# Supplementary material for: Rationally engineering santalene synthase to readjust the component ratio of sandalwood oil
Source: Nat Commun. 2022 May 6;13:2508. doi: 10.1038/s41467-022-30294-8 (PMC9076924; doi:10.1038/s41467-022-30294-8)
Supplement: Supplementary file 3 — Supplementary Data 1 [file 41467_2022_30294_MOESM3_ESM.xlsx]

## Sheet: Supplementary Data 1
Supplementary Data 1. List of strains used in this study.
Strain	Description	Source
BY4741	MATa: his3∆1; leu2∆0; met15∆0; ura3∆0	This lab collection
CEN.PK2-1C	MATa: his3∆1; leu2-3_112; ura3-52; trp1-289	This lab collection
CEN.PK2-1D	MATa: his3∆1; leu2-3_112; ura3-52; trp1-289	This lab collection
WL07	BY4741, TY4∆:: PGAL10-tHMG1-TADH1-PGAL1-UPC2-1-TCYC1; PERG9∆:: HIS3-PHXT1	Zha et al. 20201
SZ1	BY4741 with pSZ1 and pSZ2	This study
SZ2	BY4741 with pSZ1 and PSZ3	This study
SZ3	BY4741 with pSZ1 and pSZ4	This study
SZ4	CEN.PK2-1C with pSZ1 and pSZ2	This study
SZ5	CEN.PK2-1C with pSZ1 and pSZ3	This study
SZ6	CEN.PK2-1C with pSZ1 and pSZ4	This study
SZ7	CEN.PK2-1D with pSZ1 and pSZ2	This study
SZ8	CEN.PK2-1D with pSZ1 and pSZ3	This study
SZ9	CEN.PK2-1D with pSZ1 and pSZ4	This study
SZ10	CEN.PK2-1D, ∆OYE2, ∆OYE3	This study
SZ11	CEN.PK2-1D, ∆OYE2, ∆OYE3, ∆ATF1, ∆ATF2	This study
SZ12	SZ10 with pSZ1 and pSZ2	This study
SZ13	SZ11 with pSZ1 and pSZ2	This study
SZ14	SZ11, DPP1∆:: TRP1-PTEF2-UPC2-1-TFBA1-PTPI1-IDI1-TPGK1	This study
SZ15	SZ14, LPP1∆:: HIS3-PENO2-ALD6-TTDH2-PPDC1-ADH2-TADH2-PTEF1-SeACSL641P-TPGI1	This study
SZ16	SZ15, PERG9∆:: KILEU2-PHXT1	This study
SZ17	SZ11 with pSZ5	This study
SZ18	SZ14 with pSZ5	This study
SZ19	SZ15 with pSZ5	This study
SZ20	SZ16 with pSZ5	This study
SZ21	SZ16, PERG9∆:: KILEU2-PTPI1-tHMG1-TPGK1-PTDH3-SanSynF441V-TENO2; MET17:: URA3-PTDH3-SanSynF441V-TENO2-PPGK1-CYP736A167-TADH1-PTEF1-SaCPR2-TCYC1	This study
SZ22	SZ21, ROX1:: MET17-PTPI1-tHMG1-TPGK1-PTDH3-SanSynF441V-TENO2-PPGK1-CYP736A167-TADH1	This study
SZ23	SZ21, ROX1:: MET17-PPGK1-CYP736A167-TADH1-PFBA1-CYP736A167-TPGI1	This study
SZ24	SZ21, ROX1:: MET17-PTDH3-SanSynF441V-TENO2-PPGK1-CYP736A167-TADH1-PFBA1-CYP736A167-TPGI1	This study
Reference: 1. Zha, W. et al. Reconstruction of the biosynthetic pathway of santalols under control of the GAL regulatory system in yeast. ACS Synth. Biol. 9, 449−456 (2020).
