# Supplementary material for: Rationally engineering santalene synthase to readjust the component ratio of sandalwood oil
Source: Nat Commun. 2022 May 6;13:2508. doi: 10.1038/s41467-022-30294-8 (PMC9076924; doi:10.1038/s41467-022-30294-8)
Supplement: Supplementary file 4 — Supplementary Data 2 [file 41467_2022_30294_MOESM4_ESM.xlsx]

## Sheet: Supplementary Data 2
Supplementary Data 2. List of plasmids used in this work.
Plasmid	Description	Source
pSP-GM2	2μ, URA3, bidirectional PTEF1-PPGK1 promoters	This lab collection
pESC-LEU	2μ, LEU2, bidirectional PGAL1-PGAL10 promoters	This lab collection
pCRCT	CRISPR/Cas9-mediated gene knockout vector	This lab collection
pET-28a(+)	E. coli expression vector	This lab collection
pCold TF	E. coli expression vector	This lab collection
pCFB2988	Multiple integrative plasmid, which was used for constructing expression cassettes in this work	This lab collection
pEASY-Blunt	Cloning vector with multiple cloning sites	TransGen Biotech Co., Ltd. (China)
pSZ1	pESC-LEU, PTEF1-PPGK1 promoters was cloned into the BamHI/NotI site, tHMG1 was cloned into the BamHI/NheI site, SanSyn was cloned into the NotI/SacI site	This study
pSZ2	pSP-GM2, CYP736A167 was cloned into the NotI/SacI site, SaCPR2 was cloned into the BamHI/NheI site	This study
pSZ3	pSP-GM2, CYP736A167 was cloned into the NotI/SacI site, ATR1 was cloned into the BamHI/NheI site	This study
pSZ4	pSP-GM2, CYP736A167 was cloned into the NotI/SacI site, CrCPR was cloned into the BamHI/NheI site	This study
pSZ5	pSP-GM2, SanSyn was cloned into the NotI/SacI site, tHMG1 was cloned into the BamHI/NheI site	This study
pSZ6	pESC-LEU, tHMG1 was cloned into the Not/PacI site	This study
pSZ7	pCRCT, OYE2 and OYE3 crRNA arrays	This study
pSZ8	pCRCT, ATF1 and ATF2 crRNA arrays	This study
pSZ9	pCFB2988, DPP1up-TRP1-PTEF2-UPC2-1-TFBA1-PTPI1-IDI1-TPGK1-DPP1down	This study
pSZ10	pCFB2988, LPP1up-HIS3-PENO2-ALD6-TTDH2-PPDC1-ADH2-TADH2-PTEF1-SeACSL641P-TPGI1-LPP1down	This study
pSZ11	pCFB2988, PERG9up-KILEU2-PHXT1-PERG9down	This study
pSZ12	pCFB2988, PERG9up-KILEU2-PTPI1-tHMG1-TPGK1-PTDH3-SanSynF441V-TENO2-PHXT1-PERG9down	This study
pSZ13	pCFB2988, MET17up-URA3-PTDH3-SanSynF441V-TENO2-PPGK1-CYP736A167-TADH1-PTEF1-SaCPR2-TCYC1-MET17down	This study
pSZ14	pCFB2988, ROX1up-MET17-PTPI1-tHMG1-TPGK1-PTDH3-SanSynF441V-TENO2-PPGK1-CYP736A167-TADH1-ROX1down	This study
pSZ15	pCFB2988, ROX1up-MET17-PFBA1-CYP736A167-TPGI1-PPGK1-CYP736A167-TADH1-ROX1down	This study
pSZ16	pCFB2988, ROX1up-MET17-PFBA1-CYP736A167-TPGI1-PTDH3-SanSynF441V-TENO2-PPGK1-CYP736A167-TADH1-ROX1down	This study
pSZ17	pET-28a(+), SaSSyT318A was cloned into the NdeI/XhoI site	This study
pSZ18	pET-28a(+), SaSSyF424A was cloned into the NdeI/XhoI site	This study
pSZ19	pET-28a(+), SaSSyF545A was cloned into the NdeI/XhoI site	This study
pSZ20	pCold TF, SanSynF441V was cloned into the NdeI/BamHI site	This study
pSZ21	pCold TF, SanSynT298A was cloned into the NdeI/BamHI site	This study
pSZ22	pCold TF, SanSynF441V-T298A was cloned into the NdeI/BamHI site	This study
