# Supplementary material for: Rationally engineering santalene synthase to readjust the component ratio of sandalwood oil
Source: Nat Commun. 2022 May 6;13:2508. doi: 10.1038/s41467-022-30294-8 (PMC9076924; doi:10.1038/s41467-022-30294-8)
Supplement: Supplementary file 5 — Supplementary Data 3 [file 41467_2022_30294_MOESM5_ESM.xlsx]

## Sheet: Supplementary Data 3
Supplementary Data 3. List of primers used in this work.
Primer name	Sequence (5’ to 3’)	Description
pSZ1-PTEF1-PPGK1-F	ccatcgatactagtgcgg	Construction of pSZ1
pSZ1-PTEF1-PPGK1-R	gtgagtcgtattacggatc
tHMG1-F	ctaagttttaattacaaggatccatggctgcagaccaattgg	Construction of pSZ1 and pSZ5
tHMG1-R	gttagagcggatcttagctagcttaggatttaatgcaggtgacg
SanSyn-F	caaatataaaacaagcggccgcatgtcaacacaacaagtttc
SanSyn-R	gaagaattgttaattaagagctcttaatcatccaatttaactggatc
CYP736A167-F	caaatataaaacaagcggccgcatgtctccggcaacagccg	Construction of pSZ2, pSZ3 and pSZ4
CYP736A167-R	gaagaattgttaattaagagctcttaggactccaagcgataggttg
pSZ4-SaCPR2-F	ctaagttttaattacaaggatccatgcaattgagctccgtcaag	Construction of pSZ2
pSZ4-SaCPR2-R	gttagagcggatcttagctagctcaccacacatcccgtaaatac
pSZ3-CrCPR-F	ctaagttttaattacaaggatccatggattctagctcggagaag	Construction of pSZ3
pSZ3-CrCPR-R	gttagagcggatcttagctagcttatatcaccagacatctcgg
pSZ2-ATR1-F	ctaagttttaattacaaggatccatgacttctgctttgtatgct	Construction of pSZ4
pSZ2-ATR1-R	gttagagcggatcttagctagctcaccagacatctctgagg
pSZ6-tHMG1-F	caaccctcactaaagggcggccgcatggctgcagaccaattg	Construction of pSZ6
pSZ6-tHMG1-R	tctggcgaagaattgttaattaattaggatttaatgcaggtgacg
OE-DPP1up-TRP1-DPP1down-1F	gaatattaacatagctagcctaggctgtttatagattg	Overlap extension PCR cloning of DPP1up-TRP1-DPP1down and construction of pSZ9
OE-DPP1up-TRP1-DPP1down-1R	atatatatagtaatgtcgttggatccgaataaaaaagaatatatac
OE-DPP1up-TRP1-DPP1down-2F	gtatatattcttttttattcggatccaacgacattactatatatat
OE-DPP1up-TRP1-DPP1down-2R	catagcaaacgaccaaacactcaaccctatctcgg
OE-DPP1up-TRP1-DPP1down-3F	ccgagatagggttgagtgtttggtcgtttgctatg
OE-DPP1up-TRP1-DPP1down-3R	gcagcgtacgaagcttggcgttgattctcaattgtttgg
OE-PTEF2-UPC2-1-TFBA1-1F	gtatatattcttttttattcggggccgtatacttacata	Overlap extension PCR cloning of PTEF2-UPC2-1-TFBA1 and construction of pSZ9
OE-PTEF2-UPC2-1-TFBA1-1R	ctgtataccgacttcgctcatgtttagttaattatagttc
OE-PTEF2-UPC2-1-TFBA1-2F	gaactataattaactaaacatgagcgaagtcggtatacag
OE-PTEF2-UPC2-1-TFBA1-2R	atcaattaatttgaattaactcataacgaaaaatcagagaaat
OE-PTEF2-UPC2-1-TFBA1-3F	atttctctgatttttcgttatgagttaattcaaattaattgat
OE-PTEF2-UPC2-1-TFBA1-3R	tatagtaatgtcgttggatccgtaagctactatgaaagactttac
OE-PTPI1-IDI1-TPGK1-1F	ctttcatagtagcttacggatccgatttaaactgtgaggacct	Overlap extension PCR cloning of PTPI1-IDI1-TPGK1 and construction of pSZ9
OE-PTPI1-IDI1-TPGK1-1R	ctattgttgtcggcagtcatttttagtttatgtatgtgtt
OE-PTPI1-IDI1-TPGK1-2F	aacacatacataaactaaaaatgactgccgacaacaatag
OE-PTPI1-IDI1-TPGK1-2R	ctatcgatttcaattcaattcaatttatagcattctatgaatttgc
OE-PTPI1-IDI1-TPGK1-3F	gcaaattcatagaatgctataaattgaattgaattgaaatcgatag
OE-PTPI1-IDI1-TPGK1-3R	tatatagtaatgtcgttttttgttgcaagtgggatg
OE-LPP1up-HIS3-LPP1down-1F	gaatattaacatagctagccatcggtggaaaaacgccac	Overlap extension PCR cloning of LPP1up-HIS3-LPP1down and construction of pSZ10
OE-LPP1up-HIS3-LPP1down-1R	ctgatgccgcatagttaagggatcctaacacttacagagtcctatc
OE-LPP1up-HIS3-LPP1down-2F	gataggactctgtaagtgttaggatcccttaactatgcggcatcag
OE-LPP1up-HIS3-LPP1down-2R	ctcgtcatattctaccaaggtgatgcggtattttctccttac
OE-LPP1up-HIS3-LPP1down-3F	gtaaggagaaaataccgcatcaccttggtagaatatgacgag
OE-LPP1up-HIS3-LPP1down-3R	cagcgtacgaagcttggaatcaaccaacccttataaac
OE-PENO2-ALD6-TTDH2- PPDC1-1F	gactctgtaagtgttagtgtcgacgctgcgggtatag	Overlap extension PCR cloning of PENO2-ALD6-TTDH2-PPDC1 and construction of pSZ10
OE-PENO2-ALD6-TTDH2- PPDC1-1R	gtcaaagtgtagcttagtcattattattgtatgttatagtattag
OE-PENO2-ALD6-TTDH2- PPDC1-2F	ctaatactataacatacaataataatgactaagctacactttgac
OE-PENO2-ALD6-TTDH2- PPDC1-2R	cttaaggagttaaatttacaacttaattctgacagc
OE-PENO2-ALD6-TTDH2- PPDC1-3F	gctgtcagaattaagttgtaaatttaactccttaag
OE-PENO2-ALD6-TTDH2- PPDC1-3R	tgctcacccagtcgcatgtgcgaaaagccaattagtg
OE-PENO2-ALD6-TTDH2- PPDC1-4F	cactaattggcttttcgcacatgcgactgggtgagca
OE-PENO2-ALD6-TTDH2- PPDC1-4R	tgccgcatagttaagggatcctttgattgatttgactgtg
OE-ADH2-TADH2-PTEF1-SeACSL641P-TPGI1-1F	cagtcaaatcaatcaaaatgtctattccagaaactca	Overlap extension PCR cloning of ADH2-TADH2-PTEF1-SeACSL641P-TPGI1 and construction of pSZ10
OE-ADH2-TADH2-PTEF1-SeACSL641P-TPGI1-1R	taaagacataagagatccgcttatttagaagtgtcaacaac
OE-ADH2-TADH2-PTEF1-SeACSL641P-TPGI1-2F	gttgttgacacttctaaataagcggatctcttatgtcttta
OE-ADH2-TADH2-PTEF1-SeACSL641P-TPGI1-2R	ttgaagctatggtgtgtgctagaattatataacttgatgagatg
OE-ADH2-TADH2-PTEF1-SeACSL641P-TPGI1-3F	catctcatcaagttatataattctagcacacaccatagcttcaa
OE-ADH2-TADH2-PTEF1-SeACSL641P-TPGI1-3R	gtttatgagtttgtgacatttgtaattaaaacttagattagattg
OE-ADH2-TADH2-PTEF1-SeACSL641P-TPGI1-4F	caatctaatctaagttttaattacaaatgtcacaaactcataaac
OE-ADH2-TADH2-PTEF1-SeACSL641P-TPGI1-4R	gtatatatttaagagcgatttgtttaagatggcattgcaatag
OE-ADH2-TADH2-PTEF1-SeACSL641P-TPGI1-5F	ctattgcaatgccatcttaaacaaatcgctcttaaatatatac
OE-ADH2-TADH2-PTEF1-SeACSL641P-TPGI1-5R	atgccgcatagttaagggatccggtatactggaggcttcatg
OE-PERG9up-KILEU2-PHXT1-PERG9down-1F	caatgaatattaacatagctagccatgacgagttaagtgtgg	Overlap extension PCR cloning of PERG9up-KILEU2-PHXT1-PERG9down and construction of pSZ11 and pSZ12
OE-PERG9up-KILEU2-PHXT1-PERG9down-1R	gggatcttcacagcgagctggatccgtgttctcgctgctcgttta
OE-PERG9up-KILEU2-PHXT1-PERG9down-2F	taaacgagcagcgagaacacggatccagctcgctgtgaagatccc
OE-PERG9up-KILEU2-PHXT1-PERG9down-2R	tattccagatgagacctgcagatcccaatacaacagatcac
OE-PERG9up-KILEU2-PHXT1-PERG9down-3F	gtgatctgttgtattgggatctgcaggtctcatctggaata
OE-PERG9up-KILEU2-PHXT1-PERG9down-3R	caattgtaatagctttcccatgattttacgtatatcaactag
OE-PERG9up-KILEU2-PHXT1-PERG9down-4F	ctagttgatatacgtaaaatcatgggaaagctattacaattg
OE-PERG9up-KILEU2-PHXT1-PERG9down-4R	gacctgcagcgtacgaagcttccttgatgacttcttgatattc
OE-PTPI1-tHMG1-TPGK1-PTDH3-SanSynF441V-TENO2-1F	gagcagcgagaacacggatccgatttaaactgtgaggacc	Overlap extension PCR cloning of PTPI1-tHMG1-TPGK1-PTDH3-SanSynF441V-TENO2 and construction of pSZ12
OE-PTPI1-tHMG1-TPGK1-PTDH3-SanSynF441V-TENO2-1R	ccaattggtctgcagccatttttagtttatgtatgtgttttt
OE-PTPI1-tHMG1-TPGK1-PTDH3-SanSynF441V-TENO2-2F	aaaaacacatacataaactaaaaatggctgcagaccaattgg
OE-PTPI1-tHMG1-TPGK1-PTDH3-SanSynF441V-TENO2-2R	atatcaattaatttgaattaacttaggatttaatgcaggtgacg
OE-PTPI1-tHMG1-TPGK1-PTDH3-SanSynF441V-TENO2-3F	cgtcacctgcattaaatcctaagttaattcaaattaattgatat
OE-PTPI1-tHMG1-TPGK1-PTDH3-SanSynF441V-TENO2-3R	gtattgataatgataaactcgagcgatcgcgtaagctactatgaaagactt
OE-PTPI1-tHMG1-TPGK1-PTDH3-SanSynF441V-TENO2-4F	aagtctttcatagtagcttacgcgatcgctcgagtttatcattatcaatac
OE-PTPI1-tHMG1-TPGK1-PTDH3-SanSynF441V-TENO2-4R	gatgaaacttgttgtgttgacattttgtttgtttatgtgtgttta
OE-PTPI1-tHMG1-TPGK1-PTDH3-SanSynF441V-TENO2-5F	taaacacacataaacaaacaaaatgtcaacacaacaagtttcatc
OE-PTPI1-tHMG1-TPGK1-PTDH3-SanSynF441V-TENO2-5R	ataattcttagttaaaagcactttaatcatccaatttaactgg
OE-PTPI1-tHMG1-TPGK1-PTDH3-SanSynF441V-TENO2-6F	ccagttaaattggatgattaaagtgcttttaactaagaattat
OE-PTPI1-tHMG1-TPGK1-PTDH3-SanSynF441V-TENO2-6R	tcttcacagcgagctaggtatcatctccatctcc
OE-MET17up-URA3- MET17down-1F	atgaatattaacatagctagcgcacgtgaagctgtcgatat	Overlap extension PCR cloning of MET17up-URA3-MET17down and construction of pSZ13
OE-MET17up-URA3- MET17down-1R	cttacagacaagctgtgaccgtctctgtatggatgggggtaatag
OE-MET17up-URA3- MET17down-2F	ctattacccccatccatacagagacggtcacagcttgtctgtaag
OE-MET17up-URA3- MET17down-2R	ttacaactcattacgcacacggatcccctgatgcggtattttctc
OE-MET17up-URA3- MET17down-3F	gagaaaataccgcatcaggggatccgtgtgcgtaatgagttgtaa
OE-MET17up-URA3- MET17down-3R	gacctgcagcgtacgaagcttcctccatcatcctcttttgtaac
PPGK1-CYP736A167-TADH1-PTEF1-SaCPR2-TCYC1-F	gaaaataccgcatcagggcgatcgcgagcgacctcatgctatacc	Construction of pSZ13
PPGK1-CYP736A167-TADH1-PTEF1-SaCPR2-TCYC1-R	caactcattacgcacaccttcgagcgtcccaaaacct
pSZ13-PTDH3-SanSynF441V-TENO2-F	gaaaataccgcatcaggtcgagtttatcattatcaatac
pSZ13-PTDH3-SanSynF441V-TENO2-R	ggtatagcatgaggtcgctcaggtatcatctccatctccc
OE-ROX1up-MET17- ROX1down-1F	caatgaatattaacatagctagccctgctacttacgctaggag	Overlap extension PCR cloning of ROX1up-MET17- ROX1down and construction of pSZ14
OE-ROX1up-MET17- ROX1down-1R	caagagaaaaagcaaaaaataaggatccctttgtttaagaccgttaca
OE-ROX1up-MET17- ROX1down-2F	tgtaacggtcttaaacaaagggatccttattttttgctttttctcttg
OE-ROX1up-MET17- ROX1down-2R	gctgttgttgataatggatggaaacctccatcatcctcttttg
OE-ROX1up-MET17- ROX1down-3F	caaaagaggatgatggaggtttccatccattatcaacaacagc
OE-ROX1up-MET17- ROX1down-3R	gacctgcagcgtacgaagctttcatttcggagaaactaggc
PTDH3-SanSynF441V-TENO2-PPGK1-CYP736A167-TADH1-F	cggtcttaaacaaagggatcctcgagtttatcattatcaatac	Construction of pSZ14
PTDH3-SanSynF441V-TENO2-PPGK1-CYP736A167-TADH1-R	gaaaaagcaaaaaataaggaagtaccttcaaagaatgg
pSZ14-PTPI1-tHMG1-TPGK1-F	cggtcttaaacaaagggatccgatttaaactgtgaggacc
pSZ14-PTPI1-tHMG1-TPGK1-R	taatgataaactcgagcgatcgcgtaagctactatgaaagac
ROX1up-MET17-PPGK1-CYP736A167-TADH1-F	cggtcttaaacaaagggatccgagcgacctcatgctatacc	Construction of pSZ15 and pSZ16
ROX1up-MET17-PPGK1-CYP736A167-TADH1-R	gacctgcagcgtacggcgatcgctcatttcggagaaactaggc
OE-PFBA1-CYP736A167-TPGI1-1F	cggtcttaaacaaagtgggtcattacgtaaataatgatag	Overlap extension PCR cloning of PFBA1-CYP736A167-TPGI1 and construction of pSZ15 and pSZ16
OE-PFBA1-CYP736A167-TPGI1-1R	acggctgttgccggagacattttgaatatgtattacttggttatg
OE-PFBA1-CYP736A167-TPGI1-2F	cataaccaagtaatacatattcaaaatgtctccggcaacagccgt
OE-PFBA1-CYP736A167-TPGI1-2R	ggtatatatttaagagcgatttgtttaggactccaagcgatagg
OE-PFBA1-CYP736A167-TPGI1-3F	cctatcgcttggagtcctaaacaaatcgctcttaaatatatacc
OE-PFBA1-CYP736A167-TPGI1-3R	ggtatagcatgaggtcgctcggatccggtatactggaggcttcatgag
pSZ16-PTDH3-SanSynF441V-TENO2-F	gaagcctccagtataccggatcctcgagtttatcattatcaatactgc	Construction of pSZ16
pSZ16-PTDH3-SanSynF441V-TENO2-R	ggtatagcatgaggtcgctcaggtatcatctccatctccc
PERG9-F	catgacgagttaagtgtggcg	Cloning integrated fragments of PERG9 locus
PERG9-F	ccttgatgacttcttgatattctg
LPP1-F	catcggtggaaaaacgccacag	Cloning integrated fragments of LPP1 locus
LPP1-R	ggaatcaaccaacccttataaac
DPP1-F	ctaggctgtttatagattgattacac	Cloning integrated fragments of DPP1 locus
DPP1-R	ggcgttgattctcaattgtttgg
MET17-F	gcacgtgaagctgtcgatattg	Cloning integrated fragments of MET17 locus
MET17-R	cctccatcatcctcttttgtaac
ROX1-F	cctgctacttacgctaggagc	Cloning integrated fragments of ROX1 locus
ROX1-R	tcatttcggagaaactaggctag
