# Supplementary material for: Rationally engineering santalene synthase to readjust the component ratio of sandalwood oil
Source: Nat Commun. 2022 May 6;13:2508. doi: 10.1038/s41467-022-30294-8 (PMC9076924; doi:10.1038/s41467-022-30294-8)
Supplement: Supplementary file 6 — Supplementary Data 4 [file 41467_2022_30294_MOESM6_ESM.zip]

Archive with 21 entries (16 files):
- pdb-files/
- pdb-files/sassy/
- pdb-files/sassy/b-state.pdb
- pdb-files/sassy/alphafold2-models/
- pdb-files/sassy/alphafold2-models/ranked_0-selected.pdb
- pdb-files/sassy/alphafold2-models/ranked_2.pdb
- pdb-files/sassy/alphafold2-models/ranked_4.pdb
- pdb-files/sassy/alphafold2-models/ranked_1.pdb
- pdb-files/sassy/alphafold2-models/ranked_3.pdb
- pdb-files/sassy/a-state.pdb
- pdb-files/sassy/c-state.pdb
- pdb-files/sansyn/
- pdb-files/sansyn/f441v-c-state.pdb
- pdb-files/sansyn/alphafold2-models/
- pdb-files/sansyn/alphafold2-models/ranked_0-selected.pdb
- pdb-files/sansyn/alphafold2-models/ranked_2.pdb
- pdb-files/sansyn/alphafold2-models/ranked_4.pdb
- pdb-files/sansyn/alphafold2-models/ranked_1.pdb
- pdb-files/sansyn/alphafold2-models/ranked_3.pdb
- pdb-files/sansyn/a-state.pdb
- pdb-files/sansyn/c-state.pdb
