# Supplementary material for: Rationally engineering santalene synthase to readjust the component ratio of sandalwood oil
Source: Nat Commun. 2022 May 6;13:2508. doi: 10.1038/s41467-022-30294-8 (PMC9076924; doi:10.1038/s41467-022-30294-8)
Supplement: Supplementary file 6 — Supplementary Data 4 [file 41467_2022_30294_MOESM6_ESM.zip › pdb-files/sassy/b-state.pdb]

CRYST1    0.000    0.000    0.000  90.00  90.00  90.00 P 1           1
ATOM      1  N   MET X   1      16.272  11.145  60.351  0.00  0.00           N
ATOM      2  CA  MET X   1      16.945  12.201  59.572  0.00  0.00           C
ATOM      3  CB  MET X   1      15.976  13.345  59.243  0.00  0.00           C
ATOM      4  CG  MET X   1      16.543  14.260  58.153  0.00  0.00           C
ATOM      5  SD  MET X   1      15.356  15.423  57.420  0.00  0.00           S
ATOM      6  CE  MET X   1      14.753  16.295  58.894  0.00  0.00           C
ATOM      7  C   MET X   1      18.186  12.691  60.312  0.00  0.00           C
ATOM      8  O   MET X   1      18.105  13.091  61.475  0.00  0.00           O
ATOM      9  H1  MET X   1      15.483  10.781  59.834  0.00  0.00           H
ATOM     10  H2  MET X   1      15.936  11.510  61.234  0.00  0.00           H
ATOM     11  H3  MET X   1      16.920  10.388  60.532  0.00  0.00           H
ATOM     12  HA  MET X   1      17.271  11.754  58.632  0.00  0.00           H
ATOM     13  HB2 MET X   1      15.037  12.928  58.881  0.00  0.00           H
ATOM     14  HB3 MET X   1      15.768  13.924  60.144  0.00  0.00           H
ATOM     15  HG2 MET X   1      17.380  14.822  58.564  0.00  0.00           H
ATOM     16  HG3 MET X   1      16.926  13.636  57.346  0.00  0.00           H
ATOM     17  HE1 MET X   1      14.134  17.139  58.588  0.00  0.00           H
ATOM     18  HE2 MET X   1      14.154  15.620  59.505  0.00  0.00           H
ATOM     19  HE3 MET X   1      15.596  16.661  59.479  0.00  0.00           H
ATOM     20  N   ASP X   2      19.342  12.651  59.655  0.00  0.00           N
ATOM     21  CA  ASP X   2      20.655  12.982  60.224  0.00  0.00           C
ATOM     22  CB  ASP X   2      21.740  12.116  59.556  0.00  0.00           C
ATOM     23  CG  ASP X   2      21.902  10.768  60.261  0.00  0.00           C
ATOM     24  OD1 ASP X   2      22.709  10.690  61.219  0.00  0.00           O
ATOM     25  OD2 ASP X   2      21.217   9.790  59.871  0.00  0.00           O
ATOM     26  C   ASP X   2      20.988  14.487  60.155  0.00  0.00           C
ATOM     27  O   ASP X   2      20.404  15.258  59.385  0.00  0.00           O
ATOM     28  H   ASP X   2      19.324  12.353  58.683  0.00  0.00           H
ATOM     29  HA  ASP X   2      20.647  12.724  61.285  0.00  0.00           H
ATOM     30  HB2 ASP X   2      21.500  11.961  58.503  0.00  0.00           H
ATOM     31  HB3 ASP X   2      22.699  12.636  59.594  0.00  0.00           H
ATOM     32  N   SER X   3      21.942  14.907  60.985  0.00  0.00           N
ATOM     33  CA  SER X   3      22.461  16.277  61.078  0.00  0.00           C
ATOM     34  CB  SER X   3      23.313  16.417  62.354  0.00  0.00           C
ATOM     35  OG  SER X   3      22.702  15.831  63.494  0.00  0.00           O
ATOM     36  C   SER X   3      23.338  16.631  59.867  0.00  0.00           C
ATOM     37  O   SER X   3      23.869  15.740  59.197  0.00  0.00           O
ATOM     38  H   SER X   3      22.427  14.212  61.543  0.00  0.00           H
ATOM     39  HA  SER X   3      21.627  16.977  61.133  0.00  0.00           H
ATOM     40  HB2 SER X   3      24.272  15.921  62.190  0.00  0.00           H
ATOM     41  HB3 SER X   3      23.503  17.474  62.548  0.00  0.00           H
ATOM     42  HG  SER X   3      23.359  15.199  63.862  0.00  0.00           H
ATOM     43  N   SER X   4      23.585  17.922  59.624  0.00  0.00           N
ATOM     44  CA  SER X   4      24.733  18.384  58.825  0.00  0.00           C
ATOM     45  CB  SER X   4      24.306  18.934  57.458  0.00  0.00           C
ATOM     46  OG  SER X   4      23.837  20.264  57.548  0.00  0.00           O
ATOM     47  C   SER X   4      25.588  19.381  59.614  0.00  0.00           C
ATOM     48  O   SER X   4      25.072  20.084  60.486  0.00  0.00           O
ATOM     49  H   SER X   4      23.090  18.628  60.152  0.00  0.00           H
ATOM     50  HA  SER X   4      25.373  17.535  58.613  0.00  0.00           H
ATOM     51  HB2 SER X   4      25.171  18.924  56.794  0.00  0.00           H
ATOM     52  HB3 SER X   4      23.534  18.295  57.025  0.00  0.00           H
ATOM     53  HG  SER X   4      22.979  20.253  58.036  0.00  0.00           H
ATOM     54  N   THR X   5      26.887  19.458  59.323  0.00  0.00           N
ATOM     55  CA  THR X   5      27.801  20.474  59.882  0.00  0.00           C
ATOM     56  CB  THR X   5      28.689  19.935  61.020  0.00  0.00           C
ATOM     57  CG2 THR X   5      27.881  19.627  62.278  0.00  0.00           C
ATOM     58  OG1 THR X   5      29.358  18.745  60.663  0.00  0.00           O
ATOM     59  C   THR X   5      28.664  21.092  58.789  0.00  0.00           C
ATOM     60  O   THR X   5      29.020  20.427  57.809  0.00  0.00           O
ATOM     61  H   THR X   5      27.272  18.810  58.643  0.00  0.00           H
ATOM     62  HA  THR X   5      27.207  21.287  60.300  0.00  0.00           H
ATOM     63  HB  THR X   5      29.431  20.692  61.276  0.00  0.00           H
ATOM     64 HG21 THR X   5      28.560  19.341  63.080  0.00  0.00           H
ATOM     65 HG22 THR X   5      27.333  20.516  62.589  0.00  0.00           H
ATOM     66 HG23 THR X   5      27.178  18.815  62.089  0.00  0.00           H
ATOM     67  HG1 THR X   5      30.181  19.012  60.196  0.00  0.00           H
ATOM     68  N   ALA X   6      28.991  22.375  58.937  0.00  0.00           N
ATOM     69  CA  ALA X   6      29.815  23.107  57.979  0.00  0.00           C
ATOM     70  CB  ALA X   6      29.628  24.607  58.218  0.00  0.00           C
ATOM     71  C   ALA X   6      31.291  22.667  58.037  0.00  0.00           C
ATOM     72  O   ALA X   6      31.824  22.331  59.100  0.00  0.00           O
ATOM     73  H   ALA X   6      28.689  22.867  59.770  0.00  0.00           H
ATOM     74  HA  ALA X   6      29.445  22.887  56.976  0.00  0.00           H
ATOM     75  HB1 ALA X   6      28.567  24.856  58.200  0.00  0.00           H
ATOM     76  HB2 ALA X   6      30.045  24.885  59.185  0.00  0.00           H
ATOM     77  HB3 ALA X   6      30.138  25.169  57.438  0.00  0.00           H
ATOM     78  N   THR X   7      31.965  22.656  56.889  0.00  0.00           N
ATOM     79  CA  THR X   7      33.333  22.141  56.742  0.00  0.00           C
ATOM     80  CB  THR X   7      33.479  21.420  55.394  0.00  0.00           C
ATOM     81  CG2 THR X   7      34.850  20.781  55.209  0.00  0.00           C
ATOM     82  OG1 THR X   7      32.531  20.370  55.341  0.00  0.00           O
ATOM     83  C   THR X   7      34.349  23.270  56.938  0.00  0.00           C
ATOM     84  O   THR X   7      34.197  24.366  56.391  0.00  0.00           O
ATOM     85  H   THR X   7      31.505  22.982  56.045  0.00  0.00           H
ATOM     86  HA  THR X   7      33.512  21.394  57.516  0.00  0.00           H
ATOM     87  HB  THR X   7      33.293  22.119  54.578  0.00  0.00           H
ATOM     88 HG21 THR X   7      35.618  21.552  55.155  0.00  0.00           H
ATOM     89 HG22 THR X   7      35.060  20.110  56.040  0.00  0.00           H
ATOM     90 HG23 THR X   7      34.870  20.212  54.281  0.00  0.00           H
ATOM     91  HG1 THR X   7      32.526  20.030  54.424  0.00  0.00           H
ATOM     92  N   ALA X   8      35.362  23.043  57.772  0.00  0.00           N
ATOM     93  CA  ALA X   8      36.337  24.055  58.180  0.00  0.00           C
ATOM     94  CB  ALA X   8      36.880  23.663  59.561  0.00  0.00           C
ATOM     95  C   ALA X   8      37.464  24.251  57.145  0.00  0.00           C
ATOM     96  O   ALA X   8      37.651  23.418  56.249  0.00  0.00           O
ATOM     97  H   ALA X   8      35.455  22.121  58.184  0.00  0.00           H
ATOM     98  HA  ALA X   8      35.821  25.010  58.289  0.00  0.00           H
ATOM     99  HB1 ALA X   8      37.431  22.723  59.497  0.00  0.00           H
ATOM    100  HB2 ALA X   8      37.550  24.439  59.931  0.00  0.00           H
ATOM    101  HB3 ALA X   8      36.056  23.551  60.267  0.00  0.00           H
ATOM    102  N   MET X   9      38.230  25.336  57.301  0.00  0.00           N
ATOM    103  CA  MET X   9      39.481  25.610  56.580  0.00  0.00           C
ATOM    104  CB  MET X   9      39.329  26.837  55.665  0.00  0.00           C
ATOM    105  CG  MET X   9      38.421  26.597  54.459  0.00  0.00           C
ATOM    106  SD  MET X   9      38.498  27.920  53.218  0.00  0.00           S
ATOM    107  CE  MET X   9      37.500  29.195  54.033  0.00  0.00           C
ATOM    108  C   MET X   9      40.628  25.882  57.562  0.00  0.00           C
ATOM    109  O   MET X   9      40.518  26.779  58.401  0.00  0.00           O
ATOM    110  H   MET X   9      37.979  25.985  58.042  0.00  0.00           H
ATOM    111  HA  MET X   9      39.754  24.751  55.965  0.00  0.00           H
ATOM    112  HB2 MET X   9      38.948  27.682  56.242  0.00  0.00           H
ATOM    113  HB3 MET X   9      40.317  27.104  55.286  0.00  0.00           H
ATOM    114  HG2 MET X   9      38.735  25.673  53.978  0.00  0.00           H
ATOM    115  HG3 MET X   9      37.391  26.474  54.796  0.00  0.00           H
ATOM    116  HE1 MET X   9      37.971  29.492  54.970  0.00  0.00           H
ATOM    117  HE2 MET X   9      37.415  30.065  53.383  0.00  0.00           H
ATOM    118  HE3 MET X   9      36.502  28.806  54.232  0.00  0.00           H
ATOM    119  N   THR X  10      41.750  25.170  57.414  0.00  0.00           N
ATOM    120  CA  THR X  10      43.003  25.465  58.136  0.00  0.00           C
ATOM    121  CB  THR X  10      43.244  24.552  59.350  0.00  0.00           C
ATOM    122  CG2 THR X  10      42.248  24.808  60.475  0.00  0.00           C
ATOM    123  OG1 THR X  10      43.139  23.186  59.007  0.00  0.00           O
ATOM    124  C   THR X  10      44.233  25.413  57.230  0.00  0.00           C
ATOM    125  O   THR X  10      44.389  24.486  56.424  0.00  0.00           O
ATOM    126  H   THR X  10      41.767  24.416  56.736  0.00  0.00           H
ATOM    127  HA  THR X  10      42.942  26.480  58.519  0.00  0.00           H
ATOM    128  HB  THR X  10      44.247  24.742  59.735  0.00  0.00           H
ATOM    129 HG21 THR X  10      42.286  25.858  60.767  0.00  0.00           H
ATOM    130 HG22 THR X  10      41.239  24.564  60.144  0.00  0.00           H
ATOM    131 HG23 THR X  10      42.509  24.193  61.333  0.00  0.00           H
ATOM    132  HG1 THR X  10      43.821  22.711  59.523  0.00  0.00           H
ATOM    133  N   ALA X  11      45.121  26.394  57.407  0.00  0.00           N
ATOM    134  CA  ALA X  11      46.456  26.450  56.811  0.00  0.00           C
ATOM    135  CB  ALA X  11      46.560  27.724  55.964  0.00  0.00           C
ATOM    136  C   ALA X  11      47.557  26.364  57.899  0.00  0.00           C
ATOM    137  O   ALA X  11      47.306  26.757  59.045  0.00  0.00           O
ATOM    138  H   ALA X  11      44.892  27.130  58.070  0.00  0.00           H
ATOM    139  HA  ALA X  11      46.564  25.598  56.144  0.00  0.00           H
ATOM    140  HB1 ALA X  11      46.438  28.604  56.597  0.00  0.00           H
ATOM    141  HB2 ALA X  11      47.533  27.767  55.473  0.00  0.00           H
ATOM    142  HB3 ALA X  11      45.782  27.721  55.200  0.00  0.00           H
ATOM    143  N   PRO X  12      48.779  25.883  57.583  0.00  0.00           N
ATOM    144  CD  PRO X  12      49.204  25.336  56.299  0.00  0.00           C
ATOM    145  CG  PRO X  12      50.273  24.299  56.627  0.00  0.00           C
ATOM    146  CB  PRO X  12      50.940  24.890  57.865  0.00  0.00           C
ATOM    147  CA  PRO X  12      49.792  25.588  58.599  0.00  0.00           C
ATOM    148  C   PRO X  12      50.290  26.810  59.386  0.00  0.00           C
ATOM    149  O   PRO X  12      50.731  27.810  58.806  0.00  0.00           O
ATOM    150  HA  PRO X  12      49.357  24.874  59.298  0.00  0.00           H
ATOM    151  HB2 PRO X  12      51.698  25.610  57.557  0.00  0.00           H
ATOM    152  HB3 PRO X  12      51.382  24.116  58.487  0.00  0.00           H
ATOM    153  HG2 PRO X  12      50.979  24.170  55.806  0.00  0.00           H
ATOM    154  HG3 PRO X  12      49.801  23.350  56.883  0.00  0.00           H
ATOM    155  HD2 PRO X  12      49.638  26.131  55.695  0.00  0.00           H
ATOM    156  HD3 PRO X  12      48.396  24.852  55.754  0.00  0.00           H
ATOM    157  N   PHE X  13      50.285  26.698  60.718  0.00  0.00           N
ATOM    158  CA  PHE X  13      50.838  27.705  61.630  0.00  0.00           C
ATOM    159  CB  PHE X  13      50.308  27.462  63.052  0.00  0.00           C
ATOM    160  CG  PHE X  13      50.590  28.583  64.040  0.00  0.00           C
ATOM    161  CD1 PHE X  13      51.795  28.611  64.769  0.00  0.00           C
ATOM    162  CE1 PHE X  13      52.042  29.642  65.694  0.00  0.00           C
ATOM    163  CZ  PHE X  13      51.082  30.648  65.901  0.00  0.00           C
ATOM    164  CE2 PHE X  13      49.878  30.626  65.175  0.00  0.00           C
ATOM    165  CD2 PHE X  13      49.635  29.595  64.248  0.00  0.00           C
ATOM    166  C   PHE X  13      52.377  27.717  61.601  0.00  0.00           C
ATOM    167  O   PHE X  13      53.014  26.659  61.532  0.00  0.00           O
ATOM    168  H   PHE X  13      49.912  25.848  61.122  0.00  0.00           H
ATOM    169  HA  PHE X  13      50.476  28.683  61.314  0.00  0.00           H
ATOM    170  HB2 PHE X  13      49.229  27.312  63.003  0.00  0.00           H
ATOM    171  HB3 PHE X  13      50.744  26.540  63.437  0.00  0.00           H
ATOM    172  HD1 PHE X  13      52.534  27.837  64.620  0.00  0.00           H
ATOM    173  HD2 PHE X  13      48.703  29.578  63.700  0.00  0.00           H
ATOM    174  HE1 PHE X  13      52.967  29.659  66.255  0.00  0.00           H
ATOM    175  HE2 PHE X  13      49.132  31.395  65.332  0.00  0.00           H
ATOM    176  HZ  PHE X  13      51.268  31.431  66.626  0.00  0.00           H
ATOM    177  N   ILE X  14      52.964  28.915  61.698  0.00  0.00           N
ATOM    178  CA  ILE X  14      54.406  29.174  61.847  0.00  0.00           C
ATOM    179  CB  ILE X  14      55.029  29.631  60.501  0.00  0.00           C
ATOM    180  CG2 ILE X  14      56.492  30.080  60.688  0.00  0.00           C
ATOM    181  CG1 ILE X  14      54.938  28.494  59.453  0.00  0.00           C
ATOM    182  CD1 ILE X  14      55.463  28.852  58.058  0.00  0.00           C
ATOM    183  C   ILE X  14      54.598  30.221  62.955  0.00  0.00           C
ATOM    184  O   ILE X  14      53.862  31.207  63.013  0.00  0.00           O
ATOM    185  H   ILE X  14      52.362  29.724  61.756  0.00  0.00           H
ATOM    186  HA  ILE X  14      54.909  28.258  62.163  0.00  0.00           H
ATOM    187  HB  ILE X  14      54.461  30.486  60.131  0.00  0.00           H
ATOM    188 HG12 ILE X  14      55.485  27.623  59.819  0.00  0.00           H
ATOM    189 HG13 ILE X  14      53.895  28.208  59.326  0.00  0.00           H
ATOM    190 HG21 ILE X  14      57.090  29.259  61.082  0.00  0.00           H
ATOM    191 HG22 ILE X  14      56.918  30.407  59.742  0.00  0.00           H
ATOM    192 HG23 ILE X  14      56.555  30.930  61.365  0.00  0.00           H
ATOM    193 HD11 ILE X  14      55.209  28.049  57.368  0.00  0.00           H
ATOM    194 HD12 ILE X  14      55.003  29.778  57.712  0.00  0.00           H
ATOM    195 HD13 ILE X  14      56.547  28.961  58.069  0.00  0.00           H
ATOM    196  N   ASP X  15      55.572  30.020  63.843  0.00  0.00           N
ATOM    197  CA  ASP X  15      55.881  30.947  64.942  0.00  0.00           C
ATOM    198  CB  ASP X  15      56.689  30.176  65.997  0.00  0.00           C
ATOM    199  CG  ASP X  15      57.203  31.061  67.130  0.00  0.00           C
ATOM    200  OD1 ASP X  15      58.375  31.501  67.056  0.00  0.00           O
ATOM    201  OD2 ASP X  15      56.440  31.307  68.095  0.00  0.00           O
ATOM    202  C   ASP X  15      56.612  32.231  64.453  0.00  0.00           C
ATOM    203  O   ASP X  15      57.484  32.140  63.585  0.00  0.00           O
ATOM    204  H   ASP X  15      56.154  29.200  63.737  0.00  0.00           H
ATOM    205  HA  ASP X  15      54.940  31.225  65.410  0.00  0.00           H
ATOM    206  HB2 ASP X  15      56.061  29.388  66.416  0.00  0.00           H
ATOM    207  HB3 ASP X  15      57.540  29.700  65.518  0.00  0.00           H
ATOM    208  N   PRO X  16      56.351  33.429  65.023  0.00  0.00           N
ATOM    209  CD  PRO X  16      55.187  33.750  65.839  0.00  0.00           C
ATOM    210  CG  PRO X  16      54.871  35.206  65.523  0.00  0.00           C
ATOM    211  CB  PRO X  16      56.259  35.809  65.357  0.00  0.00           C
ATOM    212  CA  PRO X  16      57.032  34.687  64.655  0.00  0.00           C
ATOM    213  C   PRO X  16      58.545  34.777  64.951  0.00  0.00           C
ATOM    214  O   PRO X  16      59.134  35.848  64.805  0.00  0.00           O
ATOM    215  HA  PRO X  16      56.908  34.818  63.579  0.00  0.00           H
ATOM    216  HB2 PRO X  16      56.688  36.008  66.340  0.00  0.00           H
ATOM    217  HB3 PRO X  16      56.233  36.720  64.757  0.00  0.00           H
ATOM    218  HG2 PRO X  16      54.316  35.679  66.327  0.00  0.00           H
ATOM    219  HG3 PRO X  16      54.326  35.272  64.581  0.00  0.00           H
ATOM    220  HD2 PRO X  16      55.439  33.644  66.895  0.00  0.00           H
ATOM    221  HD3 PRO X  16      54.318  33.142  65.590  0.00  0.00           H
ATOM    222  N   THR X  17      59.176  33.680  65.375  0.00  0.00           N
ATOM    223  CA  THR X  17      60.636  33.492  65.493  0.00  0.00           C
ATOM    224  CB  THR X  17      61.131  33.743  66.933  0.00  0.00           C
ATOM    225  CG2 THR X  17      61.473  35.214  67.164  0.00  0.00           C
ATOM    226  OG1 THR X  17      60.154  33.420  67.904  0.00  0.00           O
ATOM    227  C   THR X  17      61.110  32.122  64.964  0.00  0.00           C
ATOM    228  O   THR X  17      62.261  31.739  65.168  0.00  0.00           O
ATOM    229  H   THR X  17      58.603  32.876  65.606  0.00  0.00           H
ATOM    230  HA  THR X  17      61.123  34.222  64.846  0.00  0.00           H
ATOM    231  HB  THR X  17      62.030  33.160  67.131  0.00  0.00           H
ATOM    232 HG21 THR X  17      61.838  35.355  68.181  0.00  0.00           H
ATOM    233 HG22 THR X  17      62.255  35.523  66.470  0.00  0.00           H
ATOM    234 HG23 THR X  17      60.594  35.839  67.010  0.00  0.00           H
ATOM    235  HG1 THR X  17      59.617  32.672  67.566  0.00  0.00           H
ATOM    236  N   ASP X  18      60.255  31.377  64.253  0.00  0.00           N
ATOM    237  CA  ASP X  18      60.629  30.198  63.456  0.00  0.00           C
ATOM    238  CB  ASP X  18      59.486  29.173  63.512  0.00  0.00           C
ATOM    239  CG  ASP X  18      59.756  27.890  62.725  0.00  0.00           C
ATOM    240  OD1 ASP X  18      60.840  27.289  62.900  0.00  0.00           O
ATOM    241  OD2 ASP X  18      58.843  27.420  62.004  0.00  0.00           O
ATOM    242  C   ASP X  18      60.945  30.632  62.016  0.00  0.00           C
ATOM    243  O   ASP X  18      60.150  31.335  61.387  0.00  0.00           O
ATOM    244  H   ASP X  18      59.324  31.743  64.091  0.00  0.00           H
ATOM    245  HA  ASP X  18      61.518  29.730  63.881  0.00  0.00           H
ATOM    246  HB2 ASP X  18      59.334  28.893  64.553  0.00  0.00           H
ATOM    247  HB3 ASP X  18      58.569  29.634  63.143  0.00  0.00           H
ATOM    248  N   HIE X  19      62.107  30.252  61.483  0.00  0.00           N
ATOM    249  CA  HIE X  19      62.539  30.706  60.154  0.00  0.00           C
ATOM    250  CB  HIE X  19      64.044  30.474  59.984  0.00  0.00           C
ATOM    251  CG  HIE X  19      64.590  31.058  58.706  0.00  0.00           C
ATOM    252  ND1 HIE X  19      64.230  32.294  58.157  0.00  0.00           N
ATOM    253  CE1 HIE X  19      64.973  32.423  57.046  0.00  0.00           C
ATOM    254  NE2 HIE X  19      65.742  31.338  56.865  0.00  0.00           N
ATOM    255  CD2 HIE X  19      65.516  30.466  57.902  0.00  0.00           C
ATOM    256  C   HIE X  19      61.725  30.056  59.026  0.00  0.00           C
ATOM    257  O   HIE X  19      61.278  28.913  59.156  0.00  0.00           O
ATOM    258  H   HIE X  19      62.721  29.651  62.014  0.00  0.00           H
ATOM    259  HA  HIE X  19      62.366  31.782  60.095  0.00  0.00           H
ATOM    260  HB2 HIE X  19      64.570  30.940  60.816  0.00  0.00           H
ATOM    261  HB3 HIE X  19      64.248  29.402  60.004  0.00  0.00           H
ATOM    262  HD2 HIE X  19      65.993  29.509  58.064  0.00  0.00           H
ATOM    263  HE2 HIE X  19      66.425  31.213  56.119  0.00  0.00           H
ATOM    264  HE1 HIE X  19      64.971  33.290  56.398  0.00  0.00           H
ATOM    265  N   VAL X  20      61.544  30.765  57.908  0.00  0.00           N
ATOM    266  CA  VAL X  20      60.784  30.304  56.733  0.00  0.00           C
ATOM    267  CB  VAL X  20      59.737  31.350  56.291  0.00  0.00           C
ATOM    268  CG1 VAL X  20      58.908  30.840  55.104  0.00  0.00           C
ATOM    269  CG2 VAL X  20      58.759  31.680  57.427  0.00  0.00           C
ATOM    270  C   VAL X  20      61.749  29.950  55.600  0.00  0.00           C
ATOM    271  O   VAL X  20      62.372  30.827  55.005  0.00  0.00           O
ATOM    272  H   VAL X  20      62.018  31.657  57.840  0.00  0.00           H
ATOM    273  HA  VAL X  20      60.231  29.402  56.996  0.00  0.00           H
ATOM    274  HB  VAL X  20      60.240  32.271  55.995  0.00  0.00           H
ATOM    275 HG11 VAL X  20      59.543  30.703  54.228  0.00  0.00           H
ATOM    276 HG12 VAL X  20      58.431  29.892  55.357  0.00  0.00           H
ATOM    277 HG13 VAL X  20      58.134  31.565  54.854  0.00  0.00           H
ATOM    278 HG21 VAL X  20      58.268  30.770  57.771  0.00  0.00           H
ATOM    279 HG22 VAL X  20      59.288  32.141  58.262  0.00  0.00           H
ATOM    280 HG23 VAL X  20      58.005  32.382  57.072  0.00  0.00           H
ATOM    281  N   ASN X  21      61.856  28.657  55.292  0.00  0.00           N
ATOM    282  CA  ASN X  21      62.683  28.119  54.207  0.00  0.00           C
ATOM    283  CB  ASN X  21      63.411  26.864  54.721  0.00  0.00           C
ATOM    284  CG  ASN X  21      64.466  27.159  55.771  0.00  0.00           C
ATOM    285  OD1 ASN X  21      65.618  27.420  55.447  0.00  0.00           O
ATOM    286  ND2 ASN X  21      64.133  27.088  57.037  0.00  0.00           N
ATOM    287  C   ASN X  21      61.823  27.807  52.966  0.00  0.00           C
ATOM    288  O   ASN X  21      60.700  27.318  53.117  0.00  0.00           O
ATOM    289  H   ASN X  21      61.297  28.000  55.814  0.00  0.00           H
ATOM    290  HA  ASN X  21      63.434  28.856  53.915  0.00  0.00           H
ATOM    291  HB2 ASN X  21      62.689  26.150  55.121  0.00  0.00           H
ATOM    292  HB3 ASN X  21      63.918  26.385  53.888  0.00  0.00           H
ATOM    293 HD21 ASN X  21      64.864  27.234  57.726  0.00  0.00           H
ATOM    294 HD22 ASN X  21      63.203  26.794  57.305  0.00  0.00           H
ATOM    295  N   LEU X  22      62.338  28.049  51.750  0.00  0.00           N
ATOM    296  CA  LEU X  22      61.612  27.837  50.485  0.00  0.00           C
ATOM    297  CB  LEU X  22      61.550  29.147  49.678  0.00  0.00           C
ATOM    298  CG  LEU X  22      60.894  30.369  50.344  0.00  0.00           C
ATOM    299  CD1 LEU X  22      60.824  31.488  49.303  0.00  0.00           C
ATOM    300  CD2 LEU X  22      59.476  30.081  50.838  0.00  0.00           C
ATOM    301  C   LEU X  22      62.220  26.742  49.588  0.00  0.00           C
ATOM    302  O   LEU X  22      63.410  26.783  49.255  0.00  0.00           O
ATOM    303  H   LEU X  22      63.246  28.506  51.695  0.00  0.00           H
ATOM    304  HA  LEU X  22      60.586  27.538  50.706  0.00  0.00           H
ATOM    305  HB2 LEU X  22      62.566  29.426  49.391  0.00  0.00           H
ATOM    306  HB3 LEU X  22      60.997  28.931  48.765  0.00  0.00           H
ATOM    307  HG  LEU X  22      61.502  30.705  51.185  0.00  0.00           H
ATOM    308 HD11 LEU X  22      60.239  31.167  48.441  0.00  0.00           H
ATOM    309 HD12 LEU X  22      60.346  32.365  49.736  0.00  0.00           H
ATOM    310 HD13 LEU X  22      61.830  31.758  48.981  0.00  0.00           H
ATOM    311 HD21 LEU X  22      59.013  31.003  51.188  0.00  0.00           H
ATOM    312 HD22 LEU X  22      58.877  29.659  50.033  0.00  0.00           H
ATOM    313 HD23 LEU X  22      59.506  29.377  51.669  0.00  0.00           H
ATOM    314  N   LYS X  23      61.376  25.839  49.076  0.00  0.00           N
ATOM    315  CA  LYS X  23      61.682  24.869  48.007  0.00  0.00           C
ATOM    316  CB  LYS X  23      60.899  23.559  48.250  0.00  0.00           C
ATOM    317  CG  LYS X  23      61.423  22.734  49.435  0.00  0.00           C
ATOM    318  CD  LYS X  23      60.432  21.619  49.803  0.00  0.00           C
ATOM    319  CE  LYS X  23      61.048  20.599  50.767  0.00  0.00           C
ATOM    320  NZ  LYS X  23      61.751  19.499  50.061  0.00  0.00           N
ATOM    321  C   LYS X  23      61.410  25.474  46.618  0.00  0.00           C
ATOM    322  O   LYS X  23      60.538  25.000  45.887  0.00  0.00           O
ATOM    323  H   LYS X  23      60.417  25.855  49.419  0.00  0.00           H
ATOM    324  HA  LYS X  23      62.745  24.622  48.030  0.00  0.00           H
ATOM    325  HB2 LYS X  23      59.847  23.794  48.410  0.00  0.00           H
ATOM    326  HB3 LYS X  23      60.973  22.927  47.363  0.00  0.00           H
ATOM    327  HG2 LYS X  23      62.389  22.306  49.167  0.00  0.00           H
ATOM    328  HG3 LYS X  23      61.555  23.378  50.303  0.00  0.00           H
ATOM    329  HD2 LYS X  23      59.572  22.080  50.293  0.00  0.00           H
ATOM    330  HD3 LYS X  23      60.074  21.111  48.907  0.00  0.00           H
ATOM    331  HE2 LYS X  23      61.734  21.115  51.446  0.00  0.00           H
ATOM    332  HE3 LYS X  23      60.250  20.171  51.381  0.00  0.00           H
ATOM    333  HZ1 LYS X  23      62.470  19.841  49.430  0.00  0.00           H
ATOM    334  HZ2 LYS X  23      62.184  18.869  50.733  0.00  0.00           H
ATOM    335  HZ3 LYS X  23      61.101  18.942  49.513  0.00  0.00           H
ATOM    336  N   THR X  24      62.109  26.549  46.251  0.00  0.00           N
ATOM    337  CA  THR X  24      61.979  27.204  44.930  0.00  0.00           C
ATOM    338  CB  THR X  24      62.571  28.625  44.927  0.00  0.00           C
ATOM    339  CG2 THR X  24      61.582  29.617  45.538  0.00  0.00           C
ATOM    340  OG1 THR X  24      63.754  28.706  45.694  0.00  0.00           O
ATOM    341  C   THR X  24      62.567  26.357  43.793  0.00  0.00           C
ATOM    342  O   THR X  24      63.592  25.690  43.958  0.00  0.00           O
ATOM    343  H   THR X  24      62.814  26.904  46.879  0.00  0.00           H
ATOM    344  HA  THR X  24      60.914  27.303  44.714  0.00  0.00           H
ATOM    345  HB  THR X  24      62.783  28.928  43.901  0.00  0.00           H
ATOM    346 HG21 THR X  24      61.353  29.337  46.563  0.00  0.00           H
ATOM    347 HG22 THR X  24      62.008  30.620  45.524  0.00  0.00           H
ATOM    348 HG23 THR X  24      60.661  29.627  44.954  0.00  0.00           H
ATOM    349  HG1 THR X  24      64.092  29.617  45.559  0.00  0.00           H
ATOM    350  N   ASP X  25      61.878  26.338  42.650  0.00  0.00           N
ATOM    351  CA  ASP X  25      62.013  25.315  41.601  0.00  0.00           C
ATOM    352  CB  ASP X  25      60.850  25.443  40.606  0.00  0.00           C
ATOM    353  CG  ASP X  25      59.473  25.396  41.267  0.00  0.00           C
ATOM    354  OD1 ASP X  25      58.789  24.349  41.168  0.00  0.00           O
ATOM    355  OD2 ASP X  25      59.081  26.422  41.874  0.00  0.00           O
ATOM    356  C   ASP X  25      63.351  25.340  40.834  0.00  0.00           C
ATOM    357  O   ASP X  25      64.005  26.380  40.708  0.00  0.00           O
ATOM    358  H   ASP X  25      61.042  26.907  42.593  0.00  0.00           H
ATOM    359  HA  ASP X  25      61.929  24.338  42.080  0.00  0.00           H
ATOM    360  HB2 ASP X  25      60.949  26.389  40.078  0.00  0.00           H
ATOM    361  HB3 ASP X  25      60.920  24.638  39.873  0.00  0.00           H
ATOM    362  N   THR X  26      63.716  24.182  40.272  0.00  0.00           N
ATOM    363  CA  THR X  26      65.053  23.840  39.741  0.00  0.00           C
ATOM    364  CB  THR X  26      65.769  22.851  40.682  0.00  0.00           C
ATOM    365  CG2 THR X  26      66.025  23.432  42.068  0.00  0.00           C
ATOM    366  OG1 THR X  26      65.018  21.663  40.859  0.00  0.00           O
ATOM    367  C   THR X  26      65.037  23.310  38.293  0.00  0.00           C
ATOM    368  O   THR X  26      65.748  22.364  37.941  0.00  0.00           O
ATOM    369  H   THR X  26      63.089  23.400  40.417  0.00  0.00           H
ATOM    370  HA  THR X  26      65.658  24.747  39.714  0.00  0.00           H
ATOM    371  HB  THR X  26      66.732  22.597  40.250  0.00  0.00           H
ATOM    372 HG21 THR X  26      65.085  23.610  42.591  0.00  0.00           H
ATOM    373 HG22 THR X  26      66.631  22.735  42.644  0.00  0.00           H
ATOM    374 HG23 THR X  26      66.572  24.369  41.968  0.00  0.00           H
ATOM    375  HG1 THR X  26      65.563  20.953  40.457  0.00  0.00           H
ATOM    376  N   ASP X  27      64.204  23.896  37.428  0.00  0.00           N
ATOM    377  CA  ASP X  27      64.049  23.511  36.015  0.00  0.00           C
ATOM    378  CB  ASP X  27      62.687  23.997  35.489  0.00  0.00           C
ATOM    379  CG  ASP X  27      61.496  23.226  36.069  0.00  0.00           C
ATOM    380  OD1 ASP X  27      60.947  22.327  35.390  0.00  0.00           O
ATOM    381  OD2 ASP X  27      61.047  23.525  37.201  0.00  0.00           O
ATOM    382  C   ASP X  27      65.241  23.970  35.132  0.00  0.00           C
ATOM    383  O   ASP X  27      65.126  24.846  34.268  0.00  0.00           O
ATOM    384  H   ASP X  27      63.634  24.656  37.767  0.00  0.00           H
ATOM    385  HA  ASP X  27      64.034  22.421  35.965  0.00  0.00           H
ATOM    386  HB2 ASP X  27      62.572  25.063  35.694  0.00  0.00           H
ATOM    387  HB3 ASP X  27      62.676  23.858  34.409  0.00  0.00           H
ATOM    388  N   ALA X  28      66.415  23.363  35.343  0.00  0.00           N
ATOM    389  CA  ALA X  28      67.704  23.695  34.713  0.00  0.00           C
ATOM    390  CB  ALA X  28      68.767  22.772  35.325  0.00  0.00           C
ATOM    391  C   ALA X  28      67.743  23.607  33.168  0.00  0.00           C
ATOM    392  O   ALA X  28      68.683  24.109  32.544  0.00  0.00           O
ATOM    393  H   ALA X  28      66.439  22.710  36.115  0.00  0.00           H
ATOM    394  HA  ALA X  28      67.957  24.721  34.979  0.00  0.00           H
ATOM    395  HB1 ALA X  28      68.755  22.851  36.412  0.00  0.00           H
ATOM    396  HB2 ALA X  28      68.576  21.737  35.037  0.00  0.00           H
ATOM    397  HB3 ALA X  28      69.756  23.061  34.966  0.00  0.00           H
ATOM    398  N   SER X  29      66.732  22.993  32.545  0.00  0.00           N
ATOM    399  CA  SER X  29      66.561  22.891  31.087  0.00  0.00           C
ATOM    400  CB  SER X  29      66.059  21.489  30.727  0.00  0.00           C
ATOM    401  OG  SER X  29      64.839  21.208  31.390  0.00  0.00           O
ATOM    402  C   SER X  29      65.627  23.950  30.482  0.00  0.00           C
ATOM    403  O   SER X  29      65.557  24.063  29.258  0.00  0.00           O
ATOM    404  H   SER X  29      66.004  22.591  33.119  0.00  0.00           H
ATOM    405  HA  SER X  29      67.531  23.017  30.608  0.00  0.00           H
ATOM    406  HB2 SER X  29      65.914  21.419  29.649  0.00  0.00           H
ATOM    407  HB3 SER X  29      66.808  20.754  31.018  0.00  0.00           H
ATOM    408  HG  SER X  29      64.223  20.830  30.723  0.00  0.00           H
ATOM    409  N   GLU X  30      64.909  24.730  31.298  0.00  0.00           N
ATOM    410  CA  GLU X  30      63.939  25.730  30.825  0.00  0.00           C
ATOM    411  CB  GLU X  30      62.711  25.788  31.749  0.00  0.00           C
ATOM    412  CG  GLU X  30      61.892  24.490  31.689  0.00  0.00           C
ATOM    413  CD  GLU X  30      60.559  24.587  32.442  0.00  0.00           C
ATOM    414  OE1 GLU X  30      59.569  23.974  31.983  0.00  0.00           O
ATOM    415  OE2 GLU X  30      60.452  25.247  33.500  0.00  0.00           O
ATOM    416  C   GLU X  30      64.564  27.122  30.646  0.00  0.00           C
ATOM    417  O   GLU X  30      65.438  27.538  31.413  0.00  0.00           O
ATOM    418  H   GLU X  30      65.010  24.609  32.300  0.00  0.00           H
ATOM    419  HA  GLU X  30      63.581  25.420  29.842  0.00  0.00           H
ATOM    420  HB2 GLU X  30      63.032  25.979  32.773  0.00  0.00           H
ATOM    421  HB3 GLU X  30      62.072  26.612  31.427  0.00  0.00           H
ATOM    422  HG2 GLU X  30      61.686  24.260  30.642  0.00  0.00           H
ATOM    423  HG3 GLU X  30      62.479  23.667  32.100  0.00  0.00           H
ATOM    424  N   ASN X  31      64.096  27.853  29.634  0.00  0.00           N
ATOM    425  CA  ASN X  31      64.513  29.210  29.276  0.00  0.00           C
ATOM    426  CB  ASN X  31      64.656  29.282  27.741  0.00  0.00           C
ATOM    427  CG  ASN X  31      66.011  28.829  27.222  0.00  0.00           C
ATOM    428  OD1 ASN X  31      66.297  27.644  27.092  0.00  0.00           O
ATOM    429  ND2 ASN X  31      66.860  29.755  26.844  0.00  0.00           N
ATOM    430  C   ASN X  31      63.490  30.244  29.785  0.00  0.00           C
ATOM    431  O   ASN X  31      62.344  30.269  29.320  0.00  0.00           O
ATOM    432  H   ASN X  31      63.354  27.443  29.073  0.00  0.00           H
ATOM    433  HA  ASN X  31      65.481  29.441  29.726  0.00  0.00           H
ATOM    434  HB2 ASN X  31      63.878  28.690  27.259  0.00  0.00           H
ATOM    435  HB3 ASN X  31      64.505  30.313  27.431  0.00  0.00           H
ATOM    436 HD21 ASN X  31      67.778  29.503  26.507  0.00  0.00           H
ATOM    437 HD22 ASN X  31      66.554  30.726  26.807  0.00  0.00           H
ATOM    438  N   ARG X  32      63.898  31.137  30.696  0.00  0.00           N
ATOM    439  CA  ARG X  32      63.088  32.268  31.193  0.00  0.00           C
ATOM    440  CB  ARG X  32      62.640  32.019  32.647  0.00  0.00           C
ATOM    441  CG  ARG X  32      61.684  30.827  32.791  0.00  0.00           C
ATOM    442  CD  ARG X  32      61.197  30.652  34.237  0.00  0.00           C
ATOM    443  NE  ARG X  32      60.052  29.727  34.298  0.00  0.00           N
ATOM    444  CZ  ARG X  32      60.098  28.412  34.228  0.00  0.00           C
ATOM    445  NH1 ARG X  32      61.220  27.753  34.232  0.00  0.00           N
ATOM    446  NH2 ARG X  32      59.019  27.695  34.120  0.00  0.00           N
ATOM    447  C   ARG X  32      63.852  33.590  31.096  0.00  0.00           C
ATOM    448  O   ARG X  32      65.087  33.607  31.133  0.00  0.00           O
ATOM    449  H   ARG X  32      64.849  31.066  31.045  0.00  0.00           H
ATOM    450  HA  ARG X  32      62.193  32.383  30.577  0.00  0.00           H
ATOM    451  HB2 ARG X  32      63.517  31.855  33.269  0.00  0.00           H
ATOM    452  HB3 ARG X  32      62.128  32.911  33.013  0.00  0.00           H
ATOM    453  HG2 ARG X  32      60.822  31.002  32.153  0.00  0.00           H
ATOM    454  HG3 ARG X  32      62.177  29.911  32.466  0.00  0.00           H
ATOM    455  HD2 ARG X  32      62.013  30.300  34.870  0.00  0.00           H
ATOM    456  HD3 ARG X  32      60.877  31.620  34.621  0.00  0.00           H
ATOM    457  HE  ARG X  32      59.136  30.156  34.309  0.00  0.00           H
ATOM    458 HH11 ARG X  32      62.113  28.224  34.325  0.00  0.00           H
ATOM    459 HH12 ARG X  32      61.172  26.745  34.101  0.00  0.00           H
ATOM    460 HH21 ARG X  32      58.079  28.099  34.096  0.00  0.00           H
ATOM    461 HH22 ARG X  32      59.143  26.701  33.991  0.00  0.00           H
ATOM    462  N   ARG X  33      63.127  34.705  31.021  0.00  0.00           N
ATOM    463  CA  ARG X  33      63.691  36.057  31.130  0.00  0.00           C
ATOM    464  CB  ARG X  33      62.619  37.084  30.736  0.00  0.00           C
ATOM    465  CG  ARG X  33      63.210  38.493  30.596  0.00  0.00           C
ATOM    466  CD  ARG X  33      62.186  39.463  30.007  0.00  0.00           C
ATOM    467  NE  ARG X  33      61.392  40.153  31.038  0.00  0.00           N
ATOM    468  CZ  ARG X  33      60.129  40.533  30.962  0.00  0.00           C
ATOM    469  NH1 ARG X  33      59.345  40.329  29.944  0.00  0.00           N
ATOM    470  NH2 ARG X  33      59.623  41.195  31.951  0.00  0.00           N
ATOM    471  C   ARG X  33      64.215  36.309  32.544  0.00  0.00           C
ATOM    472  O   ARG X  33      63.539  35.997  33.523  0.00  0.00           O
ATOM    473  H   ARG X  33      62.118  34.609  30.959  0.00  0.00           H
ATOM    474  HA  ARG X  33      64.530  36.140  30.434  0.00  0.00           H
ATOM    475  HB2 ARG X  33      62.194  36.786  29.775  0.00  0.00           H
ATOM    476  HB3 ARG X  33      61.819  37.093  31.479  0.00  0.00           H
ATOM    477  HG2 ARG X  33      63.561  38.864  31.559  0.00  0.00           H
ATOM    478  HG3 ARG X  33      64.059  38.445  29.916  0.00  0.00           H
ATOM    479  HD2 ARG X  33      62.732  40.208  29.428  0.00  0.00           H
ATOM    480  HD3 ARG X  33      61.535  38.911  29.331  0.00  0.00           H
ATOM    481  HE  ARG X  33      61.871  40.470  31.871  0.00  0.00           H
ATOM    482 HH11 ARG X  33      59.723  39.981  29.070  0.00  0.00           H
ATOM    483 HH12 ARG X  33      58.383  40.637  30.008  0.00  0.00           H
ATOM    484 HH21 ARG X  33      60.231  41.464  32.714  0.00  0.00           H
ATOM    485 HH22 ARG X  33      58.650  41.467  31.884  0.00  0.00           H
ATOM    486  N   MET X  34      65.395  36.910  32.661  0.00  0.00           N
ATOM    487  CA  MET X  34      65.930  37.389  33.938  0.00  0.00           C
ATOM    488  CB  MET X  34      67.457  37.506  33.841  0.00  0.00           C
ATOM    489  CG  MET X  34      68.069  38.000  35.155  0.00  0.00           C
ATOM    490  SD  MET X  34      69.876  37.945  35.225  0.00  0.00           S
ATOM    491  CE  MET X  34      70.140  36.158  35.412  0.00  0.00           C
ATOM    492  C   MET X  34      65.265  38.721  34.311  0.00  0.00           C
ATOM    493  O   MET X  34      65.296  39.664  33.518  0.00  0.00           O
ATOM    494  H   MET X  34      65.887  37.161  31.810  0.00  0.00           H
ATOM    495  HA  MET X  34      65.706  36.657  34.716  0.00  0.00           H
ATOM    496  HB2 MET X  34      67.865  36.524  33.602  0.00  0.00           H
ATOM    497  HB3 MET X  34      67.727  38.197  33.043  0.00  0.00           H
ATOM    498  HG2 MET X  34      67.764  39.033  35.315  0.00  0.00           H
ATOM    499  HG3 MET X  34      67.680  37.398  35.973  0.00  0.00           H
ATOM    500  HE1 MET X  34      69.616  35.799  36.299  0.00  0.00           H
ATOM    501  HE2 MET X  34      69.771  35.630  34.534  0.00  0.00           H
ATOM    502  HE3 MET X  34      71.205  35.956  35.524  0.00  0.00           H
ATOM    503  N   GLY X  35      64.678  38.814  35.509  0.00  0.00           N
ATOM    504  CA  GLY X  35      63.931  40.004  35.940  0.00  0.00           C
ATOM    505  C   GLY X  35      64.777  41.270  36.137  0.00  0.00           C
ATOM    506  O   GLY X  35      64.267  42.377  35.963  0.00  0.00           O
ATOM    507  H   GLY X  35      64.621  37.983  36.089  0.00  0.00           H
ATOM    508  HA2 GLY X  35      63.186  40.230  35.178  0.00  0.00           H
ATOM    509  HA3 GLY X  35      63.416  39.784  36.874  0.00  0.00           H
ATOM    510  N   ASN X  36      66.081  41.119  36.392  0.00  0.00           N
ATOM    511  CA  ASN X  36      67.085  42.187  36.309  0.00  0.00           C
ATOM    512  CB  ASN X  36      67.303  42.530  34.816  0.00  0.00           C
ATOM    513  CG  ASN X  36      68.718  42.945  34.450  0.00  0.00           C
ATOM    514  OD1 ASN X  36      69.662  42.878  35.229  0.00  0.00           O
ATOM    515  ND2 ASN X  36      68.923  43.319  33.211  0.00  0.00           N
ATOM    516  C   ASN X  36      66.830  43.408  37.234  0.00  0.00           C
ATOM    517  O   ASN X  36      67.255  44.526  36.920  0.00  0.00           O
ATOM    518  H   ASN X  36      66.406  40.186  36.591  0.00  0.00           H
ATOM    519  HA  ASN X  36      68.009  41.739  36.676  0.00  0.00           H
ATOM    520  HB2 ASN X  36      67.079  41.655  34.206  0.00  0.00           H
ATOM    521  HB3 ASN X  36      66.612  43.319  34.522  0.00  0.00           H
ATOM    522 HD21 ASN X  36      69.873  43.419  32.887  0.00  0.00           H
ATOM    523 HD22 ASN X  36      68.173  43.343  32.528  0.00  0.00           H
ATOM    524  N   TYR X  37      66.132  43.207  38.362  0.00  0.00           N
ATOM    525  CA  TYR X  37      65.898  44.228  39.394  0.00  0.00           C
ATOM    526  CB  TYR X  37      64.676  43.861  40.258  0.00  0.00           C
ATOM    527  CG  TYR X  37      63.289  43.898  39.636  0.00  0.00           C
ATOM    528  CD1 TYR X  37      62.863  44.982  38.841  0.00  0.00           C
ATOM    529  CE1 TYR X  37      61.520  45.065  38.422  0.00  0.00           C
ATOM    530  CZ  TYR X  37      60.597  44.065  38.796  0.00  0.00           C
ATOM    531  OH  TYR X  37      59.293  44.167  38.431  0.00  0.00           O
ATOM    532  CE2 TYR X  37      61.028  42.968  39.565  0.00  0.00           C
ATOM    533  CD2 TYR X  37      62.364  42.899  39.995  0.00  0.00           C
ATOM    534  C   TYR X  37      67.097  44.428  40.344  0.00  0.00           C
ATOM    535  O   TYR X  37      67.900  43.513  40.576  0.00  0.00           O
ATOM    536  H   TYR X  37      65.746  42.283  38.525  0.00  0.00           H
ATOM    537  HA  TYR X  37      65.706  45.180  38.901  0.00  0.00           H
ATOM    538  HB2 TYR X  37      64.850  42.869  40.679  0.00  0.00           H
ATOM    539  HB3 TYR X  37      64.636  44.551  41.102  0.00  0.00           H
ATOM    540  HD1 TYR X  37      63.552  45.775  38.588  0.00  0.00           H
ATOM    541  HD2 TYR X  37      62.674  42.088  40.639  0.00  0.00           H
ATOM    542  HE1 TYR X  37      61.182  45.913  37.847  0.00  0.00           H
ATOM    543  HE2 TYR X  37      60.330  42.197  39.859  0.00  0.00           H
ATOM    544  HH  TYR X  37      58.766  43.449  38.841  0.00  0.00           H
ATOM    545  N   LYS X  38      67.150  45.603  40.986  0.00  0.00           N
ATOM    546  CA  LYS X  38      67.960  45.866  42.190  0.00  0.00           C
ATOM    547  CB  LYS X  38      68.250  47.376  42.320  0.00  0.00           C
ATOM    548  CG  LYS X  38      68.988  48.017  41.129  0.00  0.00           C
ATOM    549  CD  LYS X  38      70.265  47.258  40.733  0.00  0.00           C
ATOM    550  CE  LYS X  38      71.192  48.055  39.806  0.00  0.00           C
ATOM    551  NZ  LYS X  38      71.872  49.171  40.506  0.00  0.00           N
ATOM    552  C   LYS X  38      67.280  45.334  43.474  0.00  0.00           C
ATOM    553  O   LYS X  38      66.042  45.286  43.517  0.00  0.00           O
ATOM    554  H   LYS X  38      66.485  46.317  40.698  0.00  0.00           H
ATOM    555  HA  LYS X  38      68.908  45.348  42.068  0.00  0.00           H
ATOM    556  HB2 LYS X  38      67.309  47.909  42.469  0.00  0.00           H
ATOM    557  HB3 LYS X  38      68.858  47.534  43.214  0.00  0.00           H
ATOM    558  HG2 LYS X  38      68.322  48.065  40.267  0.00  0.00           H
ATOM    559  HG3 LYS X  38      69.246  49.037  41.412  0.00  0.00           H
ATOM    560  HD2 LYS X  38      70.815  46.974  41.629  0.00  0.00           H
ATOM    561  HD3 LYS X  38      69.980  46.341  40.215  0.00  0.00           H
ATOM    562  HE2 LYS X  38      71.953  47.367  39.424  0.00  0.00           H
ATOM    563  HE3 LYS X  38      70.623  48.429  38.951  0.00  0.00           H
ATOM    564  HZ1 LYS X  38      71.233  49.918  40.768  0.00  0.00           H
ATOM    565  HZ2 LYS X  38      72.326  48.847  41.357  0.00  0.00           H
ATOM    566  HZ3 LYS X  38      72.599  49.561  39.915  0.00  0.00           H
ATOM    567  N   PRO X  39      68.033  44.953  44.530  0.00  0.00           N
ATOM    568  CD  PRO X  39      69.471  44.710  44.534  0.00  0.00           C
ATOM    569  CG  PRO X  39      69.680  43.584  45.542  0.00  0.00           C
ATOM    570  CB  PRO X  39      68.619  43.877  46.600  0.00  0.00           C
ATOM    571  CA  PRO X  39      67.472  44.543  45.825  0.00  0.00           C
ATOM    572  C   PRO X  39      66.869  45.710  46.628  0.00  0.00           C
ATOM    573  O   PRO X  39      67.280  46.863  46.468  0.00  0.00           O
ATOM    574  HA  PRO X  39      66.696  43.797  45.653  0.00  0.00           H
ATOM    575  HB2 PRO X  39      69.031  44.567  47.338  0.00  0.00           H
ATOM    576  HB3 PRO X  39      68.289  42.960  47.091  0.00  0.00           H
ATOM    577  HG2 PRO X  39      70.687  43.596  45.960  0.00  0.00           H
ATOM    578  HG3 PRO X  39      69.471  42.625  45.067  0.00  0.00           H
ATOM    579  HD2 PRO X  39      69.996  45.609  44.863  0.00  0.00           H
ATOM    580  HD3 PRO X  39      69.850  44.385  43.566  0.00  0.00           H
ATOM    581  N   SER X  40      65.939  45.407  47.538  0.00  0.00           N
ATOM    582  CA  SER X  40      65.329  46.355  48.489  0.00  0.00           C
ATOM    583  CB  SER X  40      64.212  45.641  49.264  0.00  0.00           C
ATOM    584  OG  SER X  40      63.719  46.422  50.330  0.00  0.00           O
ATOM    585  C   SER X  40      66.357  46.982  49.450  0.00  0.00           C
ATOM    586  O   SER X  40      67.414  46.404  49.712  0.00  0.00           O
ATOM    587  H   SER X  40      65.702  44.428  47.652  0.00  0.00           H
ATOM    588  HA  SER X  40      64.869  47.163  47.922  0.00  0.00           H
ATOM    589  HB2 SER X  40      63.394  45.406  48.582  0.00  0.00           H
ATOM    590  HB3 SER X  40      64.599  44.712  49.681  0.00  0.00           H
ATOM    591  HG  SER X  40      64.051  45.993  51.150  0.00  0.00           H
ATOM    592  N   ILE X  41      66.036  48.168  49.976  0.00  0.00           N
ATOM    593  CA  ILE X  41      66.915  49.045  50.776  0.00  0.00           C
ATOM    594  CB  ILE X  41      67.078  50.437  50.113  0.00  0.00           C
ATOM    595  CG2 ILE X  41      67.559  50.283  48.664  0.00  0.00           C
ATOM    596  CG1 ILE X  41      65.855  51.382  50.193  0.00  0.00           C
ATOM    597  CD1 ILE X  41      64.531  50.854  49.626  0.00  0.00           C
ATOM    598  C   ILE X  41      66.531  49.143  52.263  0.00  0.00           C
ATOM    599  O   ILE X  41      67.036  50.011  52.974  0.00  0.00           O
ATOM    600  H   ILE X  41      65.110  48.516  49.775  0.00  0.00           H
ATOM    601  HA  ILE X  41      67.908  48.599  50.782  0.00  0.00           H
ATOM    602  HB  ILE X  41      67.886  50.944  50.641  0.00  0.00           H
ATOM    603 HG12 ILE X  41      65.690  51.654  51.236  0.00  0.00           H
ATOM    604 HG13 ILE X  41      66.102  52.303  49.664  0.00  0.00           H
ATOM    605 HG21 ILE X  41      68.437  49.639  48.642  0.00  0.00           H
ATOM    606 HG22 ILE X  41      66.792  49.835  48.046  0.00  0.00           H
ATOM    607 HG23 ILE X  41      67.816  51.259  48.252  0.00  0.00           H
ATOM    608 HD11 ILE X  41      64.663  50.493  48.609  0.00  0.00           H
ATOM    609 HD12 ILE X  41      64.148  50.049  50.250  0.00  0.00           H
ATOM    610 HD13 ILE X  41      63.802  51.664  49.612  0.00  0.00           H
ATOM    611  N   TRP X  42      65.636  48.274  52.737  0.00  0.00           N
ATOM    612  CA  TRP X  42      65.102  48.291  54.104  0.00  0.00           C
ATOM    613  CB  TRP X  42      63.592  48.028  54.064  0.00  0.00           C
ATOM    614  CG  TRP X  42      62.793  48.829  53.079  0.00  0.00           C
ATOM    615  CD1 TRP X  42      61.876  48.312  52.231  0.00  0.00           C
ATOM    616  NE1 TRP X  42      61.316  49.323  51.479  0.00  0.00           N
ATOM    617  CE2 TRP X  42      61.835  50.554  51.814  0.00  0.00           C
ATOM    618  CZ2 TRP X  42      61.570  51.857  51.367  0.00  0.00           C
ATOM    619  CH2 TRP X  42      62.318  52.926  51.889  0.00  0.00           C
ATOM    620  CZ3 TRP X  42      63.323  52.676  52.839  0.00  0.00           C
ATOM    621  CE3 TRP X  42      63.564  51.364  53.294  0.00  0.00           C
ATOM    622  CD2 TRP X  42      62.815  50.269  52.812  0.00  0.00           C
ATOM    623  C   TRP X  42      65.791  47.281  55.030  0.00  0.00           C
ATOM    624  O   TRP X  42      66.304  46.259  54.563  0.00  0.00           O
ATOM    625  H   TRP X  42      65.277  47.572  52.106  0.00  0.00           H
ATOM    626  HA  TRP X  42      65.262  49.278  54.536  0.00  0.00           H
ATOM    627  HB2 TRP X  42      63.431  46.970  53.849  0.00  0.00           H
ATOM    628  HB3 TRP X  42      63.189  48.217  55.057  0.00  0.00           H
ATOM    629  HD1 TRP X  42      61.629  47.259  52.152  0.00  0.00           H
ATOM    630  HE1 TRP X  42      60.599  49.163  50.776  0.00  0.00           H
ATOM    631  HE3 TRP X  42      64.350  51.185  54.012  0.00  0.00           H
ATOM    632  HZ2 TRP X  42      60.810  52.029  50.623  0.00  0.00           H
ATOM    633  HZ3 TRP X  42      63.924  53.494  53.214  0.00  0.00           H
ATOM    634  HH2 TRP X  42      62.135  53.936  51.552  0.00  0.00           H
ATOM    635  N   ASN X  43      65.736  47.523  56.341  0.00  0.00           N
ATOM    636  CA  ASN X  43      66.149  46.583  57.385  0.00  0.00           C
ATOM    637  CB  ASN X  43      67.102  47.299  58.362  0.00  0.00           C
ATOM    638  CG  ASN X  43      67.602  46.387  59.471  0.00  0.00           C
ATOM    639  OD1 ASN X  43      67.321  45.196  59.515  0.00  0.00           O
ATOM    640  ND2 ASN X  43      68.371  46.893  60.400  0.00  0.00           N
ATOM    641  C   ASN X  43      64.911  46.003  58.087  0.00  0.00           C
ATOM    642  O   ASN X  43      64.348  46.619  58.997  0.00  0.00           O
ATOM    643  H   ASN X  43      65.294  48.389  56.643  0.00  0.00           H
ATOM    644  HA  ASN X  43      66.697  45.751  56.938  0.00  0.00           H
ATOM    645  HB2 ASN X  43      67.963  47.668  57.813  0.00  0.00           H
ATOM    646  HB3 ASN X  43      66.600  48.157  58.808  0.00  0.00           H
ATOM    647 HD21 ASN X  43      68.711  46.280  61.132  0.00  0.00           H
ATOM    648 HD22 ASN X  43      68.557  47.894  60.463  0.00  0.00           H
ATOM    649  N   TYR X  44      64.475  44.805  57.691  0.00  0.00           N
ATOM    650  CA  TYR X  44      63.233  44.238  58.219  0.00  0.00           C
ATOM    651  CB  TYR X  44      62.737  43.097  57.317  0.00  0.00           C
ATOM    652  CG  TYR X  44      62.049  43.599  56.056  0.00  0.00           C
ATOM    653  CD1 TYR X  44      62.685  43.543  54.799  0.00  0.00           C
ATOM    654  CE1 TYR X  44      62.027  44.029  53.647  0.00  0.00           C
ATOM    655  CZ  TYR X  44      60.733  44.584  53.752  0.00  0.00           C
ATOM    656  OH  TYR X  44      60.078  45.059  52.656  0.00  0.00           O
ATOM    657  CE2 TYR X  44      60.109  44.651  55.016  0.00  0.00           C
ATOM    658  CD2 TYR X  44      60.759  44.154  56.159  0.00  0.00           C
ATOM    659  C   TYR X  44      63.303  43.847  59.707  0.00  0.00           C
ATOM    660  O   TYR X  44      62.259  43.818  60.355  0.00  0.00           O
ATOM    661  H   TYR X  44      64.971  44.306  56.958  0.00  0.00           H
ATOM    662  HA  TYR X  44      62.478  45.022  58.171  0.00  0.00           H
ATOM    663  HB2 TYR X  44      63.563  42.434  57.062  0.00  0.00           H
ATOM    664  HB3 TYR X  44      62.008  42.504  57.872  0.00  0.00           H
ATOM    665  HD1 TYR X  44      63.684  43.134  54.715  0.00  0.00           H
ATOM    666  HD2 TYR X  44      60.270  44.207  57.122  0.00  0.00           H
ATOM    667  HE1 TYR X  44      62.519  43.991  52.686  0.00  0.00           H
ATOM    668  HE2 TYR X  44      59.129  45.084  55.102  0.00  0.00           H
ATOM    669  HH  TYR X  44      60.545  44.876  51.824  0.00  0.00           H
ATOM    670  N   ASP X  45      64.482  43.610  60.293  0.00  0.00           N
ATOM    671  CA  ASP X  45      64.629  43.378  61.746  0.00  0.00           C
ATOM    672  CB  ASP X  45      66.030  42.837  62.054  0.00  0.00           C
ATOM    673  CG  ASP X  45      66.079  41.319  61.969  0.00  0.00           C
ATOM    674  OD1 ASP X  45      66.021  40.762  60.847  0.00  0.00           O
ATOM    675  OD2 ASP X  45      66.183  40.669  63.036  0.00  0.00           O
ATOM    676  C   ASP X  45      64.382  44.644  62.582  0.00  0.00           C
ATOM    677  O   ASP X  45      63.798  44.563  63.670  0.00  0.00           O
ATOM    678  H   ASP X  45      65.323  43.673  59.731  0.00  0.00           H
ATOM    679  HA  ASP X  45      63.896  42.637  62.072  0.00  0.00           H
ATOM    680  HB2 ASP X  45      66.763  43.278  61.381  0.00  0.00           H
ATOM    681  HB3 ASP X  45      66.306  43.121  63.071  0.00  0.00           H
ATOM    682  N   PHE X  46      64.788  45.802  62.054  0.00  0.00           N
ATOM    683  CA  PHE X  46      64.496  47.129  62.602  0.00  0.00           C
ATOM    684  CB  PHE X  46      65.416  48.154  61.913  0.00  0.00           C
ATOM    685  CG  PHE X  46      64.925  49.590  61.869  0.00  0.00           C
ATOM    686  CD1 PHE X  46      64.516  50.154  60.643  0.00  0.00           C
ATOM    687  CE1 PHE X  46      64.082  51.490  60.586  0.00  0.00           C
ATOM    688  CZ  PHE X  46      64.048  52.265  61.757  0.00  0.00           C
ATOM    689  CE2 PHE X  46      64.457  51.708  62.980  0.00  0.00           C
ATOM    690  CD2 PHE X  46      64.899  50.373  63.039  0.00  0.00           C
ATOM    691  C   PHE X  46      63.004  47.455  62.446  0.00  0.00           C
ATOM    692  O   PHE X  46      62.336  47.744  63.443  0.00  0.00           O
ATOM    693  H   PHE X  46      65.268  45.766  61.164  0.00  0.00           H
ATOM    694  HA  PHE X  46      64.722  47.138  63.670  0.00  0.00           H
ATOM    695  HB2 PHE X  46      66.389  48.132  62.406  0.00  0.00           H
ATOM    696  HB3 PHE X  46      65.582  47.838  60.887  0.00  0.00           H
ATOM    697  HD1 PHE X  46      64.543  49.566  59.735  0.00  0.00           H
ATOM    698  HD2 PHE X  46      65.228  49.954  63.980  0.00  0.00           H
ATOM    699  HE1 PHE X  46      63.780  51.920  59.640  0.00  0.00           H
ATOM    700  HE2 PHE X  46      64.441  52.318  63.873  0.00  0.00           H
ATOM    701  HZ  PHE X  46      63.718  53.294  61.719  0.00  0.00           H
ATOM    702  N   LEU X  47      62.445  47.308  61.235  0.00  0.00           N
ATOM    703  CA  LEU X  47      61.028  47.594  60.968  0.00  0.00           C
ATOM    704  CB  LEU X  47      60.718  47.454  59.464  0.00  0.00           C
ATOM    705  CG  LEU X  47      61.417  48.467  58.532  0.00  0.00           C
ATOM    706  CD1 LEU X  47      60.983  48.201  57.089  0.00  0.00           C
ATOM    707  CD2 LEU X  47      61.075  49.920  58.862  0.00  0.00           C
ATOM    708  C   LEU X  47      60.077  46.723  61.809  0.00  0.00           C
ATOM    709  O   LEU X  47      59.092  47.240  62.330  0.00  0.00           O
ATOM    710  H   LEU X  47      63.055  47.076  60.456  0.00  0.00           H
ATOM    711  HA  LEU X  47      60.830  48.624  61.265  0.00  0.00           H
ATOM    712  HB2 LEU X  47      60.982  46.445  59.148  0.00  0.00           H
ATOM    713  HB3 LEU X  47      59.641  47.568  59.334  0.00  0.00           H
ATOM    714  HG  LEU X  47      62.495  48.345  58.598  0.00  0.00           H
ATOM    715 HD11 LEU X  47      59.902  48.302  56.994  0.00  0.00           H
ATOM    716 HD12 LEU X  47      61.467  48.921  56.429  0.00  0.00           H
ATOM    717 HD13 LEU X  47      61.286  47.198  56.792  0.00  0.00           H
ATOM    718 HD21 LEU X  47      61.484  50.182  59.837  0.00  0.00           H
ATOM    719 HD22 LEU X  47      61.535  50.581  58.126  0.00  0.00           H
ATOM    720 HD23 LEU X  47      59.995  50.069  58.859  0.00  0.00           H
ATOM    721  N   GLN X  48      60.397  45.440  62.035  0.00  0.00           N
ATOM    722  CA  GLN X  48      59.637  44.547  62.929  0.00  0.00           C
ATOM    723  CB  GLN X  48      60.232  43.122  62.882  0.00  0.00           C
ATOM    724  CG  GLN X  48      59.748  42.267  61.697  0.00  0.00           C
ATOM    725  CD  GLN X  48      60.577  40.990  61.548  0.00  0.00           C
ATOM    726  OE1 GLN X  48      60.233  39.908  62.014  0.00  0.00           O
ATOM    727  NE2 GLN X  48      61.731  41.086  60.936  0.00  0.00           N
ATOM    728  C   GLN X  48      59.560  45.034  64.393  0.00  0.00           C
ATOM    729  O   GLN X  48      58.756  44.493  65.155  0.00  0.00           O
ATOM    730  H   GLN X  48      61.215  45.063  61.568  0.00  0.00           H
ATOM    731  HA  GLN X  48      58.605  44.499  62.578  0.00  0.00           H
ATOM    732  HB2 GLN X  48      61.320  43.195  62.862  0.00  0.00           H
ATOM    733  HB3 GLN X  48      59.956  42.585  63.791  0.00  0.00           H
ATOM    734  HG2 GLN X  48      58.701  42.000  61.846  0.00  0.00           H
ATOM    735  HG3 GLN X  48      59.828  42.841  60.776  0.00  0.00           H
ATOM    736 HE21 GLN X  48      62.335  40.270  60.856  0.00  0.00           H
ATOM    737 HE22 GLN X  48      62.032  41.997  60.616  0.00  0.00           H
ATOM    738  N   SER X  49      60.348  46.031  64.820  0.00  0.00           N
ATOM    739  CA  SER X  49      60.318  46.579  66.191  0.00  0.00           C
ATOM    740  CB  SER X  49      61.747  46.822  66.703  0.00  0.00           C
ATOM    741  OG  SER X  49      62.360  47.965  66.128  0.00  0.00           O
ATOM    742  C   SER X  49      59.428  47.823  66.370  0.00  0.00           C
ATOM    743  O   SER X  49      59.184  48.242  67.502  0.00  0.00           O
ATOM    744  H   SER X  49      60.992  46.449  64.158  0.00  0.00           H
ATOM    745  HA  SER X  49      59.899  45.821  66.852  0.00  0.00           H
ATOM    746  HB2 SER X  49      61.711  46.958  67.785  0.00  0.00           H
ATOM    747  HB3 SER X  49      62.357  45.942  66.493  0.00  0.00           H
ATOM    748  HG  SER X  49      62.389  47.863  65.155  0.00  0.00           H
ATOM    749  N   LEU X  50      58.903  48.422  65.293  0.00  0.00           N
ATOM    750  CA  LEU X  50      58.299  49.766  65.340  0.00  0.00           C
ATOM    751  CB  LEU X  50      58.136  50.315  63.911  0.00  0.00           C
ATOM    752  CG  LEU X  50      59.450  50.687  63.200  0.00  0.00           C
ATOM    753  CD1 LEU X  50      59.133  51.103  61.763  0.00  0.00           C
ATOM    754  CD2 LEU X  50      60.177  51.856  63.872  0.00  0.00           C
ATOM    755  C   LEU X  50      56.996  49.906  66.157  0.00  0.00           C
ATOM    756  O   LEU X  50      56.625  51.033  66.474  0.00  0.00           O
ATOM    757  H   LEU X  50      59.075  48.013  64.381  0.00  0.00           H
ATOM    758  HA  LEU X  50      58.999  50.415  65.863  0.00  0.00           H
ATOM    759  HB2 LEU X  50      57.595  49.581  63.313  0.00  0.00           H
ATOM    760  HB3 LEU X  50      57.526  51.217  63.957  0.00  0.00           H
ATOM    761  HG  LEU X  50      60.114  49.824  63.177  0.00  0.00           H
ATOM    762 HD11 LEU X  50      58.699  50.258  61.229  0.00  0.00           H
ATOM    763 HD12 LEU X  50      58.428  51.935  61.759  0.00  0.00           H
ATOM    764 HD13 LEU X  50      60.048  51.410  61.258  0.00  0.00           H
ATOM    765 HD21 LEU X  50      60.509  51.578  64.870  0.00  0.00           H
ATOM    766 HD22 LEU X  50      61.061  52.124  63.291  0.00  0.00           H
ATOM    767 HD23 LEU X  50      59.521  52.724  63.939  0.00  0.00           H
ATOM    768  N   ALA X  51      56.341  48.818  66.585  0.00  0.00           N
ATOM    769  CA  ALA X  51      55.218  48.890  67.532  0.00  0.00           C
ATOM    770  CB  ALA X  51      54.328  47.656  67.368  0.00  0.00           C
ATOM    771  C   ALA X  51      55.624  49.144  69.001  0.00  0.00           C
ATOM    772  O   ALA X  51      54.758  49.330  69.858  0.00  0.00           O
ATOM    773  H   ALA X  51      56.648  47.902  66.276  0.00  0.00           H
ATOM    774  HA  ALA X  51      54.617  49.748  67.257  0.00  0.00           H
ATOM    775  HB1 ALA X  51      54.820  46.775  67.780  0.00  0.00           H
ATOM    776  HB2 ALA X  51      53.388  47.816  67.896  0.00  0.00           H
ATOM    777  HB3 ALA X  51      54.111  47.500  66.311  0.00  0.00           H
ATOM    778  N   THR X  52      56.926  49.165  69.297  0.00  0.00           N
ATOM    779  CA  THR X  52      57.512  49.529  70.604  0.00  0.00           C
ATOM    780  CB  THR X  52      58.079  48.285  71.317  0.00  0.00           C
ATOM    781  CG2 THR X  52      56.969  47.394  71.871  0.00  0.00           C
ATOM    782  OG1 THR X  52      58.831  47.494  70.419  0.00  0.00           O
ATOM    783  C   THR X  52      58.611  50.587  70.456  0.00  0.00           C
ATOM    784  O   THR X  52      58.691  51.520  71.261  0.00  0.00           O
ATOM    785  H   THR X  52      57.571  48.912  68.558  0.00  0.00           H
ATOM    786  HA  THR X  52      56.742  49.966  71.239  0.00  0.00           H
ATOM    787  HB  THR X  52      58.717  48.603  72.143  0.00  0.00           H
ATOM    788 HG21 THR X  52      57.409  46.546  72.398  0.00  0.00           H
ATOM    789 HG22 THR X  52      56.356  47.963  72.570  0.00  0.00           H
ATOM    790 HG23 THR X  52      56.342  47.027  71.059  0.00  0.00           H
ATOM    791  HG1 THR X  52      59.303  46.809  70.940  0.00  0.00           H
ATOM    792  N   HIE X  53      59.407  50.482  69.384  0.00  0.00           N
ATOM    793  CA  HIE X  53      60.525  51.358  68.997  0.00  0.00           C
ATOM    794  CB  HIE X  53      61.443  50.518  68.088  0.00  0.00           C
ATOM    795  CG  HIE X  53      62.809  51.084  67.797  0.00  0.00           C
ATOM    796  ND1 HIE X  53      63.799  51.360  68.747  0.00  0.00           N
ATOM    797  CE1 HIE X  53      64.877  51.761  68.047  0.00  0.00           C
ATOM    798  NE2 HIE X  53      64.629  51.694  66.732  0.00  0.00           N
ATOM    799  CD2 HIE X  53      63.333  51.270  66.551  0.00  0.00           C
ATOM    800  C   HIE X  53      60.094  52.693  68.343  0.00  0.00           C
ATOM    801  O   HIE X  53      60.935  53.447  67.845  0.00  0.00           O
ATOM    802  H   HIE X  53      59.288  49.643  68.825  0.00  0.00           H
ATOM    803  HA  HIE X  53      61.087  51.617  69.896  0.00  0.00           H
ATOM    804  HB2 HIE X  53      61.599  49.545  68.556  0.00  0.00           H
ATOM    805  HB3 HIE X  53      60.934  50.347  67.140  0.00  0.00           H
ATOM    806  HD2 HIE X  53      62.834  51.089  65.609  0.00  0.00           H
ATOM    807  HE2 HIE X  53      65.313  51.910  66.004  0.00  0.00           H
ATOM    808  HE1 HIE X  53      65.824  52.070  68.475  0.00  0.00           H
ATOM    809  N   HIE X  54      58.795  53.017  68.348  0.00  0.00           N
ATOM    810  CA  HIE X  54      58.232  54.257  67.790  0.00  0.00           C
ATOM    811  CB  HIE X  54      56.701  54.249  67.938  0.00  0.00           C
ATOM    812  CG  HIE X  54      56.227  54.125  69.366  0.00  0.00           C
ATOM    813  ND1 HIE X  54      56.064  52.922  70.056  0.00  0.00           N
ATOM    814  CE1 HIE X  54      55.656  53.258  71.289  0.00  0.00           C
ATOM    815  NE2 HIE X  54      55.549  54.592  71.403  0.00  0.00           N
ATOM    816  CD2 HIE X  54      55.914  55.157  70.202  0.00  0.00           C
ATOM    817  C   HIE X  54      58.824  55.531  68.413  0.00  0.00           C
ATOM    818  O   HIE X  54      59.287  55.535  69.561  0.00  0.00           O
ATOM    819  H   HIE X  54      58.143  52.383  68.792  0.00  0.00           H
ATOM    820  HA  HIE X  54      58.461  54.281  66.723  0.00  0.00           H
ATOM    821  HB2 HIE X  54      56.293  55.165  67.509  0.00  0.00           H
ATOM    822  HB3 HIE X  54      56.291  53.417  67.368  0.00  0.00           H
ATOM    823  HD2 HIE X  54      55.960  56.211  69.964  0.00  0.00           H
ATOM    824  HE2 HIE X  54      55.242  55.085  72.234  0.00  0.00           H
ATOM    825  HE1 HIE X  54      55.418  52.550  72.072  0.00  0.00           H
ATOM    826  N   ASN X  55      58.806  56.620  67.645  0.00  0.00           N
ATOM    827  CA  ASN X  55      59.298  57.943  68.032  0.00  0.00           C
ATOM    828  CB  ASN X  55      59.430  58.811  66.767  0.00  0.00           C
ATOM    829  CG  ASN X  55      60.504  58.335  65.801  0.00  0.00           C
ATOM    830  OD1 ASN X  55      61.354  57.511  66.117  0.00  0.00           O
ATOM    831  ND2 ASN X  55      60.499  58.830  64.584  0.00  0.00           N
ATOM    832  C   ASN X  55      58.394  58.585  69.102  0.00  0.00           C
ATOM    833  O   ASN X  55      57.175  58.377  69.113  0.00  0.00           O
ATOM    834  H   ASN X  55      58.410  56.526  66.714  0.00  0.00           H
ATOM    835  HA  ASN X  55      60.291  57.829  68.472  0.00  0.00           H
ATOM    836  HB2 ASN X  55      58.472  58.825  66.247  0.00  0.00           H
ATOM    837  HB3 ASN X  55      59.674  59.833  67.053  0.00  0.00           H
ATOM    838 HD21 ASN X  55      61.231  58.537  63.946  0.00  0.00           H
ATOM    839 HD22 ASN X  55      59.822  59.533  64.301  0.00  0.00           H
ATOM    840  N   ILE X  56      59.007  59.342  70.018  0.00  0.00           N
ATOM    841  CA  ILE X  56      58.399  59.739  71.297  0.00  0.00           C
ATOM    842  CB  ILE X  56      59.414  59.595  72.461  0.00  0.00           C
ATOM    843  CG2 ILE X  56      58.734  59.930  73.805  0.00  0.00           C
ATOM    844  CG1 ILE X  56      60.032  58.174  72.499  0.00  0.00           C
ATOM    845  CD1 ILE X  56      61.079  57.970  73.601  0.00  0.00           C
ATOM    846  C   ILE X  56      57.826  61.159  71.220  0.00  0.00           C
ATOM    847  O   ILE X  56      58.550  62.116  70.935  0.00  0.00           O
ATOM    848  H   ILE X  56      59.990  59.559  69.886  0.00  0.00           H
ATOM    849  HA  ILE X  56      57.574  59.058  71.510  0.00  0.00           H
ATOM    850  HB  ILE X  56      60.223  60.311  72.302  0.00  0.00           H
ATOM    851 HG12 ILE X  56      59.239  57.435  72.623  0.00  0.00           H
ATOM    852 HG13 ILE X  56      60.532  57.973  71.552  0.00  0.00           H
ATOM    853 HG21 ILE X  56      57.924  59.227  74.005  0.00  0.00           H
ATOM    854 HG22 ILE X  56      59.455  59.886  74.620  0.00  0.00           H
ATOM    855 HG23 ILE X  56      58.335  60.945  73.795  0.00  0.00           H
ATOM    856 HD11 ILE X  56      61.794  58.791  73.591  0.00  0.00           H
ATOM    857 HD12 ILE X  56      60.600  57.912  74.579  0.00  0.00           H
ATOM    858 HD13 ILE X  56      61.615  57.038  73.422  0.00  0.00           H
ATOM    859  N   VAL X  57      56.541  61.292  71.554  0.00  0.00           N
ATOM    860  CA  VAL X  57      55.835  62.568  71.772  0.00  0.00           C
ATOM    861  CB  VAL X  57      54.707  62.783  70.739  0.00  0.00           C
ATOM    862  CG1 VAL X  57      53.997  64.128  70.954  0.00  0.00           C
ATOM    863  CG2 VAL X  57      55.223  62.764  69.293  0.00  0.00           C
ATOM    864  C   VAL X  57      55.273  62.567  73.195  0.00  0.00           C
ATOM    865  O   VAL X  57      54.506  61.666  73.547  0.00  0.00           O
ATOM    866  H   VAL X  57      56.046  60.445  71.809  0.00  0.00           H
ATOM    867  HA  VAL X  57      56.538  63.395  71.679  0.00  0.00           H
ATOM    868  HB  VAL X  57      53.971  61.984  70.843  0.00  0.00           H
ATOM    869 HG11 VAL X  57      54.719  64.945  70.897  0.00  0.00           H
ATOM    870 HG12 VAL X  57      53.233  64.272  70.190  0.00  0.00           H
ATOM    871 HG13 VAL X  57      53.509  64.149  71.929  0.00  0.00           H
ATOM    872 HG21 VAL X  57      54.393  62.909  68.603  0.00  0.00           H
ATOM    873 HG22 VAL X  57      55.945  63.565  69.145  0.00  0.00           H
ATOM    874 HG23 VAL X  57      55.697  61.809  69.067  0.00  0.00           H
ATOM    875  N   GLU X  58      55.648  63.544  74.021  0.00  0.00           N
ATOM    876  CA  GLU X  58      55.191  63.634  75.417  0.00  0.00           C
ATOM    877  CB  GLU X  58      56.125  64.528  76.249  0.00  0.00           C
ATOM    878  CG  GLU X  58      57.531  63.950  76.457  0.00  0.00           C
ATOM    879  CD  GLU X  58      58.260  64.672  77.600  0.00  0.00           C
ATOM    880  OE1 GLU X  58      59.156  65.509  77.331  0.00  0.00           O
ATOM    881  OE2 GLU X  58      57.945  64.428  78.793  0.00  0.00           O
ATOM    882  C   GLU X  58      53.735  64.121  75.557  0.00  0.00           C
ATOM    883  O   GLU X  58      53.246  64.950  74.785  0.00  0.00           O
ATOM    884  H   GLU X  58      56.297  64.244  73.673  0.00  0.00           H
ATOM    885  HA  GLU X  58      55.225  62.632  75.850  0.00  0.00           H
ATOM    886  HB2 GLU X  58      56.203  65.512  75.790  0.00  0.00           H
ATOM    887  HB3 GLU X  58      55.668  64.653  77.226  0.00  0.00           H
ATOM    888  HG2 GLU X  58      57.453  62.889  76.694  0.00  0.00           H
ATOM    889  HG3 GLU X  58      58.100  64.047  75.530  0.00  0.00           H
ATOM    890  N   GLU X  59      53.045  63.672  76.611  0.00  0.00           N
ATOM    891  CA  GLU X  59      51.634  64.006  76.865  0.00  0.00           C
ATOM    892  CB  GLU X  59      51.118  63.200  78.072  0.00  0.00           C
ATOM    893  CG  GLU X  59      49.584  63.118  78.109  0.00  0.00           C
ATOM    894  CD  GLU X  59      49.101  62.345  79.341  0.00  0.00           C
ATOM    895  OE1 GLU X  59      48.761  61.144  79.242  0.00  0.00           O
ATOM    896  OE2 GLU X  59      49.070  62.937  80.447  0.00  0.00           O
ATOM    897  C   GLU X  59      51.428  65.517  77.076  0.00  0.00           C
ATOM    898  O   GLU X  59      50.404  66.066  76.673  0.00  0.00           O
ATOM    899  H   GLU X  59      53.498  63.018  77.241  0.00  0.00           H
ATOM    900  HA  GLU X  59      51.059  63.709  75.986  0.00  0.00           H
ATOM    901  HB2 GLU X  59      51.505  62.183  78.023  0.00  0.00           H
ATOM    902  HB3 GLU X  59      51.484  63.657  78.993  0.00  0.00           H
ATOM    903  HG2 GLU X  59      49.167  64.126  78.136  0.00  0.00           H
ATOM    904  HG3 GLU X  59      49.227  62.629  77.200  0.00  0.00           H
ATOM    905  N   ARG X  60      52.432  66.226  77.615  0.00  0.00           N
ATOM    906  CA  ARG X  60      52.431  67.697  77.739  0.00  0.00           C
ATOM    907  CB  ARG X  60      53.670  68.156  78.534  0.00  0.00           C
ATOM    908  CG  ARG X  60      55.016  67.912  77.830  0.00  0.00           C
ATOM    909  CD  ARG X  60      56.177  68.178  78.794  0.00  0.00           C
ATOM    910  NE  ARG X  60      57.484  67.905  78.177  0.00  0.00           N
ATOM    911  CZ  ARG X  60      58.235  68.753  77.505  0.00  0.00           C
ATOM    912  NH1 ARG X  60      57.922  69.998  77.309  0.00  0.00           N
ATOM    913  NH2 ARG X  60      59.340  68.331  76.984  0.00  0.00           N
ATOM    914  C   ARG X  60      52.300  68.425  76.396  0.00  0.00           C
ATOM    915  O   ARG X  60      51.646  69.466  76.324  0.00  0.00           O
ATOM    916  H   ARG X  60      53.242  65.709  77.933  0.00  0.00           H
ATOM    917  HA  ARG X  60      51.547  67.984  78.308  0.00  0.00           H
ATOM    918  HB2 ARG X  60      53.579  69.224  78.738  0.00  0.00           H
ATOM    919  HB3 ARG X  60      53.670  67.634  79.493  0.00  0.00           H
ATOM    920  HG2 ARG X  60      55.070  66.879  77.495  0.00  0.00           H
ATOM    921  HG3 ARG X  60      55.107  68.570  76.964  0.00  0.00           H
ATOM    922  HD2 ARG X  60      56.131  69.213  79.139  0.00  0.00           H
ATOM    923  HD3 ARG X  60      56.065  67.527  79.660  0.00  0.00           H
ATOM    924  HE  ARG X  60      57.859  66.968  78.248  0.00  0.00           H
ATOM    925 HH11 ARG X  60      57.073  70.396  77.687  0.00  0.00           H
ATOM    926 HH12 ARG X  60      58.502  70.557  76.685  0.00  0.00           H
ATOM    927 HH21 ARG X  60      59.593  67.356  77.108  0.00  0.00           H
ATOM    928 HH22 ARG X  60      59.922  68.974  76.451  0.00  0.00           H
ATOM    929  N   HIE X  61      52.858  67.855  75.325  0.00  0.00           N
ATOM    930  CA  HIE X  61      52.729  68.370  73.959  0.00  0.00           C
ATOM    931  CB  HIE X  61      53.933  67.898  73.130  0.00  0.00           C
ATOM    932  CG  HIE X  61      55.279  68.357  73.639  0.00  0.00           C
ATOM    933  ND1 HIE X  61      56.340  67.507  73.945  0.00  0.00           N
ATOM    934  CE1 HIE X  61      57.372  68.301  74.266  0.00  0.00           C
ATOM    935  NE2 HIE X  61      57.012  69.591  74.197  0.00  0.00           N
ATOM    936  CD2 HIE X  61      55.692  69.649  73.799  0.00  0.00           C
ATOM    937  C   HIE X  61      51.393  67.955  73.324  0.00  0.00           C
ATOM    938  O   HIE X  61      50.777  68.752  72.618  0.00  0.00           O
ATOM    939  H   HIE X  61      53.321  66.962  75.445  0.00  0.00           H
ATOM    940  HA  HIE X  61      52.741  69.461  73.982  0.00  0.00           H
ATOM    941  HB2 HIE X  61      53.933  66.809  73.080  0.00  0.00           H
ATOM    942  HB3 HIE X  61      53.828  68.263  72.114  0.00  0.00           H
ATOM    943  HD2 HIE X  61      55.110  70.540  73.606  0.00  0.00           H
ATOM    944  HE2 HIE X  61      57.637  70.373  74.395  0.00  0.00           H
ATOM    945  HE1 HIE X  61      58.360  67.948  74.531  0.00  0.00           H
ATOM    946  N   LEU X  62      50.879  66.761  73.644  0.00  0.00           N
ATOM    947  CA  LEU X  62      49.544  66.309  73.225  0.00  0.00           C
ATOM    948  CB  LEU X  62      49.411  64.812  73.575  0.00  0.00           C
ATOM    949  CG  LEU X  62      48.211  64.092  72.924  0.00  0.00           C
ATOM    950  CD1 LEU X  62      48.499  62.592  72.851  0.00  0.00           C
ATOM    951  CD2 LEU X  62      46.903  64.250  73.708  0.00  0.00           C
ATOM    952  C   LEU X  62      48.429  67.187  73.828  0.00  0.00           C
ATOM    953  O   LEU X  62      47.523  67.615  73.113  0.00  0.00           O
ATOM    954  H   LEU X  62      51.446  66.135  74.207  0.00  0.00           H
ATOM    955  HA  LEU X  62      49.481  66.408  72.140  0.00  0.00           H
ATOM    956  HB2 LEU X  62      50.324  64.322  73.231  0.00  0.00           H
ATOM    957  HB3 LEU X  62      49.362  64.686  74.657  0.00  0.00           H
ATOM    958  HG  LEU X  62      48.070  64.464  71.909  0.00  0.00           H
ATOM    959 HD11 LEU X  62      47.682  62.087  72.337  0.00  0.00           H
ATOM    960 HD12 LEU X  62      49.413  62.429  72.280  0.00  0.00           H
ATOM    961 HD13 LEU X  62      48.636  62.184  73.853  0.00  0.00           H
ATOM    962 HD21 LEU X  62      46.579  65.287  73.708  0.00  0.00           H
ATOM    963 HD22 LEU X  62      46.116  63.661  73.235  0.00  0.00           H
ATOM    964 HD23 LEU X  62      47.033  63.915  74.737  0.00  0.00           H
ATOM    965  N   LYS X  63      48.530  67.548  75.114  0.00  0.00           N
ATOM    966  CA  LYS X  63      47.587  68.463  75.787  0.00  0.00           C
ATOM    967  CB  LYS X  63      47.785  68.392  77.313  0.00  0.00           C
ATOM    968  CG  LYS X  63      47.344  67.026  77.873  0.00  0.00           C
ATOM    969  CD  LYS X  63      47.265  67.009  79.407  0.00  0.00           C
ATOM    970  CE  LYS X  63      47.037  65.574  79.903  0.00  0.00           C
ATOM    971  NZ  LYS X  63      46.699  65.518  81.345  0.00  0.00           N
ATOM    972  C   LYS X  63      47.650  69.904  75.254  0.00  0.00           C
ATOM    973  O   LYS X  63      46.648  70.618  75.322  0.00  0.00           O
ATOM    974  H   LYS X  63      49.274  67.125  75.664  0.00  0.00           H
ATOM    975  HA  LYS X  63      46.571  68.128  75.570  0.00  0.00           H
ATOM    976  HB2 LYS X  63      48.832  68.576  77.564  0.00  0.00           H
ATOM    977  HB3 LYS X  63      47.182  69.170  77.778  0.00  0.00           H
ATOM    978  HG2 LYS X  63      46.361  66.780  77.474  0.00  0.00           H
ATOM    979  HG3 LYS X  63      48.040  66.258  77.544  0.00  0.00           H
ATOM    980  HD2 LYS X  63      48.198  67.388  79.826  0.00  0.00           H
ATOM    981  HD3 LYS X  63      46.441  67.649  79.727  0.00  0.00           H
ATOM    982  HE2 LYS X  63      46.233  65.118  79.324  0.00  0.00           H
ATOM    983  HE3 LYS X  63      47.949  64.999  79.723  0.00  0.00           H
ATOM    984  HZ1 LYS X  63      47.370  66.064  81.884  0.00  0.00           H
ATOM    985  HZ2 LYS X  63      45.765  65.872  81.528  0.00  0.00           H
ATOM    986  HZ3 LYS X  63      46.726  64.558  81.682  0.00  0.00           H
ATOM    987  N   LEU X  64      48.765  70.319  74.643  0.00  0.00           N
ATOM    988  CA  LEU X  64      48.825  71.545  73.836  0.00  0.00           C
ATOM    989  CB  LEU X  64      50.292  71.997  73.689  0.00  0.00           C
ATOM    990  CG  LEU X  64      50.507  73.222  72.776  0.00  0.00           C
ATOM    991  CD1 LEU X  64      49.749  74.459  73.256  0.00  0.00           C
ATOM    992  CD2 LEU X  64      51.995  73.562  72.726  0.00  0.00           C
ATOM    993  C   LEU X  64      48.119  71.351  72.481  0.00  0.00           C
ATOM    994  O   LEU X  64      47.301  72.186  72.095  0.00  0.00           O
ATOM    995  H   LEU X  64      49.563  69.702  74.644  0.00  0.00           H
ATOM    996  HA  LEU X  64      48.287  72.331  74.368  0.00  0.00           H
ATOM    997  HB2 LEU X  64      50.683  72.226  74.681  0.00  0.00           H
ATOM    998  HB3 LEU X  64      50.879  71.175  73.284  0.00  0.00           H
ATOM    999  HG  LEU X  64      50.180  72.981  71.764  0.00  0.00           H
ATOM   1000 HD11 LEU X  64      48.675  74.294  73.195  0.00  0.00           H
ATOM   1001 HD12 LEU X  64      50.029  74.683  74.284  0.00  0.00           H
ATOM   1002 HD13 LEU X  64      50.004  75.313  72.628  0.00  0.00           H
ATOM   1003 HD21 LEU X  64      52.351  73.825  73.723  0.00  0.00           H
ATOM   1004 HD22 LEU X  64      52.556  72.706  72.353  0.00  0.00           H
ATOM   1005 HD23 LEU X  64      52.159  74.408  72.056  0.00  0.00           H
ATOM   1006  N   ALA X  65      48.366  70.238  71.783  0.00  0.00           N
ATOM   1007  CA  ALA X  65      47.737  69.936  70.494  0.00  0.00           C
ATOM   1008  CB  ALA X  65      48.324  68.623  69.956  0.00  0.00           C
ATOM   1009  C   ALA X  65      46.196  69.878  70.576  0.00  0.00           C
ATOM   1010  O   ALA X  65      45.514  70.348  69.662  0.00  0.00           O
ATOM   1011  H   ALA X  65      49.052  69.583  72.143  0.00  0.00           H
ATOM   1012  HA  ALA X  65      47.996  70.733  69.796  0.00  0.00           H
ATOM   1013  HB1 ALA X  65      48.011  68.478  68.922  0.00  0.00           H
ATOM   1014  HB2 ALA X  65      49.413  68.652  69.992  0.00  0.00           H
ATOM   1015  HB3 ALA X  65      47.973  67.779  70.550  0.00  0.00           H
ATOM   1016  N   GLU X  66      45.629  69.368  71.676  0.00  0.00           N
ATOM   1017  CA  GLU X  66      44.178  69.383  71.922  0.00  0.00           C
ATOM   1018  CB  GLU X  66      43.837  68.579  73.192  0.00  0.00           C
ATOM   1019  CG  GLU X  66      43.984  67.054  73.047  0.00  0.00           C
ATOM   1020  CD  GLU X  66      42.836  66.383  72.277  0.00  0.00           C
ATOM   1021  OE1 GLU X  66      42.567  65.180  72.510  0.00  0.00           O
ATOM   1022  OE2 GLU X  66      42.222  67.002  71.371  0.00  0.00           O
ATOM   1023  C   GLU X  66      43.607  70.807  72.049  0.00  0.00           C
ATOM   1024  O   GLU X  66      42.502  71.063  71.553  0.00  0.00           O
ATOM   1025  H   GLU X  66      46.235  68.903  72.349  0.00  0.00           H
ATOM   1026  HA  GLU X  66      43.680  68.925  71.068  0.00  0.00           H
ATOM   1027  HB2 GLU X  66      44.490  68.916  73.999  0.00  0.00           H
ATOM   1028  HB3 GLU X  66      42.809  68.795  73.490  0.00  0.00           H
ATOM   1029  HG2 GLU X  66      44.928  66.824  72.552  0.00  0.00           H
ATOM   1030  HG3 GLU X  66      44.022  66.626  74.051  0.00  0.00           H
ATOM   1031  N   LYS X  67      44.358  71.743  72.650  0.00  0.00           N
ATOM   1032  CA  LYS X  67      43.982  73.164  72.754  0.00  0.00           C
ATOM   1033  CB  LYS X  67      44.825  73.864  73.837  0.00  0.00           C
ATOM   1034  CG  LYS X  67      44.421  75.342  74.004  0.00  0.00           C
ATOM   1035  CD  LYS X  67      45.139  76.070  75.150  0.00  0.00           C
ATOM   1036  CE  LYS X  67      46.663  76.077  74.985  0.00  0.00           C
ATOM   1037  NZ  LYS X  67      47.308  76.940  75.998  0.00  0.00           N
ATOM   1038  C   LYS X  67      44.079  73.870  71.403  0.00  0.00           C
ATOM   1039  O   LYS X  67      43.112  74.500  70.981  0.00  0.00           O
ATOM   1040  H   LYS X  67      45.260  71.460  73.016  0.00  0.00           H
ATOM   1041  HA  LYS X  67      42.938  73.227  73.062  0.00  0.00           H
ATOM   1042  HB2 LYS X  67      44.669  73.346  74.782  0.00  0.00           H
ATOM   1043  HB3 LYS X  67      45.881  73.803  73.576  0.00  0.00           H
ATOM   1044  HG2 LYS X  67      44.632  75.878  73.080  0.00  0.00           H
ATOM   1045  HG3 LYS X  67      43.347  75.393  74.190  0.00  0.00           H
ATOM   1046  HD2 LYS X  67      44.778  77.100  75.174  0.00  0.00           H
ATOM   1047  HD3 LYS X  67      44.881  75.595  76.097  0.00  0.00           H
ATOM   1048  HE2 LYS X  67      47.032  75.054  75.091  0.00  0.00           H
ATOM   1049  HE3 LYS X  67      46.920  76.440  73.985  0.00  0.00           H
ATOM   1050  HZ1 LYS X  67      46.894  76.809  76.918  0.00  0.00           H
ATOM   1051  HZ2 LYS X  67      48.303  76.745  76.066  0.00  0.00           H
ATOM   1052  HZ3 LYS X  67      47.218  77.927  75.758  0.00  0.00           H
ATOM   1053  N   LEU X  68      45.198  73.723  70.688  0.00  0.00           N
ATOM   1054  CA  LEU X  68      45.392  74.389  69.392  0.00  0.00           C
ATOM   1055  CB  LEU X  68      46.842  74.219  68.900  0.00  0.00           C
ATOM   1056  CG  LEU X  68      47.957  74.754  69.825  0.00  0.00           C
ATOM   1057  CD1 LEU X  68      49.301  74.649  69.104  0.00  0.00           C
ATOM   1058  CD2 LEU X  68      47.762  76.204  70.264  0.00  0.00           C
ATOM   1059  C   LEU X  68      44.371  73.908  68.341  0.00  0.00           C
ATOM   1060  O   LEU X  68      43.843  74.725  67.588  0.00  0.00           O
ATOM   1061  H   LEU X  68      45.956  73.183  71.094  0.00  0.00           H
ATOM   1062  HA  LEU X  68      45.206  75.456  69.527  0.00  0.00           H
ATOM   1063  HB2 LEU X  68      47.027  73.159  68.734  0.00  0.00           H
ATOM   1064  HB3 LEU X  68      46.924  74.731  67.940  0.00  0.00           H
ATOM   1065  HG  LEU X  68      48.005  74.138  70.717  0.00  0.00           H
ATOM   1066 HD11 LEU X  68      49.300  75.283  68.217  0.00  0.00           H
ATOM   1067 HD12 LEU X  68      50.103  74.966  69.772  0.00  0.00           H
ATOM   1068 HD13 LEU X  68      49.479  73.616  68.809  0.00  0.00           H
ATOM   1069 HD21 LEU X  68      47.694  76.854  69.396  0.00  0.00           H
ATOM   1070 HD22 LEU X  68      46.857  76.299  70.863  0.00  0.00           H
ATOM   1071 HD23 LEU X  68      48.606  76.520  70.878  0.00  0.00           H
ATOM   1072  N   LYS X  69      44.005  72.616  68.341  0.00  0.00           N
ATOM   1073  CA  LYS X  69      42.897  72.079  67.525  0.00  0.00           C
ATOM   1074  CB  LYS X  69      42.853  70.553  67.712  0.00  0.00           C
ATOM   1075  CG  LYS X  69      41.815  69.812  66.849  0.00  0.00           C
ATOM   1076  CD  LYS X  69      41.890  68.310  67.165  0.00  0.00           C
ATOM   1077  CE  LYS X  69      40.931  67.453  66.333  0.00  0.00           C
ATOM   1078  NZ  LYS X  69      41.025  66.031  66.745  0.00  0.00           N
ATOM   1079  C   LYS X  69      41.559  72.748  67.866  0.00  0.00           C
ATOM   1080  O   LYS X  69      40.831  73.147  66.960  0.00  0.00           O
ATOM   1081  H   LYS X  69      44.502  71.980  68.958  0.00  0.00           H
ATOM   1082  HA  LYS X  69      43.097  72.297  66.475  0.00  0.00           H
ATOM   1083  HB2 LYS X  69      43.838  70.163  67.455  0.00  0.00           H
ATOM   1084  HB3 LYS X  69      42.663  70.331  68.764  0.00  0.00           H
ATOM   1085  HG2 LYS X  69      40.812  70.178  67.072  0.00  0.00           H
ATOM   1086  HG3 LYS X  69      42.033  69.980  65.794  0.00  0.00           H
ATOM   1087  HD2 LYS X  69      42.908  67.961  66.985  0.00  0.00           H
ATOM   1088  HD3 LYS X  69      41.659  68.166  68.221  0.00  0.00           H
ATOM   1089  HE2 LYS X  69      39.909  67.811  66.479  0.00  0.00           H
ATOM   1090  HE3 LYS X  69      41.178  67.555  65.272  0.00  0.00           H
ATOM   1091  HZ1 LYS X  69      41.968  65.668  66.623  0.00  0.00           H
ATOM   1092  HZ2 LYS X  69      40.785  65.921  67.729  0.00  0.00           H
ATOM   1093  HZ3 LYS X  69      40.402  65.432  66.207  0.00  0.00           H
ATOM   1094  N   GLY X  70      41.267  72.947  69.154  0.00  0.00           N
ATOM   1095  CA  GLY X  70      40.080  73.676  69.615  0.00  0.00           C
ATOM   1096  C   GLY X  70      40.064  75.151  69.195  0.00  0.00           C
ATOM   1097  O   GLY X  70      39.019  75.655  68.778  0.00  0.00           O
ATOM   1098  H   GLY X  70      41.921  72.615  69.850  0.00  0.00           H
ATOM   1099  HA2 GLY X  70      39.185  73.193  69.222  0.00  0.00           H
ATOM   1100  HA3 GLY X  70      40.045  73.636  70.703  0.00  0.00           H
ATOM   1101  N   GLN X  71      41.212  75.836  69.233  0.00  0.00           N
ATOM   1102  CA  GLN X  71      41.345  77.218  68.752  0.00  0.00           C
ATOM   1103  CB  GLN X  71      42.726  77.790  69.123  0.00  0.00           C
ATOM   1104  CG  GLN X  71      42.872  78.051  70.632  0.00  0.00           C
ATOM   1105  CD  GLN X  71      44.214  78.684  70.987  0.00  0.00           C
ATOM   1106  OE1 GLN X  71      45.035  78.123  71.699  0.00  0.00           O
ATOM   1107  NE2 GLN X  71      44.487  79.891  70.546  0.00  0.00           N
ATOM   1108  C   GLN X  71      41.098  77.319  67.237  0.00  0.00           C
ATOM   1109  O   GLN X  71      40.321  78.163  66.796  0.00  0.00           O
ATOM   1110  H   GLN X  71      42.026  75.383  69.638  0.00  0.00           H
ATOM   1111  HA  GLN X  71      40.584  77.834  69.235  0.00  0.00           H
ATOM   1112  HB2 GLN X  71      43.511  77.110  68.792  0.00  0.00           H
ATOM   1113  HB3 GLN X  71      42.854  78.737  68.596  0.00  0.00           H
ATOM   1114  HG2 GLN X  71      42.078  78.722  70.957  0.00  0.00           H
ATOM   1115  HG3 GLN X  71      42.772  77.115  71.180  0.00  0.00           H
ATOM   1116 HE21 GLN X  71      45.377  80.295  70.779  0.00  0.00           H
ATOM   1117 HE22 GLN X  71      43.779  80.412  70.036  0.00  0.00           H
ATOM   1118  N   VAL X  72      41.667  76.417  66.428  0.00  0.00           N
ATOM   1119  CA  VAL X  72      41.437  76.421  64.970  0.00  0.00           C
ATOM   1120  CB  VAL X  72      42.483  75.562  64.235  0.00  0.00           C
ATOM   1121  CG1 VAL X  72      42.250  75.550  62.718  0.00  0.00           C
ATOM   1122  CG2 VAL X  72      43.904  76.102  64.455  0.00  0.00           C
ATOM   1123  C   VAL X  72      39.991  76.035  64.619  0.00  0.00           C
ATOM   1124  O   VAL X  72      39.410  76.634  63.716  0.00  0.00           O
ATOM   1125  H   VAL X  72      42.322  75.749  66.823  0.00  0.00           H
ATOM   1126  HA  VAL X  72      41.568  77.443  64.615  0.00  0.00           H
ATOM   1127  HB  VAL X  72      42.434  74.545  64.618  0.00  0.00           H
ATOM   1128 HG11 VAL X  72      42.191  76.571  62.342  0.00  0.00           H
ATOM   1129 HG12 VAL X  72      43.066  75.030  62.215  0.00  0.00           H
ATOM   1130 HG13 VAL X  72      41.322  75.029  62.483  0.00  0.00           H
ATOM   1131 HG21 VAL X  72      44.136  76.164  65.516  0.00  0.00           H
ATOM   1132 HG22 VAL X  72      44.624  75.431  63.990  0.00  0.00           H
ATOM   1133 HG23 VAL X  72      43.999  77.097  64.019  0.00  0.00           H
ATOM   1134  N   LYS X  73      39.338  75.144  65.383  0.00  0.00           N
ATOM   1135  CA  LYS X  73      37.884  74.900  65.259  0.00  0.00           C
ATOM   1136  CB  LYS X  73      37.445  73.717  66.136  0.00  0.00           C
ATOM   1137  CG  LYS X  73      37.768  72.359  65.499  0.00  0.00           C
ATOM   1138  CD  LYS X  73      37.269  71.222  66.395  0.00  0.00           C
ATOM   1139  CE  LYS X  73      37.500  69.851  65.751  0.00  0.00           C
ATOM   1140  NZ  LYS X  73      37.082  68.764  66.666  0.00  0.00           N
ATOM   1141  C   LYS X  73      37.027  76.139  65.562  0.00  0.00           C
ATOM   1142  O   LYS X  73      35.940  76.263  64.999  0.00  0.00           O
ATOM   1143  H   LYS X  73      39.860  74.640  66.095  0.00  0.00           H
ATOM   1144  HA  LYS X  73      37.665  74.642  64.224  0.00  0.00           H
ATOM   1145  HB2 LYS X  73      37.908  73.790  67.121  0.00  0.00           H
ATOM   1146  HB3 LYS X  73      36.362  73.769  66.263  0.00  0.00           H
ATOM   1147  HG2 LYS X  73      37.278  72.291  64.526  0.00  0.00           H
ATOM   1148  HG3 LYS X  73      38.845  72.264  65.366  0.00  0.00           H
ATOM   1149  HD2 LYS X  73      37.803  71.273  67.343  0.00  0.00           H
ATOM   1150  HD3 LYS X  73      36.202  71.351  66.583  0.00  0.00           H
ATOM   1151  HE2 LYS X  73      36.928  69.792  64.820  0.00  0.00           H
ATOM   1152  HE3 LYS X  73      38.558  69.741  65.500  0.00  0.00           H
ATOM   1153  HZ1 LYS X  73      36.097  68.836  66.910  0.00  0.00           H
ATOM   1154  HZ2 LYS X  73      37.231  67.853  66.234  0.00  0.00           H
ATOM   1155  HZ3 LYS X  73      37.610  68.808  67.535  0.00  0.00           H
ATOM   1156  N   PHE X  74      37.499  77.077  66.388  0.00  0.00           N
ATOM   1157  CA  PHE X  74      36.853  78.385  66.574  0.00  0.00           C
ATOM   1158  CB  PHE X  74      37.302  79.012  67.908  0.00  0.00           C
ATOM   1159  CG  PHE X  74      37.256  80.531  67.960  0.00  0.00           C
ATOM   1160  CD1 PHE X  74      38.453  81.275  67.958  0.00  0.00           C
ATOM   1161  CE1 PHE X  74      38.414  82.681  67.988  0.00  0.00           C
ATOM   1162  CZ  PHE X  74      37.177  83.351  68.020  0.00  0.00           C
ATOM   1163  CE2 PHE X  74      35.980  82.612  68.016  0.00  0.00           C
ATOM   1164  CD2 PHE X  74      36.021  81.206  67.983  0.00  0.00           C
ATOM   1165  C   PHE X  74      37.063  79.319  65.366  0.00  0.00           C
ATOM   1166  O   PHE X  74      36.120  80.002  64.971  0.00  0.00           O
ATOM   1167  H   PHE X  74      38.389  76.914  66.841  0.00  0.00           H
ATOM   1168  HA  PHE X  74      35.774  78.234  66.644  0.00  0.00           H
ATOM   1169  HB2 PHE X  74      36.667  78.617  68.701  0.00  0.00           H
ATOM   1170  HB3 PHE X  74      38.316  78.695  68.144  0.00  0.00           H
ATOM   1171  HD1 PHE X  74      39.408  80.768  67.929  0.00  0.00           H
ATOM   1172  HD2 PHE X  74      35.099  80.644  67.964  0.00  0.00           H
ATOM   1173  HE1 PHE X  74      39.338  83.245  67.972  0.00  0.00           H
ATOM   1174  HE2 PHE X  74      35.027  83.123  68.029  0.00  0.00           H
ATOM   1175  HZ  PHE X  74      37.147  84.432  68.028  0.00  0.00           H
ATOM   1176  N   MET X  75      38.233  79.308  64.713  0.00  0.00           N
ATOM   1177  CA  MET X  75      38.538  80.205  63.579  0.00  0.00           C
ATOM   1178  CB  MET X  75      39.974  79.979  63.078  0.00  0.00           C
ATOM   1179  CG  MET X  75      41.045  80.349  64.112  0.00  0.00           C
ATOM   1180  SD  MET X  75      42.738  79.903  63.628  0.00  0.00           S
ATOM   1181  CE  MET X  75      43.058  81.146  62.347  0.00  0.00           C
ATOM   1182  C   MET X  75      37.553  80.081  62.398  0.00  0.00           C
ATOM   1183  O   MET X  75      37.306  81.066  61.704  0.00  0.00           O
ATOM   1184  H   MET X  75      38.977  78.724  65.078  0.00  0.00           H
ATOM   1185  HA  MET X  75      38.471  81.234  63.935  0.00  0.00           H
ATOM   1186  HB2 MET X  75      40.099  78.936  62.788  0.00  0.00           H
ATOM   1187  HB3 MET X  75      40.132  80.596  62.194  0.00  0.00           H
ATOM   1188  HG2 MET X  75      41.001  81.422  64.306  0.00  0.00           H
ATOM   1189  HG3 MET X  75      40.826  79.836  65.045  0.00  0.00           H
ATOM   1190  HE1 MET X  75      42.986  82.146  62.777  0.00  0.00           H
ATOM   1191  HE2 MET X  75      44.061  80.999  61.948  0.00  0.00           H
ATOM   1192  HE3 MET X  75      42.335  81.046  61.539  0.00  0.00           H
ATOM   1193  N   PHE X  76      36.928  78.916  62.188  0.00  0.00           N
ATOM   1194  CA  PHE X  76      35.866  78.749  61.181  0.00  0.00           C
ATOM   1195  CB  PHE X  76      35.539  77.259  61.015  0.00  0.00           C
ATOM   1196  CG  PHE X  76      36.678  76.440  60.440  0.00  0.00           C
ATOM   1197  CD1 PHE X  76      36.936  76.464  59.057  0.00  0.00           C
ATOM   1198  CE1 PHE X  76      38.012  75.730  58.528  0.00  0.00           C
ATOM   1199  CZ  PHE X  76      38.832  74.966  59.378  0.00  0.00           C
ATOM   1200  CE2 PHE X  76      38.571  74.935  60.758  0.00  0.00           C
ATOM   1201  CD2 PHE X  76      37.496  75.672  61.286  0.00  0.00           C
ATOM   1202  C   PHE X  76      34.587  79.550  61.502  0.00  0.00           C
ATOM   1203  O   PHE X  76      33.921  80.028  60.581  0.00  0.00           O
ATOM   1204  H   PHE X  76      37.197  78.121  62.749  0.00  0.00           H
ATOM   1205  HA  PHE X  76      36.237  79.118  60.224  0.00  0.00           H
ATOM   1206  HB2 PHE X  76      35.239  76.844  61.979  0.00  0.00           H
ATOM   1207  HB3 PHE X  76      34.686  77.162  60.342  0.00  0.00           H
ATOM   1208  HD1 PHE X  76      36.313  77.052  58.399  0.00  0.00           H
ATOM   1209  HD2 PHE X  76      37.306  75.660  62.347  0.00  0.00           H
ATOM   1210  HE1 PHE X  76      38.209  75.761  57.468  0.00  0.00           H
ATOM   1211  HE2 PHE X  76      39.204  74.356  61.416  0.00  0.00           H
ATOM   1212  HZ  PHE X  76      39.664  74.407  58.974  0.00  0.00           H
ATOM   1213  N   GLY X  77      34.263  79.732  62.787  0.00  0.00           N
ATOM   1214  CA  GLY X  77      33.110  80.503  63.271  0.00  0.00           C
ATOM   1215  C   GLY X  77      33.426  81.954  63.664  0.00  0.00           C
ATOM   1216  O   GLY X  77      32.511  82.779  63.747  0.00  0.00           O
ATOM   1217  H   GLY X  77      34.887  79.352  63.489  0.00  0.00           H
ATOM   1218  HA2 GLY X  77      32.323  80.511  62.517  0.00  0.00           H
ATOM   1219  HA3 GLY X  77      32.723  79.999  64.155  0.00  0.00           H
ATOM   1220  N   ALA X  78      34.702  82.289  63.871  0.00  0.00           N
ATOM   1221  CA  ALA X  78      35.178  83.633  64.203  0.00  0.00           C
ATOM   1222  CB  ALA X  78      36.661  83.536  64.580  0.00  0.00           C
ATOM   1223  C   ALA X  78      34.984  84.629  63.036  0.00  0.00           C
ATOM   1224  O   ALA X  78      35.239  84.262  61.885  0.00  0.00           O
ATOM   1225  H   ALA X  78      35.388  81.545  63.866  0.00  0.00           H
ATOM   1226  HA  ALA X  78      34.622  83.975  65.076  0.00  0.00           H
ATOM   1227  HB1 ALA X  78      37.008  84.491  64.976  0.00  0.00           H
ATOM   1228  HB2 ALA X  78      36.806  82.763  65.333  0.00  0.00           H
ATOM   1229  HB3 ALA X  78      37.253  83.283  63.699  0.00  0.00           H
ATOM   1230  N   PRO X  79      34.578  85.890  63.283  0.00  0.00           N
ATOM   1231  CD  PRO X  79      34.216  86.454  64.576  0.00  0.00           C
ATOM   1232  CG  PRO X  79      34.028  87.952  64.339  0.00  0.00           C
ATOM   1233  CB  PRO X  79      33.593  88.023  62.875  0.00  0.00           C
ATOM   1234  CA  PRO X  79      34.366  86.873  62.219  0.00  0.00           C
ATOM   1235  C   PRO X  79      35.688  87.336  61.582  0.00  0.00           C
ATOM   1236  O   PRO X  79      36.623  87.758  62.274  0.00  0.00           O
ATOM   1237  HA  PRO X  79      33.739  86.434  61.442  0.00  0.00           H
ATOM   1238  HB2 PRO X  79      33.827  88.990  62.427  0.00  0.00           H
ATOM   1239  HB3 PRO X  79      32.521  87.824  62.806  0.00  0.00           H
ATOM   1240  HG2 PRO X  79      34.984  88.461  64.461  0.00  0.00           H
ATOM   1241  HG3 PRO X  79      33.277  88.376  65.007  0.00  0.00           H
ATOM   1242  HD2 PRO X  79      34.998  86.287  65.319  0.00  0.00           H
ATOM   1243  HD3 PRO X  79      33.275  86.015  64.911  0.00  0.00           H
ATOM   1244  N   MET X  80      35.752  87.266  60.249  0.00  0.00           N
ATOM   1245  CA  MET X  80      36.854  87.740  59.397  0.00  0.00           C
ATOM   1246  CB  MET X  80      38.029  86.743  59.453  0.00  0.00           C
ATOM   1247  CG  MET X  80      37.669  85.343  58.934  0.00  0.00           C
ATOM   1248  SD  MET X  80      38.971  84.092  59.122  0.00  0.00           S
ATOM   1249  CE  MET X  80      38.925  83.842  60.919  0.00  0.00           C
ATOM   1250  C   MET X  80      36.392  87.952  57.943  0.00  0.00           C
ATOM   1251  O   MET X  80      35.344  87.440  57.538  0.00  0.00           O
ATOM   1252  H   MET X  80      34.961  86.862  59.765  0.00  0.00           H
ATOM   1253  HA  MET X  80      37.196  88.703  59.771  0.00  0.00           H
ATOM   1254  HB2 MET X  80      38.858  87.131  58.860  0.00  0.00           H
ATOM   1255  HB3 MET X  80      38.371  86.665  60.484  0.00  0.00           H
ATOM   1256  HG2 MET X  80      36.782  84.985  59.456  0.00  0.00           H
ATOM   1257  HG3 MET X  80      37.427  85.419  57.873  0.00  0.00           H
ATOM   1258  HE1 MET X  80      39.237  84.751  61.430  0.00  0.00           H
ATOM   1259  HE2 MET X  80      37.912  83.583  61.229  0.00  0.00           H
ATOM   1260  HE3 MET X  80      39.601  83.031  61.192  0.00  0.00           H
ATOM   1261  N   GLU X  81      37.196  88.646  57.131  0.00  0.00           N
ATOM   1262  CA  GLU X  81      36.997  88.699  55.672  0.00  0.00           C
ATOM   1263  CB  GLU X  81      38.061  89.595  55.010  0.00  0.00           C
ATOM   1264  CG  GLU X  81      38.106  91.049  55.503  0.00  0.00           C
ATOM   1265  CD  GLU X  81      36.831  91.839  55.181  0.00  0.00           C
ATOM   1266  OE1 GLU X  81      35.988  92.054  56.086  0.00  0.00           O
ATOM   1267  OE2 GLU X  81      36.673  92.310  54.030  0.00  0.00           O
ATOM   1268  C   GLU X  81      37.066  87.274  55.061  0.00  0.00           C
ATOM   1269  O   GLU X  81      37.995  86.529  55.394  0.00  0.00           O
ATOM   1270  H   GLU X  81      38.038  89.051  57.511  0.00  0.00           H
ATOM   1271  HA  GLU X  81      36.020  89.136  55.483  0.00  0.00           H
ATOM   1272  HB2 GLU X  81      39.043  89.151  55.180  0.00  0.00           H
ATOM   1273  HB3 GLU X  81      37.885  89.607  53.937  0.00  0.00           H
ATOM   1274  HG2 GLU X  81      38.297  91.060  56.576  0.00  0.00           H
ATOM   1275  HG3 GLU X  81      38.952  91.543  55.023  0.00  0.00           H
ATOM   1276  N   PRO X  82      36.141  86.855  54.168  0.00  0.00           N
ATOM   1277  CD  PRO X  82      34.954  87.575  53.726  0.00  0.00           C
ATOM   1278  CG  PRO X  82      33.946  86.507  53.307  0.00  0.00           C
ATOM   1279  CB  PRO X  82      34.847  85.394  52.786  0.00  0.00           C
ATOM   1280  CA  PRO X  82      36.068  85.464  53.706  0.00  0.00           C
ATOM   1281  C   PRO X  82      37.330  84.934  53.008  0.00  0.00           C
ATOM   1282  O   PRO X  82      37.614  83.741  53.116  0.00  0.00           O
ATOM   1283  HA  PRO X  82      35.878  84.836  54.577  0.00  0.00           H
ATOM   1284  HB2 PRO X  82      35.141  85.626  51.766  0.00  0.00           H
ATOM   1285  HB3 PRO X  82      34.359  84.419  52.831  0.00  0.00           H
ATOM   1286  HG2 PRO X  82      33.265  86.872  52.537  0.00  0.00           H
ATOM   1287  HG3 PRO X  82      33.394  86.158  54.181  0.00  0.00           H
ATOM   1288  HD2 PRO X  82      35.212  88.195  52.866  0.00  0.00           H
ATOM   1289  HD3 PRO X  82      34.515  88.180  54.518  0.00  0.00           H
ATOM   1290  N   LEU X  83      38.140  85.788  52.366  0.00  0.00           N
ATOM   1291  CA  LEU X  83      39.444  85.390  51.818  0.00  0.00           C
ATOM   1292  CB  LEU X  83      40.082  86.598  51.107  0.00  0.00           C
ATOM   1293  CG  LEU X  83      41.506  86.367  50.564  0.00  0.00           C
ATOM   1294  CD1 LEU X  83      41.572  85.206  49.571  0.00  0.00           C
ATOM   1295  CD2 LEU X  83      41.991  87.631  49.857  0.00  0.00           C
ATOM   1296  C   LEU X  83      40.376  84.811  52.896  0.00  0.00           C
ATOM   1297  O   LEU X  83      41.018  83.791  52.654  0.00  0.00           O
ATOM   1298  H   LEU X  83      37.853  86.759  52.265  0.00  0.00           H
ATOM   1299  HA  LEU X  83      39.276  84.604  51.081  0.00  0.00           H
ATOM   1300  HB2 LEU X  83      39.436  86.885  50.277  0.00  0.00           H
ATOM   1301  HB3 LEU X  83      40.123  87.432  51.810  0.00  0.00           H
ATOM   1302  HG  LEU X  83      42.179  86.159  51.394  0.00  0.00           H
ATOM   1303 HD11 LEU X  83      42.578  85.131  49.162  0.00  0.00           H
ATOM   1304 HD12 LEU X  83      41.350  84.272  50.082  0.00  0.00           H
ATOM   1305 HD13 LEU X  83      40.861  85.361  48.765  0.00  0.00           H
ATOM   1306 HD21 LEU X  83      41.987  88.465  50.559  0.00  0.00           H
ATOM   1307 HD22 LEU X  83      43.011  87.484  49.503  0.00  0.00           H
ATOM   1308 HD23 LEU X  83      41.335  87.862  49.019  0.00  0.00           H
ATOM   1309  N   ALA X  84      40.406  85.387  54.102  0.00  0.00           N
ATOM   1310  CA  ALA X  84      41.217  84.866  55.204  0.00  0.00           C
ATOM   1311  CB  ALA X  84      41.225  85.896  56.339  0.00  0.00           C
ATOM   1312  C   ALA X  84      40.721  83.486  55.682  0.00  0.00           C
ATOM   1313  O   ALA X  84      41.533  82.640  56.069  0.00  0.00           O
ATOM   1314  H   ALA X  84      39.782  86.162  54.292  0.00  0.00           H
ATOM   1315  HA  ALA X  84      42.242  84.741  54.851  0.00  0.00           H
ATOM   1316  HB1 ALA X  84      41.879  85.552  57.142  0.00  0.00           H
ATOM   1317  HB2 ALA X  84      41.597  86.852  55.969  0.00  0.00           H
ATOM   1318  HB3 ALA X  84      40.220  86.030  56.739  0.00  0.00           H
ATOM   1319  N   LYS X  85      39.408  83.230  55.587  0.00  0.00           N
ATOM   1320  CA  LYS X  85      38.775  81.947  55.935  0.00  0.00           C
ATOM   1321  CB  LYS X  85      37.295  82.204  56.260  0.00  0.00           C
ATOM   1322  CG  LYS X  85      36.616  80.999  56.937  0.00  0.00           C
ATOM   1323  CD  LYS X  85      35.353  81.417  57.706  0.00  0.00           C
ATOM   1324  CE  LYS X  85      35.740  82.107  59.022  0.00  0.00           C
ATOM   1325  NZ  LYS X  85      34.578  82.735  59.682  0.00  0.00           N
ATOM   1326  C   LYS X  85      38.976  80.869  54.863  0.00  0.00           C
ATOM   1327  O   LYS X  85      39.133  79.701  55.205  0.00  0.00           O
ATOM   1328  H   LYS X  85      38.818  83.979  55.248  0.00  0.00           H
ATOM   1329  HA  LYS X  85      39.258  81.572  56.840  0.00  0.00           H
ATOM   1330  HB2 LYS X  85      37.241  83.067  56.922  0.00  0.00           H
ATOM   1331  HB3 LYS X  85      36.751  82.454  55.347  0.00  0.00           H
ATOM   1332  HG2 LYS X  85      36.345  80.272  56.170  0.00  0.00           H
ATOM   1333  HG3 LYS X  85      37.308  80.521  57.632  0.00  0.00           H
ATOM   1334  HD2 LYS X  85      34.754  82.088  57.087  0.00  0.00           H
ATOM   1335  HD3 LYS X  85      34.759  80.530  57.932  0.00  0.00           H
ATOM   1336  HE2 LYS X  85      36.192  81.372  59.692  0.00  0.00           H
ATOM   1337  HE3 LYS X  85      36.490  82.875  58.822  0.00  0.00           H
ATOM   1338  HZ1 LYS X  85      34.853  83.167  60.559  0.00  0.00           H
ATOM   1339  HZ2 LYS X  85      34.198  83.496  59.125  0.00  0.00           H
ATOM   1340  HZ3 LYS X  85      33.831  82.081  59.900  0.00  0.00           H
ATOM   1341  N   LEU X  86      39.059  81.243  53.584  0.00  0.00           N
ATOM   1342  CA  LEU X  86      39.501  80.334  52.517  0.00  0.00           C
ATOM   1343  CB  LEU X  86      39.134  80.914  51.138  0.00  0.00           C
ATOM   1344  CG  LEU X  86      37.635  81.007  50.798  0.00  0.00           C
ATOM   1345  CD1 LEU X  86      37.487  81.457  49.342  0.00  0.00           C
ATOM   1346  CD2 LEU X  86      36.902  79.673  50.946  0.00  0.00           C
ATOM   1347  C   LEU X  86      41.010  80.045  52.599  0.00  0.00           C
ATOM   1348  O   LEU X  86      41.431  78.897  52.460  0.00  0.00           O
ATOM   1349  H   LEU X  86      38.852  82.209  53.357  0.00  0.00           H
ATOM   1350  HA  LEU X  86      39.004  79.372  52.638  0.00  0.00           H
ATOM   1351  HB2 LEU X  86      39.575  81.908  51.046  0.00  0.00           H
ATOM   1352  HB3 LEU X  86      39.601  80.275  50.393  0.00  0.00           H
ATOM   1353  HG  LEU X  86      37.155  81.741  51.443  0.00  0.00           H
ATOM   1354 HD11 LEU X  86      37.981  80.750  48.676  0.00  0.00           H
ATOM   1355 HD12 LEU X  86      36.432  81.513  49.079  0.00  0.00           H
ATOM   1356 HD13 LEU X  86      37.935  82.443  49.216  0.00  0.00           H
ATOM   1357 HD21 LEU X  86      36.892  79.374  51.993  0.00  0.00           H
ATOM   1358 HD22 LEU X  86      35.869  79.779  50.617  0.00  0.00           H
ATOM   1359 HD23 LEU X  86      37.390  78.905  50.349  0.00  0.00           H
ATOM   1360  N   GLU X  87      41.834  81.058  52.876  0.00  0.00           N
ATOM   1361  CA  GLU X  87      43.289  80.900  53.001  0.00  0.00           C
ATOM   1362  CB  GLU X  87      43.969  82.274  52.864  0.00  0.00           C
ATOM   1363  CG  GLU X  87      45.465  82.141  52.554  0.00  0.00           C
ATOM   1364  CD  GLU X  87      46.096  83.492  52.204  0.00  0.00           C
ATOM   1365  OE1 GLU X  87      46.422  83.715  51.013  0.00  0.00           O
ATOM   1366  OE2 GLU X  87      46.301  84.338  53.112  0.00  0.00           O
ATOM   1367  C   GLU X  87      43.694  80.142  54.283  0.00  0.00           C
ATOM   1368  O   GLU X  87      44.763  79.536  54.332  0.00  0.00           O
ATOM   1369  H   GLU X  87      41.451  81.999  52.924  0.00  0.00           H
ATOM   1370  HA  GLU X  87      43.625  80.289  52.163  0.00  0.00           H
ATOM   1371  HB2 GLU X  87      43.506  82.811  52.035  0.00  0.00           H
ATOM   1372  HB3 GLU X  87      43.826  82.851  53.779  0.00  0.00           H
ATOM   1373  HG2 GLU X  87      45.978  81.712  53.414  0.00  0.00           H
ATOM   1374  HG3 GLU X  87      45.592  81.458  51.711  0.00  0.00           H
ATOM   1375  N   LEU X  88      42.821  80.087  55.297  0.00  0.00           N
ATOM   1376  CA  LEU X  88      42.940  79.145  56.414  0.00  0.00           C
ATOM   1377  CB  LEU X  88      41.843  79.456  57.454  0.00  0.00           C
ATOM   1378  CG  LEU X  88      41.733  78.454  58.621  0.00  0.00           C
ATOM   1379  CD1 LEU X  88      43.006  78.408  59.465  0.00  0.00           C
ATOM   1380  CD2 LEU X  88      40.562  78.843  59.524  0.00  0.00           C
ATOM   1381  C   LEU X  88      42.874  77.689  55.920  0.00  0.00           C
ATOM   1382  O   LEU X  88      43.736  76.892  56.282  0.00  0.00           O
ATOM   1383  H   LEU X  88      42.003  80.681  55.256  0.00  0.00           H
ATOM   1384  HA  LEU X  88      43.914  79.285  56.885  0.00  0.00           H
ATOM   1385  HB2 LEU X  88      42.020  80.453  57.859  0.00  0.00           H
ATOM   1386  HB3 LEU X  88      40.882  79.471  56.946  0.00  0.00           H
ATOM   1387  HG  LEU X  88      41.534  77.456  58.230  0.00  0.00           H
ATOM   1388 HD11 LEU X  88      43.246  79.404  59.834  0.00  0.00           H
ATOM   1389 HD12 LEU X  88      42.860  77.736  60.309  0.00  0.00           H
ATOM   1390 HD13 LEU X  88      43.836  78.032  58.867  0.00  0.00           H
ATOM   1391 HD21 LEU X  88      40.722  79.839  59.935  0.00  0.00           H
ATOM   1392 HD22 LEU X  88      39.636  78.834  58.949  0.00  0.00           H
ATOM   1393 HD23 LEU X  88      40.469  78.122  60.337  0.00  0.00           H
ATOM   1394  N   VAL X  89      41.902  77.343  55.065  0.00  0.00           N
ATOM   1395  CA  VAL X  89      41.752  75.977  54.518  0.00  0.00           C
ATOM   1396  CB  VAL X  89      40.425  75.801  53.750  0.00  0.00           C
ATOM   1397  CG1 VAL X  89      40.252  74.362  53.239  0.00  0.00           C
ATOM   1398  CG2 VAL X  89      39.213  76.099  54.641  0.00  0.00           C
ATOM   1399  C   VAL X  89      42.935  75.605  53.621  0.00  0.00           C
ATOM   1400  O   VAL X  89      43.459  74.500  53.723  0.00  0.00           O
ATOM   1401  H   VAL X  89      41.251  78.058  54.764  0.00  0.00           H
ATOM   1402  HA  VAL X  89      41.747  75.276  55.351  0.00  0.00           H
ATOM   1403  HB  VAL X  89      40.403  76.477  52.896  0.00  0.00           H
ATOM   1404 HG11 VAL X  89      39.278  74.249  52.766  0.00  0.00           H
ATOM   1405 HG12 VAL X  89      41.016  74.128  52.499  0.00  0.00           H
ATOM   1406 HG13 VAL X  89      40.331  73.657  54.067  0.00  0.00           H
ATOM   1407 HG21 VAL X  89      39.207  75.414  55.486  0.00  0.00           H
ATOM   1408 HG22 VAL X  89      39.253  77.123  55.007  0.00  0.00           H
ATOM   1409 HG23 VAL X  89      38.292  75.979  54.070  0.00  0.00           H
ATOM   1410  N   ASP X  90      43.399  76.525  52.776  0.00  0.00           N
ATOM   1411  CA  ASP X  90      44.539  76.298  51.877  0.00  0.00           C
ATOM   1412  CB  ASP X  90      44.535  77.430  50.849  0.00  0.00           C
ATOM   1413  CG  ASP X  90      45.764  77.427  49.950  0.00  0.00           C
ATOM   1414  OD1 ASP X  90      45.818  76.645  48.974  0.00  0.00           O
ATOM   1415  OD2 ASP X  90      46.699  78.211  50.215  0.00  0.00           O
ATOM   1416  C   ASP X  90      45.888  76.157  52.616  0.00  0.00           C
ATOM   1417  O   ASP X  90      46.748  75.379  52.192  0.00  0.00           O
ATOM   1418  H   ASP X  90      42.907  77.411  52.722  0.00  0.00           H
ATOM   1419  HA  ASP X  90      44.381  75.362  51.339  0.00  0.00           H
ATOM   1420  HB2 ASP X  90      43.647  77.310  50.232  0.00  0.00           H
ATOM   1421  HB3 ASP X  90      44.478  78.389  51.365  0.00  0.00           H
ATOM   1422  N   VAL X  91      46.069  76.833  53.755  0.00  0.00           N
ATOM   1423  CA  VAL X  91      47.201  76.580  54.665  0.00  0.00           C
ATOM   1424  CB  VAL X  91      47.395  77.767  55.633  0.00  0.00           C
ATOM   1425  CG1 VAL X  91      48.338  77.459  56.801  0.00  0.00           C
ATOM   1426  CG2 VAL X  91      47.990  78.964  54.877  0.00  0.00           C
ATOM   1427  C   VAL X  91      47.026  75.232  55.378  0.00  0.00           C
ATOM   1428  O   VAL X  91      47.930  74.400  55.333  0.00  0.00           O
ATOM   1429  H   VAL X  91      45.372  77.519  54.030  0.00  0.00           H
ATOM   1430  HA  VAL X  91      48.113  76.493  54.073  0.00  0.00           H
ATOM   1431  HB  VAL X  91      46.428  78.052  56.049  0.00  0.00           H
ATOM   1432 HG11 VAL X  91      47.897  76.701  57.444  0.00  0.00           H
ATOM   1433 HG12 VAL X  91      49.304  77.116  56.431  0.00  0.00           H
ATOM   1434 HG13 VAL X  91      48.488  78.359  57.398  0.00  0.00           H
ATOM   1435 HG21 VAL X  91      48.073  79.821  55.544  0.00  0.00           H
ATOM   1436 HG22 VAL X  91      48.980  78.714  54.496  0.00  0.00           H
ATOM   1437 HG23 VAL X  91      47.352  79.239  54.037  0.00  0.00           H
ATOM   1438  N   VAL X  92      45.852  74.956  55.959  0.00  0.00           N
ATOM   1439  CA  VAL X  92      45.524  73.684  56.639  0.00  0.00           C
ATOM   1440  CB  VAL X  92      44.074  73.749  57.174  0.00  0.00           C
ATOM   1441  CG1 VAL X  92      43.377  72.402  57.407  0.00  0.00           C
ATOM   1442  CG2 VAL X  92      44.051  74.515  58.505  0.00  0.00           C
ATOM   1443  C   VAL X  92      45.743  72.464  55.737  0.00  0.00           C
ATOM   1444  O   VAL X  92      46.313  71.469  56.188  0.00  0.00           O
ATOM   1445  H   VAL X  92      45.134  75.676  55.938  0.00  0.00           H
ATOM   1446  HA  VAL X  92      46.197  73.559  57.487  0.00  0.00           H
ATOM   1447  HB  VAL X  92      43.462  74.287  56.454  0.00  0.00           H
ATOM   1448 HG11 VAL X  92      43.932  71.800  58.122  0.00  0.00           H
ATOM   1449 HG12 VAL X  92      42.380  72.586  57.801  0.00  0.00           H
ATOM   1450 HG13 VAL X  92      43.270  71.857  56.470  0.00  0.00           H
ATOM   1451 HG21 VAL X  92      44.516  75.493  58.382  0.00  0.00           H
ATOM   1452 HG22 VAL X  92      43.020  74.665  58.828  0.00  0.00           H
ATOM   1453 HG23 VAL X  92      44.590  73.958  59.271  0.00  0.00           H
ATOM   1454  N   GLN X  93      45.348  72.529  54.463  0.00  0.00           N
ATOM   1455  CA  GLN X  93      45.496  71.414  53.527  0.00  0.00           C
ATOM   1456  CB  GLN X  93      44.530  71.568  52.343  0.00  0.00           C
ATOM   1457  CG  GLN X  93      43.087  71.266  52.783  0.00  0.00           C
ATOM   1458  CD  GLN X  93      42.091  71.214  51.631  0.00  0.00           C
ATOM   1459  OE1 GLN X  93      42.353  71.616  50.503  0.00  0.00           O
ATOM   1460  NE2 GLN X  93      40.919  70.670  51.871  0.00  0.00           N
ATOM   1461  C   GLN X  93      46.943  71.206  53.066  0.00  0.00           C
ATOM   1462  O   GLN X  93      47.377  70.057  53.012  0.00  0.00           O
ATOM   1463  H   GLN X  93      44.852  73.361  54.154  0.00  0.00           H
ATOM   1464  HA  GLN X  93      45.225  70.495  54.050  0.00  0.00           H
ATOM   1465  HB2 GLN X  93      44.598  72.576  51.928  0.00  0.00           H
ATOM   1466  HB3 GLN X  93      44.810  70.852  51.569  0.00  0.00           H
ATOM   1467  HG2 GLN X  93      43.070  70.295  53.277  0.00  0.00           H
ATOM   1468  HG3 GLN X  93      42.748  72.011  53.501  0.00  0.00           H
ATOM   1469 HE21 GLN X  93      40.261  70.558  51.115  0.00  0.00           H
ATOM   1470 HE22 GLN X  93      40.734  70.252  52.778  0.00  0.00           H
ATOM   1471  N   ARG X  94      47.734  72.265  52.823  0.00  0.00           N
ATOM   1472  CA  ARG X  94      49.175  72.098  52.540  0.00  0.00           C
ATOM   1473  CB  ARG X  94      49.769  73.334  51.845  0.00  0.00           C
ATOM   1474  CG  ARG X  94      49.284  73.494  50.396  0.00  0.00           C
ATOM   1475  CD  ARG X  94      50.181  74.461  49.601  0.00  0.00           C
ATOM   1476  NE  ARG X  94      50.741  73.821  48.391  0.00  0.00           N
ATOM   1477  CZ  ARG X  94      50.443  74.066  47.128  0.00  0.00           C
ATOM   1478  NH1 ARG X  94      49.636  75.005  46.731  0.00  0.00           N
ATOM   1479  NH2 ARG X  94      50.961  73.314  46.209  0.00  0.00           N
ATOM   1480  C   ARG X  94      49.992  71.686  53.771  0.00  0.00           C
ATOM   1481  O   ARG X  94      51.036  71.067  53.609  0.00  0.00           O
ATOM   1482  H   ARG X  94      47.345  73.201  52.886  0.00  0.00           H
ATOM   1483  HA  ARG X  94      49.293  71.254  51.856  0.00  0.00           H
ATOM   1484  HB2 ARG X  94      49.537  74.235  52.414  0.00  0.00           H
ATOM   1485  HB3 ARG X  94      50.851  73.203  51.817  0.00  0.00           H
ATOM   1486  HG2 ARG X  94      49.290  72.517  49.914  0.00  0.00           H
ATOM   1487  HG3 ARG X  94      48.258  73.864  50.393  0.00  0.00           H
ATOM   1488  HD2 ARG X  94      49.594  75.339  49.340  0.00  0.00           H
ATOM   1489  HD3 ARG X  94      51.006  74.803  50.229  0.00  0.00           H
ATOM   1490  HE  ARG X  94      51.358  73.020  48.515  0.00  0.00           H
ATOM   1491 HH11 ARG X  94      49.199  75.652  47.379  0.00  0.00           H
ATOM   1492 HH12 ARG X  94      49.321  75.023  45.758  0.00  0.00           H
ATOM   1493 HH21 ARG X  94      51.524  72.518  46.511  0.00  0.00           H
ATOM   1494 HH22 ARG X  94      50.658  73.478  45.251  0.00  0.00           H
ATOM   1495  N   LEU X  95      49.511  71.945  54.992  0.00  0.00           N
ATOM   1496  CA  LEU X  95      50.050  71.367  56.238  0.00  0.00           C
ATOM   1497  CB  LEU X  95      49.706  72.288  57.431  0.00  0.00           C
ATOM   1498  CG  LEU X  95      50.333  73.697  57.403  0.00  0.00           C
ATOM   1499  CD1 LEU X  95      49.694  74.581  58.474  0.00  0.00           C
ATOM   1500  CD2 LEU X  95      51.845  73.694  57.638  0.00  0.00           C
ATOM   1501  C   LEU X  95      49.567  69.915  56.487  0.00  0.00           C
ATOM   1502  O   LEU X  95      49.983  69.283  57.461  0.00  0.00           O
ATOM   1503  H   LEU X  95      48.701  72.552  55.057  0.00  0.00           H
ATOM   1504  HA  LEU X  95      51.135  71.307  56.152  0.00  0.00           H
ATOM   1505  HB2 LEU X  95      48.621  72.391  57.471  0.00  0.00           H
ATOM   1506  HB3 LEU X  95      50.026  71.802  58.353  0.00  0.00           H
ATOM   1507  HG  LEU X  95      50.148  74.153  56.438  0.00  0.00           H
ATOM   1508 HD11 LEU X  95      49.873  74.173  59.467  0.00  0.00           H
ATOM   1509 HD12 LEU X  95      50.113  75.586  58.419  0.00  0.00           H
ATOM   1510 HD13 LEU X  95      48.620  74.636  58.303  0.00  0.00           H
ATOM   1511 HD21 LEU X  95      52.231  74.706  57.511  0.00  0.00           H
ATOM   1512 HD22 LEU X  95      52.063  73.354  58.646  0.00  0.00           H
ATOM   1513 HD23 LEU X  95      52.340  73.043  56.922  0.00  0.00           H
ATOM   1514  N   GLY X  96      48.700  69.364  55.628  0.00  0.00           N
ATOM   1515  CA  GLY X  96      48.163  68.005  55.754  0.00  0.00           C
ATOM   1516  C   GLY X  96      47.206  67.804  56.936  0.00  0.00           C
ATOM   1517  O   GLY X  96      47.049  66.677  57.399  0.00  0.00           O
ATOM   1518  H   GLY X  96      48.421  69.895  54.813  0.00  0.00           H
ATOM   1519  HA2 GLY X  96      47.623  67.763  54.838  0.00  0.00           H
ATOM   1520  HA3 GLY X  96      48.989  67.303  55.857  0.00  0.00           H
ATOM   1521  N   LEU X  97      46.586  68.877  57.442  0.00  0.00           N
ATOM   1522  CA  LEU X  97      45.769  68.892  58.668  0.00  0.00           C
ATOM   1523  CB  LEU X  97      46.100  70.150  59.498  0.00  0.00           C
ATOM   1524  CG  LEU X  97      47.568  70.322  59.910  0.00  0.00           C
ATOM   1525  CD1 LEU X  97      47.687  71.551  60.813  0.00  0.00           C
ATOM   1526  CD2 LEU X  97      48.120  69.106  60.648  0.00  0.00           C
ATOM   1527  C   LEU X  97      44.256  68.749  58.422  0.00  0.00           C
ATOM   1528  O   LEU X  97      43.451  69.070  59.296  0.00  0.00           O
ATOM   1529  H   LEU X  97      46.740  69.767  56.979  0.00  0.00           H
ATOM   1530  HA  LEU X  97      46.036  68.025  59.266  0.00  0.00           H
ATOM   1531  HB2 LEU X  97      45.814  71.029  58.925  0.00  0.00           H
ATOM   1532  HB3 LEU X  97      45.495  70.129  60.404  0.00  0.00           H
ATOM   1533  HG  LEU X  97      48.167  70.490  59.020  0.00  0.00           H
ATOM   1534 HD11 LEU X  97      47.095  71.411  61.717  0.00  0.00           H
ATOM   1535 HD12 LEU X  97      48.727  71.703  61.090  0.00  0.00           H
ATOM   1536 HD13 LEU X  97      47.337  72.435  60.280  0.00  0.00           H
ATOM   1537 HD21 LEU X  97      48.110  68.237  59.994  0.00  0.00           H
ATOM   1538 HD22 LEU X  97      49.154  69.283  60.931  0.00  0.00           H
ATOM   1539 HD23 LEU X  97      47.527  68.899  61.538  0.00  0.00           H
ATOM   1540  N   ASN X  98      43.845  68.291  57.236  0.00  0.00           N
ATOM   1541  CA  ASN X  98      42.433  68.231  56.850  0.00  0.00           C
ATOM   1542  CB  ASN X  98      42.361  67.860  55.360  0.00  0.00           C
ATOM   1543  CG  ASN X  98      40.979  68.078  54.772  0.00  0.00           C
ATOM   1544  OD1 ASN X  98      40.636  69.156  54.303  0.00  0.00           O
ATOM   1545  ND2 ASN X  98      40.134  67.079  54.766  0.00  0.00           N
ATOM   1546  C   ASN X  98      41.616  67.280  57.748  0.00  0.00           C
ATOM   1547  O   ASN X  98      40.458  67.564  58.037  0.00  0.00           O
ATOM   1548  H   ASN X  98      44.537  67.939  56.592  0.00  0.00           H
ATOM   1549  HA  ASN X  98      42.003  69.228  56.976  0.00  0.00           H
ATOM   1550  HB2 ASN X  98      43.059  68.477  54.797  0.00  0.00           H
ATOM   1551  HB3 ASN X  98      42.652  66.818  55.230  0.00  0.00           H
ATOM   1552 HD21 ASN X  98      39.224  67.232  54.360  0.00  0.00           H
ATOM   1553 HD22 ASN X  98      40.385  66.189  55.191  0.00  0.00           H
ATOM   1554  N   HIE X  99      42.225  66.208  58.268  0.00  0.00           N
ATOM   1555  CA  HIE X  99      41.610  65.261  59.211  0.00  0.00           C
ATOM   1556  CB  HIE X  99      42.606  64.125  59.492  0.00  0.00           C
ATOM   1557  CG  HIE X  99      43.915  64.571  60.107  0.00  0.00           C
ATOM   1558  ND1 HIE X  99      44.838  65.418  59.492  0.00  0.00           N
ATOM   1559  CE1 HIE X  99      45.834  65.592  60.372  0.00  0.00           C
ATOM   1560  NE2 HIE X  99      45.598  64.884  61.484  0.00  0.00           N
ATOM   1561  CD2 HIE X  99      44.390  64.234  61.342  0.00  0.00           C
ATOM   1562  C   HIE X  99      41.146  65.902  60.529  0.00  0.00           C
ATOM   1563  O   HIE X  99      40.102  65.510  61.061  0.00  0.00           O
ATOM   1564  H   HIE X  99      43.191  66.038  58.005  0.00  0.00           H
ATOM   1565  HA  HIE X  99      40.731  64.824  58.737  0.00  0.00           H
ATOM   1566  HB2 HIE X  99      42.135  63.395  60.151  0.00  0.00           H
ATOM   1567  HB3 HIE X  99      42.824  63.630  58.548  0.00  0.00           H
ATOM   1568  HD2 HIE X  99      43.901  63.601  62.071  0.00  0.00           H
ATOM   1569  HE2 HIE X  99      46.214  64.902  62.304  0.00  0.00           H
ATOM   1570  HE1 HIE X  99      46.713  66.201  60.206  0.00  0.00           H
ATOM   1571  N   LEU X 100      41.869  66.908  61.037  0.00  0.00           N
ATOM   1572  CA  LEU X 100      41.548  67.589  62.302  0.00  0.00           C
ATOM   1573  CB  LEU X 100      42.695  68.546  62.684  0.00  0.00           C
ATOM   1574  CG  LEU X 100      44.092  67.936  62.881  0.00  0.00           C
ATOM   1575  CD1 LEU X 100      45.055  69.012  63.386  0.00  0.00           C
ATOM   1576  CD2 LEU X 100      44.092  66.806  63.906  0.00  0.00           C
ATOM   1577  C   LEU X 100      40.236  68.391  62.240  0.00  0.00           C
ATOM   1578  O   LEU X 100      39.637  68.670  63.280  0.00  0.00           O
ATOM   1579  H   LEU X 100      42.689  67.210  60.524  0.00  0.00           H
ATOM   1580  HA  LEU X 100      41.428  66.838  63.085  0.00  0.00           H
ATOM   1581  HB2 LEU X 100      42.775  69.301  61.904  0.00  0.00           H
ATOM   1582  HB3 LEU X 100      42.413  69.057  63.604  0.00  0.00           H
ATOM   1583  HG  LEU X 100      44.458  67.559  61.928  0.00  0.00           H
ATOM   1584 HD11 LEU X 100      44.737  69.367  64.367  0.00  0.00           H
ATOM   1585 HD12 LEU X 100      46.059  68.595  63.464  0.00  0.00           H
ATOM   1586 HD13 LEU X 100      45.070  69.849  62.690  0.00  0.00           H
ATOM   1587 HD21 LEU X 100      43.500  65.971  63.537  0.00  0.00           H
ATOM   1588 HD22 LEU X 100      45.113  66.457  64.054  0.00  0.00           H
ATOM   1589 HD23 LEU X 100      43.695  67.153  64.857  0.00  0.00           H
ATOM   1590  N   PHE X 101      39.811  68.759  61.027  0.00  0.00           N
ATOM   1591  CA  PHE X 101      38.713  69.692  60.745  0.00  0.00           C
ATOM   1592  CB  PHE X 101      39.306  71.080  60.434  0.00  0.00           C
ATOM   1593  CG  PHE X 101      40.449  71.529  61.326  0.00  0.00           C
ATOM   1594  CD1 PHE X 101      40.222  71.791  62.688  0.00  0.00           C
ATOM   1595  CE1 PHE X 101      41.293  72.142  63.527  0.00  0.00           C
ATOM   1596  CZ  PHE X 101      42.592  72.247  63.001  0.00  0.00           C
ATOM   1597  CE2 PHE X 101      42.822  72.006  61.637  0.00  0.00           C
ATOM   1598  CD2 PHE X 101      41.752  71.637  60.804  0.00  0.00           C
ATOM   1599  C   PHE X 101      37.818  69.198  59.589  0.00  0.00           C
ATOM   1600  O   PHE X 101      37.177  70.000  58.909  0.00  0.00           O
ATOM   1601  H   PHE X 101      40.376  68.473  60.238  0.00  0.00           H
ATOM   1602  HA  PHE X 101      38.080  69.772  61.629  0.00  0.00           H
ATOM   1603  HB2 PHE X 101      39.673  71.062  59.410  0.00  0.00           H
ATOM   1604  HB3 PHE X 101      38.510  71.824  60.484  0.00  0.00           H
ATOM   1605  HD1 PHE X 101      39.226  71.690  63.091  0.00  0.00           H
ATOM   1606  HD2 PHE X 101      41.940  71.404  59.767  0.00  0.00           H
ATOM   1607  HE1 PHE X 101      41.118  72.329  64.575  0.00  0.00           H
ATOM   1608  HE2 PHE X 101      43.821  72.079  61.232  0.00  0.00           H
ATOM   1609  HZ  PHE X 101      43.413  72.524  63.645  0.00  0.00           H
ATOM   1610  N   GLU X 102      37.817  67.886  59.322  0.00  0.00           N
ATOM   1611  CA  GLU X 102      37.342  67.288  58.060  0.00  0.00           C
ATOM   1612  CB  GLU X 102      37.607  65.769  58.101  0.00  0.00           C
ATOM   1613  CG  GLU X 102      37.595  65.111  56.716  0.00  0.00           C
ATOM   1614  CD  GLU X 102      37.743  63.590  56.810  0.00  0.00           C
ATOM   1615  OE1 GLU X 102      38.888  63.086  56.694  0.00  0.00           O
ATOM   1616  OE2 GLU X 102      36.716  62.890  56.995  0.00  0.00           O
ATOM   1617  C   GLU X 102      35.862  67.576  57.755  0.00  0.00           C
ATOM   1618  O   GLU X 102      35.452  67.545  56.594  0.00  0.00           O
ATOM   1619  H   GLU X 102      38.385  67.302  59.915  0.00  0.00           H
ATOM   1620  HA  GLU X 102      37.929  67.719  57.247  0.00  0.00           H
ATOM   1621  HB2 GLU X 102      38.580  65.583  58.553  0.00  0.00           H
ATOM   1622  HB3 GLU X 102      36.851  65.292  58.722  0.00  0.00           H
ATOM   1623  HG2 GLU X 102      36.663  65.342  56.208  0.00  0.00           H
ATOM   1624  HG3 GLU X 102      38.405  65.526  56.118  0.00  0.00           H
ATOM   1625  N   THR X 103      35.073  67.892  58.784  0.00  0.00           N
ATOM   1626  CA  THR X 103      33.662  68.285  58.675  0.00  0.00           C
ATOM   1627  CB  THR X 103      32.829  67.556  59.738  0.00  0.00           C
ATOM   1628  CG2 THR X 103      31.344  67.577  59.393  0.00  0.00           C
ATOM   1629  OG1 THR X 103      33.222  66.203  59.859  0.00  0.00           O
ATOM   1630  C   THR X 103      33.490  69.800  58.821  0.00  0.00           C
ATOM   1631  O   THR X 103      32.730  70.410  58.071  0.00  0.00           O
ATOM   1632  H   THR X 103      35.491  67.907  59.707  0.00  0.00           H
ATOM   1633  HA  THR X 103      33.281  68.002  57.693  0.00  0.00           H
ATOM   1634  HB  THR X 103      32.979  68.040  60.703  0.00  0.00           H
ATOM   1635 HG21 THR X 103      30.996  68.607  59.315  0.00  0.00           H
ATOM   1636 HG22 THR X 103      31.167  67.073  58.445  0.00  0.00           H
ATOM   1637 HG23 THR X 103      30.782  67.076  60.177  0.00  0.00           H
ATOM   1638  HG1 THR X 103      32.988  65.764  59.014  0.00  0.00           H
ATOM   1639  N   GLU X 104      34.235  70.433  59.735  0.00  0.00           N
ATOM   1640  CA  GLU X 104      34.172  71.879  59.997  0.00  0.00           C
ATOM   1641  CB  GLU X 104      35.092  72.224  61.189  0.00  0.00           C
ATOM   1642  CG  GLU X 104      34.628  73.419  62.036  0.00  0.00           C
ATOM   1643  CD  GLU X 104      33.348  73.102  62.825  0.00  0.00           C
ATOM   1644  OE1 GLU X 104      32.241  73.414  62.320  0.00  0.00           O
ATOM   1645  OE2 GLU X 104      33.443  72.484  63.917  0.00  0.00           O
ATOM   1646  C   GLU X 104      34.545  72.709  58.755  0.00  0.00           C
ATOM   1647  O   GLU X 104      33.883  73.712  58.474  0.00  0.00           O
ATOM   1648  H   GLU X 104      34.855  69.871  60.312  0.00  0.00           H
ATOM   1649  HA  GLU X 104      33.141  72.121  60.256  0.00  0.00           H
ATOM   1650  HB2 GLU X 104      35.165  71.365  61.850  0.00  0.00           H
ATOM   1651  HB3 GLU X 104      36.098  72.425  60.816  0.00  0.00           H
ATOM   1652  HG2 GLU X 104      35.424  73.672  62.740  0.00  0.00           H
ATOM   1653  HG3 GLU X 104      34.474  74.283  61.388  0.00  0.00           H
ATOM   1654  N   ILE X 105      35.531  72.246  57.972  0.00  0.00           N
ATOM   1655  CA  ILE X 105      35.903  72.806  56.660  0.00  0.00           C
ATOM   1656  CB  ILE X 105      37.131  72.056  56.075  0.00  0.00           C
ATOM   1657  CG2 ILE X 105      37.373  72.420  54.594  0.00  0.00           C
ATOM   1658  CG1 ILE X 105      38.406  72.356  56.894  0.00  0.00           C
ATOM   1659  CD1 ILE X 105      39.568  71.397  56.593  0.00  0.00           C
ATOM   1660  C   ILE X 105      34.720  72.732  55.689  0.00  0.00           C
ATOM   1661  O   ILE X 105      34.358  73.738  55.080  0.00  0.00           O
ATOM   1662  H   ILE X 105      36.034  71.423  58.296  0.00  0.00           H
ATOM   1663  HA  ILE X 105      36.160  73.859  56.784  0.00  0.00           H
ATOM   1664  HB  ILE X 105      36.931  70.983  56.128  0.00  0.00           H
ATOM   1665 HG12 ILE X 105      38.731  73.378  56.702  0.00  0.00           H
ATOM   1666 HG13 ILE X 105      38.179  72.277  57.956  0.00  0.00           H
ATOM   1667 HG21 ILE X 105      36.544  72.080  53.974  0.00  0.00           H
ATOM   1668 HG22 ILE X 105      37.483  73.499  54.487  0.00  0.00           H
ATOM   1669 HG23 ILE X 105      38.265  71.927  54.212  0.00  0.00           H
ATOM   1670 HD11 ILE X 105      39.241  70.363  56.716  0.00  0.00           H
ATOM   1671 HD12 ILE X 105      39.942  71.546  55.582  0.00  0.00           H
ATOM   1672 HD13 ILE X 105      40.383  71.590  57.286  0.00  0.00           H
ATOM   1673  N   LYS X 106      34.111  71.548  55.542  0.00  0.00           N
ATOM   1674  CA  LYS X 106      33.042  71.302  54.561  0.00  0.00           C
ATOM   1675  CB  LYS X 106      32.744  69.797  54.461  0.00  0.00           C
ATOM   1676  CG  LYS X 106      33.916  69.012  53.851  0.00  0.00           C
ATOM   1677  CD  LYS X 106      33.562  67.521  53.749  0.00  0.00           C
ATOM   1678  CE  LYS X 106      34.681  66.672  53.135  0.00  0.00           C
ATOM   1679  NZ  LYS X 106      35.901  66.674  53.972  0.00  0.00           N
ATOM   1680  C   LYS X 106      31.779  72.098  54.880  0.00  0.00           C
ATOM   1681  O   LYS X 106      31.123  72.591  53.963  0.00  0.00           O
ATOM   1682  H   LYS X 106      34.410  70.785  56.132  0.00  0.00           H
ATOM   1683  HA  LYS X 106      33.374  71.652  53.582  0.00  0.00           H
ATOM   1684  HB2 LYS X 106      32.513  69.403  55.453  0.00  0.00           H
ATOM   1685  HB3 LYS X 106      31.868  69.655  53.825  0.00  0.00           H
ATOM   1686  HG2 LYS X 106      34.132  69.398  52.854  0.00  0.00           H
ATOM   1687  HG3 LYS X 106      34.801  69.136  54.476  0.00  0.00           H
ATOM   1688  HD2 LYS X 106      33.323  67.134  54.742  0.00  0.00           H
ATOM   1689  HD3 LYS X 106      32.677  67.416  53.121  0.00  0.00           H
ATOM   1690  HE2 LYS X 106      34.311  65.647  53.042  0.00  0.00           H
ATOM   1691  HE3 LYS X 106      34.910  67.042  52.130  0.00  0.00           H
ATOM   1692  HZ1 LYS X 106      36.555  65.955  53.669  0.00  0.00           H
ATOM   1693  HZ2 LYS X 106      36.392  67.563  53.916  0.00  0.00           H
ATOM   1694  HZ3 LYS X 106      35.665  66.534  54.951  0.00  0.00           H
ATOM   1695  N   GLU X 107      31.460  72.287  56.160  0.00  0.00           N
ATOM   1696  CA  GLU X 107      30.356  73.156  56.573  0.00  0.00           C
ATOM   1697  CB  GLU X 107      29.986  72.879  58.038  0.00  0.00           C
ATOM   1698  CG  GLU X 107      28.722  73.648  58.443  0.00  0.00           C
ATOM   1699  CD  GLU X 107      28.246  73.246  59.837  0.00  0.00           C
ATOM   1700  OE1 GLU X 107      28.791  73.767  60.841  0.00  0.00           O
ATOM   1701  OE2 GLU X 107      27.331  72.393  59.939  0.00  0.00           O
ATOM   1702  C   GLU X 107      30.666  74.641  56.317  0.00  0.00           C
ATOM   1703  O   GLU X 107      29.813  75.343  55.772  0.00  0.00           O
ATOM   1704  H   GLU X 107      32.000  71.800  56.869  0.00  0.00           H
ATOM   1705  HA  GLU X 107      29.485  72.905  55.965  0.00  0.00           H
ATOM   1706  HB2 GLU X 107      29.798  71.810  58.156  0.00  0.00           H
ATOM   1707  HB3 GLU X 107      30.815  73.158  58.688  0.00  0.00           H
ATOM   1708  HG2 GLU X 107      28.923  74.721  58.425  0.00  0.00           H
ATOM   1709  HG3 GLU X 107      27.931  73.437  57.720  0.00  0.00           H
ATOM   1710  N   ALA X 108      31.877  75.121  56.627  0.00  0.00           N
ATOM   1711  CA  ALA X 108      32.263  76.519  56.409  0.00  0.00           C
ATOM   1712  CB  ALA X 108      33.604  76.773  57.107  0.00  0.00           C
ATOM   1713  C   ALA X 108      32.319  76.890  54.913  0.00  0.00           C
ATOM   1714  O   ALA X 108      31.786  77.924  54.506  0.00  0.00           O
ATOM   1715  H   ALA X 108      32.552  74.505  57.068  0.00  0.00           H
ATOM   1716  HA  ALA X 108      31.513  77.162  56.875  0.00  0.00           H
ATOM   1717  HB1 ALA X 108      33.508  76.567  58.173  0.00  0.00           H
ATOM   1718  HB2 ALA X 108      34.377  76.127  56.686  0.00  0.00           H
ATOM   1719  HB3 ALA X 108      33.893  77.816  56.975  0.00  0.00           H
ATOM   1720  N   LEU X 109      32.889  76.022  54.070  0.00  0.00           N
ATOM   1721  CA  LEU X 109      32.887  76.192  52.611  0.00  0.00           C
ATOM   1722  CB  LEU X 109      33.727  75.074  51.966  0.00  0.00           C
ATOM   1723  CG  LEU X 109      35.248  75.184  52.189  0.00  0.00           C
ATOM   1724  CD1 LEU X 109      35.947  74.002  51.518  0.00  0.00           C
ATOM   1725  CD2 LEU X 109      35.846  76.462  51.598  0.00  0.00           C
ATOM   1726  C   LEU X 109      31.458  76.208  52.044  0.00  0.00           C
ATOM   1727  O   LEU X 109      31.144  77.029  51.181  0.00  0.00           O
ATOM   1728  H   LEU X 109      33.322  75.189  54.460  0.00  0.00           H
ATOM   1729  HA  LEU X 109      33.320  77.161  52.367  0.00  0.00           H
ATOM   1730  HB2 LEU X 109      33.383  74.114  52.356  0.00  0.00           H
ATOM   1731  HB3 LEU X 109      33.537  75.074  50.894  0.00  0.00           H
ATOM   1732  HG  LEU X 109      35.472  75.162  53.254  0.00  0.00           H
ATOM   1733 HD11 LEU X 109      35.790  74.039  50.442  0.00  0.00           H
ATOM   1734 HD12 LEU X 109      37.014  74.031  51.732  0.00  0.00           H
ATOM   1735 HD13 LEU X 109      35.540  73.068  51.906  0.00  0.00           H
ATOM   1736 HD21 LEU X 109      35.586  76.549  50.544  0.00  0.00           H
ATOM   1737 HD22 LEU X 109      35.471  77.328  52.139  0.00  0.00           H
ATOM   1738 HD23 LEU X 109      36.930  76.443  51.706  0.00  0.00           H
ATOM   1739  N   PHE X 110      30.565  75.369  52.577  0.00  0.00           N
ATOM   1740  CA  PHE X 110      29.153  75.360  52.193  0.00  0.00           C
ATOM   1741  CB  PHE X 110      28.522  74.063  52.720  0.00  0.00           C
ATOM   1742  CG  PHE X 110      27.094  73.771  52.300  0.00  0.00           C
ATOM   1743  CD1 PHE X 110      26.188  73.230  53.234  0.00  0.00           C
ATOM   1744  CE1 PHE X 110      24.880  72.894  52.839  0.00  0.00           C
ATOM   1745  CZ  PHE X 110      24.477  73.093  51.508  0.00  0.00           C
ATOM   1746  CE2 PHE X 110      25.376  73.628  50.574  0.00  0.00           C
ATOM   1747  CD2 PHE X 110      26.685  73.956  50.964  0.00  0.00           C
ATOM   1748  C   PHE X 110      28.408  76.635  52.632  0.00  0.00           C
ATOM   1749  O   PHE X 110      27.538  77.107  51.901  0.00  0.00           O
ATOM   1750  H   PHE X 110      30.879  74.692  53.261  0.00  0.00           H
ATOM   1751  HA  PHE X 110      29.114  75.333  51.105  0.00  0.00           H
ATOM   1752  HB2 PHE X 110      29.127  73.234  52.356  0.00  0.00           H
ATOM   1753  HB3 PHE X 110      28.579  74.063  53.808  0.00  0.00           H
ATOM   1754  HD1 PHE X 110      26.504  73.044  54.251  0.00  0.00           H
ATOM   1755  HD2 PHE X 110      27.378  74.323  50.223  0.00  0.00           H
ATOM   1756  HE1 PHE X 110      24.192  72.453  53.547  0.00  0.00           H
ATOM   1757  HE2 PHE X 110      25.068  73.750  49.544  0.00  0.00           H
ATOM   1758  HZ  PHE X 110      23.488  72.802  51.188  0.00  0.00           H
ATOM   1759  N   SER X 111      28.784  77.267  53.751  0.00  0.00           N
ATOM   1760  CA  SER X 111      28.284  78.602  54.136  0.00  0.00           C
ATOM   1761  CB  SER X 111      28.702  78.963  55.565  0.00  0.00           C
ATOM   1762  OG  SER X 111      28.099  78.071  56.481  0.00  0.00           O
ATOM   1763  C   SER X 111      28.752  79.696  53.169  0.00  0.00           C
ATOM   1764  O   SER X 111      27.941  80.510  52.730  0.00  0.00           O
ATOM   1765  H   SER X 111      29.468  76.820  54.354  0.00  0.00           H
ATOM   1766  HA  SER X 111      27.195  78.594  54.109  0.00  0.00           H
ATOM   1767  HB2 SER X 111      29.786  78.916  55.664  0.00  0.00           H
ATOM   1768  HB3 SER X 111      28.374  79.979  55.792  0.00  0.00           H
ATOM   1769  HG  SER X 111      28.492  78.243  57.366  0.00  0.00           H
ATOM   1770  N   ILE X 112      30.027  79.677  52.765  0.00  0.00           N
ATOM   1771  CA  ILE X 112      30.595  80.635  51.795  0.00  0.00           C
ATOM   1772  CB  ILE X 112      32.142  80.512  51.789  0.00  0.00           C
ATOM   1773  CG2 ILE X 112      32.778  81.342  50.657  0.00  0.00           C
ATOM   1774  CG1 ILE X 112      32.711  80.974  53.156  0.00  0.00           C
ATOM   1775  CD1 ILE X 112      34.200  80.670  53.368  0.00  0.00           C
ATOM   1776  C   ILE X 112      29.956  80.472  50.399  0.00  0.00           C
ATOM   1777  O   ILE X 112      29.765  81.462  49.687  0.00  0.00           O
ATOM   1778  H   ILE X 112      30.649  78.989  53.181  0.00  0.00           H
ATOM   1779  HA  ILE X 112      30.345  81.644  52.127  0.00  0.00           H
ATOM   1780  HB  ILE X 112      32.406  79.465  51.633  0.00  0.00           H
ATOM   1781 HG12 ILE X 112      32.552  82.048  53.270  0.00  0.00           H
ATOM   1782 HG13 ILE X 112      32.171  80.481  53.964  0.00  0.00           H
ATOM   1783 HG21 ILE X 112      32.499  82.390  50.771  0.00  0.00           H
ATOM   1784 HG22 ILE X 112      33.863  81.258  50.682  0.00  0.00           H
ATOM   1785 HG23 ILE X 112      32.447  80.982  49.684  0.00  0.00           H
ATOM   1786 HD11 ILE X 112      34.470  80.907  54.397  0.00  0.00           H
ATOM   1787 HD12 ILE X 112      34.393  79.612  53.187  0.00  0.00           H
ATOM   1788 HD13 ILE X 112      34.816  81.277  52.705  0.00  0.00           H
ATOM   1789  N   TYR X 113      29.559  79.252  50.020  0.00  0.00           N
ATOM   1790  CA  TYR X 113      28.724  78.975  48.840  0.00  0.00           C
ATOM   1791  CB  TYR X 113      28.770  77.465  48.550  0.00  0.00           C
ATOM   1792  CG  TYR X 113      27.654  76.940  47.662  0.00  0.00           C
ATOM   1793  CD1 TYR X 113      26.505  76.375  48.252  0.00  0.00           C
ATOM   1794  CE1 TYR X 113      25.448  75.906  47.449  0.00  0.00           C
ATOM   1795  CZ  TYR X 113      25.535  76.005  46.045  0.00  0.00           C
ATOM   1796  OH  TYR X 113      24.512  75.566  45.266  0.00  0.00           O
ATOM   1797  CE2 TYR X 113      26.687  76.567  45.452  0.00  0.00           C
ATOM   1798  CD2 TYR X 113      27.744  77.036  46.259  0.00  0.00           C
ATOM   1799  C   TYR X 113      27.272  79.467  49.000  0.00  0.00           C
ATOM   1800  O   TYR X 113      26.708  80.023  48.056  0.00  0.00           O
ATOM   1801  H   TYR X 113      29.835  78.468  50.602  0.00  0.00           H
ATOM   1802  HA  TYR X 113      29.139  79.493  47.975  0.00  0.00           H
ATOM   1803  HB2 TYR X 113      29.732  77.226  48.097  0.00  0.00           H
ATOM   1804  HB3 TYR X 113      28.721  76.927  49.496  0.00  0.00           H
ATOM   1805  HD1 TYR X 113      26.428  76.310  49.328  0.00  0.00           H
ATOM   1806  HD2 TYR X 113      28.616  77.480  45.797  0.00  0.00           H
ATOM   1807  HE1 TYR X 113      24.568  75.471  47.899  0.00  0.00           H
ATOM   1808  HE2 TYR X 113      26.745  76.644  44.375  0.00  0.00           H
ATOM   1809  HH  TYR X 113      23.773  75.192  45.781  0.00  0.00           H
ATOM   1810  N   LYS X 114      26.648  79.282  50.172  0.00  0.00           N
ATOM   1811  CA  LYS X 114      25.246  79.668  50.416  0.00  0.00           C
ATOM   1812  CB  LYS X 114      24.736  79.022  51.715  0.00  0.00           C
ATOM   1813  CG  LYS X 114      24.145  77.634  51.443  0.00  0.00           C
ATOM   1814  CD  LYS X 114      23.737  76.901  52.726  0.00  0.00           C
ATOM   1815  CE  LYS X 114      24.987  76.424  53.463  0.00  0.00           C
ATOM   1816  NZ  LYS X 114      24.663  75.812  54.766  0.00  0.00           N
ATOM   1817  C   LYS X 114      25.019  81.176  50.469  0.00  0.00           C
ATOM   1818  O   LYS X 114      23.948  81.617  50.053  0.00  0.00           O
ATOM   1819  H   LYS X 114      27.144  78.780  50.901  0.00  0.00           H
ATOM   1820  HA  LYS X 114      24.640  79.310  49.582  0.00  0.00           H
ATOM   1821  HB2 LYS X 114      25.545  78.972  52.443  0.00  0.00           H
ATOM   1822  HB3 LYS X 114      23.942  79.638  52.141  0.00  0.00           H
ATOM   1823  HG2 LYS X 114      23.257  77.769  50.826  0.00  0.00           H
ATOM   1824  HG3 LYS X 114      24.860  77.023  50.892  0.00  0.00           H
ATOM   1825  HD2 LYS X 114      23.148  77.567  53.359  0.00  0.00           H
ATOM   1826  HD3 LYS X 114      23.130  76.036  52.463  0.00  0.00           H
ATOM   1827  HE2 LYS X 114      25.511  75.704  52.828  0.00  0.00           H
ATOM   1828  HE3 LYS X 114      25.653  77.274  53.620  0.00  0.00           H
ATOM   1829  HZ1 LYS X 114      25.520  75.567  55.257  0.00  0.00           H
ATOM   1830  HZ2 LYS X 114      24.146  76.453  55.359  0.00  0.00           H
ATOM   1831  HZ3 LYS X 114      24.122  74.954  54.677  0.00  0.00           H
ATOM   1832  N   ASP X 115      25.980  81.949  50.970  0.00  0.00           N
ATOM   1833  CA  ASP X 115      25.815  83.384  51.211  0.00  0.00           C
ATOM   1834  CB  ASP X 115      26.928  83.880  52.142  0.00  0.00           C
ATOM   1835  CG  ASP X 115      26.643  85.300  52.624  0.00  0.00           C
ATOM   1836  OD1 ASP X 115      25.955  85.464  53.660  0.00  0.00           O
ATOM   1837  OD2 ASP X 115      27.042  86.269  51.936  0.00  0.00           O
ATOM   1838  C   ASP X 115      25.717  84.218  49.913  0.00  0.00           C
ATOM   1839  O   ASP X 115      26.479  84.027  48.962  0.00  0.00           O
ATOM   1840  H   ASP X 115      26.809  81.494  51.336  0.00  0.00           H
ATOM   1841  HA  ASP X 115      24.877  83.508  51.752  0.00  0.00           H
ATOM   1842  HB2 ASP X 115      26.991  83.222  53.010  0.00  0.00           H
ATOM   1843  HB3 ASP X 115      27.885  83.849  51.620  0.00  0.00           H
ATOM   1844  N   GLY X 116      24.770  85.161  49.879  0.00  0.00           N
ATOM   1845  CA  GLY X 116      24.447  85.991  48.710  0.00  0.00           C
ATOM   1846  C   GLY X 116      25.395  87.158  48.398  0.00  0.00           C
ATOM   1847  O   GLY X 116      25.089  87.951  47.508  0.00  0.00           O
ATOM   1848  H   GLY X 116      24.132  85.209  50.665  0.00  0.00           H
ATOM   1849  HA2 GLY X 116      24.416  85.352  47.829  0.00  0.00           H
ATOM   1850  HA3 GLY X 116      23.452  86.413  48.851  0.00  0.00           H
ATOM   1851  N   SER X 117      26.506  87.317  49.126  0.00  0.00           N
ATOM   1852  CA  SER X 117      27.540  88.318  48.815  0.00  0.00           C
ATOM   1853  CB  SER X 117      28.146  88.891  50.098  0.00  0.00           C
ATOM   1854  OG  SER X 117      29.149  89.841  49.797  0.00  0.00           O
ATOM   1855  C   SER X 117      28.626  87.712  47.923  0.00  0.00           C
ATOM   1856  O   SER X 117      29.144  86.628  48.214  0.00  0.00           O
ATOM   1857  H   SER X 117      26.723  86.625  49.833  0.00  0.00           H
ATOM   1858  HA  SER X 117      27.087  89.154  48.281  0.00  0.00           H
ATOM   1859  HB2 SER X 117      27.362  89.365  50.690  0.00  0.00           H
ATOM   1860  HB3 SER X 117      28.588  88.085  50.678  0.00  0.00           H
ATOM   1861  HG  SER X 117      29.559  90.127  50.635  0.00  0.00           H
ATOM   1862  N   ASN X 118      28.979  88.413  46.843  0.00  0.00           N
ATOM   1863  CA  ASN X 118      29.953  87.972  45.838  0.00  0.00           C
ATOM   1864  CB  ASN X 118      29.176  87.531  44.582  0.00  0.00           C
ATOM   1865  CG  ASN X 118      28.316  86.306  44.847  0.00  0.00           C
ATOM   1866  OD1 ASN X 118      28.822  85.243  45.181  0.00  0.00           O
ATOM   1867  ND2 ASN X 118      27.012  86.420  44.747  0.00  0.00           N
ATOM   1868  C   ASN X 118      31.025  89.032  45.515  0.00  0.00           C
ATOM   1869  O   ASN X 118      32.124  88.678  45.088  0.00  0.00           O
ATOM   1870  H   ASN X 118      28.470  89.272  46.651  0.00  0.00           H
ATOM   1871  HA  ASN X 118      30.496  87.108  46.223  0.00  0.00           H
ATOM   1872  HB2 ASN X 118      28.551  88.350  44.226  0.00  0.00           H
ATOM   1873  HB3 ASN X 118      29.879  87.281  43.788  0.00  0.00           H
ATOM   1874 HD21 ASN X 118      26.420  85.613  44.930  0.00  0.00           H
ATOM   1875 HD22 ASN X 118      26.589  87.302  44.484  0.00  0.00           H
ATOM   1876  N   GLY X 119      30.762  90.320  45.771  0.00  0.00           N
ATOM   1877  CA  GLY X 119      31.660  91.441  45.448  0.00  0.00           C
ATOM   1878  C   GLY X 119      33.065  91.355  46.064  0.00  0.00           C
ATOM   1879  O   GLY X 119      34.013  91.910  45.504  0.00  0.00           O
ATOM   1880  H   GLY X 119      29.821  90.550  46.075  0.00  0.00           H
ATOM   1881  HA2 GLY X 119      31.760  91.517  44.366  0.00  0.00           H
ATOM   1882  HA3 GLY X 119      31.201  92.361  45.810  0.00  0.00           H
ATOM   1883  N   TRP X 120      33.211  90.617  47.169  0.00  0.00           N
ATOM   1884  CA  TRP X 120      34.482  90.347  47.849  0.00  0.00           C
ATOM   1885  CB  TRP X 120      34.181  89.786  49.246  0.00  0.00           C
ATOM   1886  CG  TRP X 120      33.523  88.437  49.262  0.00  0.00           C
ATOM   1887  CD1 TRP X 120      32.190  88.208  49.250  0.00  0.00           C
ATOM   1888  NE1 TRP X 120      31.951  86.849  49.214  0.00  0.00           N
ATOM   1889  CE2 TRP X 120      33.126  86.129  49.207  0.00  0.00           C
ATOM   1890  CZ2 TRP X 120      33.405  84.756  49.150  0.00  0.00           C
ATOM   1891  CH2 TRP X 120      34.744  84.329  49.144  0.00  0.00           C
ATOM   1892  CZ3 TRP X 120      35.784  85.276  49.191  0.00  0.00           C
ATOM   1893  CE3 TRP X 120      35.491  86.654  49.242  0.00  0.00           C
ATOM   1894  CD2 TRP X 120      34.154  87.117  49.248  0.00  0.00           C
ATOM   1895  C   TRP X 120      35.408  89.385  47.083  0.00  0.00           C
ATOM   1896  O   TRP X 120      36.628  89.502  47.210  0.00  0.00           O
ATOM   1897  H   TRP X 120      32.377  90.219  47.570  0.00  0.00           H
ATOM   1898  HA  TRP X 120      35.023  91.287  47.966  0.00  0.00           H
ATOM   1899  HB2 TRP X 120      35.123  89.702  49.786  0.00  0.00           H
ATOM   1900  HB3 TRP X 120      33.554  90.495  49.789  0.00  0.00           H
ATOM   1901  HD1 TRP X 120      31.427  88.976  49.257  0.00  0.00           H
ATOM   1902  HE1 TRP X 120      31.015  86.447  49.192  0.00  0.00           H
ATOM   1903  HE3 TRP X 120      36.297  87.373  49.280  0.00  0.00           H
ATOM   1904  HZ2 TRP X 120      32.593  84.045  49.112  0.00  0.00           H
ATOM   1905  HZ3 TRP X 120      36.814  84.946  49.195  0.00  0.00           H
ATOM   1906  HH2 TRP X 120      34.972  83.275  49.110  0.00  0.00           H
ATOM   1907  N   TRP X 121      34.865  88.445  46.295  0.00  0.00           N
ATOM   1908  CA  TRP X 121      35.660  87.566  45.423  0.00  0.00           C
ATOM   1909  CB  TRP X 121      35.191  86.101  45.508  0.00  0.00           C
ATOM   1910  CG  TRP X 121      33.877  85.742  44.872  0.00  0.00           C
ATOM   1911  CD1 TRP X 121      32.715  85.529  45.531  0.00  0.00           C
ATOM   1912  NE1 TRP X 121      31.713  85.218  44.631  0.00  0.00           N
ATOM   1913  CE2 TRP X 121      32.177  85.231  43.334  0.00  0.00           C
ATOM   1914  CZ2 TRP X 121      31.557  85.012  42.095  0.00  0.00           C
ATOM   1915  CH2 TRP X 121      32.329  85.085  40.922  0.00  0.00           C
ATOM   1916  CZ3 TRP X 121      33.705  85.362  41.005  0.00  0.00           C
ATOM   1917  CE3 TRP X 121      34.317  85.568  42.257  0.00  0.00           C
ATOM   1918  CD2 TRP X 121      33.568  85.526  43.456  0.00  0.00           C
ATOM   1919  C   TRP X 121      35.688  88.072  43.981  0.00  0.00           C
ATOM   1920  O   TRP X 121      36.709  87.941  43.310  0.00  0.00           O
ATOM   1921  H   TRP X 121      33.856  88.396  46.226  0.00  0.00           H
ATOM   1922  HA  TRP X 121      36.694  87.580  45.766  0.00  0.00           H
ATOM   1923  HB2 TRP X 121      35.956  85.483  45.035  0.00  0.00           H
ATOM   1924  HB3 TRP X 121      35.159  85.807  46.555  0.00  0.00           H
ATOM   1925  HD1 TRP X 121      32.591  85.605  46.604  0.00  0.00           H
ATOM   1926  HE1 TRP X 121      30.743  85.047  44.900  0.00  0.00           H
ATOM   1927  HE3 TRP X 121      35.371  85.798  42.303  0.00  0.00           H
ATOM   1928  HZ2 TRP X 121      30.500  84.793  42.045  0.00  0.00           H
ATOM   1929  HZ3 TRP X 121      34.292  85.438  40.098  0.00  0.00           H
ATOM   1930  HH2 TRP X 121      31.865  84.932  39.956  0.00  0.00           H
ATOM   1931  N   PHE X 122      34.593  88.676  43.512  0.00  0.00           N
ATOM   1932  CA  PHE X 122      34.435  89.152  42.141  0.00  0.00           C
ATOM   1933  CB  PHE X 122      33.047  89.787  42.003  0.00  0.00           C
ATOM   1934  CG  PHE X 122      32.735  90.277  40.605  0.00  0.00           C
ATOM   1935  CD1 PHE X 122      32.976  91.620  40.256  0.00  0.00           C
ATOM   1936  CE1 PHE X 122      32.689  92.071  38.956  0.00  0.00           C
ATOM   1937  CZ  PHE X 122      32.168  91.180  38.002  0.00  0.00           C
ATOM   1938  CE2 PHE X 122      31.933  89.838  38.346  0.00  0.00           C
ATOM   1939  CD2 PHE X 122      32.216  89.386  39.647  0.00  0.00           C
ATOM   1940  C   PHE X 122      35.550  90.135  41.754  0.00  0.00           C
ATOM   1941  O   PHE X 122      35.726  91.180  42.384  0.00  0.00           O
ATOM   1942  H   PHE X 122      33.781  88.722  44.119  0.00  0.00           H
ATOM   1943  HA  PHE X 122      34.481  88.293  41.471  0.00  0.00           H
ATOM   1944  HB2 PHE X 122      32.292  89.053  42.290  0.00  0.00           H
ATOM   1945  HB3 PHE X 122      32.972  90.626  42.695  0.00  0.00           H
ATOM   1946  HD1 PHE X 122      33.389  92.307  40.983  0.00  0.00           H
ATOM   1947  HD2 PHE X 122      32.039  88.351  39.908  0.00  0.00           H
ATOM   1948  HE1 PHE X 122      32.882  93.100  38.686  0.00  0.00           H
ATOM   1949  HE2 PHE X 122      31.543  89.155  37.604  0.00  0.00           H
ATOM   1950  HZ  PHE X 122      31.956  91.522  36.999  0.00  0.00           H
ATOM   1951  N   GLY X 123      36.320  89.789  40.719  0.00  0.00           N
ATOM   1952  CA  GLY X 123      37.461  90.572  40.234  0.00  0.00           C
ATOM   1953  C   GLY X 123      38.739  90.477  41.080  0.00  0.00           C
ATOM   1954  O   GLY X 123      39.781  90.966  40.648  0.00  0.00           O
ATOM   1955  H   GLY X 123      36.134  88.906  40.267  0.00  0.00           H
ATOM   1956  HA2 GLY X 123      37.708  90.240  39.226  0.00  0.00           H
ATOM   1957  HA3 GLY X 123      37.175  91.622  40.181  0.00  0.00           H
ATOM   1958  N   HIE X 124      38.718  89.820  42.243  0.00  0.00           N
ATOM   1959  CA  HIE X 124      39.913  89.554  43.052  0.00  0.00           C
ATOM   1960  CB  HIE X 124      39.525  89.574  44.534  0.00  0.00           C
ATOM   1961  CG  HIE X 124      40.696  89.514  45.480  0.00  0.00           C
ATOM   1962  ND1 HIE X 124      41.566  88.432  45.655  0.00  0.00           N
ATOM   1963  CE1 HIE X 124      42.432  88.816  46.607  0.00  0.00           C
ATOM   1964  NE2 HIE X 124      42.155  90.061  47.024  0.00  0.00           N
ATOM   1965  CD2 HIE X 124      41.067  90.521  46.322  0.00  0.00           C
ATOM   1966  C   HIE X 124      40.527  88.222  42.609  0.00  0.00           C
ATOM   1967  O   HIE X 124      39.891  87.171  42.731  0.00  0.00           O
ATOM   1968  H   HIE X 124      37.849  89.391  42.542  0.00  0.00           H
ATOM   1969  HA  HIE X 124      40.646  90.347  42.894  0.00  0.00           H
ATOM   1970  HB2 HIE X 124      38.982  90.494  44.738  0.00  0.00           H
ATOM   1971  HB3 HIE X 124      38.848  88.751  44.746  0.00  0.00           H
ATOM   1972  HD2 HIE X 124      40.595  91.493  46.403  0.00  0.00           H
ATOM   1973  HE2 HIE X 124      42.691  90.584  47.709  0.00  0.00           H
ATOM   1974  HE1 HIE X 124      43.240  88.209  46.992  0.00  0.00           H
ATOM   1975  N   LEU X 125      41.727  88.252  42.019  0.00  0.00           N
ATOM   1976  CA  LEU X 125      42.240  87.107  41.252  0.00  0.00           C
ATOM   1977  CB  LEU X 125      43.427  87.567  40.385  0.00  0.00           C
ATOM   1978  CG  LEU X 125      43.983  86.481  39.443  0.00  0.00           C
ATOM   1979  CD1 LEU X 125      42.924  85.894  38.508  0.00  0.00           C
ATOM   1980  CD2 LEU X 125      45.096  87.071  38.573  0.00  0.00           C
ATOM   1981  C   LEU X 125      42.582  85.894  42.133  0.00  0.00           C
ATOM   1982  O   LEU X 125      42.241  84.761  41.779  0.00  0.00           O
ATOM   1983  H   LEU X 125      42.218  89.138  41.963  0.00  0.00           H
ATOM   1984  HA  LEU X 125      41.440  86.786  40.584  0.00  0.00           H
ATOM   1985  HB2 LEU X 125      43.112  88.420  39.784  0.00  0.00           H
ATOM   1986  HB3 LEU X 125      44.230  87.898  41.043  0.00  0.00           H
ATOM   1987  HG  LEU X 125      44.404  85.675  40.042  0.00  0.00           H
ATOM   1988 HD11 LEU X 125      43.396  85.198  37.821  0.00  0.00           H
ATOM   1989 HD12 LEU X 125      42.176  85.342  39.075  0.00  0.00           H
ATOM   1990 HD13 LEU X 125      42.438  86.686  37.940  0.00  0.00           H
ATOM   1991 HD21 LEU X 125      45.556  86.279  37.982  0.00  0.00           H
ATOM   1992 HD22 LEU X 125      44.685  87.827  37.904  0.00  0.00           H
ATOM   1993 HD23 LEU X 125      45.859  87.532  39.199  0.00  0.00           H
ATOM   1994  N   HIE X 126      43.199  86.123  43.296  0.00  0.00           N
ATOM   1995  CA  HIE X 126      43.457  85.068  44.281  0.00  0.00           C
ATOM   1996  CB  HIE X 126      44.412  85.584  45.368  0.00  0.00           C
ATOM   1997  CG  HIE X 126      44.774  84.576  46.434  0.00  0.00           C
ATOM   1998  ND1 HIE X 126      45.055  83.223  46.222  0.00  0.00           N
ATOM   1999  CE1 HIE X 126      45.380  82.722  47.428  0.00  0.00           C
ATOM   2000  NE2 HIE X 126      45.312  83.679  48.371  0.00  0.00           N
ATOM   2001  CD2 HIE X 126      44.941  84.856  47.759  0.00  0.00           C
ATOM   2002  C   HIE X 126      42.147  84.520  44.854  0.00  0.00           C
ATOM   2003  O   HIE X 126      41.928  83.314  44.787  0.00  0.00           O
ATOM   2004  H   HIE X 126      43.457  87.079  43.528  0.00  0.00           H
ATOM   2005  HA  HIE X 126      43.945  84.232  43.779  0.00  0.00           H
ATOM   2006  HB2 HIE X 126      45.337  85.912  44.893  0.00  0.00           H
ATOM   2007  HB3 HIE X 126      43.959  86.447  45.852  0.00  0.00           H
ATOM   2008  HD2 HIE X 126      44.815  85.822  48.230  0.00  0.00           H
ATOM   2009  HE2 HIE X 126      45.547  83.562  49.361  0.00  0.00           H
ATOM   2010  HE1 HIE X 126      45.674  81.694  47.611  0.00  0.00           H
ATOM   2011  N   ALA X 127      41.228  85.376  45.319  0.00  0.00           N
ATOM   2012  CA  ALA X 127      39.958  84.926  45.898  0.00  0.00           C
ATOM   2013  CB  ALA X 127      39.198  86.131  46.461  0.00  0.00           C
ATOM   2014  C   ALA X 127      39.087  84.147  44.895  0.00  0.00           C
ATOM   2015  O   ALA X 127      38.551  83.099  45.249  0.00  0.00           O
ATOM   2016  H   ALA X 127      41.423  86.371  45.305  0.00  0.00           H
ATOM   2017  HA  ALA X 127      40.182  84.249  46.723  0.00  0.00           H
ATOM   2018  HB1 ALA X 127      38.887  86.775  45.643  0.00  0.00           H
ATOM   2019  HB2 ALA X 127      38.312  85.789  46.998  0.00  0.00           H
ATOM   2020  HB3 ALA X 127      39.831  86.698  47.144  0.00  0.00           H
ATOM   2021  N   THR X 128      38.988  84.603  43.638  0.00  0.00           N
ATOM   2022  CA  THR X 128      38.223  83.913  42.580  0.00  0.00           C
ATOM   2023  CB  THR X 128      38.282  84.672  41.239  0.00  0.00           C
ATOM   2024  CG2 THR X 128      37.418  84.001  40.167  0.00  0.00           C
ATOM   2025  OG1 THR X 128      37.773  85.975  41.374  0.00  0.00           O
ATOM   2026  C   THR X 128      38.744  82.495  42.345  0.00  0.00           C
ATOM   2027  O   THR X 128      37.956  81.548  42.268  0.00  0.00           O
ATOM   2028  H   THR X 128      39.443  85.484  43.415  0.00  0.00           H
ATOM   2029  HA  THR X 128      37.181  83.846  42.891  0.00  0.00           H
ATOM   2030  HB  THR X 128      39.314  84.728  40.890  0.00  0.00           H
ATOM   2031 HG21 THR X 128      37.781  82.999  39.942  0.00  0.00           H
ATOM   2032 HG22 THR X 128      36.384  83.954  40.500  0.00  0.00           H
ATOM   2033 HG23 THR X 128      37.457  84.578  39.247  0.00  0.00           H
ATOM   2034  HG1 THR X 128      38.355  86.479  41.968  0.00  0.00           H
ATOM   2035  N   SER X 129      40.067  82.348  42.246  0.00  0.00           N
ATOM   2036  CA  SER X 129      40.738  81.089  41.897  0.00  0.00           C
ATOM   2037  CB  SER X 129      42.153  81.389  41.393  0.00  0.00           C
ATOM   2038  OG  SER X 129      42.137  82.399  40.398  0.00  0.00           O
ATOM   2039  C   SER X 129      40.786  80.118  43.083  0.00  0.00           C
ATOM   2040  O   SER X 129      40.502  78.928  42.937  0.00  0.00           O
ATOM   2041  H   SER X 129      40.649  83.171  42.349  0.00  0.00           H
ATOM   2042  HA  SER X 129      40.191  80.604  41.089  0.00  0.00           H
ATOM   2043  HB2 SER X 129      42.771  81.727  42.222  0.00  0.00           H
ATOM   2044  HB3 SER X 129      42.577  80.477  40.977  0.00  0.00           H
ATOM   2045  HG  SER X 129      42.250  83.261  40.840  0.00  0.00           H
ATOM   2046  N   LEU X 130      41.035  80.641  44.286  0.00  0.00           N
ATOM   2047  CA  LEU X 130      40.977  79.911  45.550  0.00  0.00           C
ATOM   2048  CB  LEU X 130      41.467  80.882  46.638  0.00  0.00           C
ATOM   2049  CG  LEU X 130      41.519  80.314  48.059  0.00  0.00           C
ATOM   2050  CD1 LEU X 130      42.499  79.153  48.191  0.00  0.00           C
ATOM   2051  CD2 LEU X 130      41.951  81.420  49.021  0.00  0.00           C
ATOM   2052  C   LEU X 130      39.561  79.373  45.831  0.00  0.00           C
ATOM   2053  O   LEU X 130      39.407  78.209  46.202  0.00  0.00           O
ATOM   2054  H   LEU X 130      41.302  81.620  44.332  0.00  0.00           H
ATOM   2055  HA  LEU X 130      41.657  79.060  45.492  0.00  0.00           H
ATOM   2056  HB2 LEU X 130      42.469  81.224  46.371  0.00  0.00           H
ATOM   2057  HB3 LEU X 130      40.807  81.751  46.647  0.00  0.00           H
ATOM   2058  HG  LEU X 130      40.526  79.974  48.343  0.00  0.00           H
ATOM   2059 HD11 LEU X 130      42.530  78.852  49.234  0.00  0.00           H
ATOM   2060 HD12 LEU X 130      42.164  78.305  47.594  0.00  0.00           H
ATOM   2061 HD13 LEU X 130      43.496  79.458  47.871  0.00  0.00           H
ATOM   2062 HD21 LEU X 130      41.217  82.223  48.999  0.00  0.00           H
ATOM   2063 HD22 LEU X 130      42.018  81.029  50.034  0.00  0.00           H
ATOM   2064 HD23 LEU X 130      42.923  81.816  48.728  0.00  0.00           H
ATOM   2065  N   ARG X 131      38.523  80.185  45.578  0.00  0.00           N
ATOM   2066  CA  ARG X 131      37.106  79.782  45.633  0.00  0.00           C
ATOM   2067  CB  ARG X 131      36.239  81.044  45.447  0.00  0.00           C
ATOM   2068  CG  ARG X 131      34.725  80.797  45.448  0.00  0.00           C
ATOM   2069  CD  ARG X 131      33.962  82.128  45.353  0.00  0.00           C
ATOM   2070  NE  ARG X 131      32.510  81.922  45.205  0.00  0.00           N
ATOM   2071  CZ  ARG X 131      31.818  81.870  44.082  0.00  0.00           C
ATOM   2072  NH1 ARG X 131      32.342  81.914  42.894  0.00  0.00           N
ATOM   2073  NH2 ARG X 131      30.530  81.749  44.130  0.00  0.00           N
ATOM   2074  C   ARG X 131      36.793  78.680  44.614  0.00  0.00           C
ATOM   2075  O   ARG X 131      36.146  77.700  44.975  0.00  0.00           O
ATOM   2076  H   ARG X 131      38.731  81.146  45.315  0.00  0.00           H
ATOM   2077  HA  ARG X 131      36.899  79.358  46.616  0.00  0.00           H
ATOM   2078  HB2 ARG X 131      36.471  81.739  46.257  0.00  0.00           H
ATOM   2079  HB3 ARG X 131      36.506  81.523  44.506  0.00  0.00           H
ATOM   2080  HG2 ARG X 131      34.459  80.172  44.595  0.00  0.00           H
ATOM   2081  HG3 ARG X 131      34.445  80.290  46.371  0.00  0.00           H
ATOM   2082  HD2 ARG X 131      34.148  82.709  46.258  0.00  0.00           H
ATOM   2083  HD3 ARG X 131      34.340  82.709  44.510  0.00  0.00           H
ATOM   2084  HE  ARG X 131      31.938  81.908  46.045  0.00  0.00           H
ATOM   2085 HH11 ARG X 131      33.345  81.995  42.769  0.00  0.00           H
ATOM   2086 HH12 ARG X 131      31.706  81.905  42.105  0.00  0.00           H
ATOM   2087 HH21 ARG X 131      30.059  81.684  45.022  0.00  0.00           H
ATOM   2088 HH22 ARG X 131      30.007  81.701  43.263  0.00  0.00           H
ATOM   2089  N   PHE X 132      37.299  78.792  43.383  0.00  0.00           N
ATOM   2090  CA  PHE X 132      37.139  77.769  42.340  0.00  0.00           C
ATOM   2091  CB  PHE X 132      37.721  78.302  41.020  0.00  0.00           C
ATOM   2092  CG  PHE X 132      37.545  77.398  39.813  0.00  0.00           C
ATOM   2093  CD1 PHE X 132      38.478  76.377  39.545  0.00  0.00           C
ATOM   2094  CE1 PHE X 132      38.355  75.592  38.385  0.00  0.00           C
ATOM   2095  CZ  PHE X 132      37.295  75.821  37.493  0.00  0.00           C
ATOM   2096  CE2 PHE X 132      36.348  76.821  37.769  0.00  0.00           C
ATOM   2097  CD2 PHE X 132      36.476  77.613  38.922  0.00  0.00           C
ATOM   2098  C   PHE X 132      37.755  76.419  42.752  0.00  0.00           C
ATOM   2099  O   PHE X 132      37.066  75.398  42.686  0.00  0.00           O
ATOM   2100  H   PHE X 132      37.808  79.636  43.152  0.00  0.00           H
ATOM   2101  HA  PHE X 132      36.072  77.596  42.187  0.00  0.00           H
ATOM   2102  HB2 PHE X 132      37.253  79.262  40.799  0.00  0.00           H
ATOM   2103  HB3 PHE X 132      38.786  78.490  41.145  0.00  0.00           H
ATOM   2104  HD1 PHE X 132      39.303  76.199  40.219  0.00  0.00           H
ATOM   2105  HD2 PHE X 132      35.764  78.403  39.108  0.00  0.00           H
ATOM   2106  HE1 PHE X 132      39.081  74.819  38.175  0.00  0.00           H
ATOM   2107  HE2 PHE X 132      35.527  76.989  37.087  0.00  0.00           H
ATOM   2108  HZ  PHE X 132      37.205  75.222  36.598  0.00  0.00           H
ATOM   2109  N   ARG X 133      39.006  76.405  43.253  0.00  0.00           N
ATOM   2110  CA  ARG X 133      39.652  75.185  43.780  0.00  0.00           C
ATOM   2111  CB  ARG X 133      41.153  75.430  44.099  0.00  0.00           C
ATOM   2112  CG  ARG X 133      41.793  74.288  44.925  0.00  0.00           C
ATOM   2113  CD  ARG X 133      43.287  73.988  44.678  0.00  0.00           C
ATOM   2114  NE  ARG X 133      44.238  75.084  44.963  0.00  0.00           N
ATOM   2115  CZ  ARG X 133      44.654  75.532  46.135  0.00  0.00           C
ATOM   2116  NH1 ARG X 133      44.130  75.222  47.281  0.00  0.00           N
ATOM   2117  NH2 ARG X 133      45.682  76.315  46.207  0.00  0.00           N
ATOM   2118  C   ARG X 133      38.862  74.602  44.958  0.00  0.00           C
ATOM   2119  O   ARG X 133      38.421  73.455  44.891  0.00  0.00           O
ATOM   2120  H   ARG X 133      39.523  77.282  43.269  0.00  0.00           H
ATOM   2121  HA  ARG X 133      39.601  74.423  43.002  0.00  0.00           H
ATOM   2122  HB2 ARG X 133      41.688  75.536  43.154  0.00  0.00           H
ATOM   2123  HB3 ARG X 133      41.265  76.363  44.655  0.00  0.00           H
ATOM   2124  HG2 ARG X 133      41.637  74.492  45.985  0.00  0.00           H
ATOM   2125  HG3 ARG X 133      41.267  73.360  44.695  0.00  0.00           H
ATOM   2126  HD2 ARG X 133      43.562  73.123  45.286  0.00  0.00           H
ATOM   2127  HD3 ARG X 133      43.406  73.699  43.633  0.00  0.00           H
ATOM   2128  HE  ARG X 133      44.754  75.454  44.181  0.00  0.00           H
ATOM   2129 HH11 ARG X 133      43.488  74.441  47.376  0.00  0.00           H
ATOM   2130 HH12 ARG X 133      44.592  75.604  48.103  0.00  0.00           H
ATOM   2131 HH21 ARG X 133      46.412  76.226  45.495  0.00  0.00           H
ATOM   2132 HH22 ARG X 133      45.962  76.608  47.138  0.00  0.00           H
ATOM   2133  N   LEU X 134      38.657  75.380  46.022  0.00  0.00           N
ATOM   2134  CA  LEU X 134      38.118  74.853  47.278  0.00  0.00           C
ATOM   2135  CB  LEU X 134      38.303  75.886  48.405  0.00  0.00           C
ATOM   2136  CG  LEU X 134      39.764  76.074  48.860  0.00  0.00           C
ATOM   2137  CD1 LEU X 134      39.830  77.213  49.874  0.00  0.00           C
ATOM   2138  CD2 LEU X 134      40.325  74.820  49.533  0.00  0.00           C
ATOM   2139  C   LEU X 134      36.656  74.395  47.179  0.00  0.00           C
ATOM   2140  O   LEU X 134      36.309  73.404  47.823  0.00  0.00           O
ATOM   2141  H   LEU X 134      38.999  76.336  45.997  0.00  0.00           H
ATOM   2142  HA  LEU X 134      38.683  73.956  47.531  0.00  0.00           H
ATOM   2143  HB2 LEU X 134      37.902  76.845  48.071  0.00  0.00           H
ATOM   2144  HB3 LEU X 134      37.718  75.568  49.269  0.00  0.00           H
ATOM   2145  HG  LEU X 134      40.391  76.329  48.006  0.00  0.00           H
ATOM   2146 HD11 LEU X 134      39.485  78.130  49.402  0.00  0.00           H
ATOM   2147 HD12 LEU X 134      39.208  76.991  50.740  0.00  0.00           H
ATOM   2148 HD13 LEU X 134      40.859  77.356  50.205  0.00  0.00           H
ATOM   2149 HD21 LEU X 134      40.409  74.008  48.813  0.00  0.00           H
ATOM   2150 HD22 LEU X 134      41.325  75.024  49.918  0.00  0.00           H
ATOM   2151 HD23 LEU X 134      39.681  74.513  50.354  0.00  0.00           H
ATOM   2152  N   LEU X 135      35.807  75.050  46.378  0.00  0.00           N
ATOM   2153  CA  LEU X 135      34.392  74.670  46.269  0.00  0.00           C
ATOM   2154  CB  LEU X 135      33.531  75.890  45.900  0.00  0.00           C
ATOM   2155  CG  LEU X 135      33.516  77.021  46.953  0.00  0.00           C
ATOM   2156  CD1 LEU X 135      32.548  78.120  46.518  0.00  0.00           C
ATOM   2157  CD2 LEU X 135      33.075  76.554  48.342  0.00  0.00           C
ATOM   2158  C   LEU X 135      34.161  73.463  45.345  0.00  0.00           C
ATOM   2159  O   LEU X 135      33.385  72.585  45.721  0.00  0.00           O
ATOM   2160  H   LEU X 135      36.132  75.869  45.872  0.00  0.00           H
ATOM   2161  HA  LEU X 135      34.058  74.329  47.248  0.00  0.00           H
ATOM   2162  HB2 LEU X 135      33.891  76.291  44.954  0.00  0.00           H
ATOM   2163  HB3 LEU X 135      32.506  75.550  45.747  0.00  0.00           H
ATOM   2164  HG  LEU X 135      34.511  77.453  47.042  0.00  0.00           H
ATOM   2165 HD11 LEU X 135      31.539  77.717  46.429  0.00  0.00           H
ATOM   2166 HD12 LEU X 135      32.546  78.928  47.249  0.00  0.00           H
ATOM   2167 HD13 LEU X 135      32.864  78.516  45.555  0.00  0.00           H
ATOM   2168 HD21 LEU X 135      32.101  76.069  48.285  0.00  0.00           H
ATOM   2169 HD22 LEU X 135      33.809  75.864  48.751  0.00  0.00           H
ATOM   2170 HD23 LEU X 135      33.003  77.407  49.017  0.00  0.00           H
ATOM   2171  N   ARG X 136      34.895  73.316  44.227  0.00  0.00           N
ATOM   2172  CA  ARG X 136      34.855  72.072  43.420  0.00  0.00           C
ATOM   2173  CB  ARG X 136      35.649  72.231  42.114  0.00  0.00           C
ATOM   2174  CG  ARG X 136      34.908  73.105  41.097  0.00  0.00           C
ATOM   2175  CD  ARG X 136      35.596  73.040  39.731  0.00  0.00           C
ATOM   2176  NE  ARG X 136      34.796  73.747  38.724  0.00  0.00           N
ATOM   2177  CZ  ARG X 136      34.880  73.643  37.415  0.00  0.00           C
ATOM   2178  NH1 ARG X 136      35.728  72.884  36.801  0.00  0.00           N
ATOM   2179  NH2 ARG X 136      34.086  74.346  36.676  0.00  0.00           N
ATOM   2180  C   ARG X 136      35.380  70.865  44.198  0.00  0.00           C
ATOM   2181  O   ARG X 136      34.831  69.764  44.106  0.00  0.00           O
ATOM   2182  H   ARG X 136      35.538  74.055  43.960  0.00  0.00           H
ATOM   2183  HA  ARG X 136      33.814  71.843  43.175  0.00  0.00           H
ATOM   2184  HB2 ARG X 136      36.636  72.652  42.320  0.00  0.00           H
ATOM   2185  HB3 ARG X 136      35.786  71.242  41.673  0.00  0.00           H
ATOM   2186  HG2 ARG X 136      33.885  72.740  40.992  0.00  0.00           H
ATOM   2187  HG3 ARG X 136      34.880  74.139  41.445  0.00  0.00           H
ATOM   2188  HD2 ARG X 136      36.587  73.494  39.800  0.00  0.00           H
ATOM   2189  HD3 ARG X 136      35.706  71.993  39.437  0.00  0.00           H
ATOM   2190  HE  ARG X 136      34.090  74.395  39.047  0.00  0.00           H
ATOM   2191 HH11 ARG X 136      36.364  72.288  37.316  0.00  0.00           H
ATOM   2192 HH12 ARG X 136      35.675  72.884  35.784  0.00  0.00           H
ATOM   2193 HH21 ARG X 136      33.358  74.865  37.138  0.00  0.00           H
ATOM   2194 HH22 ARG X 136      34.141  74.282  35.657  0.00  0.00           H
ATOM   2195  N   GLN X 137      36.406  71.075  45.019  0.00  0.00           N
ATOM   2196  CA  GLN X 137      36.921  70.077  45.959  0.00  0.00           C
ATOM   2197  CB  GLN X 137      38.263  70.610  46.465  0.00  0.00           C
ATOM   2198  CG  GLN X 137      39.032  69.646  47.376  0.00  0.00           C
ATOM   2199  CD  GLN X 137      40.279  70.304  47.953  0.00  0.00           C
ATOM   2200  OE1 GLN X 137      40.666  71.411  47.605  0.00  0.00           O
ATOM   2201  NE2 GLN X 137      40.944  69.667  48.885  0.00  0.00           N
ATOM   2202  C   GLN X 137      35.924  69.760  47.097  0.00  0.00           C
ATOM   2203  O   GLN X 137      35.923  68.644  47.605  0.00  0.00           O
ATOM   2204  H   GLN X 137      36.865  71.979  44.989  0.00  0.00           H
ATOM   2205  HA  GLN X 137      37.109  69.148  45.419  0.00  0.00           H
ATOM   2206  HB2 GLN X 137      38.896  70.832  45.604  0.00  0.00           H
ATOM   2207  HB3 GLN X 137      38.086  71.542  47.000  0.00  0.00           H
ATOM   2208  HG2 GLN X 137      38.401  69.337  48.207  0.00  0.00           H
ATOM   2209  HG3 GLN X 137      39.321  68.758  46.812  0.00  0.00           H
ATOM   2210 HE21 GLN X 137      41.701  70.165  49.335  0.00  0.00           H
ATOM   2211 HE22 GLN X 137      40.620  68.756  49.206  0.00  0.00           H
ATOM   2212  N   CYS X 138      35.021  70.687  47.439  0.00  0.00           N
ATOM   2213  CA  CYS X 138      33.918  70.487  48.392  0.00  0.00           C
ATOM   2214  CB  CYS X 138      33.709  71.809  49.149  0.00  0.00           C
ATOM   2215  SG  CYS X 138      32.881  71.540  50.742  0.00  0.00           S
ATOM   2216  C   CYS X 138      32.618  69.959  47.731  0.00  0.00           C
ATOM   2217  O   CYS X 138      31.568  69.911  48.375  0.00  0.00           O
ATOM   2218  H   CYS X 138      35.090  71.597  47.006  0.00  0.00           H
ATOM   2219  HA  CYS X 138      34.227  69.732  49.118  0.00  0.00           H
ATOM   2220  HB2 CYS X 138      34.678  72.260  49.358  0.00  0.00           H
ATOM   2221  HB3 CYS X 138      33.123  72.495  48.536  0.00  0.00           H
ATOM   2222  HG  CYS X 138      31.780  70.941  50.261  0.00  0.00           H
ATOM   2223  N   GLY X 139      32.659  69.597  46.440  0.00  0.00           N
ATOM   2224  CA  GLY X 139      31.522  69.042  45.692  0.00  0.00           C
ATOM   2225  C   GLY X 139      30.459  70.057  45.248  0.00  0.00           C
ATOM   2226  O   GLY X 139      29.345  69.650  44.917  0.00  0.00           O
ATOM   2227  H   GLY X 139      33.544  69.669  45.961  0.00  0.00           H
ATOM   2228  HA2 GLY X 139      31.903  68.552  44.797  0.00  0.00           H
ATOM   2229  HA3 GLY X 139      31.030  68.286  46.306  0.00  0.00           H
ATOM   2230  N   LEU X 140      30.771  71.358  45.248  0.00  0.00           N
ATOM   2231  CA  LEU X 140      29.819  72.454  45.016  0.00  0.00           C
ATOM   2232  CB  LEU X 140      29.914  73.455  46.186  0.00  0.00           C
ATOM   2233  CG  LEU X 140      29.530  72.856  47.556  0.00  0.00           C
ATOM   2234  CD1 LEU X 140      29.937  73.798  48.687  0.00  0.00           C
ATOM   2235  CD2 LEU X 140      28.028  72.589  47.669  0.00  0.00           C
ATOM   2236  C   LEU X 140      30.020  73.124  43.643  0.00  0.00           C
ATOM   2237  O   LEU X 140      31.139  73.218  43.132  0.00  0.00           O
ATOM   2238  H   LEU X 140      31.723  71.620  45.478  0.00  0.00           H
ATOM   2239  HA  LEU X 140      28.810  72.045  45.012  0.00  0.00           H
ATOM   2240  HB2 LEU X 140      30.939  73.821  46.237  0.00  0.00           H
ATOM   2241  HB3 LEU X 140      29.265  74.308  45.981  0.00  0.00           H
ATOM   2242  HG  LEU X 140      30.059  71.919  47.710  0.00  0.00           H
ATOM   2243 HD11 LEU X 140      31.011  73.969  48.652  0.00  0.00           H
ATOM   2244 HD12 LEU X 140      29.409  74.742  48.589  0.00  0.00           H
ATOM   2245 HD13 LEU X 140      29.696  73.337  49.646  0.00  0.00           H
ATOM   2246 HD21 LEU X 140      27.796  72.204  48.662  0.00  0.00           H
ATOM   2247 HD22 LEU X 140      27.465  73.507  47.495  0.00  0.00           H
ATOM   2248 HD23 LEU X 140      27.727  71.839  46.940  0.00  0.00           H
ATOM   2249  N   PHE X 141      28.925  73.581  43.028  0.00  0.00           N
ATOM   2250  CA  PHE X 141      28.914  74.047  41.637  0.00  0.00           C
ATOM   2251  CB  PHE X 141      27.486  73.964  41.073  0.00  0.00           C
ATOM   2252  CG  PHE X 141      27.348  74.545  39.675  0.00  0.00           C
ATOM   2253  CD1 PHE X 141      26.482  75.632  39.451  0.00  0.00           C
ATOM   2254  CE1 PHE X 141      26.420  76.239  38.185  0.00  0.00           C
ATOM   2255  CZ  PHE X 141      27.230  75.768  37.138  0.00  0.00           C
ATOM   2256  CE2 PHE X 141      28.090  74.678  37.353  0.00  0.00           C
ATOM   2257  CD2 PHE X 141      28.139  74.058  38.614  0.00  0.00           C
ATOM   2258  C   PHE X 141      29.502  75.457  41.442  0.00  0.00           C
ATOM   2259  O   PHE X 141      28.846  76.468  41.702  0.00  0.00           O
ATOM   2260  H   PHE X 141      28.030  73.462  43.494  0.00  0.00           H
ATOM   2261  HA  PHE X 141      29.526  73.358  41.054  0.00  0.00           H
ATOM   2262  HB2 PHE X 141      27.157  72.926  41.066  0.00  0.00           H
ATOM   2263  HB3 PHE X 141      26.827  74.514  41.745  0.00  0.00           H
ATOM   2264  HD1 PHE X 141      25.875  76.020  40.259  0.00  0.00           H
ATOM   2265  HD2 PHE X 141      28.800  73.220  38.772  0.00  0.00           H
ATOM   2266  HE1 PHE X 141      25.758  77.079  38.021  0.00  0.00           H
ATOM   2267  HE2 PHE X 141      28.709  74.320  36.542  0.00  0.00           H
ATOM   2268  HZ  PHE X 141      27.189  76.246  36.169  0.00  0.00           H
ATOM   2269  N   ILE X 142      30.712  75.515  40.876  0.00  0.00           N
ATOM   2270  CA  ILE X 142      31.333  76.730  40.325  0.00  0.00           C
ATOM   2271  CB  ILE X 142      32.548  77.173  41.180  0.00  0.00           C
ATOM   2272  CG2 ILE X 142      33.125  78.491  40.631  0.00  0.00           C
ATOM   2273  CG1 ILE X 142      32.249  77.315  42.690  0.00  0.00           C
ATOM   2274  CD1 ILE X 142      31.235  78.403  43.063  0.00  0.00           C
ATOM   2275  C   ILE X 142      31.762  76.451  38.871  0.00  0.00           C
ATOM   2276  O   ILE X 142      32.613  75.582  38.674  0.00  0.00           O
ATOM   2277  H   ILE X 142      31.213  74.646  40.761  0.00  0.00           H
ATOM   2278  HA  ILE X 142      30.609  77.541  40.340  0.00  0.00           H
ATOM   2279  HB  ILE X 142      33.323  76.410  41.088  0.00  0.00           H
ATOM   2280 HG12 ILE X 142      31.897  76.360  43.082  0.00  0.00           H
ATOM   2281 HG13 ILE X 142      33.185  77.547  43.197  0.00  0.00           H
ATOM   2282 HG21 ILE X 142      32.353  79.261  40.610  0.00  0.00           H
ATOM   2283 HG22 ILE X 142      33.950  78.830  41.258  0.00  0.00           H
ATOM   2284 HG23 ILE X 142      33.497  78.351  39.617  0.00  0.00           H
ATOM   2285 HD11 ILE X 142      30.998  78.341  44.124  0.00  0.00           H
ATOM   2286 HD12 ILE X 142      31.656  79.379  42.850  0.00  0.00           H
ATOM   2287 HD13 ILE X 142      30.314  78.290  42.502  0.00  0.00           H
ATOM   2288  N   PRO X 143      31.222  77.138  37.846  0.00  0.00           N
ATOM   2289  CD  PRO X 143      30.092  78.054  37.932  0.00  0.00           C
ATOM   2290  CG  PRO X 143      29.826  78.546  36.509  0.00  0.00           C
ATOM   2291  CB  PRO X 143      30.438  77.452  35.634  0.00  0.00           C
ATOM   2292  CA  PRO X 143      31.654  77.003  36.449  0.00  0.00           C
ATOM   2293  C   PRO X 143      32.889  77.871  36.137  0.00  0.00           C
ATOM   2294  O   PRO X 143      33.185  78.821  36.861  0.00  0.00           O
ATOM   2295  HA  PRO X 143      31.875  75.964  36.207  0.00  0.00           H
ATOM   2296  HB2 PRO X 143      30.708  77.825  34.645  0.00  0.00           H
ATOM   2297  HB3 PRO X 143      29.734  76.624  35.544  0.00  0.00           H
ATOM   2298  HG2 PRO X 143      30.354  79.486  36.349  0.00  0.00           H
ATOM   2299  HG3 PRO X 143      28.760  78.666  36.317  0.00  0.00           H
ATOM   2300  HD2 PRO X 143      30.323  78.902  38.579  0.00  0.00           H
ATOM   2301  HD3 PRO X 143      29.217  77.521  38.308  0.00  0.00           H
ATOM   2302  N   GLN X 144      33.570  77.627  35.009  0.00  0.00           N
ATOM   2303  CA  GLN X 144      34.650  78.504  34.505  0.00  0.00           C
ATOM   2304  CB  GLN X 144      35.281  77.885  33.242  0.00  0.00           C
ATOM   2305  CG  GLN X 144      34.288  77.759  32.069  0.00  0.00           C
ATOM   2306  CD  GLN X 144      34.944  77.455  30.726  0.00  0.00           C
ATOM   2307  OE1 GLN X 144      36.153  77.357  30.570  0.00  0.00           O
ATOM   2308  NE2 GLN X 144      34.156  77.320  29.689  0.00  0.00           N
ATOM   2309  C   GLN X 144      34.230  79.970  34.227  0.00  0.00           C
ATOM   2310  O   GLN X 144      35.083  80.838  34.049  0.00  0.00           O
ATOM   2311  H   GLN X 144      33.379  76.767  34.497  0.00  0.00           H
ATOM   2312  HA  GLN X 144      35.427  78.550  35.269  0.00  0.00           H
ATOM   2313  HB2 GLN X 144      36.116  78.518  32.937  0.00  0.00           H
ATOM   2314  HB3 GLN X 144      35.680  76.899  33.482  0.00  0.00           H
ATOM   2315  HG2 GLN X 144      33.564  76.974  32.286  0.00  0.00           H
ATOM   2316  HG3 GLN X 144      33.739  78.691  31.947  0.00  0.00           H
ATOM   2317 HE21 GLN X 144      34.578  77.281  28.766  0.00  0.00           H
ATOM   2318 HE22 GLN X 144      33.150  77.427  29.785  0.00  0.00           H
ATOM   2319  N   ASP X 145      32.924  80.262  34.198  0.00  0.00           N
ATOM   2320  CA  ASP X 145      32.342  81.586  33.916  0.00  0.00           C
ATOM   2321  CB  ASP X 145      30.812  81.447  34.022  0.00  0.00           C
ATOM   2322  CG  ASP X 145      30.050  82.475  33.185  0.00  0.00           C
ATOM   2323  OD1 ASP X 145      29.838  82.208  31.977  0.00  0.00           O
ATOM   2324  OD2 ASP X 145      29.592  83.501  33.739  0.00  0.00           O
ATOM   2325  C   ASP X 145      32.863  82.695  34.858  0.00  0.00           C
ATOM   2326  O   ASP X 145      32.965  83.857  34.461  0.00  0.00           O
ATOM   2327  H   ASP X 145      32.284  79.504  34.366  0.00  0.00           H
ATOM   2328  HA  ASP X 145      32.602  81.864  32.894  0.00  0.00           H
ATOM   2329  HB2 ASP X 145      30.516  80.455  33.672  0.00  0.00           H
ATOM   2330  HB3 ASP X 145      30.511  81.526  35.067  0.00  0.00           H
ATOM   2331  N   VAL X 146      33.285  82.326  36.076  0.00  0.00           N
ATOM   2332  CA  VAL X 146      33.851  83.232  37.096  0.00  0.00           C
ATOM   2333  CB  VAL X 146      34.081  82.495  38.433  0.00  0.00           C
ATOM   2334  CG1 VAL X 146      32.782  81.880  38.967  0.00  0.00           C
ATOM   2335  CG2 VAL X 146      35.154  81.398  38.356  0.00  0.00           C
ATOM   2336  C   VAL X 146      35.147  83.939  36.671  0.00  0.00           C
ATOM   2337  O   VAL X 146      35.541  84.917  37.303  0.00  0.00           O
ATOM   2338  H   VAL X 146      33.199  81.347  36.319  0.00  0.00           H
ATOM   2339  HA  VAL X 146      33.122  84.020  37.282  0.00  0.00           H
ATOM   2340  HB  VAL X 146      34.414  83.226  39.168  0.00  0.00           H
ATOM   2341 HG11 VAL X 146      32.941  81.522  39.983  0.00  0.00           H
ATOM   2342 HG12 VAL X 146      31.993  82.632  38.982  0.00  0.00           H
ATOM   2343 HG13 VAL X 146      32.464  81.044  38.344  0.00  0.00           H
ATOM   2344 HG21 VAL X 146      36.120  81.831  38.097  0.00  0.00           H
ATOM   2345 HG22 VAL X 146      35.248  80.908  39.324  0.00  0.00           H
ATOM   2346 HG23 VAL X 146      34.889  80.653  37.607  0.00  0.00           H
ATOM   2347  N   PHE X 147      35.813  83.478  35.605  0.00  0.00           N
ATOM   2348  CA  PHE X 147      37.053  84.081  35.101  0.00  0.00           C
ATOM   2349  CB  PHE X 147      38.022  82.967  34.677  0.00  0.00           C
ATOM   2350  CG  PHE X 147      38.414  82.030  35.809  0.00  0.00           C
ATOM   2351  CD1 PHE X 147      39.144  82.522  36.911  0.00  0.00           C
ATOM   2352  CE1 PHE X 147      39.504  81.662  37.964  0.00  0.00           C
ATOM   2353  CZ  PHE X 147      39.139  80.306  37.921  0.00  0.00           C
ATOM   2354  CE2 PHE X 147      38.411  79.811  36.825  0.00  0.00           C
ATOM   2355  CD2 PHE X 147      38.049  80.670  35.771  0.00  0.00           C
ATOM   2356  C   PHE X 147      36.840  85.133  33.993  0.00  0.00           C
ATOM   2357  O   PHE X 147      37.779  85.855  33.645  0.00  0.00           O
ATOM   2358  H   PHE X 147      35.465  82.643  35.147  0.00  0.00           H
ATOM   2359  HA  PHE X 147      37.528  84.612  35.925  0.00  0.00           H
ATOM   2360  HB2 PHE X 147      37.570  82.394  33.866  0.00  0.00           H
ATOM   2361  HB3 PHE X 147      38.933  83.423  34.289  0.00  0.00           H
ATOM   2362  HD1 PHE X 147      39.436  83.561  36.948  0.00  0.00           H
ATOM   2363  HD2 PHE X 147      37.493  80.283  34.931  0.00  0.00           H
ATOM   2364  HE1 PHE X 147      40.076  82.041  38.799  0.00  0.00           H
ATOM   2365  HE2 PHE X 147      38.137  78.766  36.792  0.00  0.00           H
ATOM   2366  HZ  PHE X 147      39.425  79.641  38.723  0.00  0.00           H
ATOM   2367  N   LYS X 148      35.619  85.283  33.458  0.00  0.00           N
ATOM   2368  CA  LYS X 148      35.311  86.235  32.370  0.00  0.00           C
ATOM   2369  CB  LYS X 148      33.882  86.001  31.857  0.00  0.00           C
ATOM   2370  CG  LYS X 148      33.756  84.704  31.044  0.00  0.00           C
ATOM   2371  CD  LYS X 148      32.290  84.474  30.664  0.00  0.00           C
ATOM   2372  CE  LYS X 148      32.145  83.300  29.697  0.00  0.00           C
ATOM   2373  NZ  LYS X 148      30.716  83.006  29.459  0.00  0.00           N
ATOM   2374  C   LYS X 148      35.515  87.707  32.755  0.00  0.00           C
ATOM   2375  O   LYS X 148      35.813  88.518  31.879  0.00  0.00           O
ATOM   2376  H   LYS X 148      34.865  84.707  33.820  0.00  0.00           H
ATOM   2377  HA  LYS X 148      36.000  86.055  31.543  0.00  0.00           H
ATOM   2378  HB2 LYS X 148      33.192  85.972  32.700  0.00  0.00           H
ATOM   2379  HB3 LYS X 148      33.595  86.835  31.213  0.00  0.00           H
ATOM   2380  HG2 LYS X 148      34.361  84.788  30.140  0.00  0.00           H
ATOM   2381  HG3 LYS X 148      34.108  83.855  31.633  0.00  0.00           H
ATOM   2382  HD2 LYS X 148      31.723  84.270  31.573  0.00  0.00           H
ATOM   2383  HD3 LYS X 148      31.888  85.373  30.193  0.00  0.00           H
ATOM   2384  HE2 LYS X 148      32.634  83.557  28.752  0.00  0.00           H
ATOM   2385  HE3 LYS X 148      32.640  82.420  30.116  0.00  0.00           H
ATOM   2386  HZ1 LYS X 148      30.598  82.311  28.727  0.00  0.00           H
ATOM   2387  HZ2 LYS X 148      30.274  82.684  30.317  0.00  0.00           H
ATOM   2388  HZ3 LYS X 148      30.216  83.843  29.166  0.00  0.00           H
ATOM   2389  N   THR X 149      35.439  88.065  34.040  0.00  0.00           N
ATOM   2390  CA  THR X 149      35.732  89.431  34.526  0.00  0.00           C
ATOM   2391  CB  THR X 149      35.240  89.622  35.974  0.00  0.00           C
ATOM   2392  CG2 THR X 149      36.003  88.806  37.014  0.00  0.00           C
ATOM   2393  OG1 THR X 149      35.316  90.975  36.365  0.00  0.00           O
ATOM   2394  C   THR X 149      37.194  89.868  34.347  0.00  0.00           C
ATOM   2395  O   THR X 149      37.478  91.064  34.391  0.00  0.00           O
ATOM   2396  H   THR X 149      35.071  87.381  34.694  0.00  0.00           H
ATOM   2397  HA  THR X 149      35.159  90.126  33.917  0.00  0.00           H
ATOM   2398  HB  THR X 149      34.191  89.326  36.012  0.00  0.00           H
ATOM   2399 HG21 THR X 149      35.540  88.954  37.989  0.00  0.00           H
ATOM   2400 HG22 THR X 149      35.953  87.745  36.768  0.00  0.00           H
ATOM   2401 HG23 THR X 149      37.045  89.125  37.057  0.00  0.00           H
ATOM   2402  HG1 THR X 149      36.240  91.173  36.617  0.00  0.00           H
ATOM   2403  N   PHE X 150      38.131  88.945  34.097  0.00  0.00           N
ATOM   2404  CA  PHE X 150      39.556  89.272  33.945  0.00  0.00           C
ATOM   2405  CB  PHE X 150      40.391  88.176  34.622  0.00  0.00           C
ATOM   2406  CG  PHE X 150      40.130  88.056  36.114  0.00  0.00           C
ATOM   2407  CD1 PHE X 150      40.804  88.894  37.022  0.00  0.00           C
ATOM   2408  CE1 PHE X 150      40.529  88.812  38.398  0.00  0.00           C
ATOM   2409  CZ  PHE X 150      39.564  87.906  38.872  0.00  0.00           C
ATOM   2410  CE2 PHE X 150      38.882  87.078  37.968  0.00  0.00           C
ATOM   2411  CD2 PHE X 150      39.174  87.145  36.595  0.00  0.00           C
ATOM   2412  C   PHE X 150      39.993  89.517  32.488  0.00  0.00           C
ATOM   2413  O   PHE X 150      40.980  90.225  32.264  0.00  0.00           O
ATOM   2414  H   PHE X 150      37.859  87.971  34.061  0.00  0.00           H
ATOM   2415  HA  PHE X 150      39.762  90.201  34.480  0.00  0.00           H
ATOM   2416  HB2 PHE X 150      40.184  87.219  34.141  0.00  0.00           H
ATOM   2417  HB3 PHE X 150      41.448  88.396  34.474  0.00  0.00           H
ATOM   2418  HD1 PHE X 150      41.524  89.611  36.665  0.00  0.00           H
ATOM   2419  HD2 PHE X 150      38.638  86.515  35.907  0.00  0.00           H
ATOM   2420  HE1 PHE X 150      41.049  89.459  39.088  0.00  0.00           H
ATOM   2421  HE2 PHE X 150      38.115  86.409  38.324  0.00  0.00           H
ATOM   2422  HZ  PHE X 150      39.335  87.853  39.926  0.00  0.00           H
ATOM   2423  N   GLN X 151      39.274  88.974  31.498  0.00  0.00           N
ATOM   2424  CA  GLN X 151      39.598  89.148  30.075  0.00  0.00           C
ATOM   2425  CB  GLN X 151      39.134  87.940  29.241  0.00  0.00           C
ATOM   2426  CG  GLN X 151      39.949  86.673  29.542  0.00  0.00           C
ATOM   2427  CD  GLN X 151      39.824  85.607  28.453  0.00  0.00           C
ATOM   2428  OE1 GLN X 151      38.772  85.361  27.872  0.00  0.00           O
ATOM   2429  NE2 GLN X 151      40.906  84.928  28.142  0.00  0.00           N
ATOM   2430  C   GLN X 151      39.048  90.464  29.501  0.00  0.00           C
ATOM   2431  O   GLN X 151      37.969  90.927  29.872  0.00  0.00           O
ATOM   2432  H   GLN X 151      38.417  88.491  31.731  0.00  0.00           H
ATOM   2433  HA  GLN X 151      40.683  89.204  29.982  0.00  0.00           H
ATOM   2434  HB2 GLN X 151      38.075  87.748  29.420  0.00  0.00           H
ATOM   2435  HB3 GLN X 151      39.267  88.185  28.186  0.00  0.00           H
ATOM   2436  HG2 GLN X 151      40.999  86.950  29.624  0.00  0.00           H
ATOM   2437  HG3 GLN X 151      39.634  86.248  30.494  0.00  0.00           H
ATOM   2438 HE21 GLN X 151      40.866  84.274  27.364  0.00  0.00           H
ATOM   2439 HE22 GLN X 151      41.764  85.080  28.647  0.00  0.00           H
ATOM   2440  N   ASN X 152      39.794  91.059  28.569  0.00  0.00           N
ATOM   2441  CA  ASN X 152      39.427  92.277  27.846  0.00  0.00           C
ATOM   2442  CB  ASN X 152      40.717  92.909  27.283  0.00  0.00           C
ATOM   2443  CG  ASN X 152      41.349  92.183  26.099  0.00  0.00           C
ATOM   2444  OD1 ASN X 152      40.814  91.244  25.526  0.00  0.00           O
ATOM   2445  ND2 ASN X 152      42.486  92.653  25.653  0.00  0.00           N
ATOM   2446  C   ASN X 152      38.353  92.017  26.768  0.00  0.00           C
ATOM   2447  O   ASN X 152      37.988  90.868  26.496  0.00  0.00           O
ATOM   2448  H   ASN X 152      40.642  90.584  28.275  0.00  0.00           H
ATOM   2449  HA  ASN X 152      38.997  92.981  28.562  0.00  0.00           H
ATOM   2450  HB2 ASN X 152      40.494  93.924  26.963  0.00  0.00           H
ATOM   2451  HB3 ASN X 152      41.458  92.977  28.079  0.00  0.00           H
ATOM   2452 HD21 ASN X 152      42.933  92.172  24.883  0.00  0.00           H
ATOM   2453 HD22 ASN X 152      42.934  93.445  26.102  0.00  0.00           H
ATOM   2454  N   LYS X 153      37.865  93.072  26.101  0.00  0.00           N
ATOM   2455  CA  LYS X 153      36.838  92.938  25.049  0.00  0.00           C
ATOM   2456  CB  LYS X 153      36.237  94.311  24.716  0.00  0.00           C
ATOM   2457  CG  LYS X 153      35.359  94.815  25.870  0.00  0.00           C
ATOM   2458  CD  LYS X 153      34.685  96.137  25.500  0.00  0.00           C
ATOM   2459  CE  LYS X 153      33.834  96.642  26.671  0.00  0.00           C
ATOM   2460  NZ  LYS X 153      33.803  98.118  26.683  0.00  0.00           N
ATOM   2461  C   LYS X 153      37.311  92.208  23.784  0.00  0.00           C
ATOM   2462  O   LYS X 153      36.469  91.671  23.066  0.00  0.00           O
ATOM   2463  H   LYS X 153      38.194  94.002  26.343  0.00  0.00           H
ATOM   2464  HA  LYS X 153      36.037  92.312  25.447  0.00  0.00           H
ATOM   2465  HB2 LYS X 153      37.037  95.027  24.511  0.00  0.00           H
ATOM   2466  HB3 LYS X 153      35.616  94.222  23.823  0.00  0.00           H
ATOM   2467  HG2 LYS X 153      34.593  94.074  26.097  0.00  0.00           H
ATOM   2468  HG3 LYS X 153      35.975  94.967  26.758  0.00  0.00           H
ATOM   2469  HD2 LYS X 153      35.464  96.863  25.260  0.00  0.00           H
ATOM   2470  HD3 LYS X 153      34.049  96.005  24.623  0.00  0.00           H
ATOM   2471  HE2 LYS X 153      32.824  96.230  26.591  0.00  0.00           H
ATOM   2472  HE3 LYS X 153      34.275  96.291  27.609  0.00  0.00           H
ATOM   2473  HZ1 LYS X 153      33.132  98.484  27.352  0.00  0.00           H
ATOM   2474  HZ2 LYS X 153      34.728  98.464  26.933  0.00  0.00           H
ATOM   2475  HZ3 LYS X 153      33.542  98.483  25.768  0.00  0.00           H
ATOM   2476  N   THR X 154      38.621  92.108  23.535  0.00  0.00           N
ATOM   2477  CA  THR X 154      39.216  91.268  22.469  0.00  0.00           C
ATOM   2478  CB  THR X 154      40.694  91.656  22.225  0.00  0.00           C
ATOM   2479  CG2 THR X 154      41.332  90.985  21.009  0.00  0.00           C
ATOM   2480  OG1 THR X 154      40.805  93.045  21.968  0.00  0.00           O
ATOM   2481  C   THR X 154      39.087  89.760  22.766  0.00  0.00           C
ATOM   2482  O   THR X 154      39.202  88.942  21.846  0.00  0.00           O
ATOM   2483  H   THR X 154      39.247  92.609  24.155  0.00  0.00           H
ATOM   2484  HA  THR X 154      38.672  91.455  21.544  0.00  0.00           H
ATOM   2485  HB  THR X 154      41.289  91.415  23.104  0.00  0.00           H
ATOM   2486 HG21 THR X 154      42.308  91.429  20.810  0.00  0.00           H
ATOM   2487 HG22 THR X 154      41.486  89.926  21.204  0.00  0.00           H
ATOM   2488 HG23 THR X 154      40.695  91.103  20.132  0.00  0.00           H
ATOM   2489  HG1 THR X 154      40.587  93.504  22.810  0.00  0.00           H
ATOM   2490  N   GLY X 155      38.793  89.381  24.017  0.00  0.00           N
ATOM   2491  CA  GLY X 155      38.671  87.991  24.475  0.00  0.00           C
ATOM   2492  C   GLY X 155      39.977  87.419  25.035  0.00  0.00           C
ATOM   2493  O   GLY X 155      40.235  86.224  24.886  0.00  0.00           O
ATOM   2494  H   GLY X 155      38.707  90.103  24.725  0.00  0.00           H
ATOM   2495  HA2 GLY X 155      37.923  87.949  25.265  0.00  0.00           H
ATOM   2496  HA3 GLY X 155      38.333  87.354  23.658  0.00  0.00           H
ATOM   2497  N   GLU X 156      40.843  88.267  25.601  0.00  0.00           N
ATOM   2498  CA  GLU X 156      42.217  87.921  25.989  0.00  0.00           C
ATOM   2499  CB  GLU X 156      43.201  88.415  24.906  0.00  0.00           C
ATOM   2500  CG  GLU X 156      42.836  87.949  23.484  0.00  0.00           C
ATOM   2501  CD  GLU X 156      43.952  88.169  22.456  0.00  0.00           C
ATOM   2502  OE1 GLU X 156      44.374  87.166  21.830  0.00  0.00           O
ATOM   2503  OE2 GLU X 156      44.405  89.318  22.226  0.00  0.00           O
ATOM   2504  C   GLU X 156      42.590  88.493  27.374  0.00  0.00           C
ATOM   2505  O   GLU X 156      42.024  89.491  27.820  0.00  0.00           O
ATOM   2506  H   GLU X 156      40.588  89.247  25.677  0.00  0.00           H
ATOM   2507  HA  GLU X 156      42.301  86.837  26.056  0.00  0.00           H
ATOM   2508  HB2 GLU X 156      43.214  89.504  24.917  0.00  0.00           H
ATOM   2509  HB3 GLU X 156      44.198  88.051  25.151  0.00  0.00           H
ATOM   2510  HG2 GLU X 156      42.604  86.882  23.523  0.00  0.00           H
ATOM   2511  HG3 GLU X 156      41.942  88.476  23.146  0.00  0.00           H
ATOM   2512  N   PHE X 157      43.544  87.879  28.082  0.00  0.00           N
ATOM   2513  CA  PHE X 157      44.043  88.399  29.369  0.00  0.00           C
ATOM   2514  CB  PHE X 157      44.740  87.279  30.154  0.00  0.00           C
ATOM   2515  CG  PHE X 157      43.815  86.160  30.603  0.00  0.00           C
ATOM   2516  CD1 PHE X 157      42.938  86.365  31.687  0.00  0.00           C
ATOM   2517  CE1 PHE X 157      42.072  85.336  32.101  0.00  0.00           C
ATOM   2518  CZ  PHE X 157      42.081  84.098  31.434  0.00  0.00           C
ATOM   2519  CE2 PHE X 157      42.961  83.887  30.359  0.00  0.00           C
ATOM   2520  CD2 PHE X 157      43.826  84.916  29.944  0.00  0.00           C
ATOM   2521  C   PHE X 157      44.965  89.620  29.179  0.00  0.00           C
ATOM   2522  O   PHE X 157      45.748  89.661  28.228  0.00  0.00           O
ATOM   2523  H   PHE X 157      43.981  87.051  27.690  0.00  0.00           H
ATOM   2524  HA  PHE X 157      43.188  88.732  29.959  0.00  0.00           H
ATOM   2525  HB2 PHE X 157      45.545  86.865  29.545  0.00  0.00           H
ATOM   2526  HB3 PHE X 157      45.198  87.712  31.043  0.00  0.00           H
ATOM   2527  HD1 PHE X 157      42.927  87.315  32.201  0.00  0.00           H
ATOM   2528  HD2 PHE X 157      44.503  84.748  29.117  0.00  0.00           H
ATOM   2529  HE1 PHE X 157      41.397  85.494  32.930  0.00  0.00           H
ATOM   2530  HE2 PHE X 157      42.966  82.935  29.847  0.00  0.00           H
ATOM   2531  HZ  PHE X 157      41.410  83.310  31.747  0.00  0.00           H
ATOM   2532  N   ASP X 158      44.895  90.608  30.079  0.00  0.00           N
ATOM   2533  CA  ASP X 158      45.609  91.897  29.977  0.00  0.00           C
ATOM   2534  CB  ASP X 158      44.596  93.038  30.171  0.00  0.00           C
ATOM   2535  CG  ASP X 158      45.187  94.410  29.840  0.00  0.00           C
ATOM   2536  OD1 ASP X 158      45.753  95.074  30.741  0.00  0.00           O
ATOM   2537  OD2 ASP X 158      45.069  94.856  28.675  0.00  0.00           O
ATOM   2538  C   ASP X 158      46.790  92.013  30.963  0.00  0.00           C
ATOM   2539  O   ASP X 158      46.716  91.542  32.101  0.00  0.00           O
ATOM   2540  H   ASP X 158      44.272  90.496  30.863  0.00  0.00           H
ATOM   2541  HA  ASP X 158      46.016  91.994  28.969  0.00  0.00           H
ATOM   2542  HB2 ASP X 158      43.737  92.865  29.520  0.00  0.00           H
ATOM   2543  HB3 ASP X 158      44.241  93.034  31.203  0.00  0.00           H
ATOM   2544  N   MET X 159      47.878  92.683  30.563  0.00  0.00           N
ATOM   2545  CA  MET X 159      49.130  92.731  31.337  0.00  0.00           C
ATOM   2546  CB  MET X 159      50.262  93.363  30.513  0.00  0.00           C
ATOM   2547  CG  MET X 159      50.683  92.504  29.316  0.00  0.00           C
ATOM   2548  SD  MET X 159      52.043  93.250  28.380  0.00  0.00           S
ATOM   2549  CE  MET X 159      52.361  91.949  27.164  0.00  0.00           C
ATOM   2550  C   MET X 159      49.017  93.442  32.694  0.00  0.00           C
ATOM   2551  O   MET X 159      49.871  93.216  33.555  0.00  0.00           O
ATOM   2552  H   MET X 159      47.874  93.121  29.646  0.00  0.00           H
ATOM   2553  HA  MET X 159      49.419  91.703  31.557  0.00  0.00           H
ATOM   2554  HB2 MET X 159      49.961  94.353  30.169  0.00  0.00           H
ATOM   2555  HB3 MET X 159      51.137  93.486  31.154  0.00  0.00           H
ATOM   2556  HG2 MET X 159      50.998  91.525  29.679  0.00  0.00           H
ATOM   2557  HG3 MET X 159      49.834  92.359  28.649  0.00  0.00           H
ATOM   2558  HE1 MET X 159      51.472  91.793  26.554  0.00  0.00           H
ATOM   2559  HE2 MET X 159      53.187  92.247  26.518  0.00  0.00           H
ATOM   2560  HE3 MET X 159      52.621  91.019  27.672  0.00  0.00           H
ATOM   2561  N   LYS X 160      47.961  94.228  32.963  0.00  0.00           N
ATOM   2562  CA  LYS X 160      47.716  94.799  34.306  0.00  0.00           C
ATOM   2563  CB  LYS X 160      46.599  95.854  34.254  0.00  0.00           C
ATOM   2564  CG  LYS X 160      47.028  97.087  33.445  0.00  0.00           C
ATOM   2565  CD  LYS X 160      45.952  98.178  33.461  0.00  0.00           C
ATOM   2566  CE  LYS X 160      46.301  99.350  32.533  0.00  0.00           C
ATOM   2567  NZ  LYS X 160      46.278  98.985  31.092  0.00  0.00           N
ATOM   2568  C   LYS X 160      47.433  93.734  35.378  0.00  0.00           C
ATOM   2569  O   LYS X 160      47.520  94.032  36.573  0.00  0.00           O
ATOM   2570  H   LYS X 160      47.281  94.392  32.225  0.00  0.00           H
ATOM   2571  HA  LYS X 160      48.629  95.303  34.630  0.00  0.00           H
ATOM   2572  HB2 LYS X 160      45.699  95.418  33.815  0.00  0.00           H
ATOM   2573  HB3 LYS X 160      46.370  96.176  35.270  0.00  0.00           H
ATOM   2574  HG2 LYS X 160      47.951  97.492  33.861  0.00  0.00           H
ATOM   2575  HG3 LYS X 160      47.213  96.783  32.422  0.00  0.00           H
ATOM   2576  HD2 LYS X 160      44.989  97.757  33.176  0.00  0.00           H
ATOM   2577  HD3 LYS X 160      45.860  98.559  34.479  0.00  0.00           H
ATOM   2578  HE2 LYS X 160      45.571 100.146  32.707  0.00  0.00           H
ATOM   2579  HE3 LYS X 160      47.286  99.740  32.808  0.00  0.00           H
ATOM   2580  HZ1 LYS X 160      46.435  99.819  30.521  0.00  0.00           H
ATOM   2581  HZ2 LYS X 160      46.991  98.304  30.861  0.00  0.00           H
ATOM   2582  HZ3 LYS X 160      45.375  98.598  30.830  0.00  0.00           H
ATOM   2583  N   LEU X 161      47.162  92.487  34.984  0.00  0.00           N
ATOM   2584  CA  LEU X 161      47.095  91.331  35.884  0.00  0.00           C
ATOM   2585  CB  LEU X 161      46.356  90.186  35.162  0.00  0.00           C
ATOM   2586  CG  LEU X 161      44.923  90.511  34.695  0.00  0.00           C
ATOM   2587  CD1 LEU X 161      44.361  89.333  33.899  0.00  0.00           C
ATOM   2588  CD2 LEU X 161      43.982  90.800  35.865  0.00  0.00           C
ATOM   2589  C   LEU X 161      48.488  90.855  36.343  0.00  0.00           C
ATOM   2590  O   LEU X 161      48.637  90.378  37.464  0.00  0.00           O
ATOM   2591  H   LEU X 161      47.063  92.315  33.988  0.00  0.00           H
ATOM   2592  HA  LEU X 161      46.538  91.598  36.783  0.00  0.00           H
ATOM   2593  HB2 LEU X 161      46.945  89.904  34.289  0.00  0.00           H
ATOM   2594  HB3 LEU X 161      46.319  89.322  35.829  0.00  0.00           H
ATOM   2595  HG  LEU X 161      44.932  91.383  34.044  0.00  0.00           H
ATOM   2596 HD11 LEU X 161      44.296  88.446  34.530  0.00  0.00           H
ATOM   2597 HD12 LEU X 161      43.372  89.588  33.521  0.00  0.00           H
ATOM   2598 HD13 LEU X 161      45.016  89.127  33.052  0.00  0.00           H
ATOM   2599 HD21 LEU X 161      42.981  90.995  35.482  0.00  0.00           H
ATOM   2600 HD22 LEU X 161      43.956  89.948  36.545  0.00  0.00           H
ATOM   2601 HD23 LEU X 161      44.317  91.682  36.407  0.00  0.00           H
ATOM   2602  N   CYS X 162      49.522  90.997  35.507  0.00  0.00           N
ATOM   2603  CA  CYS X 162      50.793  90.280  35.672  0.00  0.00           C
ATOM   2604  CB  CYS X 162      51.532  90.257  34.325  0.00  0.00           C
ATOM   2605  SG  CYS X 162      50.477  89.477  33.067  0.00  0.00           S
ATOM   2606  C   CYS X 162      51.689  90.788  36.820  0.00  0.00           C
ATOM   2607  O   CYS X 162      52.647  90.109  37.192  0.00  0.00           O
ATOM   2608  H   CYS X 162      49.361  91.439  34.612  0.00  0.00           H
ATOM   2609  HA  CYS X 162      50.551  89.248  35.927  0.00  0.00           H
ATOM   2610  HB2 CYS X 162      51.784  91.271  34.015  0.00  0.00           H
ATOM   2611  HB3 CYS X 162      52.455  89.682  34.424  0.00  0.00           H
ATOM   2612  HG  CYS X 162      51.378  89.434  32.067  0.00  0.00           H
ATOM   2613  N   ASP X 163      51.374  91.940  37.423  0.00  0.00           N
ATOM   2614  CA  ASP X 163      52.030  92.422  38.650  0.00  0.00           C
ATOM   2615  CB  ASP X 163      51.711  93.913  38.862  0.00  0.00           C
ATOM   2616  CG  ASP X 163      52.082  94.786  37.662  0.00  0.00           C
ATOM   2617  OD1 ASP X 163      51.179  95.087  36.841  0.00  0.00           O
ATOM   2618  OD2 ASP X 163      53.271  95.159  37.513  0.00  0.00           O
ATOM   2619  C   ASP X 163      51.612  91.615  39.902  0.00  0.00           C
ATOM   2620  O   ASP X 163      52.330  91.615  40.907  0.00  0.00           O
ATOM   2621  H   ASP X 163      50.596  92.466  37.054  0.00  0.00           H
ATOM   2622  HA  ASP X 163      53.111  92.319  38.536  0.00  0.00           H
ATOM   2623  HB2 ASP X 163      50.644  94.020  39.066  0.00  0.00           H
ATOM   2624  HB3 ASP X 163      52.255  94.270  39.738  0.00  0.00           H
ATOM   2625  N   ASN X 164      50.462  90.928  39.843  0.00  0.00           N
ATOM   2626  CA  ASN X 164      49.875  90.101  40.902  0.00  0.00           C
ATOM   2627  CB  ASN X 164      48.348  90.322  40.870  0.00  0.00           C
ATOM   2628  CG  ASN X 164      47.565  89.565  41.929  0.00  0.00           C
ATOM   2629  OD1 ASN X 164      48.092  88.931  42.834  0.00  0.00           O
ATOM   2630  ND2 ASN X 164      46.259  89.621  41.844  0.00  0.00           N
ATOM   2631  C   ASN X 164      50.303  88.630  40.730  0.00  0.00           C
ATOM   2632  O   ASN X 164      49.525  87.767  40.319  0.00  0.00           O
ATOM   2633  H   ASN X 164      49.957  90.941  38.963  0.00  0.00           H
ATOM   2634  HA  ASN X 164      50.246  90.435  41.873  0.00  0.00           H
ATOM   2635  HB2 ASN X 164      48.137  91.384  40.994  0.00  0.00           H
ATOM   2636  HB3 ASN X 164      47.964  90.013  39.899  0.00  0.00           H
ATOM   2637 HD21 ASN X 164      45.693  89.172  42.554  0.00  0.00           H
ATOM   2638 HD22 ASN X 164      45.829  90.179  41.111  0.00  0.00           H
ATOM   2639  N   VAL X 165      51.573  88.345  41.023  0.00  0.00           N
ATOM   2640  CA  VAL X 165      52.196  87.020  40.844  0.00  0.00           C
ATOM   2641  CB  VAL X 165      53.713  87.109  41.110  0.00  0.00           C
ATOM   2642  CG1 VAL X 165      54.430  85.765  40.929  0.00  0.00           C
ATOM   2643  CG2 VAL X 165      54.366  88.111  40.145  0.00  0.00           C
ATOM   2644  C   VAL X 165      51.529  85.940  41.707  0.00  0.00           C
ATOM   2645  O   VAL X 165      51.375  84.806  41.252  0.00  0.00           O
ATOM   2646  H   VAL X 165      52.147  89.100  41.376  0.00  0.00           H
ATOM   2647  HA  VAL X 165      52.058  86.718  39.807  0.00  0.00           H
ATOM   2648  HB  VAL X 165      53.876  87.454  42.130  0.00  0.00           H
ATOM   2649 HG11 VAL X 165      54.250  85.375  39.927  0.00  0.00           H
ATOM   2650 HG12 VAL X 165      55.502  85.899  41.075  0.00  0.00           H
ATOM   2651 HG13 VAL X 165      54.077  85.044  41.666  0.00  0.00           H
ATOM   2652 HG21 VAL X 165      53.983  89.117  40.315  0.00  0.00           H
ATOM   2653 HG22 VAL X 165      55.440  88.132  40.314  0.00  0.00           H
ATOM   2654 HG23 VAL X 165      54.173  87.823  39.111  0.00  0.00           H
ATOM   2655  N   LYS X 166      51.039  86.282  42.907  0.00  0.00           N
ATOM   2656  CA  LYS X 166      50.229  85.371  43.737  0.00  0.00           C
ATOM   2657  CB  LYS X 166      50.116  85.951  45.156  0.00  0.00           C
ATOM   2658  CG  LYS X 166      49.379  85.004  46.117  0.00  0.00           C
ATOM   2659  CD  LYS X 166      49.431  85.527  47.558  0.00  0.00           C
ATOM   2660  CE  LYS X 166      48.515  84.681  48.447  0.00  0.00           C
ATOM   2661  NZ  LYS X 166      48.459  85.194  49.834  0.00  0.00           N
ATOM   2662  C   LYS X 166      48.865  85.069  43.096  0.00  0.00           C
ATOM   2663  O   LYS X 166      48.401  83.934  43.155  0.00  0.00           O
ATOM   2664  H   LYS X 166      51.189  87.237  43.229  0.00  0.00           H
ATOM   2665  HA  LYS X 166      50.751  84.416  43.805  0.00  0.00           H
ATOM   2666  HB2 LYS X 166      51.123  86.125  45.541  0.00  0.00           H
ATOM   2667  HB3 LYS X 166      49.591  86.908  45.120  0.00  0.00           H
ATOM   2668  HG2 LYS X 166      48.336  84.922  45.808  0.00  0.00           H
ATOM   2669  HG3 LYS X 166      49.838  84.015  46.081  0.00  0.00           H
ATOM   2670  HD2 LYS X 166      50.455  85.484  47.931  0.00  0.00           H
ATOM   2671  HD3 LYS X 166      49.092  86.563  47.568  0.00  0.00           H
ATOM   2672  HE2 LYS X 166      47.512  84.697  48.014  0.00  0.00           H
ATOM   2673  HE3 LYS X 166      48.863  83.643  48.453  0.00  0.00           H
ATOM   2674  HZ1 LYS X 166      47.736  84.716  50.371  0.00  0.00           H
ATOM   2675  HZ2 LYS X 166      49.333  85.029  50.331  0.00  0.00           H
ATOM   2676  HZ3 LYS X 166      48.260  86.190  49.858  0.00  0.00           H
ATOM   2677  N   GLY X 167      48.262  86.040  42.408  0.00  0.00           N
ATOM   2678  CA  GLY X 167      47.069  85.836  41.582  0.00  0.00           C
ATOM   2679  C   GLY X 167      47.328  84.921  40.379  0.00  0.00           C
ATOM   2680  O   GLY X 167      46.549  83.997  40.151  0.00  0.00           O
ATOM   2681  H   GLY X 167      48.690  86.958  42.397  0.00  0.00           H
ATOM   2682  HA2 GLY X 167      46.273  85.403  42.188  0.00  0.00           H
ATOM   2683  HA3 GLY X 167      46.736  86.803  41.210  0.00  0.00           H
ATOM   2684  N   LEU X 168      48.446  85.106  39.663  0.00  0.00           N
ATOM   2685  CA  LEU X 168      48.869  84.208  38.573  0.00  0.00           C
ATOM   2686  CB  LEU X 168      50.183  84.700  37.932  0.00  0.00           C
ATOM   2687  CG  LEU X 168      50.137  86.029  37.159  0.00  0.00           C
ATOM   2688  CD1 LEU X 168      51.554  86.346  36.671  0.00  0.00           C
ATOM   2689  CD2 LEU X 168      49.214  85.966  35.941  0.00  0.00           C
ATOM   2690  C   LEU X 168      49.059  82.762  39.064  0.00  0.00           C
ATOM   2691  O   LEU X 168      48.576  81.833  38.421  0.00  0.00           O
ATOM   2692  H   LEU X 168      49.024  85.911  39.886  0.00  0.00           H
ATOM   2693  HA  LEU X 168      48.086  84.181  37.815  0.00  0.00           H
ATOM   2694  HB2 LEU X 168      50.937  84.785  38.712  0.00  0.00           H
ATOM   2695  HB3 LEU X 168      50.522  83.926  37.241  0.00  0.00           H
ATOM   2696  HG  LEU X 168      49.804  86.831  37.815  0.00  0.00           H
ATOM   2697 HD11 LEU X 168      51.550  87.251  36.066  0.00  0.00           H
ATOM   2698 HD12 LEU X 168      52.212  86.505  37.523  0.00  0.00           H
ATOM   2699 HD13 LEU X 168      51.939  85.519  36.076  0.00  0.00           H
ATOM   2700 HD21 LEU X 168      49.513  85.155  35.277  0.00  0.00           H
ATOM   2701 HD22 LEU X 168      48.184  85.815  36.261  0.00  0.00           H
ATOM   2702 HD23 LEU X 168      49.264  86.907  35.392  0.00  0.00           H
ATOM   2703  N   LEU X 169      49.718  82.578  40.213  0.00  0.00           N
ATOM   2704  CA  LEU X 169      49.899  81.285  40.885  0.00  0.00           C
ATOM   2705  CB  LEU X 169      50.775  81.538  42.128  0.00  0.00           C
ATOM   2706  CG  LEU X 169      50.863  80.373  43.131  0.00  0.00           C
ATOM   2707  CD1 LEU X 169      51.561  79.151  42.538  0.00  0.00           C
ATOM   2708  CD2 LEU X 169      51.628  80.825  44.374  0.00  0.00           C
ATOM   2709  C   LEU X 169      48.556  80.629  41.254  0.00  0.00           C
ATOM   2710  O   LEU X 169      48.362  79.437  41.016  0.00  0.00           O
ATOM   2711  H   LEU X 169      50.129  83.396  40.652  0.00  0.00           H
ATOM   2712  HA  LEU X 169      50.423  80.602  40.215  0.00  0.00           H
ATOM   2713  HB2 LEU X 169      51.780  81.808  41.801  0.00  0.00           H
ATOM   2714  HB3 LEU X 169      50.367  82.393  42.662  0.00  0.00           H
ATOM   2715  HG  LEU X 169      49.863  80.088  43.454  0.00  0.00           H
ATOM   2716 HD11 LEU X 169      50.966  78.745  41.720  0.00  0.00           H
ATOM   2717 HD12 LEU X 169      52.546  79.425  42.165  0.00  0.00           H
ATOM   2718 HD13 LEU X 169      51.664  78.381  43.302  0.00  0.00           H
ATOM   2719 HD21 LEU X 169      51.173  81.729  44.779  0.00  0.00           H
ATOM   2720 HD22 LEU X 169      51.555  80.042  45.125  0.00  0.00           H
ATOM   2721 HD23 LEU X 169      52.672  81.018  44.128  0.00  0.00           H
ATOM   2722  N   SER X 170      47.629  81.406  41.819  0.00  0.00           N
ATOM   2723  CA  SER X 170      46.312  80.921  42.243  0.00  0.00           C
ATOM   2724  CB  SER X 170      45.641  82.009  43.090  0.00  0.00           C
ATOM   2725  OG  SER X 170      44.599  81.487  43.885  0.00  0.00           O
ATOM   2726  C   SER X 170      45.456  80.489  41.041  0.00  0.00           C
ATOM   2727  O   SER X 170      44.900  79.390  41.042  0.00  0.00           O
ATOM   2728  H   SER X 170      47.874  82.368  42.025  0.00  0.00           H
ATOM   2729  HA  SER X 170      46.454  80.044  42.877  0.00  0.00           H
ATOM   2730  HB2 SER X 170      46.386  82.435  43.763  0.00  0.00           H
ATOM   2731  HB3 SER X 170      45.261  82.803  42.445  0.00  0.00           H
ATOM   2732  HG  SER X 170      44.567  82.011  44.705  0.00  0.00           H
ATOM   2733  N   LEU X 171      45.432  81.292  39.966  0.00  0.00           N
ATOM   2734  CA  LEU X 171      44.758  80.964  38.701  0.00  0.00           C
ATOM   2735  CB  LEU X 171      44.809  82.207  37.787  0.00  0.00           C
ATOM   2736  CG  LEU X 171      44.179  82.011  36.391  0.00  0.00           C
ATOM   2737  CD1 LEU X 171      42.684  81.701  36.469  0.00  0.00           C
ATOM   2738  CD2 LEU X 171      44.352  83.268  35.535  0.00  0.00           C
ATOM   2739  C   LEU X 171      45.371  79.726  38.022  0.00  0.00           C
ATOM   2740  O   LEU X 171      44.640  78.851  37.554  0.00  0.00           O
ATOM   2741  H   LEU X 171      45.913  82.184  40.027  0.00  0.00           H
ATOM   2742  HA  LEU X 171      43.715  80.732  38.917  0.00  0.00           H
ATOM   2743  HB2 LEU X 171      44.298  83.026  38.292  0.00  0.00           H
ATOM   2744  HB3 LEU X 171      45.852  82.497  37.656  0.00  0.00           H
ATOM   2745  HG  LEU X 171      44.682  81.192  35.877  0.00  0.00           H
ATOM   2746 HD11 LEU X 171      42.174  82.477  37.039  0.00  0.00           H
ATOM   2747 HD12 LEU X 171      42.257  81.649  35.468  0.00  0.00           H
ATOM   2748 HD13 LEU X 171      42.526  80.739  36.957  0.00  0.00           H
ATOM   2749 HD21 LEU X 171      44.033  83.063  34.513  0.00  0.00           H
ATOM   2750 HD22 LEU X 171      43.750  84.082  35.932  0.00  0.00           H
ATOM   2751 HD23 LEU X 171      45.398  83.571  35.523  0.00  0.00           H
ATOM   2752  N   TYR X 172      46.704  79.633  38.005  0.00  0.00           N
ATOM   2753  CA  TYR X 172      47.442  78.478  37.493  0.00  0.00           C
ATOM   2754  CB  TYR X 172      48.951  78.733  37.655  0.00  0.00           C
ATOM   2755  CG  TYR X 172      49.825  77.506  37.511  0.00  0.00           C
ATOM   2756  CD1 TYR X 172      50.231  76.806  38.663  0.00  0.00           C
ATOM   2757  CE1 TYR X 172      50.997  75.634  38.542  0.00  0.00           C
ATOM   2758  CZ  TYR X 172      51.388  75.174  37.267  0.00  0.00           C
ATOM   2759  OH  TYR X 172      52.150  74.053  37.163  0.00  0.00           O
ATOM   2760  CE2 TYR X 172      50.991  75.887  36.113  0.00  0.00           C
ATOM   2761  CD2 TYR X 172      50.204  77.048  36.235  0.00  0.00           C
ATOM   2762  C   TYR X 172      47.014  77.187  38.202  0.00  0.00           C
ATOM   2763  O   TYR X 172      46.559  76.246  37.548  0.00  0.00           O
ATOM   2764  H   TYR X 172      47.245  80.404  38.382  0.00  0.00           H
ATOM   2765  HA  TYR X 172      47.228  78.355  36.431  0.00  0.00           H
ATOM   2766  HB2 TYR X 172      49.264  79.472  36.925  0.00  0.00           H
ATOM   2767  HB3 TYR X 172      49.141  79.163  38.636  0.00  0.00           H
ATOM   2768  HD1 TYR X 172      49.937  77.159  39.643  0.00  0.00           H
ATOM   2769  HD2 TYR X 172      49.886  77.585  35.350  0.00  0.00           H
ATOM   2770  HE1 TYR X 172      51.275  75.084  39.424  0.00  0.00           H
ATOM   2771  HE2 TYR X 172      51.280  75.536  35.135  0.00  0.00           H
ATOM   2772  HH  TYR X 172      52.411  73.732  38.041  0.00  0.00           H
ATOM   2773  N   GLU X 173      47.098  77.142  39.535  0.00  0.00           N
ATOM   2774  CA  GLU X 173      46.844  75.913  40.293  0.00  0.00           C
ATOM   2775  CB  GLU X 173      47.443  76.045  41.703  0.00  0.00           C
ATOM   2776  CG  GLU X 173      47.671  74.670  42.345  0.00  0.00           C
ATOM   2777  CD  GLU X 173      48.329  74.784  43.721  0.00  0.00           C
ATOM   2778  OE1 GLU X 173      49.413  74.190  43.938  0.00  0.00           O
ATOM   2779  OE2 GLU X 173      47.717  75.399  44.620  0.00  0.00           O
ATOM   2780  C   GLU X 173      45.351  75.533  40.310  0.00  0.00           C
ATOM   2781  O   GLU X 173      45.015  74.348  40.316  0.00  0.00           O
ATOM   2782  H   GLU X 173      47.442  77.962  40.031  0.00  0.00           H
ATOM   2783  HA  GLU X 173      47.370  75.103  39.786  0.00  0.00           H
ATOM   2784  HB2 GLU X 173      48.410  76.547  41.635  0.00  0.00           H
ATOM   2785  HB3 GLU X 173      46.780  76.648  42.326  0.00  0.00           H
ATOM   2786  HG2 GLU X 173      46.716  74.151  42.451  0.00  0.00           H
ATOM   2787  HG3 GLU X 173      48.310  74.079  41.688  0.00  0.00           H
ATOM   2788  N   ALA X 174      44.448  76.518  40.231  0.00  0.00           N
ATOM   2789  CA  ALA X 174      43.010  76.292  40.080  0.00  0.00           C
ATOM   2790  CB  ALA X 174      42.295  77.629  40.303  0.00  0.00           C
ATOM   2791  C   ALA X 174      42.630  75.666  38.722  0.00  0.00           C
ATOM   2792  O   ALA X 174      41.682  74.879  38.661  0.00  0.00           O
ATOM   2793  H   ALA X 174      44.774  77.480  40.265  0.00  0.00           H
ATOM   2794  HA  ALA X 174      42.686  75.598  40.856  0.00  0.00           H
ATOM   2795  HB1 ALA X 174      42.615  78.354  39.552  0.00  0.00           H
ATOM   2796  HB2 ALA X 174      41.218  77.493  40.228  0.00  0.00           H
ATOM   2797  HB3 ALA X 174      42.534  78.011  41.296  0.00  0.00           H
ATOM   2798  N   SER X 175      43.375  75.950  37.642  0.00  0.00           N
ATOM   2799  CA  SER X 175      43.065  75.457  36.283  0.00  0.00           C
ATOM   2800  CB  SER X 175      44.046  76.045  35.257  0.00  0.00           C
ATOM   2801  OG  SER X 175      45.315  75.418  35.310  0.00  0.00           O
ATOM   2802  C   SER X 175      43.029  73.923  36.162  0.00  0.00           C
ATOM   2803  O   SER X 175      42.345  73.379  35.290  0.00  0.00           O
ATOM   2804  H   SER X 175      44.132  76.619  37.749  0.00  0.00           H
ATOM   2805  HA  SER X 175      42.069  75.817  36.024  0.00  0.00           H
ATOM   2806  HB2 SER X 175      43.633  75.894  34.258  0.00  0.00           H
ATOM   2807  HB3 SER X 175      44.157  77.118  35.423  0.00  0.00           H
ATOM   2808  HG  SER X 175      45.789  75.714  36.114  0.00  0.00           H
ATOM   2809  N   TYR X 176      43.705  73.211  37.069  0.00  0.00           N
ATOM   2810  CA  TYR X 176      43.767  71.747  37.114  0.00  0.00           C
ATOM   2811  CB  TYR X 176      45.036  71.325  37.869  0.00  0.00           C
ATOM   2812  CG  TYR X 176      46.301  71.741  37.144  0.00  0.00           C
ATOM   2813  CD1 TYR X 176      46.822  70.923  36.122  0.00  0.00           C
ATOM   2814  CE1 TYR X 176      47.949  71.338  35.390  0.00  0.00           C
ATOM   2815  CZ  TYR X 176      48.554  72.584  35.671  0.00  0.00           C
ATOM   2816  OH  TYR X 176      49.613  73.016  34.940  0.00  0.00           O
ATOM   2817  CE2 TYR X 176      48.039  73.397  36.700  0.00  0.00           C
ATOM   2818  CD2 TYR X 176      46.916  72.974  37.437  0.00  0.00           C
ATOM   2819  C   TYR X 176      42.502  71.079  37.680  0.00  0.00           C
ATOM   2820  O   TYR X 176      42.384  69.858  37.592  0.00  0.00           O
ATOM   2821  H   TYR X 176      44.248  73.725  37.749  0.00  0.00           H
ATOM   2822  HA  TYR X 176      43.866  71.383  36.090  0.00  0.00           H
ATOM   2823  HB2 TYR X 176      45.026  71.757  38.871  0.00  0.00           H
ATOM   2824  HB3 TYR X 176      45.044  70.239  37.977  0.00  0.00           H
ATOM   2825  HD1 TYR X 176      46.350  69.976  35.893  0.00  0.00           H
ATOM   2826  HD2 TYR X 176      46.509  73.613  38.206  0.00  0.00           H
ATOM   2827  HE1 TYR X 176      48.351  70.701  34.618  0.00  0.00           H
ATOM   2828  HE2 TYR X 176      48.497  74.355  36.899  0.00  0.00           H
ATOM   2829  HH  TYR X 176      49.843  72.399  34.221  0.00  0.00           H
ATOM   2830  N   LEU X 177      41.536  71.850  38.202  0.00  0.00           N
ATOM   2831  CA  LEU X 177      40.207  71.366  38.618  0.00  0.00           C
ATOM   2832  CB  LEU X 177      39.818  71.938  39.998  0.00  0.00           C
ATOM   2833  CG  LEU X 177      40.717  71.436  41.150  0.00  0.00           C
ATOM   2834  CD1 LEU X 177      41.868  72.400  41.453  0.00  0.00           C
ATOM   2835  CD2 LEU X 177      39.901  71.264  42.433  0.00  0.00           C
ATOM   2836  C   LEU X 177      39.120  71.577  37.536  0.00  0.00           C
ATOM   2837  O   LEU X 177      37.927  71.481  37.824  0.00  0.00           O
ATOM   2838  H   LEU X 177      41.710  72.848  38.272  0.00  0.00           H
ATOM   2839  HA  LEU X 177      40.265  70.285  38.746  0.00  0.00           H
ATOM   2840  HB2 LEU X 177      39.815  73.028  39.967  0.00  0.00           H
ATOM   2841  HB3 LEU X 177      38.797  71.616  40.207  0.00  0.00           H
ATOM   2842  HG  LEU X 177      41.132  70.463  40.890  0.00  0.00           H
ATOM   2843 HD11 LEU X 177      41.475  73.379  41.719  0.00  0.00           H
ATOM   2844 HD12 LEU X 177      42.462  72.005  42.275  0.00  0.00           H
ATOM   2845 HD13 LEU X 177      42.515  72.503  40.584  0.00  0.00           H
ATOM   2846 HD21 LEU X 177      39.420  72.200  42.707  0.00  0.00           H
ATOM   2847 HD22 LEU X 177      39.135  70.503  42.278  0.00  0.00           H
ATOM   2848 HD23 LEU X 177      40.549  70.933  43.245  0.00  0.00           H
ATOM   2849  N   GLY X 178      39.517  71.869  36.291  0.00  0.00           N
ATOM   2850  CA  GLY X 178      38.620  72.029  35.139  0.00  0.00           C
ATOM   2851  C   GLY X 178      37.844  70.765  34.743  0.00  0.00           C
ATOM   2852  O   GLY X 178      38.259  69.652  35.069  0.00  0.00           O
ATOM   2853  H   GLY X 178      40.509  71.970  36.127  0.00  0.00           H
ATOM   2854  HA2 GLY X 178      37.908  72.826  35.347  0.00  0.00           H
ATOM   2855  HA3 GLY X 178      39.212  72.329  34.275  0.00  0.00           H
ATOM   2856  N   TRP X 179      36.733  70.940  34.022  0.00  0.00           N
ATOM   2857  CA  TRP X 179      35.868  69.869  33.498  0.00  0.00           C
ATOM   2858  CB  TRP X 179      34.431  70.090  33.996  0.00  0.00           C
ATOM   2859  CG  TRP X 179      34.230  70.112  35.485  0.00  0.00           C
ATOM   2860  CD1 TRP X 179      34.998  69.483  36.405  0.00  0.00           C
ATOM   2861  NE1 TRP X 179      34.513  69.736  37.673  0.00  0.00           N
ATOM   2862  CE2 TRP X 179      33.396  70.537  37.634  0.00  0.00           C
ATOM   2863  CZ2 TRP X 179      32.570  71.066  38.633  0.00  0.00           C
ATOM   2864  CH2 TRP X 179      31.503  71.900  38.265  0.00  0.00           C
ATOM   2865  CZ3 TRP X 179      31.282  72.198  36.908  0.00  0.00           C
ATOM   2866  CE3 TRP X 179      32.120  71.662  35.911  0.00  0.00           C
ATOM   2867  CD2 TRP X 179      33.195  70.809  36.247  0.00  0.00           C
ATOM   2868  C   TRP X 179      35.933  69.760  31.962  0.00  0.00           C
ATOM   2869  O   TRP X 179      36.525  70.606  31.288  0.00  0.00           O
ATOM   2870  H   TRP X 179      36.427  71.893  33.838  0.00  0.00           H
ATOM   2871  HA  TRP X 179      36.207  68.910  33.889  0.00  0.00           H
ATOM   2872  HB2 TRP X 179      34.066  71.034  33.589  0.00  0.00           H
ATOM   2873  HB3 TRP X 179      33.795  69.302  33.597  0.00  0.00           H
ATOM   2874  HD1 TRP X 179      35.873  68.887  36.178  0.00  0.00           H
ATOM   2875  HE1 TRP X 179      34.955  69.405  38.532  0.00  0.00           H
ATOM   2876  HE3 TRP X 179      31.965  71.928  34.874  0.00  0.00           H
ATOM   2877  HZ2 TRP X 179      32.756  70.830  39.670  0.00  0.00           H
ATOM   2878  HZ3 TRP X 179      30.473  72.856  36.624  0.00  0.00           H
ATOM   2879  HH2 TRP X 179      30.859  72.308  39.029  0.00  0.00           H
ATOM   2880  N   LYS X 180      35.355  68.690  31.395  0.00  0.00           N
ATOM   2881  CA  LYS X 180      35.436  68.370  29.957  0.00  0.00           C
ATOM   2882  CB  LYS X 180      34.714  67.035  29.708  0.00  0.00           C
ATOM   2883  CG  LYS X 180      34.822  66.509  28.267  0.00  0.00           C
ATOM   2884  CD  LYS X 180      34.118  65.149  28.188  0.00  0.00           C
ATOM   2885  CE  LYS X 180      34.202  64.514  26.801  0.00  0.00           C
ATOM   2886  NZ  LYS X 180      33.424  63.254  26.755  0.00  0.00           N
ATOM   2887  C   LYS X 180      34.863  69.506  29.099  0.00  0.00           C
ATOM   2888  O   LYS X 180      33.667  69.811  29.187  0.00  0.00           O
ATOM   2889  H   LYS X 180      34.838  68.052  31.990  0.00  0.00           H
ATOM   2890  HA  LYS X 180      36.487  68.241  29.688  0.00  0.00           H
ATOM   2891  HB2 LYS X 180      35.137  66.288  30.382  0.00  0.00           H
ATOM   2892  HB3 LYS X 180      33.657  67.153  29.947  0.00  0.00           H
ATOM   2893  HG2 LYS X 180      34.343  67.206  27.578  0.00  0.00           H
ATOM   2894  HG3 LYS X 180      35.870  66.394  27.992  0.00  0.00           H
ATOM   2895  HD2 LYS X 180      34.583  64.469  28.902  0.00  0.00           H
ATOM   2896  HD3 LYS X 180      33.070  65.279  28.456  0.00  0.00           H
ATOM   2897  HE2 LYS X 180      33.822  65.216  26.054  0.00  0.00           H
ATOM   2898  HE3 LYS X 180      35.252  64.308  26.575  0.00  0.00           H
ATOM   2899  HZ1 LYS X 180      32.430  63.431  26.870  0.00  0.00           H
ATOM   2900  HZ2 LYS X 180      33.575  62.755  25.882  0.00  0.00           H
ATOM   2901  HZ3 LYS X 180      33.678  62.640  27.527  0.00  0.00           H
ATOM   2902  N   GLY X 181      35.716  70.112  28.270  0.00  0.00           N
ATOM   2903  CA  GLY X 181      35.363  71.230  27.390  0.00  0.00           C
ATOM   2904  C   GLY X 181      35.313  72.617  28.046  0.00  0.00           C
ATOM   2905  O   GLY X 181      34.772  73.543  27.441  0.00  0.00           O
ATOM   2906  H   GLY X 181      36.675  69.782  28.245  0.00  0.00           H
ATOM   2907  HA2 GLY X 181      36.098  71.276  26.587  0.00  0.00           H
ATOM   2908  HA3 GLY X 181      34.391  71.039  26.938  0.00  0.00           H
ATOM   2909  N   GLU X 182      35.831  72.813  29.262  0.00  0.00           N
ATOM   2910  CA  GLU X 182      35.998  74.158  29.844  0.00  0.00           C
ATOM   2911  CB  GLU X 182      35.995  74.090  31.379  0.00  0.00           C
ATOM   2912  CG  GLU X 182      34.588  73.830  31.933  0.00  0.00           C
ATOM   2913  CD  GLU X 182      34.548  74.048  33.446  0.00  0.00           C
ATOM   2914  OE1 GLU X 182      33.690  74.823  33.939  0.00  0.00           O
ATOM   2915  OE2 GLU X 182      35.366  73.436  34.169  0.00  0.00           O
ATOM   2916  C   GLU X 182      37.271  74.820  29.287  0.00  0.00           C
ATOM   2917  O   GLU X 182      38.373  74.629  29.807  0.00  0.00           O
ATOM   2918  H   GLU X 182      36.221  72.025  29.770  0.00  0.00           H
ATOM   2919  HA  GLU X 182      35.159  74.790  29.549  0.00  0.00           H
ATOM   2920  HB2 GLU X 182      36.680  73.313  31.719  0.00  0.00           H
ATOM   2921  HB3 GLU X 182      36.341  75.045  31.773  0.00  0.00           H
ATOM   2922  HG2 GLU X 182      33.881  74.511  31.453  0.00  0.00           H
ATOM   2923  HG3 GLU X 182      34.288  72.805  31.701  0.00  0.00           H
ATOM   2924  N   ASN X 183      37.156  75.527  28.159  0.00  0.00           N
ATOM   2925  CA  ASN X 183      38.304  75.942  27.345  0.00  0.00           C
ATOM   2926  CB  ASN X 183      37.952  75.804  25.852  0.00  0.00           C
ATOM   2927  CG  ASN X 183      37.763  74.362  25.406  0.00  0.00           C
ATOM   2928  OD1 ASN X 183      38.085  73.407  26.103  0.00  0.00           O
ATOM   2929  ND2 ASN X 183      37.262  74.159  24.213  0.00  0.00           N
ATOM   2930  C   ASN X 183      38.875  77.322  27.712  0.00  0.00           C
ATOM   2931  O   ASN X 183      40.011  77.612  27.331  0.00  0.00           O
ATOM   2932  H   ASN X 183      36.230  75.706  27.787  0.00  0.00           H
ATOM   2933  HA  ASN X 183      39.125  75.248  27.534  0.00  0.00           H
ATOM   2934  HB2 ASN X 183      37.052  76.370  25.625  0.00  0.00           H
ATOM   2935  HB3 ASN X 183      38.763  76.219  25.254  0.00  0.00           H
ATOM   2936 HD21 ASN X 183      37.222  73.223  23.840  0.00  0.00           H
ATOM   2937 HD22 ASN X 183      36.939  74.952  23.666  0.00  0.00           H
ATOM   2938  N   ILE X 184      38.192  78.128  28.537  0.00  0.00           N
ATOM   2939  CA  ILE X 184      38.805  79.317  29.166  0.00  0.00           C
ATOM   2940  CB  ILE X 184      37.784  80.118  30.017  0.00  0.00           C
ATOM   2941  CG2 ILE X 184      38.430  81.415  30.546  0.00  0.00           C
ATOM   2942  CG1 ILE X 184      36.509  80.452  29.206  0.00  0.00           C
ATOM   2943  CD1 ILE X 184      35.408  81.170  29.998  0.00  0.00           C
ATOM   2944  C   ILE X 184      40.002  78.873  30.023  0.00  0.00           C
ATOM   2945  O   ILE X 184      41.034  79.540  30.060  0.00  0.00           O
ATOM   2946  H   ILE X 184      37.274  77.831  28.857  0.00  0.00           H
ATOM   2947  HA  ILE X 184      39.183  79.970  28.378  0.00  0.00           H
ATOM   2948  HB  ILE X 184      37.498  79.514  30.878  0.00  0.00           H
ATOM   2949 HG12 ILE X 184      36.787  81.066  28.350  0.00  0.00           H
ATOM   2950 HG13 ILE X 184      36.070  79.532  28.825  0.00  0.00           H
ATOM   2951 HG21 ILE X 184      39.315  81.193  31.140  0.00  0.00           H
ATOM   2952 HG22 ILE X 184      38.711  82.060  29.712  0.00  0.00           H
ATOM   2953 HG23 ILE X 184      37.736  81.949  31.194  0.00  0.00           H
ATOM   2954 HD11 ILE X 184      35.198  80.628  30.921  0.00  0.00           H
ATOM   2955 HD12 ILE X 184      35.708  82.191  30.231  0.00  0.00           H
ATOM   2956 HD13 ILE X 184      34.502  81.207  29.394  0.00  0.00           H
ATOM   2957  N   LEU X 185      39.912  77.690  30.640  0.00  0.00           N
ATOM   2958  CA  LEU X 185      40.975  77.097  31.455  0.00  0.00           C
ATOM   2959  CB  LEU X 185      40.388  75.949  32.299  0.00  0.00           C
ATOM   2960  CG  LEU X 185      39.102  76.300  33.077  0.00  0.00           C
ATOM   2961  CD1 LEU X 185      38.624  75.078  33.850  0.00  0.00           C
ATOM   2962  CD2 LEU X 185      39.298  77.443  34.075  0.00  0.00           C
ATOM   2963  C   LEU X 185      42.186  76.625  30.624  0.00  0.00           C
ATOM   2964  O   LEU X 185      43.286  76.511  31.163  0.00  0.00           O
ATOM   2965  H   LEU X 185      39.042  77.179  30.549  0.00  0.00           H
ATOM   2966  HA  LEU X 185      41.343  77.861  32.139  0.00  0.00           H
ATOM   2967  HB2 LEU X 185      40.172  75.111  31.637  0.00  0.00           H
ATOM   2968  HB3 LEU X 185      41.149  75.618  33.008  0.00  0.00           H
ATOM   2969  HG  LEU X 185      38.314  76.577  32.378  0.00  0.00           H
ATOM   2970 HD11 LEU X 185      39.352  74.810  34.616  0.00  0.00           H
ATOM   2971 HD12 LEU X 185      37.660  75.291  34.312  0.00  0.00           H
ATOM   2972 HD13 LEU X 185      38.490  74.248  33.157  0.00  0.00           H
ATOM   2973 HD21 LEU X 185      38.372  77.604  34.625  0.00  0.00           H
ATOM   2974 HD22 LEU X 185      40.095  77.200  34.777  0.00  0.00           H
ATOM   2975 HD23 LEU X 185      39.545  78.363  33.547  0.00  0.00           H
ATOM   2976  N   ASP X 186      42.024  76.380  29.319  0.00  0.00           N
ATOM   2977  CA  ASP X 186      43.133  76.084  28.393  0.00  0.00           C
ATOM   2978  CB  ASP X 186      42.643  75.202  27.224  0.00  0.00           C
ATOM   2979  CG  ASP X 186      42.625  73.692  27.516  0.00  0.00           C
ATOM   2980  OD1 ASP X 186      43.001  73.272  28.639  0.00  0.00           O
ATOM   2981  OD2 ASP X 186      42.285  72.904  26.600  0.00  0.00           O
ATOM   2982  C   ASP X 186      43.833  77.361  27.884  0.00  0.00           C
ATOM   2983  O   ASP X 186      45.022  77.318  27.556  0.00  0.00           O
ATOM   2984  H   ASP X 186      41.104  76.506  28.922  0.00  0.00           H
ATOM   2985  HA  ASP X 186      43.906  75.532  28.929  0.00  0.00           H
ATOM   2986  HB2 ASP X 186      41.648  75.520  26.913  0.00  0.00           H
ATOM   2987  HB3 ASP X 186      43.315  75.358  26.380  0.00  0.00           H
ATOM   2988  N   GLU X 187      43.150  78.512  27.882  0.00  0.00           N
ATOM   2989  CA  GLU X 187      43.766  79.827  27.638  0.00  0.00           C
ATOM   2990  CB  GLU X 187      42.712  80.785  27.042  0.00  0.00           C
ATOM   2991  CG  GLU X 187      43.311  82.138  26.625  0.00  0.00           C
ATOM   2992  CD  GLU X 187      42.372  82.976  25.739  0.00  0.00           C
ATOM   2993  OE1 GLU X 187      42.851  83.595  24.754  0.00  0.00           O
ATOM   2994  OE2 GLU X 187      41.151  83.075  26.012  0.00  0.00           O
ATOM   2995  C   GLU X 187      44.433  80.375  28.915  0.00  0.00           C
ATOM   2996  O   GLU X 187      45.541  80.911  28.861  0.00  0.00           O
ATOM   2997  H   GLU X 187      42.167  78.484  28.123  0.00  0.00           H
ATOM   2998  HA  GLU X 187      44.556  79.714  26.895  0.00  0.00           H
ATOM   2999  HB2 GLU X 187      42.281  80.314  26.158  0.00  0.00           H
ATOM   3000  HB3 GLU X 187      41.914  80.952  27.768  0.00  0.00           H
ATOM   3001  HG2 GLU X 187      43.561  82.708  27.521  0.00  0.00           H
ATOM   3002  HG3 GLU X 187      44.239  81.954  26.079  0.00  0.00           H
ATOM   3003  N   ALA X 188      43.814  80.169  30.084  0.00  0.00           N
ATOM   3004  CA  ALA X 188      44.346  80.580  31.385  0.00  0.00           C
ATOM   3005  CB  ALA X 188      43.246  80.415  32.440  0.00  0.00           C
ATOM   3006  C   ALA X 188      45.619  79.810  31.785  0.00  0.00           C
ATOM   3007  O   ALA X 188      46.557  80.417  32.309  0.00  0.00           O
ATOM   3008  H   ALA X 188      42.881  79.769  30.060  0.00  0.00           H
ATOM   3009  HA  ALA X 188      44.607  81.638  31.333  0.00  0.00           H
ATOM   3010  HB1 ALA X 188      42.361  80.982  32.149  0.00  0.00           H
ATOM   3011  HB2 ALA X 188      42.982  79.363  32.543  0.00  0.00           H
ATOM   3012  HB3 ALA X 188      43.604  80.784  33.401  0.00  0.00           H
ATOM   3013  N   LYS X 189      45.696  78.498  31.505  0.00  0.00           N
ATOM   3014  CA  LYS X 189      46.908  77.692  31.749  0.00  0.00           C
ATOM   3015  CB  LYS X 189      46.578  76.197  31.564  0.00  0.00           C
ATOM   3016  CG  LYS X 189      47.709  75.269  32.048  0.00  0.00           C
ATOM   3017  CD  LYS X 189      47.430  73.784  31.761  0.00  0.00           C
ATOM   3018  CE  LYS X 189      46.311  73.173  32.621  0.00  0.00           C
ATOM   3019  NZ  LYS X 189      45.956  71.809  32.149  0.00  0.00           N
ATOM   3020  C   LYS X 189      48.086  78.166  30.882  0.00  0.00           C
ATOM   3021  O   LYS X 189      49.198  78.291  31.395  0.00  0.00           O
ATOM   3022  H   LYS X 189      44.874  78.035  31.132  0.00  0.00           H
ATOM   3023  HA  LYS X 189      47.214  77.836  32.788  0.00  0.00           H
ATOM   3024  HB2 LYS X 189      45.683  75.964  32.142  0.00  0.00           H
ATOM   3025  HB3 LYS X 189      46.370  76.001  30.510  0.00  0.00           H
ATOM   3026  HG2 LYS X 189      48.631  75.538  31.532  0.00  0.00           H
ATOM   3027  HG3 LYS X 189      47.864  75.408  33.120  0.00  0.00           H
ATOM   3028  HD2 LYS X 189      47.182  73.680  30.706  0.00  0.00           H
ATOM   3029  HD3 LYS X 189      48.348  73.225  31.943  0.00  0.00           H
ATOM   3030  HE2 LYS X 189      46.649  73.139  33.662  0.00  0.00           H
ATOM   3031  HE3 LYS X 189      45.428  73.817  32.579  0.00  0.00           H
ATOM   3032  HZ1 LYS X 189      46.784  71.228  32.022  0.00  0.00           H
ATOM   3033  HZ2 LYS X 189      45.340  71.318  32.791  0.00  0.00           H
ATOM   3034  HZ3 LYS X 189      45.470  71.837  31.258  0.00  0.00           H
ATOM   3035  N   ALA X 190      47.838  78.532  29.620  0.00  0.00           N
ATOM   3036  CA  ALA X 190      48.861  79.078  28.720  0.00  0.00           C
ATOM   3037  CB  ALA X 190      48.315  79.057  27.286  0.00  0.00           C
ATOM   3038  C   ALA X 190      49.327  80.487  29.129  0.00  0.00           C
ATOM   3039  O   ALA X 190      50.533  80.751  29.182  0.00  0.00           O
ATOM   3040  H   ALA X 190      46.908  78.403  29.255  0.00  0.00           H
ATOM   3041  HA  ALA X 190      49.739  78.434  28.757  0.00  0.00           H
ATOM   3042  HB1 ALA X 190      48.052  78.040  27.000  0.00  0.00           H
ATOM   3043  HB2 ALA X 190      47.435  79.695  27.202  0.00  0.00           H
ATOM   3044  HB3 ALA X 190      49.084  79.418  26.604  0.00  0.00           H
ATOM   3045  N   PHE X 191      48.383  81.367  29.480  0.00  0.00           N
ATOM   3046  CA  PHE X 191      48.652  82.717  29.987  0.00  0.00           C
ATOM   3047  CB  PHE X 191      47.302  83.419  30.232  0.00  0.00           C
ATOM   3048  CG  PHE X 191      47.355  84.662  31.104  0.00  0.00           C
ATOM   3049  CD1 PHE X 191      46.652  84.699  32.325  0.00  0.00           C
ATOM   3050  CE1 PHE X 191      46.716  85.841  33.145  0.00  0.00           C
ATOM   3051  CZ  PHE X 191      47.479  86.950  32.743  0.00  0.00           C
ATOM   3052  CE2 PHE X 191      48.168  86.922  31.518  0.00  0.00           C
ATOM   3053  CD2 PHE X 191      48.109  85.780  30.701  0.00  0.00           C
ATOM   3054  C   PHE X 191      49.512  82.673  31.258  0.00  0.00           C
ATOM   3055  O   PHE X 191      50.596  83.260  31.308  0.00  0.00           O
ATOM   3056  H   PHE X 191      47.413  81.098  29.351  0.00  0.00           H
ATOM   3057  HA  PHE X 191      49.209  83.281  29.237  0.00  0.00           H
ATOM   3058  HB2 PHE X 191      46.869  83.691  29.269  0.00  0.00           H
ATOM   3059  HB3 PHE X 191      46.621  82.709  30.701  0.00  0.00           H
ATOM   3060  HD1 PHE X 191      46.056  83.853  32.635  0.00  0.00           H
ATOM   3061  HD2 PHE X 191      48.650  85.767  29.766  0.00  0.00           H
ATOM   3062  HE1 PHE X 191      46.176  85.866  34.080  0.00  0.00           H
ATOM   3063  HE2 PHE X 191      48.754  87.776  31.205  0.00  0.00           H
ATOM   3064  HZ  PHE X 191      47.539  87.827  33.370  0.00  0.00           H
ATOM   3065  N   THR X 192      49.068  81.925  32.272  0.00  0.00           N
ATOM   3066  CA  THR X 192      49.776  81.837  33.557  0.00  0.00           C
ATOM   3067  CB  THR X 192      48.942  81.160  34.649  0.00  0.00           C
ATOM   3068  CG2 THR X 192      47.748  82.007  35.074  0.00  0.00           C
ATOM   3069  OG1 THR X 192      48.453  79.910  34.221  0.00  0.00           O
ATOM   3070  C   THR X 192      51.126  81.134  33.444  0.00  0.00           C
ATOM   3071  O   THR X 192      52.079  81.603  34.060  0.00  0.00           O
ATOM   3072  H   THR X 192      48.186  81.438  32.164  0.00  0.00           H
ATOM   3073  HA  THR X 192      49.988  82.850  33.896  0.00  0.00           H
ATOM   3074  HB  THR X 192      49.583  81.019  35.518  0.00  0.00           H
ATOM   3075 HG21 THR X 192      47.085  82.190  34.230  0.00  0.00           H
ATOM   3076 HG22 THR X 192      47.203  81.481  35.856  0.00  0.00           H
ATOM   3077 HG23 THR X 192      48.098  82.958  35.473  0.00  0.00           H
ATOM   3078  HG1 THR X 192      47.716  80.077  33.611  0.00  0.00           H
ATOM   3079  N   THR X 193      51.260  80.084  32.622  0.00  0.00           N
ATOM   3080  CA  THR X 193      52.542  79.376  32.440  0.00  0.00           C
ATOM   3081  CB  THR X 193      52.407  78.174  31.487  0.00  0.00           C
ATOM   3082  CG2 THR X 193      53.738  77.466  31.245  0.00  0.00           C
ATOM   3083  OG1 THR X 193      51.561  77.198  32.056  0.00  0.00           O
ATOM   3084  C   THR X 193      53.649  80.327  31.971  0.00  0.00           C
ATOM   3085  O   THR X 193      54.694  80.398  32.623  0.00  0.00           O
ATOM   3086  H   THR X 193      50.431  79.711  32.171  0.00  0.00           H
ATOM   3087  HA  THR X 193      52.852  78.985  33.409  0.00  0.00           H
ATOM   3088  HB  THR X 193      51.996  78.504  30.532  0.00  0.00           H
ATOM   3089 HG21 THR X 193      53.576  76.617  30.583  0.00  0.00           H
ATOM   3090 HG22 THR X 193      54.438  78.140  30.758  0.00  0.00           H
ATOM   3091 HG23 THR X 193      54.149  77.119  32.193  0.00  0.00           H
ATOM   3092  HG1 THR X 193      50.650  77.501  31.876  0.00  0.00           H
ATOM   3093  N   LYS X 194      53.435  81.115  30.902  0.00  0.00           N
ATOM   3094  CA  LYS X 194      54.460  82.075  30.446  0.00  0.00           C
ATOM   3095  CB  LYS X 194      54.213  82.529  28.997  0.00  0.00           C
ATOM   3096  CG  LYS X 194      55.375  83.408  28.496  0.00  0.00           C
ATOM   3097  CD  LYS X 194      55.306  83.698  26.990  0.00  0.00           C
ATOM   3098  CE  LYS X 194      56.511  84.547  26.553  0.00  0.00           C
ATOM   3099  NZ  LYS X 194      56.285  86.000  26.749  0.00  0.00           N
ATOM   3100  C   LYS X 194      54.626  83.246  31.415  0.00  0.00           C
ATOM   3101  O   LYS X 194      55.759  83.602  31.734  0.00  0.00           O
ATOM   3102  H   LYS X 194      52.553  81.048  30.403  0.00  0.00           H
ATOM   3103  HA  LYS X 194      55.419  81.556  30.450  0.00  0.00           H
ATOM   3104  HB2 LYS X 194      54.158  81.642  28.368  0.00  0.00           H
ATOM   3105  HB3 LYS X 194      53.272  83.080  28.927  0.00  0.00           H
ATOM   3106  HG2 LYS X 194      55.374  84.351  29.041  0.00  0.00           H
ATOM   3107  HG3 LYS X 194      56.317  82.896  28.702  0.00  0.00           H
ATOM   3108  HD2 LYS X 194      55.339  82.748  26.453  0.00  0.00           H
ATOM   3109  HD3 LYS X 194      54.371  84.204  26.742  0.00  0.00           H
ATOM   3110  HE2 LYS X 194      57.396  84.224  27.110  0.00  0.00           H
ATOM   3111  HE3 LYS X 194      56.701  84.363  25.491  0.00  0.00           H
ATOM   3112  HZ1 LYS X 194      57.124  86.542  26.552  0.00  0.00           H
ATOM   3113  HZ2 LYS X 194      55.593  86.340  26.089  0.00  0.00           H
ATOM   3114  HZ3 LYS X 194      55.960  86.237  27.686  0.00  0.00           H
ATOM   3115  N   CYS X 195      53.540  83.798  31.962  0.00  0.00           N
ATOM   3116  CA  CYS X 195      53.644  84.930  32.889  0.00  0.00           C
ATOM   3117  CB  CYS X 195      52.258  85.533  33.142  0.00  0.00           C
ATOM   3118  SG  CYS X 195      51.608  86.218  31.594  0.00  0.00           S
ATOM   3119  C   CYS X 195      54.369  84.570  34.201  0.00  0.00           C
ATOM   3120  O   CYS X 195      55.061  85.422  34.758  0.00  0.00           O
ATOM   3121  H   CYS X 195      52.623  83.481  31.673  0.00  0.00           H
ATOM   3122  HA  CYS X 195      54.249  85.703  32.410  0.00  0.00           H
ATOM   3123  HB2 CYS X 195      51.574  84.779  33.535  0.00  0.00           H
ATOM   3124  HB3 CYS X 195      52.351  86.348  33.861  0.00  0.00           H
ATOM   3125  HG  CYS X 195      51.177  85.055  31.079  0.00  0.00           H
ATOM   3126  N   LEU X 196      54.293  83.317  34.670  0.00  0.00           N
ATOM   3127  CA  LEU X 196      55.095  82.820  35.795  0.00  0.00           C
ATOM   3128  CB  LEU X 196      54.433  81.567  36.402  0.00  0.00           C
ATOM   3129  CG  LEU X 196      53.111  81.836  37.154  0.00  0.00           C
ATOM   3130  CD1 LEU X 196      52.454  80.512  37.544  0.00  0.00           C
ATOM   3131  CD2 LEU X 196      53.327  82.651  38.433  0.00  0.00           C
ATOM   3132  C   LEU X 196      56.560  82.566  35.390  0.00  0.00           C
ATOM   3133  O   LEU X 196      57.462  83.002  36.108  0.00  0.00           O
ATOM   3134  H   LEU X 196      53.659  82.667  34.214  0.00  0.00           H
ATOM   3135  HA  LEU X 196      55.130  83.591  36.563  0.00  0.00           H
ATOM   3136  HB2 LEU X 196      54.250  80.849  35.601  0.00  0.00           H
ATOM   3137  HB3 LEU X 196      55.132  81.110  37.102  0.00  0.00           H
ATOM   3138  HG  LEU X 196      52.423  82.385  36.513  0.00  0.00           H
ATOM   3139 HD11 LEU X 196      52.264  79.919  36.648  0.00  0.00           H
ATOM   3140 HD12 LEU X 196      53.101  79.949  38.216  0.00  0.00           H
ATOM   3141 HD13 LEU X 196      51.499  80.703  38.033  0.00  0.00           H
ATOM   3142 HD21 LEU X 196      54.071  82.169  39.066  0.00  0.00           H
ATOM   3143 HD22 LEU X 196      53.655  83.658  38.185  0.00  0.00           H
ATOM   3144 HD23 LEU X 196      52.391  82.726  38.987  0.00  0.00           H
ATOM   3145  N   LYS X 197      56.824  81.964  34.218  0.00  0.00           N
ATOM   3146  CA  LYS X 197      58.190  81.790  33.663  0.00  0.00           C
ATOM   3147  CB  LYS X 197      58.134  80.947  32.378  0.00  0.00           C
ATOM   3148  CG  LYS X 197      57.853  79.466  32.693  0.00  0.00           C
ATOM   3149  CD  LYS X 197      57.628  78.655  31.411  0.00  0.00           C
ATOM   3150  CE  LYS X 197      57.216  77.219  31.756  0.00  0.00           C
ATOM   3151  NZ  LYS X 197      56.947  76.422  30.536  0.00  0.00           N
ATOM   3152  C   LYS X 197      58.919  83.126  33.433  0.00  0.00           C
ATOM   3153  O   LYS X 197      60.133  83.212  33.632  0.00  0.00           O
ATOM   3154  H   LYS X 197      56.039  81.616  33.672  0.00  0.00           H
ATOM   3155  HA  LYS X 197      58.794  81.233  34.373  0.00  0.00           H
ATOM   3156  HB2 LYS X 197      57.365  81.345  31.715  0.00  0.00           H
ATOM   3157  HB3 LYS X 197      59.094  81.012  31.863  0.00  0.00           H
ATOM   3158  HG2 LYS X 197      58.701  79.048  33.238  0.00  0.00           H
ATOM   3159  HG3 LYS X 197      56.968  79.383  33.323  0.00  0.00           H
ATOM   3160  HD2 LYS X 197      56.834  79.126  30.830  0.00  0.00           H
ATOM   3161  HD3 LYS X 197      58.546  78.648  30.821  0.00  0.00           H
ATOM   3162  HE2 LYS X 197      58.008  76.745  32.344  0.00  0.00           H
ATOM   3163  HE3 LYS X 197      56.316  77.257  32.374  0.00  0.00           H
ATOM   3164  HZ1 LYS X 197      57.811  76.240  30.029  0.00  0.00           H
ATOM   3165  HZ2 LYS X 197      56.496  75.540  30.768  0.00  0.00           H
ATOM   3166  HZ3 LYS X 197      56.349  76.935  29.888  0.00  0.00           H
ATOM   3167  N   SER X 198      58.181  84.189  33.112  0.00  0.00           N
ATOM   3168  CA  SER X 198      58.675  85.572  33.023  0.00  0.00           C
ATOM   3169  CB  SER X 198      57.779  86.372  32.068  0.00  0.00           C
ATOM   3170  OG  SER X 198      58.093  86.083  30.717  0.00  0.00           O
ATOM   3171  C   SER X 198      58.782  86.298  34.377  0.00  0.00           C
ATOM   3172  O   SER X 198      59.398  87.364  34.431  0.00  0.00           O
ATOM   3173  H   SER X 198      57.220  84.010  32.838  0.00  0.00           H
ATOM   3174  HA  SER X 198      59.680  85.561  32.598  0.00  0.00           H
ATOM   3175  HB2 SER X 198      56.730  86.141  32.265  0.00  0.00           H
ATOM   3176  HB3 SER X 198      57.931  87.440  32.231  0.00  0.00           H
ATOM   3177  HG  SER X 198      58.367  85.145  30.636  0.00  0.00           H
ATOM   3178  N   ALA X 199      58.234  85.761  35.475  0.00  0.00           N
ATOM   3179  CA  ALA X 199      58.187  86.439  36.779  0.00  0.00           C
ATOM   3180  CB  ALA X 199      56.733  86.467  37.266  0.00  0.00           C
ATOM   3181  C   ALA X 199      59.104  85.851  37.868  0.00  0.00           C
ATOM   3182  O   ALA X 199      59.496  86.601  38.763  0.00  0.00           O
ATOM   3183  H   ALA X 199      57.749  84.877  35.391  0.00  0.00           H
ATOM   3184  HA  ALA X 199      58.494  87.479  36.658  0.00  0.00           H
ATOM   3185  HB1 ALA X 199      56.352  85.452  37.377  0.00  0.00           H
ATOM   3186  HB2 ALA X 199      56.680  86.974  38.231  0.00  0.00           H
ATOM   3187  HB3 ALA X 199      56.116  87.017  36.558  0.00  0.00           H
ATOM   3188  N   TRP X 200      59.440  84.553  37.847  0.00  0.00           N
ATOM   3189  CA  TRP X 200      60.055  83.901  39.019  0.00  0.00           C
ATOM   3190  CB  TRP X 200      60.039  82.374  38.893  0.00  0.00           C
ATOM   3191  CG  TRP X 200      60.918  81.779  37.839  0.00  0.00           C
ATOM   3192  CD1 TRP X 200      60.533  81.534  36.572  0.00  0.00           C
ATOM   3193  NE1 TRP X 200      61.565  80.948  35.870  0.00  0.00           N
ATOM   3194  CE2 TRP X 200      62.678  80.773  36.662  0.00  0.00           C
ATOM   3195  CZ2 TRP X 200      63.939  80.211  36.424  0.00  0.00           C
ATOM   3196  CH2 TRP X 200      64.878  80.172  37.467  0.00  0.00           C
ATOM   3197  CZ3 TRP X 200      64.542  80.695  38.727  0.00  0.00           C
ATOM   3198  CE3 TRP X 200      63.268  81.252  38.960  0.00  0.00           C
ATOM   3199  CD2 TRP X 200      62.300  81.305  37.933  0.00  0.00           C
ATOM   3200  C   TRP X 200      61.449  84.426  39.392  0.00  0.00           C
ATOM   3201  O   TRP X 200      61.707  84.635  40.577  0.00  0.00           O
ATOM   3202  H   TRP X 200      59.076  83.966  37.107  0.00  0.00           H
ATOM   3203  HA  TRP X 200      59.424  84.135  39.871  0.00  0.00           H
ATOM   3204  HB2 TRP X 200      60.338  81.952  39.854  0.00  0.00           H
ATOM   3205  HB3 TRP X 200      59.012  82.051  38.712  0.00  0.00           H
ATOM   3206  HD1 TRP X 200      59.550  81.750  36.191  0.00  0.00           H
ATOM   3207  HE1 TRP X 200      61.494  80.651  34.898  0.00  0.00           H
ATOM   3208  HE3 TRP X 200      63.029  81.642  39.939  0.00  0.00           H
ATOM   3209  HZ2 TRP X 200      64.185  79.811  35.452  0.00  0.00           H
ATOM   3210  HZ3 TRP X 200      65.270  80.665  39.526  0.00  0.00           H
ATOM   3211  HH2 TRP X 200      65.856  79.738  37.303  0.00  0.00           H
ATOM   3212  N   GLU X 201      62.317  84.747  38.427  0.00  0.00           N
ATOM   3213  CA  GLU X 201      63.636  85.342  38.722  0.00  0.00           C
ATOM   3214  CB  GLU X 201      64.567  85.161  37.504  0.00  0.00           C
ATOM   3215  CG  GLU X 201      66.059  85.257  37.875  0.00  0.00           C
ATOM   3216  CD  GLU X 201      67.030  84.981  36.713  0.00  0.00           C
ATOM   3217  OE1 GLU X 201      66.617  84.505  35.625  0.00  0.00           O
ATOM   3218  OE2 GLU X 201      68.246  85.250  36.881  0.00  0.00           O
ATOM   3219  C   GLU X 201      63.518  86.813  39.194  0.00  0.00           C
ATOM   3220  O   GLU X 201      64.446  87.364  39.787  0.00  0.00           O
ATOM   3221  H   GLU X 201      62.077  84.554  37.460  0.00  0.00           H
ATOM   3222  HA  GLU X 201      64.078  84.783  39.549  0.00  0.00           H
ATOM   3223  HB2 GLU X 201      64.392  84.169  37.084  0.00  0.00           H
ATOM   3224  HB3 GLU X 201      64.324  85.908  36.747  0.00  0.00           H
ATOM   3225  HG2 GLU X 201      66.262  86.257  38.261  0.00  0.00           H
ATOM   3226  HG3 GLU X 201      66.263  84.537  38.670  0.00  0.00           H
ATOM   3227  N   ASN X 202      62.354  87.448  38.997  0.00  0.00           N
ATOM   3228  CA  ASN X 202      62.007  88.787  39.500  0.00  0.00           C
ATOM   3229  CB  ASN X 202      61.125  89.466  38.428  0.00  0.00           C
ATOM   3230  CG  ASN X 202      60.962  90.976  38.537  0.00  0.00           C
ATOM   3231  OD1 ASN X 202      61.469  91.658  39.417  0.00  0.00           O
ATOM   3232  ND2 ASN X 202      60.234  91.564  37.620  0.00  0.00           N
ATOM   3233  C   ASN X 202      61.347  88.743  40.901  0.00  0.00           C
ATOM   3234  O   ASN X 202      61.194  89.783  41.544  0.00  0.00           O
ATOM   3235  H   ASN X 202      61.617  86.928  38.539  0.00  0.00           H
ATOM   3236  HA  ASN X 202      62.925  89.368  39.602  0.00  0.00           H
ATOM   3237  HB2 ASN X 202      61.556  89.264  37.450  0.00  0.00           H
ATOM   3238  HB3 ASN X 202      60.129  89.028  38.444  0.00  0.00           H
ATOM   3239 HD21 ASN X 202      60.172  92.567  37.626  0.00  0.00           H
ATOM   3240 HD22 ASN X 202      59.825  91.011  36.874  0.00  0.00           H
ATOM   3241  N   ILE X 203      60.974  87.559  41.411  0.00  0.00           N
ATOM   3242  CA  ILE X 203      60.447  87.420  42.779  0.00  0.00           C
ATOM   3243  CB  ILE X 203      59.816  86.028  43.042  0.00  0.00           C
ATOM   3244  CG2 ILE X 203      59.371  85.893  44.510  0.00  0.00           C
ATOM   3245  CG1 ILE X 203      58.598  85.781  42.125  0.00  0.00           C
ATOM   3246  CD1 ILE X 203      58.054  84.345  42.167  0.00  0.00           C
ATOM   3247  C   ILE X 203      61.559  87.737  43.787  0.00  0.00           C
ATOM   3248  O   ILE X 203      62.668  87.198  43.693  0.00  0.00           O
ATOM   3249  H   ILE X 203      61.127  86.722  40.863  0.00  0.00           H
ATOM   3250  HA  ILE X 203      59.657  88.161  42.904  0.00  0.00           H
ATOM   3251  HB  ILE X 203      60.568  85.263  42.846  0.00  0.00           H
ATOM   3252 HG12 ILE X 203      57.796  86.473  42.387  0.00  0.00           H
ATOM   3253 HG13 ILE X 203      58.885  85.984  41.099  0.00  0.00           H
ATOM   3254 HG21 ILE X 203      58.908  84.928  44.677  0.00  0.00           H
ATOM   3255 HG22 ILE X 203      60.227  85.954  45.182  0.00  0.00           H
ATOM   3256 HG23 ILE X 203      58.650  86.668  44.764  0.00  0.00           H
ATOM   3257 HD11 ILE X 203      58.870  83.631  42.051  0.00  0.00           H
ATOM   3258 HD12 ILE X 203      57.541  84.153  43.107  0.00  0.00           H
ATOM   3259 HD13 ILE X 203      57.345  84.207  41.352  0.00  0.00           H
ATOM   3260  N   SER X 204      61.233  88.584  44.764  0.00  0.00           N
ATOM   3261  CA  SER X 204      62.066  88.920  45.925  0.00  0.00           C
ATOM   3262  CB  SER X 204      62.126  90.445  46.121  0.00  0.00           C
ATOM   3263  OG  SER X 204      60.884  91.102  45.889  0.00  0.00           O
ATOM   3264  C   SER X 204      61.608  88.217  47.207  0.00  0.00           C
ATOM   3265  O   SER X 204      62.435  87.902  48.065  0.00  0.00           O
ATOM   3266  H   SER X 204      60.299  88.986  44.735  0.00  0.00           H
ATOM   3267  HA  SER X 204      63.084  88.581  45.737  0.00  0.00           H
ATOM   3268  HB2 SER X 204      62.486  90.675  47.125  0.00  0.00           H
ATOM   3269  HB3 SER X 204      62.846  90.847  45.409  0.00  0.00           H
ATOM   3270  HG  SER X 204      60.261  90.901  46.627  0.00  0.00           H
ATOM   3271  N   GLU X 205      60.314  87.919  47.341  0.00  0.00           N
ATOM   3272  CA  GLU X 205      59.730  87.287  48.532  0.00  0.00           C
ATOM   3273  CB  GLU X 205      58.219  87.586  48.583  0.00  0.00           C
ATOM   3274  CG  GLU X 205      57.869  89.026  49.001  0.00  0.00           C
ATOM   3275  CD  GLU X 205      58.122  90.071  47.903  0.00  0.00           C
ATOM   3276  OE1 GLU X 205      57.257  90.233  47.007  0.00  0.00           O
ATOM   3277  OE2 GLU X 205      59.196  90.726  47.905  0.00  0.00           O
ATOM   3278  C   GLU X 205      60.009  85.769  48.560  0.00  0.00           C
ATOM   3279  O   GLU X 205      59.495  85.019  47.726  0.00  0.00           O
ATOM   3280  H   GLU X 205      59.693  88.163  46.579  0.00  0.00           H
ATOM   3281  HA  GLU X 205      60.183  87.721  49.425  0.00  0.00           H
ATOM   3282  HB2 GLU X 205      57.762  87.366  47.618  0.00  0.00           H
ATOM   3283  HB3 GLU X 205      57.776  86.916  49.319  0.00  0.00           H
ATOM   3284  HG2 GLU X 205      56.810  89.053  49.265  0.00  0.00           H
ATOM   3285  HG3 GLU X 205      58.436  89.281  49.898  0.00  0.00           H
ATOM   3286  N   LYS X 206      60.804  85.292  49.534  0.00  0.00           N
ATOM   3287  CA  LYS X 206      61.346  83.912  49.561  0.00  0.00           C
ATOM   3288  CB  LYS X 206      62.235  83.727  50.803  0.00  0.00           C
ATOM   3289  CG  LYS X 206      63.548  84.520  50.750  0.00  0.00           C
ATOM   3290  CD  LYS X 206      64.272  84.427  52.100  0.00  0.00           C
ATOM   3291  CE  LYS X 206      65.628  85.139  52.090  0.00  0.00           C
ATOM   3292  NZ  LYS X 206      66.698  84.312  51.488  0.00  0.00           N
ATOM   3293  C   LYS X 206      60.266  82.828  49.555  0.00  0.00           C
ATOM   3294  O   LYS X 206      60.389  81.823  48.851  0.00  0.00           O
ATOM   3295  H   LYS X 206      61.150  85.945  50.234  0.00  0.00           H
ATOM   3296  HA  LYS X 206      61.952  83.752  48.668  0.00  0.00           H
ATOM   3297  HB2 LYS X 206      61.669  84.017  51.690  0.00  0.00           H
ATOM   3298  HB3 LYS X 206      62.487  82.669  50.899  0.00  0.00           H
ATOM   3299  HG2 LYS X 206      64.176  84.111  49.962  0.00  0.00           H
ATOM   3300  HG3 LYS X 206      63.348  85.568  50.525  0.00  0.00           H
ATOM   3301  HD2 LYS X 206      63.648  84.910  52.853  0.00  0.00           H
ATOM   3302  HD3 LYS X 206      64.406  83.382  52.386  0.00  0.00           H
ATOM   3303  HE2 LYS X 206      65.536  86.091  51.560  0.00  0.00           H
ATOM   3304  HE3 LYS X 206      65.906  85.360  53.125  0.00  0.00           H
ATOM   3305  HZ1 LYS X 206      66.825  83.454  52.023  0.00  0.00           H
ATOM   3306  HZ2 LYS X 206      66.498  84.040  50.530  0.00  0.00           H
ATOM   3307  HZ3 LYS X 206      67.580  84.823  51.531  0.00  0.00           H
ATOM   3308  N   TRP X 207      59.191  83.054  50.311  0.00  0.00           N
ATOM   3309  CA  TRP X 207      58.030  82.165  50.404  0.00  0.00           C
ATOM   3310  CB  TRP X 207      57.146  82.641  51.564  0.00  0.00           C
ATOM   3311  CG  TRP X 207      56.634  84.047  51.447  0.00  0.00           C
ATOM   3312  CD1 TRP X 207      57.214  85.146  51.981  0.00  0.00           C
ATOM   3313  NE1 TRP X 207      56.472  86.262  51.655  0.00  0.00           N
ATOM   3314  CE2 TRP X 207      55.375  85.945  50.886  0.00  0.00           C
ATOM   3315  CZ2 TRP X 207      54.356  86.713  50.309  0.00  0.00           C
ATOM   3316  CH2 TRP X 207      53.339  86.065  49.588  0.00  0.00           C
ATOM   3317  CZ3 TRP X 207      53.353  84.663  49.464  0.00  0.00           C
ATOM   3318  CE3 TRP X 207      54.387  83.904  50.044  0.00  0.00           C
ATOM   3319  CD2 TRP X 207      55.434  84.526  50.759  0.00  0.00           C
ATOM   3320  C   TRP X 207      57.229  82.103  49.094  0.00  0.00           C
ATOM   3321  O   TRP X 207      56.743  81.036  48.718  0.00  0.00           O
ATOM   3322  H   TRP X 207      59.175  83.909  50.843  0.00  0.00           H
ATOM   3323  HA  TRP X 207      58.371  81.152  50.626  0.00  0.00           H
ATOM   3324  HB2 TRP X 207      56.295  81.964  51.650  0.00  0.00           H
ATOM   3325  HB3 TRP X 207      57.713  82.565  52.489  0.00  0.00           H
ATOM   3326  HD1 TRP X 207      58.114  85.152  52.586  0.00  0.00           H
ATOM   3327  HE1 TRP X 207      56.710  87.207  51.958  0.00  0.00           H
ATOM   3328  HE3 TRP X 207      54.380  82.828  49.959  0.00  0.00           H
ATOM   3329  HZ2 TRP X 207      54.349  87.787  50.429  0.00  0.00           H
ATOM   3330  HZ3 TRP X 207      52.549  84.165  48.940  0.00  0.00           H
ATOM   3331  HH2 TRP X 207      52.535  86.640  49.149  0.00  0.00           H
ATOM   3332  N   LEU X 208      57.129  83.220  48.362  0.00  0.00           N
ATOM   3333  CA  LEU X 208      56.440  83.272  47.072  0.00  0.00           C
ATOM   3334  CB  LEU X 208      56.117  84.737  46.721  0.00  0.00           C
ATOM   3335  CG  LEU X 208      55.270  84.918  45.445  0.00  0.00           C
ATOM   3336  CD1 LEU X 208      53.896  84.246  45.532  0.00  0.00           C
ATOM   3337  CD2 LEU X 208      55.049  86.407  45.189  0.00  0.00           C
ATOM   3338  C   LEU X 208      57.271  82.568  45.993  0.00  0.00           C
ATOM   3339  O   LEU X 208      56.710  81.828  45.188  0.00  0.00           O
ATOM   3340  H   LEU X 208      57.580  84.060  48.696  0.00  0.00           H
ATOM   3341  HA  LEU X 208      55.503  82.727  47.174  0.00  0.00           H
ATOM   3342  HB2 LEU X 208      55.584  85.189  47.559  0.00  0.00           H
ATOM   3343  HB3 LEU X 208      57.055  85.278  46.591  0.00  0.00           H
ATOM   3344  HG  LEU X 208      55.804  84.502  44.593  0.00  0.00           H
ATOM   3345 HD11 LEU X 208      53.319  84.475  44.637  0.00  0.00           H
ATOM   3346 HD12 LEU X 208      54.011  83.165  45.593  0.00  0.00           H
ATOM   3347 HD13 LEU X 208      53.360  84.610  46.409  0.00  0.00           H
ATOM   3348 HD21 LEU X 208      56.010  86.911  45.080  0.00  0.00           H
ATOM   3349 HD22 LEU X 208      54.477  86.546  44.273  0.00  0.00           H
ATOM   3350 HD23 LEU X 208      54.505  86.852  46.023  0.00  0.00           H
ATOM   3351  N   ALA X 209      58.600  82.716  46.028  0.00  0.00           N
ATOM   3352  CA  ALA X 209      59.511  81.984  45.148  0.00  0.00           C
ATOM   3353  CB  ALA X 209      60.942  82.491  45.366  0.00  0.00           C
ATOM   3354  C   ALA X 209      59.381  80.465  45.356  0.00  0.00           C
ATOM   3355  O   ALA X 209      59.148  79.748  44.381  0.00  0.00           O
ATOM   3356  H   ALA X 209      58.995  83.374  46.693  0.00  0.00           H
ATOM   3357  HA  ALA X 209      59.235  82.191  44.114  0.00  0.00           H
ATOM   3358  HB1 ALA X 209      61.008  83.549  45.114  0.00  0.00           H
ATOM   3359  HB2 ALA X 209      61.239  82.360  46.405  0.00  0.00           H
ATOM   3360  HB3 ALA X 209      61.631  81.936  44.727  0.00  0.00           H
ATOM   3361  N   LYS X 210      59.407  79.992  46.617  0.00  0.00           N
ATOM   3362  CA  LYS X 210      59.111  78.594  46.990  0.00  0.00           C
ATOM   3363  CB  LYS X 210      59.133  78.408  48.522  0.00  0.00           C
ATOM   3364  CG  LYS X 210      60.539  78.193  49.107  0.00  0.00           C
ATOM   3365  CD  LYS X 210      60.464  77.434  50.440  0.00  0.00           C
ATOM   3366  CE  LYS X 210      61.865  77.110  50.965  0.00  0.00           C
ATOM   3367  NZ  LYS X 210      61.803  76.496  52.311  0.00  0.00           N
ATOM   3368  C   LYS X 210      57.768  78.120  46.424  0.00  0.00           C
ATOM   3369  O   LYS X 210      57.730  77.136  45.686  0.00  0.00           O
ATOM   3370  H   LYS X 210      59.634  80.648  47.358  0.00  0.00           H
ATOM   3371  HA  LYS X 210      59.859  77.932  46.550  0.00  0.00           H
ATOM   3372  HB2 LYS X 210      58.665  79.260  49.015  0.00  0.00           H
ATOM   3373  HB3 LYS X 210      58.530  77.534  48.762  0.00  0.00           H
ATOM   3374  HG2 LYS X 210      61.148  77.621  48.410  0.00  0.00           H
ATOM   3375  HG3 LYS X 210      61.012  79.160  49.271  0.00  0.00           H
ATOM   3376  HD2 LYS X 210      59.929  78.047  51.166  0.00  0.00           H
ATOM   3377  HD3 LYS X 210      59.925  76.496  50.295  0.00  0.00           H
ATOM   3378  HE2 LYS X 210      62.355  76.428  50.264  0.00  0.00           H
ATOM   3379  HE3 LYS X 210      62.446  78.035  51.012  0.00  0.00           H
ATOM   3380  HZ1 LYS X 210      61.437  77.167  52.985  0.00  0.00           H
ATOM   3381  HZ2 LYS X 210      61.197  75.677  52.316  0.00  0.00           H
ATOM   3382  HZ3 LYS X 210      62.719  76.193  52.625  0.00  0.00           H
ATOM   3383  N   ARG X 211      56.670  78.830  46.723  0.00  0.00           N
ATOM   3384  CA  ARG X 211      55.319  78.479  46.241  0.00  0.00           C
ATOM   3385  CB  ARG X 211      54.279  79.490  46.755  0.00  0.00           C
ATOM   3386  CG  ARG X 211      53.856  79.292  48.221  0.00  0.00           C
ATOM   3387  CD  ARG X 211      52.777  80.328  48.584  0.00  0.00           C
ATOM   3388  NE  ARG X 211      52.197  80.122  49.925  0.00  0.00           N
ATOM   3389  CZ  ARG X 211      51.214  79.311  50.267  0.00  0.00           C
ATOM   3390  NH1 ARG X 211      50.691  78.424  49.474  0.00  0.00           N
ATOM   3391  NH2 ARG X 211      50.725  79.375  51.459  0.00  0.00           N
ATOM   3392  C   ARG X 211      55.252  78.379  44.712  0.00  0.00           C
ATOM   3393  O   ARG X 211      54.691  77.411  44.203  0.00  0.00           O
ATOM   3394  H   ARG X 211      56.782  79.635  47.334  0.00  0.00           H
ATOM   3395  HA  ARG X 211      55.056  77.485  46.604  0.00  0.00           H
ATOM   3396  HB2 ARG X 211      54.652  80.505  46.611  0.00  0.00           H
ATOM   3397  HB3 ARG X 211      53.385  79.371  46.147  0.00  0.00           H
ATOM   3398  HG2 ARG X 211      53.450  78.287  48.343  0.00  0.00           H
ATOM   3399  HG3 ARG X 211      54.714  79.408  48.883  0.00  0.00           H
ATOM   3400  HD2 ARG X 211      53.222  81.324  48.542  0.00  0.00           H
ATOM   3401  HD3 ARG X 211      51.977  80.293  47.842  0.00  0.00           H
ATOM   3402  HE  ARG X 211      52.498  80.726  50.692  0.00  0.00           H
ATOM   3403 HH11 ARG X 211      50.912  78.419  48.501  0.00  0.00           H
ATOM   3404 HH12 ARG X 211      49.910  77.883  49.828  0.00  0.00           H
ATOM   3405 HH21 ARG X 211      51.096  80.099  52.080  0.00  0.00           H
ATOM   3406 HH22 ARG X 211      49.947  78.779  51.711  0.00  0.00           H
ATOM   3407  N   VAL X 212      55.836  79.334  43.983  0.00  0.00           N
ATOM   3408  CA  VAL X 212      55.806  79.360  42.511  0.00  0.00           C
ATOM   3409  CB  VAL X 212      56.238  80.737  41.962  0.00  0.00           C
ATOM   3410  CG1 VAL X 212      56.472  80.738  40.444  0.00  0.00           C
ATOM   3411  CG2 VAL X 212      55.142  81.776  42.245  0.00  0.00           C
ATOM   3412  C   VAL X 212      56.601  78.204  41.903  0.00  0.00           C
ATOM   3413  O   VAL X 212      56.038  77.463  41.096  0.00  0.00           O
ATOM   3414  H   VAL X 212      56.283  80.104  44.471  0.00  0.00           H
ATOM   3415  HA  VAL X 212      54.777  79.198  42.193  0.00  0.00           H
ATOM   3416  HB  VAL X 212      57.161  81.049  42.450  0.00  0.00           H
ATOM   3417 HG11 VAL X 212      55.599  80.335  39.928  0.00  0.00           H
ATOM   3418 HG12 VAL X 212      56.661  81.753  40.096  0.00  0.00           H
ATOM   3419 HG13 VAL X 212      57.345  80.133  40.198  0.00  0.00           H
ATOM   3420 HG21 VAL X 212      55.465  82.759  41.907  0.00  0.00           H
ATOM   3421 HG22 VAL X 212      54.224  81.505  41.723  0.00  0.00           H
ATOM   3422 HG23 VAL X 212      54.939  81.832  43.313  0.00  0.00           H
ATOM   3423  N   LYS X 213      57.867  77.984  42.289  0.00  0.00           N
ATOM   3424  CA  LYS X 213      58.679  76.913  41.673  0.00  0.00           C
ATOM   3425  CB  LYS X 213      60.178  77.116  41.954  0.00  0.00           C
ATOM   3426  CG  LYS X 213      60.616  76.885  43.409  0.00  0.00           C
ATOM   3427  CD  LYS X 213      62.068  77.343  43.596  0.00  0.00           C
ATOM   3428  CE  LYS X 213      62.459  77.292  45.072  0.00  0.00           C
ATOM   3429  NZ  LYS X 213      63.899  77.566  45.248  0.00  0.00           N
ATOM   3430  C   LYS X 213      58.163  75.510  42.012  0.00  0.00           C
ATOM   3431  O   LYS X 213      58.127  74.653  41.126  0.00  0.00           O
ATOM   3432  H   LYS X 213      58.287  78.586  42.994  0.00  0.00           H
ATOM   3433  HA  LYS X 213      58.563  77.004  40.592  0.00  0.00           H
ATOM   3434  HB2 LYS X 213      60.746  76.436  41.316  0.00  0.00           H
ATOM   3435  HB3 LYS X 213      60.439  78.134  41.660  0.00  0.00           H
ATOM   3436  HG2 LYS X 213      59.971  77.441  44.083  0.00  0.00           H
ATOM   3437  HG3 LYS X 213      60.537  75.826  43.654  0.00  0.00           H
ATOM   3438  HD2 LYS X 213      62.723  76.688  43.018  0.00  0.00           H
ATOM   3439  HD3 LYS X 213      62.184  78.367  43.236  0.00  0.00           H
ATOM   3440  HE2 LYS X 213      61.863  78.018  45.631  0.00  0.00           H
ATOM   3441  HE3 LYS X 213      62.239  76.292  45.453  0.00  0.00           H
ATOM   3442  HZ1 LYS X 213      64.143  77.619  46.232  0.00  0.00           H
ATOM   3443  HZ2 LYS X 213      64.432  76.815  44.810  0.00  0.00           H
ATOM   3444  HZ3 LYS X 213      64.162  78.453  44.822  0.00  0.00           H
ATOM   3445  N   HIE X 214      57.651  75.308  43.229  0.00  0.00           N
ATOM   3446  CA  HIE X 214      57.041  74.047  43.666  0.00  0.00           C
ATOM   3447  CB  HIE X 214      56.850  74.117  45.184  0.00  0.00           C
ATOM   3448  CG  HIE X 214      56.351  72.845  45.814  0.00  0.00           C
ATOM   3449  ND1 HIE X 214      57.148  71.800  46.298  0.00  0.00           N
ATOM   3450  CE1 HIE X 214      56.293  70.960  46.908  0.00  0.00           C
ATOM   3451  NE2 HIE X 214      55.032  71.402  46.797  0.00  0.00           N
ATOM   3452  CD2 HIE X 214      55.045  72.592  46.114  0.00  0.00           C
ATOM   3453  C   HIE X 214      55.730  73.734  42.929  0.00  0.00           C
ATOM   3454  O   HIE X 214      55.516  72.587  42.532  0.00  0.00           O
ATOM   3455  H   HIE X 214      57.736  76.054  43.911  0.00  0.00           H
ATOM   3456  HA  HIE X 214      57.725  73.224  43.453  0.00  0.00           H
ATOM   3457  HB2 HIE X 214      57.804  74.368  45.646  0.00  0.00           H
ATOM   3458  HB3 HIE X 214      56.148  74.918  45.420  0.00  0.00           H
ATOM   3459  HD2 HIE X 214      54.203  73.241  45.922  0.00  0.00           H
ATOM   3460  HE2 HIE X 214      54.220  70.960  47.240  0.00  0.00           H
ATOM   3461  HE1 HIE X 214      56.576  70.064  47.444  0.00  0.00           H
ATOM   3462  N   ALA X 215      54.882  74.738  42.674  0.00  0.00           N
ATOM   3463  CA  ALA X 215      53.651  74.572  41.895  0.00  0.00           C
ATOM   3464  CB  ALA X 215      52.736  75.769  42.176  0.00  0.00           C
ATOM   3465  C   ALA X 215      53.917  74.391  40.386  0.00  0.00           C
ATOM   3466  O   ALA X 215      53.239  73.595  39.729  0.00  0.00           O
ATOM   3467  H   ALA X 215      55.084  75.658  43.051  0.00  0.00           H
ATOM   3468  HA  ALA X 215      53.139  73.675  42.244  0.00  0.00           H
ATOM   3469  HB1 ALA X 215      51.780  75.631  41.671  0.00  0.00           H
ATOM   3470  HB2 ALA X 215      52.551  75.849  43.248  0.00  0.00           H
ATOM   3471  HB3 ALA X 215      53.203  76.689  41.820  0.00  0.00           H
ATOM   3472  N   LEU X 216      54.926  75.076  39.828  0.00  0.00           N
ATOM   3473  CA  LEU X 216      55.385  74.860  38.448  0.00  0.00           C
ATOM   3474  CB  LEU X 216      56.428  75.926  38.059  0.00  0.00           C
ATOM   3475  CG  LEU X 216      55.859  77.330  37.775  0.00  0.00           C
ATOM   3476  CD1 LEU X 216      57.020  78.302  37.551  0.00  0.00           C
ATOM   3477  CD2 LEU X 216      54.973  77.365  36.525  0.00  0.00           C
ATOM   3478  C   LEU X 216      55.955  73.446  38.242  0.00  0.00           C
ATOM   3479  O   LEU X 216      55.787  72.887  37.156  0.00  0.00           O
ATOM   3480  H   LEU X 216      55.408  75.770  40.392  0.00  0.00           H
ATOM   3481  HA  LEU X 216      54.531  74.943  37.777  0.00  0.00           H
ATOM   3482  HB2 LEU X 216      57.169  75.993  38.857  0.00  0.00           H
ATOM   3483  HB3 LEU X 216      56.950  75.590  37.162  0.00  0.00           H
ATOM   3484  HG  LEU X 216      55.273  77.675  38.624  0.00  0.00           H
ATOM   3485 HD11 LEU X 216      57.608  77.992  36.686  0.00  0.00           H
ATOM   3486 HD12 LEU X 216      56.638  79.307  37.387  0.00  0.00           H
ATOM   3487 HD13 LEU X 216      57.663  78.313  38.431  0.00  0.00           H
ATOM   3488 HD21 LEU X 216      54.073  76.773  36.684  0.00  0.00           H
ATOM   3489 HD22 LEU X 216      54.667  78.390  36.319  0.00  0.00           H
ATOM   3490 HD23 LEU X 216      55.519  76.973  35.666  0.00  0.00           H
ATOM   3491  N   ALA X 217      56.571  72.856  39.274  0.00  0.00           N
ATOM   3492  CA  ALA X 217      57.052  71.475  39.265  0.00  0.00           C
ATOM   3493  CB  ALA X 217      58.083  71.314  40.390  0.00  0.00           C
ATOM   3494  C   ALA X 217      55.914  70.439  39.378  0.00  0.00           C
ATOM   3495  O   ALA X 217      55.959  69.424  38.677  0.00  0.00           O
ATOM   3496  H   ALA X 217      56.741  73.408  40.106  0.00  0.00           H
ATOM   3497  HA  ALA X 217      57.562  71.291  38.317  0.00  0.00           H
ATOM   3498  HB1 ALA X 217      58.476  70.298  40.393  0.00  0.00           H
ATOM   3499  HB2 ALA X 217      58.910  72.007  40.238  0.00  0.00           H
ATOM   3500  HB3 ALA X 217      57.626  71.517  41.358  0.00  0.00           H
ATOM   3501  N   LEU X 218      54.903  70.682  40.227  0.00  0.00           N
ATOM   3502  CA  LEU X 218      53.629  69.942  40.252  0.00  0.00           C
ATOM   3503  CB  LEU X 218      53.849  68.530  40.854  0.00  0.00           C
ATOM   3504  CG  LEU X 218      53.076  67.402  40.152  0.00  0.00           C
ATOM   3505  CD1 LEU X 218      53.616  67.097  38.752  0.00  0.00           C
ATOM   3506  CD2 LEU X 218      53.184  66.120  40.974  0.00  0.00           C
ATOM   3507  C   LEU X 218      52.546  70.713  41.058  0.00  0.00           C
ATOM   3508  O   LEU X 218      52.828  71.132  42.185  0.00  0.00           O
ATOM   3509  H   LEU X 218      54.970  71.503  40.820  0.00  0.00           H
ATOM   3510  HA  LEU X 218      53.308  69.845  39.217  0.00  0.00           H
ATOM   3511  HB2 LEU X 218      54.909  68.270  40.842  0.00  0.00           H
ATOM   3512  HB3 LEU X 218      53.539  68.544  41.895  0.00  0.00           H
ATOM   3513  HG  LEU X 218      52.026  67.676  40.080  0.00  0.00           H
ATOM   3514 HD11 LEU X 218      54.674  66.838  38.813  0.00  0.00           H
ATOM   3515 HD12 LEU X 218      53.073  66.258  38.317  0.00  0.00           H
ATOM   3516 HD13 LEU X 218      53.501  67.962  38.101  0.00  0.00           H
ATOM   3517 HD21 LEU X 218      52.733  66.269  41.954  0.00  0.00           H
ATOM   3518 HD22 LEU X 218      52.656  65.317  40.465  0.00  0.00           H
ATOM   3519 HD23 LEU X 218      54.230  65.837  41.097  0.00  0.00           H
ATOM   3520  N   PRO X 219      51.307  70.881  40.550  0.00  0.00           N
ATOM   3521  CD  PRO X 219      50.863  70.488  39.218  0.00  0.00           C
ATOM   3522  CG  PRO X 219      49.357  70.730  39.186  0.00  0.00           C
ATOM   3523  CB  PRO X 219      49.184  71.888  40.168  0.00  0.00           C
ATOM   3524  CA  PRO X 219      50.222  71.580  41.256  0.00  0.00           C
ATOM   3525  C   PRO X 219      49.611  70.745  42.399  0.00  0.00           C
ATOM   3526  O   PRO X 219      49.576  69.517  42.325  0.00  0.00           O
ATOM   3527  HA  PRO X 219      50.594  72.518  41.671  0.00  0.00           H
ATOM   3528  HB2 PRO X 219      48.167  71.932  40.560  0.00  0.00           H
ATOM   3529  HB3 PRO X 219      49.442  72.826  39.672  0.00  0.00           H
ATOM   3530  HG2 PRO X 219      48.831  69.849  39.556  0.00  0.00           H
ATOM   3531  HG3 PRO X 219      49.016  70.987  38.185  0.00  0.00           H
ATOM   3532  HD2 PRO X 219      51.074  69.440  39.017  0.00  0.00           H
ATOM   3533  HD3 PRO X 219      51.351  71.120  38.474  0.00  0.00           H
ATOM   3534  N   LEU X 220      49.051  71.398  43.431  0.00  0.00           N
ATOM   3535  CA  LEU X 220      48.507  70.746  44.641  0.00  0.00           C
ATOM   3536  CB  LEU X 220      47.821  71.803  45.533  0.00  0.00           C
ATOM   3537  CG  LEU X 220      47.318  71.293  46.901  0.00  0.00           C
ATOM   3538  CD1 LEU X 220      48.423  70.645  47.740  0.00  0.00           C
ATOM   3539  CD2 LEU X 220      46.735  72.465  47.692  0.00  0.00           C
ATOM   3540  C   LEU X 220      47.515  69.609  44.360  0.00  0.00           C
ATOM   3541  O   LEU X 220      47.564  68.580  45.024  0.00  0.00           O
ATOM   3542  H   LEU X 220      49.153  72.411  43.460  0.00  0.00           H
ATOM   3543  HA  LEU X 220      49.347  70.320  45.188  0.00  0.00           H
ATOM   3544  HB2 LEU X 220      48.521  72.607  45.719  0.00  0.00           H
ATOM   3545  HB3 LEU X 220      46.976  72.228  44.990  0.00  0.00           H
ATOM   3546  HG  LEU X 220      46.523  70.564  46.746  0.00  0.00           H
ATOM   3547 HD11 LEU X 220      49.284  71.308  47.809  0.00  0.00           H
ATOM   3548 HD12 LEU X 220      48.050  70.428  48.741  0.00  0.00           H
ATOM   3549 HD13 LEU X 220      48.730  69.703  47.287  0.00  0.00           H
ATOM   3550 HD21 LEU X 220      46.353  72.114  48.650  0.00  0.00           H
ATOM   3551 HD22 LEU X 220      47.497  73.225  47.862  0.00  0.00           H
ATOM   3552 HD23 LEU X 220      45.910  72.906  47.134  0.00  0.00           H
ATOM   3553  N   HIE X 221      46.638  69.758  43.361  0.00  0.00           N
ATOM   3554  CA  HIE X 221      45.639  68.734  43.015  0.00  0.00           C
ATOM   3555  CB  HIE X 221      44.651  69.331  42.005  0.00  0.00           C
ATOM   3556  CG  HIE X 221      43.437  68.473  41.751  0.00  0.00           C
ATOM   3557  ND1 HIE X 221      42.618  67.902  42.733  0.00  0.00           N
ATOM   3558  CE1 HIE X 221      41.613  67.311  42.061  0.00  0.00           C
ATOM   3559  NE2 HIE X 221      41.775  67.466  40.738  0.00  0.00           N
ATOM   3560  CD2 HIE X 221      42.919  68.196  40.522  0.00  0.00           C
ATOM   3561  C   HIE X 221      46.258  67.421  42.500  0.00  0.00           C
ATOM   3562  O   HIE X 221      45.603  66.380  42.524  0.00  0.00           O
ATOM   3563  H   HIE X 221      46.660  70.619  42.837  0.00  0.00           H
ATOM   3564  HA  HIE X 221      45.084  68.477  43.920  0.00  0.00           H
ATOM   3565  HB2 HIE X 221      44.299  70.292  42.381  0.00  0.00           H
ATOM   3566  HB3 HIE X 221      45.168  69.506  41.060  0.00  0.00           H
ATOM   3567  HD2 HIE X 221      43.308  68.521  39.567  0.00  0.00           H
ATOM   3568  HE2 HIE X 221      41.132  67.140  40.014  0.00  0.00           H
ATOM   3569  HE1 HIE X 221      40.777  66.797  42.519  0.00  0.00           H
ATOM   3570  N   TRP X 222      47.527  67.454  42.079  0.00  0.00           N
ATOM   3571  CA  TRP X 222      48.335  66.298  41.675  0.00  0.00           C
ATOM   3572  CB  TRP X 222      49.079  66.649  40.379  0.00  0.00           C
ATOM   3573  CG  TRP X 222      48.265  66.863  39.134  0.00  0.00           C
ATOM   3574  CD1 TRP X 222      46.921  66.754  39.000  0.00  0.00           C
ATOM   3575  NE1 TRP X 222      46.562  66.981  37.686  0.00  0.00           N
ATOM   3576  CE2 TRP X 222      47.661  67.230  36.895  0.00  0.00           C
ATOM   3577  CZ2 TRP X 222      47.825  67.466  35.522  0.00  0.00           C
ATOM   3578  CH2 TRP X 222      49.121  67.675  35.017  0.00  0.00           C
ATOM   3579  CZ3 TRP X 222      50.226  67.643  35.883  0.00  0.00           C
ATOM   3580  CE3 TRP X 222      50.048  67.397  37.257  0.00  0.00           C
ATOM   3581  CD2 TRP X 222      48.763  67.182  37.799  0.00  0.00           C
ATOM   3582  C   TRP X 222      49.319  65.831  42.767  0.00  0.00           C
ATOM   3583  O   TRP X 222      50.009  64.830  42.570  0.00  0.00           O
ATOM   3584  H   TRP X 222      48.009  68.347  42.105  0.00  0.00           H
ATOM   3585  HA  TRP X 222      47.681  65.451  41.467  0.00  0.00           H
ATOM   3586  HB2 TRP X 222      49.671  67.548  40.551  0.00  0.00           H
ATOM   3587  HB3 TRP X 222      49.786  65.848  40.163  0.00  0.00           H
ATOM   3588  HD1 TRP X 222      46.228  66.490  39.791  0.00  0.00           H
ATOM   3589  HE1 TRP X 222      45.614  66.874  37.348  0.00  0.00           H
ATOM   3590  HE3 TRP X 222      50.905  67.349  37.908  0.00  0.00           H
ATOM   3591  HZ2 TRP X 222      46.966  67.486  34.867  0.00  0.00           H
ATOM   3592  HZ3 TRP X 222      51.222  67.801  35.490  0.00  0.00           H
ATOM   3593  HH2 TRP X 222      49.278  67.858  33.965  0.00  0.00           H
ATOM   3594  N   ARG X 223      49.384  66.518  43.916  0.00  0.00           N
ATOM   3595  CA  ARG X 223      50.215  66.185  45.089  0.00  0.00           C
ATOM   3596  CB  ARG X 223      50.927  67.454  45.594  0.00  0.00           C
ATOM   3597  CG  ARG X 223      51.980  67.958  44.593  0.00  0.00           C
ATOM   3598  CD  ARG X 223      52.879  69.003  45.259  0.00  0.00           C
ATOM   3599  NE  ARG X 223      53.859  69.591  44.330  0.00  0.00           N
ATOM   3600  CZ  ARG X 223      55.080  69.161  44.077  0.00  0.00           C
ATOM   3601  NH1 ARG X 223      55.509  67.983  44.425  0.00  0.00           N
ATOM   3602  NH2 ARG X 223      55.918  69.909  43.427  0.00  0.00           N
ATOM   3603  C   ARG X 223      49.393  65.509  46.191  0.00  0.00           C
ATOM   3604  O   ARG X 223      48.165  65.522  46.156  0.00  0.00           O
ATOM   3605  H   ARG X 223      48.727  67.282  44.037  0.00  0.00           H
ATOM   3606  HA  ARG X 223      50.983  65.467  44.810  0.00  0.00           H
ATOM   3607  HB2 ARG X 223      50.195  68.238  45.782  0.00  0.00           H
ATOM   3608  HB3 ARG X 223      51.421  67.232  46.540  0.00  0.00           H
ATOM   3609  HG2 ARG X 223      52.597  67.124  44.262  0.00  0.00           H
ATOM   3610  HG3 ARG X 223      51.487  68.398  43.726  0.00  0.00           H
ATOM   3611  HD2 ARG X 223      52.255  69.802  45.664  0.00  0.00           H
ATOM   3612  HD3 ARG X 223      53.403  68.531  46.091  0.00  0.00           H
ATOM   3613  HE  ARG X 223      53.588  70.442  43.849  0.00  0.00           H
ATOM   3614 HH11 ARG X 223      54.871  67.277  44.760  0.00  0.00           H
ATOM   3615 HH12 ARG X 223      56.443  67.710  44.158  0.00  0.00           H
ATOM   3616 HH21 ARG X 223      55.669  70.858  43.173  0.00  0.00           H
ATOM   3617 HH22 ARG X 223      56.856  69.564  43.272  0.00  0.00           H
ATOM   3618  N   VAL X 224      50.060  64.891  47.167  0.00  0.00           N
ATOM   3619  CA  VAL X 224      49.400  64.227  48.310  0.00  0.00           C
ATOM   3620  CB  VAL X 224      50.020  62.841  48.575  0.00  0.00           C
ATOM   3621  CG1 VAL X 224      49.383  62.147  49.789  0.00  0.00           C
ATOM   3622  CG2 VAL X 224      49.848  61.906  47.368  0.00  0.00           C
ATOM   3623  C   VAL X 224      49.493  65.141  49.542  0.00  0.00           C
ATOM   3624  O   VAL X 224      50.598  65.319  50.055  0.00  0.00           O
ATOM   3625  H   VAL X 224      51.076  64.945  47.158  0.00  0.00           H
ATOM   3626  HA  VAL X 224      48.353  64.052  48.069  0.00  0.00           H
ATOM   3627  HB  VAL X 224      51.085  62.962  48.762  0.00  0.00           H
ATOM   3628 HG11 VAL X 224      48.310  62.020  49.636  0.00  0.00           H
ATOM   3629 HG12 VAL X 224      49.843  61.170  49.935  0.00  0.00           H
ATOM   3630 HG13 VAL X 224      49.546  62.729  50.695  0.00  0.00           H
ATOM   3631 HG21 VAL X 224      50.347  62.325  46.495  0.00  0.00           H
ATOM   3632 HG22 VAL X 224      50.303  60.939  47.585  0.00  0.00           H
ATOM   3633 HG23 VAL X 224      48.789  61.764  47.152  0.00  0.00           H
ATOM   3634  N   PRO X 225      48.393  65.731  50.054  0.00  0.00           N
ATOM   3635  CD  PRO X 225      47.033  65.596  49.554  0.00  0.00           C
ATOM   3636  CG  PRO X 225      46.136  66.277  50.582  0.00  0.00           C
ATOM   3637  CB  PRO X 225      47.037  67.309  51.258  0.00  0.00           C
ATOM   3638  CA  PRO X 225      48.467  66.786  51.074  0.00  0.00           C
ATOM   3639  C   PRO X 225      49.132  66.363  52.398  0.00  0.00           C
ATOM   3640  O   PRO X 225      49.855  67.160  52.998  0.00  0.00           O
ATOM   3641  HA  PRO X 225      49.064  67.603  50.670  0.00  0.00           H
ATOM   3642  HB2 PRO X 225      46.775  67.426  52.311  0.00  0.00           H
ATOM   3643  HB3 PRO X 225      46.938  68.266  50.743  0.00  0.00           H
ATOM   3644  HG2 PRO X 225      45.810  65.543  51.314  0.00  0.00           H
ATOM   3645  HG3 PRO X 225      45.270  66.744  50.111  0.00  0.00           H
ATOM   3646  HD2 PRO X 225      46.746  64.548  49.454  0.00  0.00           H
ATOM   3647  HD3 PRO X 225      46.947  66.105  48.593  0.00  0.00           H
ATOM   3648  N   ARG X 226      49.004  65.098  52.830  0.00  0.00           N
ATOM   3649  CA  ARG X 226      49.744  64.584  54.002  0.00  0.00           C
ATOM   3650  CB  ARG X 226      49.207  63.187  54.362  0.00  0.00           C
ATOM   3651  CG  ARG X 226      49.684  62.609  55.709  0.00  0.00           C
ATOM   3652  CD  ARG X 226      49.004  63.227  56.942  0.00  0.00           C
ATOM   3653  NE  ARG X 226      49.624  64.483  57.424  0.00  0.00           N
ATOM   3654  CZ  ARG X 226      49.459  64.973  58.647  0.00  0.00           C
ATOM   3655  NH1 ARG X 226      48.777  64.353  59.558  0.00  0.00           N
ATOM   3656  NH2 ARG X 226      49.959  66.110  59.035  0.00  0.00           N
ATOM   3657  C   ARG X 226      51.271  64.575  53.801  0.00  0.00           C
ATOM   3658  O   ARG X 226      51.997  64.717  54.782  0.00  0.00           O
ATOM   3659  H   ARG X 226      48.343  64.484  52.357  0.00  0.00           H
ATOM   3660  HA  ARG X 226      49.546  65.258  54.833  0.00  0.00           H
ATOM   3661  HB2 ARG X 226      48.117  63.224  54.387  0.00  0.00           H
ATOM   3662  HB3 ARG X 226      49.494  62.493  53.571  0.00  0.00           H
ATOM   3663  HG2 ARG X 226      49.427  61.549  55.706  0.00  0.00           H
ATOM   3664  HG3 ARG X 226      50.768  62.671  55.804  0.00  0.00           H
ATOM   3665  HD2 ARG X 226      47.948  63.399  56.723  0.00  0.00           H
ATOM   3666  HD3 ARG X 226      49.056  62.483  57.740  0.00  0.00           H
ATOM   3667  HE  ARG X 226      50.251  64.972  56.808  0.00  0.00           H
ATOM   3668 HH11 ARG X 226      48.147  63.603  59.293  0.00  0.00           H
ATOM   3669 HH12 ARG X 226      48.689  64.804  60.470  0.00  0.00           H
ATOM   3670 HH21 ARG X 226      50.325  66.779  58.383  0.00  0.00           H
ATOM   3671 HH22 ARG X 226      49.716  66.387  59.987  0.00  0.00           H
ATOM   3672  N   ILE X 227      51.747  64.443  52.557  0.00  0.00           N
ATOM   3673  CA  ILE X 227      53.172  64.455  52.166  0.00  0.00           C
ATOM   3674  CB  ILE X 227      53.416  63.478  50.983  0.00  0.00           C
ATOM   3675  CG2 ILE X 227      54.873  63.551  50.483  0.00  0.00           C
ATOM   3676  CG1 ILE X 227      53.056  62.027  51.392  0.00  0.00           C
ATOM   3677  CD1 ILE X 227      53.141  60.992  50.259  0.00  0.00           C
ATOM   3678  C   ILE X 227      53.646  65.886  51.850  0.00  0.00           C
ATOM   3679  O   ILE X 227      54.769  66.248  52.205  0.00  0.00           O
ATOM   3680  H   ILE X 227      51.068  64.415  51.808  0.00  0.00           H
ATOM   3681  HA  ILE X 227      53.769  64.107  53.010  0.00  0.00           H
ATOM   3682  HB  ILE X 227      52.771  63.774  50.156  0.00  0.00           H
ATOM   3683 HG12 ILE X 227      53.714  61.709  52.202  0.00  0.00           H
ATOM   3684 HG13 ILE X 227      52.032  62.000  51.765  0.00  0.00           H
ATOM   3685 HG21 ILE X 227      55.566  63.300  51.286  0.00  0.00           H
ATOM   3686 HG22 ILE X 227      55.029  62.872  49.645  0.00  0.00           H
ATOM   3687 HG23 ILE X 227      55.097  64.549  50.110  0.00  0.00           H
ATOM   3688 HD11 ILE X 227      54.169  60.866  49.927  0.00  0.00           H
ATOM   3689 HD12 ILE X 227      52.775  60.030  50.623  0.00  0.00           H
ATOM   3690 HD13 ILE X 227      52.530  61.304  49.415  0.00  0.00           H
ATOM   3691  N   GLU X 228      52.790  66.726  51.256  0.00  0.00           N
ATOM   3692  CA  GLU X 228      53.033  68.163  51.022  0.00  0.00           C
ATOM   3693  CB  GLU X 228      51.749  68.793  50.441  0.00  0.00           C
ATOM   3694  CG  GLU X 228      51.868  70.256  49.977  0.00  0.00           C
ATOM   3695  CD  GLU X 228      52.563  70.427  48.618  0.00  0.00           C
ATOM   3696  OE1 GLU X 228      52.208  71.384  47.884  0.00  0.00           O
ATOM   3697  OE2 GLU X 228      53.479  69.635  48.289  0.00  0.00           O
ATOM   3698  C   GLU X 228      53.460  68.877  52.314  0.00  0.00           C
ATOM   3699  O   GLU X 228      54.400  69.675  52.307  0.00  0.00           O
ATOM   3700  H   GLU X 228      51.908  66.344  50.931  0.00  0.00           H
ATOM   3701  HA  GLU X 228      53.843  68.275  50.305  0.00  0.00           H
ATOM   3702  HB2 GLU X 228      51.398  68.191  49.601  0.00  0.00           H
ATOM   3703  HB3 GLU X 228      50.980  68.760  51.212  0.00  0.00           H
ATOM   3704  HG2 GLU X 228      50.856  70.656  49.896  0.00  0.00           H
ATOM   3705  HG3 GLU X 228      52.388  70.848  50.732  0.00  0.00           H
ATOM   3706  N   ALA X 229      52.862  68.485  53.444  0.00  0.00           N
ATOM   3707  CA  ALA X 229      53.208  68.943  54.786  0.00  0.00           C
ATOM   3708  CB  ALA X 229      52.444  68.061  55.778  0.00  0.00           C
ATOM   3709  C   ALA X 229      54.717  68.902  55.090  0.00  0.00           C
ATOM   3710  O   ALA X 229      55.246  69.841  55.688  0.00  0.00           O
ATOM   3711  H   ALA X 229      52.058  67.876  53.352  0.00  0.00           H
ATOM   3712  HA  ALA X 229      52.874  69.974  54.901  0.00  0.00           H
ATOM   3713  HB1 ALA X 229      52.834  67.044  55.751  0.00  0.00           H
ATOM   3714  HB2 ALA X 229      52.556  68.460  56.786  0.00  0.00           H
ATOM   3715  HB3 ALA X 229      51.387  68.038  55.513  0.00  0.00           H
ATOM   3716  N   ARG X 230      55.442  67.859  54.653  0.00  0.00           N
ATOM   3717  CA  ARG X 230      56.871  67.689  54.977  0.00  0.00           C
ATOM   3718  CB  ARG X 230      57.283  66.219  54.743  0.00  0.00           C
ATOM   3719  CG  ARG X 230      58.689  65.843  55.255  0.00  0.00           C
ATOM   3720  CD  ARG X 230      58.864  66.079  56.764  0.00  0.00           C
ATOM   3721  NE  ARG X 230      60.270  66.004  57.191  0.00  0.00           N
ATOM   3722  CZ  ARG X 230      61.148  66.991  57.178  0.00  0.00           C
ATOM   3723  NH1 ARG X 230      60.896  68.143  56.629  0.00  0.00           N
ATOM   3724  NH2 ARG X 230      62.305  66.831  57.743  0.00  0.00           N
ATOM   3725  C   ARG X 230      57.783  68.701  54.266  0.00  0.00           C
ATOM   3726  O   ARG X 230      58.901  68.936  54.735  0.00  0.00           O
ATOM   3727  H   ARG X 230      54.984  67.167  54.068  0.00  0.00           H
ATOM   3728  HA  ARG X 230      56.962  67.915  56.038  0.00  0.00           H
ATOM   3729  HB2 ARG X 230      56.560  65.571  55.239  0.00  0.00           H
ATOM   3730  HB3 ARG X 230      57.236  66.003  53.675  0.00  0.00           H
ATOM   3731  HG2 ARG X 230      58.866  64.787  55.050  0.00  0.00           H
ATOM   3732  HG3 ARG X 230      59.437  66.413  54.704  0.00  0.00           H
ATOM   3733  HD2 ARG X 230      58.481  67.057  57.045  0.00  0.00           H
ATOM   3734  HD3 ARG X 230      58.289  65.328  57.305  0.00  0.00           H
ATOM   3735  HE  ARG X 230      60.565  65.150  57.655  0.00  0.00           H
ATOM   3736 HH11 ARG X 230      60.052  68.285  56.093  0.00  0.00           H
ATOM   3737 HH12 ARG X 230      61.559  68.906  56.732  0.00  0.00           H
ATOM   3738 HH21 ARG X 230      62.493  65.936  58.184  0.00  0.00           H
ATOM   3739 HH22 ARG X 230      63.025  67.534  57.659  0.00  0.00           H
ATOM   3740  N   TRP X 231      57.291  69.344  53.206  0.00  0.00           N
ATOM   3741  CA  TRP X 231      57.913  70.504  52.559  0.00  0.00           C
ATOM   3742  CB  TRP X 231      57.774  70.366  51.037  0.00  0.00           C
ATOM   3743  CG  TRP X 231      58.233  71.563  50.266  0.00  0.00           C
ATOM   3744  CD1 TRP X 231      59.513  71.840  49.930  0.00  0.00           C
ATOM   3745  NE1 TRP X 231      59.570  73.054  49.276  0.00  0.00           N
ATOM   3746  CE2 TRP X 231      58.317  73.612  49.136  0.00  0.00           C
ATOM   3747  CZ2 TRP X 231      57.855  74.792  48.541  0.00  0.00           C
ATOM   3748  CH2 TRP X 231      56.483  75.092  48.581  0.00  0.00           C
ATOM   3749  CZ3 TRP X 231      55.589  74.203  49.206  0.00  0.00           C
ATOM   3750  CE3 TRP X 231      56.063  73.012  49.792  0.00  0.00           C
ATOM   3751  CD2 TRP X 231      57.438  72.685  49.770  0.00  0.00           C
ATOM   3752  C   TRP X 231      57.311  71.823  53.059  0.00  0.00           C
ATOM   3753  O   TRP X 231      58.040  72.769  53.364  0.00  0.00           O
ATOM   3754  H   TRP X 231      56.366  69.078  52.891  0.00  0.00           H
ATOM   3755  HA  TRP X 231      58.976  70.543  52.793  0.00  0.00           H
ATOM   3756  HB2 TRP X 231      58.345  69.499  50.704  0.00  0.00           H
ATOM   3757  HB3 TRP X 231      56.727  70.185  50.788  0.00  0.00           H
ATOM   3758  HD1 TRP X 231      60.370  71.219  50.167  0.00  0.00           H
ATOM   3759  HE1 TRP X 231      60.445  73.492  48.999  0.00  0.00           H
ATOM   3760  HE3 TRP X 231      55.366  72.317  50.238  0.00  0.00           H
ATOM   3761  HZ2 TRP X 231      58.549  75.440  48.029  0.00  0.00           H
ATOM   3762  HZ3 TRP X 231      54.530  74.417  49.207  0.00  0.00           H
ATOM   3763  HH2 TRP X 231      56.114  75.989  48.108  0.00  0.00           H
ATOM   3764  N   PHE X 232      55.985  71.891  53.199  0.00  0.00           N
ATOM   3765  CA  PHE X 232      55.285  73.136  53.505  0.00  0.00           C
ATOM   3766  CB  PHE X 232      53.810  72.982  53.131  0.00  0.00           C
ATOM   3767  CG  PHE X 232      53.033  74.282  53.186  0.00  0.00           C
ATOM   3768  CD1 PHE X 232      51.991  74.438  54.115  0.00  0.00           C
ATOM   3769  CE1 PHE X 232      51.253  75.632  54.161  0.00  0.00           C
ATOM   3770  CZ  PHE X 232      51.575  76.686  53.293  0.00  0.00           C
ATOM   3771  CE2 PHE X 232      52.625  76.543  52.369  0.00  0.00           C
ATOM   3772  CD2 PHE X 232      53.347  75.338  52.308  0.00  0.00           C
ATOM   3773  C   PHE X 232      55.475  73.614  54.955  0.00  0.00           C
ATOM   3774  O   PHE X 232      55.526  74.820  55.189  0.00  0.00           O
ATOM   3775  H   PHE X 232      55.428  71.086  52.927  0.00  0.00           H
ATOM   3776  HA  PHE X 232      55.706  73.909  52.863  0.00  0.00           H
ATOM   3777  HB2 PHE X 232      53.737  72.591  52.115  0.00  0.00           H
ATOM   3778  HB3 PHE X 232      53.357  72.251  53.800  0.00  0.00           H
ATOM   3779  HD1 PHE X 232      51.748  73.630  54.783  0.00  0.00           H
ATOM   3780  HD2 PHE X 232      54.148  75.228  51.591  0.00  0.00           H
ATOM   3781  HE1 PHE X 232      50.443  75.744  54.866  0.00  0.00           H
ATOM   3782  HE2 PHE X 232      52.877  77.360  51.709  0.00  0.00           H
ATOM   3783  HZ  PHE X 232      51.019  77.609  53.351  0.00  0.00           H
ATOM   3784  N   ILE X 233      55.704  72.714  55.922  0.00  0.00           N
ATOM   3785  CA  ILE X 233      56.100  73.078  57.301  0.00  0.00           C
ATOM   3786  CB  ILE X 233      56.018  71.826  58.221  0.00  0.00           C
ATOM   3787  CG2 ILE X 233      56.615  72.079  59.621  0.00  0.00           C
ATOM   3788  CG1 ILE X 233      54.542  71.382  58.384  0.00  0.00           C
ATOM   3789  CD1 ILE X 233      54.348  69.981  58.986  0.00  0.00           C
ATOM   3790  C   ILE X 233      57.478  73.783  57.332  0.00  0.00           C
ATOM   3791  O   ILE X 233      57.788  74.504  58.280  0.00  0.00           O
ATOM   3792  H   ILE X 233      55.627  71.727  55.690  0.00  0.00           H
ATOM   3793  HA  ILE X 233      55.382  73.808  57.676  0.00  0.00           H
ATOM   3794  HB  ILE X 233      56.583  71.018  57.754  0.00  0.00           H
ATOM   3795 HG12 ILE X 233      54.023  72.106  59.011  0.00  0.00           H
ATOM   3796 HG13 ILE X 233      54.049  71.379  57.413  0.00  0.00           H
ATOM   3797 HG21 ILE X 233      56.145  72.952  60.076  0.00  0.00           H
ATOM   3798 HG22 ILE X 233      56.460  71.216  60.265  0.00  0.00           H
ATOM   3799 HG23 ILE X 233      57.690  72.241  59.548  0.00  0.00           H
ATOM   3800 HD11 ILE X 233      53.293  69.712  58.934  0.00  0.00           H
ATOM   3801 HD12 ILE X 233      54.922  69.249  58.419  0.00  0.00           H
ATOM   3802 HD13 ILE X 233      54.654  69.960  60.031  0.00  0.00           H
ATOM   3803  N   GLU X 234      58.288  73.655  56.276  0.00  0.00           N
ATOM   3804  CA  GLU X 234      59.557  74.377  56.086  0.00  0.00           C
ATOM   3805  CB  GLU X 234      60.643  73.395  55.601  0.00  0.00           C
ATOM   3806  CG  GLU X 234      60.933  72.259  56.598  0.00  0.00           C
ATOM   3807  CD  GLU X 234      62.079  71.326  56.166  0.00  0.00           C
ATOM   3808  OE1 GLU X 234      62.426  70.403  56.939  0.00  0.00           O
ATOM   3809  OE2 GLU X 234      62.650  71.475  55.058  0.00  0.00           O
ATOM   3810  C   GLU X 234      59.425  75.617  55.164  0.00  0.00           C
ATOM   3811  O   GLU X 234      60.416  76.311  54.929  0.00  0.00           O
ATOM   3812  H   GLU X 234      57.986  73.066  55.509  0.00  0.00           H
ATOM   3813  HA  GLU X 234      59.894  74.767  57.047  0.00  0.00           H
ATOM   3814  HB2 GLU X 234      60.323  72.951  54.663  0.00  0.00           H
ATOM   3815  HB3 GLU X 234      61.565  73.952  55.432  0.00  0.00           H
ATOM   3816  HG2 GLU X 234      61.184  72.704  57.560  0.00  0.00           H
ATOM   3817  HG3 GLU X 234      60.031  71.657  56.730  0.00  0.00           H
ATOM   3818  N   ALA X 235      58.216  75.933  54.673  0.00  0.00           N
ATOM   3819  CA  ALA X 235      57.935  77.064  53.773  0.00  0.00           C
ATOM   3820  CB  ALA X 235      57.459  76.504  52.425  0.00  0.00           C
ATOM   3821  C   ALA X 235      56.924  78.081  54.346  0.00  0.00           C
ATOM   3822  O   ALA X 235      57.168  79.284  54.286  0.00  0.00           O
ATOM   3823  H   ALA X 235      57.444  75.324  54.909  0.00  0.00           H
ATOM   3824  HA  ALA X 235      58.858  77.616  53.590  0.00  0.00           H
ATOM   3825  HB1 ALA X 235      56.500  76.002  52.544  0.00  0.00           H
ATOM   3826  HB2 ALA X 235      57.342  77.321  51.711  0.00  0.00           H
ATOM   3827  HB3 ALA X 235      58.188  75.795  52.033  0.00  0.00           H
ATOM   3828  N   TYR X 236      55.822  77.626  54.958  0.00  0.00           N
ATOM   3829  CA  TYR X 236      54.808  78.476  55.609  0.00  0.00           C
ATOM   3830  CB  TYR X 236      53.744  77.554  56.233  0.00  0.00           C
ATOM   3831  CG  TYR X 236      52.722  78.236  57.129  0.00  0.00           C
ATOM   3832  CD1 TYR X 236      52.634  77.874  58.488  0.00  0.00           C
ATOM   3833  CE1 TYR X 236      51.739  78.543  59.345  0.00  0.00           C
ATOM   3834  CZ  TYR X 236      50.923  79.576  58.843  0.00  0.00           C
ATOM   3835  OH  TYR X 236      50.130  80.280  59.693  0.00  0.00           O
ATOM   3836  CE2 TYR X 236      50.979  79.915  57.474  0.00  0.00           C
ATOM   3837  CD2 TYR X 236      51.879  79.245  56.619  0.00  0.00           C
ATOM   3838  C   TYR X 236      55.420  79.399  56.677  0.00  0.00           C
ATOM   3839  O   TYR X 236      55.062  80.569  56.784  0.00  0.00           O
ATOM   3840  H   TYR X 236      55.660  76.624  54.963  0.00  0.00           H
ATOM   3841  HA  TYR X 236      54.332  79.109  54.859  0.00  0.00           H
ATOM   3842  HB2 TYR X 236      53.217  77.044  55.431  0.00  0.00           H
ATOM   3843  HB3 TYR X 236      54.254  76.785  56.816  0.00  0.00           H
ATOM   3844  HD1 TYR X 236      53.269  77.094  58.882  0.00  0.00           H
ATOM   3845  HD2 TYR X 236      51.940  79.528  55.576  0.00  0.00           H
ATOM   3846  HE1 TYR X 236      51.696  78.290  60.390  0.00  0.00           H
ATOM   3847  HE2 TYR X 236      50.350  80.707  57.096  0.00  0.00           H
ATOM   3848  HH  TYR X 236      50.263  80.015  60.613  0.00  0.00           H
ATOM   3849  N   GLU X 237      56.424  78.893  57.399  0.00  0.00           N
ATOM   3850  CA  GLU X 237      57.208  79.604  58.419  0.00  0.00           C
ATOM   3851  CB  GLU X 237      58.211  78.578  58.985  0.00  0.00           C
ATOM   3852  CG  GLU X 237      58.899  79.012  60.285  0.00  0.00           C
ATOM   3853  CD  GLU X 237      59.704  77.867  60.918  0.00  0.00           C
ATOM   3854  OE1 GLU X 237      59.168  76.760  61.157  0.00  0.00           O
ATOM   3855  OE2 GLU X 237      60.916  78.044  61.186  0.00  0.00           O
ATOM   3856  C   GLU X 237      57.913  80.880  57.897  0.00  0.00           C
ATOM   3857  O   GLU X 237      58.346  81.720  58.693  0.00  0.00           O
ATOM   3858  H   GLU X 237      56.669  77.931  57.220  0.00  0.00           H
ATOM   3859  HA  GLU X 237      56.535  79.909  59.221  0.00  0.00           H
ATOM   3860  HB2 GLU X 237      57.668  77.653  59.184  0.00  0.00           H
ATOM   3861  HB3 GLU X 237      58.970  78.362  58.232  0.00  0.00           H
ATOM   3862  HG2 GLU X 237      59.567  79.845  60.068  0.00  0.00           H
ATOM   3863  HG3 GLU X 237      58.147  79.362  60.993  0.00  0.00           H
ATOM   3864  N   GLN X 238      58.022  81.052  56.575  0.00  0.00           N
ATOM   3865  CA  GLN X 238      58.683  82.184  55.915  0.00  0.00           C
ATOM   3866  CB  GLN X 238      59.452  81.669  54.684  0.00  0.00           C
ATOM   3867  CG  GLN X 238      60.502  80.607  55.042  0.00  0.00           C
ATOM   3868  CD  GLN X 238      61.293  80.142  53.827  0.00  0.00           C
ATOM   3869  OE1 GLN X 238      61.097  79.049  53.312  0.00  0.00           O
ATOM   3870  NE2 GLN X 238      62.199  80.951  53.327  0.00  0.00           N
ATOM   3871  C   GLN X 238      57.725  83.328  55.524  0.00  0.00           C
ATOM   3872  O   GLN X 238      58.197  84.433  55.241  0.00  0.00           O
ATOM   3873  H   GLN X 238      57.625  80.341  55.969  0.00  0.00           H
ATOM   3874  HA  GLN X 238      59.415  82.615  56.599  0.00  0.00           H
ATOM   3875  HB2 GLN X 238      58.753  81.240  53.970  0.00  0.00           H
ATOM   3876  HB3 GLN X 238      59.951  82.507  54.201  0.00  0.00           H
ATOM   3877  HG2 GLN X 238      61.194  81.017  55.777  0.00  0.00           H
ATOM   3878  HG3 GLN X 238      60.003  79.740  55.471  0.00  0.00           H
ATOM   3879 HE21 GLN X 238      62.748  80.624  52.535  0.00  0.00           H
ATOM   3880 HE22 GLN X 238      62.399  81.829  53.793  0.00  0.00           H
ATOM   3881  N   GLU X 239      56.403  83.115  55.511  0.00  0.00           N
ATOM   3882  CA  GLU X 239      55.435  84.163  55.142  0.00  0.00           C
ATOM   3883  CB  GLU X 239      54.029  83.588  54.884  0.00  0.00           C
ATOM   3884  CG  GLU X 239      53.985  82.615  53.694  0.00  0.00           C
ATOM   3885  CD  GLU X 239      52.573  82.300  53.166  0.00  0.00           C
ATOM   3886  OE1 GLU X 239      52.411  81.247  52.509  0.00  0.00           O
ATOM   3887  OE2 GLU X 239      51.625  83.107  53.327  0.00  0.00           O
ATOM   3888  C   GLU X 239      55.376  85.293  56.188  0.00  0.00           C
ATOM   3889  O   GLU X 239      55.530  85.063  57.390  0.00  0.00           O
ATOM   3890  H   GLU X 239      56.044  82.214  55.811  0.00  0.00           H
ATOM   3891  HA  GLU X 239      55.769  84.616  54.209  0.00  0.00           H
ATOM   3892  HB2 GLU X 239      53.653  83.093  55.780  0.00  0.00           H
ATOM   3893  HB3 GLU X 239      53.387  84.435  54.659  0.00  0.00           H
ATOM   3894  HG2 GLU X 239      54.547  83.056  52.877  0.00  0.00           H
ATOM   3895  HG3 GLU X 239      54.484  81.686  53.980  0.00  0.00           H
ATOM   3896  N   ALA X 240      55.126  86.535  55.758  0.00  0.00           N
ATOM   3897  CA  ALA X 240      55.059  87.679  56.675  0.00  0.00           C
ATOM   3898  CB  ALA X 240      55.314  88.967  55.890  0.00  0.00           C
ATOM   3899  C   ALA X 240      53.730  87.752  57.448  0.00  0.00           C
ATOM   3900  O   ALA X 240      53.686  88.324  58.539  0.00  0.00           O
ATOM   3901  H   ALA X 240      54.947  86.698  54.775  0.00  0.00           H
ATOM   3902  HA  ALA X 240      55.856  87.578  57.414  0.00  0.00           H
ATOM   3903  HB1 ALA X 240      55.378  89.808  56.580  0.00  0.00           H
ATOM   3904  HB2 ALA X 240      56.250  88.890  55.336  0.00  0.00           H
ATOM   3905  HB3 ALA X 240      54.490  89.148  55.205  0.00  0.00           H
ATOM   3906  N   ASN X 241      52.660  87.168  56.898  0.00  0.00           N
ATOM   3907  CA  ASN X 241      51.334  87.046  57.520  0.00  0.00           C
ATOM   3908  CB  ASN X 241      50.256  87.056  56.413  0.00  0.00           C
ATOM   3909  CG  ASN X 241      50.131  85.714  55.708  0.00  0.00           C
ATOM   3910  OD1 ASN X 241      49.287  84.893  56.030  0.00  0.00           O
ATOM   3911  ND2 ASN X 241      51.000  85.428  54.772  0.00  0.00           N
ATOM   3912  C   ASN X 241      51.186  85.816  58.447  0.00  0.00           C
ATOM   3913  O   ASN X 241      50.102  85.591  58.985  0.00  0.00           O
ATOM   3914  H   ASN X 241      52.772  86.812  55.957  0.00  0.00           H
ATOM   3915  HA  ASN X 241      51.170  87.926  58.146  0.00  0.00           H
ATOM   3916  HB2 ASN X 241      49.291  87.279  56.865  0.00  0.00           H
ATOM   3917  HB3 ASN X 241      50.470  87.835  55.682  0.00  0.00           H
ATOM   3918 HD21 ASN X 241      50.989  84.501  54.345  0.00  0.00           H
ATOM   3919 HD22 ASN X 241      51.653  86.125  54.442  0.00  0.00           H
ATOM   3920  N   MET X 242      52.235  84.999  58.601  0.00  0.00           N
ATOM   3921  CA  MET X 242      52.195  83.684  59.260  0.00  0.00           C
ATOM   3922  CB  MET X 242      53.618  83.094  59.221  0.00  0.00           C
ATOM   3923  CG  MET X 242      53.758  81.596  59.502  0.00  0.00           C
ATOM   3924  SD  MET X 242      53.528  81.015  61.204  0.00  0.00           S
ATOM   3925  CE  MET X 242      54.981  81.738  62.006  0.00  0.00           C
ATOM   3926  C   MET X 242      51.632  83.762  60.692  0.00  0.00           C
ATOM   3927  O   MET X 242      52.028  84.624  61.484  0.00  0.00           O
ATOM   3928  H   MET X 242      53.106  85.266  58.165  0.00  0.00           H
ATOM   3929  HA  MET X 242      51.544  83.036  58.670  0.00  0.00           H
ATOM   3930  HB2 MET X 242      54.005  83.237  58.214  0.00  0.00           H
ATOM   3931  HB3 MET X 242      54.255  83.644  59.909  0.00  0.00           H
ATOM   3932  HG2 MET X 242      53.072  81.064  58.849  0.00  0.00           H
ATOM   3933  HG3 MET X 242      54.764  81.307  59.204  0.00  0.00           H
ATOM   3934  HE1 MET X 242      54.908  82.825  62.007  0.00  0.00           H
ATOM   3935  HE2 MET X 242      55.048  81.381  63.034  0.00  0.00           H
ATOM   3936  HE3 MET X 242      55.879  81.433  61.469  0.00  0.00           H
ATOM   3937  N   ASN X 243      50.712  82.852  61.024  0.00  0.00           N
ATOM   3938  CA  ASN X 243      50.172  82.648  62.369  0.00  0.00           C
ATOM   3939  CB  ASN X 243      48.638  82.540  62.274  0.00  0.00           C
ATOM   3940  CG  ASN X 243      47.964  82.282  63.614  0.00  0.00           C
ATOM   3941  OD1 ASN X 243      48.599  82.119  64.649  0.00  0.00           O
ATOM   3942  ND2 ASN X 243      46.658  82.210  63.628  0.00  0.00           N
ATOM   3943  C   ASN X 243      50.823  81.404  63.027  0.00  0.00           C
ATOM   3944  O   ASN X 243      50.567  80.279  62.564  0.00  0.00           O
ATOM   3945  H   ASN X 243      50.424  82.194  60.310  0.00  0.00           H
ATOM   3946  HA  ASN X 243      50.375  83.529  62.975  0.00  0.00           H
ATOM   3947  HB2 ASN X 243      48.237  83.468  61.865  0.00  0.00           H
ATOM   3948  HB3 ASN X 243      48.364  81.731  61.597  0.00  0.00           H
ATOM   3949 HD21 ASN X 243      46.204  82.038  64.515  0.00  0.00           H
ATOM   3950 HD22 ASN X 243      46.127  82.453  62.791  0.00  0.00           H
ATOM   3951  N   PRO X 244      51.617  81.567  64.112  0.00  0.00           N
ATOM   3952  CD  PRO X 244      52.061  82.841  64.672  0.00  0.00           C
ATOM   3953  CG  PRO X 244      53.319  82.539  65.481  0.00  0.00           C
ATOM   3954  CB  PRO X 244      53.077  81.110  65.952  0.00  0.00           C
ATOM   3955  CA  PRO X 244      52.309  80.467  64.791  0.00  0.00           C
ATOM   3956  C   PRO X 244      51.397  79.344  65.306  0.00  0.00           C
ATOM   3957  O   PRO X 244      51.844  78.203  65.401  0.00  0.00           O
ATOM   3958  HA  PRO X 244      53.027  80.037  64.094  0.00  0.00           H
ATOM   3959  HB2 PRO X 244      52.457  81.130  66.851  0.00  0.00           H
ATOM   3960  HB3 PRO X 244      54.015  80.589  66.150  0.00  0.00           H
ATOM   3961  HG2 PRO X 244      53.438  83.228  66.317  0.00  0.00           H
ATOM   3962  HG3 PRO X 244      54.194  82.573  64.831  0.00  0.00           H
ATOM   3963  HD2 PRO X 244      51.285  83.239  65.328  0.00  0.00           H
ATOM   3964  HD3 PRO X 244      52.304  83.564  63.893  0.00  0.00           H
ATOM   3965  N   THR X 245      50.118  79.623  65.585  0.00  0.00           N
ATOM   3966  CA  THR X 245      49.126  78.625  66.033  0.00  0.00           C
ATOM   3967  CB  THR X 245      47.752  79.304  66.174  0.00  0.00           C
ATOM   3968  CG2 THR X 245      46.644  78.394  66.701  0.00  0.00           C
ATOM   3969  OG1 THR X 245      47.861  80.381  67.078  0.00  0.00           O
ATOM   3970  C   THR X 245      49.026  77.442  65.063  0.00  0.00           C
ATOM   3971  O   THR X 245      49.026  76.286  65.488  0.00  0.00           O
ATOM   3972  H   THR X 245      49.793  80.579  65.473  0.00  0.00           H
ATOM   3973  HA  THR X 245      49.421  78.233  67.006  0.00  0.00           H
ATOM   3974  HB  THR X 245      47.449  79.692  65.201  0.00  0.00           H
ATOM   3975 HG21 THR X 245      46.913  78.012  67.682  0.00  0.00           H
ATOM   3976 HG22 THR X 245      45.717  78.962  66.783  0.00  0.00           H
ATOM   3977 HG23 THR X 245      46.478  77.561  66.019  0.00  0.00           H
ATOM   3978  HG1 THR X 245      47.072  80.943  66.904  0.00  0.00           H
ATOM   3979  N   LEU X 246      49.013  77.720  63.753  0.00  0.00           N
ATOM   3980  CA  LEU X 246      48.958  76.695  62.704  0.00  0.00           C
ATOM   3981  CB  LEU X 246      48.490  77.348  61.388  0.00  0.00           C
ATOM   3982  CG  LEU X 246      47.037  77.865  61.414  0.00  0.00           C
ATOM   3983  CD1 LEU X 246      46.754  78.715  60.177  0.00  0.00           C
ATOM   3984  CD2 LEU X 246      46.026  76.716  61.436  0.00  0.00           C
ATOM   3985  C   LEU X 246      50.309  75.984  62.527  0.00  0.00           C
ATOM   3986  O   LEU X 246      50.342  74.771  62.328  0.00  0.00           O
ATOM   3987  H   LEU X 246      49.086  78.689  63.473  0.00  0.00           H
ATOM   3988  HA  LEU X 246      48.243  75.925  62.995  0.00  0.00           H
ATOM   3989  HB2 LEU X 246      49.156  78.180  61.163  0.00  0.00           H
ATOM   3990  HB3 LEU X 246      48.585  76.622  60.578  0.00  0.00           H
ATOM   3991  HG  LEU X 246      46.886  78.489  62.295  0.00  0.00           H
ATOM   3992 HD11 LEU X 246      47.460  79.545  60.121  0.00  0.00           H
ATOM   3993 HD12 LEU X 246      46.834  78.113  59.274  0.00  0.00           H
ATOM   3994 HD13 LEU X 246      45.751  79.134  60.243  0.00  0.00           H
ATOM   3995 HD21 LEU X 246      46.166  76.109  62.327  0.00  0.00           H
ATOM   3996 HD22 LEU X 246      45.015  77.123  61.453  0.00  0.00           H
ATOM   3997 HD23 LEU X 246      46.146  76.092  60.550  0.00  0.00           H
ATOM   3998  N   LEU X 247      51.422  76.716  62.654  0.00  0.00           N
ATOM   3999  CA  LEU X 247      52.778  76.165  62.538  0.00  0.00           C
ATOM   4000  CB  LEU X 247      53.782  77.334  62.561  0.00  0.00           C
ATOM   4001  CG  LEU X 247      55.254  76.918  62.389  0.00  0.00           C
ATOM   4002  CD1 LEU X 247      55.535  76.392  60.979  0.00  0.00           C
ATOM   4003  CD2 LEU X 247      56.146  78.126  62.650  0.00  0.00           C
ATOM   4004  C   LEU X 247      53.074  75.156  63.658  0.00  0.00           C
ATOM   4005  O   LEU X 247      53.563  74.056  63.392  0.00  0.00           O
ATOM   4006  H   LEU X 247      51.321  77.694  62.885  0.00  0.00           H
ATOM   4007  HA  LEU X 247      52.856  75.638  61.586  0.00  0.00           H
ATOM   4008  HB2 LEU X 247      53.528  78.044  61.776  0.00  0.00           H
ATOM   4009  HB3 LEU X 247      53.686  77.849  63.517  0.00  0.00           H
ATOM   4010  HG  LEU X 247      55.510  76.146  63.113  0.00  0.00           H
ATOM   4011 HD11 LEU X 247      55.274  77.150  60.241  0.00  0.00           H
ATOM   4012 HD12 LEU X 247      56.594  76.159  60.876  0.00  0.00           H
ATOM   4013 HD13 LEU X 247      54.963  75.484  60.792  0.00  0.00           H
ATOM   4014 HD21 LEU X 247      55.971  78.507  63.657  0.00  0.00           H
ATOM   4015 HD22 LEU X 247      57.192  77.834  62.579  0.00  0.00           H
ATOM   4016 HD23 LEU X 247      55.937  78.913  61.926  0.00  0.00           H
ATOM   4017  N   LYS X 248      52.746  75.514  64.905  0.00  0.00           N
ATOM   4018  CA  LYS X 248      52.972  74.664  66.078  0.00  0.00           C
ATOM   4019  CB  LYS X 248      52.787  75.501  67.359  0.00  0.00           C
ATOM   4020  CG  LYS X 248      53.446  74.877  68.601  0.00  0.00           C
ATOM   4021  CD  LYS X 248      54.979  74.968  68.542  0.00  0.00           C
ATOM   4022  CE  LYS X 248      55.606  74.520  69.863  0.00  0.00           C
ATOM   4023  NZ  LYS X 248      57.076  74.677  69.830  0.00  0.00           N
ATOM   4024  C   LYS X 248      52.075  73.428  66.044  0.00  0.00           C
ATOM   4025  O   LYS X 248      52.573  72.320  66.228  0.00  0.00           O
ATOM   4026  H   LYS X 248      52.366  76.447  65.050  0.00  0.00           H
ATOM   4027  HA  LYS X 248      53.999  74.305  66.029  0.00  0.00           H
ATOM   4028  HB2 LYS X 248      53.217  76.494  67.210  0.00  0.00           H
ATOM   4029  HB3 LYS X 248      51.721  75.634  67.549  0.00  0.00           H
ATOM   4030  HG2 LYS X 248      53.098  75.423  69.479  0.00  0.00           H
ATOM   4031  HG3 LYS X 248      53.140  73.835  68.703  0.00  0.00           H
ATOM   4032  HD2 LYS X 248      55.363  74.343  67.736  0.00  0.00           H
ATOM   4033  HD3 LYS X 248      55.266  76.003  68.354  0.00  0.00           H
ATOM   4034  HE2 LYS X 248      55.191  75.117  70.679  0.00  0.00           H
ATOM   4035  HE3 LYS X 248      55.348  73.474  70.052  0.00  0.00           H
ATOM   4036  HZ1 LYS X 248      57.362  75.653  69.795  0.00  0.00           H
ATOM   4037  HZ2 LYS X 248      57.511  74.279  70.660  0.00  0.00           H
ATOM   4038  HZ3 LYS X 248      57.494  74.212  69.030  0.00  0.00           H
ATOM   4039  N   LEU X 249      50.787  73.590  65.715  0.00  0.00           N
ATOM   4040  CA  LEU X 249      49.862  72.463  65.547  0.00  0.00           C
ATOM   4041  CB  LEU X 249      48.439  72.999  65.309  0.00  0.00           C
ATOM   4042  CG  LEU X 249      47.361  71.909  65.132  0.00  0.00           C
ATOM   4043  CD1 LEU X 249      47.257  70.946  66.320  0.00  0.00           C
ATOM   4044  CD2 LEU X 249      45.997  72.573  64.948  0.00  0.00           C
ATOM   4045  C   LEU X 249      50.314  71.502  64.435  0.00  0.00           C
ATOM   4046  O   LEU X 249      50.217  70.292  64.619  0.00  0.00           O
ATOM   4047  H   LEU X 249      50.437  74.530  65.572  0.00  0.00           H
ATOM   4048  HA  LEU X 249      49.861  71.894  66.476  0.00  0.00           H
ATOM   4049  HB2 LEU X 249      48.164  73.631  66.154  0.00  0.00           H
ATOM   4050  HB3 LEU X 249      48.447  73.623  64.413  0.00  0.00           H
ATOM   4051  HG  LEU X 249      47.577  71.329  64.235  0.00  0.00           H
ATOM   4052 HD11 LEU X 249      47.053  71.492  67.237  0.00  0.00           H
ATOM   4053 HD12 LEU X 249      46.450  70.234  66.147  0.00  0.00           H
ATOM   4054 HD13 LEU X 249      48.181  70.380  66.429  0.00  0.00           H
ATOM   4055 HD21 LEU X 249      46.013  73.196  64.054  0.00  0.00           H
ATOM   4056 HD22 LEU X 249      45.234  71.805  64.831  0.00  0.00           H
ATOM   4057 HD23 LEU X 249      45.757  73.192  65.812  0.00  0.00           H
ATOM   4058  N   ALA X 250      50.865  72.005  63.325  0.00  0.00           N
ATOM   4059  CA  ALA X 250      51.383  71.155  62.253  0.00  0.00           C
ATOM   4060  CB  ALA X 250      51.712  72.026  61.041  0.00  0.00           C
ATOM   4061  C   ALA X 250      52.594  70.313  62.684  0.00  0.00           C
ATOM   4062  O   ALA X 250      52.645  69.121  62.385  0.00  0.00           O
ATOM   4063  H   ALA X 250      50.876  73.010  63.187  0.00  0.00           H
ATOM   4064  HA  ALA X 250      50.600  70.455  61.968  0.00  0.00           H
ATOM   4065  HB1 ALA X 250      52.537  72.701  61.269  0.00  0.00           H
ATOM   4066  HB2 ALA X 250      51.985  71.386  60.203  0.00  0.00           H
ATOM   4067  HB3 ALA X 250      50.839  72.612  60.763  0.00  0.00           H
ATOM   4068  N   LYS X 251      53.543  70.904  63.424  0.00  0.00           N
ATOM   4069  CA  LYS X 251      54.712  70.186  63.967  0.00  0.00           C
ATOM   4070  CB  LYS X 251      55.717  71.202  64.545  0.00  0.00           C
ATOM   4071  CG  LYS X 251      56.377  72.045  63.437  0.00  0.00           C
ATOM   4072  CD  LYS X 251      57.217  73.200  64.002  0.00  0.00           C
ATOM   4073  CE  LYS X 251      57.800  74.029  62.849  0.00  0.00           C
ATOM   4074  NZ  LYS X 251      58.617  75.161  63.341  0.00  0.00           N
ATOM   4075  C   LYS X 251      54.298  69.124  64.998  0.00  0.00           C
ATOM   4076  O   LYS X 251      54.819  68.011  64.964  0.00  0.00           O
ATOM   4077  H   LYS X 251      53.443  71.895  63.619  0.00  0.00           H
ATOM   4078  HA  LYS X 251      55.198  69.635  63.160  0.00  0.00           H
ATOM   4079  HB2 LYS X 251      55.202  71.857  65.249  0.00  0.00           H
ATOM   4080  HB3 LYS X 251      56.499  70.663  65.082  0.00  0.00           H
ATOM   4081  HG2 LYS X 251      57.016  71.398  62.836  0.00  0.00           H
ATOM   4082  HG3 LYS X 251      55.610  72.466  62.788  0.00  0.00           H
ATOM   4083  HD2 LYS X 251      56.582  73.838  64.620  0.00  0.00           H
ATOM   4084  HD3 LYS X 251      58.023  72.800  64.618  0.00  0.00           H
ATOM   4085  HE2 LYS X 251      58.411  73.384  62.212  0.00  0.00           H
ATOM   4086  HE3 LYS X 251      56.971  74.413  62.250  0.00  0.00           H
ATOM   4087  HZ1 LYS X 251      58.115  75.693  64.050  0.00  0.00           H
ATOM   4088  HZ2 LYS X 251      59.485  74.837  63.760  0.00  0.00           H
ATOM   4089  HZ3 LYS X 251      58.859  75.798  62.580  0.00  0.00           H
ATOM   4090  N   LEU X 252      53.322  69.438  65.856  0.00  0.00           N
ATOM   4091  CA  LEU X 252      52.741  68.502  66.829  0.00  0.00           C
ATOM   4092  CB  LEU X 252      51.773  69.271  67.754  0.00  0.00           C
ATOM   4093  CG  LEU X 252      52.456  70.248  68.729  0.00  0.00           C
ATOM   4094  CD1 LEU X 252      51.429  71.186  69.365  0.00  0.00           C
ATOM   4095  CD2 LEU X 252      53.163  69.506  69.858  0.00  0.00           C
ATOM   4096  C   LEU X 252      52.020  67.325  66.146  0.00  0.00           C
ATOM   4097  O   LEU X 252      52.308  66.166  66.446  0.00  0.00           O
ATOM   4098  H   LEU X 252      52.962  70.384  65.828  0.00  0.00           H
ATOM   4099  HA  LEU X 252      53.543  68.068  67.427  0.00  0.00           H
ATOM   4100  HB2 LEU X 252      51.070  69.825  67.132  0.00  0.00           H
ATOM   4101  HB3 LEU X 252      51.196  68.549  68.333  0.00  0.00           H
ATOM   4102  HG  LEU X 252      53.188  70.851  68.199  0.00  0.00           H
ATOM   4103 HD11 LEU X 252      51.940  71.906  70.004  0.00  0.00           H
ATOM   4104 HD12 LEU X 252      50.901  71.728  68.584  0.00  0.00           H
ATOM   4105 HD13 LEU X 252      50.719  70.618  69.964  0.00  0.00           H
ATOM   4106 HD21 LEU X 252      53.968  68.889  69.459  0.00  0.00           H
ATOM   4107 HD22 LEU X 252      53.593  70.223  70.558  0.00  0.00           H
ATOM   4108 HD23 LEU X 252      52.447  68.873  70.382  0.00  0.00           H
ATOM   4109  N   ASP X 253      51.108  67.612  65.212  0.00  0.00           N
ATOM   4110  CA  ASP X 253      50.327  66.590  64.508  0.00  0.00           C
ATOM   4111  CB  ASP X 253      49.225  67.256  63.674  0.00  0.00           C
ATOM   4112  CG  ASP X 253      48.464  66.230  62.828  0.00  0.00           C
ATOM   4113  OD1 ASP X 253      47.548  65.562  63.364  0.00  0.00           O
ATOM   4114  OD2 ASP X 253      48.783  66.111  61.622  0.00  0.00           O
ATOM   4115  C   ASP X 253      51.206  65.691  63.633  0.00  0.00           C
ATOM   4116  O   ASP X 253      51.068  64.474  63.704  0.00  0.00           O
ATOM   4117  H   ASP X 253      50.915  68.586  65.002  0.00  0.00           H
ATOM   4118  HA  ASP X 253      49.844  65.946  65.246  0.00  0.00           H
ATOM   4119  HB2 ASP X 253      48.528  67.770  64.337  0.00  0.00           H
ATOM   4120  HB3 ASP X 253      49.678  67.998  63.014  0.00  0.00           H
ATOM   4121  N   PHE X 254      52.144  66.246  62.857  0.00  0.00           N
ATOM   4122  CA  PHE X 254      52.994  65.445  61.969  0.00  0.00           C
ATOM   4123  CB  PHE X 254      53.864  66.381  61.116  0.00  0.00           C
ATOM   4124  CG  PHE X 254      54.537  65.690  59.946  0.00  0.00           C
ATOM   4125  CD1 PHE X 254      55.747  64.991  60.126  0.00  0.00           C
ATOM   4126  CE1 PHE X 254      56.344  64.327  59.040  0.00  0.00           C
ATOM   4127  CZ  PHE X 254      55.734  64.365  57.774  0.00  0.00           C
ATOM   4128  CE2 PHE X 254      54.530  65.065  57.588  0.00  0.00           C
ATOM   4129  CD2 PHE X 254      53.933  65.727  58.674  0.00  0.00           C
ATOM   4130  C   PHE X 254      53.842  64.431  62.755  0.00  0.00           C
ATOM   4131  O   PHE X 254      53.891  63.250  62.403  0.00  0.00           O
ATOM   4132  H   PHE X 254      52.237  67.257  62.838  0.00  0.00           H
ATOM   4133  HA  PHE X 254      52.346  64.876  61.301  0.00  0.00           H
ATOM   4134  HB2 PHE X 254      53.234  67.176  60.717  0.00  0.00           H
ATOM   4135  HB3 PHE X 254      54.622  66.850  61.746  0.00  0.00           H
ATOM   4136  HD1 PHE X 254      56.213  64.953  61.102  0.00  0.00           H
ATOM   4137  HD2 PHE X 254      53.002  66.256  58.534  0.00  0.00           H
ATOM   4138  HE1 PHE X 254      57.265  63.777  59.180  0.00  0.00           H
ATOM   4139  HE2 PHE X 254      54.057  65.078  56.615  0.00  0.00           H
ATOM   4140  HZ  PHE X 254      56.186  63.851  56.942  0.00  0.00           H
ATOM   4141  N   ASN X 255      54.447  64.858  63.869  0.00  0.00           N
ATOM   4142  CA  ASN X 255      55.248  63.979  64.722  0.00  0.00           C
ATOM   4143  CB  ASN X 255      56.026  64.838  65.734  0.00  0.00           C
ATOM   4144  CG  ASN X 255      57.158  65.637  65.106  0.00  0.00           C
ATOM   4145  OD1 ASN X 255      57.488  65.519  63.932  0.00  0.00           O
ATOM   4146  ND2 ASN X 255      57.824  66.460  65.876  0.00  0.00           N
ATOM   4147  C   ASN X 255      54.390  62.903  65.411  0.00  0.00           C
ATOM   4148  O   ASN X 255      54.801  61.738  65.467  0.00  0.00           O
ATOM   4149  H   ASN X 255      54.367  65.836  64.122  0.00  0.00           H
ATOM   4150  HA  ASN X 255      55.970  63.450  64.096  0.00  0.00           H
ATOM   4151  HB2 ASN X 255      55.346  65.525  66.238  0.00  0.00           H
ATOM   4152  HB3 ASN X 255      56.466  64.189  66.489  0.00  0.00           H
ATOM   4153 HD21 ASN X 255      58.557  66.998  65.437  0.00  0.00           H
ATOM   4154 HD22 ASN X 255      57.656  66.521  66.869  0.00  0.00           H
ATOM   4155  N   MET X 256      53.185  63.254  65.878  0.00  0.00           N
ATOM   4156  CA  MET X 256      52.258  62.301  66.497  0.00  0.00           C
ATOM   4157  CB  MET X 256      51.164  63.060  67.262  0.00  0.00           C
ATOM   4158  CG  MET X 256      50.203  62.093  67.970  0.00  0.00           C
ATOM   4159  SD  MET X 256      49.133  62.825  69.241  0.00  0.00           S
ATOM   4160  CE  MET X 256      48.262  64.088  68.275  0.00  0.00           C
ATOM   4161  C   MET X 256      51.675  61.306  65.483  0.00  0.00           C
ATOM   4162  O   MET X 256      51.669  60.108  65.754  0.00  0.00           O
ATOM   4163  H   MET X 256      52.900  64.227  65.807  0.00  0.00           H
ATOM   4164  HA  MET X 256      52.818  61.713  67.226  0.00  0.00           H
ATOM   4165  HB2 MET X 256      51.638  63.696  68.011  0.00  0.00           H
ATOM   4166  HB3 MET X 256      50.602  63.691  66.571  0.00  0.00           H
ATOM   4167  HG2 MET X 256      49.570  61.618  67.220  0.00  0.00           H
ATOM   4168  HG3 MET X 256      50.793  61.312  68.452  0.00  0.00           H
ATOM   4169  HE1 MET X 256      48.968  64.838  67.918  0.00  0.00           H
ATOM   4170  HE2 MET X 256      47.767  63.624  67.421  0.00  0.00           H
ATOM   4171  HE3 MET X 256      47.515  64.578  68.900  0.00  0.00           H
ATOM   4172  N   VAL X 257      51.250  61.751  64.299  0.00  0.00           N
ATOM   4173  CA  VAL X 257      50.721  60.874  63.238  0.00  0.00           C
ATOM   4174  CB  VAL X 257      50.014  61.703  62.143  0.00  0.00           C
ATOM   4175  CG1 VAL X 257      49.604  60.863  60.927  0.00  0.00           C
ATOM   4176  CG2 VAL X 257      48.731  62.328  62.713  0.00  0.00           C
ATOM   4177  C   VAL X 257      51.811  59.942  62.694  0.00  0.00           C
ATOM   4178  O   VAL X 257      51.532  58.772  62.442  0.00  0.00           O
ATOM   4179  H   VAL X 257      51.275  62.752  64.120  0.00  0.00           H
ATOM   4180  HA  VAL X 257      49.968  60.223  63.681  0.00  0.00           H
ATOM   4181  HB  VAL X 257      50.679  62.497  61.801  0.00  0.00           H
ATOM   4182 HG11 VAL X 257      48.990  61.457  60.250  0.00  0.00           H
ATOM   4183 HG12 VAL X 257      50.493  60.546  60.386  0.00  0.00           H
ATOM   4184 HG13 VAL X 257      49.040  59.986  61.246  0.00  0.00           H
ATOM   4185 HG21 VAL X 257      48.964  62.989  63.546  0.00  0.00           H
ATOM   4186 HG22 VAL X 257      48.229  62.921  61.949  0.00  0.00           H
ATOM   4187 HG23 VAL X 257      48.055  61.549  63.063  0.00  0.00           H
ATOM   4188  N   GLN X 258      53.075  60.381  62.635  0.00  0.00           N
ATOM   4189  CA  GLN X 258      54.214  59.481  62.404  0.00  0.00           C
ATOM   4190  CB  GLN X 258      55.496  60.316  62.255  0.00  0.00           C
ATOM   4191  CG  GLN X 258      56.740  59.452  62.004  0.00  0.00           C
ATOM   4192  CD  GLN X 258      58.003  60.298  61.950  0.00  0.00           C
ATOM   4193  OE1 GLN X 258      58.688  60.479  62.950  0.00  0.00           O
ATOM   4194  NE2 GLN X 258      58.321  60.868  60.812  0.00  0.00           N
ATOM   4195  C   GLN X 258      54.340  58.419  63.517  0.00  0.00           C
ATOM   4196  O   GLN X 258      54.469  57.235  63.213  0.00  0.00           O
ATOM   4197  H   GLN X 258      53.260  61.368  62.786  0.00  0.00           H
ATOM   4198  HA  GLN X 258      54.047  58.949  61.467  0.00  0.00           H
ATOM   4199  HB2 GLN X 258      55.373  61.006  61.418  0.00  0.00           H
ATOM   4200  HB3 GLN X 258      55.653  60.903  63.159  0.00  0.00           H
ATOM   4201  HG2 GLN X 258      56.859  58.728  62.808  0.00  0.00           H
ATOM   4202  HG3 GLN X 258      56.622  58.911  61.065  0.00  0.00           H
ATOM   4203 HE21 GLN X 258      59.169  61.421  60.752  0.00  0.00           H
ATOM   4204 HE22 GLN X 258      57.713  60.758  60.006  0.00  0.00           H
ATOM   4205  N   SER X 259      54.249  58.810  64.795  0.00  0.00           N
ATOM   4206  CA  SER X 259      54.292  57.882  65.944  0.00  0.00           C
ATOM   4207  CB  SER X 259      54.284  58.703  67.246  0.00  0.00           C
ATOM   4208  OG  SER X 259      54.574  57.921  68.393  0.00  0.00           O
ATOM   4209  C   SER X 259      53.135  56.861  65.923  0.00  0.00           C
ATOM   4210  O   SER X 259      53.305  55.717  66.351  0.00  0.00           O
ATOM   4211  H   SER X 259      54.136  59.800  64.984  0.00  0.00           H
ATOM   4212  HA  SER X 259      55.227  57.323  65.900  0.00  0.00           H
ATOM   4213  HB2 SER X 259      55.030  59.497  67.173  0.00  0.00           H
ATOM   4214  HB3 SER X 259      53.306  59.165  67.377  0.00  0.00           H
ATOM   4215  HG  SER X 259      55.515  58.078  68.621  0.00  0.00           H
ATOM   4216  N   ILE X 260      51.964  57.236  65.392  0.00  0.00           N
ATOM   4217  CA  ILE X 260      50.799  56.350  65.205  0.00  0.00           C
ATOM   4218  CB  ILE X 260      49.509  57.202  65.071  0.00  0.00           C
ATOM   4219  CG2 ILE X 260      48.272  56.359  64.706  0.00  0.00           C
ATOM   4220  CG1 ILE X 260      49.208  57.953  66.392  0.00  0.00           C
ATOM   4221  CD1 ILE X 260      48.161  59.066  66.255  0.00  0.00           C
ATOM   4222  C   ILE X 260      51.019  55.396  64.015  0.00  0.00           C
ATOM   4223  O   ILE X 260      50.817  54.187  64.162  0.00  0.00           O
ATOM   4224  H   ILE X 260      51.864  58.211  65.131  0.00  0.00           H
ATOM   4225  HA  ILE X 260      50.689  55.726  66.093  0.00  0.00           H
ATOM   4226  HB  ILE X 260      49.667  57.930  64.275  0.00  0.00           H
ATOM   4227 HG12 ILE X 260      48.864  57.241  67.142  0.00  0.00           H
ATOM   4228 HG13 ILE X 260      50.116  58.408  66.782  0.00  0.00           H
ATOM   4229 HG21 ILE X 260      48.467  55.724  63.845  0.00  0.00           H
ATOM   4230 HG22 ILE X 260      47.971  55.738  65.548  0.00  0.00           H
ATOM   4231 HG23 ILE X 260      47.442  57.011  64.439  0.00  0.00           H
ATOM   4232 HD11 ILE X 260      47.186  58.649  66.006  0.00  0.00           H
ATOM   4233 HD12 ILE X 260      48.079  59.593  67.205  0.00  0.00           H
ATOM   4234 HD13 ILE X 260      48.466  59.773  65.484  0.00  0.00           H
ATOM   4235  N   HIE X 261      51.485  55.897  62.862  0.00  0.00           N
ATOM   4236  CA  HIE X 261      51.781  55.082  61.670  0.00  0.00           C
ATOM   4237  CB  HIE X 261      52.104  55.988  60.465  0.00  0.00           C
ATOM   4238  CG  HIE X 261      50.900  56.569  59.756  0.00  0.00           C
ATOM   4239  ND1 HIE X 261      49.790  55.840  59.319  0.00  0.00           N
ATOM   4240  CE1 HIE X 261      49.017  56.708  58.643  0.00  0.00           C
ATOM   4241  NE2 HIE X 261      49.572  57.927  58.638  0.00  0.00           N
ATOM   4242  CD2 HIE X 261      50.769  57.856  59.323  0.00  0.00           C
ATOM   4243  C   HIE X 261      52.923  54.079  61.898  0.00  0.00           C
ATOM   4244  O   HIE X 261      52.848  52.957  61.404  0.00  0.00           O
ATOM   4245  H   HIE X 261      51.603  56.904  62.791  0.00  0.00           H
ATOM   4246  HA  HIE X 261      50.901  54.486  61.422  0.00  0.00           H
ATOM   4247  HB2 HIE X 261      52.766  56.795  60.783  0.00  0.00           H
ATOM   4248  HB3 HIE X 261      52.644  55.397  59.725  0.00  0.00           H
ATOM   4249  HD2 HIE X 261      51.487  58.650  59.470  0.00  0.00           H
ATOM   4250  HE2 HIE X 261      49.167  58.737  58.175  0.00  0.00           H
ATOM   4251  HE1 HIE X 261      48.069  56.468  58.179  0.00  0.00           H
ATOM   4252  N   GLN X 262      53.951  54.420  62.682  0.00  0.00           N
ATOM   4253  CA  GLN X 262      55.053  53.498  63.008  0.00  0.00           C
ATOM   4254  CB  GLN X 262      56.092  54.228  63.874  0.00  0.00           C
ATOM   4255  CG  GLN X 262      56.991  55.126  63.007  0.00  0.00           C
ATOM   4256  CD  GLN X 262      57.919  56.028  63.814  0.00  0.00           C
ATOM   4257  OE1 GLN X 262      57.876  56.116  65.033  0.00  0.00           O
ATOM   4258  NE2 GLN X 262      58.798  56.742  63.154  0.00  0.00           N
ATOM   4259  C   GLN X 262      54.560  52.212  63.694  0.00  0.00           C
ATOM   4260  O   GLN X 262      54.999  51.117  63.333  0.00  0.00           O
ATOM   4261  H   GLN X 262      53.997  55.373  63.030  0.00  0.00           H
ATOM   4262  HA  GLN X 262      55.536  53.185  62.083  0.00  0.00           H
ATOM   4263  HB2 GLN X 262      55.579  54.824  64.632  0.00  0.00           H
ATOM   4264  HB3 GLN X 262      56.724  53.498  64.381  0.00  0.00           H
ATOM   4265  HG2 GLN X 262      57.602  54.494  62.362  0.00  0.00           H
ATOM   4266  HG3 GLN X 262      56.382  55.758  62.364  0.00  0.00           H
ATOM   4267 HE21 GLN X 262      59.433  57.325  63.676  0.00  0.00           H
ATOM   4268 HE22 GLN X 262      58.811  56.699  62.139  0.00  0.00           H
ATOM   4269  N   LYS X 263      53.578  52.319  64.600  0.00  0.00           N
ATOM   4270  CA  LYS X 263      52.951  51.152  65.242  0.00  0.00           C
ATOM   4271  CB  LYS X 263      52.047  51.606  66.401  0.00  0.00           C
ATOM   4272  CG  LYS X 263      52.836  52.175  67.592  0.00  0.00           C
ATOM   4273  CD  LYS X 263      51.893  52.676  68.692  0.00  0.00           C
ATOM   4274  CE  LYS X 263      52.695  52.947  69.968  0.00  0.00           C
ATOM   4275  NZ  LYS X 263      51.874  53.576  71.028  0.00  0.00           N
ATOM   4276  C   LYS X 263      52.184  50.272  64.252  0.00  0.00           C
ATOM   4277  O   LYS X 263      52.194  49.048  64.386  0.00  0.00           O
ATOM   4278  H   LYS X 263      53.246  53.245  64.840  0.00  0.00           H
ATOM   4279  HA  LYS X 263      53.742  50.519  65.632  0.00  0.00           H
ATOM   4280  HB2 LYS X 263      51.347  52.358  66.039  0.00  0.00           H
ATOM   4281  HB3 LYS X 263      51.472  50.747  66.753  0.00  0.00           H
ATOM   4282  HG2 LYS X 263      53.470  51.391  68.004  0.00  0.00           H
ATOM   4283  HG3 LYS X 263      53.471  53.000  67.265  0.00  0.00           H
ATOM   4284  HD2 LYS X 263      51.397  53.586  68.353  0.00  0.00           H
ATOM   4285  HD3 LYS X 263      51.139  51.916  68.903  0.00  0.00           H
ATOM   4286  HE2 LYS X 263      53.097  51.994  70.327  0.00  0.00           H
ATOM   4287  HE3 LYS X 263      53.543  53.595  69.729  0.00  0.00           H
ATOM   4288  HZ1 LYS X 263      50.916  53.241  71.027  0.00  0.00           H
ATOM   4289  HZ2 LYS X 263      52.282  53.408  71.947  0.00  0.00           H
ATOM   4290  HZ3 LYS X 263      51.855  54.591  70.937  0.00  0.00           H
ATOM   4291  N   GLU X 264      51.560  50.865  63.235  0.00  0.00           N
ATOM   4292  CA  GLU X 264      50.870  50.126  62.169  0.00  0.00           C
ATOM   4293  CB  GLU X 264      49.965  51.071  61.367  0.00  0.00           C
ATOM   4294  CG  GLU X 264      48.799  51.618  62.198  0.00  0.00           C
ATOM   4295  CD  GLU X 264      47.830  52.457  61.356  0.00  0.00           C
ATOM   4296  OE1 GLU X 264      47.423  53.553  61.808  0.00  0.00           O
ATOM   4297  OE2 GLU X 264      47.376  51.994  60.286  0.00  0.00           O
ATOM   4298  C   GLU X 264      51.849  49.408  61.225  0.00  0.00           C
ATOM   4299  O   GLU X 264      51.591  48.268  60.830  0.00  0.00           O
ATOM   4300  H   GLU X 264      51.608  51.872  63.171  0.00  0.00           H
ATOM   4301  HA  GLU X 264      50.239  49.356  62.619  0.00  0.00           H
ATOM   4302  HB2 GLU X 264      50.552  51.904  60.987  0.00  0.00           H
ATOM   4303  HB3 GLU X 264      49.567  50.517  60.519  0.00  0.00           H
ATOM   4304  HG2 GLU X 264      48.253  50.779  62.635  0.00  0.00           H
ATOM   4305  HG3 GLU X 264      49.193  52.226  63.014  0.00  0.00           H
ATOM   4306  N   ILE X 265      52.984  50.043  60.905  0.00  0.00           N
ATOM   4307  CA  ILE X 265      54.065  49.472  60.083  0.00  0.00           C
ATOM   4308  CB  ILE X 265      55.114  50.565  59.748  0.00  0.00           C
ATOM   4309  CG2 ILE X 265      56.382  49.974  59.097  0.00  0.00           C
ATOM   4310  CG1 ILE X 265      54.507  51.628  58.803  0.00  0.00           C
ATOM   4311  CD1 ILE X 265      55.299  52.941  58.741  0.00  0.00           C
ATOM   4312  C   ILE X 265      54.705  48.265  60.783  0.00  0.00           C
ATOM   4313  O   ILE X 265      54.899  47.225  60.151  0.00  0.00           O
ATOM   4314  H   ILE X 265      53.089  51.001  61.229  0.00  0.00           H
ATOM   4315  HA  ILE X 265      53.637  49.111  59.147  0.00  0.00           H
ATOM   4316  HB  ILE X 265      55.410  51.053  60.678  0.00  0.00           H
ATOM   4317 HG12 ILE X 265      54.434  51.211  57.799  0.00  0.00           H
ATOM   4318 HG13 ILE X 265      53.497  51.877  59.126  0.00  0.00           H
ATOM   4319 HG21 ILE X 265      56.121  49.443  58.181  0.00  0.00           H
ATOM   4320 HG22 ILE X 265      57.094  50.765  58.863  0.00  0.00           H
ATOM   4321 HG23 ILE X 265      56.880  49.285  59.780  0.00  0.00           H
ATOM   4322 HD11 ILE X 265      55.417  53.354  59.742  0.00  0.00           H
ATOM   4323 HD12 ILE X 265      56.280  52.781  58.295  0.00  0.00           H
ATOM   4324 HD13 ILE X 265      54.752  53.658  58.130  0.00  0.00           H
ATOM   4325  N   GLY X 266      55.002  48.372  62.084  0.00  0.00           N
ATOM   4326  CA  GLY X 266      55.700  47.323  62.838  0.00  0.00           C
ATOM   4327  C   GLY X 266      54.979  45.973  62.824  0.00  0.00           C
ATOM   4328  O   GLY X 266      55.587  44.937  62.544  0.00  0.00           O
ATOM   4329  H   GLY X 266      54.832  49.263  62.543  0.00  0.00           H
ATOM   4330  HA2 GLY X 266      56.688  47.180  62.410  0.00  0.00           H
ATOM   4331  HA3 GLY X 266      55.808  47.643  63.874  0.00  0.00           H
ATOM   4332  N   GLU X 267      53.658  45.974  63.023  0.00  0.00           N
ATOM   4333  CA  GLU X 267      52.866  44.739  62.997  0.00  0.00           C
ATOM   4334  CB  GLU X 267      51.701  44.804  63.997  0.00  0.00           C
ATOM   4335  CG  GLU X 267      52.157  45.000  65.457  0.00  0.00           C
ATOM   4336  CD  GLU X 267      53.190  43.962  65.932  0.00  0.00           C
ATOM   4337  OE1 GLU X 267      52.808  42.803  66.234  0.00  0.00           O
ATOM   4338  OE2 GLU X 267      54.399  44.282  66.019  0.00  0.00           O
ATOM   4339  C   GLU X 267      52.445  44.291  61.582  0.00  0.00           C
ATOM   4340  O   GLU X 267      52.024  43.146  61.413  0.00  0.00           O
ATOM   4341  H   GLU X 267      53.198  46.850  63.240  0.00  0.00           H
ATOM   4342  HA  GLU X 267      53.511  43.938  63.349  0.00  0.00           H
ATOM   4343  HB2 GLU X 267      51.035  45.621  63.718  0.00  0.00           H
ATOM   4344  HB3 GLU X 267      51.138  43.873  63.936  0.00  0.00           H
ATOM   4345  HG2 GLU X 267      52.568  46.003  65.562  0.00  0.00           H
ATOM   4346  HG3 GLU X 267      51.277  44.943  66.100  0.00  0.00           H
ATOM   4347  N   LEU X 268      52.653  45.106  60.540  0.00  0.00           N
ATOM   4348  CA  LEU X 268      52.625  44.637  59.144  0.00  0.00           C
ATOM   4349  CB  LEU X 268      52.220  45.791  58.209  0.00  0.00           C
ATOM   4350  CG  LEU X 268      50.712  46.103  58.273  0.00  0.00           C
ATOM   4351  CD1 LEU X 268      50.424  47.459  57.632  0.00  0.00           C
ATOM   4352  CD2 LEU X 268      49.869  45.053  57.541  0.00  0.00           C
ATOM   4353  C   LEU X 268      53.956  43.980  58.738  0.00  0.00           C
ATOM   4354  O   LEU X 268      53.952  42.988  58.009  0.00  0.00           O
ATOM   4355  H   LEU X 268      52.977  46.050  60.720  0.00  0.00           H
ATOM   4356  HA  LEU X 268      51.874  43.852  59.054  0.00  0.00           H
ATOM   4357  HB2 LEU X 268      52.790  46.680  58.482  0.00  0.00           H
ATOM   4358  HB3 LEU X 268      52.478  45.531  57.181  0.00  0.00           H
ATOM   4359  HG  LEU X 268      50.396  46.140  59.313  0.00  0.00           H
ATOM   4360 HD11 LEU X 268      49.361  47.687  57.715  0.00  0.00           H
ATOM   4361 HD12 LEU X 268      50.985  48.231  58.156  0.00  0.00           H
ATOM   4362 HD13 LEU X 268      50.709  47.445  56.583  0.00  0.00           H
ATOM   4363 HD21 LEU X 268      48.816  45.334  57.580  0.00  0.00           H
ATOM   4364 HD22 LEU X 268      50.176  44.979  56.498  0.00  0.00           H
ATOM   4365 HD23 LEU X 268      49.973  44.079  58.017  0.00  0.00           H
ATOM   4366  N   ALA X 269      55.093  44.431  59.279  0.00  0.00           N
ATOM   4367  CA  ALA X 269      56.369  43.723  59.140  0.00  0.00           C
ATOM   4368  CB  ALA X 269      57.499  44.650  59.603  0.00  0.00           C
ATOM   4369  C   ALA X 269      56.354  42.359  59.869  0.00  0.00           C
ATOM   4370  O   ALA X 269      56.876  41.377  59.337  0.00  0.00           O
ATOM   4371  H   ALA X 269      55.066  45.286  59.827  0.00  0.00           H
ATOM   4372  HA  ALA X 269      56.530  43.510  58.082  0.00  0.00           H
ATOM   4373  HB1 ALA X 269      57.394  44.875  60.663  0.00  0.00           H
ATOM   4374  HB2 ALA X 269      58.461  44.172  59.426  0.00  0.00           H
ATOM   4375  HB3 ALA X 269      57.462  45.584  59.041  0.00  0.00           H
ATOM   4376  N   ARG X 270      55.663  42.269  61.020  0.00  0.00           N
ATOM   4377  CA  ARG X 270      55.320  41.011  61.729  0.00  0.00           C
ATOM   4378  CB  ARG X 270      54.488  41.370  62.976  0.00  0.00           C
ATOM   4379  CG  ARG X 270      54.268  40.247  64.008  0.00  0.00           C
ATOM   4380  CD  ARG X 270      55.424  40.120  65.001  0.00  0.00           C
ATOM   4381  NE  ARG X 270      55.547  41.339  65.820  0.00  0.00           N
ATOM   4382  CZ  ARG X 270      56.641  41.801  66.384  0.00  0.00           C
ATOM   4383  NH1 ARG X 270      57.771  41.157  66.376  0.00  0.00           N
ATOM   4384  NH2 ARG X 270      56.605  42.955  66.970  0.00  0.00           N
ATOM   4385  C   ARG X 270      54.530  40.021  60.859  0.00  0.00           C
ATOM   4386  O   ARG X 270      54.637  38.812  61.054  0.00  0.00           O
ATOM   4387  H   ARG X 270      55.356  43.146  61.432  0.00  0.00           H
ATOM   4388  HA  ARG X 270      56.239  40.507  62.035  0.00  0.00           H
ATOM   4389  HB2 ARG X 270      54.942  42.230  63.469  0.00  0.00           H
ATOM   4390  HB3 ARG X 270      53.502  41.674  62.641  0.00  0.00           H
ATOM   4391  HG2 ARG X 270      53.360  40.469  64.571  0.00  0.00           H
ATOM   4392  HG3 ARG X 270      54.114  39.291  63.511  0.00  0.00           H
ATOM   4393  HD2 ARG X 270      55.237  39.265  65.655  0.00  0.00           H
ATOM   4394  HD3 ARG X 270      56.344  39.941  64.445  0.00  0.00           H
ATOM   4395  HE  ARG X 270      54.724  41.928  65.917  0.00  0.00           H
ATOM   4396 HH11 ARG X 270      57.828  40.215  66.010  0.00  0.00           H
ATOM   4397 HH12 ARG X 270      58.593  41.592  66.774  0.00  0.00           H
ATOM   4398 HH21 ARG X 270      55.760  43.515  66.863  0.00  0.00           H
ATOM   4399 HH22 ARG X 270      57.404  43.303  67.472  0.00  0.00           H
ATOM   4400  N   TRP X 271      53.728  40.513  59.910  0.00  0.00           N
ATOM   4401  CA  TRP X 271      53.012  39.676  58.942  0.00  0.00           C
ATOM   4402  CB  TRP X 271      51.751  40.402  58.448  0.00  0.00           C
ATOM   4403  CG  TRP X 271      51.104  39.793  57.240  0.00  0.00           C
ATOM   4404  CD1 TRP X 271      50.402  38.639  57.219  0.00  0.00           C
ATOM   4405  NE1 TRP X 271      50.014  38.350  55.927  0.00  0.00           N
ATOM   4406  CE2 TRP X 271      50.430  39.322  55.043  0.00  0.00           C
ATOM   4407  CZ2 TRP X 271      50.288  39.482  53.657  0.00  0.00           C
ATOM   4408  CH2 TRP X 271      50.854  40.610  53.040  0.00  0.00           C
ATOM   4409  CZ3 TRP X 271      51.549  41.561  53.810  0.00  0.00           C
ATOM   4410  CE3 TRP X 271      51.693  41.385  55.201  0.00  0.00           C
ATOM   4411  CD2 TRP X 271      51.133  40.264  55.855  0.00  0.00           C
ATOM   4412  C   TRP X 271      53.914  39.243  57.780  0.00  0.00           C
ATOM   4413  O   TRP X 271      54.006  38.048  57.490  0.00  0.00           O
ATOM   4414  H   TRP X 271      53.661  41.515  59.817  0.00  0.00           H
ATOM   4415  HA  TRP X 271      52.689  38.761  59.433  0.00  0.00           H
ATOM   4416  HB2 TRP X 271      51.025  40.438  59.259  0.00  0.00           H
ATOM   4417  HB3 TRP X 271      51.998  41.432  58.199  0.00  0.00           H
ATOM   4418  HD1 TRP X 271      50.201  38.016  58.081  0.00  0.00           H
ATOM   4419  HE1 TRP X 271      49.537  37.484  55.675  0.00  0.00           H
ATOM   4420  HE3 TRP X 271      52.231  42.120  55.782  0.00  0.00           H
ATOM   4421  HZ2 TRP X 271      49.751  38.749  53.073  0.00  0.00           H
ATOM   4422  HZ3 TRP X 271      51.979  42.430  53.329  0.00  0.00           H
ATOM   4423  HH2 TRP X 271      50.741  40.752  51.974  0.00  0.00           H
ATOM   4424  N   TRP X 272      54.590  40.200  57.135  0.00  0.00           N
ATOM   4425  CA  TRP X 272      55.255  40.006  55.842  0.00  0.00           C
ATOM   4426  CB  TRP X 272      55.809  41.351  55.368  0.00  0.00           C
ATOM   4427  CG  TRP X 272      56.472  41.352  54.020  0.00  0.00           C
ATOM   4428  CD1 TRP X 272      57.760  41.695  53.776  0.00  0.00           C
ATOM   4429  NE1 TRP X 272      58.019  41.603  52.422  0.00  0.00           N
ATOM   4430  CE2 TRP X 272      56.910  41.188  51.718  0.00  0.00           C
ATOM   4431  CZ2 TRP X 272      56.676  40.953  50.355  0.00  0.00           C
ATOM   4432  CH2 TRP X 272      55.401  40.531  49.943  0.00  0.00           C
ATOM   4433  CZ3 TRP X 272      54.387  40.335  50.898  0.00  0.00           C
ATOM   4434  CE3 TRP X 272      54.636  40.570  52.265  0.00  0.00           C
ATOM   4435  CD2 TRP X 272      55.902  41.011  52.714  0.00  0.00           C
ATOM   4436  C   TRP X 272      56.359  38.944  55.857  0.00  0.00           C
ATOM   4437  O   TRP X 272      56.341  38.046  55.016  0.00  0.00           O
ATOM   4438  H   TRP X 272      54.462  41.155  57.454  0.00  0.00           H
ATOM   4439  HA  TRP X 272      54.508  39.678  55.120  0.00  0.00           H
ATOM   4440  HB2 TRP X 272      54.983  42.063  55.335  0.00  0.00           H
ATOM   4441  HB3 TRP X 272      56.524  41.710  56.110  0.00  0.00           H
ATOM   4442  HD1 TRP X 272      58.479  42.003  54.525  0.00  0.00           H
ATOM   4443  HE1 TRP X 272      58.931  41.796  52.004  0.00  0.00           H
ATOM   4444  HE3 TRP X 272      53.849  40.408  52.985  0.00  0.00           H
ATOM   4445  HZ2 TRP X 272      57.469  41.094  49.636  0.00  0.00           H
ATOM   4446  HZ3 TRP X 272      53.411  39.996  50.580  0.00  0.00           H
ATOM   4447  HH2 TRP X 272      55.201  40.351  48.895  0.00  0.00           H
ATOM   4448  N   VAL X 273      57.282  38.983  56.824  0.00  0.00           N
ATOM   4449  CA  VAL X 273      58.443  38.064  56.857  0.00  0.00           C
ATOM   4450  CB  VAL X 273      59.453  38.502  57.942  0.00  0.00           C
ATOM   4451  CG1 VAL X 273      60.714  37.630  57.947  0.00  0.00           C
ATOM   4452  CG2 VAL X 273      59.910  39.953  57.719  0.00  0.00           C
ATOM   4453  C   VAL X 273      58.009  36.599  57.037  0.00  0.00           C
ATOM   4454  O   VAL X 273      58.616  35.690  56.469  0.00  0.00           O
ATOM   4455  H   VAL X 273      57.223  39.721  57.516  0.00  0.00           H
ATOM   4456  HA  VAL X 273      58.948  38.119  55.891  0.00  0.00           H
ATOM   4457  HB  VAL X 273      58.977  38.433  58.921  0.00  0.00           H
ATOM   4458 HG11 VAL X 273      61.195  37.660  56.969  0.00  0.00           H
ATOM   4459 HG12 VAL X 273      61.416  37.993  58.700  0.00  0.00           H
ATOM   4460 HG13 VAL X 273      60.461  36.600  58.199  0.00  0.00           H
ATOM   4461 HG21 VAL X 273      60.337  40.063  56.721  0.00  0.00           H
ATOM   4462 HG22 VAL X 273      59.074  40.641  57.834  0.00  0.00           H
ATOM   4463 HG23 VAL X 273      60.666  40.218  58.458  0.00  0.00           H
ATOM   4464  N   THR X 274      56.900  36.367  57.749  0.00  0.00           N
ATOM   4465  CA  THR X 274      56.305  35.035  57.959  0.00  0.00           C
ATOM   4466  CB  THR X 274      55.360  35.049  59.178  0.00  0.00           C
ATOM   4467  CG2 THR X 274      55.086  33.662  59.764  0.00  0.00           C
ATOM   4468  OG1 THR X 274      55.903  35.802  60.244  0.00  0.00           O
ATOM   4469  C   THR X 274      55.576  34.498  56.713  0.00  0.00           C
ATOM   4470  O   THR X 274      55.301  33.301  56.635  0.00  0.00           O
ATOM   4471  H   THR X 274      56.445  37.151  58.194  0.00  0.00           H
ATOM   4472  HA  THR X 274      57.114  34.339  58.180  0.00  0.00           H
ATOM   4473  HB  THR X 274      54.417  35.510  58.889  0.00  0.00           H
ATOM   4474 HG21 THR X 274      54.490  33.754  60.672  0.00  0.00           H
ATOM   4475 HG22 THR X 274      54.530  33.055  59.052  0.00  0.00           H
ATOM   4476 HG23 THR X 274      56.028  33.167  60.002  0.00  0.00           H
ATOM   4477  HG1 THR X 274      55.160  35.941  60.859  0.00  0.00           H
ATOM   4478  N   THR X 275      55.294  35.330  55.696  0.00  0.00           N
ATOM   4479  CA  THR X 275      54.718  34.857  54.414  0.00  0.00           C
ATOM   4480  CB  THR X 275      54.173  35.993  53.526  0.00  0.00           C
ATOM   4481  CG2 THR X 275      53.188  36.937  54.209  0.00  0.00           C
ATOM   4482  OG1 THR X 275      55.224  36.763  52.992  0.00  0.00           O
ATOM   4483  C   THR X 275      55.723  34.075  53.561  0.00  0.00           C
ATOM   4484  O   THR X 275      55.316  33.290  52.706  0.00  0.00           O
ATOM   4485  H   THR X 275      55.549  36.307  55.780  0.00  0.00           H
ATOM   4486  HA  THR X 275      53.887  34.188  54.633  0.00  0.00           H
ATOM   4487  HB  THR X 275      53.650  35.530  52.688  0.00  0.00           H
ATOM   4488 HG21 THR X 275      52.330  36.374  54.569  0.00  0.00           H
ATOM   4489 HG22 THR X 275      53.661  37.444  55.045  0.00  0.00           H
ATOM   4490 HG23 THR X 275      52.843  37.681  53.491  0.00  0.00           H
ATOM   4491  HG1 THR X 275      55.599  37.314  53.707  0.00  0.00           H
ATOM   4492  N   GLY X 276      57.026  34.317  53.753  0.00  0.00           N
ATOM   4493  CA  GLY X 276      58.104  33.825  52.890  0.00  0.00           C
ATOM   4494  C   GLY X 276      58.257  34.563  51.551  0.00  0.00           C
ATOM   4495  O   GLY X 276      59.268  34.376  50.875  0.00  0.00           O
ATOM   4496  H   GLY X 276      57.284  34.970  54.482  0.00  0.00           H
ATOM   4497  HA2 GLY X 276      59.042  33.917  53.433  0.00  0.00           H
ATOM   4498  HA3 GLY X 276      57.931  32.771  52.672  0.00  0.00           H
ATOM   4499  N   LEU X 277      57.311  35.428  51.161  0.00  0.00           N
ATOM   4500  CA  LEU X 277      57.348  36.162  49.886  0.00  0.00           C
ATOM   4501  CB  LEU X 277      56.022  36.923  49.694  0.00  0.00           C
ATOM   4502  CG  LEU X 277      54.759  36.041  49.615  0.00  0.00           C
ATOM   4503  CD1 LEU X 277      53.515  36.928  49.576  0.00  0.00           C
ATOM   4504  CD2 LEU X 277      54.744  35.155  48.368  0.00  0.00           C
ATOM   4505  C   LEU X 277      58.540  37.130  49.803  0.00  0.00           C
ATOM   4506  O   LEU X 277      59.065  37.376  48.719  0.00  0.00           O
ATOM   4507  H   LEU X 277      56.524  35.594  51.778  0.00  0.00           H
ATOM   4508  HA  LEU X 277      57.471  35.447  49.073  0.00  0.00           H
ATOM   4509  HB2 LEU X 277      55.909  37.626  50.520  0.00  0.00           H
ATOM   4510  HB3 LEU X 277      56.093  37.509  48.777  0.00  0.00           H
ATOM   4511  HG  LEU X 277      54.697  35.404  50.495  0.00  0.00           H
ATOM   4512 HD11 LEU X 277      52.624  36.302  49.528  0.00  0.00           H
ATOM   4513 HD12 LEU X 277      53.473  37.521  50.489  0.00  0.00           H
ATOM   4514 HD13 LEU X 277      53.549  37.590  48.710  0.00  0.00           H
ATOM   4515 HD21 LEU X 277      54.809  35.767  47.470  0.00  0.00           H
ATOM   4516 HD22 LEU X 277      55.582  34.461  48.400  0.00  0.00           H
ATOM   4517 HD23 LEU X 277      53.821  34.576  48.347  0.00  0.00           H
ATOM   4518  N   ASP X 278      59.032  37.602  50.952  0.00  0.00           N
ATOM   4519  CA  ASP X 278      60.218  38.453  51.086  0.00  0.00           C
ATOM   4520  CB  ASP X 278      60.362  38.847  52.570  0.00  0.00           C
ATOM   4521  CG  ASP X 278      60.860  37.697  53.452  0.00  0.00           C
ATOM   4522  OD1 ASP X 278      60.141  36.682  53.580  0.00  0.00           O
ATOM   4523  OD2 ASP X 278      61.998  37.781  53.984  0.00  0.00           O
ATOM   4524  C   ASP X 278      61.516  37.798  50.561  0.00  0.00           C
ATOM   4525  O   ASP X 278      62.505  38.497  50.316  0.00  0.00           O
ATOM   4526  H   ASP X 278      58.587  37.299  51.809  0.00  0.00           H
ATOM   4527  HA  ASP X 278      60.049  39.360  50.505  0.00  0.00           H
ATOM   4528  HB2 ASP X 278      61.057  39.684  52.644  0.00  0.00           H
ATOM   4529  HB3 ASP X 278      59.398  39.190  52.949  0.00  0.00           H
ATOM   4530  N   LYS X 279      61.528  36.467  50.396  0.00  0.00           N
ATOM   4531  CA  LYS X 279      62.686  35.652  49.981  0.00  0.00           C
ATOM   4532  CB  LYS X 279      62.737  34.389  50.861  0.00  0.00           C
ATOM   4533  CG  LYS X 279      62.974  34.698  52.351  0.00  0.00           C
ATOM   4534  CD  LYS X 279      62.281  33.666  53.250  0.00  0.00           C
ATOM   4535  CE  LYS X 279      62.447  33.971  54.745  0.00  0.00           C
ATOM   4536  NZ  LYS X 279      61.679  35.156  55.203  0.00  0.00           N
ATOM   4537  C   LYS X 279      62.678  35.286  48.488  0.00  0.00           C
ATOM   4538  O   LYS X 279      63.645  34.692  48.006  0.00  0.00           O
ATOM   4539  H   LYS X 279      60.675  35.971  50.644  0.00  0.00           H
ATOM   4540  HA  LYS X 279      63.604  36.217  50.145  0.00  0.00           H
ATOM   4541  HB2 LYS X 279      61.795  33.857  50.743  0.00  0.00           H
ATOM   4542  HB3 LYS X 279      63.534  33.729  50.517  0.00  0.00           H
ATOM   4543  HG2 LYS X 279      64.047  34.692  52.542  0.00  0.00           H
ATOM   4544  HG3 LYS X 279      62.593  35.683  52.599  0.00  0.00           H
ATOM   4545  HD2 LYS X 279      61.219  33.626  53.010  0.00  0.00           H
ATOM   4546  HD3 LYS X 279      62.712  32.685  53.047  0.00  0.00           H
ATOM   4547  HE2 LYS X 279      62.113  33.096  55.309  0.00  0.00           H
ATOM   4548  HE3 LYS X 279      63.507  34.113  54.961  0.00  0.00           H
ATOM   4549  HZ1 LYS X 279      60.709  35.144  54.904  0.00  0.00           H
ATOM   4550  HZ2 LYS X 279      61.704  35.212  56.219  0.00  0.00           H
ATOM   4551  HZ3 LYS X 279      62.023  36.022  54.793  0.00  0.00           H
ATOM   4552  N   LEU X 280      61.620  35.631  47.746  0.00  0.00           N
ATOM   4553  CA  LEU X 280      61.526  35.400  46.299  0.00  0.00           C
ATOM   4554  CB  LEU X 280      60.054  35.489  45.852  0.00  0.00           C
ATOM   4555  CG  LEU X 280      59.139  34.387  46.421  0.00  0.00           C
ATOM   4556  CD1 LEU X 280      57.701  34.646  45.970  0.00  0.00           C
ATOM   4557  CD2 LEU X 280      59.551  32.990  45.946  0.00  0.00           C
ATOM   4558  C   LEU X 280      62.415  36.404  45.553  0.00  0.00           C
ATOM   4559  O   LEU X 280      62.074  37.580  45.420  0.00  0.00           O
ATOM   4560  H   LEU X 280      60.872  36.146  48.195  0.00  0.00           H
ATOM   4561  HA  LEU X 280      61.901  34.402  46.069  0.00  0.00           H
ATOM   4562  HB2 LEU X 280      59.659  36.462  46.148  0.00  0.00           H
ATOM   4563  HB3 LEU X 280      60.020  35.439  44.762  0.00  0.00           H
ATOM   4564  HG  LEU X 280      59.166  34.412  47.510  0.00  0.00           H
ATOM   4565 HD11 LEU X 280      57.040  33.883  46.377  0.00  0.00           H
ATOM   4566 HD12 LEU X 280      57.379  35.620  46.339  0.00  0.00           H
ATOM   4567 HD13 LEU X 280      57.638  34.634  44.882  0.00  0.00           H
ATOM   4568 HD21 LEU X 280      58.835  32.252  46.302  0.00  0.00           H
ATOM   4569 HD22 LEU X 280      59.585  32.957  44.859  0.00  0.00           H
ATOM   4570 HD23 LEU X 280      60.528  32.730  46.350  0.00  0.00           H
ATOM   4571  N   ALA X 281      63.581  35.955  45.085  0.00  0.00           N
ATOM   4572  CA  ALA X 281      64.639  36.856  44.617  0.00  0.00           C
ATOM   4573  CB  ALA X 281      65.935  36.054  44.483  0.00  0.00           C
ATOM   4574  C   ALA X 281      64.289  37.603  43.319  0.00  0.00           C
ATOM   4575  O   ALA X 281      64.785  38.706  43.102  0.00  0.00           O
ATOM   4576  H   ALA X 281      63.808  34.979  45.211  0.00  0.00           H
ATOM   4577  HA  ALA X 281      64.802  37.616  45.383  0.00  0.00           H
ATOM   4578  HB1 ALA X 281      65.836  35.284  43.720  0.00  0.00           H
ATOM   4579  HB2 ALA X 281      66.756  36.721  44.215  0.00  0.00           H
ATOM   4580  HB3 ALA X 281      66.161  35.581  45.435  0.00  0.00           H
ATOM   4581  N   PHE X 282      63.415  37.045  42.473  0.00  0.00           N
ATOM   4582  CA  PHE X 282      62.967  37.687  41.232  0.00  0.00           C
ATOM   4583  CB  PHE X 282      62.338  36.637  40.301  0.00  0.00           C
ATOM   4584  CG  PHE X 282      61.051  36.010  40.813  0.00  0.00           C
ATOM   4585  CD1 PHE X 282      61.098  34.796  41.521  0.00  0.00           C
ATOM   4586  CE1 PHE X 282      59.919  34.219  42.017  0.00  0.00           C
ATOM   4587  CZ  PHE X 282      58.678  34.841  41.794  0.00  0.00           C
ATOM   4588  CE2 PHE X 282      58.622  36.047  41.074  0.00  0.00           C
ATOM   4589  CD2 PHE X 282      59.806  36.632  40.590  0.00  0.00           C
ATOM   4590  C   PHE X 282      62.007  38.872  41.445  0.00  0.00           C
ATOM   4591  O   PHE X 282      61.876  39.690  40.534  0.00  0.00           O
ATOM   4592  H   PHE X 282      63.067  36.122  42.685  0.00  0.00           H
ATOM   4593  HA  PHE X 282      63.842  38.085  40.722  0.00  0.00           H
ATOM   4594  HB2 PHE X 282      62.136  37.106  39.338  0.00  0.00           H
ATOM   4595  HB3 PHE X 282      63.069  35.849  40.115  0.00  0.00           H
ATOM   4596  HD1 PHE X 282      62.042  34.298  41.681  0.00  0.00           H
ATOM   4597  HD2 PHE X 282      59.755  37.569  40.053  0.00  0.00           H
ATOM   4598  HE1 PHE X 282      59.975  33.291  42.564  0.00  0.00           H
ATOM   4599  HE2 PHE X 282      57.670  36.529  40.899  0.00  0.00           H
ATOM   4600  HZ  PHE X 282      57.770  34.391  42.171  0.00  0.00           H
ATOM   4601  N   ALA X 283      61.342  38.964  42.605  0.00  0.00           N
ATOM   4602  CA  ALA X 283      60.229  39.882  42.863  0.00  0.00           C
ATOM   4603  CB  ALA X 283      59.050  39.074  43.421  0.00  0.00           C
ATOM   4604  C   ALA X 283      60.592  41.056  43.793  0.00  0.00           C
ATOM   4605  O   ALA X 283      61.526  40.984  44.597  0.00  0.00           O
ATOM   4606  H   ALA X 283      61.571  38.310  43.340  0.00  0.00           H
ATOM   4607  HA  ALA X 283      59.906  40.315  41.914  0.00  0.00           H
ATOM   4608  HB1 ALA X 283      59.322  38.630  44.380  0.00  0.00           H
ATOM   4609  HB2 ALA X 283      58.188  39.727  43.561  0.00  0.00           H
ATOM   4610  HB3 ALA X 283      58.776  38.284  42.724  0.00  0.00           H
ATOM   4611  N   ARG X 284      59.809  42.137  43.708  0.00  0.00           N
ATOM   4612  CA  ARG X 284      59.981  43.373  44.493  0.00  0.00           C
ATOM   4613  CB  ARG X 284      59.152  44.478  43.820  0.00  0.00           C
ATOM   4614  CG  ARG X 284      59.721  44.900  42.456  0.00  0.00           C
ATOM   4615  CD  ARG X 284      58.698  45.719  41.664  0.00  0.00           C
ATOM   4616  NE  ARG X 284      57.596  44.870  41.170  0.00  0.00           N
ATOM   4617  CZ  ARG X 284      56.520  45.278  40.526  0.00  0.00           C
ATOM   4618  NH1 ARG X 284      56.171  46.526  40.493  0.00  0.00           N
ATOM   4619  NH2 ARG X 284      55.796  44.443  39.851  0.00  0.00           N
ATOM   4620  C   ARG X 284      59.570  43.196  45.963  0.00  0.00           C
ATOM   4621  O   ARG X 284      58.382  43.142  46.279  0.00  0.00           O
ATOM   4622  H   ARG X 284      59.067  42.114  43.007  0.00  0.00           H
ATOM   4623  HA  ARG X 284      61.033  43.666  44.476  0.00  0.00           H
ATOM   4624  HB2 ARG X 284      58.127  44.121  43.703  0.00  0.00           H
ATOM   4625  HB3 ARG X 284      59.130  45.354  44.463  0.00  0.00           H
ATOM   4626  HG2 ARG X 284      60.617  45.500  42.616  0.00  0.00           H
ATOM   4627  HG3 ARG X 284      59.996  44.025  41.870  0.00  0.00           H
ATOM   4628  HD2 ARG X 284      58.316  46.524  42.295  0.00  0.00           H
ATOM   4629  HD3 ARG X 284      59.209  46.161  40.806  0.00  0.00           H
ATOM   4630  HE  ARG X 284      57.745  43.858  41.196  0.00  0.00           H
ATOM   4631 HH11 ARG X 284      56.784  47.208  40.891  0.00  0.00           H
ATOM   4632 HH12 ARG X 284      55.606  46.846  39.697  0.00  0.00           H
ATOM   4633 HH21 ARG X 284      56.143  43.493  39.763  0.00  0.00           H
ATOM   4634 HH22 ARG X 284      55.067  44.779  39.247  0.00  0.00           H
ATOM   4635  N   ASN X 285      60.540  43.175  46.879  0.00  0.00           N
ATOM   4636  CA  ASN X 285      60.342  43.036  48.334  0.00  0.00           C
ATOM   4637  CB  ASN X 285      61.644  42.469  48.933  0.00  0.00           C
ATOM   4638  CG  ASN X 285      61.524  42.055  50.390  0.00  0.00           C
ATOM   4639  OD1 ASN X 285      60.450  41.972  50.968  0.00  0.00           O
ATOM   4640  ND2 ASN X 285      62.631  41.756  51.025  0.00  0.00           N
ATOM   4641  C   ASN X 285      59.853  44.347  49.008  0.00  0.00           C
ATOM   4642  O   ASN X 285      60.482  44.883  49.923  0.00  0.00           O
ATOM   4643  H   ASN X 285      61.491  43.219  46.536  0.00  0.00           H
ATOM   4644  HA  ASN X 285      59.557  42.294  48.493  0.00  0.00           H
ATOM   4645  HB2 ASN X 285      61.946  41.589  48.367  0.00  0.00           H
ATOM   4646  HB3 ASN X 285      62.432  43.216  48.851  0.00  0.00           H
ATOM   4647 HD21 ASN X 285      62.561  41.442  51.978  0.00  0.00           H
ATOM   4648 HD22 ASN X 285      63.519  41.805  50.553  0.00  0.00           H
ATOM   4649  N   ASN X 286      58.741  44.897  48.511  0.00  0.00           N
ATOM   4650  CA  ASN X 286      58.367  46.310  48.646  0.00  0.00           C
ATOM   4651  CB  ASN X 286      57.987  46.838  47.244  0.00  0.00           C
ATOM   4652  CG  ASN X 286      59.160  47.242  46.374  0.00  0.00           C
ATOM   4653  OD1 ASN X 286      60.306  46.854  46.554  0.00  0.00           O
ATOM   4654  ND2 ASN X 286      58.877  48.043  45.378  0.00  0.00           N
ATOM   4655  C   ASN X 286      57.288  46.602  49.719  0.00  0.00           C
ATOM   4656  O   ASN X 286      56.294  47.287  49.446  0.00  0.00           O
ATOM   4657  H   ASN X 286      58.264  44.363  47.792  0.00  0.00           H
ATOM   4658  HA  ASN X 286      59.253  46.856  48.974  0.00  0.00           H
ATOM   4659  HB2 ASN X 286      57.390  46.097  46.711  0.00  0.00           H
ATOM   4660  HB3 ASN X 286      57.375  47.729  47.345  0.00  0.00           H
ATOM   4661 HD21 ASN X 286      59.619  48.368  44.767  0.00  0.00           H
ATOM   4662 HD22 ASN X 286      57.933  48.357  45.208  0.00  0.00           H
ATOM   4663  N   LEU X 287      57.445  46.105  50.953  0.00  0.00           N
ATOM   4664  CA  LEU X 287      56.432  46.311  52.002  0.00  0.00           C
ATOM   4665  CB  LEU X 287      56.760  45.452  53.231  0.00  0.00           C
ATOM   4666  CG  LEU X 287      55.652  45.474  54.306  0.00  0.00           C
ATOM   4667  CD1 LEU X 287      54.427  44.665  53.878  0.00  0.00           C
ATOM   4668  CD2 LEU X 287      56.201  44.923  55.618  0.00  0.00           C
ATOM   4669  C   LEU X 287      56.288  47.787  52.412  0.00  0.00           C
ATOM   4670  O   LEU X 287      55.170  48.293  52.475  0.00  0.00           O
ATOM   4671  H   LEU X 287      58.260  45.540  51.158  0.00  0.00           H
ATOM   4672  HA  LEU X 287      55.469  45.987  51.603  0.00  0.00           H
ATOM   4673  HB2 LEU X 287      56.938  44.421  52.920  0.00  0.00           H
ATOM   4674  HB3 LEU X 287      57.676  45.841  53.667  0.00  0.00           H
ATOM   4675  HG  LEU X 287      55.335  46.498  54.502  0.00  0.00           H
ATOM   4676 HD11 LEU X 287      53.947  45.141  53.024  0.00  0.00           H
ATOM   4677 HD12 LEU X 287      54.720  43.655  53.596  0.00  0.00           H
ATOM   4678 HD13 LEU X 287      53.705  44.619  54.693  0.00  0.00           H
ATOM   4679 HD21 LEU X 287      56.939  45.614  56.024  0.00  0.00           H
ATOM   4680 HD22 LEU X 287      55.391  44.818  56.338  0.00  0.00           H
ATOM   4681 HD23 LEU X 287      56.669  43.957  55.447  0.00  0.00           H
ATOM   4682  N   LEU X 288      57.390  48.499  52.677  0.00  0.00           N
ATOM   4683  CA  LEU X 288      57.315  49.891  53.149  0.00  0.00           C
ATOM   4684  CB  LEU X 288      58.658  50.309  53.773  0.00  0.00           C
ATOM   4685  CG  LEU X 288      58.665  51.701  54.441  0.00  0.00           C
ATOM   4686  CD1 LEU X 288      57.646  51.820  55.576  0.00  0.00           C
ATOM   4687  CD2 LEU X 288      60.048  51.981  55.030  0.00  0.00           C
ATOM   4688  C   LEU X 288      56.841  50.847  52.043  0.00  0.00           C
ATOM   4689  O   LEU X 288      56.083  51.771  52.325  0.00  0.00           O
ATOM   4690  H   LEU X 288      58.291  48.048  52.611  0.00  0.00           H
ATOM   4691  HA  LEU X 288      56.558  49.926  53.934  0.00  0.00           H
ATOM   4692  HB2 LEU X 288      58.946  49.565  54.518  0.00  0.00           H
ATOM   4693  HB3 LEU X 288      59.408  50.310  52.989  0.00  0.00           H
ATOM   4694  HG  LEU X 288      58.453  52.465  53.692  0.00  0.00           H
ATOM   4695 HD11 LEU X 288      56.635  51.783  55.176  0.00  0.00           H
ATOM   4696 HD12 LEU X 288      57.789  51.015  56.296  0.00  0.00           H
ATOM   4697 HD13 LEU X 288      57.771  52.778  56.082  0.00  0.00           H
ATOM   4698 HD21 LEU X 288      60.071  52.979  55.467  0.00  0.00           H
ATOM   4699 HD22 LEU X 288      60.289  51.246  55.799  0.00  0.00           H
ATOM   4700 HD23 LEU X 288      60.797  51.931  54.242  0.00  0.00           H
ATOM   4701  N   GLN X 289      57.174  50.574  50.776  0.00  0.00           N
ATOM   4702  CA  GLN X 289      56.565  51.262  49.636  0.00  0.00           C
ATOM   4703  CB  GLN X 289      57.200  50.845  48.299  0.00  0.00           C
ATOM   4704  CG  GLN X 289      58.700  51.100  48.083  0.00  0.00           C
ATOM   4705  CD  GLN X 289      59.629  50.036  48.660  0.00  0.00           C
ATOM   4706  OE1 GLN X 289      59.273  49.231  49.510  0.00  0.00           O
ATOM   4707  NE2 GLN X 289      60.872  49.993  48.238  0.00  0.00           N
ATOM   4708  C   GLN X 289      55.053  50.985  49.568  0.00  0.00           C
ATOM   4709  O   GLN X 289      54.276  51.899  49.309  0.00  0.00           O
ATOM   4710  H   GLN X 289      57.816  49.812  50.591  0.00  0.00           H
ATOM   4711  HA  GLN X 289      56.699  52.337  49.763  0.00  0.00           H
ATOM   4712  HB2 GLN X 289      56.984  49.795  48.107  0.00  0.00           H
ATOM   4713  HB3 GLN X 289      56.687  51.434  47.542  0.00  0.00           H
ATOM   4714  HG2 GLN X 289      58.875  51.135  47.007  0.00  0.00           H
ATOM   4715  HG3 GLN X 289      58.966  52.072  48.489  0.00  0.00           H
ATOM   4716 HE21 GLN X 289      61.458  49.251  48.583  0.00  0.00           H
ATOM   4717 HE22 GLN X 289      61.201  50.638  47.540  0.00  0.00           H
ATOM   4718  N   SER X 290      54.615  49.750  49.839  0.00  0.00           N
ATOM   4719  CA  SER X 290      53.187  49.395  49.905  0.00  0.00           C
ATOM   4720  CB  SER X 290      52.995  47.875  49.963  0.00  0.00           C
ATOM   4721  OG  SER X 290      53.605  47.280  48.831  0.00  0.00           O
ATOM   4722  C   SER X 290      52.473  50.099  51.066  0.00  0.00           C
ATOM   4723  O   SER X 290      51.352  50.577  50.887  0.00  0.00           O
ATOM   4724  H   SER X 290      55.294  49.022  50.029  0.00  0.00           H
ATOM   4725  HA  SER X 290      52.701  49.734  48.992  0.00  0.00           H
ATOM   4726  HB2 SER X 290      53.428  47.464  50.874  0.00  0.00           H
ATOM   4727  HB3 SER X 290      51.927  47.649  49.950  0.00  0.00           H
ATOM   4728  HG  SER X 290      54.557  47.187  49.015  0.00  0.00           H
ATOM   4729  N   TYR X 291      53.134  50.280  52.217  0.00  0.00           N
ATOM   4730  CA  TYR X 291      52.614  51.151  53.275  0.00  0.00           C
ATOM   4731  CB  TYR X 291      53.379  50.994  54.596  0.00  0.00           C
ATOM   4732  CG  TYR X 291      52.583  51.564  55.761  0.00  0.00           C
ATOM   4733  CD1 TYR X 291      52.641  52.939  56.078  0.00  0.00           C
ATOM   4734  CE1 TYR X 291      51.798  53.476  57.074  0.00  0.00           C
ATOM   4735  CZ  TYR X 291      50.899  52.632  57.763  0.00  0.00           C
ATOM   4736  OH  TYR X 291      50.044  53.125  58.694  0.00  0.00           O
ATOM   4737  CE2 TYR X 291      50.861  51.256  57.463  0.00  0.00           C
ATOM   4738  CD2 TYR X 291      51.702  50.725  56.468  0.00  0.00           C
ATOM   4739  C   TYR X 291      52.573  52.621  52.839  0.00  0.00           C
ATOM   4740  O   TYR X 291      51.598  53.298  53.137  0.00  0.00           O
ATOM   4741  H   TYR X 291      54.030  49.822  52.346  0.00  0.00           H
ATOM   4742  HA  TYR X 291      51.584  50.852  53.468  0.00  0.00           H
ATOM   4743  HB2 TYR X 291      53.563  49.934  54.780  0.00  0.00           H
ATOM   4744  HB3 TYR X 291      54.343  51.497  54.526  0.00  0.00           H
ATOM   4745  HD1 TYR X 291      53.310  53.593  55.534  0.00  0.00           H
ATOM   4746  HD2 TYR X 291      51.653  49.674  56.231  0.00  0.00           H
ATOM   4747  HE1 TYR X 291      51.824  54.532  57.301  0.00  0.00           H
ATOM   4748  HE2 TYR X 291      50.163  50.623  57.991  0.00  0.00           H
ATOM   4749  HH  TYR X 291      50.111  54.085  58.821  0.00  0.00           H
ATOM   4750  N   MET X 292      53.559  53.116  52.084  0.00  0.00           N
ATOM   4751  CA  MET X 292      53.549  54.482  51.540  0.00  0.00           C
ATOM   4752  CB  MET X 292      54.907  54.789  50.887  0.00  0.00           C
ATOM   4753  CG  MET X 292      55.135  56.283  50.626  0.00  0.00           C
ATOM   4754  SD  MET X 292      55.312  57.292  52.126  0.00  0.00           S
ATOM   4755  CE  MET X 292      56.060  58.781  51.415  0.00  0.00           C
ATOM   4756  C   MET X 292      52.376  54.709  50.567  0.00  0.00           C
ATOM   4757  O   MET X 292      51.749  55.765  50.610  0.00  0.00           O
ATOM   4758  H   MET X 292      54.376  52.538  51.919  0.00  0.00           H
ATOM   4759  HA  MET X 292      53.415  55.169  52.375  0.00  0.00           H
ATOM   4760  HB2 MET X 292      55.708  54.436  51.538  0.00  0.00           H
ATOM   4761  HB3 MET X 292      54.982  54.259  49.940  0.00  0.00           H
ATOM   4762  HG2 MET X 292      56.050  56.380  50.042  0.00  0.00           H
ATOM   4763  HG3 MET X 292      54.316  56.679  50.025  0.00  0.00           H
ATOM   4764  HE1 MET X 292      55.427  59.159  50.614  0.00  0.00           H
ATOM   4765  HE2 MET X 292      56.164  59.543  52.188  0.00  0.00           H
ATOM   4766  HE3 MET X 292      57.044  58.543  51.012  0.00  0.00           H
ATOM   4767  N   TRP X 293      52.000  53.705  49.761  0.00  0.00           N
ATOM   4768  CA  TRP X 293      50.763  53.734  48.963  0.00  0.00           C
ATOM   4769  CB  TRP X 293      50.710  52.529  48.009  0.00  0.00           C
ATOM   4770  CG  TRP X 293      51.646  52.576  46.837  0.00  0.00           C
ATOM   4771  CD1 TRP X 293      52.726  51.785  46.642  0.00  0.00           C
ATOM   4772  NE1 TRP X 293      53.333  52.101  45.443  0.00  0.00           N
ATOM   4773  CE2 TRP X 293      52.640  53.081  44.774  0.00  0.00           C
ATOM   4774  CZ2 TRP X 293      52.813  53.681  43.521  0.00  0.00           C
ATOM   4775  CH2 TRP X 293      51.904  54.671  43.117  0.00  0.00           C
ATOM   4776  CZ3 TRP X 293      50.865  55.069  43.977  0.00  0.00           C
ATOM   4777  CE3 TRP X 293      50.695  54.452  45.230  0.00  0.00           C
ATOM   4778  CD2 TRP X 293      51.573  53.432  45.656  0.00  0.00           C
ATOM   4779  C   TRP X 293      49.505  53.799  49.848  0.00  0.00           C
ATOM   4780  O   TRP X 293      48.636  54.640  49.609  0.00  0.00           O
ATOM   4781  H   TRP X 293      52.589  52.881  49.715  0.00  0.00           H
ATOM   4782  HA  TRP X 293      50.763  54.641  48.358  0.00  0.00           H
ATOM   4783  HB2 TRP X 293      50.887  51.612  48.570  0.00  0.00           H
ATOM   4784  HB3 TRP X 293      49.700  52.465  47.604  0.00  0.00           H
ATOM   4785  HD1 TRP X 293      53.065  51.025  47.329  0.00  0.00           H
ATOM   4786  HE1 TRP X 293      54.193  51.676  45.114  0.00  0.00           H
ATOM   4787  HE3 TRP X 293      49.871  54.741  45.865  0.00  0.00           H
ATOM   4788  HZ2 TRP X 293      53.629  53.381  42.879  0.00  0.00           H
ATOM   4789  HZ3 TRP X 293      50.153  55.812  43.646  0.00  0.00           H
ATOM   4790  HH2 TRP X 293      51.996  55.113  42.139  0.00  0.00           H
ATOM   4791  N   SER X 294      49.427  52.994  50.916  0.00  0.00           N
ATOM   4792  CA  SER X 294      48.363  53.099  51.934  0.00  0.00           C
ATOM   4793  CB  SER X 294      48.500  51.977  52.975  0.00  0.00           C
ATOM   4794  OG  SER X 294      47.531  50.986  52.709  0.00  0.00           O
ATOM   4795  C   SER X 294      48.347  54.463  52.641  0.00  0.00           C
ATOM   4796  O   SER X 294      47.280  55.013  52.897  0.00  0.00           O
ATOM   4797  H   SER X 294      50.147  52.290  51.042  0.00  0.00           H
ATOM   4798  HA  SER X 294      47.397  52.991  51.437  0.00  0.00           H
ATOM   4799  HB2 SER X 294      49.498  51.541  52.935  0.00  0.00           H
ATOM   4800  HB3 SER X 294      48.335  52.371  53.978  0.00  0.00           H
ATOM   4801  HG  SER X 294      47.556  50.296  53.391  0.00  0.00           H
ATOM   4802  N   CYS X 295      49.515  55.050  52.901  0.00  0.00           N
ATOM   4803  CA  CYS X 295      49.695  56.361  53.525  0.00  0.00           C
ATOM   4804  CB  CYS X 295      51.106  56.410  54.129  0.00  0.00           C
ATOM   4805  SG  CYS X 295      51.215  57.764  55.334  0.00  0.00           S
ATOM   4806  C   CYS X 295      49.423  57.536  52.562  0.00  0.00           C
ATOM   4807  O   CYS X 295      49.393  58.685  53.001  0.00  0.00           O
ATOM   4808  H   CYS X 295      50.354  54.519  52.697  0.00  0.00           H
ATOM   4809  HA  CYS X 295      48.974  56.446  54.340  0.00  0.00           H
ATOM   4810  HB2 CYS X 295      51.324  55.471  54.640  0.00  0.00           H
ATOM   4811  HB3 CYS X 295      51.839  56.562  53.335  0.00  0.00           H
ATOM   4812  HG  CYS X 295      50.708  58.706  54.520  0.00  0.00           H
ATOM   4813  N   ALA X 296      49.185  57.264  51.274  0.00  0.00           N
ATOM   4814  CA  ALA X 296      48.615  58.215  50.324  0.00  0.00           C
ATOM   4815  CB  ALA X 296      49.362  58.097  48.988  0.00  0.00           C
ATOM   4816  C   ALA X 296      47.097  58.014  50.177  0.00  0.00           C
ATOM   4817  O   ALA X 296      46.334  58.957  50.374  0.00  0.00           O
ATOM   4818  H   ALA X 296      49.344  56.318  50.955  0.00  0.00           H
ATOM   4819  HA  ALA X 296      48.764  59.229  50.697  0.00  0.00           H
ATOM   4820  HB1 ALA X 296      49.252  57.092  48.579  0.00  0.00           H
ATOM   4821  HB2 ALA X 296      48.955  58.817  48.277  0.00  0.00           H
ATOM   4822  HB3 ALA X 296      50.422  58.305  49.141  0.00  0.00           H
ATOM   4823  N   ILE X 297      46.644  56.793  49.864  0.00  0.00           N
ATOM   4824  CA  ILE X 297      45.225  56.489  49.588  0.00  0.00           C
ATOM   4825  CB  ILE X 297      45.100  55.083  48.947  0.00  0.00           C
ATOM   4826  CG2 ILE X 297      43.630  54.629  48.833  0.00  0.00           C
ATOM   4827  CG1 ILE X 297      45.763  55.093  47.547  0.00  0.00           C
ATOM   4828  CD1 ILE X 297      45.854  53.719  46.871  0.00  0.00           C
ATOM   4829  C   ILE X 297      44.356  56.647  50.846  0.00  0.00           C
ATOM   4830  O   ILE X 297      43.276  57.225  50.774  0.00  0.00           O
ATOM   4831  H   ILE X 297      47.325  56.050  49.739  0.00  0.00           H
ATOM   4832  HA  ILE X 297      44.848  57.214  48.867  0.00  0.00           H
ATOM   4833  HB  ILE X 297      45.625  54.366  49.581  0.00  0.00           H
ATOM   4834 HG12 ILE X 297      45.210  55.768  46.892  0.00  0.00           H
ATOM   4835 HG13 ILE X 297      46.781  55.473  47.630  0.00  0.00           H
ATOM   4836 HG21 ILE X 297      43.074  55.324  48.204  0.00  0.00           H
ATOM   4837 HG22 ILE X 297      43.567  53.631  48.404  0.00  0.00           H
ATOM   4838 HG23 ILE X 297      43.159  54.584  49.815  0.00  0.00           H
ATOM   4839 HD11 ILE X 297      46.444  53.814  45.961  0.00  0.00           H
ATOM   4840 HD12 ILE X 297      46.340  53.005  47.537  0.00  0.00           H
ATOM   4841 HD13 ILE X 297      44.864  53.355  46.598  0.00  0.00           H
ATOM   4842  N   ALA X 298      44.840  56.177  51.997  0.00  0.00           N
ATOM   4843  CA  ALA X 298      44.162  56.192  53.292  0.00  0.00           C
ATOM   4844  CB  ALA X 298      43.769  54.746  53.631  0.00  0.00           C
ATOM   4845  C   ALA X 298      45.051  56.887  54.349  0.00  0.00           C
ATOM   4846  O   ALA X 298      45.370  56.324  55.400  0.00  0.00           O
ATOM   4847  H   ALA X 298      45.759  55.750  51.984  0.00  0.00           H
ATOM   4848  HA  ALA X 298      43.245  56.778  53.213  0.00  0.00           H
ATOM   4849  HB1 ALA X 298      43.304  54.704  54.613  0.00  0.00           H
ATOM   4850  HB2 ALA X 298      43.061  54.375  52.888  0.00  0.00           H
ATOM   4851  HB3 ALA X 298      44.654  54.109  53.629  0.00  0.00           H
ATOM   4852  N   SER X 299      45.481  58.116  54.038  0.00  0.00           N
ATOM   4853  CA  SER X 299      46.558  58.860  54.714  0.00  0.00           C
ATOM   4854  CB  SER X 299      46.772  60.209  53.997  0.00  0.00           C
ATOM   4855  OG  SER X 299      45.574  60.840  53.559  0.00  0.00           O
ATOM   4856  C   SER X 299      46.387  59.112  56.218  0.00  0.00           C
ATOM   4857  O   SER X 299      47.383  59.258  56.929  0.00  0.00           O
ATOM   4858  H   SER X 299      45.142  58.526  53.176  0.00  0.00           H
ATOM   4859  HA  SER X 299      47.477  58.285  54.614  0.00  0.00           H
ATOM   4860  HB2 SER X 299      47.328  60.886  54.645  0.00  0.00           H
ATOM   4861  HB3 SER X 299      47.371  60.031  53.106  0.00  0.00           H
ATOM   4862  HG  SER X 299      45.009  61.101  54.327  0.00  0.00           H
ATOM   4863  N   ASP X 300      45.148  59.180  56.703  0.00  0.00           N
ATOM   4864  CA  ASP X 300      44.806  59.818  57.981  0.00  0.00           C
ATOM   4865  CB  ASP X 300      43.744  60.891  57.728  0.00  0.00           C
ATOM   4866  CG  ASP X 300      44.171  61.840  56.609  0.00  0.00           C
ATOM   4867  OD1 ASP X 300      44.836  62.856  56.906  0.00  0.00           O
ATOM   4868  OD2 ASP X 300      43.876  61.528  55.432  0.00  0.00           O
ATOM   4869  C   ASP X 300      44.353  58.812  59.058  0.00  0.00           C
ATOM   4870  O   ASP X 300      43.748  57.787  58.716  0.00  0.00           O
ATOM   4871  H   ASP X 300      44.395  59.037  56.050  0.00  0.00           H
ATOM   4872  HA  ASP X 300      45.697  60.331  58.340  0.00  0.00           H
ATOM   4873  HB2 ASP X 300      42.806  60.408  57.456  0.00  0.00           H
ATOM   4874  HB3 ASP X 300      43.587  61.453  58.647  0.00  0.00           H
ATOM   4875  N   PRO X 301      44.622  59.061  60.358  0.00  0.00           N
ATOM   4876  CD  PRO X 301      45.216  60.278  60.906  0.00  0.00           C
ATOM   4877  CG  PRO X 301      45.703  59.921  62.309  0.00  0.00           C
ATOM   4878  CB  PRO X 301      44.758  58.799  62.722  0.00  0.00           C
ATOM   4879  CA  PRO X 301      44.578  58.038  61.407  0.00  0.00           C
ATOM   4880  C   PRO X 301      43.341  57.135  61.446  0.00  0.00           C
ATOM   4881  O   PRO X 301      43.507  55.925  61.627  0.00  0.00           O
ATOM   4882  HA  PRO X 301      45.450  57.398  61.269  0.00  0.00           H
ATOM   4883  HB2 PRO X 301      43.807  59.221  63.053  0.00  0.00           H
ATOM   4884  HB3 PRO X 301      45.194  58.168  63.498  0.00  0.00           H
ATOM   4885  HG2 PRO X 301      45.644  60.774  62.983  0.00  0.00           H
ATOM   4886  HG3 PRO X 301      46.723  59.538  62.258  0.00  0.00           H
ATOM   4887  HD2 PRO X 301      44.456  61.058  60.966  0.00  0.00           H
ATOM   4888  HD3 PRO X 301      46.066  60.625  60.320  0.00  0.00           H
ATOM   4889  N   LYS X 302      42.123  57.650  61.223  0.00  0.00           N
ATOM   4890  CA  LYS X 302      40.880  56.862  61.362  0.00  0.00           C
ATOM   4891  CB  LYS X 302      39.667  57.800  61.490  0.00  0.00           C
ATOM   4892  CG  LYS X 302      39.174  58.414  60.167  0.00  0.00           C
ATOM   4893  CD  LYS X 302      38.263  59.617  60.454  0.00  0.00           C
ATOM   4894  CE  LYS X 302      37.685  60.217  59.170  0.00  0.00           C
ATOM   4895  NZ  LYS X 302      37.150  61.577  59.410  0.00  0.00           N
ATOM   4896  C   LYS X 302      40.670  55.771  60.302  0.00  0.00           C
ATOM   4897  O   LYS X 302      39.833  54.893  60.502  0.00  0.00           O
ATOM   4898  H   LYS X 302      42.054  58.646  61.014  0.00  0.00           H
ATOM   4899  HA  LYS X 302      40.951  56.319  62.306  0.00  0.00           H
ATOM   4900  HB2 LYS X 302      38.840  57.235  61.921  0.00  0.00           H
ATOM   4901  HB3 LYS X 302      39.921  58.596  62.193  0.00  0.00           H
ATOM   4902  HG2 LYS X 302      40.023  58.742  59.566  0.00  0.00           H
ATOM   4903  HG3 LYS X 302      38.623  57.661  59.604  0.00  0.00           H
ATOM   4904  HD2 LYS X 302      37.447  59.321  61.111  0.00  0.00           H
ATOM   4905  HD3 LYS X 302      38.856  60.374  60.964  0.00  0.00           H
ATOM   4906  HE2 LYS X 302      38.481  60.272  58.424  0.00  0.00           H
ATOM   4907  HE3 LYS X 302      36.902  59.560  58.781  0.00  0.00           H
ATOM   4908  HZ1 LYS X 302      36.383  61.581  60.074  0.00  0.00           H
ATOM   4909  HZ2 LYS X 302      37.877  62.173  59.802  0.00  0.00           H
ATOM   4910  HZ3 LYS X 302      36.846  62.003  58.535  0.00  0.00           H
ATOM   4911  N   PHE X 303      41.425  55.776  59.200  0.00  0.00           N
ATOM   4912  CA  PHE X 303      41.291  54.810  58.093  0.00  0.00           C
ATOM   4913  CB  PHE X 303      41.583  55.520  56.761  0.00  0.00           C
ATOM   4914  CG  PHE X 303      40.838  56.827  56.527  0.00  0.00           C
ATOM   4915  CD1 PHE X 303      39.453  56.929  56.774  0.00  0.00           C
ATOM   4916  CE1 PHE X 303      38.779  58.143  56.544  0.00  0.00           C
ATOM   4917  CZ  PHE X 303      39.479  59.255  56.044  0.00  0.00           C
ATOM   4918  CE2 PHE X 303      40.856  59.155  55.785  0.00  0.00           C
ATOM   4919  CD2 PHE X 303      41.534  57.948  56.035  0.00  0.00           C
ATOM   4920  C   PHE X 303      42.100  53.505  58.302  0.00  0.00           C
ATOM   4921  O   PHE X 303      42.705  52.961  57.374  0.00  0.00           O
ATOM   4922  H   PHE X 303      42.076  56.543  59.086  0.00  0.00           H
ATOM   4923  HA  PHE X 303      40.249  54.492  58.055  0.00  0.00           H
ATOM   4924  HB2 PHE X 303      42.655  55.714  56.708  0.00  0.00           H
ATOM   4925  HB3 PHE X 303      41.326  54.843  55.946  0.00  0.00           H
ATOM   4926  HD1 PHE X 303      38.897  56.079  57.142  0.00  0.00           H
ATOM   4927  HD2 PHE X 303      42.593  57.881  55.839  0.00  0.00           H
ATOM   4928  HE1 PHE X 303      37.718  58.216  56.740  0.00  0.00           H
ATOM   4929  HE2 PHE X 303      41.396  60.001  55.381  0.00  0.00           H
ATOM   4930  HZ  PHE X 303      38.955  60.182  55.847  0.00  0.00           H
ATOM   4931  N   LYS X 304      42.135  53.010  59.546  0.00  0.00           N
ATOM   4932  CA  LYS X 304      42.995  51.911  60.028  0.00  0.00           C
ATOM   4933  CB  LYS X 304      42.795  51.818  61.555  0.00  0.00           C
ATOM   4934  CG  LYS X 304      43.993  51.355  62.397  0.00  0.00           C
ATOM   4935  CD  LYS X 304      44.385  49.876  62.265  0.00  0.00           C
ATOM   4936  CE  LYS X 304      45.617  49.712  61.375  0.00  0.00           C
ATOM   4937  NZ  LYS X 304      46.166  48.347  61.466  0.00  0.00           N
ATOM   4938  C   LYS X 304      42.722  50.574  59.323  0.00  0.00           C
ATOM   4939  O   LYS X 304      43.661  49.923  58.872  0.00  0.00           O
ATOM   4940  H   LYS X 304      41.538  53.468  60.223  0.00  0.00           H
ATOM   4941  HA  LYS X 304      44.035  52.170  59.822  0.00  0.00           H
ATOM   4942  HB2 LYS X 304      42.551  52.815  61.922  0.00  0.00           H
ATOM   4943  HB3 LYS X 304      41.937  51.180  61.772  0.00  0.00           H
ATOM   4944  HG2 LYS X 304      44.851  51.994  62.185  0.00  0.00           H
ATOM   4945  HG3 LYS X 304      43.724  51.523  63.441  0.00  0.00           H
ATOM   4946  HD2 LYS X 304      44.633  49.505  63.262  0.00  0.00           H
ATOM   4947  HD3 LYS X 304      43.553  49.285  61.878  0.00  0.00           H
ATOM   4948  HE2 LYS X 304      45.364  49.948  60.339  0.00  0.00           H
ATOM   4949  HE3 LYS X 304      46.377  50.423  61.701  0.00  0.00           H
ATOM   4950  HZ1 LYS X 304      45.467  47.664  61.180  0.00  0.00           H
ATOM   4951  HZ2 LYS X 304      46.990  48.238  60.880  0.00  0.00           H
ATOM   4952  HZ3 LYS X 304      46.462  48.133  62.417  0.00  0.00           H
ATOM   4953  N   LEU X 305      41.449  50.191  59.172  0.00  0.00           N
ATOM   4954  CA  LEU X 305      41.039  48.944  58.506  0.00  0.00           C
ATOM   4955  CB  LEU X 305      39.553  48.673  58.825  0.00  0.00           C
ATOM   4956  CG  LEU X 305      38.963  47.391  58.200  0.00  0.00           C
ATOM   4957  CD1 LEU X 305      39.656  46.113  58.678  0.00  0.00           C
ATOM   4958  CD2 LEU X 305      37.479  47.285  58.555  0.00  0.00           C
ATOM   4959  C   LEU X 305      41.310  48.992  56.991  0.00  0.00           C
ATOM   4960  O   LEU X 305      41.647  47.973  56.385  0.00  0.00           O
ATOM   4961  H   LEU X 305      40.725  50.823  59.488  0.00  0.00           H
ATOM   4962  HA  LEU X 305      41.628  48.127  58.922  0.00  0.00           H
ATOM   4963  HB2 LEU X 305      39.436  48.616  59.909  0.00  0.00           H
ATOM   4964  HB3 LEU X 305      38.964  49.518  58.468  0.00  0.00           H
ATOM   4965  HG  LEU X 305      39.042  47.447  57.114  0.00  0.00           H
ATOM   4966 HD11 LEU X 305      39.605  46.044  59.765  0.00  0.00           H
ATOM   4967 HD12 LEU X 305      39.170  45.243  58.239  0.00  0.00           H
ATOM   4968 HD13 LEU X 305      40.699  46.115  58.366  0.00  0.00           H
ATOM   4969 HD21 LEU X 305      36.954  48.168  58.191  0.00  0.00           H
ATOM   4970 HD22 LEU X 305      37.048  46.402  58.084  0.00  0.00           H
ATOM   4971 HD23 LEU X 305      37.357  47.215  59.637  0.00  0.00           H
ATOM   4972  N   ALA X 306      41.218  50.180  56.384  0.00  0.00           N
ATOM   4973  CA  ALA X 306      41.572  50.380  54.981  0.00  0.00           C
ATOM   4974  CB  ALA X 306      41.038  51.740  54.513  0.00  0.00           C
ATOM   4975  C   ALA X 306      43.087  50.230  54.754  0.00  0.00           C
ATOM   4976  O   ALA X 306      43.489  49.495  53.855  0.00  0.00           O
ATOM   4977  H   ALA X 306      40.948  50.982  56.936  0.00  0.00           H
ATOM   4978  HA  ALA X 306      41.082  49.607  54.386  0.00  0.00           H
ATOM   4979  HB1 ALA X 306      41.524  52.548  55.059  0.00  0.00           H
ATOM   4980  HB2 ALA X 306      41.243  51.863  53.448  0.00  0.00           H
ATOM   4981  HB3 ALA X 306      39.960  51.793  54.672  0.00  0.00           H
ATOM   4982  N   ARG X 307      43.939  50.855  55.586  0.00  0.00           N
ATOM   4983  CA  ARG X 307      45.404  50.765  55.422  0.00  0.00           C
ATOM   4984  CB  ARG X 307      46.145  51.644  56.437  0.00  0.00           C
ATOM   4985  CG  ARG X 307      46.171  53.118  56.021  0.00  0.00           C
ATOM   4986  CD  ARG X 307      47.162  53.896  56.895  0.00  0.00           C
ATOM   4987  NE  ARG X 307      46.742  53.905  58.307  0.00  0.00           N
ATOM   4988  CZ  ARG X 307      45.784  54.641  58.827  0.00  0.00           C
ATOM   4989  NH1 ARG X 307      45.137  55.517  58.116  0.00  0.00           N
ATOM   4990  NH2 ARG X 307      45.471  54.502  60.077  0.00  0.00           N
ATOM   4991  C   ARG X 307      45.938  49.340  55.519  0.00  0.00           C
ATOM   4992  O   ARG X 307      46.728  48.951  54.657  0.00  0.00           O
ATOM   4993  H   ARG X 307      43.558  51.449  56.316  0.00  0.00           H
ATOM   4994  HA  ARG X 307      45.651  51.102  54.416  0.00  0.00           H
ATOM   4995  HB2 ARG X 307      45.691  51.534  57.424  0.00  0.00           H
ATOM   4996  HB3 ARG X 307      47.179  51.299  56.501  0.00  0.00           H
ATOM   4997  HG2 ARG X 307      46.490  53.201  54.984  0.00  0.00           H
ATOM   4998  HG3 ARG X 307      45.171  53.543  56.111  0.00  0.00           H
ATOM   4999  HD2 ARG X 307      48.147  53.432  56.816  0.00  0.00           H
ATOM   5000  HD3 ARG X 307      47.247  54.917  56.520  0.00  0.00           H
ATOM   5001  HE  ARG X 307      47.166  53.221  58.937  0.00  0.00           H
ATOM   5002 HH11 ARG X 307      45.363  55.637  57.135  0.00  0.00           H
ATOM   5003 HH12 ARG X 307      44.512  56.184  58.544  0.00  0.00           H
ATOM   5004 HH21 ARG X 307      46.100  53.942  60.656  0.00  0.00           H
ATOM   5005 HH22 ARG X 307      44.775  55.081  60.517  0.00  0.00           H
ATOM   5006  N   GLU X 308      45.509  48.571  56.521  0.00  0.00           N
ATOM   5007  CA  GLU X 308      45.997  47.199  56.715  0.00  0.00           C
ATOM   5008  CB  GLU X 308      45.579  46.645  58.093  0.00  0.00           C
ATOM   5009  CG  GLU X 308      44.061  46.495  58.299  0.00  0.00           C
ATOM   5010  CD  GLU X 308      43.689  46.024  59.709  0.00  0.00           C
ATOM   5011  OE1 GLU X 308      44.268  46.522  60.700  0.00  0.00           O
ATOM   5012  OE2 GLU X 308      42.845  45.105  59.850  0.00  0.00           O
ATOM   5013  C   GLU X 308      45.583  46.278  55.559  0.00  0.00           C
ATOM   5014  O   GLU X 308      46.421  45.570  55.006  0.00  0.00           O
ATOM   5015  H   GLU X 308      44.917  48.989  57.228  0.00  0.00           H
ATOM   5016  HA  GLU X 308      47.088  47.228  56.705  0.00  0.00           H
ATOM   5017  HB2 GLU X 308      46.046  45.670  58.233  0.00  0.00           H
ATOM   5018  HB3 GLU X 308      45.975  47.315  58.855  0.00  0.00           H
ATOM   5019  HG2 GLU X 308      43.583  47.451  58.107  0.00  0.00           H
ATOM   5020  HG3 GLU X 308      43.675  45.772  57.582  0.00  0.00           H
ATOM   5021  N   THR X 309      44.322  46.344  55.119  0.00  0.00           N
ATOM   5022  CA  THR X 309      43.820  45.489  54.032  0.00  0.00           C
ATOM   5023  CB  THR X 309      42.285  45.477  53.969  0.00  0.00           C
ATOM   5024  CG2 THR X 309      41.660  44.772  55.173  0.00  0.00           C
ATOM   5025  OG1 THR X 309      41.754  46.780  53.923  0.00  0.00           O
ATOM   5026  C   THR X 309      44.420  45.867  52.676  0.00  0.00           C
ATOM   5027  O   THR X 309      44.768  44.978  51.899  0.00  0.00           O
ATOM   5028  H   THR X 309      43.685  46.996  55.559  0.00  0.00           H
ATOM   5029  HA  THR X 309      44.143  44.467  54.228  0.00  0.00           H
ATOM   5030  HB  THR X 309      41.982  44.940  53.070  0.00  0.00           H
ATOM   5031 HG21 THR X 309      40.577  44.751  55.057  0.00  0.00           H
ATOM   5032 HG22 THR X 309      42.030  43.749  55.230  0.00  0.00           H
ATOM   5033 HG23 THR X 309      41.910  45.293  56.096  0.00  0.00           H
ATOM   5034  HG1 THR X 309      41.704  47.128  54.830  0.00  0.00           H
ATOM   5035  N   ILE X 310      44.647  47.160  52.413  0.00  0.00           N
ATOM   5036  CA  ILE X 310      45.333  47.636  51.202  0.00  0.00           C
ATOM   5037  CB  ILE X 310      45.143  49.168  51.061  0.00  0.00           C
ATOM   5038  CG2 ILE X 310      46.124  49.811  50.062  0.00  0.00           C
ATOM   5039  CG1 ILE X 310      43.680  49.455  50.635  0.00  0.00           C
ATOM   5040  CD1 ILE X 310      43.278  50.936  50.680  0.00  0.00           C
ATOM   5041  C   ILE X 310      46.803  47.177  51.163  0.00  0.00           C
ATOM   5042  O   ILE X 310      47.275  46.798  50.089  0.00  0.00           O
ATOM   5043  H   ILE X 310      44.297  47.852  53.070  0.00  0.00           H
ATOM   5044  HA  ILE X 310      44.856  47.166  50.342  0.00  0.00           H
ATOM   5045  HB  ILE X 310      45.324  49.626  52.034  0.00  0.00           H
ATOM   5046 HG12 ILE X 310      43.515  49.079  49.624  0.00  0.00           H
ATOM   5047 HG13 ILE X 310      43.000  48.917  51.296  0.00  0.00           H
ATOM   5048 HG21 ILE X 310      45.985  49.384  49.075  0.00  0.00           H
ATOM   5049 HG22 ILE X 310      45.973  50.889  50.022  0.00  0.00           H
ATOM   5050 HG23 ILE X 310      47.154  49.648  50.378  0.00  0.00           H
ATOM   5051 HD11 ILE X 310      42.207  51.022  50.498  0.00  0.00           H
ATOM   5052 HD12 ILE X 310      43.506  51.354  51.661  0.00  0.00           H
ATOM   5053 HD13 ILE X 310      43.805  51.499  49.911  0.00  0.00           H
ATOM   5054  N   VAL X 311      47.519  47.113  52.296  0.00  0.00           N
ATOM   5055  CA  VAL X 311      48.888  46.551  52.336  0.00  0.00           C
ATOM   5056  CB  VAL X 311      49.669  46.983  53.596  0.00  0.00           C
ATOM   5057  CG1 VAL X 311      51.051  46.314  53.693  0.00  0.00           C
ATOM   5058  CG2 VAL X 311      49.926  48.491  53.569  0.00  0.00           C
ATOM   5059  C   VAL X 311      48.881  45.027  52.206  0.00  0.00           C
ATOM   5060  O   VAL X 311      49.658  44.488  51.414  0.00  0.00           O
ATOM   5061  H   VAL X 311      47.091  47.431  53.160  0.00  0.00           H
ATOM   5062  HA  VAL X 311      49.435  46.931  51.473  0.00  0.00           H
[truncated: 326,354 more chars]
