# Supplementary material for: Rationally engineering santalene synthase to readjust the component ratio of sandalwood oil
Source: Nat Commun. 2022 May 6;13:2508. doi: 10.1038/s41467-022-30294-8 (PMC9076924; doi:10.1038/s41467-022-30294-8)
Supplement: Supplementary file 6 — Supplementary Data 4 [file 41467_2022_30294_MOESM6_ESM.zip › pdb-files/sassy/alphafold2-models/ranked_0-selected.pdb]

ATOM      1  N   MET A   1      13.684 -22.469  51.009  1.00  0.00           N  
ATOM      2  H   MET A   1      13.938 -23.438  50.883  1.00  0.00           H  
ATOM      3  H2  MET A   1      14.378 -22.002  51.575  1.00  0.00           H  
ATOM      4  H3  MET A   1      12.788 -22.450  51.476  1.00  0.00           H  
ATOM      5  CA  MET A   1      13.565 -21.833  49.683  1.00  0.00           C  
ATOM      6  HA  MET A   1      13.237 -20.798  49.776  1.00  0.00           H  
ATOM      7  C   MET A   1      12.476 -22.603  48.973  1.00  0.00           C  
ATOM      8  CB  MET A   1      14.883 -21.879  48.882  1.00  0.00           C  
ATOM      9  HB2 MET A   1      15.336 -22.866  48.978  1.00  0.00           H  
ATOM     10  HB3 MET A   1      14.657 -21.714  47.828  1.00  0.00           H  
ATOM     11  O   MET A   1      12.764 -23.651  48.414  1.00  0.00           O  
ATOM     12  CG  MET A   1      15.900 -20.813  49.302  1.00  0.00           C  
ATOM     13  HG2 MET A   1      15.469 -19.826  49.137  1.00  0.00           H  
ATOM     14  HG3 MET A   1      16.121 -20.926  50.363  1.00  0.00           H  
ATOM     15  SD  MET A   1      17.455 -20.930  48.376  1.00  0.00           S  
ATOM     16  CE  MET A   1      18.403 -19.577  49.120  1.00  0.00           C  
ATOM     17  HE1 MET A   1      19.386 -19.524  48.651  1.00  0.00           H  
ATOM     18  HE2 MET A   1      18.524 -19.752  50.189  1.00  0.00           H  
ATOM     19  HE3 MET A   1      17.882 -18.633  48.960  1.00  0.00           H  
ATOM     20  N   ASP A   2      11.230 -22.170  49.139  1.00  0.00           N  
ATOM     21  H   ASP A   2      11.019 -21.286  49.581  1.00  0.00           H  
ATOM     22  CA  ASP A   2      10.083 -22.878  48.572  1.00  0.00           C  
ATOM     23  HA  ASP A   2      10.236 -23.953  48.671  1.00  0.00           H  
ATOM     24  C   ASP A   2       9.996 -22.576  47.080  1.00  0.00           C  
ATOM     25  CB  ASP A   2       8.786 -22.519  49.320  1.00  0.00           C  
ATOM     26  HB2 ASP A   2       7.938 -22.809  48.700  1.00  0.00           H  
ATOM     27  HB3 ASP A   2       8.741 -21.441  49.474  1.00  0.00           H  
ATOM     28  O   ASP A   2       9.771 -21.439  46.666  1.00  0.00           O  
ATOM     29  CG  ASP A   2       8.651 -23.250  50.660  1.00  0.00           C  
ATOM     30  OD1 ASP A   2       9.303 -24.307  50.817  1.00  0.00           O  
ATOM     31  OD2 ASP A   2       7.958 -22.706  51.543  1.00  0.00           O  
ATOM     32  N   SER A   3      10.240 -23.606  46.275  1.00  0.00           N  
ATOM     33  H   SER A   3      10.470 -24.497  46.692  1.00  0.00           H  
ATOM     34  CA  SER A   3      10.051 -23.594  44.833  1.00  0.00           C  
ATOM     35  HA  SER A   3      10.418 -22.654  44.422  1.00  0.00           H  
ATOM     36  C   SER A   3       8.559 -23.718  44.529  1.00  0.00           C  
ATOM     37  CB  SER A   3      10.849 -24.745  44.203  1.00  0.00           C  
ATOM     38  HB2 SER A   3      10.674 -24.756  43.127  1.00  0.00           H  
ATOM     39  HB3 SER A   3      11.913 -24.587  44.382  1.00  0.00           H  
ATOM     40  O   SER A   3       8.000 -24.814  44.588  1.00  0.00           O  
ATOM     41  OG  SER A   3      10.463 -25.989  44.758  1.00  0.00           O  
ATOM     42  HG  SER A   3       9.504 -26.017  44.733  1.00  0.00           H  
ATOM     43  N   SER A   4       7.907 -22.602  44.210  1.00  0.00           N  
ATOM     44  H   SER A   4       8.387 -21.714  44.241  1.00  0.00           H  
ATOM     45  CA  SER A   4       6.577 -22.611  43.608  1.00  0.00           C  
ATOM     46  HA  SER A   4       5.946 -23.306  44.161  1.00  0.00           H  
ATOM     47  C   SER A   4       6.682 -23.104  42.162  1.00  0.00           C  
ATOM     48  CB  SER A   4       5.919 -21.228  43.698  1.00  0.00           C  
ATOM     49  HB2 SER A   4       5.005 -21.231  43.104  1.00  0.00           H  
ATOM     50  HB3 SER A   4       5.659 -21.025  44.737  1.00  0.00           H  
ATOM     51  O   SER A   4       7.221 -22.442  41.277  1.00  0.00           O  
ATOM     52  OG  SER A   4       6.783 -20.208  43.236  1.00  0.00           O  
ATOM     53  HG  SER A   4       6.258 -19.478  42.902  1.00  0.00           H  
ATOM     54  N   THR A   5       6.176 -24.306  41.917  1.00  0.00           N  
ATOM     55  H   THR A   5       5.825 -24.862  42.684  1.00  0.00           H  
ATOM     56  CA  THR A   5       5.925 -24.837  40.579  1.00  0.00           C  
ATOM     57  HA  THR A   5       6.821 -24.719  39.970  1.00  0.00           H  
ATOM     58  C   THR A   5       4.800 -24.030  39.934  1.00  0.00           C  
ATOM     59  CB  THR A   5       5.563 -26.334  40.646  1.00  0.00           C  
ATOM     60  HB  THR A   5       4.843 -26.574  39.864  1.00  0.00           H  
ATOM     61  O   THR A   5       3.630 -24.175  40.281  1.00  0.00           O  
ATOM     62  CG2 THR A   5       6.800 -27.208  40.448  1.00  0.00           C  
ATOM     63 HG21 THR A   5       7.538 -26.982  41.218  1.00  0.00           H  
ATOM     64 HG22 THR A   5       6.521 -28.259  40.513  1.00  0.00           H  
ATOM     65 HG23 THR A   5       7.232 -27.019  39.465  1.00  0.00           H  
ATOM     66  OG1 THR A   5       5.029 -26.691  41.907  1.00  0.00           O  
ATOM     67  HG1 THR A   5       4.321 -27.320  41.751  1.00  0.00           H  
ATOM     68  N   ALA A   6       5.160 -23.151  38.999  1.00  0.00           N  
ATOM     69  H   ALA A   6       6.144 -22.991  38.838  1.00  0.00           H  
ATOM     70  CA  ALA A   6       4.213 -22.490  38.115  1.00  0.00           C  
ATOM     71  HA  ALA A   6       3.404 -22.064  38.708  1.00  0.00           H  
ATOM     72  C   ALA A   6       3.622 -23.532  37.153  1.00  0.00           C  
ATOM     73  CB  ALA A   6       4.929 -21.347  37.383  1.00  0.00           C  
ATOM     74  HB1 ALA A   6       4.227 -20.842  36.720  1.00  0.00           H  
ATOM     75  HB2 ALA A   6       5.755 -21.738  36.790  1.00  0.00           H  
ATOM     76  HB3 ALA A   6       5.314 -20.627  38.106  1.00  0.00           H  
ATOM     77  O   ALA A   6       4.281 -23.984  36.217  1.00  0.00           O  
ATOM     78  N   THR A   7       2.382 -23.942  37.404  1.00  0.00           N  
ATOM     79  H   THR A   7       1.947 -23.684  38.278  1.00  0.00           H  
ATOM     80  CA  THR A   7       1.598 -24.747  36.467  1.00  0.00           C  
ATOM     81  HA  THR A   7       2.197 -25.596  36.139  1.00  0.00           H  
ATOM     82  C   THR A   7       1.262 -23.868  35.264  1.00  0.00           C  
ATOM     83  CB  THR A   7       0.315 -25.280  37.129  1.00  0.00           C  
ATOM     84  HB  THR A   7      -0.431 -24.488  37.192  1.00  0.00           H  
ATOM     85  O   THR A   7       0.392 -23.004  35.347  1.00  0.00           O  
ATOM     86  CG2 THR A   7      -0.268 -26.470  36.368  1.00  0.00           C  
ATOM     87 HG21 THR A   7       0.447 -27.293  36.356  1.00  0.00           H  
ATOM     88 HG22 THR A   7      -1.192 -26.797  36.845  1.00  0.00           H  
ATOM     89 HG23 THR A   7      -0.492 -26.176  35.343  1.00  0.00           H  
ATOM     90  OG1 THR A   7       0.583 -25.733  38.437  1.00  0.00           O  
ATOM     91  HG1 THR A   7      -0.257 -25.964  38.840  1.00  0.00           H  
ATOM     92  N   ALA A   8       1.975 -24.051  34.153  1.00  0.00           N  
ATOM     93  H   ALA A   8       2.752 -24.696  34.171  1.00  0.00           H  
ATOM     94  CA  ALA A   8       1.601 -23.454  32.879  1.00  0.00           C  
ATOM     95  HA  ALA A   8       1.521 -22.373  33.000  1.00  0.00           H  
ATOM     96  C   ALA A   8       0.229 -24.013  32.470  1.00  0.00           C  
ATOM     97  CB  ALA A   8       2.699 -23.749  31.848  1.00  0.00           C  
ATOM     98  HB1 ALA A   8       2.811 -24.826  31.716  1.00  0.00           H  
ATOM     99  HB2 ALA A   8       3.645 -23.324  32.181  1.00  0.00           H  
ATOM    100  HB3 ALA A   8       2.427 -23.304  30.891  1.00  0.00           H  
ATOM    101  O   ALA A   8       0.102 -25.202  32.179  1.00  0.00           O  
ATOM    102  N   MET A   9      -0.806 -23.171  32.501  1.00  0.00           N  
ATOM    103  H   MET A   9      -0.650 -22.226  32.821  1.00  0.00           H  
ATOM    104  CA  MET A   9      -2.110 -23.495  31.928  1.00  0.00           C  
ATOM    105  HA  MET A   9      -2.477 -24.434  32.343  1.00  0.00           H  
ATOM    106  C   MET A   9      -1.936 -23.665  30.417  1.00  0.00           C  
ATOM    107  CB  MET A   9      -3.130 -22.382  32.225  1.00  0.00           C  
ATOM    108  HB2 MET A   9      -3.984 -22.512  31.560  1.00  0.00           H  
ATOM    109  HB3 MET A   9      -2.685 -21.409  32.012  1.00  0.00           H  
ATOM    110  O   MET A   9      -1.760 -22.689  29.691  1.00  0.00           O  
ATOM    111  CG  MET A   9      -3.659 -22.397  33.661  1.00  0.00           C  
ATOM    112  HG2 MET A   9      -4.101 -23.372  33.862  1.00  0.00           H  
ATOM    113  HG3 MET A   9      -2.829 -22.239  34.351  1.00  0.00           H  
ATOM    114  SD  MET A   9      -4.916 -21.118  33.946  1.00  0.00           S  
ATOM    115  CE  MET A   9      -5.394 -21.485  35.653  1.00  0.00           C  
ATOM    116  HE1 MET A   9      -4.525 -21.396  36.304  1.00  0.00           H  
ATOM    117  HE2 MET A   9      -5.794 -22.497  35.710  1.00  0.00           H  
ATOM    118  HE3 MET A   9      -6.160 -20.777  35.971  1.00  0.00           H  
ATOM    119  N   THR A  10      -1.958 -24.904  29.936  1.00  0.00           N  
ATOM    120  H   THR A  10      -2.021 -25.689  30.568  1.00  0.00           H  
ATOM    121  CA  THR A  10      -2.111 -25.189  28.512  1.00  0.00           C  
ATOM    122  HA  THR A  10      -1.469 -24.516  27.943  1.00  0.00           H  
ATOM    123  C   THR A  10      -3.560 -24.907  28.116  1.00  0.00           C  
ATOM    124  CB  THR A  10      -1.695 -26.632  28.182  1.00  0.00           C  
ATOM    125  HB  THR A  10      -2.107 -26.913  27.213  1.00  0.00           H  
ATOM    126  O   THR A  10      -4.493 -25.458  28.701  1.00  0.00           O  
ATOM    127  CG2 THR A  10      -0.173 -26.762  28.133  1.00  0.00           C  
ATOM    128 HG21 THR A  10       0.228 -26.108  27.359  1.00  0.00           H  
ATOM    129 HG22 THR A  10       0.255 -26.485  29.097  1.00  0.00           H  
ATOM    130 HG23 THR A  10       0.099 -27.792  27.901  1.00  0.00           H  
ATOM    131  OG1 THR A  10      -2.133 -27.546  29.165  1.00  0.00           O  
ATOM    132  HG1 THR A  10      -2.422 -28.340  28.709  1.00  0.00           H  
ATOM    133  N   ALA A  11      -3.753 -24.012  27.145  1.00  0.00           N  
ATOM    134  H   ALA A  11      -2.952 -23.552  26.737  1.00  0.00           H  
ATOM    135  CA  ALA A  11      -5.065 -23.729  26.570  1.00  0.00           C  
ATOM    136  HA  ALA A  11      -5.709 -23.394  27.383  1.00  0.00           H  
ATOM    137  C   ALA A  11      -5.677 -25.008  25.953  1.00  0.00           C  
ATOM    138  CB  ALA A  11      -4.940 -22.583  25.550  1.00  0.00           C  
ATOM    139  HB1 ALA A  11      -5.572 -22.780  24.684  1.00  0.00           H  
ATOM    140  HB2 ALA A  11      -3.912 -22.471  25.206  1.00  0.00           H  
ATOM    141  HB3 ALA A  11      -5.263 -21.648  26.009  1.00  0.00           H  
ATOM    142  O   ALA A  11      -4.938 -25.834  25.407  1.00  0.00           O  
ATOM    143  N   PRO A  12      -7.007 -25.200  26.044  1.00  0.00           N  
ATOM    144  CA  PRO A  12      -7.668 -26.399  25.542  1.00  0.00           C  
ATOM    145  HA  PRO A  12      -7.224 -27.274  26.017  1.00  0.00           H  
ATOM    146  C   PRO A  12      -7.507 -26.529  24.022  1.00  0.00           C  
ATOM    147  CB  PRO A  12      -9.132 -26.291  25.988  1.00  0.00           C  
ATOM    148  HB2 PRO A  12      -9.819 -26.693  25.243  1.00  0.00           H  
ATOM    149  HB3 PRO A  12      -9.258 -26.811  26.937  1.00  0.00           H  
ATOM    150  O   PRO A  12      -7.789 -25.600  23.266  1.00  0.00           O  
ATOM    151  CG  PRO A  12      -9.344 -24.793  26.201  1.00  0.00           C  
ATOM    152  HG2 PRO A  12      -9.610 -24.327  25.252  1.00  0.00           H  
ATOM    153  HG3 PRO A  12     -10.108 -24.593  26.952  1.00  0.00           H  
ATOM    154  CD  PRO A  12      -7.972 -24.292  26.641  1.00  0.00           C  
ATOM    155  HD2 PRO A  12      -7.892 -24.343  27.727  1.00  0.00           H  
ATOM    156  HD3 PRO A  12      -7.822 -23.268  26.298  1.00  0.00           H  
ATOM    157  N   PHE A  13      -7.051 -27.704  23.590  1.00  0.00           N  
ATOM    158  H   PHE A  13      -6.846 -28.413  24.279  1.00  0.00           H  
ATOM    159  CA  PHE A  13      -6.933 -28.091  22.186  1.00  0.00           C  
ATOM    160  HA  PHE A  13      -6.460 -27.278  21.634  1.00  0.00           H  
ATOM    161  C   PHE A  13      -8.346 -28.329  21.631  1.00  0.00           C  
ATOM    162  CB  PHE A  13      -6.041 -29.349  22.103  1.00  0.00           C  
ATOM    163  HB2 PHE A  13      -6.663 -30.243  22.073  1.00  0.00           H  
ATOM    164  HB3 PHE A  13      -5.445 -29.426  23.012  1.00  0.00           H  
ATOM    165  O   PHE A  13      -9.048 -29.219  22.109  1.00  0.00           O  
ATOM    166  CG  PHE A  13      -5.069 -29.383  20.939  1.00  0.00           C  
ATOM    167  CD1 PHE A  13      -5.424 -29.999  19.725  1.00  0.00           C  
ATOM    168  HD1 PHE A  13      -6.411 -30.419  19.598  1.00  0.00           H  
ATOM    169  CD2 PHE A  13      -3.784 -28.827  21.091  1.00  0.00           C  
ATOM    170  HD2 PHE A  13      -3.510 -28.346  22.018  1.00  0.00           H  
ATOM    171  CE1 PHE A  13      -4.495 -30.062  18.670  1.00  0.00           C  
ATOM    172  HE1 PHE A  13      -4.776 -30.527  17.737  1.00  0.00           H  
ATOM    173  CE2 PHE A  13      -2.855 -28.889  20.036  1.00  0.00           C  
ATOM    174  HE2 PHE A  13      -1.875 -28.453  20.153  1.00  0.00           H  
ATOM    175  CZ  PHE A  13      -3.211 -29.509  18.825  1.00  0.00           C  
ATOM    176  HZ  PHE A  13      -2.504 -29.550  18.010  1.00  0.00           H  
ATOM    177  N   ILE A  14      -8.782 -27.520  20.664  1.00  0.00           N  
ATOM    178  H   ILE A  14      -8.167 -26.795  20.323  1.00  0.00           H  
ATOM    179  CA  ILE A  14     -10.062 -27.711  19.967  1.00  0.00           C  
ATOM    180  HA  ILE A  14     -10.778 -28.170  20.649  1.00  0.00           H  
ATOM    181  C   ILE A  14      -9.820 -28.690  18.812  1.00  0.00           C  
ATOM    182  CB  ILE A  14     -10.656 -26.353  19.514  1.00  0.00           C  
ATOM    183  HB  ILE A  14      -9.920 -25.848  18.888  1.00  0.00           H  
ATOM    184  O   ILE A  14      -8.965 -28.437  17.961  1.00  0.00           O  
ATOM    185  CG1 ILE A  14     -10.954 -25.463  20.747  1.00  0.00           C  
ATOM    186 HG12 ILE A  14     -10.051 -25.370  21.352  1.00  0.00           H  
ATOM    187 HG13 ILE A  14     -11.716 -25.942  21.361  1.00  0.00           H  
ATOM    188  CG2 ILE A  14     -11.933 -26.563  18.678  1.00  0.00           C  
ATOM    189 HG21 ILE A  14     -12.312 -25.609  18.310  1.00  0.00           H  
ATOM    190 HG22 ILE A  14     -11.723 -27.176  17.802  1.00  0.00           H  
ATOM    191 HG23 ILE A  14     -12.703 -27.054  19.273  1.00  0.00           H  
ATOM    192  CD1 ILE A  14     -11.413 -24.037  20.414  1.00  0.00           C  
ATOM    193 HD11 ILE A  14     -11.488 -23.459  21.335  1.00  0.00           H  
ATOM    194 HD12 ILE A  14     -12.392 -24.050  19.934  1.00  0.00           H  
ATOM    195 HD13 ILE A  14     -10.689 -23.559  19.754  1.00  0.00           H  
ATOM    196  N   ASP A  15     -10.542 -29.814  18.801  1.00  0.00           N  
ATOM    197  H   ASP A  15     -11.244 -29.952  19.514  1.00  0.00           H  
ATOM    198  CA  ASP A  15     -10.517 -30.789  17.704  1.00  0.00           C  
ATOM    199  HA  ASP A  15      -9.475 -31.043  17.511  1.00  0.00           H  
ATOM    200  C   ASP A  15     -11.171 -30.171  16.449  1.00  0.00           C  
ATOM    201  CB  ASP A  15     -11.233 -32.087  18.125  1.00  0.00           C  
ATOM    202  HB2 ASP A  15     -12.290 -31.879  18.286  1.00  0.00           H  
ATOM    203  HB3 ASP A  15     -10.811 -32.416  19.075  1.00  0.00           H  
ATOM    204  O   ASP A  15     -12.324 -29.740  16.513  1.00  0.00           O  
ATOM    205  CG  ASP A  15     -11.102 -33.238  17.108  1.00  0.00           C  
ATOM    206  OD1 ASP A  15     -11.032 -32.977  15.881  1.00  0.00           O  
ATOM    207  OD2 ASP A  15     -11.042 -34.400  17.560  1.00  0.00           O  
ATOM    208  N   PRO A  16     -10.472 -30.108  15.301  1.00  0.00           N  
ATOM    209  CA  PRO A  16     -10.998 -29.504  14.079  1.00  0.00           C  
ATOM    210  HA  PRO A  16     -11.376 -28.508  14.312  1.00  0.00           H  
ATOM    211  C   PRO A  16     -12.158 -30.278  13.421  1.00  0.00           C  
ATOM    212  CB  PRO A  16      -9.782 -29.366  13.155  1.00  0.00           C  
ATOM    213  HB2 PRO A  16     -10.041 -29.477  12.102  1.00  0.00           H  
ATOM    214  HB3 PRO A  16      -9.316 -28.395  13.325  1.00  0.00           H  
ATOM    215  O   PRO A  16     -12.731 -29.774  12.457  1.00  0.00           O  
ATOM    216  CG  PRO A  16      -8.835 -30.469  13.625  1.00  0.00           C  
ATOM    217  HG2 PRO A  16      -9.127 -31.415  13.170  1.00  0.00           H  
ATOM    218  HG3 PRO A  16      -7.794 -30.236  13.402  1.00  0.00           H  
ATOM    219  CD  PRO A  16      -9.094 -30.531  15.123  1.00  0.00           C  
ATOM    220  HD2 PRO A  16      -8.931 -31.548  15.482  1.00  0.00           H  
ATOM    221  HD3 PRO A  16      -8.435 -29.835  15.642  1.00  0.00           H  
ATOM    222  N   THR A  17     -12.513 -31.481  13.893  1.00  0.00           N  
ATOM    223  H   THR A  17     -12.000 -31.862  14.675  1.00  0.00           H  
ATOM    224  CA  THR A  17     -13.627 -32.277  13.337  1.00  0.00           C  
ATOM    225  HA  THR A  17     -13.826 -31.923  12.326  1.00  0.00           H  
ATOM    226  C   THR A  17     -14.961 -32.118  14.066  1.00  0.00           C  
ATOM    227  CB  THR A  17     -13.272 -33.762  13.204  1.00  0.00           C  
ATOM    228  HB  THR A  17     -14.139 -34.285  12.801  1.00  0.00           H  
ATOM    229  O   THR A  17     -15.994 -32.534  13.534  1.00  0.00           O  
ATOM    230  CG2 THR A  17     -12.116 -33.984  12.229  1.00  0.00           C  
ATOM    231 HG21 THR A  17     -12.344 -33.516  11.272  1.00  0.00           H  
ATOM    232 HG22 THR A  17     -11.200 -33.555  12.636  1.00  0.00           H  
ATOM    233 HG23 THR A  17     -11.974 -35.055  12.083  1.00  0.00           H  
ATOM    234  OG1 THR A  17     -12.929 -34.367  14.428  1.00  0.00           O  
ATOM    235  HG1 THR A  17     -12.237 -33.879  14.880  1.00  0.00           H  
ATOM    236  N   ASP A  18     -14.987 -31.460  15.227  1.00  0.00           N  
ATOM    237  H   ASP A  18     -14.129 -31.105  15.623  1.00  0.00           H  
ATOM    238  CA  ASP A  18     -16.247 -31.138  15.887  1.00  0.00           C  
ATOM    239  HA  ASP A  18     -16.889 -32.017  15.842  1.00  0.00           H  
ATOM    240  C   ASP A  18     -16.959 -30.026  15.109  1.00  0.00           C  
ATOM    241  CB  ASP A  18     -16.034 -30.778  17.371  1.00  0.00           C  
ATOM    242  HB2 ASP A  18     -15.078 -30.268  17.492  1.00  0.00           H  
ATOM    243  HB3 ASP A  18     -16.817 -30.081  17.671  1.00  0.00           H  
ATOM    244  O   ASP A  18     -16.514 -28.877  15.042  1.00  0.00           O  
ATOM    245  CG  ASP A  18     -16.115 -31.982  18.324  1.00  0.00           C  
ATOM    246  OD1 ASP A  18     -16.805 -32.969  17.976  1.00  0.00           O  
ATOM    247  OD2 ASP A  18     -15.589 -31.857  19.452  1.00  0.00           O  
ATOM    248  N   HIS A  19     -18.111 -30.354  14.518  1.00  0.00           N  
ATOM    249  H   HIS A  19     -18.373 -31.329  14.514  1.00  0.00           H  
ATOM    250  CA  HIS A  19     -19.047 -29.353  14.023  1.00  0.00           C  
ATOM    251  HA  HIS A  19     -18.526 -28.702  13.321  1.00  0.00           H  
ATOM    252  C   HIS A  19     -19.517 -28.507  15.211  1.00  0.00           C  
ATOM    253  CB  HIS A  19     -20.228 -30.017  13.297  1.00  0.00           C  
ATOM    254  HB2 HIS A  19     -20.660 -30.783  13.942  1.00  0.00           H  
ATOM    255  HB3 HIS A  19     -20.995 -29.263  13.121  1.00  0.00           H  
ATOM    256  O   HIS A  19     -20.513 -28.822  15.863  1.00  0.00           O  
ATOM    257  CG  HIS A  19     -19.879 -30.630  11.965  1.00  0.00           C  
ATOM    258  CD2 HIS A  19     -19.979 -31.952  11.624  1.00  0.00           C  
ATOM    259  HD2 HIS A  19     -20.295 -32.753  12.275  1.00  0.00           H  
ATOM    260  ND1 HIS A  19     -19.446 -29.957  10.844  1.00  0.00           N  
ATOM    261  HD1 HIS A  19     -19.209 -28.977  10.784  1.00  0.00           H  
ATOM    262  CE1 HIS A  19     -19.285 -30.853   9.856  1.00  0.00           C  
ATOM    263  HE1 HIS A  19     -18.923 -30.627   8.864  1.00  0.00           H  
ATOM    264  NE2 HIS A  19     -19.620 -32.080  10.279  1.00  0.00           N  
ATOM    265  N   VAL A  20     -18.791 -27.425  15.506  1.00  0.00           N  
ATOM    266  H   VAL A  20     -17.848 -27.408  15.144  1.00  0.00           H  
ATOM    267  CA  VAL A  20     -19.191 -26.428  16.497  1.00  0.00           C  
ATOM    268  HA  VAL A  20     -19.375 -26.936  17.444  1.00  0.00           H  
ATOM    269  C   VAL A  20     -20.499 -25.807  16.011  1.00  0.00           C  
ATOM    270  CB  VAL A  20     -18.094 -25.366  16.737  1.00  0.00           C  
ATOM    271  HB  VAL A  20     -17.907 -24.823  15.811  1.00  0.00           H  
ATOM    272  O   VAL A  20     -20.504 -24.887  15.187  1.00  0.00           O  
ATOM    273  CG1 VAL A  20     -18.524 -24.363  17.818  1.00  0.00           C  
ATOM    274 HG11 VAL A  20     -19.415 -23.820  17.504  1.00  0.00           H  
ATOM    275 HG12 VAL A  20     -18.725 -24.884  18.754  1.00  0.00           H  
ATOM    276 HG13 VAL A  20     -17.726 -23.638  17.982  1.00  0.00           H  
ATOM    277  CG2 VAL A  20     -16.774 -26.001  17.192  1.00  0.00           C  
ATOM    278 HG21 VAL A  20     -16.037 -25.226  17.403  1.00  0.00           H  
ATOM    279 HG22 VAL A  20     -16.928 -26.599  18.090  1.00  0.00           H  
ATOM    280 HG23 VAL A  20     -16.365 -26.642  16.411  1.00  0.00           H  
ATOM    281  N   ASN A  21     -21.618 -26.345  16.498  1.00  0.00           N  
ATOM    282  H   ASN A  21     -21.527 -27.221  16.993  1.00  0.00           H  
ATOM    283  CA  ASN A  21     -22.896 -25.654  16.523  1.00  0.00           C  
ATOM    284  HA  ASN A  21     -23.120 -25.245  15.538  1.00  0.00           H  
ATOM    285  C   ASN A  21     -22.723 -24.491  17.497  1.00  0.00           C  
ATOM    286  CB  ASN A  21     -24.023 -26.617  16.956  1.00  0.00           C  
ATOM    287  HB2 ASN A  21     -24.810 -26.040  17.442  1.00  0.00           H  
ATOM    288  HB3 ASN A  21     -23.640 -27.335  17.681  1.00  0.00           H  
ATOM    289  O   ASN A  21     -22.783 -24.675  18.715  1.00  0.00           O  
ATOM    290  CG  ASN A  21     -24.680 -27.348  15.799  1.00  0.00           C  
ATOM    291  ND2 ASN A  21     -25.293 -28.480  16.053  1.00  0.00           N  
ATOM    292 HD21 ASN A  21     -25.683 -28.948  15.248  1.00  0.00           H  
ATOM    293 HD22 ASN A  21     -25.235 -28.900  16.970  1.00  0.00           H  
ATOM    294  OD1 ASN A  21     -24.698 -26.906  14.665  1.00  0.00           O  
ATOM    295  N   LEU A  22     -22.448 -23.303  16.958  1.00  0.00           N  
ATOM    296  H   LEU A  22     -22.342 -23.241  15.955  1.00  0.00           H  
ATOM    297  CA  LEU A  22     -22.413 -22.077  17.741  1.00  0.00           C  
ATOM    298  HA  LEU A  22     -21.637 -22.153  18.502  1.00  0.00           H  
ATOM    299  C   LEU A  22     -23.768 -21.927  18.442  1.00  0.00           C  
ATOM    300  CB  LEU A  22     -22.115 -20.879  16.818  1.00  0.00           C  
ATOM    301  HB2 LEU A  22     -22.772 -20.939  15.950  1.00  0.00           H  
ATOM    302  HB3 LEU A  22     -22.359 -19.956  17.344  1.00  0.00           H  
ATOM    303  O   LEU A  22     -24.800 -21.784  17.787  1.00  0.00           O  
ATOM    304  CG  LEU A  22     -20.652 -20.796  16.345  1.00  0.00           C  
ATOM    305  HG  LEU A  22     -20.320 -21.774  15.997  1.00  0.00           H  
ATOM    306  CD1 LEU A  22     -20.539 -19.813  15.188  1.00  0.00           C  
ATOM    307 HD11 LEU A  22     -20.916 -18.835  15.485  1.00  0.00           H  
ATOM    308 HD12 LEU A  22     -21.111 -20.174  14.333  1.00  0.00           H  
ATOM    309 HD13 LEU A  22     -19.490 -19.708  14.912  1.00  0.00           H  
ATOM    310  CD2 LEU A  22     -19.718 -20.314  17.457  1.00  0.00           C  
ATOM    311 HD21 LEU A  22     -20.028 -19.330  17.809  1.00  0.00           H  
ATOM    312 HD22 LEU A  22     -19.719 -21.017  18.289  1.00  0.00           H  
ATOM    313 HD23 LEU A  22     -18.700 -20.241  17.074  1.00  0.00           H  
ATOM    314  N   LYS A  23     -23.776 -21.970  19.778  1.00  0.00           N  
ATOM    315  H   LYS A  23     -22.900 -22.148  20.249  1.00  0.00           H  
ATOM    316  CA  LYS A  23     -24.915 -21.489  20.564  1.00  0.00           C  
ATOM    317  HA  LYS A  23     -25.848 -21.868  20.146  1.00  0.00           H  
ATOM    318  C   LYS A  23     -24.935 -19.969  20.422  1.00  0.00           C  
ATOM    319  CB  LYS A  23     -24.804 -21.912  22.039  1.00  0.00           C  
ATOM    320  HB2 LYS A  23     -23.799 -21.697  22.403  1.00  0.00           H  
ATOM    321  HB3 LYS A  23     -25.505 -21.307  22.614  1.00  0.00           H  
ATOM    322  O   LYS A  23     -24.289 -19.274  21.197  1.00  0.00           O  
ATOM    323  CG  LYS A  23     -25.140 -23.389  22.284  1.00  0.00           C  
ATOM    324  HG2 LYS A  23     -24.426 -24.020  21.756  1.00  0.00           H  
ATOM    325  HG3 LYS A  23     -26.145 -23.598  21.916  1.00  0.00           H  
ATOM    326  CD  LYS A  23     -25.075 -23.678  23.789  1.00  0.00           C  
ATOM    327  HD2 LYS A  23     -25.771 -23.019  24.308  1.00  0.00           H  
ATOM    328  HD3 LYS A  23     -24.064 -23.469  24.141  1.00  0.00           H  
ATOM    329  CE  LYS A  23     -25.433 -25.136  24.086  1.00  0.00           C  
ATOM    330  HE2 LYS A  23     -26.449 -25.322  23.739  1.00  0.00           H  
ATOM    331  HE3 LYS A  23     -24.761 -25.778  23.517  1.00  0.00           H  
ATOM    332  NZ  LYS A  23     -25.315 -25.423  25.537  1.00  0.00           N  
ATOM    333  HZ1 LYS A  23     -25.545 -26.387  25.730  1.00  0.00           H  
ATOM    334  HZ2 LYS A  23     -25.933 -24.822  26.063  1.00  0.00           H  
ATOM    335  HZ3 LYS A  23     -24.369 -25.249  25.845  1.00  0.00           H  
ATOM    336  N   THR A  24     -25.602 -19.464  19.391  1.00  0.00           N  
ATOM    337  H   THR A  24     -26.026 -20.090  18.721  1.00  0.00           H  
ATOM    338  CA  THR A  24     -25.852 -18.029  19.247  1.00  0.00           C  
ATOM    339  HA  THR A  24     -24.904 -17.491  19.285  1.00  0.00           H  
ATOM    340  C   THR A  24     -26.717 -17.562  20.409  1.00  0.00           C  
ATOM    341  CB  THR A  24     -26.545 -17.706  17.917  1.00  0.00           C  
ATOM    342  HB  THR A  24     -26.837 -16.656  17.910  1.00  0.00           H  
ATOM    343  O   THR A  24     -27.692 -18.234  20.755  1.00  0.00           O  
ATOM    344  CG2 THR A  24     -25.620 -17.973  16.729  1.00  0.00           C  
ATOM    345 HG21 THR A  24     -26.131 -17.693  15.808  1.00  0.00           H  
ATOM    346 HG22 THR A  24     -24.714 -17.376  16.826  1.00  0.00           H  
ATOM    347 HG23 THR A  24     -25.357 -19.030  16.682  1.00  0.00           H  
ATOM    348  OG1 THR A  24     -27.692 -18.513  17.762  1.00  0.00           O  
ATOM    349  HG1 THR A  24     -28.230 -18.381  18.546  1.00  0.00           H  
ATOM    350  N   ASP A  25     -26.360 -16.431  21.012  1.00  0.00           N  
ATOM    351  H   ASP A  25     -25.533 -15.938  20.710  1.00  0.00           H  
ATOM    352  CA  ASP A  25     -27.126 -15.852  22.111  1.00  0.00           C  
ATOM    353  HA  ASP A  25     -27.185 -16.584  22.917  1.00  0.00           H  
ATOM    354  C   ASP A  25     -28.553 -15.534  21.633  1.00  0.00           C  
ATOM    355  CB  ASP A  25     -26.397 -14.613  22.659  1.00  0.00           C  
ATOM    356  HB2 ASP A  25     -26.341 -13.854  21.878  1.00  0.00           H  
ATOM    357  HB3 ASP A  25     -26.972 -14.203  23.489  1.00  0.00           H  
ATOM    358  O   ASP A  25     -28.747 -14.827  20.647  1.00  0.00           O  
ATOM    359  CG  ASP A  25     -24.983 -14.949  23.153  1.00  0.00           C  
ATOM    360  OD1 ASP A  25     -24.820 -15.909  23.942  1.00  0.00           O  
ATOM    361  OD2 ASP A  25     -24.028 -14.286  22.692  1.00  0.00           O  
ATOM    362  N   THR A  26     -29.564 -16.087  22.308  1.00  0.00           N  
ATOM    363  H   THR A  26     -29.350 -16.717  23.068  1.00  0.00           H  
ATOM    364  CA  THR A  26     -30.988 -15.838  22.021  1.00  0.00           C  
ATOM    365  HA  THR A  26     -31.089 -15.622  20.957  1.00  0.00           H  
ATOM    366  C   THR A  26     -31.533 -14.603  22.741  1.00  0.00           C  
ATOM    367  CB  THR A  26     -31.861 -17.070  22.327  1.00  0.00           C  
ATOM    368  HB  THR A  26     -32.917 -16.801  22.286  1.00  0.00           H  
ATOM    369  O   THR A  26     -32.751 -14.458  22.845  1.00  0.00           O  
ATOM    370  CG2 THR A  26     -31.646 -18.191  21.313  1.00  0.00           C  
ATOM    371 HG21 THR A  26     -30.605 -18.513  21.330  1.00  0.00           H  
ATOM    372 HG22 THR A  26     -32.289 -19.035  21.565  1.00  0.00           H  
ATOM    373 HG23 THR A  26     -31.896 -17.834  20.314  1.00  0.00           H  
ATOM    374  OG1 THR A  26     -31.568 -17.583  23.610  1.00  0.00           O  
ATOM    375  HG1 THR A  26     -31.786 -16.894  24.243  1.00  0.00           H  
ATOM    376  N   ASP A  27     -30.671 -13.720  23.255  1.00  0.00           N  
ATOM    377  H   ASP A  27     -29.679 -13.850  23.117  1.00  0.00           H  
ATOM    378  CA  ASP A  27     -31.117 -12.481  23.896  1.00  0.00           C  
ATOM    379  HA  ASP A  27     -31.985 -12.717  24.511  1.00  0.00           H  
ATOM    380  C   ASP A  27     -31.637 -11.501  22.842  1.00  0.00           C  
ATOM    381  CB  ASP A  27     -30.048 -11.878  24.830  1.00  0.00           C  
ATOM    382  HB2 ASP A  27     -29.055 -12.072  24.425  1.00  0.00           H  
ATOM    383  HB3 ASP A  27     -30.188 -10.798  24.872  1.00  0.00           H  
ATOM    384  O   ASP A  27     -30.934 -10.652  22.305  1.00  0.00           O  
ATOM    385  CG  ASP A  27     -30.148 -12.398  26.273  1.00  0.00           C  
ATOM    386  OD1 ASP A  27     -31.246 -12.861  26.669  1.00  0.00           O  
ATOM    387  OD2 ASP A  27     -29.115 -12.359  26.971  1.00  0.00           O  
ATOM    388  N   ALA A  28     -32.930 -11.637  22.555  1.00  0.00           N  
ATOM    389  H   ALA A  28     -33.388 -12.449  22.944  1.00  0.00           H  
ATOM    390  CA  ALA A  28     -33.717 -10.739  21.721  1.00  0.00           C  
ATOM    391  HA  ALA A  28     -33.155 -10.537  20.810  1.00  0.00           H  
ATOM    392  C   ALA A  28     -33.994  -9.373  22.392  1.00  0.00           C  
ATOM    393  CB  ALA A  28     -35.012 -11.480  21.352  1.00  0.00           C  
ATOM    394  HB1 ALA A  28     -35.597 -10.871  20.664  1.00  0.00           H  
ATOM    395  HB2 ALA A  28     -35.600 -11.671  22.250  1.00  0.00           H  
ATOM    396  HB3 ALA A  28     -34.770 -12.426  20.868  1.00  0.00           H  
ATOM    397  O   ALA A  28     -34.802  -8.602  21.876  1.00  0.00           O  
ATOM    398  N   SER A  29     -33.395  -9.078  23.555  1.00  0.00           N  
ATOM    399  H   SER A  29     -32.706  -9.716  23.927  1.00  0.00           H  
ATOM    400  CA  SER A  29     -33.666  -7.851  24.318  1.00  0.00           C  
ATOM    401  HA  SER A  29     -34.700  -7.558  24.133  1.00  0.00           H  
ATOM    402  C   SER A  29     -32.813  -6.649  23.914  1.00  0.00           C  
ATOM    403  CB  SER A  29     -33.543  -8.099  25.823  1.00  0.00           C  
ATOM    404  HB2 SER A  29     -34.256  -8.871  26.112  1.00  0.00           H  
ATOM    405  HB3 SER A  29     -33.785  -7.184  26.364  1.00  0.00           H  
ATOM    406  O   SER A  29     -33.182  -5.528  24.255  1.00  0.00           O  
ATOM    407  OG  SER A  29     -32.246  -8.525  26.181  1.00  0.00           O  
ATOM    408  HG  SER A  29     -31.611  -7.811  26.093  1.00  0.00           H  
ATOM    409  N   GLU A  30     -31.706  -6.840  23.193  1.00  0.00           N  
ATOM    410  H   GLU A  30     -31.448  -7.777  22.918  1.00  0.00           H  
ATOM    411  CA  GLU A  30     -30.860  -5.736  22.729  1.00  0.00           C  
ATOM    412  HA  GLU A  30     -31.169  -4.811  23.216  1.00  0.00           H  
ATOM    413  C   GLU A  30     -31.018  -5.519  21.217  1.00  0.00           C  
ATOM    414  CB  GLU A  30     -29.396  -5.956  23.131  1.00  0.00           C  
ATOM    415  HB2 GLU A  30     -29.066  -6.935  22.783  1.00  0.00           H  
ATOM    416  HB3 GLU A  30     -28.799  -5.191  22.636  1.00  0.00           H  
ATOM    417  O   GLU A  30     -30.748  -6.408  20.409  1.00  0.00           O  
ATOM    418  CG  GLU A  30     -29.178  -5.835  24.652  1.00  0.00           C  
ATOM    419  HG2 GLU A  30     -29.655  -4.918  24.997  1.00  0.00           H  
ATOM    420  HG3 GLU A  30     -29.661  -6.675  25.152  1.00  0.00           H  
ATOM    421  CD  GLU A  30     -27.686  -5.799  25.023  1.00  0.00           C  
ATOM    422  OE1 GLU A  30     -27.377  -5.270  26.115  1.00  0.00           O  
ATOM    423  OE2 GLU A  30     -26.869  -6.249  24.187  1.00  0.00           O  
ATOM    424  N   ASN A  31     -31.443  -4.314  20.819  1.00  0.00           N  
ATOM    425  H   ASN A  31     -31.654  -3.632  21.534  1.00  0.00           H  
ATOM    426  CA  ASN A  31     -31.469  -3.874  19.419  1.00  0.00           C  
ATOM    427  HA  ASN A  31     -31.898  -4.663  18.801  1.00  0.00           H  
ATOM    428  C   ASN A  31     -30.031  -3.634  18.921  1.00  0.00           C  
ATOM    429  CB  ASN A  31     -32.332  -2.601  19.280  1.00  0.00           C  
ATOM    430  HB2 ASN A  31     -32.053  -1.891  20.058  1.00  0.00           H  
ATOM    431  HB3 ASN A  31     -32.114  -2.136  18.318  1.00  0.00           H  
ATOM    432  O   ASN A  31     -29.591  -2.489  18.808  1.00  0.00           O  
ATOM    433  CG  ASN A  31     -33.829  -2.835  19.303  1.00  0.00           C  
ATOM    434  ND2 ASN A  31     -34.589  -1.854  19.734  1.00  0.00           N  
ATOM    435 HD21 ASN A  31     -35.579  -2.050  19.754  1.00  0.00           H  
ATOM    436 HD22 ASN A  31     -34.170  -1.000  20.073  1.00  0.00           H  
ATOM    437  OD1 ASN A  31     -34.355  -3.855  18.899  1.00  0.00           O  
ATOM    438  N   ARG A  32     -29.286  -4.711  18.657  1.00  0.00           N  
ATOM    439  H   ARG A  32     -29.681  -5.613  18.880  1.00  0.00           H  
ATOM    440  CA  ARG A  32     -27.941  -4.644  18.065  1.00  0.00           C  
ATOM    441  HA  ARG A  32     -27.347  -3.932  18.637  1.00  0.00           H  
ATOM    442  C   ARG A  32     -28.017  -4.108  16.632  1.00  0.00           C  
ATOM    443  CB  ARG A  32     -27.248  -6.014  18.142  1.00  0.00           C  
ATOM    444  HB2 ARG A  32     -27.848  -6.760  17.622  1.00  0.00           H  
ATOM    445  HB3 ARG A  32     -26.276  -5.944  17.653  1.00  0.00           H  
ATOM    446  O   ARG A  32     -28.997  -4.356  15.922  1.00  0.00           O  
ATOM    447  CG  ARG A  32     -27.036  -6.442  19.604  1.00  0.00           C  
ATOM    448  HG2 ARG A  32     -27.998  -6.570  20.101  1.00  0.00           H  
ATOM    449  HG3 ARG A  32     -26.483  -5.660  20.124  1.00  0.00           H  
ATOM    450  CD  ARG A  32     -26.257  -7.753  19.705  1.00  0.00           C  
ATOM    451  HD2 ARG A  32     -25.332  -7.661  19.137  1.00  0.00           H  
ATOM    452  HD3 ARG A  32     -26.863  -8.549  19.272  1.00  0.00           H  
ATOM    453  NE  ARG A  32     -25.922  -8.042  21.112  1.00  0.00           N  
ATOM    454  HE  ARG A  32     -25.696  -7.253  21.701  1.00  0.00           H  
ATOM    455  NH1 ARG A  32     -26.119 -10.307  21.057  1.00  0.00           N  
ATOM    456 HH11 ARG A  32     -26.098 -11.197  21.534  1.00  0.00           H  
ATOM    457 HH12 ARG A  32     -26.368 -10.225  20.081  1.00  0.00           H  
ATOM    458  NH2 ARG A  32     -25.494  -9.304  22.956  1.00  0.00           N  
ATOM    459 HH21 ARG A  32     -25.583 -10.151  23.499  1.00  0.00           H  
ATOM    460 HH22 ARG A  32     -25.269  -8.473  23.483  1.00  0.00           H  
ATOM    461  CZ  ARG A  32     -25.844  -9.212  21.705  1.00  0.00           C  
ATOM    462  N   ARG A  33     -27.000  -3.356  16.196  1.00  0.00           N  
ATOM    463  H   ARG A  33     -26.160  -3.332  16.757  1.00  0.00           H  
ATOM    464  CA  ARG A  33     -26.931  -2.861  14.812  1.00  0.00           C  
ATOM    465  HA  ARG A  33     -27.895  -2.424  14.551  1.00  0.00           H  
ATOM    466  C   ARG A  33     -26.695  -4.035  13.862  1.00  0.00           C  
ATOM    467  CB  ARG A  33     -25.832  -1.796  14.646  1.00  0.00           C  
ATOM    468  HB2 ARG A  33     -24.907  -2.199  15.060  1.00  0.00           H  
ATOM    469  HB3 ARG A  33     -25.669  -1.613  13.584  1.00  0.00           H  
ATOM    470  O   ARG A  33     -26.202  -5.094  14.236  1.00  0.00           O  
ATOM    471  CG  ARG A  33     -26.127  -0.453  15.328  1.00  0.00           C  
ATOM    472  HG2 ARG A  33     -26.331  -0.628  16.384  1.00  0.00           H  
ATOM    473  HG3 ARG A  33     -27.002   0.013  14.874  1.00  0.00           H  
ATOM    474  CD  ARG A  33     -24.914   0.486  15.219  1.00  0.00           C  
ATOM    475  HD2 ARG A  33     -24.033  -0.043  15.582  1.00  0.00           H  
ATOM    476  HD3 ARG A  33     -25.076   1.334  15.884  1.00  0.00           H  
ATOM    477  NE  ARG A  33     -24.671   0.986  13.846  1.00  0.00           N  
ATOM    478  HE  ARG A  33     -25.428   0.947  13.178  1.00  0.00           H  
ATOM    479  NH1 ARG A  33     -22.460   1.626  14.121  1.00  0.00           N  
ATOM    480 HH11 ARG A  33     -22.336   1.039  14.933  1.00  0.00           H  
ATOM    481 HH12 ARG A  33     -21.610   1.997  13.719  1.00  0.00           H  
ATOM    482  NH2 ARG A  33     -23.433   1.952  12.189  1.00  0.00           N  
ATOM    483 HH21 ARG A  33     -22.518   2.279  11.915  1.00  0.00           H  
ATOM    484 HH22 ARG A  33     -24.247   2.272  11.684  1.00  0.00           H  
ATOM    485  CZ  ARG A  33     -23.538   1.518  13.407  1.00  0.00           C  
ATOM    486  N   MET A  34     -27.030  -3.833  12.594  1.00  0.00           N  
ATOM    487  H   MET A  34     -27.403  -2.933  12.330  1.00  0.00           H  
ATOM    488  CA  MET A  34     -26.656  -4.759  11.530  1.00  0.00           C  
ATOM    489  HA  MET A  34     -26.132  -5.622  11.942  1.00  0.00           H  
ATOM    490  C   MET A  34     -25.699  -4.044  10.584  1.00  0.00           C  
ATOM    491  CB  MET A  34     -27.899  -5.284  10.799  1.00  0.00           C  
ATOM    492  HB2 MET A  34     -27.572  -5.916   9.973  1.00  0.00           H  
ATOM    493  HB3 MET A  34     -28.462  -4.445  10.390  1.00  0.00           H  
ATOM    494  O   MET A  34     -26.094  -3.084   9.926  1.00  0.00           O  
ATOM    495  CG  MET A  34     -28.808  -6.119  11.712  1.00  0.00           C  
ATOM    496  HG2 MET A  34     -29.233  -5.474  12.482  1.00  0.00           H  
ATOM    497  HG3 MET A  34     -28.197  -6.872  12.209  1.00  0.00           H  
ATOM    498  SD  MET A  34     -30.161  -6.976  10.853  1.00  0.00           S  
ATOM    499  CE  MET A  34     -31.116  -5.564  10.237  1.00  0.00           C  
ATOM    500  HE1 MET A  34     -31.387  -4.915  11.070  1.00  0.00           H  
ATOM    501  HE2 MET A  34     -30.523  -5.007   9.513  1.00  0.00           H  
ATOM    502  HE3 MET A  34     -32.021  -5.927   9.750  1.00  0.00           H  
ATOM    503  N   GLY A  35     -24.460  -4.533  10.481  1.00  0.00           N  
ATOM    504  H   GLY A  35     -24.152  -5.245  11.129  1.00  0.00           H  
ATOM    505  CA  GLY A  35     -23.512  -4.070   9.460  1.00  0.00           C  
ATOM    506  HA2 GLY A  35     -23.417  -2.985   9.512  1.00  0.00           H  
ATOM    507  HA3 GLY A  35     -22.534  -4.509   9.654  1.00  0.00           H  
ATOM    508  C   GLY A  35     -23.930  -4.452   8.034  1.00  0.00           C  
ATOM    509  O   GLY A  35     -23.452  -3.862   7.071  1.00  0.00           O  
ATOM    510  N   ASN A  36     -24.854  -5.417   7.895  1.00  0.00           N  
ATOM    511  H   ASN A  36     -25.235  -5.811   8.744  1.00  0.00           H  
ATOM    512  CA  ASN A  36     -25.315  -5.984   6.622  1.00  0.00           C  
ATOM    513  HA  ASN A  36     -25.890  -6.879   6.861  1.00  0.00           H  
ATOM    514  C   ASN A  36     -24.163  -6.482   5.727  1.00  0.00           C  
ATOM    515  CB  ASN A  36     -26.271  -5.005   5.913  1.00  0.00           C  
ATOM    516  HB2 ASN A  36     -26.570  -5.420   4.951  1.00  0.00           H  
ATOM    517  HB3 ASN A  36     -25.748  -4.067   5.725  1.00  0.00           H  
ATOM    518  O   ASN A  36     -24.251  -6.417   4.497  1.00  0.00           O  
ATOM    519  CG  ASN A  36     -27.542  -4.738   6.693  1.00  0.00           C  
ATOM    520  ND2 ASN A  36     -28.026  -3.519   6.677  1.00  0.00           N  
ATOM    521 HD21 ASN A  36     -27.481  -2.773   6.270  1.00  0.00           H  
ATOM    522 HD22 ASN A  36     -28.813  -3.345   7.285  1.00  0.00           H  
ATOM    523  OD1 ASN A  36     -28.129  -5.614   7.304  1.00  0.00           O  
ATOM    524  N   TYR A  37     -23.078  -6.981   6.332  1.00  0.00           N  
ATOM    525  H   TYR A  37     -23.022  -6.987   7.340  1.00  0.00           H  
ATOM    526  CA  TYR A  37     -21.957  -7.526   5.576  1.00  0.00           C  
ATOM    527  HA  TYR A  37     -21.636  -6.759   4.870  1.00  0.00           H  
ATOM    528  C   TYR A  37     -22.393  -8.750   4.776  1.00  0.00           C  
ATOM    529  CB  TYR A  37     -20.765  -7.855   6.477  1.00  0.00           C  
ATOM    530  HB2 TYR A  37     -21.040  -8.685   7.128  1.00  0.00           H  
ATOM    531  HB3 TYR A  37     -19.934  -8.190   5.856  1.00  0.00           H  
ATOM    532  O   TYR A  37     -23.148  -9.608   5.239  1.00  0.00           O  
ATOM    533  CG  TYR A  37     -20.286  -6.689   7.318  1.00  0.00           C  
ATOM    534  CD1 TYR A  37     -19.902  -5.466   6.731  1.00  0.00           C  
ATOM    535  HD1 TYR A  37     -19.930  -5.341   5.658  1.00  0.00           H  
ATOM    536  CD2 TYR A  37     -20.225  -6.840   8.709  1.00  0.00           C  
ATOM    537  HD2 TYR A  37     -20.462  -7.800   9.144  1.00  0.00           H  
ATOM    538  CE1 TYR A  37     -19.483  -4.393   7.545  1.00  0.00           C  
ATOM    539  HE1 TYR A  37     -19.200  -3.448   7.106  1.00  0.00           H  
ATOM    540  CE2 TYR A  37     -19.832  -5.768   9.528  1.00  0.00           C  
ATOM    541  HE2 TYR A  37     -19.770  -5.881  10.600  1.00  0.00           H  
ATOM    542  OH  TYR A  37     -19.135  -3.502   9.761  1.00  0.00           O  
ATOM    543  HH  TYR A  37     -18.637  -2.793   9.347  1.00  0.00           H  
ATOM    544  CZ  TYR A  37     -19.463  -4.539   8.951  1.00  0.00           C  
ATOM    545  N   LYS A  38     -21.910  -8.827   3.537  1.00  0.00           N  
ATOM    546  H   LYS A  38     -21.240  -8.130   3.245  1.00  0.00           H  
ATOM    547  CA  LYS A  38     -22.150  -9.989   2.687  1.00  0.00           C  
ATOM    548  HA  LYS A  38     -23.194 -10.276   2.815  1.00  0.00           H  
ATOM    549  C   LYS A  38     -21.267 -11.154   3.149  1.00  0.00           C  
ATOM    550  CB  LYS A  38     -21.909  -9.645   1.214  1.00  0.00           C  
ATOM    551  HB2 LYS A  38     -20.909  -9.227   1.100  1.00  0.00           H  
ATOM    552  HB3 LYS A  38     -21.966 -10.561   0.626  1.00  0.00           H  
ATOM    553  O   LYS A  38     -20.136 -10.916   3.575  1.00  0.00           O  
ATOM    554  CG  LYS A  38     -22.958  -8.652   0.692  1.00  0.00           C  
ATOM    555  HG2 LYS A  38     -23.953  -9.080   0.813  1.00  0.00           H  
ATOM    556  HG3 LYS A  38     -22.900  -7.722   1.258  1.00  0.00           H  
ATOM    557  CD  LYS A  38     -22.711  -8.353  -0.789  1.00  0.00           C  
ATOM    558  HD2 LYS A  38     -22.764  -9.280  -1.360  1.00  0.00           H  
ATOM    559  HD3 LYS A  38     -21.714  -7.926  -0.898  1.00  0.00           H  
ATOM    560  CE  LYS A  38     -23.754  -7.361  -1.310  1.00  0.00           C  
ATOM    561  HE2 LYS A  38     -24.741  -7.816  -1.235  1.00  0.00           H  
ATOM    562  HE3 LYS A  38     -23.743  -6.482  -0.665  1.00  0.00           H  
ATOM    563  NZ  LYS A  38     -23.463  -6.966  -2.710  1.00  0.00           N  
ATOM    564  HZ1 LYS A  38     -22.557  -6.521  -2.761  1.00  0.00           H  
ATOM    565  HZ2 LYS A  38     -24.146  -6.301  -3.045  1.00  0.00           H  
ATOM    566  HZ3 LYS A  38     -23.448  -7.770  -3.321  1.00  0.00           H  
ATOM    567  N   PRO A  39     -21.730 -12.408   3.002  1.00  0.00           N  
ATOM    568  CA  PRO A  39     -20.874 -13.573   3.185  1.00  0.00           C  
ATOM    569  HA  PRO A  39     -20.580 -13.628   4.233  1.00  0.00           H  
ATOM    570  C   PRO A  39     -19.625 -13.504   2.300  1.00  0.00           C  
ATOM    571  CB  PRO A  39     -21.739 -14.786   2.827  1.00  0.00           C  
ATOM    572  HB2 PRO A  39     -21.510 -15.644   3.460  1.00  0.00           H  
ATOM    573  HB3 PRO A  39     -21.607 -15.044   1.777  1.00  0.00           H  
ATOM    574  O   PRO A  39     -19.642 -12.893   1.227  1.00  0.00           O  
ATOM    575  CG  PRO A  39     -23.166 -14.287   3.046  1.00  0.00           C  
ATOM    576  HG2 PRO A  39     -23.885 -14.830   2.432  1.00  0.00           H  
ATOM    577  HG3 PRO A  39     -23.423 -14.368   4.102  1.00  0.00           H  
ATOM    578  CD  PRO A  39     -23.081 -12.816   2.653  1.00  0.00           C  
ATOM    579  HD2 PRO A  39     -23.230 -12.705   1.579  1.00  0.00           H  
ATOM    580  HD3 PRO A  39     -23.829 -12.249   3.208  1.00  0.00           H  
ATOM    581  N   SER A  40     -18.555 -14.177   2.726  1.00  0.00           N  
ATOM    582  H   SER A  40     -18.603 -14.670   3.606  1.00  0.00           H  
ATOM    583  CA  SER A  40     -17.342 -14.286   1.915  1.00  0.00           C  
ATOM    584  HA  SER A  40     -16.961 -13.281   1.739  1.00  0.00           H  
ATOM    585  C   SER A  40     -17.650 -14.952   0.572  1.00  0.00           C  
ATOM    586  CB  SER A  40     -16.264 -15.093   2.642  1.00  0.00           C  
ATOM    587  HB2 SER A  40     -16.270 -14.842   3.703  1.00  0.00           H  
ATOM    588  HB3 SER A  40     -16.455 -16.161   2.535  1.00  0.00           H  
ATOM    589  O   SER A  40     -18.305 -15.992   0.521  1.00  0.00           O  
ATOM    590  OG  SER A  40     -14.997 -14.767   2.113  1.00  0.00           O  
ATOM    591  HG  SER A  40     -14.560 -14.255   2.797  1.00  0.00           H  
ATOM    592  N   ILE A  41     -17.144 -14.382  -0.523  1.00  0.00           N  
ATOM    593  H   ILE A  41     -16.689 -13.485  -0.433  1.00  0.00           H  
ATOM    594  CA  ILE A  41     -17.207 -15.021  -1.848  1.00  0.00           C  
ATOM    595  HA  ILE A  41     -18.201 -15.447  -1.981  1.00  0.00           H  
ATOM    596  C   ILE A  41     -16.208 -16.172  -2.002  1.00  0.00           C  
ATOM    597  CB  ILE A  41     -16.963 -13.997  -2.969  1.00  0.00           C  
ATOM    598  HB  ILE A  41     -16.987 -14.541  -3.913  1.00  0.00           H  
ATOM    599  O   ILE A  41     -16.244 -16.899  -2.998  1.00  0.00           O  
ATOM    600  CG1 ILE A  41     -15.576 -13.328  -2.834  1.00  0.00           C  
ATOM    601 HG12 ILE A  41     -14.815 -14.068  -2.586  1.00  0.00           H  
ATOM    602 HG13 ILE A  41     -15.602 -12.594  -2.028  1.00  0.00           H  
ATOM    603  CG2 ILE A  41     -18.104 -12.972  -3.015  1.00  0.00           C  
ATOM    604 HG21 ILE A  41     -18.068 -12.312  -2.149  1.00  0.00           H  
ATOM    605 HG22 ILE A  41     -18.023 -12.380  -3.927  1.00  0.00           H  
ATOM    606 HG23 ILE A  41     -19.066 -13.485  -3.024  1.00  0.00           H  
ATOM    607  CD1 ILE A  41     -15.121 -12.650  -4.119  1.00  0.00           C  
ATOM    608 HD11 ILE A  41     -15.057 -13.403  -4.904  1.00  0.00           H  
ATOM    609 HD12 ILE A  41     -14.135 -12.212  -3.966  1.00  0.00           H  
ATOM    610 HD13 ILE A  41     -15.826 -11.869  -4.406  1.00  0.00           H  
ATOM    611  N   TRP A  42     -15.258 -16.290  -1.073  1.00  0.00           N  
ATOM    612  H   TRP A  42     -15.302 -15.706  -0.251  1.00  0.00           H  
ATOM    613  CA  TRP A  42     -14.180 -17.258  -1.158  1.00  0.00           C  
ATOM    614  HA  TRP A  42     -13.925 -17.401  -2.209  1.00  0.00           H  
ATOM    615  C   TRP A  42     -14.639 -18.595  -0.592  1.00  0.00           C  
ATOM    616  CB  TRP A  42     -12.931 -16.722  -0.458  1.00  0.00           C  
ATOM    617  HB2 TRP A  42     -13.137 -16.612   0.607  1.00  0.00           H  
ATOM    618  HB3 TRP A  42     -12.138 -17.461  -0.574  1.00  0.00           H  
ATOM    619  O   TRP A  42     -15.119 -18.685   0.535  1.00  0.00           O  
ATOM    620  CG  TRP A  42     -12.439 -15.416  -1.003  1.00  0.00           C  
ATOM    621  CD1 TRP A  42     -12.473 -14.230  -0.354  1.00  0.00           C  
ATOM    622  HD1 TRP A  42     -12.837 -14.090   0.654  1.00  0.00           H  
ATOM    623  CD2 TRP A  42     -11.858 -15.137  -2.315  1.00  0.00           C  
ATOM    624  CE2 TRP A  42     -11.621 -13.732  -2.407  1.00  0.00           C  
ATOM    625  CE3 TRP A  42     -11.486 -15.927  -3.427  1.00  0.00           C  
ATOM    626  HE3 TRP A  42     -11.615 -16.998  -3.373  1.00  0.00           H  
ATOM    627  NE1 TRP A  42     -11.969 -13.237  -1.172  1.00  0.00           N  
ATOM    628  HE1 TRP A  42     -11.806 -12.290  -0.863  1.00  0.00           H  
ATOM    629  CH2 TRP A  42     -10.683 -13.951  -4.623  1.00  0.00           C  
ATOM    630  HH2 TRP A  42     -10.193 -13.498  -5.471  1.00  0.00           H  
ATOM    631  CZ2 TRP A  42     -11.067 -13.135  -3.547  1.00  0.00           C  
ATOM    632  HZ2 TRP A  42     -10.884 -12.071  -3.567  1.00  0.00           H  
ATOM    633  CZ3 TRP A  42     -10.890 -15.343  -4.564  1.00  0.00           C  
ATOM    634  HZ3 TRP A  42     -10.553 -15.971  -5.376  1.00  0.00           H  
ATOM    635  N   ASN A  43     -14.466 -19.654  -1.379  1.00  0.00           N  
ATOM    636  H   ASN A  43     -14.063 -19.525  -2.297  1.00  0.00           H  
ATOM    637  CA  ASN A  43     -14.715 -21.006  -0.909  1.00  0.00           C  
ATOM    638  HA  ASN A  43     -15.616 -21.009  -0.295  1.00  0.00           H  
ATOM    639  C   ASN A  43     -13.541 -21.447  -0.018  1.00  0.00           C  
ATOM    640  CB  ASN A  43     -14.977 -21.908  -2.128  1.00  0.00           C  
ATOM    641  HB2 ASN A  43     -14.117 -21.895  -2.798  1.00  0.00           H  
ATOM    642  HB3 ASN A  43     -15.845 -21.526  -2.665  1.00  0.00           H  
ATOM    643  O   ASN A  43     -12.423 -21.619  -0.506  1.00  0.00           O  
ATOM    644  CG  ASN A  43     -15.246 -23.347  -1.729  1.00  0.00           C  
ATOM    645  ND2 ASN A  43     -16.030 -24.083  -2.475  1.00  0.00           N  
ATOM    646 HD21 ASN A  43     -16.202 -25.009  -2.112  1.00  0.00           H  
ATOM    647 HD22 ASN A  43     -16.498 -23.707  -3.287  1.00  0.00           H  
ATOM    648  OD1 ASN A  43     -14.747 -23.841  -0.742  1.00  0.00           O  
ATOM    649  N   TYR A  44     -13.799 -21.638   1.276  1.00  0.00           N  
ATOM    650  H   TYR A  44     -14.732 -21.464   1.622  1.00  0.00           H  
ATOM    651  CA  TYR A  44     -12.771 -22.024   2.241  1.00  0.00           C  
ATOM    652  HA  TYR A  44     -11.912 -21.370   2.096  1.00  0.00           H  
ATOM    653  C   TYR A  44     -12.249 -23.446   2.033  1.00  0.00           C  
ATOM    654  CB  TYR A  44     -13.270 -21.798   3.672  1.00  0.00           C  
ATOM    655  HB2 TYR A  44     -12.757 -22.489   4.341  1.00  0.00           H  
ATOM    656  HB3 TYR A  44     -14.336 -22.016   3.742  1.00  0.00           H  
ATOM    657  O   TYR A  44     -11.061 -23.655   2.246  1.00  0.00           O  
ATOM    658  CG  TYR A  44     -12.999 -20.386   4.146  1.00  0.00           C  
ATOM    659  CD1 TYR A  44     -11.923 -20.141   5.020  1.00  0.00           C  
ATOM    660  HD1 TYR A  44     -11.320 -20.961   5.381  1.00  0.00           H  
ATOM    661  CD2 TYR A  44     -13.768 -19.311   3.657  1.00  0.00           C  
ATOM    662  HD2 TYR A  44     -14.591 -19.488   2.980  1.00  0.00           H  
ATOM    663  CE1 TYR A  44     -11.623 -18.827   5.416  1.00  0.00           C  
ATOM    664  HE1 TYR A  44     -10.784 -18.643   6.070  1.00  0.00           H  
ATOM    665  CE2 TYR A  44     -13.465 -17.994   4.045  1.00  0.00           C  
ATOM    666  HE2 TYR A  44     -14.047 -17.161   3.677  1.00  0.00           H  
ATOM    667  OH  TYR A  44     -12.114 -16.484   5.302  1.00  0.00           O  
ATOM    668  HH  TYR A  44     -11.586 -16.448   6.104  1.00  0.00           H  
ATOM    669  CZ  TYR A  44     -12.400 -17.753   4.933  1.00  0.00           C  
ATOM    670  N   ASP A  45     -13.047 -24.385   1.522  1.00  0.00           N  
ATOM    671  H   ASP A  45     -14.016 -24.176   1.326  1.00  0.00           H  
ATOM    672  CA  ASP A  45     -12.546 -25.716   1.149  1.00  0.00           C  
ATOM    673  HA  ASP A  45     -12.073 -26.175   2.017  1.00  0.00           H  
ATOM    674  C   ASP A  45     -11.502 -25.598   0.030  1.00  0.00           C  
ATOM    675  CB  ASP A  45     -13.686 -26.636   0.676  1.00  0.00           C  
ATOM    676  HB2 ASP A  45     -14.127 -26.236  -0.237  1.00  0.00           H  
ATOM    677  HB3 ASP A  45     -13.256 -27.606   0.424  1.00  0.00           H  
ATOM    678  O   ASP A  45     -10.434 -26.213   0.083  1.00  0.00           O  
ATOM    679  CG  ASP A  45     -14.787 -26.868   1.712  1.00  0.00           C  
ATOM    680  OD1 ASP A  45     -14.471 -26.846   2.920  1.00  0.00           O  
ATOM    681  OD2 ASP A  45     -15.938 -27.081   1.268  1.00  0.00           O  
ATOM    682  N   PHE A  46     -11.768 -24.734  -0.958  1.00  0.00           N  
ATOM    683  H   PHE A  46     -12.647 -24.238  -0.916  1.00  0.00           H  
ATOM    684  CA  PHE A  46     -10.796 -24.418  -2.003  1.00  0.00           C  
ATOM    685  HA  PHE A  46     -10.466 -25.352  -2.457  1.00  0.00           H  
ATOM    686  C   PHE A  46      -9.547 -23.750  -1.418  1.00  0.00           C  
ATOM    687  CB  PHE A  46     -11.428 -23.558  -3.105  1.00  0.00           C  
ATOM    688  HB2 PHE A  46     -11.974 -22.731  -2.652  1.00  0.00           H  
ATOM    689  HB3 PHE A  46     -12.146 -24.165  -3.657  1.00  0.00           H  
ATOM    690  O   PHE A  46      -8.442 -24.214  -1.694  1.00  0.00           O  
ATOM    691  CG  PHE A  46     -10.408 -22.985  -4.071  1.00  0.00           C  
ATOM    692  CD1 PHE A  46     -10.024 -21.632  -3.977  1.00  0.00           C  
ATOM    693  HD1 PHE A  46     -10.472 -20.994  -3.229  1.00  0.00           H  
ATOM    694  CD2 PHE A  46      -9.783 -23.824  -5.012  1.00  0.00           C  
ATOM    695  HD2 PHE A  46     -10.043 -24.871  -5.064  1.00  0.00           H  
ATOM    696  CE1 PHE A  46      -9.031 -21.119  -4.831  1.00  0.00           C  
ATOM    697  HE1 PHE A  46      -8.721 -20.087  -4.746  1.00  0.00           H  
ATOM    698  CE2 PHE A  46      -8.792 -23.310  -5.866  1.00  0.00           C  
ATOM    699  HE2 PHE A  46      -8.298 -23.959  -6.574  1.00  0.00           H  
ATOM    700  CZ  PHE A  46      -8.419 -21.958  -5.779  1.00  0.00           C  
ATOM    701  HZ  PHE A  46      -7.644 -21.573  -6.425  1.00  0.00           H  
ATOM    702  N   LEU A  47      -9.694 -22.714  -0.582  1.00  0.00           N  
ATOM    703  H   LEU A  47     -10.627 -22.391  -0.372  1.00  0.00           H  
ATOM    704  CA  LEU A  47      -8.540 -22.042   0.025  1.00  0.00           C  
ATOM    705  HA  LEU A  47      -7.894 -21.673  -0.772  1.00  0.00           H  
ATOM    706  C   LEU A  47      -7.688 -23.021   0.842  1.00  0.00           C  
ATOM    707  CB  LEU A  47      -8.978 -20.858   0.905  1.00  0.00           C  
ATOM    708  HB2 LEU A  47      -8.086 -20.486   1.410  1.00  0.00           H  
ATOM    709  HB3 LEU A  47      -9.659 -21.225   1.674  1.00  0.00           H  
ATOM    710  O   LEU A  47      -6.476 -23.060   0.668  1.00  0.00           O  
ATOM    711  CG  LEU A  47      -9.638 -19.667   0.186  1.00  0.00           C  
ATOM    712  HG  LEU A  47     -10.595 -19.970  -0.237  1.00  0.00           H  
ATOM    713  CD1 LEU A  47      -9.893 -18.558   1.209  1.00  0.00           C  
ATOM    714 HD11 LEU A  47     -10.313 -17.678   0.722  1.00  0.00           H  
ATOM    715 HD12 LEU A  47      -8.960 -18.271   1.695  1.00  0.00           H  
ATOM    716 HD13 LEU A  47     -10.596 -18.907   1.965  1.00  0.00           H  
ATOM    717  CD2 LEU A  47      -8.779 -19.096  -0.944  1.00  0.00           C  
ATOM    718 HD21 LEU A  47      -9.260 -18.211  -1.361  1.00  0.00           H  
ATOM    719 HD22 LEU A  47      -7.796 -18.822  -0.561  1.00  0.00           H  
ATOM    720 HD23 LEU A  47      -8.665 -19.834  -1.738  1.00  0.00           H  
ATOM    721  N   GLN A  48      -8.305 -23.869   1.668  1.00  0.00           N  
ATOM    722  H   GLN A  48      -9.310 -23.816   1.747  1.00  0.00           H  
ATOM    723  CA  GLN A  48      -7.608 -24.893   2.449  1.00  0.00           C  
ATOM    724  HA  GLN A  48      -6.866 -24.413   3.087  1.00  0.00           H  
ATOM    725  C   GLN A  48      -6.868 -25.901   1.561  1.00  0.00           C  
ATOM    726  CB  GLN A  48      -8.616 -25.634   3.331  1.00  0.00           C  
ATOM    727  HB2 GLN A  48      -8.122 -26.506   3.759  1.00  0.00           H  
ATOM    728  HB3 GLN A  48      -9.449 -25.981   2.719  1.00  0.00           H  
ATOM    729  O   GLN A  48      -5.760 -26.327   1.912  1.00  0.00           O  
ATOM    730  CG  GLN A  48      -9.153 -24.774   4.485  1.00  0.00           C  
ATOM    731  HG2 GLN A  48      -8.322 -24.463   5.117  1.00  0.00           H  
ATOM    732  HG3 GLN A  48      -9.615 -23.859   4.116  1.00  0.00           H  
ATOM    733  CD  GLN A  48     -10.164 -25.531   5.338  1.00  0.00           C  
ATOM    734  NE2 GLN A  48     -10.855 -24.864   6.234  1.00  0.00           N  
ATOM    735 HE21 GLN A  48     -10.753 -23.866   6.351  1.00  0.00           H  
ATOM    736 HE22 GLN A  48     -11.545 -25.399   6.742  1.00  0.00           H  
ATOM    737  OE1 GLN A  48     -10.288 -26.742   5.273  1.00  0.00           O  
ATOM    738  N   SER A  49      -7.445 -26.255   0.405  1.00  0.00           N  
ATOM    739  H   SER A  49      -8.376 -25.916   0.211  1.00  0.00           H  
ATOM    740  CA  SER A  49      -6.822 -27.167  -0.558  1.00  0.00           C  
ATOM    741  HA  SER A  49      -6.573 -28.084  -0.023  1.00  0.00           H  
ATOM    742  C   SER A  49      -5.514 -26.627  -1.144  1.00  0.00           C  
ATOM    743  CB  SER A  49      -7.802 -27.552  -1.674  1.00  0.00           C  
ATOM    744  HB2 SER A  49      -8.791 -27.727  -1.250  1.00  0.00           H  
ATOM    745  HB3 SER A  49      -7.459 -28.483  -2.125  1.00  0.00           H  
ATOM    746  O   SER A  49      -4.643 -27.426  -1.489  1.00  0.00           O  
ATOM    747  OG  SER A  49      -7.881 -26.579  -2.696  1.00  0.00           O  
ATOM    748  HG  SER A  49      -8.081 -25.721  -2.312  1.00  0.00           H  
ATOM    749  N   LEU A  50      -5.311 -25.301  -1.170  1.00  0.00           N  
ATOM    750  H   LEU A  50      -6.055 -24.693  -0.861  1.00  0.00           H  
ATOM    751  CA  LEU A  50      -4.070 -24.681  -1.656  1.00  0.00           C  
ATOM    752  HA  LEU A  50      -3.889 -25.016  -2.677  1.00  0.00           H  
ATOM    753  C   LEU A  50      -2.842 -25.095  -0.834  1.00  0.00           C  
ATOM    754  CB  LEU A  50      -4.196 -23.147  -1.651  1.00  0.00           C  
ATOM    755  HB2 LEU A  50      -4.368 -22.811  -0.629  1.00  0.00           H  
ATOM    756  HB3 LEU A  50      -3.237 -22.733  -1.960  1.00  0.00           H  
ATOM    757  O   LEU A  50      -1.737 -25.154  -1.362  1.00  0.00           O  
ATOM    758  CG  LEU A  50      -5.278 -22.561  -2.574  1.00  0.00           C  
ATOM    759  HG  LEU A  50      -6.245 -23.004  -2.336  1.00  0.00           H  
ATOM    760  CD1 LEU A  50      -5.378 -21.051  -2.357  1.00  0.00           C  
ATOM    761 HD11 LEU A  50      -4.442 -20.566  -2.632  1.00  0.00           H  
ATOM    762 HD12 LEU A  50      -5.590 -20.851  -1.306  1.00  0.00           H  
ATOM    763 HD13 LEU A  50      -6.193 -20.652  -2.960  1.00  0.00           H  
ATOM    764  CD2 LEU A  50      -4.962 -22.814  -4.050  1.00  0.00           C  
ATOM    765 HD21 LEU A  50      -4.988 -23.884  -4.261  1.00  0.00           H  
ATOM    766 HD22 LEU A  50      -3.978 -22.419  -4.302  1.00  0.00           H  
ATOM    767 HD23 LEU A  50      -5.714 -22.330  -4.672  1.00  0.00           H  
ATOM    768  N   ALA A  51      -2.999 -25.481   0.435  1.00  0.00           N  
ATOM    769  H   ALA A  51      -3.924 -25.460   0.838  1.00  0.00           H  
ATOM    770  CA  ALA A  51      -1.859 -25.961   1.220  1.00  0.00           C  
ATOM    771  HA  ALA A  51      -1.101 -25.180   1.261  1.00  0.00           H  
ATOM    772  C   ALA A  51      -1.209 -27.221   0.620  1.00  0.00           C  
ATOM    773  CB  ALA A  51      -2.318 -26.251   2.639  1.00  0.00           C  
ATOM    774  HB1 ALA A  51      -3.021 -27.085   2.610  1.00  0.00           H  
ATOM    775  HB2 ALA A  51      -2.777 -25.359   3.065  1.00  0.00           H  
ATOM    776  HB3 ALA A  51      -1.447 -26.529   3.232  1.00  0.00           H  
ATOM    777  O   ALA A  51       0.001 -27.405   0.733  1.00  0.00           O  
ATOM    778  N   THR A  52      -2.005 -28.081  -0.020  1.00  0.00           N  
ATOM    779  H   THR A  52      -2.984 -27.851  -0.115  1.00  0.00           H  
ATOM    780  CA  THR A  52      -1.564 -29.365  -0.586  1.00  0.00           C  
ATOM    781  HA  THR A  52      -0.542 -29.573  -0.271  1.00  0.00           H  
ATOM    782  C   THR A  52      -1.539 -29.372  -2.113  1.00  0.00           C  
ATOM    783  CB  THR A  52      -2.449 -30.511  -0.073  1.00  0.00           C  
ATOM    784  HB  THR A  52      -2.205 -31.427  -0.612  1.00  0.00           H  
ATOM    785  O   THR A  52      -0.716 -30.072  -2.692  1.00  0.00           O  
ATOM    786  CG2 THR A  52      -2.247 -30.753   1.423  1.00  0.00           C  
ATOM    787 HG21 THR A  52      -2.561 -29.880   1.995  1.00  0.00           H  
ATOM    788 HG22 THR A  52      -1.193 -30.949   1.621  1.00  0.00           H  
ATOM    789 HG23 THR A  52      -2.828 -31.620   1.738  1.00  0.00           H  
ATOM    790  OG1 THR A  52      -3.820 -30.220  -0.234  1.00  0.00           O  
ATOM    791  HG1 THR A  52      -4.307 -30.885   0.258  1.00  0.00           H  
ATOM    792  N   HIS A  53      -2.392 -28.571  -2.755  1.00  0.00           N  
ATOM    793  H   HIS A  53      -3.061 -28.058  -2.199  1.00  0.00           H  
ATOM    794  CA  HIS A  53      -2.551 -28.467  -4.208  1.00  0.00           C  
ATOM    795  HA  HIS A  53      -1.842 -29.141  -4.690  1.00  0.00           H  
ATOM    796  C   HIS A  53      -2.224 -27.057  -4.730  1.00  0.00           C  
ATOM    797  CB  HIS A  53      -3.968 -28.904  -4.619  1.00  0.00           C  
ATOM    798  HB2 HIS A  53      -4.688 -28.191  -4.217  1.00  0.00           H  
ATOM    799  HB3 HIS A  53      -4.045 -28.870  -5.706  1.00  0.00           H  
ATOM    800  O   HIS A  53      -2.823 -26.600  -5.701  1.00  0.00           O  
ATOM    801  CG  HIS A  53      -4.363 -30.285  -4.171  1.00  0.00           C  
ATOM    802  CD2 HIS A  53      -4.302 -31.440  -4.901  1.00  0.00           C  
ATOM    803  HD2 HIS A  53      -3.939 -31.530  -5.914  1.00  0.00           H  
ATOM    804  ND1 HIS A  53      -4.899 -30.603  -2.949  1.00  0.00           N  
ATOM    805  HD1 HIS A  53      -4.968 -29.973  -2.162  1.00  0.00           H  
ATOM    806  CE1 HIS A  53      -5.159 -31.920  -2.940  1.00  0.00           C  
ATOM    807  HE1 HIS A  53      -5.566 -32.465  -2.102  1.00  0.00           H  
ATOM    808  NE2 HIS A  53      -4.809 -32.478  -4.109  1.00  0.00           N  
ATOM    809  N   HIS A  54      -1.297 -26.342  -4.085  1.00  0.00           N  
ATOM    810  H   HIS A  54      -0.837 -26.747  -3.281  1.00  0.00           H  
ATOM    811  CA  HIS A  54      -0.718 -25.125  -4.661  1.00  0.00           C  
ATOM    812  HA  HIS A  54      -1.520 -24.424  -4.889  1.00  0.00           H  
ATOM    813  C   HIS A  54      -0.002 -25.452  -5.974  1.00  0.00           C  
ATOM    814  CB  HIS A  54       0.255 -24.437  -3.683  1.00  0.00           C  
ATOM    815  HB2 HIS A  54       0.755 -23.615  -4.195  1.00  0.00           H  
ATOM    816  HB3 HIS A  54      -0.305 -23.977  -2.869  1.00  0.00           H  
ATOM    817  O   HIS A  54       0.310 -26.610  -6.262  1.00  0.00           O  
ATOM    818  CG  HIS A  54       1.314 -25.340  -3.100  1.00  0.00           C  
ATOM    819  CD2 HIS A  54       2.596 -25.496  -3.546  1.00  0.00           C  
ATOM    820  HD2 HIS A  54       3.022 -25.018  -4.416  1.00  0.00           H  
ATOM    821  ND1 HIS A  54       1.164 -26.164  -2.013  1.00  0.00           N  
ATOM    822  HD1 HIS A  54       0.351 -26.200  -1.415  1.00  0.00           H  
ATOM    823  CE1 HIS A  54       2.325 -26.809  -1.818  1.00  0.00           C  
ATOM    824  HE1 HIS A  54       2.504 -27.517  -1.023  1.00  0.00           H  
ATOM    825  NE2 HIS A  54       3.242 -26.426  -2.721  1.00  0.00           N  
ATOM    826  N   ASN A  55       0.315 -24.420  -6.753  1.00  0.00           N  
ATOM    827  H   ASN A  55       0.003 -23.499  -6.477  1.00  0.00           H  
ATOM    828  CA  ASN A  55       1.152 -24.549  -7.939  1.00  0.00           C  
ATOM    829  HA  ASN A  55       0.669 -25.220  -8.649  1.00  0.00           H  
ATOM    830  C   ASN A  55       2.512 -25.156  -7.553  1.00  0.00           C  
ATOM    831  CB  ASN A  55       1.297 -23.155  -8.579  1.00  0.00           C  
ATOM    832  HB2 ASN A  55       2.062 -23.189  -9.355  1.00  0.00           H  
ATOM    833  HB3 ASN A  55       1.610 -22.437  -7.821  1.00  0.00           H  
ATOM    834  O   ASN A  55       3.406 -24.441  -7.099  1.00  0.00           O  
ATOM    835  CG  ASN A  55       0.012 -22.674  -9.229  1.00  0.00           C  
ATOM    836  ND2 ASN A  55      -0.258 -21.389  -9.213  1.00  0.00           N  
ATOM    837 HD21 ASN A  55      -1.127 -21.101  -9.640  1.00  0.00           H  
ATOM    838 HD22 ASN A  55       0.338 -20.718  -8.750  1.00  0.00           H  
ATOM    839  OD1 ASN A  55      -0.746 -23.441  -9.797  1.00  0.00           O  
ATOM    840  N   ILE A  56       2.679 -26.475  -7.691  1.00  0.00           N  
ATOM    841  H   ILE A  56       1.865 -27.031  -7.912  1.00  0.00           H  
ATOM    842  CA  ILE A  56       3.934 -27.150  -7.354  1.00  0.00           C  
ATOM    843  HA  ILE A  56       4.210 -26.864  -6.339  1.00  0.00           H  
ATOM    844  C   ILE A  56       5.004 -26.632  -8.309  1.00  0.00           C  
ATOM    845  CB  ILE A  56       3.810 -28.691  -7.388  1.00  0.00           C  
ATOM    846  HB  ILE A  56       3.447 -28.991  -8.371  1.00  0.00           H  
ATOM    847  O   ILE A  56       4.930 -26.825  -9.525  1.00  0.00           O  
ATOM    848  CG1 ILE A  56       2.798 -29.163  -6.318  1.00  0.00           C  
ATOM    849 HG12 ILE A  56       3.138 -28.853  -5.330  1.00  0.00           H  
ATOM    850 HG13 ILE A  56       1.837 -28.684  -6.505  1.00  0.00           H  
ATOM    851  CG2 ILE A  56       5.189 -29.346  -7.157  1.00  0.00           C  
ATOM    852 HG21 ILE A  56       5.577 -29.068  -6.177  1.00  0.00           H  
ATOM    853 HG22 ILE A  56       5.897 -29.039  -7.926  1.00  0.00           H  
ATOM    854 HG23 ILE A  56       5.107 -30.432  -7.218  1.00  0.00           H  
ATOM    855  CD1 ILE A  56       2.541 -30.676  -6.300  1.00  0.00           C  
ATOM    856 HD11 ILE A  56       2.282 -31.020  -7.301  1.00  0.00           H  
ATOM    857 HD12 ILE A  56       1.712 -30.888  -5.626  1.00  0.00           H  
ATOM    858 HD13 ILE A  56       3.421 -31.211  -5.941  1.00  0.00           H  
ATOM    859  N   VAL A  57       6.014 -25.965  -7.754  1.00  0.00           N  
ATOM    860  H   VAL A  57       5.996 -25.789  -6.759  1.00  0.00           H  
ATOM    861  CA  VAL A  57       7.149 -25.501  -8.544  1.00  0.00           C  
ATOM    862  HA  VAL A  57       6.764 -25.016  -9.441  1.00  0.00           H  
ATOM    863  C   VAL A  57       7.972 -26.714  -8.954  1.00  0.00           C  
ATOM    864  CB  VAL A  57       8.012 -24.475  -7.796  1.00  0.00           C  
ATOM    865  HB  VAL A  57       8.479 -24.946  -6.931  1.00  0.00           H  
ATOM    866  O   VAL A  57       8.622 -27.357  -8.132  1.00  0.00           O  
ATOM    867  CG1 VAL A  57       9.106 -23.946  -8.731  1.00  0.00           C  
ATOM    868 HG11 VAL A  57       9.681 -24.770  -9.154  1.00  0.00           H  
ATOM    869 HG12 VAL A  57       8.664 -23.365  -9.541  1.00  0.00           H  
ATOM    870 HG13 VAL A  57       9.790 -23.320  -8.158  1.00  0.00           H  
ATOM    871  CG2 VAL A  57       7.186 -23.277  -7.311  1.00  0.00           C  
ATOM    872 HG21 VAL A  57       7.836 -22.568  -6.798  1.00  0.00           H  
ATOM    873 HG22 VAL A  57       6.693 -22.785  -8.150  1.00  0.00           H  
ATOM    874 HG23 VAL A  57       6.429 -23.605  -6.599  1.00  0.00           H  
ATOM    875  N   GLU A  58       7.952 -27.026 -10.244  1.00  0.00           N  
ATOM    876  H   GLU A  58       7.232 -26.613 -10.820  1.00  0.00           H  
ATOM    877  CA  GLU A  58       8.758 -28.111 -10.786  1.00  0.00           C  
ATOM    878  HA  GLU A  58       8.513 -29.022 -10.241  1.00  0.00           H  
ATOM    879  C   GLU A  58      10.263 -27.840 -10.629  1.00  0.00           C  
ATOM    880  CB  GLU A  58       8.435 -28.332 -12.263  1.00  0.00           C  
ATOM    881  HB2 GLU A  58       9.042 -29.176 -12.591  1.00  0.00           H  
ATOM    882  HB3 GLU A  58       8.742 -27.452 -12.829  1.00  0.00           H  
ATOM    883  O   GLU A  58      10.741 -26.716 -10.806  1.00  0.00           O  
ATOM    884  CG  GLU A  58       6.954 -28.630 -12.558  1.00  0.00           C  
ATOM    885  HG2 GLU A  58       6.342 -27.783 -12.249  1.00  0.00           H  
ATOM    886  HG3 GLU A  58       6.645 -29.512 -11.997  1.00  0.00           H  
ATOM    887  CD  GLU A  58       6.768 -28.885 -14.056  1.00  0.00           C  
ATOM    888  OE1 GLU A  58       5.809 -28.397 -14.684  1.00  0.00           O  
ATOM    889  OE2 GLU A  58       7.671 -29.508 -14.646  1.00  0.00           O  
ATOM    890  N   GLU A  59      11.047 -28.896 -10.396  1.00  0.00           N  
ATOM    891  H   GLU A  59      10.611 -29.788 -10.213  1.00  0.00           H  
ATOM    892  CA  GLU A  59      12.506 -28.797 -10.245  1.00  0.00           C  
ATOM    893  HA  GLU A  59      12.723 -28.186  -9.369  1.00  0.00           H  
ATOM    894  C   GLU A  59      13.179 -28.137 -11.465  1.00  0.00           C  
ATOM    895  CB  GLU A  59      13.068 -30.210 -10.019  1.00  0.00           C  
ATOM    896  HB2 GLU A  59      12.459 -30.723  -9.274  1.00  0.00           H  
ATOM    897  HB3 GLU A  59      13.008 -30.761 -10.957  1.00  0.00           H  
ATOM    898  O   GLU A  59      14.150 -27.388 -11.324  1.00  0.00           O  
ATOM    899  CG  GLU A  59      14.524 -30.189  -9.523  1.00  0.00           C  
ATOM    900  HG2 GLU A  59      15.111 -29.543 -10.175  1.00  0.00           H  
ATOM    901  HG3 GLU A  59      14.550 -29.764  -8.519  1.00  0.00           H  
ATOM    902  CD  GLU A  59      15.188 -31.573  -9.514  1.00  0.00           C  
ATOM    903  OE1 GLU A  59      16.444 -31.593  -9.480  1.00  0.00           O  
ATOM    904  OE2 GLU A  59      14.495 -32.590  -9.702  1.00  0.00           O  
ATOM    905  N   ARG A  60      12.639 -28.356 -12.675  1.00  0.00           N  
ATOM    906  H   ARG A  60      11.825 -28.951 -12.723  1.00  0.00           H  
ATOM    907  CA  ARG A  60      13.126 -27.697 -13.899  1.00  0.00           C  
ATOM    908  HA  ARG A  60      14.200 -27.874 -13.969  1.00  0.00           H  
ATOM    909  C   ARG A  60      12.973 -26.175 -13.847  1.00  0.00           C  
ATOM    910  CB  ARG A  60      12.473 -28.291 -15.165  1.00  0.00           C  
ATOM    911  HB2 ARG A  60      12.639 -29.369 -15.178  1.00  0.00           H  
ATOM    912  HB3 ARG A  60      12.978 -27.868 -16.033  1.00  0.00           H  
ATOM    913  O   ARG A  60      13.878 -25.471 -14.290  1.00  0.00           O  
ATOM    914  CG  ARG A  60      10.965 -28.019 -15.302  1.00  0.00           C  
ATOM    915  HG2 ARG A  60      10.436 -28.543 -14.507  1.00  0.00           H  
ATOM    916  HG3 ARG A  60      10.762 -26.951 -15.217  1.00  0.00           H  
ATOM    917  CD  ARG A  60      10.414 -28.467 -16.659  1.00  0.00           C  
ATOM    918  HD2 ARG A  60      10.683 -29.508 -16.839  1.00  0.00           H  
ATOM    919  HD3 ARG A  60      10.831 -27.845 -17.450  1.00  0.00           H  
ATOM    920  NE  ARG A  60       8.959 -28.358 -16.649  1.00  0.00           N  
ATOM    921  HE  ARG A  60       8.505 -28.575 -15.773  1.00  0.00           H  
ATOM    922  NH1 ARG A  60       8.476 -28.202 -18.887  1.00  0.00           N  
ATOM    923 HH11 ARG A  60       9.385 -27.814 -19.093  1.00  0.00           H  
ATOM    924 HH12 ARG A  60       7.782 -28.029 -19.601  1.00  0.00           H  
ATOM    925  NH2 ARG A  60       6.831 -28.383 -17.370  1.00  0.00           N  
ATOM    926 HH21 ARG A  60       6.547 -28.480 -16.406  1.00  0.00           H  
ATOM    927 HH22 ARG A  60       6.129 -28.349 -18.094  1.00  0.00           H  
ATOM    928  CZ  ARG A  60       8.103 -28.308 -17.642  1.00  0.00           C  
ATOM    929  N   HIS A  61      11.883 -25.666 -13.267  1.00  0.00           N  
ATOM    930  H   HIS A  61      11.228 -26.295 -12.825  1.00  0.00           H  
ATOM    931  CA  HIS A  61      11.639 -24.232 -13.141  1.00  0.00           C  
ATOM    932  HA  HIS A  61      11.813 -23.756 -14.106  1.00  0.00           H  
ATOM    933  C   HIS A  61      12.621 -23.608 -12.150  1.00  0.00           C  
ATOM    934  CB  HIS A  61      10.182 -23.966 -12.730  1.00  0.00           C  
ATOM    935  HB2 HIS A  61       9.980 -24.454 -11.776  1.00  0.00           H  
ATOM    936  HB3 HIS A  61      10.051 -22.895 -12.574  1.00  0.00           H  
ATOM    937  O   HIS A  61      13.184 -22.560 -12.456  1.00  0.00           O  
ATOM    938  CG  HIS A  61       9.147 -24.416 -13.733  1.00  0.00           C  
ATOM    939  CD2 HIS A  61       9.258 -24.429 -15.100  1.00  0.00           C  
ATOM    940  HD2 HIS A  61      10.113 -24.117 -15.682  1.00  0.00           H  
ATOM    941  ND1 HIS A  61       7.889 -24.891 -13.432  1.00  0.00           N  
ATOM    942  HD1 HIS A  61       7.488 -24.997 -12.511  1.00  0.00           H  
ATOM    943  CE1 HIS A  61       7.271 -25.212 -14.581  1.00  0.00           C  
ATOM    944  HE1 HIS A  61       6.285 -25.646 -14.661  1.00  0.00           H  
ATOM    945  NE2 HIS A  61       8.069 -24.940 -15.622  1.00  0.00           N  
ATOM    946  N   LEU A  62      12.901 -24.276 -11.022  1.00  0.00           N  
ATOM    947  H   LEU A  62      12.386 -25.124 -10.832  1.00  0.00           H  
ATOM    948  CA  LEU A  62      13.917 -23.834 -10.054  1.00  0.00           C  
ATOM    949  HA  LEU A  62      13.667 -22.836  -9.695  1.00  0.00           H  
ATOM    950  C   LEU A  62      15.303 -23.728 -10.701  1.00  0.00           C  
ATOM    951  CB  LEU A  62      13.964 -24.803  -8.856  1.00  0.00           C  
ATOM    952  HB2 LEU A  62      14.127 -25.814  -9.228  1.00  0.00           H  
ATOM    953  HB3 LEU A  62      14.819 -24.541  -8.233  1.00  0.00           H  
ATOM    954  O   LEU A  62      15.962 -22.693 -10.606  1.00  0.00           O  
ATOM    955  CG  LEU A  62      12.708 -24.800  -7.969  1.00  0.00           C  
ATOM    956  HG  LEU A  62      11.833 -24.993  -8.589  1.00  0.00           H  
ATOM    957  CD1 LEU A  62      12.810 -25.910  -6.925  1.00  0.00           C  
ATOM    958 HD11 LEU A  62      13.664 -25.735  -6.270  1.00  0.00           H  
ATOM    959 HD12 LEU A  62      11.898 -25.932  -6.329  1.00  0.00           H  
ATOM    960 HD13 LEU A  62      12.919 -26.876  -7.417  1.00  0.00           H  
ATOM    961  CD2 LEU A  62      12.531 -23.472  -7.232  1.00  0.00           C  
ATOM    962 HD21 LEU A  62      11.671 -23.532  -6.564  1.00  0.00           H  
ATOM    963 HD22 LEU A  62      12.352 -22.663  -7.940  1.00  0.00           H  
ATOM    964 HD23 LEU A  62      13.419 -23.242  -6.644  1.00  0.00           H  
ATOM    965  N   LYS A  63      15.727 -24.770 -11.428  1.00  0.00           N  
ATOM    966  H   LYS A  63      15.141 -25.592 -11.455  1.00  0.00           H  
ATOM    967  CA  LYS A  63      17.013 -24.772 -12.149  1.00  0.00           C  
ATOM    968  HA  LYS A  63      17.816 -24.566 -11.442  1.00  0.00           H  
ATOM    969  C   LYS A  63      17.083 -23.663 -13.200  1.00  0.00           C  
ATOM    970  CB  LYS A  63      17.241 -26.142 -12.804  1.00  0.00           C  
ATOM    971  HB2 LYS A  63      18.077 -26.070 -13.499  1.00  0.00           H  
ATOM    972  HB3 LYS A  63      16.351 -26.429 -13.363  1.00  0.00           H  
ATOM    973  O   LYS A  63      18.122 -23.017 -13.348  1.00  0.00           O  
ATOM    974  CG  LYS A  63      17.571 -27.220 -11.763  1.00  0.00           C  
ATOM    975  HG2 LYS A  63      16.791 -27.243 -11.002  1.00  0.00           H  
ATOM    976  HG3 LYS A  63      18.516 -26.971 -11.281  1.00  0.00           H  
ATOM    977  CD  LYS A  63      17.678 -28.610 -12.405  1.00  0.00           C  
ATOM    978  HD2 LYS A  63      18.486 -28.626 -13.138  1.00  0.00           H  
ATOM    979  HD3 LYS A  63      16.732 -28.844 -12.892  1.00  0.00           H  
ATOM    980  CE  LYS A  63      17.948 -29.622 -11.289  1.00  0.00           C  
ATOM    981  HE2 LYS A  63      18.946 -29.467 -10.877  1.00  0.00           H  
ATOM    982  HE3 LYS A  63      17.240 -29.425 -10.485  1.00  0.00           H  
ATOM    983  NZ  LYS A  63      17.766 -31.031 -11.709  1.00  0.00           N  
ATOM    984  HZ1 LYS A  63      16.926 -31.143 -12.257  1.00  0.00           H  
ATOM    985  HZ2 LYS A  63      17.554 -31.550 -10.869  1.00  0.00           H  
ATOM    986  HZ3 LYS A  63      18.575 -31.429 -12.165  1.00  0.00           H  
ATOM    987  N   LEU A  64      15.991 -23.439 -13.932  1.00  0.00           N  
ATOM    988  H   LEU A  64      15.182 -24.025 -13.785  1.00  0.00           H  
ATOM    989  CA  LEU A  64      15.916 -22.383 -14.935  1.00  0.00           C  
ATOM    990  HA  LEU A  64      16.790 -22.477 -15.580  1.00  0.00           H  
ATOM    991  C   LEU A  64      15.975 -20.988 -14.297  1.00  0.00           C  
ATOM    992  CB  LEU A  64      14.654 -22.588 -15.790  1.00  0.00           C  
ATOM    993  HB2 LEU A  64      14.693 -23.581 -16.238  1.00  0.00           H  
ATOM    994  HB3 LEU A  64      13.779 -22.548 -15.142  1.00  0.00           H  
ATOM    995  O   LEU A  64      16.730 -20.146 -14.780  1.00  0.00           O  
ATOM    996  CG  LEU A  64      14.476 -21.547 -16.910  1.00  0.00           C  
ATOM    997  HG  LEU A  64      14.348 -20.560 -16.466  1.00  0.00           H  
ATOM    998  CD1 LEU A  64      15.667 -21.497 -17.873  1.00  0.00           C  
ATOM    999 HD11 LEU A  64      15.440 -20.810 -18.688  1.00  0.00           H  
ATOM   1000 HD12 LEU A  64      16.552 -21.130 -17.353  1.00  0.00           H  
ATOM   1001 HD13 LEU A  64      15.851 -22.492 -18.279  1.00  0.00           H  
ATOM   1002  CD2 LEU A  64      13.224 -21.875 -17.720  1.00  0.00           C  
ATOM   1003 HD21 LEU A  64      13.340 -22.829 -18.236  1.00  0.00           H  
ATOM   1004 HD22 LEU A  64      12.359 -21.953 -17.062  1.00  0.00           H  
ATOM   1005 HD23 LEU A  64      13.039 -21.094 -18.458  1.00  0.00           H  
ATOM   1006  N   ALA A  65      15.246 -20.753 -13.204  1.00  0.00           N  
ATOM   1007  H   ALA A  65      14.643 -21.480 -12.848  1.00  0.00           H  
ATOM   1008  CA  ALA A  65      15.280 -19.485 -12.482  1.00  0.00           C  
ATOM   1009  HA  ALA A  65      15.010 -18.684 -13.170  1.00  0.00           H  
ATOM   1010  C   ALA A  65      16.685 -19.174 -11.948  1.00  0.00           C  
ATOM   1011  CB  ALA A  65      14.240 -19.510 -11.362  1.00  0.00           C  
ATOM   1012  HB1 ALA A  65      14.454 -20.320 -10.664  1.00  0.00           H  
ATOM   1013  HB2 ALA A  65      13.247 -19.641 -11.792  1.00  0.00           H  
ATOM   1014  HB3 ALA A  65      14.259 -18.565 -10.820  1.00  0.00           H  
ATOM   1015  O   ALA A  65      17.178 -18.073 -12.173  1.00  0.00           O  
ATOM   1016  N   GLU A  66      17.384 -20.147 -11.354  1.00  0.00           N  
ATOM   1017  H   GLU A  66      16.915 -21.014 -11.132  1.00  0.00           H  
ATOM   1018  CA  GLU A  66      18.767 -19.953 -10.891  1.00  0.00           C  
ATOM   1019  HA  GLU A  66      18.799 -19.084 -10.234  1.00  0.00           H  
ATOM   1020  C   GLU A  66      19.736 -19.644 -12.043  1.00  0.00           C  
ATOM   1021  CB  GLU A  66      19.235 -21.186 -10.099  1.00  0.00           C  
ATOM   1022  HB2 GLU A  66      18.967 -22.093 -10.641  1.00  0.00           H  
ATOM   1023  HB3 GLU A  66      20.321 -21.163 -10.013  1.00  0.00           H  
ATOM   1024  O   GLU A  66      20.566 -18.735 -11.946  1.00  0.00           O  
ATOM   1025  CG  GLU A  66      18.635 -21.239  -8.682  1.00  0.00           C  
ATOM   1026  HG2 GLU A  66      19.020 -22.125  -8.177  1.00  0.00           H  
ATOM   1027  HG3 GLU A  66      17.553 -21.344  -8.759  1.00  0.00           H  
ATOM   1028  CD  GLU A  66      18.980 -19.987  -7.846  1.00  0.00           C  
ATOM   1029  OE1 GLU A  66      18.089 -19.431  -7.167  1.00  0.00           O  
ATOM   1030  OE2 GLU A  66      20.137 -19.515  -7.918  1.00  0.00           O  
ATOM   1031  N   LYS A  67      19.589 -20.324 -13.189  1.00  0.00           N  
ATOM   1032  H   LYS A  67      18.899 -21.060 -13.215  1.00  0.00           H  
ATOM   1033  CA  LYS A  67      20.368 -20.010 -14.397  1.00  0.00           C  
ATOM   1034  HA  LYS A  67      21.427 -20.075 -14.147  1.00  0.00           H  
ATOM   1035  C   LYS A  67      20.121 -18.573 -14.871  1.00  0.00           C  
ATOM   1036  CB  LYS A  67      20.041 -21.037 -15.491  1.00  0.00           C  
ATOM   1037  HB2 LYS A  67      18.970 -21.016 -15.690  1.00  0.00           H  
ATOM   1038  HB3 LYS A  67      20.299 -22.032 -15.129  1.00  0.00           H  
ATOM   1039  O   LYS A  67      21.079 -17.851 -15.152  1.00  0.00           O  
ATOM   1040  CG  LYS A  67      20.797 -20.763 -16.801  1.00  0.00           C  
ATOM   1041  HG2 LYS A  67      21.869 -20.869 -16.634  1.00  0.00           H  
ATOM   1042  HG3 LYS A  67      20.590 -19.750 -17.145  1.00  0.00           H  
ATOM   1043  CD  LYS A  67      20.342 -21.734 -17.894  1.00  0.00           C  
ATOM   1044  HD2 LYS A  67      20.612 -22.751 -17.609  1.00  0.00           H  
ATOM   1045  HD3 LYS A  67      19.259 -21.669 -17.992  1.00  0.00           H  
ATOM   1046  CE  LYS A  67      20.997 -21.366 -19.229  1.00  0.00           C  
ATOM   1047  HE2 LYS A  67      22.076 -21.494 -19.136  1.00  0.00           H  
ATOM   1048  HE3 LYS A  67      20.796 -20.314 -19.429  1.00  0.00           H  
ATOM   1049  NZ  LYS A  67      20.465 -22.202 -20.336  1.00  0.00           N  
ATOM   1050  HZ1 LYS A  67      20.890 -21.953 -21.218  1.00  0.00           H  
ATOM   1051  HZ2 LYS A  67      19.467 -22.075 -20.422  1.00  0.00           H  
ATOM   1052  HZ3 LYS A  67      20.638 -23.181 -20.159  1.00  0.00           H  
ATOM   1053  N   LEU A  68      18.859 -18.159 -14.987  1.00  0.00           N  
ATOM   1054  H   LEU A  68      18.124 -18.797 -14.717  1.00  0.00           H  
ATOM   1055  CA  LEU A  68      18.490 -16.816 -15.448  1.00  0.00           C  
ATOM   1056  HA  LEU A  68      19.008 -16.600 -16.382  1.00  0.00           H  
ATOM   1057  C   LEU A  68      18.928 -15.742 -14.443  1.00  0.00           C  
ATOM   1058  CB  LEU A  68      16.975 -16.748 -15.690  1.00  0.00           C  
ATOM   1059  HB2 LEU A  68      16.474 -17.061 -14.774  1.00  0.00           H  
ATOM   1060  HB3 LEU A  68      16.709 -15.710 -15.889  1.00  0.00           H  
ATOM   1061  O   LEU A  68      19.462 -14.713 -14.847  1.00  0.00           O  
ATOM   1062  CG  LEU A  68      16.448 -17.608 -16.851  1.00  0.00           C  
ATOM   1063  HG  LEU A  68      16.816 -18.630 -16.760  1.00  0.00           H  
ATOM   1064  CD1 LEU A  68      14.923 -17.627 -16.803  1.00  0.00           C  
ATOM   1065 HD11 LEU A  68      14.532 -18.251 -17.606  1.00  0.00           H  
ATOM   1066 HD12 LEU A  68      14.606 -18.043 -15.847  1.00  0.00           H  
ATOM   1067 HD13 LEU A  68      14.533 -16.614 -16.903  1.00  0.00           H  
ATOM   1068  CD2 LEU A  68      16.863 -17.085 -18.225  1.00  0.00           C  
ATOM   1069 HD21 LEU A  68      16.415 -16.106 -18.392  1.00  0.00           H  
ATOM   1070 HD22 LEU A  68      16.503 -17.766 -18.997  1.00  0.00           H  
ATOM   1071 HD23 LEU A  68      17.948 -17.013 -18.296  1.00  0.00           H  
ATOM   1072  N   LYS A  69      18.807 -16.008 -13.140  1.00  0.00           N  
ATOM   1073  H   LYS A  69      18.326 -16.854 -12.871  1.00  0.00           H  
ATOM   1074  CA  LYS A  69      19.327 -15.149 -12.071  1.00  0.00           C  
ATOM   1075  HA  LYS A  69      18.841 -14.176 -12.134  1.00  0.00           H  
ATOM   1076  C   LYS A  69      20.828 -14.911 -12.228  1.00  0.00           C  
ATOM   1077  CB  LYS A  69      18.970 -15.797 -10.729  1.00  0.00           C  
ATOM   1078  HB2 LYS A  69      17.886 -15.905 -10.683  1.00  0.00           H  
ATOM   1079  HB3 LYS A  69      19.409 -16.793 -10.690  1.00  0.00           H  
ATOM   1080  O   LYS A  69      21.266 -13.765 -12.168  1.00  0.00           O  
ATOM   1081  CG  LYS A  69      19.430 -15.007  -9.496  1.00  0.00           C  
ATOM   1082  HG2 LYS A  69      18.964 -14.022  -9.486  1.00  0.00           H  
ATOM   1083  HG3 LYS A  69      20.515 -14.904  -9.495  1.00  0.00           H  
ATOM   1084  CD  LYS A  69      18.992 -15.807  -8.267  1.00  0.00           C  
ATOM   1085  HD2 LYS A  69      19.429 -16.803  -8.326  1.00  0.00           H  
ATOM   1086  HD3 LYS A  69      17.908 -15.916  -8.288  1.00  0.00           H  
ATOM   1087  CE  LYS A  69      19.398 -15.172  -6.940  1.00  0.00           C  
ATOM   1088  HE2 LYS A  69      20.480 -15.039  -6.926  1.00  0.00           H  
ATOM   1089  HE3 LYS A  69      18.921 -14.197  -6.840  1.00  0.00           H  
ATOM   1090  NZ  LYS A  69      18.972 -16.085  -5.851  1.00  0.00           N  
ATOM   1091  HZ1 LYS A  69      17.966 -16.173  -5.850  1.00  0.00           H  
ATOM   1092  HZ2 LYS A  69      19.270 -15.770  -4.939  1.00  0.00           H  
ATOM   1093  HZ3 LYS A  69      19.304 -17.022  -6.027  1.00  0.00           H  
ATOM   1094  N   GLY A  70      21.609 -15.955 -12.518  1.00  0.00           N  
ATOM   1095  H   GLY A  70      21.196 -16.876 -12.500  1.00  0.00           H  
ATOM   1096  CA  GLY A  70      23.036 -15.824 -12.835  1.00  0.00           C  
ATOM   1097  HA2 GLY A  70      23.561 -15.413 -11.972  1.00  0.00           H  
ATOM   1098  HA3 GLY A  70      23.436 -16.815 -13.048  1.00  0.00           H  
ATOM   1099  C   GLY A  70      23.315 -14.925 -14.048  1.00  0.00           C  
ATOM   1100  O   GLY A  70      24.229 -14.103 -14.007  1.00  0.00           O  
ATOM   1101  N   GLN A  71      22.501 -15.018 -15.106  1.00  0.00           N  
ATOM   1102  H   GLN A  71      21.748 -15.691 -15.074  1.00  0.00           H  
ATOM   1103  CA  GLN A  71      22.621 -14.143 -16.282  1.00  0.00           C  
ATOM   1104  HA  GLN A  71      23.648 -14.183 -16.645  1.00  0.00           H  
ATOM   1105  C   GLN A  71      22.323 -12.678 -15.949  1.00  0.00           C  
ATOM   1106  CB  GLN A  71      21.686 -14.601 -17.408  1.00  0.00           C  
ATOM   1107  HB2 GLN A  71      20.660 -14.645 -17.042  1.00  0.00           H  
ATOM   1108  HB3 GLN A  71      21.725 -13.863 -18.210  1.00  0.00           H  
ATOM   1109  O   GLN A  71      23.041 -11.795 -16.407  1.00  0.00           O  
ATOM   1110  CG  GLN A  71      22.070 -15.962 -17.995  1.00  0.00           C  
ATOM   1111  HG2 GLN A  71      23.080 -15.900 -18.401  1.00  0.00           H  
ATOM   1112  HG3 GLN A  71      22.065 -16.721 -17.213  1.00  0.00           H  
ATOM   1113  CD  GLN A  71      21.124 -16.410 -19.105  1.00  0.00           C  
ATOM   1114  NE2 GLN A  71      21.419 -17.512 -19.759  1.00  0.00           N  
ATOM   1115 HE21 GLN A  71      22.317 -17.948 -19.600  1.00  0.00           H  
ATOM   1116 HE22 GLN A  71      20.843 -17.666 -20.574  1.00  0.00           H  
ATOM   1117  OE1 GLN A  71      20.126 -15.793 -19.439  1.00  0.00           O  
ATOM   1118  N   VAL A  72      21.305 -12.404 -15.133  1.00  0.00           N  
ATOM   1119  H   VAL A  72      20.719 -13.163 -14.816  1.00  0.00           H  
ATOM   1120  CA  VAL A  72      20.972 -11.032 -14.718  1.00  0.00           C  
ATOM   1121  HA  VAL A  72      20.932 -10.399 -15.605  1.00  0.00           H  
ATOM   1122  C   VAL A  72      22.056 -10.449 -13.808  1.00  0.00           C  
ATOM   1123  CB  VAL A  72      19.588 -10.982 -14.054  1.00  0.00           C  
ATOM   1124  HB  VAL A  72      19.582 -11.669 -13.208  1.00  0.00           H  
ATOM   1125  O   VAL A  72      22.448  -9.300 -13.998  1.00  0.00           O  
ATOM   1126  CG1 VAL A  72      19.238  -9.570 -13.567  1.00  0.00           C  
ATOM   1127 HG11 VAL A  72      19.892  -9.280 -12.744  1.00  0.00           H  
ATOM   1128 HG12 VAL A  72      19.346  -8.852 -14.379  1.00  0.00           H  
ATOM   1129 HG13 VAL A  72      18.213  -9.544 -13.199  1.00  0.00           H  
ATOM   1130  CG2 VAL A  72      18.499 -11.415 -15.042  1.00  0.00           C  
ATOM   1131 HG21 VAL A  72      18.488 -10.744 -15.901  1.00  0.00           H  
ATOM   1132 HG22 VAL A  72      17.528 -11.391 -14.546  1.00  0.00           H  
ATOM   1133 HG23 VAL A  72      18.672 -12.433 -15.392  1.00  0.00           H  
ATOM   1134  N   LYS A  73      22.639 -11.241 -12.895  1.00  0.00           N  
ATOM   1135  H   LYS A  73      22.267 -12.169 -12.753  1.00  0.00           H  
ATOM   1136  CA  LYS A  73      23.824 -10.807 -12.125  1.00  0.00           C  
ATOM   1137  HA  LYS A  73      23.578  -9.904 -11.568  1.00  0.00           H  
ATOM   1138  C   LYS A  73      24.989 -10.430 -13.042  1.00  0.00           C  
ATOM   1139  CB  LYS A  73      24.281 -11.888 -11.135  1.00  0.00           C  
ATOM   1140  HB2 LYS A  73      24.411 -12.840 -11.650  1.00  0.00           H  
ATOM   1141  HB3 LYS A  73      25.245 -11.584 -10.728  1.00  0.00           H  
ATOM   1142  O   LYS A  73      25.645  -9.415 -12.822  1.00  0.00           O  
ATOM   1143  CG  LYS A  73      23.308 -12.062  -9.967  1.00  0.00           C  
ATOM   1144  HG2 LYS A  73      22.387 -12.520 -10.326  1.00  0.00           H  
ATOM   1145  HG3 LYS A  73      23.079 -11.086  -9.539  1.00  0.00           H  
ATOM   1146  CD  LYS A  73      23.904 -12.964  -8.884  1.00  0.00           C  
ATOM   1147  HD2 LYS A  73      24.097 -13.955  -9.295  1.00  0.00           H  
ATOM   1148  HD3 LYS A  73      24.845 -12.528  -8.549  1.00  0.00           H  
ATOM   1149  CE  LYS A  73      22.917 -13.073  -7.716  1.00  0.00           C  
ATOM   1150  HE2 LYS A  73      22.589 -14.107  -7.609  1.00  0.00           H  
ATOM   1151  HE3 LYS A  73      22.048 -12.456  -7.942  1.00  0.00           H  
ATOM   1152  NZ  LYS A  73      23.522 -12.579  -6.462  1.00  0.00           N  
ATOM   1153  HZ1 LYS A  73      23.819 -11.628  -6.626  1.00  0.00           H  
ATOM   1154  HZ2 LYS A  73      24.344 -13.092  -6.178  1.00  0.00           H  
ATOM   1155  HZ3 LYS A  73      22.848 -12.492  -5.716  1.00  0.00           H  
ATOM   1156  N   PHE A  74      25.215 -11.205 -14.104  1.00  0.00           N  
ATOM   1157  H   PHE A  74      24.668 -12.047 -14.217  1.00  0.00           H  
ATOM   1158  CA  PHE A  74      26.215 -10.863 -15.115  1.00  0.00           C  
ATOM   1159  HA  PHE A  74      27.170 -10.706 -14.613  1.00  0.00           H  
ATOM   1160  C   PHE A  74      25.885  -9.546 -15.840  1.00  0.00           C  
ATOM   1161  CB  PHE A  74      26.387 -12.032 -16.092  1.00  0.00           C  
ATOM   1162  HB2 PHE A  74      25.439 -12.252 -16.582  1.00  0.00           H  
ATOM   1163  HB3 PHE A  74      26.678 -12.920 -15.531  1.00  0.00           H  
ATOM   1164  O   PHE A  74      26.793  -8.752 -16.069  1.00  0.00           O  
ATOM   1165  CG  PHE A  74      27.426 -11.767 -17.161  1.00  0.00           C  
ATOM   1166  CD1 PHE A  74      27.042 -11.236 -18.408  1.00  0.00           C  
ATOM   1167  HD1 PHE A  74      26.002 -11.025 -18.609  1.00  0.00           H  
ATOM   1168  CD2 PHE A  74      28.786 -12.010 -16.892  1.00  0.00           C  
ATOM   1169  HD2 PHE A  74      29.086 -12.398 -15.930  1.00  0.00           H  
ATOM   1170  CE1 PHE A  74      28.015 -10.952 -19.382  1.00  0.00           C  
ATOM   1171  HE1 PHE A  74      27.721 -10.528 -20.331  1.00  0.00           H  
ATOM   1172  CE2 PHE A  74      29.757 -11.729 -17.868  1.00  0.00           C  
ATOM   1173  HE2 PHE A  74      30.802 -11.904 -17.656  1.00  0.00           H  
ATOM   1174  CZ  PHE A  74      29.372 -11.199 -19.112  1.00  0.00           C  
ATOM   1175  HZ  PHE A  74      30.121 -10.969 -19.856  1.00  0.00           H  
ATOM   1176  N   MET A  75      24.608  -9.268 -16.141  1.00  0.00           N  
ATOM   1177  H   MET A  75      23.900  -9.958 -15.935  1.00  0.00           H  
ATOM   1178  CA  MET A  75      24.195  -7.978 -16.720  1.00  0.00           C  
ATOM   1179  HA  MET A  75      24.738  -7.830 -17.653  1.00  0.00           H  
ATOM   1180  C   MET A  75      24.559  -6.800 -15.808  1.00  0.00           C  
ATOM   1181  CB  MET A  75      22.687  -7.936 -17.029  1.00  0.00           C  
ATOM   1182  HB2 MET A  75      22.435  -6.938 -17.387  1.00  0.00           H  
ATOM   1183  HB3 MET A  75      22.111  -8.110 -16.121  1.00  0.00           H  
ATOM   1184  O   MET A  75      25.077  -5.807 -16.306  1.00  0.00           O  
ATOM   1185  CG  MET A  75      22.254  -8.940 -18.098  1.00  0.00           C  
ATOM   1186  HG2 MET A  75      22.747  -8.689 -19.037  1.00  0.00           H  
ATOM   1187  HG3 MET A  75      22.580  -9.938 -17.804  1.00  0.00           H  
ATOM   1188  SD  MET A  75      20.461  -8.987 -18.370  1.00  0.00           S  
ATOM   1189  CE  MET A  75      20.372 -10.415 -19.478  1.00  0.00           C  
ATOM   1190  HE1 MET A  75      20.699 -11.309 -18.946  1.00  0.00           H  
ATOM   1191  HE2 MET A  75      19.344 -10.549 -19.814  1.00  0.00           H  
ATOM   1192  HE3 MET A  75      21.016 -10.252 -20.342  1.00  0.00           H  
ATOM   1193  N   PHE A  76      24.356  -6.913 -14.490  1.00  0.00           N  
ATOM   1194  H   PHE A  76      23.895  -7.741 -14.140  1.00  0.00           H  
ATOM   1195  CA  PHE A  76      24.755  -5.871 -13.532  1.00  0.00           C  
ATOM   1196  HA  PHE A  76      24.317  -4.923 -13.842  1.00  0.00           H  
ATOM   1197  C   PHE A  76      26.274  -5.647 -13.472  1.00  0.00           C  
ATOM   1198  CB  PHE A  76      24.226  -6.223 -12.133  1.00  0.00           C  
ATOM   1199  HB2 PHE A  76      24.327  -7.293 -11.952  1.00  0.00           H  
ATOM   1200  HB3 PHE A  76      24.842  -5.718 -11.389  1.00  0.00           H  
ATOM   1201  O   PHE A  76      26.722  -4.507 -13.329  1.00  0.00           O  
ATOM   1202  CG  PHE A  76      22.798  -5.788 -11.892  1.00  0.00           C  
ATOM   1203  CD1 PHE A  76      22.521  -4.423 -11.701  1.00  0.00           C  
ATOM   1204  HD1 PHE A  76      23.320  -3.698 -11.736  1.00  0.00           H  
ATOM   1205  CD2 PHE A  76      21.756  -6.731 -11.815  1.00  0.00           C  
ATOM   1206  HD2 PHE A  76      21.965  -7.783 -11.940  1.00  0.00           H  
ATOM   1207  CE1 PHE A  76      21.206  -4.000 -11.449  1.00  0.00           C  
ATOM   1208  HE1 PHE A  76      21.002  -2.950 -11.302  1.00  0.00           H  
ATOM   1209  CE2 PHE A  76      20.440  -6.307 -11.554  1.00  0.00           C  
ATOM   1210  HE2 PHE A  76      19.644  -7.032 -11.479  1.00  0.00           H  
ATOM   1211  CZ  PHE A  76      20.165  -4.940 -11.374  1.00  0.00           C  
ATOM   1212  HZ  PHE A  76      19.156  -4.613 -11.168  1.00  0.00           H  
ATOM   1213  N   GLY A  77      27.064  -6.721 -13.580  1.00  0.00           N  
ATOM   1214  H   GLY A  77      26.620  -7.626 -13.643  1.00  0.00           H  
ATOM   1215  CA  GLY A  77      28.528  -6.663 -13.541  1.00  0.00           C  
ATOM   1216  HA2 GLY A  77      28.841  -5.971 -12.758  1.00  0.00           H  
ATOM   1217  HA3 GLY A  77      28.906  -7.654 -13.291  1.00  0.00           H  
ATOM   1218  C   GLY A  77      29.191  -6.227 -14.853  1.00  0.00           C  
ATOM   1219  O   GLY A  77      30.368  -5.864 -14.852  1.00  0.00           O  
ATOM   1220  N   ALA A  78      28.469  -6.261 -15.974  1.00  0.00           N  
ATOM   1221  H   ALA A  78      27.508  -6.568 -15.925  1.00  0.00           H  
ATOM   1222  CA  ALA A  78      29.001  -5.870 -17.273  1.00  0.00           C  
ATOM   1223  HA  ALA A  78      29.957  -6.380 -17.392  1.00  0.00           H  
ATOM   1224  C   ALA A  78      29.226  -4.344 -17.366  1.00  0.00           C  
ATOM   1225  CB  ALA A  78      28.063  -6.384 -18.372  1.00  0.00           C  
ATOM   1226  HB1 ALA A  78      28.471  -6.134 -19.352  1.00  0.00           H  
ATOM   1227  HB2 ALA A  78      27.956  -7.465 -18.292  1.00  0.00           H  
ATOM   1228  HB3 ALA A  78      27.084  -5.916 -18.266  1.00  0.00           H  
ATOM   1229  O   ALA A  78      28.450  -3.564 -16.804  1.00  0.00           O  
ATOM   1230  N   PRO A  79      30.254  -3.878 -18.106  1.00  0.00           N  
ATOM   1231  CA  PRO A  79      30.398  -2.461 -18.425  1.00  0.00           C  
ATOM   1232  HA  PRO A  79      30.544  -1.907 -17.498  1.00  0.00           H  
ATOM   1233  C   PRO A  79      29.153  -1.946 -19.155  1.00  0.00           C  
ATOM   1234  CB  PRO A  79      31.657  -2.345 -19.293  1.00  0.00           C  
ATOM   1235  HB2 PRO A  79      32.218  -1.438 -19.067  1.00  0.00           H  
ATOM   1236  HB3 PRO A  79      31.396  -2.372 -20.351  1.00  0.00           H  
ATOM   1237  O   PRO A  79      28.752  -2.502 -20.177  1.00  0.00           O  
ATOM   1238  CG  PRO A  79      32.450  -3.602 -18.944  1.00  0.00           C  
ATOM   1239  HG2 PRO A  79      33.104  -3.910 -19.760  1.00  0.00           H  
ATOM   1240  HG3 PRO A  79      33.025  -3.432 -18.034  1.00  0.00           H  
ATOM   1241  CD  PRO A  79      31.359  -4.636 -18.673  1.00  0.00           C  
ATOM   1242  HD2 PRO A  79      31.041  -5.099 -19.607  1.00  0.00           H  
ATOM   1243  HD3 PRO A  79      31.733  -5.388 -17.978  1.00  0.00           H  
ATOM   1244  N   MET A  80      28.545  -0.884 -18.635  1.00  0.00           N  
ATOM   1245  H   MET A  80      28.928  -0.454 -17.805  1.00  0.00           H  
ATOM   1246  CA  MET A  80      27.354  -0.264 -19.212  1.00  0.00           C  
ATOM   1247  HA  MET A  80      27.386  -0.389 -20.294  1.00  0.00           H  
ATOM   1248  C   MET A  80      27.326   1.229 -18.920  1.00  0.00           C  
ATOM   1249  CB  MET A  80      26.075  -0.941 -18.696  1.00  0.00           C  
ATOM   1250  HB2 MET A  80      26.099  -1.982 -19.015  1.00  0.00           H  
ATOM   1251  HB3 MET A  80      25.208  -0.463 -19.153  1.00  0.00           H  
ATOM   1252  O   MET A  80      27.794   1.669 -17.866  1.00  0.00           O  
ATOM   1253  CG  MET A  80      25.928  -0.877 -17.170  1.00  0.00           C  
ATOM   1254  HG2 MET A  80      25.986   0.166 -16.858  1.00  0.00           H  
ATOM   1255  HG3 MET A  80      26.765  -1.414 -16.726  1.00  0.00           H  
ATOM   1256  SD  MET A  80      24.406  -1.579 -16.483  1.00  0.00           S  
ATOM   1257  CE  MET A  80      24.222  -3.071 -17.482  1.00  0.00           C  
ATOM   1258  HE1 MET A  80      23.904  -2.809 -18.491  1.00  0.00           H  
ATOM   1259  HE2 MET A  80      25.173  -3.602 -17.521  1.00  0.00           H  
ATOM   1260  HE3 MET A  80      23.477  -3.723 -17.027  1.00  0.00           H  
ATOM   1261  N   GLU A  81      26.731   1.984 -19.841  1.00  0.00           N  
ATOM   1262  H   GLU A  81      26.402   1.556 -20.695  1.00  0.00           H  
ATOM   1263  CA  GLU A  81      26.479   3.408 -19.652  1.00  0.00           C  
ATOM   1264  HA  GLU A  81      27.445   3.894 -19.516  1.00  0.00           H  
ATOM   1265  C   GLU A  81      25.607   3.648 -18.405  1.00  0.00           C  
ATOM   1266  CB  GLU A  81      25.798   4.004 -20.895  1.00  0.00           C  
ATOM   1267  HB2 GLU A  81      24.906   3.423 -21.129  1.00  0.00           H  
ATOM   1268  HB3 GLU A  81      25.476   5.021 -20.669  1.00  0.00           H  
ATOM   1269  O   GLU A  81      24.692   2.859 -18.134  1.00  0.00           O  
ATOM   1270  CG  GLU A  81      26.716   4.035 -22.127  1.00  0.00           C  
ATOM   1271  HG2 GLU A  81      26.941   3.011 -22.423  1.00  0.00           H  
ATOM   1272  HG3 GLU A  81      26.175   4.505 -22.949  1.00  0.00           H  
ATOM   1273  CD  GLU A  81      28.016   4.810 -21.866  1.00  0.00           C  
ATOM   1274  OE1 GLU A  81      29.081   4.307 -22.285  1.00  0.00           O  
ATOM   1275  OE2 GLU A  81      27.933   5.867 -21.200  1.00  0.00           O  
ATOM   1276  N   PRO A  82      25.827   4.740 -17.648  1.00  0.00           N  
ATOM   1277  CA  PRO A  82      25.101   4.991 -16.403  1.00  0.00           C  
ATOM   1278  HA  PRO A  82      25.368   4.219 -15.681  1.00  0.00           H  
ATOM   1279  C   PRO A  82      23.575   5.019 -16.558  1.00  0.00           C  
ATOM   1280  CB  PRO A  82      25.621   6.340 -15.913  1.00  0.00           C  
ATOM   1281  HB2 PRO A  82      25.614   6.409 -14.825  1.00  0.00           H  
ATOM   1282  HB3 PRO A  82      25.020   7.135 -16.354  1.00  0.00           H  
ATOM   1283  O   PRO A  82      22.862   4.491 -15.706  1.00  0.00           O  
ATOM   1284  CG  PRO A  82      27.035   6.421 -16.480  1.00  0.00           C  
ATOM   1285  HG2 PRO A  82      27.372   7.451 -16.593  1.00  0.00           H  
ATOM   1286  HG3 PRO A  82      27.718   5.859 -15.844  1.00  0.00           H  
ATOM   1287  CD  PRO A  82      26.894   5.722 -17.828  1.00  0.00           C  
ATOM   1288  HD2 PRO A  82      27.847   5.261 -18.085  1.00  0.00           H  
ATOM   1289  HD3 PRO A  82      26.606   6.441 -18.595  1.00  0.00           H  
ATOM   1290  N   LEU A  83      23.064   5.578 -17.662  1.00  0.00           N  
ATOM   1291  H   LEU A  83      23.697   6.001 -18.326  1.00  0.00           H  
ATOM   1292  CA  LEU A  83      21.626   5.584 -17.940  1.00  0.00           C  
ATOM   1293  HA  LEU A  83      21.120   5.989 -17.063  1.00  0.00           H  
ATOM   1294  C   LEU A  83      21.083   4.165 -18.152  1.00  0.00           C  
ATOM   1295  CB  LEU A  83      21.326   6.496 -19.142  1.00  0.00           C  
ATOM   1296  HB2 LEU A  83      21.899   6.150 -20.002  1.00  0.00           H  
ATOM   1297  HB3 LEU A  83      21.654   7.507 -18.899  1.00  0.00           H  
ATOM   1298  O   LEU A  83      20.078   3.812 -17.545  1.00  0.00           O  
ATOM   1299  CG  LEU A  83      19.833   6.532 -19.535  1.00  0.00           C  
ATOM   1300  HG  LEU A  83      19.519   5.546 -19.877  1.00  0.00           H  
ATOM   1301  CD1 LEU A  83      18.938   6.960 -18.368  1.00  0.00           C  
ATOM   1302 HD11 LEU A  83      19.322   7.876 -17.919  1.00  0.00           H  
ATOM   1303 HD12 LEU A  83      17.916   7.108 -18.718  1.00  0.00           H  
ATOM   1304 HD13 LEU A  83      18.907   6.172 -17.615  1.00  0.00           H  
ATOM   1305  CD2 LEU A  83      19.635   7.519 -20.686  1.00  0.00           C  
ATOM   1306 HD21 LEU A  83      20.241   7.208 -21.537  1.00  0.00           H  
ATOM   1307 HD22 LEU A  83      18.589   7.517 -20.993  1.00  0.00           H  
ATOM   1308 HD23 LEU A  83      19.931   8.524 -20.385  1.00  0.00           H  
ATOM   1309  N   ALA A  84      21.775   3.333 -18.935  1.00  0.00           N  
ATOM   1310  H   ALA A  84      22.644   3.650 -19.341  1.00  0.00           H  
ATOM   1311  CA  ALA A  84      21.379   1.941 -19.151  1.00  0.00           C  
ATOM   1312  HA  ALA A  84      20.364   1.922 -19.547  1.00  0.00           H  
ATOM   1313  C   ALA A  84      21.384   1.142 -17.835  1.00  0.00           C  
ATOM   1314  CB  ALA A  84      22.321   1.320 -20.189  1.00  0.00           C  
ATOM   1315  HB1 ALA A  84      22.269   1.887 -21.119  1.00  0.00           H  
ATOM   1316  HB2 ALA A  84      22.013   0.293 -20.387  1.00  0.00           H  
ATOM   1317  HB3 ALA A  84      23.347   1.318 -19.820  1.00  0.00           H  
ATOM   1318  O   ALA A  84      20.532   0.281 -17.624  1.00  0.00           O  
ATOM   1319  N   LYS A  85      22.301   1.469 -16.912  1.00  0.00           N  
ATOM   1320  H   LYS A  85      23.003   2.146 -17.172  1.00  0.00           H  
ATOM   1321  CA  LYS A  85      22.326   0.896 -15.560  1.00  0.00           C  
ATOM   1322  HA  LYS A  85      22.282  -0.189 -15.654  1.00  0.00           H  
ATOM   1323  C   LYS A  85      21.099   1.279 -14.737  1.00  0.00           C  
ATOM   1324  CB  LYS A  85      23.638   1.290 -14.865  1.00  0.00           C  
ATOM   1325  HB2 LYS A  85      23.628   2.353 -14.627  1.00  0.00           H  
ATOM   1326  HB3 LYS A  85      24.464   1.119 -15.555  1.00  0.00           H  
ATOM   1327  O   LYS A  85      20.522   0.413 -14.085  1.00  0.00           O  
ATOM   1328  CG  LYS A  85      23.861   0.488 -13.571  1.00  0.00           C  
ATOM   1329  HG2 LYS A  85      23.146   0.832 -12.824  1.00  0.00           H  
ATOM   1330  HG3 LYS A  85      23.673  -0.570 -13.752  1.00  0.00           H  
ATOM   1331  CD  LYS A  85      25.280   0.650 -13.005  1.00  0.00           C  
ATOM   1332  HD2 LYS A  85      25.304   0.199 -12.013  1.00  0.00           H  
ATOM   1333  HD3 LYS A  85      25.522   1.709 -12.913  1.00  0.00           H  
ATOM   1334  CE  LYS A  85      26.312  -0.053 -13.895  1.00  0.00           C  
ATOM   1335  HE2 LYS A  85      25.974  -1.073 -14.076  1.00  0.00           H  
ATOM   1336  HE3 LYS A  85      26.351   0.456 -14.859  1.00  0.00           H  
ATOM   1337  NZ  LYS A  85      27.658  -0.076 -13.277  1.00  0.00           N  
ATOM   1338  HZ1 LYS A  85      28.006   0.861 -13.130  1.00  0.00           H  
ATOM   1339  HZ2 LYS A  85      27.624  -0.565 -12.394  1.00  0.00           H  
ATOM   1340  HZ3 LYS A  85      28.296  -0.580 -13.877  1.00  0.00           H  
ATOM   1341  N   LEU A  86      20.674   2.544 -14.783  1.00  0.00           N  
ATOM   1342  H   LEU A  86      21.193   3.203 -15.345  1.00  0.00           H  
ATOM   1343  CA  LEU A  86      19.434   2.977 -14.129  1.00  0.00           C  
ATOM   1344  HA  LEU A  86      19.449   2.656 -13.088  1.00  0.00           H  
ATOM   1345  C   LEU A  86      18.199   2.326 -14.753  1.00  0.00           C  
ATOM   1346  CB  LEU A  86      19.282   4.503 -14.195  1.00  0.00           C  
ATOM   1347  HB2 LEU A  86      18.278   4.752 -13.851  1.00  0.00           H  
ATOM   1348  HB3 LEU A  86      19.365   4.823 -15.234  1.00  0.00           H  
ATOM   1349  O   LEU A  86      17.317   1.891 -14.021  1.00  0.00           O  
ATOM   1350  CG  LEU A  86      20.278   5.295 -13.347  1.00  0.00           C  
ATOM   1351  HG  LEU A  86      21.288   5.061 -13.683  1.00  0.00           H  
ATOM   1352  CD1 LEU A  86      20.035   6.783 -13.570  1.00  0.00           C  
ATOM   1353 HD11 LEU A  86      18.985   7.018 -13.395  1.00  0.00           H  
ATOM   1354 HD12 LEU A  86      20.653   7.355 -12.878  1.00  0.00           H  
ATOM   1355 HD13 LEU A  86      20.293   7.041 -14.598  1.00  0.00           H  
ATOM   1356  CD2 LEU A  86      20.142   5.024 -11.843  1.00  0.00           C  
ATOM   1357 HD21 LEU A  86      19.143   5.291 -11.500  1.00  0.00           H  
ATOM   1358 HD22 LEU A  86      20.332   3.973 -11.628  1.00  0.00           H  
ATOM   1359 HD23 LEU A  86      20.865   5.620 -11.286  1.00  0.00           H  
ATOM   1360  N   GLU A  87      18.140   2.229 -16.082  1.00  0.00           N  
ATOM   1361  H   GLU A  87      18.873   2.650 -16.636  1.00  0.00           H  
ATOM   1362  CA  GLU A  87      17.037   1.562 -16.783  1.00  0.00           C  
ATOM   1363  HA  GLU A  87      16.092   2.003 -16.467  1.00  0.00           H  
ATOM   1364  C   GLU A  87      16.965   0.069 -16.425  1.00  0.00           C  
ATOM   1365  CB  GLU A  87      17.180   1.753 -18.303  1.00  0.00           C  
ATOM   1366  HB2 GLU A  87      18.184   1.454 -18.603  1.00  0.00           H  
ATOM   1367  HB3 GLU A  87      16.466   1.098 -18.804  1.00  0.00           H  
ATOM   1368  O   GLU A  87      15.871  -0.457 -16.225  1.00  0.00           O  
ATOM   1369  CG  GLU A  87      16.904   3.197 -18.764  1.00  0.00           C  
ATOM   1370  HG2 GLU A  87      15.890   3.462 -18.463  1.00  0.00           H  
ATOM   1371  HG3 GLU A  87      17.585   3.884 -18.262  1.00  0.00           H  
ATOM   1372  CD  GLU A  87      17.044   3.372 -20.288  1.00  0.00           C  
ATOM   1373  OE1 GLU A  87      16.217   4.113 -20.885  1.00  0.00           O  
ATOM   1374  OE2 GLU A  87      17.954   2.757 -20.884  1.00  0.00           O  
ATOM   1375  N   LEU A  88      18.111  -0.606 -16.267  1.00  0.00           N  
ATOM   1376  H   LEU A  88      18.978  -0.145 -16.507  1.00  0.00           H  
ATOM   1377  CA  LEU A  88      18.160  -1.987 -15.783  1.00  0.00           C  
ATOM   1378  HA  LEU A  88      17.511  -2.585 -16.423  1.00  0.00           H  
ATOM   1379  C   LEU A  88      17.617  -2.105 -14.354  1.00  0.00           C  
ATOM   1380  CB  LEU A  88      19.599  -2.530 -15.891  1.00  0.00           C  
ATOM   1381  HB2 LEU A  88      20.264  -1.879 -15.323  1.00  0.00           H  
ATOM   1382  HB3 LEU A  88      19.910  -2.497 -16.935  1.00  0.00           H  
ATOM   1383  O   LEU A  88      16.777  -2.966 -14.101  1.00  0.00           O  
ATOM   1384  CG  LEU A  88      19.764  -3.969 -15.357  1.00  0.00           C  
ATOM   1385  HG  LEU A  88      19.498  -4.001 -14.301  1.00  0.00           H  
ATOM   1386  CD1 LEU A  88      18.898  -4.973 -16.121  1.00  0.00           C  
ATOM   1387 HD11 LEU A  88      19.116  -5.983 -15.774  1.00  0.00           H  
ATOM   1388 HD12 LEU A  88      17.844  -4.770 -15.930  1.00  0.00           H  
ATOM   1389 HD13 LEU A  88      19.096  -4.902 -17.190  1.00  0.00           H  
ATOM   1390  CD2 LEU A  88      21.218  -4.419 -15.486  1.00  0.00           C  
ATOM   1391 HD21 LEU A  88      21.873  -3.694 -15.003  1.00  0.00           H  
ATOM   1392 HD22 LEU A  88      21.347  -5.382 -14.991  1.00  0.00           H  
ATOM   1393 HD23 LEU A  88      21.484  -4.512 -16.539  1.00  0.00           H  
ATOM   1394  N   VAL A  89      18.068  -1.244 -13.432  1.00  0.00           N  
ATOM   1395  H   VAL A  89      18.754  -0.558 -13.713  1.00  0.00           H  
ATOM   1396  CA  VAL A  89      17.561  -1.220 -12.048  1.00  0.00           C  
ATOM   1397  HA  VAL A  89      17.745  -2.191 -11.588  1.00  0.00           H  
ATOM   1398  C   VAL A  89      16.048  -1.005 -12.032  1.00  0.00           C  
ATOM   1399  CB  VAL A  89      18.267  -0.141 -11.200  1.00  0.00           C  
ATOM   1400  HB  VAL A  89      18.249   0.810 -11.732  1.00  0.00           H  
ATOM   1401  O   VAL A  89      15.338  -1.756 -11.366  1.00  0.00           O  
ATOM   1402  CG1 VAL A  89      17.595   0.052  -9.833  1.00  0.00           C  
ATOM   1403 HG11 VAL A  89      17.469  -0.911  -9.338  1.00  0.00           H  
ATOM   1404 HG12 VAL A  89      16.615   0.513  -9.955  1.00  0.00           H  
ATOM   1405 HG13 VAL A  89      18.198   0.707  -9.204  1.00  0.00           H  
ATOM   1406  CG2 VAL A  89      19.728  -0.515 -10.923  1.00  0.00           C  
ATOM   1407 HG21 VAL A  89      20.235   0.320 -10.439  1.00  0.00           H  
ATOM   1408 HG22 VAL A  89      20.246  -0.745 -11.854  1.00  0.00           H  
ATOM   1409 HG23 VAL A  89      19.766  -1.382 -10.263  1.00  0.00           H  
ATOM   1410  N   ASP A  90      15.551  -0.030 -12.797  1.00  0.00           N  
ATOM   1411  H   ASP A  90      16.192   0.546 -13.323  1.00  0.00           H  
ATOM   1412  CA  ASP A  90      14.123   0.281 -12.880  1.00  0.00           C  
ATOM   1413  HA  ASP A  90      13.767   0.566 -11.890  1.00  0.00           H  
ATOM   1414  C   ASP A  90      13.308  -0.925 -13.346  1.00  0.00           C  
ATOM   1415  CB  ASP A  90      13.909   1.455 -13.842  1.00  0.00           C  
ATOM   1416  HB2 ASP A  90      14.166   1.158 -14.859  1.00  0.00           H  
ATOM   1417  HB3 ASP A  90      14.582   2.263 -13.553  1.00  0.00           H  
ATOM   1418  O   ASP A  90      12.352  -1.328 -12.687  1.00  0.00           O  
ATOM   1419  CG  ASP A  90      12.465   1.962 -13.800  1.00  0.00           C  
ATOM   1420  OD1 ASP A  90      12.019   2.360 -12.697  1.00  0.00           O  
ATOM   1421  OD2 ASP A  90      11.799   2.016 -14.860  1.00  0.00           O  
ATOM   1422  N   VAL A  91      13.716  -1.557 -14.449  1.00  0.00           N  
ATOM   1423  H   VAL A  91      14.521  -1.194 -14.939  1.00  0.00           H  
ATOM   1424  CA  VAL A  91      13.022  -2.731 -14.987  1.00  0.00           C  
ATOM   1425  HA  VAL A  91      11.972  -2.477 -15.133  1.00  0.00           H  
ATOM   1426  C   VAL A  91      13.054  -3.892 -13.992  1.00  0.00           C  
ATOM   1427  CB  VAL A  91      13.615  -3.122 -16.352  1.00  0.00           C  
ATOM   1428  HB  VAL A  91      14.700  -3.186 -16.269  1.00  0.00           H  
ATOM   1429  O   VAL A  91      12.021  -4.518 -13.768  1.00  0.00           O  
ATOM   1430  CG1 VAL A  91      13.093  -4.470 -16.858  1.00  0.00           C  
ATOM   1431 HG11 VAL A  91      13.395  -5.269 -16.180  1.00  0.00           H  
ATOM   1432 HG12 VAL A  91      12.006  -4.455 -16.939  1.00  0.00           H  
ATOM   1433 HG13 VAL A  91      13.531  -4.682 -17.834  1.00  0.00           H  
ATOM   1434  CG2 VAL A  91      13.251  -2.078 -17.418  1.00  0.00           C  
ATOM   1435 HG21 VAL A  91      13.565  -1.085 -17.098  1.00  0.00           H  
ATOM   1436 HG22 VAL A  91      12.173  -2.070 -17.581  1.00  0.00           H  
ATOM   1437 HG23 VAL A  91      13.759  -2.316 -18.353  1.00  0.00           H  
ATOM   1438  N   VAL A  92      14.194  -4.168 -13.353  1.00  0.00           N  
ATOM   1439  H   VAL A  92      15.002  -3.594 -13.547  1.00  0.00           H  
ATOM   1440  CA  VAL A  92      14.317  -5.242 -12.351  1.00  0.00           C  
ATOM   1441  HA  VAL A  92      13.999  -6.182 -12.802  1.00  0.00           H  
ATOM   1442  C   VAL A  92      13.389  -4.997 -11.157  1.00  0.00           C  
ATOM   1443  CB  VAL A  92      15.787  -5.394 -11.907  1.00  0.00           C  
ATOM   1444  HB  VAL A  92      16.193  -4.411 -11.666  1.00  0.00           H  
ATOM   1445  O   VAL A  92      12.681  -5.913 -10.734  1.00  0.00           O  
ATOM   1446  CG1 VAL A  92      15.973  -6.300 -10.684  1.00  0.00           C  
ATOM   1447 HG11 VAL A  92      17.031  -6.351 -10.427  1.00  0.00           H  
ATOM   1448 HG12 VAL A  92      15.432  -5.909  -9.823  1.00  0.00           H  
ATOM   1449 HG13 VAL A  92      15.619  -7.306 -10.909  1.00  0.00           H  
ATOM   1450  CG2 VAL A  92      16.620  -6.021 -13.035  1.00  0.00           C  
ATOM   1451 HG21 VAL A  92      17.678  -5.981 -12.777  1.00  0.00           H  
ATOM   1452 HG22 VAL A  92      16.472  -5.477 -13.968  1.00  0.00           H  
ATOM   1453 HG23 VAL A  92      16.326  -7.060 -13.185  1.00  0.00           H  
ATOM   1454  N   GLN A  93      13.338  -3.770 -10.632  1.00  0.00           N  
ATOM   1455  H   GLN A  93      13.921  -3.044 -11.023  1.00  0.00           H  
ATOM   1456  CA  GLN A  93      12.446  -3.431  -9.522  1.00  0.00           C  
ATOM   1457  HA  GLN A  93      12.610  -4.140  -8.710  1.00  0.00           H  
ATOM   1458  C   GLN A  93      10.975  -3.550  -9.917  1.00  0.00           C  
ATOM   1459  CB  GLN A  93      12.748  -2.017  -9.012  1.00  0.00           C  
ATOM   1460  HB2 GLN A  93      11.945  -1.705  -8.344  1.00  0.00           H  
ATOM   1461  HB3 GLN A  93      12.795  -1.320  -9.848  1.00  0.00           H  
ATOM   1462  O   GLN A  93      10.193  -4.176  -9.200  1.00  0.00           O  
ATOM   1463  CG  GLN A  93      14.063  -1.982  -8.225  1.00  0.00           C  
ATOM   1464  HG2 GLN A  93      14.021  -2.737  -7.441  1.00  0.00           H  
ATOM   1465  HG3 GLN A  93      14.904  -2.220  -8.877  1.00  0.00           H  
ATOM   1466  CD  GLN A  93      14.320  -0.627  -7.580  1.00  0.00           C  
ATOM   1467  NE2 GLN A  93      14.964  -0.607  -6.435  1.00  0.00           N  
ATOM   1468 HE21 GLN A  93      15.224  -1.474  -5.985  1.00  0.00           H  
ATOM   1469 HE22 GLN A  93      15.091   0.299  -6.007  1.00  0.00           H  
ATOM   1470  OE1 GLN A  93      13.942   0.421  -8.073  1.00  0.00           O  
ATOM   1471  N   ARG A  94      10.602  -3.010 -11.080  1.00  0.00           N  
ATOM   1472  H   ARG A  94      11.298  -2.518 -11.622  1.00  0.00           H  
ATOM   1473  CA  ARG A  94       9.219  -3.031 -11.568  1.00  0.00           C  
ATOM   1474  HA  ARG A  94       8.553  -2.701 -10.770  1.00  0.00           H  
ATOM   1475  C   ARG A  94       8.731  -4.423 -11.947  1.00  0.00           C  
ATOM   1476  CB  ARG A  94       9.085  -2.078 -12.750  1.00  0.00           C  
ATOM   1477  HB2 ARG A  94       9.827  -2.322 -13.510  1.00  0.00           H  
ATOM   1478  HB3 ARG A  94       8.089  -2.217 -13.172  1.00  0.00           H  
ATOM   1479  O   ARG A  94       7.545  -4.690 -11.827  1.00  0.00           O  
ATOM   1480  CG  ARG A  94       9.238  -0.611 -12.324  1.00  0.00           C  
ATOM   1481  HG2 ARG A  94       8.548  -0.390 -11.509  1.00  0.00           H  
ATOM   1482  HG3 ARG A  94      10.247  -0.404 -11.969  1.00  0.00           H  
ATOM   1483  CD  ARG A  94       8.923   0.294 -13.507  1.00  0.00           C  
ATOM   1484  HD2 ARG A  94       9.515  -0.023 -14.366  1.00  0.00           H  
ATOM   1485  HD3 ARG A  94       9.199   1.316 -13.250  1.00  0.00           H  
ATOM   1486  NE  ARG A  94       7.479   0.224 -13.791  1.00  0.00           N  
ATOM   1487  HE  ARG A  94       6.881  -0.156 -13.071  1.00  0.00           H  
ATOM   1488  NH1 ARG A  94       7.541   1.095 -15.878  1.00  0.00           N  
ATOM   1489 HH11 ARG A  94       8.532   1.216 -15.724  1.00  0.00           H  
ATOM   1490 HH12 ARG A  94       7.061   1.445 -16.695  1.00  0.00           H  
ATOM   1491  NH2 ARG A  94       5.570   0.523 -14.940  1.00  0.00           N  
ATOM   1492 HH21 ARG A  94       5.046   0.913 -15.711  1.00  0.00           H  
ATOM   1493 HH22 ARG A  94       5.069   0.162 -14.141  1.00  0.00           H  
ATOM   1494  CZ  ARG A  94       6.867   0.606 -14.879  1.00  0.00           C  
ATOM   1495  N   LEU A  95       9.623  -5.326 -12.353  1.00  0.00           N  
ATOM   1496  H   LEU A  95      10.572  -5.016 -12.509  1.00  0.00           H  
ATOM   1497  CA  LEU A  95       9.306  -6.741 -12.572  1.00  0.00           C  
ATOM   1498  HA  LEU A  95       8.339  -6.810 -13.070  1.00  0.00           H  
ATOM   1499  C   LEU A  95       9.135  -7.538 -11.265  1.00  0.00           C  
ATOM   1500  CB  LEU A  95      10.384  -7.370 -13.475  1.00  0.00           C  
ATOM   1501  HB2 LEU A  95      11.363  -7.113 -13.071  1.00  0.00           H  
ATOM   1502  HB3 LEU A  95      10.294  -8.455 -13.429  1.00  0.00           H  
ATOM   1503  O   LEU A  95       8.880  -8.738 -11.321  1.00  0.00           O  
ATOM   1504  CG  LEU A  95      10.315  -6.954 -14.955  1.00  0.00           C  
ATOM   1505  HG  LEU A  95      10.323  -5.866 -15.030  1.00  0.00           H  
ATOM   1506  CD1 LEU A  95      11.538  -7.501 -15.691  1.00  0.00           C  
ATOM   1507 HD11 LEU A  95      11.524  -8.590 -15.686  1.00  0.00           H  
ATOM   1508 HD12 LEU A  95      11.533  -7.140 -16.720  1.00  0.00           H  
ATOM   1509 HD13 LEU A  95      12.443  -7.151 -15.195  1.00  0.00           H  
ATOM   1510  CD2 LEU A  95       9.067  -7.474 -15.673  1.00  0.00           C  
ATOM   1511 HD21 LEU A  95       8.162  -7.106 -15.190  1.00  0.00           H  
ATOM   1512 HD22 LEU A  95       9.066  -7.111 -16.701  1.00  0.00           H  
ATOM   1513 HD23 LEU A  95       9.058  -8.564 -15.672  1.00  0.00           H  
ATOM   1514  N   GLY A  96       9.283  -6.910 -10.093  1.00  0.00           N  
ATOM   1515  H   GLY A  96       9.477  -5.918 -10.093  1.00  0.00           H  
ATOM   1516  CA  GLY A  96       9.174  -7.580  -8.793  1.00  0.00           C  
ATOM   1517  HA2 GLY A  96       8.324  -8.262  -8.806  1.00  0.00           H  
ATOM   1518  HA3 GLY A  96       9.000  -6.826  -8.025  1.00  0.00           H  
ATOM   1519  C   GLY A  96      10.416  -8.385  -8.396  1.00  0.00           C  
ATOM   1520  O   GLY A  96      10.394  -9.095  -7.394  1.00  0.00           O  
ATOM   1521  N   LEU A  97      11.518  -8.243  -9.138  1.00  0.00           N  
ATOM   1522  H   LEU A  97      11.485  -7.596  -9.913  1.00  0.00           H  
ATOM   1523  CA  LEU A  97      12.752  -9.009  -8.945  1.00  0.00           C  
ATOM   1524  HA  LEU A  97      12.496  -9.986  -8.535  1.00  0.00           H  
ATOM   1525  C   LEU A  97      13.718  -8.369  -7.934  1.00  0.00           C  
ATOM   1526  CB  LEU A  97      13.423  -9.213 -10.314  1.00  0.00           C  
ATOM   1527  HB2 LEU A  97      13.599  -8.235 -10.762  1.00  0.00           H  
ATOM   1528  HB3 LEU A  97      14.393  -9.684 -10.156  1.00  0.00           H  
ATOM   1529  O   LEU A  97      14.801  -8.902  -7.702  1.00  0.00           O  
ATOM   1530  CG  LEU A  97      12.634 -10.066 -11.321  1.00  0.00           C  
ATOM   1531  HG  LEU A  97      11.636  -9.654 -11.472  1.00  0.00           H  
ATOM   1532  CD1 LEU A  97      13.371 -10.055 -12.664  1.00  0.00           C  
ATOM   1533 HD11 LEU A  97      12.834 -10.673 -13.383  1.00  0.00           H  
ATOM   1534 HD12 LEU A  97      13.414  -9.035 -13.046  1.00  0.00           H  
ATOM   1535 HD13 LEU A  97      14.383 -10.441 -12.541  1.00  0.00           H  
ATOM   1536  CD2 LEU A  97      12.524 -11.510 -10.840  1.00  0.00           C  
ATOM   1537 HD21 LEU A  97      13.513 -11.897 -10.596  1.00  0.00           H  
ATOM   1538 HD22 LEU A  97      12.096 -12.145 -11.616  1.00  0.00           H  
ATOM   1539 HD23 LEU A  97      11.880 -11.570  -9.963  1.00  0.00           H  
ATOM   1540  N   ASN A  98      13.349  -7.238  -7.321  1.00  0.00           N  
ATOM   1541  H   ASN A  98      12.448  -6.856  -7.573  1.00  0.00           H  
ATOM   1542  CA  ASN A  98      14.198  -6.481  -6.392  1.00  0.00           C  
ATOM   1543  HA  ASN A  98      15.014  -6.023  -6.951  1.00  0.00           H  
ATOM   1544  C   ASN A  98      14.835  -7.364  -5.303  1.00  0.00           C  
ATOM   1545  CB  ASN A  98      13.341  -5.369  -5.763  1.00  0.00           C  
ATOM   1546  HB2 ASN A  98      12.925  -4.734  -6.545  1.00  0.00           H  
ATOM   1547  HB3 ASN A  98      12.512  -5.810  -5.211  1.00  0.00           H  
ATOM   1548  O   ASN A  98      16.038  -7.290  -5.071  1.00  0.00           O  
ATOM   1549  CG  ASN A  98      14.149  -4.481  -4.829  1.00  0.00           C  
ATOM   1550  ND2 ASN A  98      13.837  -4.471  -3.555  1.00  0.00           N  
ATOM   1551 HD21 ASN A  98      13.124  -5.079  -3.179  1.00  0.00           H  
ATOM   1552 HD22 ASN A  98      14.402  -3.892  -2.950  1.00  0.00           H  
ATOM   1553  OD1 ASN A  98      15.055  -3.775  -5.240  1.00  0.00           O  
ATOM   1554  N   HIS A  99      14.045  -8.251  -4.695  1.00  0.00           N  
ATOM   1555  H   HIS A  99      13.070  -8.291  -4.955  1.00  0.00           H  
ATOM   1556  CA  HIS A  99      14.482  -9.116  -3.598  1.00  0.00           C  
ATOM   1557  HA  HIS A  99      14.920  -8.485  -2.824  1.00  0.00           H  
ATOM   1558  C   HIS A  99      15.547 -10.159  -4.004  1.00  0.00           C  
ATOM   1559  CB  HIS A  99      13.236  -9.775  -2.998  1.00  0.00           C  
ATOM   1560  HB2 HIS A  99      12.461  -9.022  -2.854  1.00  0.00           H  
ATOM   1561  HB3 HIS A  99      13.494 -10.167  -2.014  1.00  0.00           H  
ATOM   1562  O   HIS A  99      16.249 -10.691  -3.143  1.00  0.00           O  
ATOM   1563  CG  HIS A  99      12.680 -10.901  -3.832  1.00  0.00           C  
ATOM   1564  CD2 HIS A  99      12.939 -12.227  -3.627  1.00  0.00           C  
ATOM   1565  HD2 HIS A  99      13.572 -12.636  -2.854  1.00  0.00           H  
ATOM   1566  ND1 HIS A  99      11.834 -10.814  -4.920  1.00  0.00           N  
ATOM   1567  HD1 HIS A  99      11.365  -9.996  -5.283  1.00  0.00           H  
ATOM   1568  CE1 HIS A  99      11.593 -12.064  -5.348  1.00  0.00           C  
ATOM   1569  HE1 HIS A  99      10.932 -12.326  -6.161  1.00  0.00           H  
ATOM   1570  NE2 HIS A  99      12.237 -12.956  -4.578  1.00  0.00           N  
ATOM   1571  N   LEU A 100      15.702 -10.449  -5.304  1.00  0.00           N  
ATOM   1572  H   LEU A 100      15.106  -9.982  -5.972  1.00  0.00           H  
ATOM   1573  CA  LEU A 100      16.739 -11.351  -5.823  1.00  0.00           C  
ATOM   1574  HA  LEU A 100      16.923 -12.138  -5.091  1.00  0.00           H  
ATOM   1575  C   LEU A 100      18.084 -10.655  -6.071  1.00  0.00           C  
ATOM   1576  CB  LEU A 100      16.270 -11.994  -7.139  1.00  0.00           C  
ATOM   1577  HB2 LEU A 100      16.103 -11.200  -7.867  1.00  0.00           H  
ATOM   1578  HB3 LEU A 100      17.083 -12.613  -7.517  1.00  0.00           H  
ATOM   1579  O   LEU A 100      19.107 -11.343  -6.159  1.00  0.00           O  
ATOM   1580  CG  LEU A 100      15.001 -12.857  -7.078  1.00  0.00           C  
ATOM   1581  HG  LEU A 100      14.138 -12.223  -6.871  1.00  0.00           H  
ATOM   1582  CD1 LEU A 100      14.835 -13.513  -8.449  1.00  0.00           C  
ATOM   1583 HD11 LEU A 100      15.601 -14.271  -8.610  1.00  0.00           H  
ATOM   1584 HD12 LEU A 100      14.908 -12.755  -9.228  1.00  0.00           H  
ATOM   1585 HD13 LEU A 100      13.854 -13.985  -8.501  1.00  0.00           H  
ATOM   1586  CD2 LEU A 100      15.100 -13.968  -6.032  1.00  0.00           C  
ATOM   1587 HD21 LEU A 100      15.970 -14.598  -6.216  1.00  0.00           H  
ATOM   1588 HD22 LEU A 100      14.194 -14.571  -6.088  1.00  0.00           H  
ATOM   1589 HD23 LEU A 100      15.140 -13.533  -5.033  1.00  0.00           H  
ATOM   1590  N   PHE A 101      18.072  -9.325  -6.206  1.00  0.00           N  
ATOM   1591  H   PHE A 101      17.190  -8.851  -6.079  1.00  0.00           H  
ATOM   1592  CA  PHE A 101      19.205  -8.507  -6.655  1.00  0.00           C  
ATOM   1593  HA  PHE A 101      20.109  -9.115  -6.621  1.00  0.00           H  
ATOM   1594  C   PHE A 101      19.469  -7.308  -5.732  1.00  0.00           C  
ATOM   1595  CB  PHE A 101      18.987  -8.072  -8.115  1.00  0.00           C  
ATOM   1596  HB2 PHE A 101      19.861  -7.515  -8.455  1.00  0.00           H  
ATOM   1597  HB3 PHE A 101      18.135  -7.394  -8.152  1.00  0.00           H  
ATOM   1598  O   PHE A 101      19.978  -6.281  -6.175  1.00  0.00           O  
ATOM   1599  CG  PHE A 101      18.761  -9.213  -9.085  1.00  0.00           C  
ATOM   1600  CD1 PHE A 101      19.824 -10.065  -9.436  1.00  0.00           C  
ATOM   1601  HD1 PHE A 101      20.807  -9.889  -9.024  1.00  0.00           H  
ATOM   1602  CD2 PHE A 101      17.481  -9.437  -9.621  1.00  0.00           C  
ATOM   1603  HD2 PHE A 101      16.663  -8.787  -9.345  1.00  0.00           H  
ATOM   1604  CE1 PHE A 101      19.596 -11.143 -10.309  1.00  0.00           C  
ATOM   1605  HE1 PHE A 101      20.405 -11.799 -10.593  1.00  0.00           H  
ATOM   1606  CE2 PHE A 101      17.253 -10.516 -10.489  1.00  0.00           C  
ATOM   1607  HE2 PHE A 101      16.266 -10.695 -10.888  1.00  0.00           H  
ATOM   1608  CZ  PHE A 101      18.311 -11.373 -10.824  1.00  0.00           C  
ATOM   1609  HZ  PHE A 101      18.137 -12.203 -11.492  1.00  0.00           H  
ATOM   1610  N   GLU A 102      19.108  -7.403  -4.446  1.00  0.00           N  
ATOM   1611  H   GLU A 102      18.600  -8.226  -4.155  1.00  0.00           H  
ATOM   1612  CA  GLU A 102      19.239  -6.289  -3.493  1.00  0.00           C  
ATOM   1613  HA  GLU A 102      18.595  -5.470  -3.815  1.00  0.00           H  
ATOM   1614  C   GLU A 102      20.672  -5.750  -3.415  1.00  0.00           C  
ATOM   1615  CB  GLU A 102      18.827  -6.725  -2.078  1.00  0.00           C  
ATOM   1616  HB2 GLU A 102      19.027  -5.902  -1.393  1.00  0.00           H  
ATOM   1617  HB3 GLU A 102      19.430  -7.582  -1.775  1.00  0.00           H  
ATOM   1618  O   GLU A 102      20.876  -4.537  -3.366  1.00  0.00           O  
ATOM   1619  CG  GLU A 102      17.345  -7.086  -1.977  1.00  0.00           C  
ATOM   1620  HG2 GLU A 102      16.756  -6.251  -2.356  1.00  0.00           H  
ATOM   1621  HG3 GLU A 102      17.157  -7.957  -2.604  1.00  0.00           H  
ATOM   1622  CD  GLU A 102      16.897  -7.406  -0.545  1.00  0.00           C  
ATOM   1623  OE1 GLU A 102      15.672  -7.480  -0.324  1.00  0.00           O  
ATOM   1624  OE2 GLU A 102      17.727  -7.622   0.369  1.00  0.00           O  
ATOM   1625  N   THR A 103      21.664  -6.645  -3.414  1.00  0.00           N  
ATOM   1626  H   THR A 103      21.427  -7.625  -3.473  1.00  0.00           H  
ATOM   1627  CA  THR A 103      23.084  -6.281  -3.388  1.00  0.00           C  
ATOM   1628  HA  THR A 103      23.260  -5.591  -2.562  1.00  0.00           H  
ATOM   1629  C   THR A 103      23.482  -5.563  -4.671  1.00  0.00           C  
ATOM   1630  CB  THR A 103      23.961  -7.524  -3.179  1.00  0.00           C  
ATOM   1631  HB  THR A 103      23.810  -8.220  -4.004  1.00  0.00           H  
ATOM   1632  O   THR A 103      23.992  -4.447  -4.609  1.00  0.00           O  
ATOM   1633  CG2 THR A 103      25.446  -7.190  -3.063  1.00  0.00           C  
ATOM   1634 HG21 THR A 103      25.817  -6.803  -4.012  1.00  0.00           H  
ATOM   1635 HG22 THR A 103      25.616  -6.439  -2.292  1.00  0.00           H  
ATOM   1636 HG23 THR A 103      26.013  -8.092  -2.830  1.00  0.00           H  
ATOM   1637  OG1 THR A 103      23.603  -8.161  -1.973  1.00  0.00           O  
ATOM   1638  HG1 THR A 103      24.200  -7.825  -1.301  1.00  0.00           H  
ATOM   1639  N   GLU A 104      23.196  -6.158  -5.830  1.00  0.00           N  
ATOM   1640  H   GLU A 104      22.741  -7.060  -5.823  1.00  0.00           H  
ATOM   1641  CA  GLU A 104      23.565  -5.608  -7.133  1.00  0.00           C  
ATOM   1642  HA  GLU A 104      24.643  -5.448  -7.160  1.00  0.00           H  
ATOM   1643  C   GLU A 104      22.899  -4.245  -7.391  1.00  0.00           C  
ATOM   1644  CB  GLU A 104      23.182  -6.603  -8.244  1.00  0.00           C  
ATOM   1645  HB2 GLU A 104      22.114  -6.817  -8.204  1.00  0.00           H  
ATOM   1646  HB3 GLU A 104      23.377  -6.105  -9.194  1.00  0.00           H  
ATOM   1647  O   GLU A 104      23.545  -3.321  -7.887  1.00  0.00           O  
ATOM   1648  CG  GLU A 104      23.983  -7.922  -8.258  1.00  0.00           C  
ATOM   1649  HG2 GLU A 104      25.040  -7.692  -8.124  1.00  0.00           H  
ATOM   1650  HG3 GLU A 104      23.874  -8.357  -9.252  1.00  0.00           H  
ATOM   1651  CD  GLU A 104      23.554  -8.993  -7.233  1.00  0.00           C  
ATOM   1652  OE1 GLU A 104      24.195 -10.074  -7.196  1.00  0.00           O  
ATOM   1653  OE2 GLU A 104      22.550  -8.814  -6.510  1.00  0.00           O  
ATOM   1654  N   ILE A 105      21.630  -4.084  -7.001  1.00  0.00           N  
ATOM   1655  H   ILE A 105      21.151  -4.885  -6.615  1.00  0.00           H  
ATOM   1656  CA  ILE A 105      20.898  -2.814  -7.101  1.00  0.00           C  
ATOM   1657  HA  ILE A 105      20.976  -2.449  -8.125  1.00  0.00           H  
ATOM   1658  C   ILE A 105      21.535  -1.752  -6.201  1.00  0.00           C  
ATOM   1659  CB  ILE A 105      19.401  -3.025  -6.775  1.00  0.00           C  
ATOM   1660  HB  ILE A 105      19.326  -3.595  -5.849  1.00  0.00           H  
ATOM   1661  O   ILE A 105      21.801  -0.641  -6.665  1.00  0.00           O  
ATOM   1662  CG1 ILE A 105      18.725  -3.827  -7.911  1.00  0.00           C  
ATOM   1663 HG12 ILE A 105      19.335  -4.696  -8.160  1.00  0.00           H  
ATOM   1664 HG13 ILE A 105      18.657  -3.208  -8.806  1.00  0.00           H  
ATOM   1665  CG2 ILE A 105      18.679  -1.679  -6.562  1.00  0.00           C  
ATOM   1666 HG21 ILE A 105      18.844  -1.024  -7.418  1.00  0.00           H  
ATOM   1667 HG22 ILE A 105      17.609  -1.833  -6.426  1.00  0.00           H  
ATOM   1668 HG23 ILE A 105      19.045  -1.186  -5.661  1.00  0.00           H  
ATOM   1669  CD1 ILE A 105      17.327  -4.339  -7.548  1.00  0.00           C  
ATOM   1670 HD11 ILE A 105      16.987  -5.025  -8.324  1.00  0.00           H  
ATOM   1671 HD12 ILE A 105      16.619  -3.513  -7.483  1.00  0.00           H  
ATOM   1672 HD13 ILE A 105      17.360  -4.874  -6.599  1.00  0.00           H  
ATOM   1673  N   LYS A 106      21.812  -2.074  -4.929  1.00  0.00           N  
ATOM   1674  H   LYS A 106      21.599  -3.010  -4.613  1.00  0.00           H  
ATOM   1675  CA  LYS A 106      22.442  -1.130  -3.990  1.00  0.00           C  
ATOM   1676  HA  LYS A 106      21.836  -0.226  -3.934  1.00  0.00           H  
ATOM   1677  C   LYS A 106      23.816  -0.686  -4.481  1.00  0.00           C  
ATOM   1678  CB  LYS A 106      22.543  -1.755  -2.590  1.00  0.00           C  
ATOM   1679  HB2 LYS A 106      23.269  -1.194  -2.003  1.00  0.00           H  
ATOM   1680  HB3 LYS A 106      22.896  -2.783  -2.675  1.00  0.00           H  
ATOM   1681  O   LYS A 106      24.109   0.507  -4.467  1.00  0.00           O  
ATOM   1682  CG  LYS A 106      21.199  -1.716  -1.850  1.00  0.00           C  
ATOM   1683  HG2 LYS A 106      20.424  -2.179  -2.460  1.00  0.00           H  
ATOM   1684  HG3 LYS A 106      20.922  -0.676  -1.676  1.00  0.00           H  
ATOM   1685  CD  LYS A 106      21.293  -2.446  -0.504  1.00  0.00           C  
ATOM   1686  HD2 LYS A 106      21.570  -3.485  -0.685  1.00  0.00           H  
ATOM   1687  HD3 LYS A 106      22.054  -1.969   0.115  1.00  0.00           H  
ATOM   1688  CE  LYS A 106      19.933  -2.389   0.201  1.00  0.00           C  
ATOM   1689  HE2 LYS A 106      19.187  -2.824  -0.465  1.00  0.00           H  
ATOM   1690  HE3 LYS A 106      19.664  -1.344   0.354  1.00  0.00           H  
ATOM   1691  NZ  LYS A 106      19.937  -3.115   1.496  1.00  0.00           N  
ATOM   1692  HZ1 LYS A 106      20.138  -4.093   1.348  1.00  0.00           H  
ATOM   1693  HZ2 LYS A 106      19.026  -3.050   1.927  1.00  0.00           H  
ATOM   1694  HZ3 LYS A 106      20.617  -2.719   2.130  1.00  0.00           H  
ATOM   1695  N   GLU A 107      24.642  -1.615  -4.954  1.00  0.00           N  
ATOM   1696  H   GLU A 107      24.345  -2.580  -4.930  1.00  0.00           H  
ATOM   1697  CA  GLU A 107      25.964  -1.312  -5.511  1.00  0.00           C  
ATOM   1698  HA  GLU A 107      26.547  -0.756  -4.777  1.00  0.00           H  
ATOM   1699  C   GLU A 107      25.869  -0.439  -6.769  1.00  0.00           C  
ATOM   1700  CB  GLU A 107      26.701  -2.618  -5.830  1.00  0.00           C  
ATOM   1701  HB2 GLU A 107      27.579  -2.386  -6.432  1.00  0.00           H  
ATOM   1702  HB3 GLU A 107      26.042  -3.265  -6.409  1.00  0.00           H  
ATOM   1703  O   GLU A 107      26.596   0.553  -6.889  1.00  0.00           O  
ATOM   1704  CG  GLU A 107      27.166  -3.343  -4.557  1.00  0.00           C  
ATOM   1705  HG2 GLU A 107      26.318  -3.496  -3.889  1.00  0.00           H  
ATOM   1706  HG3 GLU A 107      27.875  -2.697  -4.039  1.00  0.00           H  
ATOM   1707  CD  GLU A 107      27.832  -4.698  -4.842  1.00  0.00           C  
ATOM   1708  OE1 GLU A 107      28.307  -5.308  -3.858  1.00  0.00           O  
ATOM   1709  OE2 GLU A 107      27.891  -5.105  -6.025  1.00  0.00           O  
ATOM   1710  N   ALA A 108      24.939  -0.752  -7.678  1.00  0.00           N  
ATOM   1711  H   ALA A 108      24.392  -1.590  -7.540  1.00  0.00           H  
ATOM   1712  CA  ALA A 108      24.699   0.030  -8.887  1.00  0.00           C  
ATOM   1713  HA  ALA A 108      25.627   0.073  -9.458  1.00  0.00           H  
ATOM   1714  C   ALA A 108      24.289   1.475  -8.564  1.00  0.00           C  
ATOM   1715  CB  ALA A 108      23.637  -0.685  -9.733  1.00  0.00           C  
ATOM   1716  HB1 ALA A 108      23.393  -0.089 -10.612  1.00  0.00           H  
ATOM   1717  HB2 ALA A 108      24.010  -1.660 -10.047  1.00  0.00           H  
ATOM   1718  HB3 ALA A 108      22.727  -0.832  -9.151  1.00  0.00           H  
ATOM   1719  O   ALA A 108      24.896   2.419  -9.078  1.00  0.00           O  
ATOM   1720  N   LEU A 109      23.302   1.657  -7.682  1.00  0.00           N  
ATOM   1721  H   LEU A 109      22.858   0.840  -7.289  1.00  0.00           H  
ATOM   1722  CA  LEU A 109      22.814   2.978  -7.281  1.00  0.00           C  
ATOM   1723  HA  LEU A 109      22.594   3.561  -8.176  1.00  0.00           H  
ATOM   1724  C   LEU A 109      23.874   3.770  -6.514  1.00  0.00           C  
ATOM   1725  CB  LEU A 109      21.532   2.819  -6.445  1.00  0.00           C  
ATOM   1726  HB2 LEU A 109      21.731   2.129  -5.625  1.00  0.00           H  
ATOM   1727  HB3 LEU A 109      21.281   3.785  -6.007  1.00  0.00           H  
ATOM   1728  O   LEU A 109      24.076   4.952  -6.787  1.00  0.00           O  
ATOM   1729  CG  LEU A 109      20.310   2.314  -7.234  1.00  0.00           C  
ATOM   1730  HG  LEU A 109      20.521   1.335  -7.665  1.00  0.00           H  
ATOM   1731  CD1 LEU A 109      19.118   2.183  -6.287  1.00  0.00           C  
ATOM   1732 HD11 LEU A 109      18.261   1.775  -6.823  1.00  0.00           H  
ATOM   1733 HD12 LEU A 109      18.851   3.158  -5.880  1.00  0.00           H  
ATOM   1734 HD13 LEU A 109      19.369   1.506  -5.471  1.00  0.00           H  
ATOM   1735  CD2 LEU A 109      19.917   3.259  -8.373  1.00  0.00           C  
ATOM   1736 HD21 LEU A 109      20.698   3.285  -9.132  1.00  0.00           H  
ATOM   1737 HD22 LEU A 109      19.738   4.262  -7.985  1.00  0.00           H  
ATOM   1738 HD23 LEU A 109      19.008   2.891  -8.849  1.00  0.00           H  
ATOM   1739  N   PHE A 110      24.610   3.126  -5.609  1.00  0.00           N  
ATOM   1740  H   PHE A 110      24.397   2.159  -5.405  1.00  0.00           H  
ATOM   1741  CA  PHE A 110      25.675   3.779  -4.855  1.00  0.00           C  
ATOM   1742  HA  PHE A 110      25.267   4.679  -4.393  1.00  0.00           H  
ATOM   1743  C   PHE A 110      26.849   4.203  -5.744  1.00  0.00           C  
ATOM   1744  CB  PHE A 110      26.136   2.833  -3.752  1.00  0.00           C  
ATOM   1745  HB2 PHE A 110      26.577   1.944  -4.203  1.00  0.00           H  
ATOM   1746  HB3 PHE A 110      25.264   2.513  -3.181  1.00  0.00           H  
ATOM   1747  O   PHE A 110      27.402   5.290  -5.563  1.00  0.00           O  
ATOM   1748  CG  PHE A 110      27.110   3.453  -2.778  1.00  0.00           C  
ATOM   1749  CD1 PHE A 110      28.426   2.970  -2.693  1.00  0.00           C  
ATOM   1750  HD1 PHE A 110      28.752   2.185  -3.360  1.00  0.00           H  
ATOM   1751  CD2 PHE A 110      26.661   4.441  -1.883  1.00  0.00           C  
ATOM   1752  HD2 PHE A 110      25.646   4.803  -1.942  1.00  0.00           H  
ATOM   1753  CE1 PHE A 110      29.259   3.402  -1.650  1.00  0.00           C  
ATOM   1754  HE1 PHE A 110      30.203   2.900  -1.500  1.00  0.00           H  
ATOM   1755  CE2 PHE A 110      27.511   4.910  -0.869  1.00  0.00           C  
ATOM   1756  HE2 PHE A 110      27.141   5.631  -0.154  1.00  0.00           H  
ATOM   1757  CZ  PHE A 110      28.796   4.362  -0.728  1.00  0.00           C  
ATOM   1758  HZ  PHE A 110      29.397   4.644   0.124  1.00  0.00           H  
ATOM   1759  N   SER A 111      27.206   3.390  -6.744  1.00  0.00           N  
ATOM   1760  H   SER A 111      26.751   2.492  -6.823  1.00  0.00           H  
ATOM   1761  CA  SER A 111      28.210   3.760  -7.744  1.00  0.00           C  
ATOM   1762  HA  SER A 111      29.140   4.005  -7.232  1.00  0.00           H  
ATOM   1763  C   SER A 111      27.779   4.988  -8.551  1.00  0.00           C  
ATOM   1764  CB  SER A 111      28.475   2.584  -8.686  1.00  0.00           C  
ATOM   1765  HB2 SER A 111      27.557   2.319  -9.209  1.00  0.00           H  
ATOM   1766  HB3 SER A 111      28.806   1.722  -8.106  1.00  0.00           H  
ATOM   1767  O   SER A 111      28.602   5.866  -8.787  1.00  0.00           O  
ATOM   1768  OG  SER A 111      29.477   2.921  -9.630  1.00  0.00           O  
ATOM   1769  HG  SER A 111      29.524   3.876  -9.720  1.00  0.00           H  
ATOM   1770  N   ILE A 112      26.505   5.074  -8.945  1.00  0.00           N  
ATOM   1771  H   ILE A 112      25.892   4.299  -8.741  1.00  0.00           H  
ATOM   1772  CA  ILE A 112      25.943   6.221  -9.683  1.00  0.00           C  
ATOM   1773  HA  ILE A 112      26.608   6.480 -10.507  1.00  0.00           H  
ATOM   1774  C   ILE A 112      25.825   7.467  -8.800  1.00  0.00           C  
ATOM   1775  CB  ILE A 112      24.569   5.818 -10.262  1.00  0.00           C  
ATOM   1776  HB  ILE A 112      23.988   5.338  -9.475  1.00  0.00           H  
ATOM   1777  O   ILE A 112      25.974   8.595  -9.270  1.00  0.00           O  
ATOM   1778  CG1 ILE A 112      24.791   4.801 -11.401  1.00  0.00           C  
ATOM   1779 HG12 ILE A 112      25.489   4.026 -11.083  1.00  0.00           H  
ATOM   1780 HG13 ILE A 112      25.226   5.304 -12.265  1.00  0.00           H  
ATOM   1781  CG2 ILE A 112      23.770   7.043 -10.752  1.00  0.00           C  
ATOM   1782 HG21 ILE A 112      23.453   7.650  -9.905  1.00  0.00           H  
ATOM   1783 HG22 ILE A 112      24.397   7.638 -11.416  1.00  0.00           H  
ATOM   1784 HG23 ILE A 112      22.872   6.737 -11.289  1.00  0.00           H  
ATOM   1785  CD1 ILE A 112      23.503   4.100 -11.826  1.00  0.00           C  
ATOM   1786 HD11 ILE A 112      22.875   4.817 -12.355  1.00  0.00           H  
ATOM   1787 HD12 ILE A 112      23.742   3.284 -12.508  1.00  0.00           H  
ATOM   1788 HD13 ILE A 112      22.979   3.701 -10.958  1.00  0.00           H  
ATOM   1789  N   TYR A 113      25.542   7.282  -7.514  1.00  0.00           N  
ATOM   1790  H   TYR A 113      25.313   6.350  -7.199  1.00  0.00           H  
ATOM   1791  CA  TYR A 113      25.497   8.374  -6.549  1.00  0.00           C  
ATOM   1792  HA  TYR A 113      24.826   9.149  -6.919  1.00  0.00           H  
ATOM   1793  C   TYR A 113      26.877   9.008  -6.347  1.00  0.00           C  
ATOM   1794  CB  TYR A 113      24.945   7.839  -5.227  1.00  0.00           C  
ATOM   1795  HB2 TYR A 113      25.588   7.038  -4.862  1.00  0.00           H  
ATOM   1796  HB3 TYR A 113      23.959   7.411  -5.406  1.00  0.00           H  
ATOM   1797  O   TYR A 113      26.988  10.230  -6.291  1.00  0.00           O  
ATOM   1798  CG  TYR A 113      24.827   8.905  -4.162  1.00  0.00           C  
ATOM   1799  CD1 TYR A 113      25.678   8.893  -3.041  1.00  0.00           C  
ATOM   1800  HD1 TYR A 113      26.406   8.104  -2.926  1.00  0.00           H  
ATOM   1801  CD2 TYR A 113      23.881   9.931  -4.315  1.00  0.00           C  
ATOM   1802  HD2 TYR A 113      23.236   9.929  -5.181  1.00  0.00           H  
ATOM   1803  CE1 TYR A 113      25.578   9.911  -2.073  1.00  0.00           C  
ATOM   1804  HE1 TYR A 113      26.226   9.905  -1.209  1.00  0.00           H  
ATOM   1805  CE2 TYR A 113      23.777  10.951  -3.352  1.00  0.00           C  
ATOM   1806  HE2 TYR A 113      23.046  11.741  -3.441  1.00  0.00           H  
ATOM   1807  OH  TYR A 113      24.526  11.933  -1.308  1.00  0.00           O  
ATOM   1808  HH  TYR A 113      25.113  11.803  -0.559  1.00  0.00           H  
ATOM   1809  CZ  TYR A 113      24.628  10.944  -2.231  1.00  0.00           C  
ATOM   1810  N   LYS A 114      27.924   8.176  -6.270  1.00  0.00           N  
ATOM   1811  H   LYS A 114      27.732   7.185  -6.304  1.00  0.00           H  
ATOM   1812  CA  LYS A 114      29.320   8.608  -6.108  1.00  0.00           C  
ATOM   1813  HA  LYS A 114      29.358   9.427  -5.391  1.00  0.00           H  
ATOM   1814  C   LYS A 114      29.957   9.163  -7.378  1.00  0.00           C  
ATOM   1815  CB  LYS A 114      30.158   7.433  -5.599  1.00  0.00           C  
ATOM   1816  HB2 LYS A 114      29.915   6.529  -6.158  1.00  0.00           H  
ATOM   1817  HB3 LYS A 114      31.212   7.660  -5.761  1.00  0.00           H  
ATOM   1818  O   LYS A 114      30.957   9.871  -7.272  1.00  0.00           O  
ATOM   1819  CG  LYS A 114      29.941   7.210  -4.103  1.00  0.00           C  
ATOM   1820  HG2 LYS A 114      28.907   6.929  -3.902  1.00  0.00           H  
ATOM   1821  HG3 LYS A 114      30.165   8.138  -3.577  1.00  0.00           H  
ATOM   1822  CD  LYS A 114      30.882   6.109  -3.612  1.00  0.00           C  
ATOM   1823  HD2 LYS A 114      30.494   5.143  -3.934  1.00  0.00           H  
ATOM   1824  HD3 LYS A 114      31.877   6.259  -4.030  1.00  0.00           H  
ATOM   1825  CE  LYS A 114      30.962   6.179  -2.091  1.00  0.00           C  
ATOM   1826  HE2 LYS A 114      29.950   6.104  -1.694  1.00  0.00           H  
ATOM   1827  HE3 LYS A 114      31.351   7.158  -1.810  1.00  0.00           H  
ATOM   1828  NZ  LYS A 114      31.832   5.106  -1.556  1.00  0.00           N  
ATOM   1829  HZ1 LYS A 114      31.868   5.149  -0.547  1.00  0.00           H  
ATOM   1830  HZ2 LYS A 114      32.768   5.192  -1.926  1.00  0.00           H  
ATOM   1831  HZ3 LYS A 114      31.457   4.210  -1.830  1.00  0.00           H  
ATOM   1832  N   ASP A 115      29.422   8.830  -8.549  1.00  0.00           N  
ATOM   1833  H   ASP A 115      28.625   8.210  -8.568  1.00  0.00           H  
ATOM   1834  CA  ASP A 115      29.864   9.417  -9.808  1.00  0.00           C  
ATOM   1835  HA  ASP A 115      30.943   9.291  -9.892  1.00  0.00           H  
ATOM   1836  C   ASP A 115      29.556  10.924  -9.802  1.00  0.00           C  
ATOM   1837  CB  ASP A 115      29.224   8.680 -10.998  1.00  0.00           C  
ATOM   1838  HB2 ASP A 115      29.504   7.627 -10.956  1.00  0.00           H  
ATOM   1839  HB3 ASP A 115      28.139   8.748 -10.926  1.00  0.00           H  
ATOM   1840  O   ASP A 115      28.409  11.350  -9.926  1.00  0.00           O  
ATOM   1841  CG  ASP A 115      29.676   9.253 -12.348  1.00  0.00           C  
ATOM   1842  OD1 ASP A 115      30.735   9.928 -12.373  1.00  0.00           O  
ATOM   1843  OD2 ASP A 115      28.949   9.041 -13.348  1.00  0.00           O  
ATOM   1844  N   GLY A 116      30.598  11.738  -9.612  1.00  0.00           N  
ATOM   1845  H   GLY A 116      31.497  11.309  -9.447  1.00  0.00           H  
ATOM   1846  CA  GLY A 116      30.509  13.200  -9.630  1.00  0.00           C  
ATOM   1847  HA2 GLY A 116      31.416  13.621  -9.196  1.00  0.00           H  
ATOM   1848  HA3 GLY A 116      29.655  13.511  -9.028  1.00  0.00           H  
ATOM   1849  C   GLY A 116      30.331  13.788 -11.035  1.00  0.00           C  
ATOM   1850  O   GLY A 116      30.306  15.009 -11.184  1.00  0.00           O  
ATOM   1851  N   SER A 117      30.251  12.948 -12.073  1.00  0.00           N  
ATOM   1852  H   SER A 117      30.286  11.953 -11.904  1.00  0.00           H  
ATOM   1853  CA  SER A 117      29.987  13.387 -13.438  1.00  0.00           C  
ATOM   1854  HA  SER A 117      30.640  14.231 -13.661  1.00  0.00           H  
ATOM   1855  C   SER A 117      28.533  13.820 -13.606  1.00  0.00           C  
ATOM   1856  CB  SER A 117      30.310  12.273 -14.430  1.00  0.00           C  
ATOM   1857  HB2 SER A 117      31.336  11.938 -14.279  1.00  0.00           H  
ATOM   1858  HB3 SER A 117      29.636  11.432 -14.269  1.00  0.00           H  
ATOM   1859  O   SER A 117      27.597  13.035 -13.457  1.00  0.00           O  
ATOM   1860  OG  SER A 117      30.157  12.753 -15.758  1.00  0.00           O  
ATOM   1861  HG  SER A 117      30.404  12.021 -16.328  1.00  0.00           H  
ATOM   1862  N   ASN A 118      28.342  15.076 -14.008  1.00  0.00           N  
ATOM   1863  H   ASN A 118      29.138  15.699 -13.997  1.00  0.00           H  
ATOM   1864  CA  ASN A 118      27.026  15.600 -14.372  1.00  0.00           C  
ATOM   1865  HA  ASN A 118      26.261  15.037 -13.837  1.00  0.00           H  
ATOM   1866  C   ASN A 118      26.714  15.414 -15.867  1.00  0.00           C  
ATOM   1867  CB  ASN A 118      26.910  17.056 -13.890  1.00  0.00           C  
ATOM   1868  HB2 ASN A 118      27.721  17.650 -14.312  1.00  0.00           H  
ATOM   1869  HB3 ASN A 118      25.966  17.472 -14.240  1.00  0.00           H  
ATOM   1870  O   ASN A 118      25.573  15.589 -16.279  1.00  0.00           O  
ATOM   1871  CG  ASN A 118      26.929  17.192 -12.374  1.00  0.00           C  
ATOM   1872  ND2 ASN A 118      26.915  18.401 -11.869  1.00  0.00           N  
ATOM   1873 HD21 ASN A 118      26.952  18.446 -10.861  1.00  0.00           H  
ATOM   1874 HD22 ASN A 118      26.872  19.214 -12.466  1.00  0.00           H  
ATOM   1875  OD1 ASN A 118      26.960  16.243 -11.615  1.00  0.00           O  
ATOM   1876  N   GLY A 119      27.705  15.054 -16.692  1.00  0.00           N  
ATOM   1877  H   GLY A 119      28.591  14.797 -16.282  1.00  0.00           H  
ATOM   1878  CA  GLY A 119      27.628  15.194 -18.151  1.00  0.00           C  
ATOM   1879  HA2 GLY A 119      27.407  16.233 -18.397  1.00  0.00           H  
ATOM   1880  HA3 GLY A 119      28.600  14.944 -18.575  1.00  0.00           H  
ATOM   1881  C   GLY A 119      26.584  14.321 -18.852  1.00  0.00           C  
ATOM   1882  O   GLY A 119      26.074  14.719 -19.893  1.00  0.00           O  
ATOM   1883  N   TRP A 120      26.251  13.150 -18.302  1.00  0.00           N  
ATOM   1884  H   TRP A 120      26.688  12.876 -17.434  1.00  0.00           H  
ATOM   1885  CA  TRP A 120      25.333  12.202 -18.948  1.00  0.00           C  
ATOM   1886  HA  TRP A 120      25.365  12.351 -20.028  1.00  0.00           H  
ATOM   1887  C   TRP A 120      23.865  12.382 -18.539  1.00  0.00           C  
ATOM   1888  CB  TRP A 120      25.821  10.776 -18.672  1.00  0.00           C  
ATOM   1889  HB2 TRP A 120      26.830  10.667 -19.069  1.00  0.00           H  
ATOM   1890  HB3 TRP A 120      25.186  10.081 -19.222  1.00  0.00           H  
ATOM   1891  O   TRP A 120      22.972  11.953 -19.267  1.00  0.00           O  
ATOM   1892  CG  TRP A 120      25.825  10.365 -17.230  1.00  0.00           C  
ATOM   1893  CD1 TRP A 120      26.887  10.411 -16.392  1.00  0.00           C  
ATOM   1894  HD1 TRP A 120      27.881  10.735 -16.662  1.00  0.00           H  
ATOM   1895  CD2 TRP A 120      24.725   9.810 -16.450  1.00  0.00           C  
ATOM   1896  CE2 TRP A 120      25.206   9.550 -15.130  1.00  0.00           C  
ATOM   1897  CE3 TRP A 120      23.378   9.483 -16.730  1.00  0.00           C  
ATOM   1898  HE3 TRP A 120      22.992   9.648 -17.725  1.00  0.00           H  
ATOM   1899  NE1 TRP A 120      26.536   9.915 -15.153  1.00  0.00           N  
ATOM   1900  HE1 TRP A 120      27.209   9.764 -14.415  1.00  0.00           H  
ATOM   1901  CH2 TRP A 120      23.034   8.755 -14.426  1.00  0.00           C  
ATOM   1902  HH2 TRP A 120      22.393   8.348 -13.658  1.00  0.00           H  
ATOM   1903  CZ2 TRP A 120      24.371   9.057 -14.123  1.00  0.00           C  
ATOM   1904  HZ2 TRP A 120      24.778   8.899 -13.135  1.00  0.00           H  
ATOM   1905  CZ3 TRP A 120      22.541   8.951 -15.729  1.00  0.00           C  
ATOM   1906  HZ3 TRP A 120      21.516   8.699 -15.959  1.00  0.00           H  
ATOM   1907  N   TRP A 121      23.600  13.003 -17.384  1.00  0.00           N  
ATOM   1908  H   TRP A 121      24.375  13.344 -16.833  1.00  0.00           H  
ATOM   1909  CA  TRP A 121      22.238  13.213 -16.887  1.00  0.00           C  
ATOM   1910  HA  TRP A 121      21.532  12.696 -17.537  1.00  0.00           H  
ATOM   1911  C   TRP A 121      21.810  14.676 -16.903  1.00  0.00           C  
ATOM   1912  CB  TRP A 121      22.075  12.609 -15.490  1.00  0.00           C  
ATOM   1913  HB2 TRP A 121      22.209  11.529 -15.558  1.00  0.00           H  
ATOM   1914  HB3 TRP A 121      21.047  12.773 -15.165  1.00  0.00           H  
ATOM   1915  O   TRP A 121      20.643  14.950 -17.154  1.00  0.00           O  
ATOM   1916  CG  TRP A 121      22.988  13.128 -14.425  1.00  0.00           C  
ATOM   1917  CD1 TRP A 121      24.197  12.627 -14.100  1.00  0.00           C  
ATOM   1918  HD1 TRP A 121      24.680  11.801 -14.601  1.00  0.00           H  
ATOM   1919  CD2 TRP A 121      22.801  14.280 -13.556  1.00  0.00           C  
ATOM   1920  CE2 TRP A 121      23.918  14.365 -12.674  1.00  0.00           C  
ATOM   1921  CE3 TRP A 121      21.802  15.269 -13.438  1.00  0.00           C  
ATOM   1922  HE3 TRP A 121      20.946  15.232 -14.096  1.00  0.00           H  
ATOM   1923  NE1 TRP A 121      24.735  13.318 -13.040  1.00  0.00           N  
ATOM   1924  HE1 TRP A 121      25.676  13.157 -12.711  1.00  0.00           H  
ATOM   1925  CH2 TRP A 121      23.030  16.359 -11.632  1.00  0.00           C  
ATOM   1926  HH2 TRP A 121      23.112  17.150 -10.901  1.00  0.00           H  
ATOM   1927  CZ2 TRP A 121      24.020  15.366 -11.703  1.00  0.00           C  
ATOM   1928  HZ2 TRP A 121      24.855  15.369 -11.017  1.00  0.00           H  
ATOM   1929  CZ3 TRP A 121      21.924  16.310 -12.499  1.00  0.00           C  
ATOM   1930  HZ3 TRP A 121      21.158  17.068 -12.435  1.00  0.00           H  
ATOM   1931  N   PHE A 122      22.712  15.629 -16.662  1.00  0.00           N  
ATOM   1932  H   PHE A 122      23.681  15.380 -16.525  1.00  0.00           H  
ATOM   1933  CA  PHE A 122      22.347  17.039 -16.559  1.00  0.00           C  
ATOM   1934  HA  PHE A 122      21.590  17.131 -15.780  1.00  0.00           H  
ATOM   1935  C   PHE A 122      21.747  17.552 -17.875  1.00  0.00           C  
ATOM   1936  CB  PHE A 122      23.566  17.849 -16.120  1.00  0.00           C  
ATOM   1937  HB2 PHE A 122      24.329  17.803 -16.897  1.00  0.00           H  
ATOM   1938  HB3 PHE A 122      23.966  17.388 -15.217  1.00  0.00           H  
ATOM   1939  O   PHE A 122      22.338  17.412 -18.942  1.00  0.00           O  
ATOM   1940  CG  PHE A 122      23.260  19.294 -15.810  1.00  0.00           C  
ATOM   1941  CD1 PHE A 122      23.444  20.283 -16.792  1.00  0.00           C  
ATOM   1942  HD1 PHE A 122      23.802  20.011 -17.774  1.00  0.00           H  
ATOM   1943  CD2 PHE A 122      22.768  19.645 -14.540  1.00  0.00           C  
ATOM   1944  HD2 PHE A 122      22.620  18.885 -13.787  1.00  0.00           H  
ATOM   1945  CE1 PHE A 122      23.138  21.624 -16.502  1.00  0.00           C  
ATOM   1946  HE1 PHE A 122      23.258  22.381 -17.263  1.00  0.00           H  
ATOM   1947  CE2 PHE A 122      22.460  20.986 -14.251  1.00  0.00           C  
ATOM   1948  HE2 PHE A 122      22.071  21.255 -13.280  1.00  0.00           H  
ATOM   1949  CZ  PHE A 122      22.645  21.975 -15.233  1.00  0.00           C  
ATOM   1950  HZ  PHE A 122      22.393  23.003 -15.019  1.00  0.00           H  
ATOM   1951  N   GLY A 123      20.542  18.122 -17.802  1.00  0.00           N  
ATOM   1952  H   GLY A 123      20.130  18.257 -16.889  1.00  0.00           H  
ATOM   1953  CA  GLY A 123      19.773  18.550 -18.975  1.00  0.00           C  
ATOM   1954  HA2 GLY A 123      19.012  19.262 -18.656  1.00  0.00           H  
ATOM   1955  HA3 GLY A 123      20.441  19.061 -19.668  1.00  0.00           H  
ATOM   1956  C   GLY A 123      19.071  17.421 -19.750  1.00  0.00           C  
ATOM   1957  O   GLY A 123      18.315  17.712 -20.673  1.00  0.00           O  
ATOM   1958  N   HIS A 124      19.238  16.147 -19.375  1.00  0.00           N  
ATOM   1959  H   HIS A 124      19.864  15.941 -18.610  1.00  0.00           H  
ATOM   1960  CA  HIS A 124      18.552  15.017 -20.006  1.00  0.00           C  
ATOM   1961  HA  HIS A 124      18.169  15.333 -20.977  1.00  0.00           H  
ATOM   1962  C   HIS A 124      17.352  14.554 -19.161  1.00  0.00           C  
ATOM   1963  CB  HIS A 124      19.562  13.894 -20.291  1.00  0.00           C  
ATOM   1964  HB2 HIS A 124      19.953  13.500 -19.353  1.00  0.00           H  
ATOM   1965  HB3 HIS A 124      20.402  14.312 -20.845  1.00  0.00           H  
ATOM   1966  O   HIS A 124      17.496  13.761 -18.229  1.00  0.00           O  
ATOM   1967  CG  HIS A 124      18.969  12.766 -21.100  1.00  0.00           C  
ATOM   1968  CD2 HIS A 124      19.370  12.340 -22.337  1.00  0.00           C  
ATOM   1969  HD2 HIS A 124      20.189  12.745 -22.913  1.00  0.00           H  
ATOM   1970  ND1 HIS A 124      17.903  11.979 -20.734  1.00  0.00           N  
ATOM   1971  HD1 HIS A 124      17.428  12.045 -19.845  1.00  0.00           H  
ATOM   1972  CE1 HIS A 124      17.677  11.090 -21.714  1.00  0.00           C  
ATOM   1973  HE1 HIS A 124      16.932  10.307 -21.707  1.00  0.00           H  
ATOM   1974  NE2 HIS A 124      18.532  11.288 -22.722  1.00  0.00           N  
ATOM   1975  N   LEU A 125      16.137  14.985 -19.528  1.00  0.00           N  
ATOM   1976  H   LEU A 125      16.108  15.644 -20.293  1.00  0.00           H  
ATOM   1977  CA  LEU A 125      14.910  14.849 -18.718  1.00  0.00           C  
ATOM   1978  HA  LEU A 125      15.000  15.521 -17.865  1.00  0.00           H  
ATOM   1979  C   LEU A 125      14.677  13.449 -18.123  1.00  0.00           C  
ATOM   1980  CB  LEU A 125      13.708  15.319 -19.564  1.00  0.00           C  
ATOM   1981  HB2 LEU A 125      13.604  14.660 -20.427  1.00  0.00           H  
ATOM   1982  HB3 LEU A 125      13.909  16.325 -19.931  1.00  0.00           H  
ATOM   1983  O   LEU A 125      14.496  13.317 -16.913  1.00  0.00           O  
ATOM   1984  CG  LEU A 125      12.371  15.340 -18.799  1.00  0.00           C  
ATOM   1985  HG  LEU A 125      12.162  14.337 -18.424  1.00  0.00           H  
ATOM   1986  CD1 LEU A 125      12.395  16.309 -17.621  1.00  0.00           C  
ATOM   1987 HD11 LEU A 125      12.699  17.303 -17.947  1.00  0.00           H  
ATOM   1988 HD12 LEU A 125      13.069  15.955 -16.841  1.00  0.00           H  
ATOM   1989 HD13 LEU A 125      11.392  16.366 -17.197  1.00  0.00           H  
ATOM   1990  CD2 LEU A 125      11.229  15.751 -19.729  1.00  0.00           C  
ATOM   1991 HD21 LEU A 125      11.348  16.792 -20.031  1.00  0.00           H  
ATOM   1992 HD22 LEU A 125      11.203  15.126 -20.621  1.00  0.00           H  
ATOM   1993 HD23 LEU A 125      10.278  15.655 -19.205  1.00  0.00           H  
ATOM   1994  N   HIS A 126      14.727  12.399 -18.948  1.00  0.00           N  
ATOM   1995  H   HIS A 126      14.855  12.573 -19.935  1.00  0.00           H  
ATOM   1996  CA  HIS A 126      14.524  11.023 -18.480  1.00  0.00           C  
ATOM   1997  HA  HIS A 126      13.576  10.968 -17.945  1.00  0.00           H  
ATOM   1998  C   HIS A 126      15.618  10.565 -17.499  1.00  0.00           C  
ATOM   1999  CB  HIS A 126      14.445  10.086 -19.695  1.00  0.00           C  
ATOM   2000  HB2 HIS A 126      15.340  10.217 -20.303  1.00  0.00           H  
ATOM   2001  HB3 HIS A 126      13.581  10.352 -20.304  1.00  0.00           H  
ATOM   2002  O   HIS A 126      15.306   9.997 -16.458  1.00  0.00           O  
ATOM   2003  CG  HIS A 126      14.336   8.631 -19.322  1.00  0.00           C  
ATOM   2004  CD2 HIS A 126      15.226   7.634 -19.621  1.00  0.00           C  
ATOM   2005  HD2 HIS A 126      16.135   7.733 -20.195  1.00  0.00           H  
ATOM   2006  ND1 HIS A 126      13.352   8.063 -18.550  1.00  0.00           N  
ATOM   2007  HD1 HIS A 126      12.569   8.524 -18.108  1.00  0.00           H  
ATOM   2008  CE1 HIS A 126      13.649   6.772 -18.356  1.00  0.00           C  
ATOM   2009  HE1 HIS A 126      13.080   6.084 -17.749  1.00  0.00           H  
ATOM   2010  NE2 HIS A 126      14.764   6.460 -19.024  1.00  0.00           N  
ATOM   2011  N   ALA A 127      16.885  10.865 -17.792  1.00  0.00           N  
ATOM   2012  H   ALA A 127      17.059  11.551 -18.512  1.00  0.00           H  
ATOM   2013  CA  ALA A 127      18.032  10.433 -17.001  1.00  0.00           C  
ATOM   2014  HA  ALA A 127      17.945   9.363 -16.812  1.00  0.00           H  
ATOM   2015  C   ALA A 127      18.065  11.140 -15.643  1.00  0.00           C  
ATOM   2016  CB  ALA A 127      19.312  10.692 -17.804  1.00  0.00           C  
ATOM   2017  HB1 ALA A 127      20.175  10.321 -17.249  1.00  0.00           H  
ATOM   2018  HB2 ALA A 127      19.439  11.762 -17.970  1.00  0.00           H  
ATOM   2019  HB3 ALA A 127      19.267  10.181 -18.766  1.00  0.00           H  
ATOM   2020  O   ALA A 127      18.198  10.470 -14.623  1.00  0.00           O  
ATOM   2021  N   THR A 128      17.864  12.466 -15.610  1.00  0.00           N  
ATOM   2022  H   THR A 128      17.830  12.985 -16.476  1.00  0.00           H  
ATOM   2023  CA  THR A 128      17.761  13.223 -14.352  1.00  0.00           C  
ATOM   2024  HA  THR A 128      18.693  13.114 -13.797  1.00  0.00           H  
ATOM   2025  C   THR A 128      16.628  12.696 -13.485  1.00  0.00           C  
ATOM   2026  CB  THR A 128      17.507  14.720 -14.588  1.00  0.00           C  
ATOM   2027  HB  THR A 128      16.533  14.866 -15.054  1.00  0.00           H  
ATOM   2028  O   THR A 128      16.832  12.441 -12.300  1.00  0.00           O  
ATOM   2029  CG2 THR A 128      17.587  15.534 -13.297  1.00  0.00           C  
ATOM   2030 HG21 THR A 128      16.751  15.285 -12.643  1.00  0.00           H  
ATOM   2031 HG22 THR A 128      18.519  15.316 -12.777  1.00  0.00           H  
ATOM   2032 HG23 THR A 128      17.545  16.602 -13.510  1.00  0.00           H  
ATOM   2033  OG1 THR A 128      18.490  15.253 -15.422  1.00  0.00           O  
ATOM   2034  HG1 THR A 128      18.384  16.207 -15.431  1.00  0.00           H  
ATOM   2035  N   SER A 129      15.446  12.502 -14.074  1.00  0.00           N  
ATOM   2036  H   SER A 129      15.345  12.718 -15.055  1.00  0.00           H  
ATOM   2037  CA  SER A 129      14.253  12.100 -13.326  1.00  0.00           C  
ATOM   2038  HA  SER A 129      14.143  12.751 -12.459  1.00  0.00           H  
ATOM   2039  C   SER A 129      14.353  10.667 -12.808  1.00  0.00           C  
ATOM   2040  CB  SER A 129      12.999  12.250 -14.181  1.00  0.00           C  
ATOM   2041  HB2 SER A 129      12.135  12.090 -13.535  1.00  0.00           H  
ATOM   2042  HB3 SER A 129      13.002  11.504 -14.977  1.00  0.00           H  
ATOM   2043  O   SER A 129      14.053  10.412 -11.644  1.00  0.00           O  
ATOM   2044  OG  SER A 129      12.917  13.537 -14.757  1.00  0.00           O  
ATOM   2045  HG  SER A 129      13.420  13.533 -15.575  1.00  0.00           H  
ATOM   2046  N   LEU A 130      14.840   9.736 -13.636  1.00  0.00           N  
ATOM   2047  H   LEU A 130      15.075   9.991 -14.585  1.00  0.00           H  
ATOM   2048  CA  LEU A 130      15.038   8.345 -13.236  1.00  0.00           C  
ATOM   2049  HA  LEU A 130      14.099   7.989 -12.810  1.00  0.00           H  
ATOM   2050  C   LEU A 130      16.113   8.224 -12.149  1.00  0.00           C  
ATOM   2051  CB  LEU A 130      15.383   7.509 -14.482  1.00  0.00           C  
ATOM   2052  HB2 LEU A 130      16.329   7.859 -14.895  1.00  0.00           H  
ATOM   2053  HB3 LEU A 130      14.609   7.661 -15.235  1.00  0.00           H  
ATOM   2054  O   LEU A 130      15.902   7.542 -11.147  1.00  0.00           O  
ATOM   2055  CG  LEU A 130      15.494   6.003 -14.195  1.00  0.00           C  
ATOM   2056  HG  LEU A 130      16.272   5.836 -13.450  1.00  0.00           H  
ATOM   2057  CD1 LEU A 130      14.173   5.443 -13.673  1.00  0.00           C  
ATOM   2058 HD11 LEU A 130      13.361   5.667 -14.365  1.00  0.00           H  
ATOM   2059 HD12 LEU A 130      13.944   5.846 -12.686  1.00  0.00           H  
ATOM   2060 HD13 LEU A 130      14.252   4.361 -13.566  1.00  0.00           H  
ATOM   2061  CD2 LEU A 130      15.880   5.252 -15.468  1.00  0.00           C  
ATOM   2062 HD21 LEU A 130      16.831   5.622 -15.852  1.00  0.00           H  
ATOM   2063 HD22 LEU A 130      15.981   4.190 -15.246  1.00  0.00           H  
ATOM   2064 HD23 LEU A 130      15.114   5.380 -16.232  1.00  0.00           H  
ATOM   2065  N   ARG A 131      17.234   8.943 -12.307  1.00  0.00           N  
ATOM   2066  H   ARG A 131      17.342   9.475 -13.159  1.00  0.00           H  
ATOM   2067  CA  ARG A 131      18.295   9.027 -11.295  1.00  0.00           C  
ATOM   2068  HA  ARG A 131      18.671   8.023 -11.096  1.00  0.00           H  
ATOM   2069  C   ARG A 131      17.743   9.553  -9.973  1.00  0.00           C  
ATOM   2070  CB  ARG A 131      19.442   9.910 -11.824  1.00  0.00           C  
ATOM   2071  HB2 ARG A 131      19.797   9.508 -12.773  1.00  0.00           H  
ATOM   2072  HB3 ARG A 131      19.074  10.921 -12.003  1.00  0.00           H  
ATOM   2073  O   ARG A 131      17.978   8.947  -8.935  1.00  0.00           O  
ATOM   2074  CG  ARG A 131      20.620   9.973 -10.846  1.00  0.00           C  
ATOM   2075  HG2 ARG A 131      20.280  10.440  -9.922  1.00  0.00           H  
ATOM   2076  HG3 ARG A 131      20.964   8.960 -10.635  1.00  0.00           H  
ATOM   2077  CD  ARG A 131      21.790  10.799 -11.397  1.00  0.00           C  
ATOM   2078  HD2 ARG A 131      22.118  10.365 -12.341  1.00  0.00           H  
ATOM   2079  HD3 ARG A 131      21.457  11.816 -11.606  1.00  0.00           H  
ATOM   2080  NE  ARG A 131      22.930  10.814 -10.456  1.00  0.00           N  
ATOM   2081  HE  ARG A 131      23.696  10.188 -10.658  1.00  0.00           H  
ATOM   2082  NH1 ARG A 131      22.211  12.496  -9.069  1.00  0.00           N  
ATOM   2083 HH11 ARG A 131      22.374  13.091  -8.269  1.00  0.00           H  
ATOM   2084 HH12 ARG A 131      21.421  12.644  -9.681  1.00  0.00           H  
ATOM   2085  NH2 ARG A 131      24.158  11.460  -8.659  1.00  0.00           N  
ATOM   2086 HH21 ARG A 131      24.336  12.066  -7.871  1.00  0.00           H  
ATOM   2087 HH22 ARG A 131      24.889  10.818  -8.929  1.00  0.00           H  
ATOM   2088  CZ  ARG A 131      23.092  11.591  -9.400  1.00  0.00           C  
ATOM   2089  N   PHE A 132      17.008  10.663 -10.012  1.00  0.00           N  
ATOM   2090  H   PHE A 132      16.858  11.110 -10.905  1.00  0.00           H  
ATOM   2091  CA  PHE A 132      16.388  11.259  -8.832  1.00  0.00           C  
ATOM   2092  HA  PHE A 132      17.162  11.538  -8.117  1.00  0.00           H  
ATOM   2093  C   PHE A 132      15.456  10.268  -8.125  1.00  0.00           C  
ATOM   2094  CB  PHE A 132      15.639  12.524  -9.262  1.00  0.00           C  
ATOM   2095  HB2 PHE A 132      16.354  13.228  -9.688  1.00  0.00           H  
ATOM   2096  HB3 PHE A 132      14.925  12.274 -10.046  1.00  0.00           H  
ATOM   2097  O   PHE A 132      15.608  10.039  -6.925  1.00  0.00           O  
ATOM   2098  CG  PHE A 132      14.890  13.207  -8.140  1.00  0.00           C  
ATOM   2099  CD1 PHE A 132      13.593  12.781  -7.796  1.00  0.00           C  
ATOM   2100  HD1 PHE A 132      13.135  11.947  -8.305  1.00  0.00           H  
ATOM   2101  CD2 PHE A 132      15.483  14.280  -7.451  1.00  0.00           C  
ATOM   2102  HD2 PHE A 132      16.475  14.618  -7.715  1.00  0.00           H  
ATOM   2103  CE1 PHE A 132      12.877  13.450  -6.793  1.00  0.00           C  
ATOM   2104  HE1 PHE A 132      11.871  13.146  -6.543  1.00  0.00           H  
ATOM   2105  CE2 PHE A 132      14.772  14.941  -6.438  1.00  0.00           C  
ATOM   2106  HE2 PHE A 132      15.217  15.774  -5.915  1.00  0.00           H  
ATOM   2107  CZ  PHE A 132      13.464  14.534  -6.129  1.00  0.00           C  
ATOM   2108  HZ  PHE A 132      12.898  15.055  -5.371  1.00  0.00           H  
ATOM   2109  N   ARG A 133      14.538   9.643  -8.876  1.00  0.00           N  
ATOM   2110  H   ARG A 133      14.483   9.877  -9.857  1.00  0.00           H  
ATOM   2111  CA  ARG A 133      13.557   8.700  -8.334  1.00  0.00           C  
ATOM   2112  HA  ARG A 133      12.998   9.207  -7.548  1.00  0.00           H  
ATOM   2113  C   ARG A 133      14.232   7.510  -7.654  1.00  0.00           C  
ATOM   2114  CB  ARG A 133      12.569   8.277  -9.440  1.00  0.00           C  
ATOM   2115  HB2 ARG A 133      13.114   7.935 -10.319  1.00  0.00           H  
ATOM   2116  HB3 ARG A 133      11.967   9.142  -9.720  1.00  0.00           H  
ATOM   2117  O   ARG A 133      13.978   7.265  -6.478  1.00  0.00           O  
ATOM   2118  CG  ARG A 133      11.651   7.147  -8.954  1.00  0.00           C  
ATOM   2119  HG2 ARG A 133      12.223   6.219  -8.922  1.00  0.00           H  
ATOM   2120  HG3 ARG A 133      11.328   7.365  -7.936  1.00  0.00           H  
ATOM   2121  CD  ARG A 133      10.385   6.935  -9.783  1.00  0.00           C  
ATOM   2122  HD2 ARG A 133       9.861   7.888  -9.863  1.00  0.00           H  
ATOM   2123  HD3 ARG A 133       9.734   6.246  -9.244  1.00  0.00           H  
ATOM   2124  NE  ARG A 133      10.631   6.394 -11.129  1.00  0.00           N  
ATOM   2125  HE  ARG A 133      10.196   6.880 -11.900  1.00  0.00           H  
ATOM   2126  NH1 ARG A 133      11.551   4.299 -10.646  1.00  0.00           N  
ATOM   2127 HH11 ARG A 133      11.673   4.466  -9.657  1.00  0.00           H  
ATOM   2128 HH12 ARG A 133      11.831   3.425 -11.066  1.00  0.00           H  
ATOM   2129  NH2 ARG A 133      10.975   4.855 -12.702  1.00  0.00           N  
ATOM   2130 HH21 ARG A 133      11.263   3.917 -12.941  1.00  0.00           H  
ATOM   2131 HH22 ARG A 133      10.260   5.311 -13.251  1.00  0.00           H  
ATOM   2132  CZ  ARG A 133      11.069   5.195 -11.461  1.00  0.00           C  
ATOM   2133  N   LEU A 134      15.105   6.799  -8.369  1.00  0.00           N  
ATOM   2134  H   LEU A 134      15.291   7.080  -9.321  1.00  0.00           H  
ATOM   2135  CA  LEU A 134      15.721   5.569  -7.862  1.00  0.00           C  
ATOM   2136  HA  LEU A 134      14.936   4.901  -7.507  1.00  0.00           H  
ATOM   2137  C   LEU A 134      16.642   5.824  -6.661  1.00  0.00           C  
ATOM   2138  CB  LEU A 134      16.494   4.878  -8.997  1.00  0.00           C  
ATOM   2139  HB2 LEU A 134      17.054   4.051  -8.560  1.00  0.00           H  
ATOM   2140  HB3 LEU A 134      17.210   5.586  -9.415  1.00  0.00           H  
ATOM   2141  O   LEU A 134      16.651   5.038  -5.715  1.00  0.00           O  
ATOM   2142  CG  LEU A 134      15.623   4.311 -10.133  1.00  0.00           C  
ATOM   2143  HG  LEU A 134      15.008   5.101 -10.563  1.00  0.00           H  
ATOM   2144  CD1 LEU A 134      16.533   3.748 -11.223  1.00  0.00           C  
ATOM   2145 HD11 LEU A 134      15.932   3.275 -12.000  1.00  0.00           H  
ATOM   2146 HD12 LEU A 134      17.096   4.564 -11.676  1.00  0.00           H  
ATOM   2147 HD13 LEU A 134      17.215   3.007 -10.806  1.00  0.00           H  
ATOM   2148  CD2 LEU A 134      14.709   3.185  -9.661  1.00  0.00           C  
ATOM   2149 HD21 LEU A 134      15.294   2.399  -9.185  1.00  0.00           H  
ATOM   2150 HD22 LEU A 134      14.171   2.757 -10.506  1.00  0.00           H  
ATOM   2151 HD23 LEU A 134      13.976   3.556  -8.943  1.00  0.00           H  
ATOM   2152  N   LEU A 135      17.390   6.933  -6.662  1.00  0.00           N  
ATOM   2153  H   LEU A 135      17.344   7.556  -7.457  1.00  0.00           H  
ATOM   2154  CA  LEU A 135      18.258   7.285  -5.536  1.00  0.00           C  
ATOM   2155  HA  LEU A 135      18.851   6.410  -5.269  1.00  0.00           H  
ATOM   2156  C   LEU A 135      17.440   7.619  -4.283  1.00  0.00           C  
ATOM   2157  CB  LEU A 135      19.206   8.426  -5.938  1.00  0.00           C  
ATOM   2158  HB2 LEU A 135      19.719   8.792  -5.049  1.00  0.00           H  
ATOM   2159  HB3 LEU A 135      18.607   9.246  -6.334  1.00  0.00           H  
ATOM   2160  O   LEU A 135      17.734   7.073  -3.220  1.00  0.00           O  
ATOM   2161  CG  LEU A 135      20.262   8.009  -6.982  1.00  0.00           C  
ATOM   2162  HG  LEU A 135      19.782   7.566  -7.854  1.00  0.00           H  
ATOM   2163  CD1 LEU A 135      21.061   9.229  -7.435  1.00  0.00           C  
ATOM   2164 HD11 LEU A 135      20.371  10.009  -7.758  1.00  0.00           H  
ATOM   2165 HD12 LEU A 135      21.720   8.948  -8.256  1.00  0.00           H  
ATOM   2166 HD13 LEU A 135      21.660   9.598  -6.602  1.00  0.00           H  
ATOM   2167  CD2 LEU A 135      21.264   7.000  -6.429  1.00  0.00           C  
ATOM   2168 HD21 LEU A 135      21.701   7.387  -5.508  1.00  0.00           H  
ATOM   2169 HD22 LEU A 135      22.051   6.810  -7.158  1.00  0.00           H  
ATOM   2170 HD23 LEU A 135      20.763   6.055  -6.220  1.00  0.00           H  
ATOM   2171  N   ARG A 136      16.368   8.416  -4.405  1.00  0.00           N  
ATOM   2172  H   ARG A 136      16.154   8.816  -5.307  1.00  0.00           H  
ATOM   2173  CA  ARG A 136      15.486   8.706  -3.264  1.00  0.00           C  
ATOM   2174  HA  ARG A 136      16.096   9.052  -2.430  1.00  0.00           H  
ATOM   2175  C   ARG A 136      14.772   7.464  -2.738  1.00  0.00           C  
ATOM   2176  CB  ARG A 136      14.465   9.791  -3.616  1.00  0.00           C  
ATOM   2177  HB2 ARG A 136      14.027   9.600  -4.595  1.00  0.00           H  
ATOM   2178  HB3 ARG A 136      13.669   9.757  -2.871  1.00  0.00           H  
ATOM   2179  O   ARG A 136      14.708   7.283  -1.528  1.00  0.00           O  
ATOM   2180  CG  ARG A 136      15.093  11.188  -3.587  1.00  0.00           C  
ATOM   2181  HG2 ARG A 136      15.690  11.351  -4.484  1.00  0.00           H  
ATOM   2182  HG3 ARG A 136      15.732  11.282  -2.709  1.00  0.00           H  
ATOM   2183  CD  ARG A 136      13.979  12.229  -3.492  1.00  0.00           C  
ATOM   2184  HD2 ARG A 136      13.361  12.178  -4.388  1.00  0.00           H  
ATOM   2185  HD3 ARG A 136      13.355  12.003  -2.627  1.00  0.00           H  
ATOM   2186  NE  ARG A 136      14.527  13.582  -3.345  1.00  0.00           N  
ATOM   2187  HE  ARG A 136      15.475  13.756  -3.649  1.00  0.00           H  
ATOM   2188  NH1 ARG A 136      12.603  14.634  -2.631  1.00  0.00           N  
ATOM   2189 HH11 ARG A 136      12.200  15.504  -2.313  1.00  0.00           H  
ATOM   2190 HH12 ARG A 136      12.045  13.795  -2.566  1.00  0.00           H  
ATOM   2191  NH2 ARG A 136      14.464  15.784  -2.941  1.00  0.00           N  
ATOM   2192 HH21 ARG A 136      13.972  16.600  -2.604  1.00  0.00           H  
ATOM   2193 HH22 ARG A 136      15.452  15.830  -3.143  1.00  0.00           H  
ATOM   2194  CZ  ARG A 136      13.855  14.646  -2.960  1.00  0.00           C  
ATOM   2195  N   GLN A 137      14.294   6.585  -3.621  1.00  0.00           N  
ATOM   2196  H   GLN A 137      14.369   6.802  -4.605  1.00  0.00           H  
ATOM   2197  CA  GLN A 137      13.656   5.323  -3.224  1.00  0.00           C  
ATOM   2198  HA  GLN A 137      12.814   5.541  -2.566  1.00  0.00           H  
ATOM   2199  C   GLN A 137      14.592   4.402  -2.433  1.00  0.00           C  
ATOM   2200  CB  GLN A 137      13.140   4.585  -4.469  1.00  0.00           C  
ATOM   2201  HB2 GLN A 137      12.910   3.552  -4.208  1.00  0.00           H  
ATOM   2202  HB3 GLN A 137      13.911   4.580  -5.238  1.00  0.00           H  
ATOM   2203  O   GLN A 137      14.120   3.633  -1.606  1.00  0.00           O  
ATOM   2204  CG  GLN A 137      11.862   5.236  -5.003  1.00  0.00           C  
ATOM   2205  HG2 GLN A 137      11.092   5.172  -4.233  1.00  0.00           H  
ATOM   2206  HG3 GLN A 137      12.048   6.292  -5.198  1.00  0.00           H  
ATOM   2207  CD  GLN A 137      11.342   4.590  -6.284  1.00  0.00           C  
ATOM   2208  NE2 GLN A 137      10.045   4.397  -6.396  1.00  0.00           N  
ATOM   2209 HE21 GLN A 137       9.732   3.887  -7.210  1.00  0.00           H  
ATOM   2210 HE22 GLN A 137       9.425   4.671  -5.647  1.00  0.00           H  
ATOM   2211  OE1 GLN A 137      12.056   4.289  -7.229  1.00  0.00           O  
ATOM   2212  N   CYS A 138      15.904   4.485  -2.664  1.00  0.00           N  
ATOM   2213  H   CYS A 138      16.226   5.110  -3.390  1.00  0.00           H  
ATOM   2214  CA  CYS A 138      16.904   3.708  -1.934  1.00  0.00           C  
ATOM   2215  HA  CYS A 138      16.420   2.812  -1.546  1.00  0.00           H  
ATOM   2216  C   CYS A 138      17.476   4.450  -0.704  1.00  0.00           C  
ATOM   2217  CB  CYS A 138      17.974   3.260  -2.941  1.00  0.00           C  
ATOM   2218  HB2 CYS A 138      18.667   4.082  -3.125  1.00  0.00           H  
ATOM   2219  HB3 CYS A 138      17.494   2.986  -3.881  1.00  0.00           H  
ATOM   2220  O   CYS A 138      18.484   4.013  -0.146  1.00  0.00           O  
ATOM   2221  SG  CYS A 138      18.864   1.814  -2.300  1.00  0.00           S  
ATOM   2222  HG  CYS A 138      19.130   2.383  -1.121  1.00  0.00           H  
ATOM   2223  N   GLY A 139      16.878   5.578  -0.300  1.00  0.00           N  
ATOM   2224  H   GLY A 139      16.041   5.880  -0.779  1.00  0.00           H  
ATOM   2225  CA  GLY A 139      17.295   6.352   0.873  1.00  0.00           C  
ATOM   2226  HA2 GLY A 139      16.460   6.977   1.188  1.00  0.00           H  
ATOM   2227  HA3 GLY A 139      17.531   5.671   1.691  1.00  0.00           H  
ATOM   2228  C   GLY A 139      18.506   7.265   0.649  1.00  0.00           C  
ATOM   2229  O   GLY A 139      19.156   7.663   1.611  1.00  0.00           O  
ATOM   2230  N   LEU A 140      18.842   7.607  -0.600  1.00  0.00           N  
ATOM   2231  H   LEU A 140      18.272   7.263  -1.360  1.00  0.00           H  
ATOM   2232  CA  LEU A 140      19.919   8.548  -0.925  1.00  0.00           C  
ATOM   2233  HA  LEU A 140      20.556   8.677  -0.050  1.00  0.00           H  
ATOM   2234  C   LEU A 140      19.342   9.926  -1.266  1.00  0.00           C  
ATOM   2235  CB  LEU A 140      20.795   7.989  -2.062  1.00  0.00           C  
ATOM   2236  HB2 LEU A 140      20.159   7.804  -2.927  1.00  0.00           H  
ATOM   2237  HB3 LEU A 140      21.527   8.744  -2.351  1.00  0.00           H  
ATOM   2238  O   LEU A 140      18.544  10.072  -2.195  1.00  0.00           O  
ATOM   2239  CG  LEU A 140      21.540   6.690  -1.703  1.00  0.00           C  
ATOM   2240  HG  LEU A 140      20.845   5.956  -1.298  1.00  0.00           H  
ATOM   2241  CD1 LEU A 140      22.175   6.092  -2.959  1.00  0.00           C  
ATOM   2242 HD11 LEU A 140      22.695   5.169  -2.704  1.00  0.00           H  
ATOM   2243 HD12 LEU A 140      22.877   6.803  -3.394  1.00  0.00           H  
ATOM   2244 HD13 LEU A 140      21.389   5.855  -3.677  1.00  0.00           H  
ATOM   2245  CD2 LEU A 140      22.660   6.937  -0.688  1.00  0.00           C  
ATOM   2246 HD21 LEU A 140      23.194   6.005  -0.501  1.00  0.00           H  
ATOM   2247 HD22 LEU A 140      23.351   7.692  -1.062  1.00  0.00           H  
ATOM   2248 HD23 LEU A 140      22.230   7.269   0.257  1.00  0.00           H  
ATOM   2249  N   PHE A 141      19.771  10.955  -0.531  1.00  0.00           N  
ATOM   2250  H   PHE A 141      20.420  10.784   0.224  1.00  0.00           H  
ATOM   2251  CA  PHE A 141      19.280  12.314  -0.740  1.00  0.00           C  
ATOM   2252  HA  PHE A 141      18.192  12.269  -0.788  1.00  0.00           H  
ATOM   2253  C   PHE A 141      19.793  12.909  -2.050  1.00  0.00           C  
ATOM   2254  CB  PHE A 141      19.650  13.228   0.430  1.00  0.00           C  
ATOM   2255  HB2 PHE A 141      20.731  13.215   0.575  1.00  0.00           H  
ATOM   2256  HB3 PHE A 141      19.177  12.841   1.333  1.00  0.00           H  
ATOM   2257  O   PHE A 141      20.996  12.965  -2.301  1.00  0.00           O  
ATOM   2258  CG  PHE A 141      19.174  14.656   0.251  1.00  0.00           C  
ATOM   2259  CD1 PHE A 141      20.096  15.707   0.095  1.00  0.00           C  
ATOM   2260  HD1 PHE A 141      21.156  15.502   0.111  1.00  0.00           H  
ATOM   2261  CD2 PHE A 141      17.796  14.930   0.213  1.00  0.00           C  
ATOM   2262  HD2 PHE A 141      17.083  14.123   0.304  1.00  0.00           H  
ATOM   2263  CE1 PHE A 141      19.637  17.028  -0.065  1.00  0.00           C  
ATOM   2264  HE1 PHE A 141      20.346  17.838  -0.160  1.00  0.00           H  
ATOM   2265  CE2 PHE A 141      17.337  16.248   0.058  1.00  0.00           C  
ATOM   2266  HE2 PHE A 141      16.276  16.452   0.046  1.00  0.00           H  
ATOM   2267  CZ  PHE A 141      18.258  17.300  -0.071  1.00  0.00           C  
ATOM   2268  HZ  PHE A 141      17.901  18.314  -0.172  1.00  0.00           H  
ATOM   2269  N   ILE A 142      18.861  13.426  -2.850  1.00  0.00           N  
ATOM   2270  H   ILE A 142      17.899  13.349  -2.551  1.00  0.00           H  
ATOM   2271  CA  ILE A 142      19.133  14.238  -4.035  1.00  0.00           C  
ATOM   2272  HA  ILE A 142      20.183  14.531  -4.020  1.00  0.00           H  
ATOM   2273  C   ILE A 142      18.255  15.485  -3.949  1.00  0.00           C  
ATOM   2274  CB  ILE A 142      18.851  13.452  -5.335  1.00  0.00           C  
ATOM   2275  HB  ILE A 142      17.795  13.183  -5.348  1.00  0.00           H  
ATOM   2276  O   ILE A 142      17.038  15.332  -3.818  1.00  0.00           O  
ATOM   2277  CG1 ILE A 142      19.655  12.140  -5.420  1.00  0.00           C  
ATOM   2278 HG12 ILE A 142      19.435  11.518  -4.552  1.00  0.00           H  
ATOM   2279 HG13 ILE A 142      19.317  11.585  -6.296  1.00  0.00           H  
ATOM   2280  CG2 ILE A 142      19.131  14.318  -6.580  1.00  0.00           C  
ATOM   2281 HG21 ILE A 142      18.956  13.733  -7.482  1.00  0.00           H  
ATOM   2282 HG22 ILE A 142      18.461  15.177  -6.600  1.00  0.00           H  
ATOM   2283 HG23 ILE A 142      20.158  14.683  -6.574  1.00  0.00           H  
ATOM   2284  CD1 ILE A 142      21.172  12.331  -5.523  1.00  0.00           C  
ATOM   2285 HD11 ILE A 142      21.540  13.051  -4.792  1.00  0.00           H  
ATOM   2286 HD12 ILE A 142      21.442  12.670  -6.523  1.00  0.00           H  
ATOM   2287 HD13 ILE A 142      21.650  11.370  -5.329  1.00  0.00           H  
ATOM   2288  N   PRO A 143      18.816  16.703  -4.038  1.00  0.00           N  
ATOM   2289  CA  PRO A 143      18.022  17.925  -3.978  1.00  0.00           C  
ATOM   2290  HA  PRO A 143      17.380  17.910  -3.097  1.00  0.00           H  
ATOM   2291  C   PRO A 143      17.149  18.083  -5.232  1.00  0.00           C  
ATOM   2292  CB  PRO A 143      19.048  19.055  -3.837  1.00  0.00           C  
ATOM   2293  HB2 PRO A 143      18.705  19.984  -4.292  1.00  0.00           H  
ATOM   2294  HB3 PRO A 143      19.267  19.212  -2.781  1.00  0.00           H  
ATOM   2295  O   PRO A 143      17.602  17.794  -6.340  1.00  0.00           O  
ATOM   2296  CG  PRO A 143      20.292  18.502  -4.535  1.00  0.00           C  
ATOM   2297  HG2 PRO A 143      21.206  18.961  -4.159  1.00  0.00           H  
ATOM   2298  HG3 PRO A 143      20.204  18.646  -5.612  1.00  0.00           H  
ATOM   2299  CD  PRO A 143      20.230  17.012  -4.209  1.00  0.00           C  
ATOM   2300  HD2 PRO A 143      20.757  16.815  -3.275  1.00  0.00           H  
ATOM   2301  HD3 PRO A 143      20.673  16.437  -5.023  1.00  0.00           H  
ATOM   2302  N   GLN A 144      15.929  18.610  -5.077  1.00  0.00           N  
ATOM   2303  H   GLN A 144      15.572  18.746  -4.142  1.00  0.00           H  
ATOM   2304  CA  GLN A 144      15.029  18.960  -6.195  1.00  0.00           C  
ATOM   2305  HA  GLN A 144      14.764  18.046  -6.727  1.00  0.00           H  
ATOM   2306  C   GLN A 144      15.657  19.918  -7.228  1.00  0.00           C  
ATOM   2307  CB  GLN A 144      13.732  19.575  -5.636  1.00  0.00           C  
ATOM   2308  HB2 GLN A 144      13.082  19.832  -6.473  1.00  0.00           H  
ATOM   2309  HB3 GLN A 144      13.218  18.837  -5.019  1.00  0.00           H  
ATOM   2310  O   GLN A 144      15.251  19.946  -8.387  1.00  0.00           O  
ATOM   2311  CG  GLN A 144      14.001  20.831  -4.788  1.00  0.00           C  
ATOM   2312  HG2 GLN A 144      14.539  20.536  -3.887  1.00  0.00           H  
ATOM   2313  HG3 GLN A 144      14.630  21.533  -5.337  1.00  0.00           H  
ATOM   2314  CD  GLN A 144      12.761  21.599  -4.357  1.00  0.00           C  
ATOM   2315  NE2 GLN A 144      12.881  22.379  -3.310  1.00  0.00           N  
ATOM   2316 HE21 GLN A 144      13.738  22.386  -2.775  1.00  0.00           H  
ATOM   2317 HE22 GLN A 144      12.072  22.915  -3.029  1.00  0.00           H  
ATOM   2318  OE1 GLN A 144      11.699  21.571  -4.950  1.00  0.00           O  
ATOM   2319  N   ASP A 145      16.690  20.670  -6.836  1.00  0.00           N  
ATOM   2320  H   ASP A 145      16.921  20.650  -5.853  1.00  0.00           H  
ATOM   2321  CA  ASP A 145      17.384  21.659  -7.666  1.00  0.00           C  
ATOM   2322  HA  ASP A 145      16.670  22.428  -7.959  1.00  0.00           H  
ATOM   2323  C   ASP A 145      17.977  21.090  -8.961  1.00  0.00           C  
ATOM   2324  CB  ASP A 145      18.500  22.301  -6.827  1.00  0.00           C  
ATOM   2325  HB2 ASP A 145      19.009  21.539  -6.238  1.00  0.00           H  
ATOM   2326  HB3 ASP A 145      19.234  22.741  -7.502  1.00  0.00           H  
ATOM   2327  O   ASP A 145      18.202  21.841  -9.912  1.00  0.00           O  
ATOM   2328  CG  ASP A 145      17.996  23.416  -5.912  1.00  0.00           C  
ATOM   2329  OD1 ASP A 145      16.771  23.583  -5.754  1.00  0.00           O  
ATOM   2330  OD2 ASP A 145      18.825  24.259  -5.512  1.00  0.00           O  
ATOM   2331  N   VAL A 146      18.171  19.769  -9.044  1.00  0.00           N  
ATOM   2332  H   VAL A 146      17.931  19.205  -8.241  1.00  0.00           H  
ATOM   2333  CA  VAL A 146      18.551  19.091 -10.294  1.00  0.00           C  
ATOM   2334  HA  VAL A 146      19.505  19.502 -10.624  1.00  0.00           H  
ATOM   2335  C   VAL A 146      17.554  19.346 -11.431  1.00  0.00           C  
ATOM   2336  CB  VAL A 146      18.732  17.575 -10.092  1.00  0.00           C  
ATOM   2337  HB  VAL A 146      19.058  17.149 -11.041  1.00  0.00           H  
ATOM   2338  O   VAL A 146      17.932  19.254 -12.598  1.00  0.00           O  
ATOM   2339  CG1 VAL A 146      19.836  17.282  -9.067  1.00  0.00           C  
ATOM   2340 HG11 VAL A 146      20.755  17.787  -9.364  1.00  0.00           H  
ATOM   2341 HG12 VAL A 146      19.540  17.626  -8.077  1.00  0.00           H  
ATOM   2342 HG13 VAL A 146      20.020  16.208  -9.027  1.00  0.00           H  
ATOM   2343  CG2 VAL A 146      17.442  16.850  -9.680  1.00  0.00           C  
ATOM   2344 HG21 VAL A 146      17.035  17.271  -8.760  1.00  0.00           H  
ATOM   2345 HG22 VAL A 146      17.648  15.791  -9.525  1.00  0.00           H  
ATOM   2346 HG23 VAL A 146      16.691  16.935 -10.464  1.00  0.00           H  
ATOM   2347  N   PHE A 147      16.304  19.703 -11.113  1.00  0.00           N  
ATOM   2348  H   PHE A 147      16.046  19.735 -10.137  1.00  0.00           H  
ATOM   2349  CA  PHE A 147      15.261  20.004 -12.090  1.00  0.00           C  
ATOM   2350  HA  PHE A 147      15.471  19.416 -12.983  1.00  0.00           H  
ATOM   2351  C   PHE A 147      15.234  21.467 -12.555  1.00  0.00           C  
ATOM   2352  CB  PHE A 147      13.900  19.545 -11.553  1.00  0.00           C  
ATOM   2353  HB2 PHE A 147      13.127  19.814 -12.273  1.00  0.00           H  
ATOM   2354  HB3 PHE A 147      13.686  20.078 -10.627  1.00  0.00           H  
ATOM   2355  O   PHE A 147      14.606  21.749 -13.573  1.00  0.00           O  
ATOM   2356  CG  PHE A 147      13.813  18.051 -11.311  1.00  0.00           C  
ATOM   2357  CD1 PHE A 147      13.933  17.157 -12.392  1.00  0.00           C  
ATOM   2358  HD1 PHE A 147      14.052  17.533 -13.398  1.00  0.00           H  
ATOM   2359  CD2 PHE A 147      13.618  17.545 -10.013  1.00  0.00           C  
ATOM   2360  HD2 PHE A 147      13.507  18.220  -9.177  1.00  0.00           H  
ATOM   2361  CE1 PHE A 147      13.867  15.771 -12.179  1.00  0.00           C  
ATOM   2362  HE1 PHE A 147      13.940  15.093 -13.016  1.00  0.00           H  
ATOM   2363  CE2 PHE A 147      13.547  16.156  -9.803  1.00  0.00           C  
ATOM   2364  HE2 PHE A 147      13.389  15.765  -8.809  1.00  0.00           H  
ATOM   2365  CZ  PHE A 147      13.666  15.270 -10.884  1.00  0.00           C  
ATOM   2366  HZ  PHE A 147      13.586  14.206 -10.716  1.00  0.00           H  
ATOM   2367  N   LYS A 148      15.987  22.382 -11.920  1.00  0.00           N  
ATOM   2368  H   LYS A 148      16.514  22.090 -11.110  1.00  0.00           H  
ATOM   2369  CA  LYS A 148      16.092  23.792 -12.360  1.00  0.00           C  
ATOM   2370  HA  LYS A 148      15.100  24.243 -12.347  1.00  0.00           H  
ATOM   2371  C   LYS A 148      16.599  23.928 -13.796  1.00  0.00           C  
ATOM   2372  CB  LYS A 148      17.006  24.591 -11.416  1.00  0.00           C  
ATOM   2373  HB2 LYS A 148      17.218  25.560 -11.869  1.00  0.00           H  
ATOM   2374  HB3 LYS A 148      17.951  24.064 -11.287  1.00  0.00           H  
ATOM   2375  O   LYS A 148      16.264  24.882 -14.484  1.00  0.00           O  
ATOM   2376  CG  LYS A 148      16.353  24.844 -10.052  1.00  0.00           C  
ATOM   2377  HG2 LYS A 148      15.462  25.455 -10.197  1.00  0.00           H  
ATOM   2378  HG3 LYS A 148      16.057  23.892  -9.612  1.00  0.00           H  
ATOM   2379  CD  LYS A 148      17.303  25.562  -9.083  1.00  0.00           C  
ATOM   2380  HD2 LYS A 148      18.137  24.899  -8.853  1.00  0.00           H  
ATOM   2381  HD3 LYS A 148      17.677  26.479  -9.540  1.00  0.00           H  
ATOM   2382  CE  LYS A 148      16.533  25.898  -7.801  1.00  0.00           C  
ATOM   2383  HE2 LYS A 148      16.003  25.001  -7.481  1.00  0.00           H  
ATOM   2384  HE3 LYS A 148      15.784  26.657  -8.027  1.00  0.00           H  
ATOM   2385  NZ  LYS A 148      17.412  26.337  -6.690  1.00  0.00           N  
ATOM   2386  HZ1 LYS A 148      16.852  26.528  -5.872  1.00  0.00           H  
ATOM   2387  HZ2 LYS A 148      17.988  25.567  -6.380  1.00  0.00           H  
ATOM   2388  HZ3 LYS A 148      17.996  27.125  -6.929  1.00  0.00           H  
ATOM   2389  N   THR A 149      17.368  22.951 -14.284  1.00  0.00           N  
ATOM   2390  H   THR A 149      17.593  22.184 -13.667  1.00  0.00           H  
ATOM   2391  CA  THR A 149      17.827  22.907 -15.684  1.00  0.00           C  
ATOM   2392  HA  THR A 149      18.333  23.848 -15.900  1.00  0.00           H  
ATOM   2393  C   THR A 149      16.694  22.772 -16.710  1.00  0.00           C  
ATOM   2394  CB  THR A 149      18.842  21.773 -15.884  1.00  0.00           C  
ATOM   2395  HB  THR A 149      19.610  21.850 -15.113  1.00  0.00           H  
ATOM   2396  O   THR A 149      16.938  22.989 -17.895  1.00  0.00           O  
ATOM   2397  CG2 THR A 149      18.222  20.377 -15.818  1.00  0.00           C  
ATOM   2398 HG21 THR A 149      17.626  20.184 -16.710  1.00  0.00           H  
ATOM   2399 HG22 THR A 149      19.019  19.635 -15.752  1.00  0.00           H  
ATOM   2400 HG23 THR A 149      17.586  20.285 -14.938  1.00  0.00           H  
ATOM   2401  OG1 THR A 149      19.453  21.908 -17.144  1.00  0.00           O  
ATOM   2402  HG1 THR A 149      18.772  22.191 -17.758  1.00  0.00           H  
ATOM   2403  N   PHE A 150      15.490  22.386 -16.280  1.00  0.00           N  
ATOM   2404  H   PHE A 150      15.363  22.206 -15.295  1.00  0.00           H  
ATOM   2405  CA  PHE A 150      14.294  22.240 -17.116  1.00  0.00           C  
ATOM   2406  HA  PHE A 150      14.582  22.225 -18.167  1.00  0.00           H  
ATOM   2407  C   PHE A 150      13.308  23.404 -16.947  1.00  0.00           C  
ATOM   2408  CB  PHE A 150      13.626  20.905 -16.771  1.00  0.00           C  
ATOM   2409  HB2 PHE A 150      12.750  20.756 -17.403  1.00  0.00           H  
ATOM   2410  HB3 PHE A 150      13.263  20.956 -15.745  1.00  0.00           H  
ATOM   2411  O   PHE A 150      12.285  23.442 -17.633  1.00  0.00           O  
ATOM   2412  CG  PHE A 150      14.530  19.703 -16.927  1.00  0.00           C  
ATOM   2413  CD1 PHE A 150      15.062  19.365 -18.183  1.00  0.00           C  
ATOM   2414  HD1 PHE A 150      14.804  19.947 -19.055  1.00  0.00           H  
ATOM   2415  CD2 PHE A 150      14.860  18.937 -15.800  1.00  0.00           C  
ATOM   2416  HD2 PHE A 150      14.428  19.197 -14.845  1.00  0.00           H  
ATOM   2417  CE1 PHE A 150      15.947  18.280 -18.298  1.00  0.00           C  
ATOM   2418  HE1 PHE A 150      16.349  18.031 -19.269  1.00  0.00           H  
ATOM   2419  CE2 PHE A 150      15.749  17.856 -15.911  1.00  0.00           C  
ATOM   2420  HE2 PHE A 150      15.998  17.280 -15.032  1.00  0.00           H  
ATOM   2421  CZ  PHE A 150      16.312  17.540 -17.159  1.00  0.00           C  
ATOM   2422  HZ  PHE A 150      17.005  16.716 -17.248  1.00  0.00           H  
ATOM   2423  N   GLN A 151      13.613  24.339 -16.043  1.00  0.00           N  
ATOM   2424  H   GLN A 151      14.500  24.282 -15.563  1.00  0.00           H  
ATOM   2425  CA  GLN A 151      12.844  25.555 -15.827  1.00  0.00           C  
ATOM   2426  HA  GLN A 151      11.816  25.371 -16.139  1.00  0.00           H  
ATOM   2427  C   GLN A 151      13.393  26.696 -16.695  1.00  0.00           C  
ATOM   2428  CB  GLN A 151      12.810  25.915 -14.332  1.00  0.00           C  
ATOM   2429  HB2 GLN A 151      12.381  26.911 -14.220  1.00  0.00           H  
ATOM   2430  HB3 GLN A 151      13.831  25.942 -13.950  1.00  0.00           H  
ATOM   2431  O   GLN A 151      14.587  26.796 -16.987  1.00  0.00           O  
ATOM   2432  CG  GLN A 151      11.964  24.930 -13.501  1.00  0.00           C  
ATOM   2433  HG2 GLN A 151      12.303  23.908 -13.671  1.00  0.00           H  
ATOM   2434  HG3 GLN A 151      10.924  24.995 -13.823  1.00  0.00           H  
ATOM   2435  CD  GLN A 151      12.043  25.199 -11.995  1.00  0.00           C  
ATOM   2436  NE2 GLN A 151      10.965  25.065 -11.255  1.00  0.00           N  
ATOM   2437 HE21 GLN A 151      11.006  25.365 -10.292  1.00  0.00           H  
ATOM   2438 HE22 GLN A 151      10.039  25.116 -11.655  1.00  0.00           H  
ATOM   2439  OE1 GLN A 151      13.102  25.494 -11.453  1.00  0.00           O  
ATOM   2440  N   ASN A 152      12.497  27.568 -17.132  1.00  0.00           N  
ATOM   2441  H   ASN A 152      11.540  27.425 -16.843  1.00  0.00           H  
ATOM   2442  CA  ASN A 152      12.811  28.790 -17.851  1.00  0.00           C  
ATOM   2443  HA  ASN A 152      13.658  28.591 -18.507  1.00  0.00           H  
ATOM   2444  C   ASN A 152      13.242  29.906 -16.866  1.00  0.00           C  
ATOM   2445  CB  ASN A 152      11.582  29.120 -18.733  1.00  0.00           C  
ATOM   2446  HB2 ASN A 152      11.315  28.235 -19.311  1.00  0.00           H  
ATOM   2447  HB3 ASN A 152      11.824  29.920 -19.432  1.00  0.00           H  
ATOM   2448  O   ASN A 152      13.387  29.704 -15.662  1.00  0.00           O  
ATOM   2449  CG  ASN A 152      10.367  29.545 -17.925  1.00  0.00           C  
ATOM   2450  ND2 ASN A 152       9.203  29.617 -18.522  1.00  0.00           N  
ATOM   2451 HD21 ASN A 152       8.434  29.904 -17.934  1.00  0.00           H  
ATOM   2452 HD22 ASN A 152       9.035  29.178 -19.416  1.00  0.00           H  
ATOM   2453  OD1 ASN A 152      10.488  29.893 -16.767  1.00  0.00           O  
ATOM   2454  N   LYS A 153      13.422  31.134 -17.370  1.00  0.00           N  
ATOM   2455  H   LYS A 153      13.224  31.271 -18.351  1.00  0.00           H  
ATOM   2456  CA  LYS A 153      13.827  32.285 -16.540  1.00  0.00           C  
ATOM   2457  HA  LYS A 153      14.683  31.990 -15.933  1.00  0.00           H  
ATOM   2458  C   LYS A 153      12.768  32.745 -15.528  1.00  0.00           C  
ATOM   2459  CB  LYS A 153      14.222  33.472 -17.427  1.00  0.00           C  
ATOM   2460  HB2 LYS A 153      13.378  33.736 -18.064  1.00  0.00           H  
ATOM   2461  HB3 LYS A 153      14.442  34.325 -16.784  1.00  0.00           H  
ATOM   2462  O   LYS A 153      13.132  33.462 -14.601  1.00  0.00           O  
ATOM   2463  CG  LYS A 153      15.455  33.189 -18.291  1.00  0.00           C  
ATOM   2464  HG2 LYS A 153      15.246  32.366 -18.976  1.00  0.00           H  
ATOM   2465  HG3 LYS A 153      16.294  32.918 -17.651  1.00  0.00           H  
ATOM   2466  CD  LYS A 153      15.808  34.441 -19.098  1.00  0.00           C  
ATOM   2467  HD2 LYS A 153      16.037  35.256 -18.411  1.00  0.00           H  
ATOM   2468  HD3 LYS A 153      14.952  34.722 -19.712  1.00  0.00           H  
ATOM   2469  CE  LYS A 153      17.017  34.163 -19.993  1.00  0.00           C  
ATOM   2470  HE2 LYS A 153      17.857  33.875 -19.360  1.00  0.00           H  
ATOM   2471  HE3 LYS A 153      16.783  33.316 -20.639  1.00  0.00           H  
ATOM   2472  NZ  LYS A 153      17.364  35.353 -20.806  1.00  0.00           N  
ATOM   2473  HZ1 LYS A 153      18.165  35.159 -21.390  1.00  0.00           H  
ATOM   2474  HZ2 LYS A 153      17.585  36.132 -20.202  1.00  0.00           H  
ATOM   2475  HZ3 LYS A 153      16.585  35.614 -21.394  1.00  0.00           H  
ATOM   2476  N   THR A 154      11.493  32.398 -15.719  1.00  0.00           N  
ATOM   2477  H   THR A 154      11.257  31.732 -16.441  1.00  0.00           H  
ATOM   2478  CA  THR A 154      10.411  32.699 -14.765  1.00  0.00           C  
ATOM   2479  HA  THR A 154      10.660  33.615 -14.229  1.00  0.00           H  
ATOM   2480  C   THR A 154      10.278  31.625 -13.686  1.00  0.00           C  
ATOM   2481  CB  THR A 154       9.055  32.945 -15.464  1.00  0.00           C  
ATOM   2482  HB  THR A 154       8.283  33.111 -14.712  1.00  0.00           H  
ATOM   2483  O   THR A 154       9.530  31.831 -12.738  1.00  0.00           O  
ATOM   2484  CG2 THR A 154       9.129  34.168 -16.381  1.00  0.00           C  
ATOM   2485 HG21 THR A 154       8.142  34.355 -16.803  1.00  0.00           H  
ATOM   2486 HG22 THR A 154       9.438  35.039 -15.804  1.00  0.00           H  
ATOM   2487 HG23 THR A 154       9.837  33.992 -17.192  1.00  0.00           H  
ATOM   2488  OG1 THR A 154       8.674  31.879 -16.297  1.00  0.00           O  
ATOM   2489  HG1 THR A 154       7.727  31.731 -16.244  1.00  0.00           H  
ATOM   2490  N   GLY A 155      11.033  30.523 -13.788  1.00  0.00           N  
ATOM   2491  H   GLY A 155      11.605  30.404 -14.611  1.00  0.00           H  
ATOM   2492  CA  GLY A 155      10.953  29.379 -12.879  1.00  0.00           C  
ATOM   2493  HA2 GLY A 155      11.937  28.918 -12.799  1.00  0.00           H  
ATOM   2494  HA3 GLY A 155      10.647  29.713 -11.887  1.00  0.00           H  
ATOM   2495  C   GLY A 155       9.965  28.303 -13.332  1.00  0.00           C  
ATOM   2496  O   GLY A 155       9.851  27.280 -12.679  1.00  0.00           O  
ATOM   2497  N   GLU A 156       9.285  28.469 -14.465  1.00  0.00           N  
ATOM   2498  H   GLU A 156       9.469  29.283 -15.035  1.00  0.00           H  
ATOM   2499  CA  GLU A 156       8.312  27.488 -14.958  1.00  0.00           C  
ATOM   2500  HA  GLU A 156       7.852  26.982 -14.109  1.00  0.00           H  
ATOM   2501  C   GLU A 156       8.988  26.435 -15.845  1.00  0.00           C  
ATOM   2502  CB  GLU A 156       7.206  28.189 -15.751  1.00  0.00           C  
ATOM   2503  HB2 GLU A 156       6.506  27.441 -16.123  1.00  0.00           H  
ATOM   2504  HB3 GLU A 156       7.675  28.668 -16.610  1.00  0.00           H  
ATOM   2505  O   GLU A 156       9.915  26.746 -16.594  1.00  0.00           O  
ATOM   2506  CG  GLU A 156       6.421  29.235 -14.941  1.00  0.00           C  
ATOM   2507  HG2 GLU A 156       5.823  28.720 -14.189  1.00  0.00           H  
ATOM   2508  HG3 GLU A 156       7.113  29.904 -14.430  1.00  0.00           H  
ATOM   2509  CD  GLU A 156       5.525  30.092 -15.845  1.00  0.00           C  
ATOM   2510  OE1 GLU A 156       4.402  30.437 -15.418  1.00  0.00           O  
ATOM   2511  OE2 GLU A 156       5.996  30.457 -16.951  1.00  0.00           O  
ATOM   2512  N   PHE A 157       8.503  25.193 -15.826  1.00  0.00           N  
ATOM   2513  H   PHE A 157       7.737  24.977 -15.204  1.00  0.00           H  
ATOM   2514  CA  PHE A 157       8.986  24.143 -16.731  1.00  0.00           C  
ATOM   2515  HA  PHE A 157      10.062  24.040 -16.589  1.00  0.00           H  
ATOM   2516  C   PHE A 157       8.751  24.504 -18.210  1.00  0.00           C  
ATOM   2517  CB  PHE A 157       8.339  22.802 -16.366  1.00  0.00           C  
ATOM   2518  HB2 PHE A 157       8.473  22.114 -17.201  1.00  0.00           H  
ATOM   2519  HB3 PHE A 157       7.268  22.945 -16.227  1.00  0.00           H  
ATOM   2520  O   PHE A 157       7.676  24.976 -18.585  1.00  0.00           O  
ATOM   2521  CG  PHE A 157       8.936  22.164 -15.127  1.00  0.00           C  
ATOM   2522  CD1 PHE A 157      10.031  21.288 -15.256  1.00  0.00           C  
ATOM   2523  HD1 PHE A 157      10.422  21.057 -16.237  1.00  0.00           H  
ATOM   2524  CD2 PHE A 157       8.437  22.474 -13.847  1.00  0.00           C  
ATOM   2525  HD2 PHE A 157       7.603  23.150 -13.730  1.00  0.00           H  
ATOM   2526  CE1 PHE A 157      10.630  20.730 -14.113  1.00  0.00           C  
ATOM   2527  HE1 PHE A 157      11.474  20.064 -14.211  1.00  0.00           H  
ATOM   2528  CE2 PHE A 157       9.048  21.930 -12.705  1.00  0.00           C  
ATOM   2529  HE2 PHE A 157       8.690  22.194 -11.721  1.00  0.00           H  
ATOM   2530  CZ  PHE A 157      10.144  21.061 -12.838  1.00  0.00           C  
ATOM   2531  HZ  PHE A 157      10.616  20.660 -11.953  1.00  0.00           H  
ATOM   2532  N   ASP A 158       9.756  24.278 -19.066  1.00  0.00           N  
ATOM   2533  H   ASP A 158      10.622  23.906 -18.704  1.00  0.00           H  
ATOM   2534  CA  ASP A 158       9.666  24.603 -20.497  1.00  0.00           C  
ATOM   2535  HA  ASP A 158       9.344  25.642 -20.575  1.00  0.00           H  
ATOM   2536  C   ASP A 158       8.606  23.733 -21.198  1.00  0.00           C  
ATOM   2537  CB  ASP A 158      11.052  24.505 -21.176  1.00  0.00           C  
ATOM   2538  HB2 ASP A 158      11.379  23.465 -21.179  1.00  0.00           H  
ATOM   2539  HB3 ASP A 158      11.764  25.074 -20.578  1.00  0.00           H  
ATOM   2540  O   ASP A 158       8.689  22.504 -21.216  1.00  0.00           O  
ATOM   2541  CG  ASP A 158      11.098  25.049 -22.621  1.00  0.00           C  
ATOM   2542  OD1 ASP A 158      10.030  25.196 -23.258  1.00  0.00           O  
ATOM   2543  OD2 ASP A 158      12.210  25.334 -23.128  1.00  0.00           O  
ATOM   2544  N   MET A 159       7.629  24.373 -21.846  1.00  0.00           N  
ATOM   2545  H   MET A 159       7.633  25.382 -21.807  1.00  0.00           H  
ATOM   2546  CA  MET A 159       6.576  23.702 -22.617  1.00  0.00           C  
ATOM   2547  HA  MET A 159       6.013  23.054 -21.947  1.00  0.00           H  
ATOM   2548  C   MET A 159       7.117  22.805 -23.740  1.00  0.00           C  
ATOM   2549  CB  MET A 159       5.628  24.753 -23.212  1.00  0.00           C  
ATOM   2550  HB2 MET A 159       6.215  25.522 -23.714  1.00  0.00           H  
ATOM   2551  HB3 MET A 159       4.994  24.283 -23.964  1.00  0.00           H  
ATOM   2552  O   MET A 159       6.446  21.846 -24.114  1.00  0.00           O  
ATOM   2553  CG  MET A 159       4.730  25.418 -22.158  1.00  0.00           C  
ATOM   2554  HG2 MET A 159       5.364  25.904 -21.417  1.00  0.00           H  
ATOM   2555  HG3 MET A 159       4.151  26.197 -22.653  1.00  0.00           H  
ATOM   2556  SD  MET A 159       3.565  24.333 -21.274  1.00  0.00           S  
ATOM   2557  CE  MET A 159       2.608  23.630 -22.643  1.00  0.00           C  
ATOM   2558  HE1 MET A 159       2.175  24.431 -23.243  1.00  0.00           H  
ATOM   2559  HE2 MET A 159       1.813  23.000 -22.244  1.00  0.00           H  
ATOM   2560  HE3 MET A 159       3.255  23.015 -23.268  1.00  0.00           H  
ATOM   2561  N   LYS A 160       8.335  23.048 -24.249  1.00  0.00           N  
ATOM   2562  H   LYS A 160       8.853  23.832 -23.878  1.00  0.00           H  
ATOM   2563  CA  LYS A 160       9.000  22.163 -25.228  1.00  0.00           C  
ATOM   2564  HA  LYS A 160       8.372  22.051 -26.112  1.00  0.00           H  
ATOM   2565  C   LYS A 160       9.238  20.751 -24.695  1.00  0.00           C  
ATOM   2566  CB  LYS A 160      10.353  22.754 -25.625  1.00  0.00           C  
ATOM   2567  HB2 LYS A 160      10.881  22.036 -26.253  1.00  0.00           H  
ATOM   2568  HB3 LYS A 160      10.942  22.915 -24.722  1.00  0.00           H  
ATOM   2569  O   LYS A 160       9.400  19.817 -25.472  1.00  0.00           O  
ATOM   2570  CG  LYS A 160      10.218  24.065 -26.400  1.00  0.00           C  
ATOM   2571  HG2 LYS A 160       9.719  23.884 -27.352  1.00  0.00           H  
ATOM   2572  HG3 LYS A 160       9.639  24.788 -25.825  1.00  0.00           H  
ATOM   2573  CD  LYS A 160      11.620  24.616 -26.642  1.00  0.00           C  
ATOM   2574  HD2 LYS A 160      12.135  24.682 -25.683  1.00  0.00           H  
ATOM   2575  HD3 LYS A 160      12.170  23.942 -27.299  1.00  0.00           H  
ATOM   2576  CE  LYS A 160      11.529  26.005 -27.258  1.00  0.00           C  
ATOM   2577  HE2 LYS A 160      10.845  26.594 -26.648  1.00  0.00           H  
ATOM   2578  HE3 LYS A 160      11.120  25.925 -28.265  1.00  0.00           H  
ATOM   2579  NZ  LYS A 160      12.870  26.624 -27.258  1.00  0.00           N  
ATOM   2580  HZ1 LYS A 160      13.512  26.061 -27.797  1.00  0.00           H  
ATOM   2581  HZ2 LYS A 160      13.195  26.648 -26.303  1.00  0.00           H  
ATOM   2582  HZ3 LYS A 160      12.830  27.566 -27.621  1.00  0.00           H  
ATOM   2583  N   LEU A 161       9.263  20.576 -23.374  1.00  0.00           N  
ATOM   2584  H   LEU A 161       9.114  21.374 -22.774  1.00  0.00           H  
ATOM   2585  CA  LEU A 161       9.391  19.258 -22.758  1.00  0.00           C  
ATOM   2586  HA  LEU A 161      10.224  18.732 -23.224  1.00  0.00           H  
ATOM   2587  C   LEU A 161       8.144  18.396 -22.993  1.00  0.00           C  
ATOM   2588  CB  LEU A 161       9.675  19.406 -21.255  1.00  0.00           C  
ATOM   2589  HB2 LEU A 161       8.811  19.887 -20.796  1.00  0.00           H  
ATOM   2590  HB3 LEU A 161       9.769  18.415 -20.811  1.00  0.00           H  
ATOM   2591  O   LEU A 161       8.265  17.175 -22.908  1.00  0.00           O  
ATOM   2592  CG  LEU A 161      10.933  20.227 -20.921  1.00  0.00           C  
ATOM   2593  HG  LEU A 161      10.906  21.177 -21.455  1.00  0.00           H  
ATOM   2594  CD1 LEU A 161      10.959  20.533 -19.430  1.00  0.00           C  
ATOM   2595 HD11 LEU A 161      10.026  21.015 -19.140  1.00  0.00           H  
ATOM   2596 HD12 LEU A 161      11.099  19.623 -18.847  1.00  0.00           H  
ATOM   2597 HD13 LEU A 161      11.765  21.244 -19.244  1.00  0.00           H  
ATOM   2598  CD2 LEU A 161      12.238  19.520 -21.302  1.00  0.00           C  
ATOM   2599 HD21 LEU A 161      13.074  20.186 -21.089  1.00  0.00           H  
ATOM   2600 HD22 LEU A 161      12.359  18.603 -20.724  1.00  0.00           H  
ATOM   2601 HD23 LEU A 161      12.241  19.294 -22.368  1.00  0.00           H  
ATOM   2602  N   CYS A 162       6.982  18.991 -23.321  1.00  0.00           N  
ATOM   2603  H   CYS A 162       6.943  19.995 -23.420  1.00  0.00           H  
ATOM   2604  CA  CYS A 162       5.756  18.230 -23.568  1.00  0.00           C  
ATOM   2605  HA  CYS A 162       5.568  17.637 -22.673  1.00  0.00           H  
ATOM   2606  C   CYS A 162       5.884  17.242 -24.754  1.00  0.00           C  
ATOM   2607  CB  CYS A 162       4.518  19.126 -23.748  1.00  0.00           C  
ATOM   2608  HB2 CYS A 162       4.719  19.798 -24.583  1.00  0.00           H  
ATOM   2609  HB3 CYS A 162       3.716  18.468 -24.083  1.00  0.00           H  
ATOM   2610  O   CYS A 162       5.153  16.254 -24.786  1.00  0.00           O  
ATOM   2611  SG  CYS A 162       3.799  20.133 -22.387  1.00  0.00           S  
ATOM   2612  N   ASP A 163       6.834  17.448 -25.678  1.00  0.00           N  
ATOM   2613  H   ASP A 163       7.362  18.308 -25.651  1.00  0.00           H  
ATOM   2614  CA  ASP A 163       7.083  16.532 -26.804  1.00  0.00           C  
ATOM   2615  HA  ASP A 163       6.127  16.208 -27.216  1.00  0.00           H  
ATOM   2616  C   ASP A 163       7.856  15.263 -26.380  1.00  0.00           C  
ATOM   2617  CB  ASP A 163       7.850  17.276 -27.914  1.00  0.00           C  
ATOM   2618  HB2 ASP A 163       8.093  16.565 -28.703  1.00  0.00           H  
ATOM   2619  HB3 ASP A 163       8.788  17.649 -27.502  1.00  0.00           H  
ATOM   2620  O   ASP A 163       7.790  14.225 -27.040  1.00  0.00           O  
ATOM   2621  CG  ASP A 163       7.076  18.440 -28.552  1.00  0.00           C  
ATOM   2622  OD1 ASP A 163       5.826  18.411 -28.529  1.00  0.00           O  
ATOM   2623  OD2 ASP A 163       7.753  19.358 -29.072  1.00  0.00           O  
ATOM   2624  N   ASN A 164       8.586  15.302 -25.257  1.00  0.00           N  
ATOM   2625  H   ASN A 164       8.523  16.137 -24.691  1.00  0.00           H  
ATOM   2626  CA  ASN A 164       9.362  14.170 -24.745  1.00  0.00           C  
ATOM   2627  HA  ASN A 164       9.587  13.500 -25.575  1.00  0.00           H  
ATOM   2628  C   ASN A 164       8.552  13.355 -23.727  1.00  0.00           C  
ATOM   2629  CB  ASN A 164      10.705  14.666 -24.190  1.00  0.00           C  
ATOM   2630  HB2 ASN A 164      11.221  15.228 -24.968  1.00  0.00           H  
ATOM   2631  HB3 ASN A 164      10.520  15.332 -23.347  1.00  0.00           H  
ATOM   2632  O   ASN A 164       8.792  13.412 -22.519  1.00  0.00           O  
ATOM   2633  CG  ASN A 164      11.613  13.532 -23.728  1.00  0.00           C  
ATOM   2634  ND2 ASN A 164      12.813  13.860 -23.315  1.00  0.00           N  
ATOM   2635 HD21 ASN A 164      13.454  13.094 -23.165  1.00  0.00           H  
ATOM   2636 HD22 ASN A 164      13.106  14.825 -23.382  1.00  0.00           H  
ATOM   2637  OD1 ASN A 164      11.295  12.349 -23.726  1.00  0.00           O  
ATOM   2638  N   VAL A 165       7.611  12.554 -24.222  1.00  0.00           N  
ATOM   2639  H   VAL A 165       7.423  12.630 -25.211  1.00  0.00           H  
ATOM   2640  CA  VAL A 165       6.676  11.779 -23.388  1.00  0.00           C  
ATOM   2641  HA  VAL A 165       6.083  12.479 -22.799  1.00  0.00           H  
ATOM   2642  C   VAL A 165       7.386  10.842 -22.399  1.00  0.00           C  
ATOM   2643  CB  VAL A 165       5.714  10.985 -24.287  1.00  0.00           C  
ATOM   2644  HB  VAL A 165       6.296  10.308 -24.912  1.00  0.00           H  
ATOM   2645  O   VAL A 165       7.007  10.794 -21.229  1.00  0.00           O  
ATOM   2646  CG1 VAL A 165       4.720  10.155 -23.469  1.00  0.00           C  
ATOM   2647 HG11 VAL A 165       4.108   9.583 -24.166  1.00  0.00           H  
ATOM   2648 HG12 VAL A 165       5.231   9.444 -22.820  1.00  0.00           H  
ATOM   2649 HG13 VAL A 165       4.086  10.806 -22.869  1.00  0.00           H  
ATOM   2650  CG2 VAL A 165       4.908  11.918 -25.201  1.00  0.00           C  
ATOM   2651 HG21 VAL A 165       5.566  12.477 -25.866  1.00  0.00           H  
ATOM   2652 HG22 VAL A 165       4.327  12.624 -24.608  1.00  0.00           H  
ATOM   2653 HG23 VAL A 165       4.233  11.334 -25.827  1.00  0.00           H  
ATOM   2654  N   LYS A 166       8.443  10.127 -22.821  1.00  0.00           N  
ATOM   2655  H   LYS A 166       8.729  10.234 -23.783  1.00  0.00           H  
ATOM   2656  CA  LYS A 166       9.218   9.241 -21.924  1.00  0.00           C  
ATOM   2657  HA  LYS A 166       8.527   8.545 -21.448  1.00  0.00           H  
ATOM   2658  C   LYS A 166       9.867  10.038 -20.788  1.00  0.00           C  
ATOM   2659  CB  LYS A 166      10.261   8.431 -22.726  1.00  0.00           C  
ATOM   2660  HB2 LYS A 166       9.745   7.860 -23.498  1.00  0.00           H  
ATOM   2661  HB3 LYS A 166      10.953   9.119 -23.213  1.00  0.00           H  
ATOM   2662  O   LYS A 166       9.817   9.618 -19.634  1.00  0.00           O  
ATOM   2663  CG  LYS A 166      11.063   7.453 -21.838  1.00  0.00           C  
ATOM   2664  HG2 LYS A 166      10.368   6.774 -21.344  1.00  0.00           H  
ATOM   2665  HG3 LYS A 166      11.589   8.022 -21.071  1.00  0.00           H  
ATOM   2666  CD  LYS A 166      12.109   6.624 -22.610  1.00  0.00           C  
ATOM   2667  HD2 LYS A 166      12.780   7.301 -23.138  1.00  0.00           H  
ATOM   2668  HD3 LYS A 166      11.608   5.978 -23.331  1.00  0.00           H  
ATOM   2669  CE  LYS A 166      12.919   5.772 -21.612  1.00  0.00           C  
ATOM   2670  HE2 LYS A 166      12.257   5.055 -21.127  1.00  0.00           H  
ATOM   2671  HE3 LYS A 166      13.285   6.443 -20.834  1.00  0.00           H  
ATOM   2672  NZ  LYS A 166      14.086   5.062 -22.203  1.00  0.00           N  
ATOM   2673  HZ1 LYS A 166      14.710   5.681 -22.701  1.00  0.00           H  
ATOM   2674  HZ2 LYS A 166      13.830   4.280 -22.789  1.00  0.00           H  
ATOM   2675  HZ3 LYS A 166      14.687   4.688 -21.483  1.00  0.00           H  
ATOM   2676  N   GLY A 167      10.456  11.190 -21.107  1.00  0.00           N  
ATOM   2677  H   GLY A 167      10.427  11.498 -22.068  1.00  0.00           H  
ATOM   2678  CA  GLY A 167      11.034  12.088 -20.111  1.00  0.00           C  
ATOM   2679  HA2 GLY A 167      11.513  12.919 -20.627  1.00  0.00           H  
ATOM   2680  HA3 GLY A 167      11.782  11.553 -19.525  1.00  0.00           H  
ATOM   2681  C   GLY A 167       9.989  12.649 -19.145  1.00  0.00           C  
ATOM   2682  O   GLY A 167      10.221  12.628 -17.938  1.00  0.00           O  
ATOM   2683  N   LEU A 168       8.832  13.086 -19.651  1.00  0.00           N  
ATOM   2684  H   LEU A 168       8.717  13.098 -20.654  1.00  0.00           H  
ATOM   2685  CA  LEU A 168       7.729  13.589 -18.826  1.00  0.00           C  
ATOM   2686  HA  LEU A 168       8.074  14.425 -18.218  1.00  0.00           H  
ATOM   2687  C   LEU A 168       7.183  12.534 -17.874  1.00  0.00           C  
ATOM   2688  CB  LEU A 168       6.563  14.027 -19.711  1.00  0.00           C  
ATOM   2689  HB2 LEU A 168       6.349  13.219 -20.411  1.00  0.00           H  
ATOM   2690  HB3 LEU A 168       5.682  14.161 -19.082  1.00  0.00           H  
ATOM   2691  O   LEU A 168       6.931  12.851 -16.717  1.00  0.00           O  
ATOM   2692  CG  LEU A 168       6.769  15.320 -20.497  1.00  0.00           C  
ATOM   2693  HG  LEU A 168       7.672  15.240 -21.101  1.00  0.00           H  
ATOM   2694  CD1 LEU A 168       5.555  15.464 -21.414  1.00  0.00           C  
ATOM   2695 HD11 LEU A 168       5.907  15.500 -22.445  1.00  0.00           H  
ATOM   2696 HD12 LEU A 168       5.002  16.370 -21.165  1.00  0.00           H  
ATOM   2697 HD13 LEU A 168       4.864  14.624 -21.334  1.00  0.00           H  
ATOM   2698  CD2 LEU A 168       6.891  16.548 -19.589  1.00  0.00           C  
ATOM   2699 HD21 LEU A 168       6.978  17.438 -20.212  1.00  0.00           H  
ATOM   2700 HD22 LEU A 168       7.785  16.476 -18.970  1.00  0.00           H  
ATOM   2701 HD23 LEU A 168       6.007  16.643 -18.958  1.00  0.00           H  
ATOM   2702  N   LEU A 169       7.013  11.295 -18.341  1.00  0.00           N  
ATOM   2703  H   LEU A 169       7.179  11.117 -19.322  1.00  0.00           H  
ATOM   2704  CA  LEU A 169       6.558  10.198 -17.493  1.00  0.00           C  
ATOM   2705  HA  LEU A 169       5.599  10.476 -17.058  1.00  0.00           H  
ATOM   2706  C   LEU A 169       7.535   9.967 -16.334  1.00  0.00           C  
ATOM   2707  CB  LEU A 169       6.367   8.940 -18.357  1.00  0.00           C  
ATOM   2708  HB2 LEU A 169       5.612   9.147 -19.114  1.00  0.00           H  
ATOM   2709  HB3 LEU A 169       7.305   8.718 -18.867  1.00  0.00           H  
ATOM   2710  O   LEU A 169       7.111   9.840 -15.190  1.00  0.00           O  
ATOM   2711  CG  LEU A 169       5.945   7.698 -17.549  1.00  0.00           C  
ATOM   2712  HG  LEU A 169       6.723   7.453 -16.826  1.00  0.00           H  
ATOM   2713  CD1 LEU A 169       4.622   7.902 -16.811  1.00  0.00           C  
ATOM   2714 HD11 LEU A 169       4.737   8.655 -16.032  1.00  0.00           H  
ATOM   2715 HD12 LEU A 169       4.343   6.968 -16.324  1.00  0.00           H  
ATOM   2716 HD13 LEU A 169       3.837   8.207 -17.503  1.00  0.00           H  
ATOM   2717  CD2 LEU A 169       5.786   6.503 -18.490  1.00  0.00           C  
ATOM   2718 HD21 LEU A 169       5.585   5.617 -17.888  1.00  0.00           H  
ATOM   2719 HD22 LEU A 169       6.710   6.352 -19.049  1.00  0.00           H  
ATOM   2720 HD23 LEU A 169       4.961   6.676 -19.181  1.00  0.00           H  
ATOM   2721  N   SER A 170       8.843   9.981 -16.598  1.00  0.00           N  
ATOM   2722  H   SER A 170       9.153  10.070 -17.554  1.00  0.00           H  
ATOM   2723  CA  SER A 170       9.835   9.846 -15.527  1.00  0.00           C  
ATOM   2724  HA  SER A 170       9.583   8.969 -14.932  1.00  0.00           H  
ATOM   2725  C   SER A 170       9.843  11.033 -14.567  1.00  0.00           C  
ATOM   2726  CB  SER A 170      11.227   9.640 -16.109  1.00  0.00           C  
ATOM   2727  HB2 SER A 170      11.508  10.491 -16.729  1.00  0.00           H  
ATOM   2728  HB3 SER A 170      11.945   9.524 -15.297  1.00  0.00           H  
ATOM   2729  O   SER A 170      10.009  10.820 -13.369  1.00  0.00           O  
ATOM   2730  OG  SER A 170      11.204   8.461 -16.879  1.00  0.00           O  
ATOM   2731  HG  SER A 170      10.632   7.838 -16.426  1.00  0.00           H  
ATOM   2732  N   LEU A 171       9.651  12.264 -15.056  1.00  0.00           N  
ATOM   2733  H   LEU A 171       9.552  12.386 -16.054  1.00  0.00           H  
ATOM   2734  CA  LEU A 171       9.537  13.447 -14.194  1.00  0.00           C  
ATOM   2735  HA  LEU A 171      10.385  13.451 -13.509  1.00  0.00           H  
ATOM   2736  C   LEU A 171       8.267  13.394 -13.333  1.00  0.00           C  
ATOM   2737  CB  LEU A 171       9.607  14.725 -15.051  1.00  0.00           C  
ATOM   2738  HB2 LEU A 171      10.553  14.732 -15.594  1.00  0.00           H  
ATOM   2739  HB3 LEU A 171       8.801  14.703 -15.784  1.00  0.00           H  
ATOM   2740  O   LEU A 171       8.322  13.695 -12.143  1.00  0.00           O  
ATOM   2741  CG  LEU A 171       9.494  16.024 -14.222  1.00  0.00           C  
ATOM   2742  HG  LEU A 171       8.546  16.028 -13.686  1.00  0.00           H  
ATOM   2743  CD1 LEU A 171      10.635  16.163 -13.215  1.00  0.00           C  
ATOM   2744 HD11 LEU A 171      11.591  16.045 -13.725  1.00  0.00           H  
ATOM   2745 HD12 LEU A 171      10.543  15.410 -12.433  1.00  0.00           H  
ATOM   2746 HD13 LEU A 171      10.598  17.143 -12.739  1.00  0.00           H  
ATOM   2747  CD2 LEU A 171       9.520  17.260 -15.123  1.00  0.00           C  
ATOM   2748 HD21 LEU A 171      10.528  17.440 -15.496  1.00  0.00           H  
ATOM   2749 HD22 LEU A 171       8.831  17.136 -15.958  1.00  0.00           H  
ATOM   2750 HD23 LEU A 171       9.210  18.130 -14.544  1.00  0.00           H  
ATOM   2751  N   TYR A 172       7.148  12.953 -13.911  1.00  0.00           N  
ATOM   2752  H   TYR A 172       7.165  12.748 -14.900  1.00  0.00           H  
ATOM   2753  CA  TYR A 172       5.901  12.715 -13.192  1.00  0.00           C  
ATOM   2754  HA  TYR A 172       5.558  13.648 -12.746  1.00  0.00           H  
ATOM   2755  C   TYR A 172       6.127  11.714 -12.060  1.00  0.00           C  
ATOM   2756  CB  TYR A 172       4.828  12.220 -14.170  1.00  0.00           C  
ATOM   2757  HB2 TYR A 172       5.215  11.378 -14.743  1.00  0.00           H  
ATOM   2758  HB3 TYR A 172       4.608  13.012 -14.886  1.00  0.00           H  
ATOM   2759  O   TYR A 172       5.886  12.044 -10.907  1.00  0.00           O  
ATOM   2760  CG  TYR A 172       3.534  11.790 -13.513  1.00  0.00           C  
ATOM   2761  CD1 TYR A 172       3.333  10.432 -13.197  1.00  0.00           C  
ATOM   2762  HD1 TYR A 172       4.102   9.706 -13.415  1.00  0.00           H  
ATOM   2763  CD2 TYR A 172       2.539  12.739 -13.213  1.00  0.00           C  
ATOM   2764  HD2 TYR A 172       2.700  13.785 -13.425  1.00  0.00           H  
ATOM   2765  CE1 TYR A 172       2.129  10.020 -12.598  1.00  0.00           C  
ATOM   2766  HE1 TYR A 172       1.974   8.982 -12.343  1.00  0.00           H  
ATOM   2767  CE2 TYR A 172       1.327  12.324 -12.627  1.00  0.00           C  
ATOM   2768  HE2 TYR A 172       0.553  13.038 -12.387  1.00  0.00           H  
ATOM   2769  OH  TYR A 172      -0.074  10.553 -11.819  1.00  0.00           O  
ATOM   2770  HH  TYR A 172      -0.150   9.596 -11.802  1.00  0.00           H  
ATOM   2771  CZ  TYR A 172       1.114  10.962 -12.331  1.00  0.00           C  
ATOM   2772  N   GLU A 173       6.684  10.535 -12.349  1.00  0.00           N  
ATOM   2773  H   GLU A 173       6.891  10.324 -13.315  1.00  0.00           H  
ATOM   2774  CA  GLU A 173       6.976   9.522 -11.326  1.00  0.00           C  
ATOM   2775  HA  GLU A 173       6.051   9.227 -10.831  1.00  0.00           H  
ATOM   2776  C   GLU A 173       7.930  10.042 -10.238  1.00  0.00           C  
ATOM   2777  CB  GLU A 173       7.608   8.288 -11.984  1.00  0.00           C  
ATOM   2778  HB2 GLU A 173       7.974   7.629 -11.196  1.00  0.00           H  
ATOM   2779  HB3 GLU A 173       8.461   8.617 -12.577  1.00  0.00           H  
ATOM   2780  O   GLU A 173       7.739   9.745  -9.060  1.00  0.00           O  
ATOM   2781  CG  GLU A 173       6.655   7.463 -12.861  1.00  0.00           C  
ATOM   2782  HG2 GLU A 173       6.156   8.111 -13.581  1.00  0.00           H  
ATOM   2783  HG3 GLU A 173       5.887   7.030 -12.221  1.00  0.00           H  
ATOM   2784  CD  GLU A 173       7.388   6.336 -13.617  1.00  0.00           C  
ATOM   2785  OE1 GLU A 173       6.685   5.532 -14.269  1.00  0.00           O  
ATOM   2786  OE2 GLU A 173       8.647   6.262 -13.546  1.00  0.00           O  
ATOM   2787  N   ALA A 174       8.940  10.831 -10.617  1.00  0.00           N  
ATOM   2788  H   ALA A 174       9.058  11.018 -11.602  1.00  0.00           H  
ATOM   2789  CA  ALA A 174       9.886  11.443  -9.688  1.00  0.00           C  
ATOM   2790  HA  ALA A 174      10.305  10.665  -9.049  1.00  0.00           H  
ATOM   2791  C   ALA A 174       9.231  12.477  -8.758  1.00  0.00           C  
ATOM   2792  CB  ALA A 174      11.020  12.069 -10.508  1.00  0.00           C  
ATOM   2793  HB1 ALA A 174      11.560  11.290 -11.048  1.00  0.00           H  
ATOM   2794  HB2 ALA A 174      10.616  12.786 -11.222  1.00  0.00           H  
ATOM   2795  HB3 ALA A 174      11.706  12.600  -9.849  1.00  0.00           H  
ATOM   2796  O   ALA A 174       9.592  12.548  -7.584  1.00  0.00           O  
ATOM   2797  N   SER A 175       8.257  13.251  -9.244  1.00  0.00           N  
ATOM   2798  H   SER A 175       8.027  13.180 -10.225  1.00  0.00           H  
ATOM   2799  CA  SER A 175       7.616  14.310  -8.452  1.00  0.00           C  
ATOM   2800  HA  SER A 175       8.398  14.977  -8.088  1.00  0.00           H  
ATOM   2801  C   SER A 175       6.867  13.807  -7.211  1.00  0.00           C  
ATOM   2802  CB  SER A 175       6.683  15.143  -9.328  1.00  0.00           C  
ATOM   2803  HB2 SER A 175       6.345  15.992  -8.733  1.00  0.00           H  
ATOM   2804  HB3 SER A 175       7.223  15.521 -10.196  1.00  0.00           H  
ATOM   2805  O   SER A 175       6.760  14.534  -6.227  1.00  0.00           O  
ATOM   2806  OG  SER A 175       5.552  14.406  -9.747  1.00  0.00           O  
ATOM   2807  HG  SER A 175       5.822  13.598 -10.190  1.00  0.00           H  
ATOM   2808  N   TYR A 176       6.433  12.541  -7.188  1.00  0.00           N  
ATOM   2809  H   TYR A 176       6.569  11.975  -8.013  1.00  0.00           H  
ATOM   2810  CA  TYR A 176       5.744  11.948  -6.032  1.00  0.00           C  
ATOM   2811  HA  TYR A 176       5.048  12.689  -5.639  1.00  0.00           H  
ATOM   2812  C   TYR A 176       6.672  11.597  -4.859  1.00  0.00           C  
ATOM   2813  CB  TYR A 176       4.916  10.736  -6.475  1.00  0.00           C  
ATOM   2814  HB2 TYR A 176       5.520  10.082  -7.104  1.00  0.00           H  
ATOM   2815  HB3 TYR A 176       4.617  10.164  -5.597  1.00  0.00           H  
ATOM   2816  O   TYR A 176       6.192  11.207  -3.796  1.00  0.00           O  
ATOM   2817  CG  TYR A 176       3.659  11.147  -7.206  1.00  0.00           C  
ATOM   2818  CD1 TYR A 176       2.468  11.367  -6.490  1.00  0.00           C  
ATOM   2819  HD1 TYR A 176       2.437  11.194  -5.425  1.00  0.00           H  
ATOM   2820  CD2 TYR A 176       3.700  11.381  -8.588  1.00  0.00           C  
ATOM   2821  HD2 TYR A 176       4.618  11.205  -9.129  1.00  0.00           H  
ATOM   2822  CE1 TYR A 176       1.317  11.822  -7.160  1.00  0.00           C  
ATOM   2823  HE1 TYR A 176       0.399  11.961  -6.610  1.00  0.00           H  
ATOM   2824  CE2 TYR A 176       2.559  11.846  -9.262  1.00  0.00           C  
ATOM   2825  HE2 TYR A 176       2.600  12.042 -10.323  1.00  0.00           H  
ATOM   2826  OH  TYR A 176       0.232  12.419  -9.216  1.00  0.00           O  
ATOM   2827  HH  TYR A 176      -0.559  12.343  -8.677  1.00  0.00           H  
ATOM   2828  CZ  TYR A 176       1.358  12.047  -8.554  1.00  0.00           C  
ATOM   2829  N   LEU A 177       7.988  11.756  -5.029  1.00  0.00           N  
ATOM   2830  H   LEU A 177       8.310  12.081  -5.929  1.00  0.00           H  
ATOM   2831  CA  LEU A 177       8.992  11.596  -3.970  1.00  0.00           C  
ATOM   2832  HA  LEU A 177       8.582  10.959  -3.187  1.00  0.00           H  
ATOM   2833  C   LEU A 177       9.349  12.915  -3.273  1.00  0.00           C  
ATOM   2834  CB  LEU A 177      10.229  10.903  -4.559  1.00  0.00           C  
ATOM   2835  HB2 LEU A 177      11.094  11.036  -3.908  1.00  0.00           H  
ATOM   2836  HB3 LEU A 177      10.470  11.366  -5.516  1.00  0.00           H  
ATOM   2837  O   LEU A 177      10.341  12.964  -2.543  1.00  0.00           O  
ATOM   2838  CG  LEU A 177       9.990   9.401  -4.736  1.00  0.00           C  
ATOM   2839  HG  LEU A 177       8.968   9.214  -5.065  1.00  0.00           H  
ATOM   2840  CD1 LEU A 177      10.931   8.862  -5.796  1.00  0.00           C  
ATOM   2841 HD11 LEU A 177      10.778   9.410  -6.726  1.00  0.00           H  
ATOM   2842 HD12 LEU A 177      10.671   7.815  -5.955  1.00  0.00           H  
ATOM   2843 HD13 LEU A 177      11.966   8.948  -5.468  1.00  0.00           H  
ATOM   2844  CD2 LEU A 177      10.256   8.640  -3.436  1.00  0.00           C  
ATOM   2845 HD21 LEU A 177      10.085   7.575  -3.596  1.00  0.00           H  
ATOM   2846 HD22 LEU A 177       9.576   8.988  -2.658  1.00  0.00           H  
ATOM   2847 HD23 LEU A 177      11.282   8.792  -3.103  1.00  0.00           H  
ATOM   2848  N   GLY A 178       8.588  13.985  -3.519  1.00  0.00           N  
ATOM   2849  H   GLY A 178       7.802  13.898  -4.148  1.00  0.00           H  
ATOM   2850  CA  GLY A 178       8.827  15.283  -2.900  1.00  0.00           C  
ATOM   2851  HA2 GLY A 178       8.195  16.044  -3.358  1.00  0.00           H  
ATOM   2852  HA3 GLY A 178       9.873  15.544  -3.058  1.00  0.00           H  
ATOM   2853  C   GLY A 178       8.609  15.300  -1.394  1.00  0.00           C  
ATOM   2854  O   GLY A 178       7.857  14.491  -0.844  1.00  0.00           O  
ATOM   2855  N   TRP A 179       9.308  16.226  -0.743  1.00  0.00           N  
ATOM   2856  H   TRP A 179       9.983  16.765  -1.266  1.00  0.00           H  
ATOM   2857  CA  TRP A 179       9.189  16.532   0.680  1.00  0.00           C  
ATOM   2858  HA  TRP A 179       8.621  15.748   1.181  1.00  0.00           H  
ATOM   2859  C   TRP A 179       8.454  17.851   0.904  1.00  0.00           C  
ATOM   2860  CB  TRP A 179      10.582  16.586   1.309  1.00  0.00           C  
ATOM   2861  HB2 TRP A 179      11.145  17.397   0.847  1.00  0.00           H  
ATOM   2862  HB3 TRP A 179      10.480  16.827   2.368  1.00  0.00           H  
ATOM   2863  O   TRP A 179       8.240  18.645  -0.017  1.00  0.00           O  
ATOM   2864  CG  TRP A 179      11.410  15.346   1.222  1.00  0.00           C  
ATOM   2865  CD1 TRP A 179      10.982  14.103   0.900  1.00  0.00           C  
ATOM   2866  HD1 TRP A 179       9.964  13.848   0.648  1.00  0.00           H  
ATOM   2867  CD2 TRP A 179      12.820  15.209   1.553  1.00  0.00           C  
ATOM   2868  CE2 TRP A 179      13.183  13.837   1.411  1.00  0.00           C  
ATOM   2869  CE3 TRP A 179      13.808  16.101   2.018  1.00  0.00           C  
ATOM   2870  HE3 TRP A 179      13.552  17.141   2.158  1.00  0.00           H  
ATOM   2871  NE1 TRP A 179      12.029  13.209   1.000  1.00  0.00           N  
ATOM   2872  HE1 TRP A 179      11.910  12.208   0.937  1.00  0.00           H  
ATOM   2873  CH2 TRP A 179      15.407  14.271   2.241  1.00  0.00           C  
ATOM   2874  HH2 TRP A 179      16.373  13.915   2.567  1.00  0.00           H  
ATOM   2875  CZ2 TRP A 179      14.463  13.367   1.729  1.00  0.00           C  
ATOM   2876  HZ2 TRP A 179      14.692  12.314   1.657  1.00  0.00           H  
ATOM   2877  CZ3 TRP A 179      15.087  15.634   2.370  1.00  0.00           C  
ATOM   2878  HZ3 TRP A 179      15.815  16.316   2.783  1.00  0.00           H  
ATOM   2879  N   LYS A 180       8.076  18.115   2.157  1.00  0.00           N  
ATOM   2880  H   LYS A 180       8.331  17.465   2.887  1.00  0.00           H  
ATOM   2881  CA  LYS A 180       7.467  19.393   2.522  1.00  0.00           C  
ATOM   2882  HA  LYS A 180       6.586  19.534   1.896  1.00  0.00           H  
ATOM   2883  C   LYS A 180       8.448  20.538   2.235  1.00  0.00           C  
ATOM   2884  CB  LYS A 180       7.019  19.343   3.985  1.00  0.00           C  
ATOM   2885  HB2 LYS A 180       6.370  18.478   4.119  1.00  0.00           H  
ATOM   2886  HB3 LYS A 180       7.889  19.228   4.633  1.00  0.00           H  
ATOM   2887  O   LYS A 180       9.595  20.507   2.669  1.00  0.00           O  
ATOM   2888  CG  LYS A 180       6.247  20.611   4.372  1.00  0.00           C  
ATOM   2889  HG2 LYS A 180       5.432  20.766   3.665  1.00  0.00           H  
ATOM   2890  HG3 LYS A 180       6.914  21.472   4.344  1.00  0.00           H  
ATOM   2891  CD  LYS A 180       5.669  20.467   5.780  1.00  0.00           C  
ATOM   2892  HD2 LYS A 180       5.018  19.594   5.804  1.00  0.00           H  
ATOM   2893  HD3 LYS A 180       6.482  20.325   6.493  1.00  0.00           H  
ATOM   2894  CE  LYS A 180       4.862  21.715   6.145  1.00  0.00           C  
ATOM   2895  HE2 LYS A 180       5.532  22.575   6.165  1.00  0.00           H  
ATOM   2896  HE3 LYS A 180       4.119  21.881   5.365  1.00  0.00           H  
ATOM   2897  NZ  LYS A 180       4.189  21.542   7.455  1.00  0.00           N  
ATOM   2898  HZ1 LYS A 180       3.548  20.763   7.406  1.00  0.00           H  
ATOM   2899  HZ2 LYS A 180       4.860  21.343   8.183  1.00  0.00           H  
ATOM   2900  HZ3 LYS A 180       3.656  22.364   7.701  1.00  0.00           H  
ATOM   2901  N   GLY A 181       7.977  21.556   1.515  1.00  0.00           N  
ATOM   2902  H   GLY A 181       7.038  21.484   1.150  1.00  0.00           H  
ATOM   2903  CA  GLY A 181       8.789  22.701   1.084  1.00  0.00           C  
ATOM   2904  HA2 GLY A 181       8.137  23.567   0.968  1.00  0.00           H  
ATOM   2905  HA3 GLY A 181       9.533  22.929   1.846  1.00  0.00           H  
ATOM   2906  C   GLY A 181       9.525  22.502  -0.247  1.00  0.00           C  
ATOM   2907  O   GLY A 181      10.201  23.424  -0.708  1.00  0.00           O  
ATOM   2908  N   GLU A 182       9.392  21.340  -0.897  1.00  0.00           N  
ATOM   2909  H   GLU A 182       8.842  20.596  -0.492  1.00  0.00           H  
ATOM   2910  CA  GLU A 182       9.974  21.093  -2.218  1.00  0.00           C  
ATOM   2911  HA  GLU A 182      10.845  21.744  -2.294  1.00  0.00           H  
ATOM   2912  C   GLU A 182       9.069  21.518  -3.383  1.00  0.00           C  
ATOM   2913  CB  GLU A 182      10.513  19.669  -2.360  1.00  0.00           C  
ATOM   2914  HB2 GLU A 182      10.851  19.532  -3.388  1.00  0.00           H  
ATOM   2915  HB3 GLU A 182       9.725  18.944  -2.161  1.00  0.00           H  
ATOM   2916  O   GLU A 182       8.582  20.701  -4.164  1.00  0.00           O  
ATOM   2917  CG  GLU A 182      11.711  19.427  -1.438  1.00  0.00           C  
ATOM   2918  HG2 GLU A 182      11.370  19.326  -0.408  1.00  0.00           H  
ATOM   2919  HG3 GLU A 182      12.394  20.275  -1.491  1.00  0.00           H  
ATOM   2920  CD  GLU A 182      12.442  18.166  -1.881  1.00  0.00           C  
ATOM   2921  OE1 GLU A 182      13.654  18.241  -2.198  1.00  0.00           O  
ATOM   2922  OE2 GLU A 182      11.792  17.104  -1.984  1.00  0.00           O  
ATOM   2923  N   ASN A 183       8.886  22.833  -3.520  1.00  0.00           N  
ATOM   2924  H   ASN A 183       9.221  23.420  -2.770  1.00  0.00           H  
ATOM   2925  CA  ASN A 183       7.946  23.424  -4.478  1.00  0.00           C  
ATOM   2926  HA  ASN A 183       6.949  23.041  -4.257  1.00  0.00           H  
ATOM   2927  C   ASN A 183       8.238  23.088  -5.956  1.00  0.00           C  
ATOM   2928  CB  ASN A 183       7.937  24.951  -4.284  1.00  0.00           C  
ATOM   2929  HB2 ASN A 183       8.929  25.344  -4.508  1.00  0.00           H  
ATOM   2930  HB3 ASN A 183       7.239  25.386  -4.999  1.00  0.00           H  
ATOM   2931  O   ASN A 183       7.304  23.031  -6.751  1.00  0.00           O  
ATOM   2932  CG  ASN A 183       7.524  25.415  -2.897  1.00  0.00           C  
ATOM   2933  ND2 ASN A 183       7.764  26.667  -2.588  1.00  0.00           N  
ATOM   2934 HD21 ASN A 183       8.105  27.300  -3.298  1.00  0.00           H  
ATOM   2935 HD22 ASN A 183       7.438  26.956  -1.677  1.00  0.00           H  
ATOM   2936  OD1 ASN A 183       7.019  24.694  -2.058  1.00  0.00           O  
ATOM   2937  N   ILE A 184       9.495  22.828  -6.349  1.00  0.00           N  
ATOM   2938  H   ILE A 184      10.215  22.740  -5.645  1.00  0.00           H  
ATOM   2939  CA  ILE A 184       9.828  22.470  -7.745  1.00  0.00           C  
ATOM   2940  HA  ILE A 184       9.401  23.223  -8.406  1.00  0.00           H  
ATOM   2941  C   ILE A 184       9.183  21.131  -8.113  1.00  0.00           C  
ATOM   2942  CB  ILE A 184      11.360  22.422  -7.989  1.00  0.00           C  
ATOM   2943  HB  ILE A 184      11.805  21.698  -7.305  1.00  0.00           H  
ATOM   2944  O   ILE A 184       8.792  20.927  -9.260  1.00  0.00           O  
ATOM   2945  CG1 ILE A 184      11.998  23.806  -7.736  1.00  0.00           C  
ATOM   2946 HG12 ILE A 184      11.681  24.495  -8.518  1.00  0.00           H  
ATOM   2947 HG13 ILE A 184      11.644  24.202  -6.784  1.00  0.00           H  
ATOM   2948  CG2 ILE A 184      11.700  21.923  -9.406  1.00  0.00           C  
ATOM   2949 HG21 ILE A 184      11.404  20.881  -9.521  1.00  0.00           H  
ATOM   2950 HG22 ILE A 184      11.174  22.528 -10.145  1.00  0.00           H  
ATOM   2951 HG23 ILE A 184      12.772  21.980  -9.595  1.00  0.00           H  
ATOM   2952  CD1 ILE A 184      13.531  23.795  -7.672  1.00  0.00           C  
ATOM   2953 HD11 ILE A 184      13.865  23.096  -6.905  1.00  0.00           H  
ATOM   2954 HD12 ILE A 184      13.874  24.796  -7.411  1.00  0.00           H  
ATOM   2955 HD13 ILE A 184      13.960  23.520  -8.635  1.00  0.00           H  
ATOM   2956  N   LEU A 185       9.051  20.209  -7.157  1.00  0.00           N  
ATOM   2957  H   LEU A 185       9.295  20.456  -6.208  1.00  0.00           H  
ATOM   2958  CA  LEU A 185       8.412  18.916  -7.398  1.00  0.00           C  
ATOM   2959  HA  LEU A 185       8.737  18.541  -8.369  1.00  0.00           H  
ATOM   2960  C   LEU A 185       6.890  19.050  -7.481  1.00  0.00           C  
ATOM   2961  CB  LEU A 185       8.843  17.909  -6.324  1.00  0.00           C  
ATOM   2962  HB2 LEU A 185       8.327  16.964  -6.492  1.00  0.00           H  
ATOM   2963  HB3 LEU A 185       8.533  18.289  -5.351  1.00  0.00           H  
ATOM   2964  O   LEU A 185       6.290  18.402  -8.335  1.00  0.00           O  
ATOM   2965  CG  LEU A 185      10.359  17.663  -6.316  1.00  0.00           C  
ATOM   2966  HG  LEU A 185      10.886  18.613  -6.227  1.00  0.00           H  
ATOM   2967  CD1 LEU A 185      10.735  16.822  -5.111  1.00  0.00           C  
ATOM   2968 HD11 LEU A 185      11.817  16.839  -4.978  1.00  0.00           H  
ATOM   2969 HD12 LEU A 185      10.301  17.282  -4.224  1.00  0.00           H  
ATOM   2970 HD13 LEU A 185      10.373  15.801  -5.231  1.00  0.00           H  
ATOM   2971  CD2 LEU A 185      10.866  16.936  -7.563  1.00  0.00           C  
ATOM   2972 HD21 LEU A 185      11.939  16.775  -7.455  1.00  0.00           H  
ATOM   2973 HD22 LEU A 185      10.694  17.544  -8.451  1.00  0.00           H  
ATOM   2974 HD23 LEU A 185      10.367  15.973  -7.669  1.00  0.00           H  
ATOM   2975  N   ASP A 186       6.280  19.930  -6.683  1.00  0.00           N  
ATOM   2976  H   ASP A 186       6.825  20.418  -5.987  1.00  0.00           H  
ATOM   2977  CA  ASP A 186       4.853  20.261  -6.810  1.00  0.00           C  
ATOM   2978  HA  ASP A 186       4.270  19.344  -6.740  1.00  0.00           H  
ATOM   2979  C   ASP A 186       4.559  20.890  -8.193  1.00  0.00           C  
ATOM   2980  CB  ASP A 186       4.417  21.192  -5.657  1.00  0.00           C  
ATOM   2981  HB2 ASP A 186       3.417  21.564  -5.883  1.00  0.00           H  
ATOM   2982  HB3 ASP A 186       5.084  22.053  -5.619  1.00  0.00           H  
ATOM   2983  O   ASP A 186       3.628  20.480  -8.894  1.00  0.00           O  
ATOM   2984  CG  ASP A 186       4.358  20.528  -4.266  1.00  0.00           C  
ATOM   2985  OD1 ASP A 186       3.953  19.348  -4.153  1.00  0.00           O  
ATOM   2986  OD2 ASP A 186       4.637  21.211  -3.255  1.00  0.00           O  
ATOM   2987  N   GLU A 187       5.409  21.816  -8.654  1.00  0.00           N  
ATOM   2988  H   GLU A 187       6.124  22.157  -8.028  1.00  0.00           H  
ATOM   2989  CA  GLU A 187       5.337  22.392 -10.005  1.00  0.00           C  
ATOM   2990  HA  GLU A 187       4.353  22.835 -10.156  1.00  0.00           H  
ATOM   2991  C   GLU A 187       5.542  21.332 -11.098  1.00  0.00           C  
ATOM   2992  CB  GLU A 187       6.401  23.485 -10.168  1.00  0.00           C  
ATOM   2993  HB2 GLU A 187       7.360  23.088  -9.837  1.00  0.00           H  
ATOM   2994  HB3 GLU A 187       6.482  23.734 -11.226  1.00  0.00           H  
ATOM   2995  O   GLU A 187       4.785  21.288 -12.073  1.00  0.00           O  
ATOM   2996  CG  GLU A 187       6.094  24.778  -9.397  1.00  0.00           C  
ATOM   2997  HG2 GLU A 187       5.222  25.252  -9.847  1.00  0.00           H  
ATOM   2998  HG3 GLU A 187       5.845  24.535  -8.364  1.00  0.00           H  
ATOM   2999  CD  GLU A 187       7.281  25.758  -9.418  1.00  0.00           C  
ATOM   3000  OE1 GLU A 187       7.262  26.708  -8.602  1.00  0.00           O  
ATOM   3001  OE2 GLU A 187       8.208  25.555 -10.241  1.00  0.00           O  
ATOM   3002  N   ALA A 188       6.527  20.442 -10.932  1.00  0.00           N  
ATOM   3003  H   ALA A 188       7.136  20.554 -10.134  1.00  0.00           H  
ATOM   3004  CA  ALA A 188       6.799  19.347 -11.862  1.00  0.00           C  
ATOM   3005  HA  ALA A 188       6.996  19.768 -12.848  1.00  0.00           H  
ATOM   3006  C   ALA A 188       5.602  18.398 -11.972  1.00  0.00           C  
ATOM   3007  CB  ALA A 188       8.039  18.575 -11.397  1.00  0.00           C  
ATOM   3008  HB1 ALA A 188       7.848  18.100 -10.435  1.00  0.00           H  
ATOM   3009  HB2 ALA A 188       8.280  17.802 -12.127  1.00  0.00           H  
ATOM   3010  HB3 ALA A 188       8.889  19.249 -11.293  1.00  0.00           H  
ATOM   3011  O   ALA A 188       5.224  18.003 -13.079  1.00  0.00           O  
ATOM   3012  N   LYS A 189       4.973  18.057 -10.842  1.00  0.00           N  
ATOM   3013  H   LYS A 189       5.350  18.407  -9.973  1.00  0.00           H  
ATOM   3014  CA  LYS A 189       3.768  17.225 -10.780  1.00  0.00           C  
ATOM   3015  HA  LYS A 189       3.976  16.253 -11.226  1.00  0.00           H  
ATOM   3016  C   LYS A 189       2.626  17.870 -11.560  1.00  0.00           C  
ATOM   3017  CB  LYS A 189       3.392  17.013  -9.304  1.00  0.00           C  
ATOM   3018  HB2 LYS A 189       3.179  17.978  -8.844  1.00  0.00           H  
ATOM   3019  HB3 LYS A 189       4.234  16.572  -8.771  1.00  0.00           H  
ATOM   3020  O   LYS A 189       2.039  17.221 -12.429  1.00  0.00           O  
ATOM   3021  CG  LYS A 189       2.172  16.101  -9.128  1.00  0.00           C  
ATOM   3022  HG2 LYS A 189       1.318  16.532  -9.652  1.00  0.00           H  
ATOM   3023  HG3 LYS A 189       2.383  15.114  -9.541  1.00  0.00           H  
ATOM   3024  CD  LYS A 189       1.828  15.979  -7.639  1.00  0.00           C  
ATOM   3025  HD2 LYS A 189       2.593  15.389  -7.134  1.00  0.00           H  
ATOM   3026  HD3 LYS A 189       1.796  16.974  -7.194  1.00  0.00           H  
ATOM   3027  CE  LYS A 189       0.457  15.322  -7.480  1.00  0.00           C  
ATOM   3028  HE2 LYS A 189      -0.269  15.879  -8.071  1.00  0.00           H  
ATOM   3029  HE3 LYS A 189       0.507  14.305  -7.869  1.00  0.00           H  
ATOM   3030  NZ  LYS A 189       0.018  15.311  -6.069  1.00  0.00           N  
ATOM   3031  HZ1 LYS A 189      -0.924  14.964  -5.959  1.00  0.00           H  
ATOM   3032  HZ2 LYS A 189      -0.127  16.236  -5.690  1.00  0.00           H  
ATOM   3033  HZ3 LYS A 189       0.640  14.817  -5.445  1.00  0.00           H  
ATOM   3034  N   ALA A 190       2.332  19.146 -11.306  1.00  0.00           N  
ATOM   3035  H   ALA A 190       2.848  19.619 -10.578  1.00  0.00           H  
ATOM   3036  CA  ALA A 190       1.266  19.873 -11.995  1.00  0.00           C  
ATOM   3037  HA  ALA A 190       0.331  19.328 -11.865  1.00  0.00           H  
ATOM   3038  C   ALA A 190       1.531  19.989 -13.509  1.00  0.00           C  
ATOM   3039  CB  ALA A 190       1.116  21.249 -11.334  1.00  0.00           C  
ATOM   3040  HB1 ALA A 190       2.042  21.816 -11.429  1.00  0.00           H  
ATOM   3041  HB2 ALA A 190       0.304  21.802 -11.806  1.00  0.00           H  
ATOM   3042  HB3 ALA A 190       0.891  21.125 -10.275  1.00  0.00           H  
ATOM   3043  O   ALA A 190       0.654  19.691 -14.328  1.00  0.00           O  
ATOM   3044  N   PHE A 191       2.758  20.360 -13.886  1.00  0.00           N  
ATOM   3045  H   PHE A 191       3.422  20.600 -13.164  1.00  0.00           H  
ATOM   3046  CA  PHE A 191       3.192  20.496 -15.276  1.00  0.00           C  
ATOM   3047  HA  PHE A 191       2.551  21.219 -15.781  1.00  0.00           H  
ATOM   3048  C   PHE A 191       3.089  19.175 -16.048  1.00  0.00           C  
ATOM   3049  CB  PHE A 191       4.633  21.027 -15.294  1.00  0.00           C  
ATOM   3050  HB2 PHE A 191       5.245  20.427 -14.620  1.00  0.00           H  
ATOM   3051  HB3 PHE A 191       4.641  22.049 -14.917  1.00  0.00           H  
ATOM   3052  O   PHE A 191       2.430  19.104 -17.089  1.00  0.00           O  
ATOM   3053  CG  PHE A 191       5.266  21.002 -16.670  1.00  0.00           C  
ATOM   3054  CD1 PHE A 191       6.212  20.011 -16.997  1.00  0.00           C  
ATOM   3055  HD1 PHE A 191       6.515  19.287 -16.255  1.00  0.00           H  
ATOM   3056  CD2 PHE A 191       4.895  21.959 -17.631  1.00  0.00           C  
ATOM   3057  HD2 PHE A 191       4.187  22.735 -17.381  1.00  0.00           H  
ATOM   3058  CE1 PHE A 191       6.777  19.972 -18.284  1.00  0.00           C  
ATOM   3059  HE1 PHE A 191       7.514  19.222 -18.530  1.00  0.00           H  
ATOM   3060  CE2 PHE A 191       5.467  21.924 -18.913  1.00  0.00           C  
ATOM   3061  HE2 PHE A 191       5.206  22.676 -19.643  1.00  0.00           H  
ATOM   3062  CZ  PHE A 191       6.401  20.929 -19.242  1.00  0.00           C  
ATOM   3063  HZ  PHE A 191       6.838  20.915 -20.230  1.00  0.00           H  
ATOM   3064  N   THR A 192       3.696  18.109 -15.523  1.00  0.00           N  
ATOM   3065  H   THR A 192       4.189  18.218 -14.648  1.00  0.00           H  
ATOM   3066  CA  THR A 192       3.710  16.798 -16.185  1.00  0.00           C  
ATOM   3067  HA  THR A 192       4.066  16.929 -17.207  1.00  0.00           H  
ATOM   3068  C   THR A 192       2.314  16.196 -16.273  1.00  0.00           C  
ATOM   3069  CB  THR A 192       4.635  15.797 -15.492  1.00  0.00           C  
ATOM   3070  HB  THR A 192       4.495  14.829 -15.973  1.00  0.00           H  
ATOM   3071  O   THR A 192       1.944  15.705 -17.337  1.00  0.00           O  
ATOM   3072  CG2 THR A 192       6.107  16.165 -15.610  1.00  0.00           C  
ATOM   3073 HG21 THR A 192       6.295  17.165 -15.220  1.00  0.00           H  
ATOM   3074 HG22 THR A 192       6.414  16.119 -16.655  1.00  0.00           H  
ATOM   3075 HG23 THR A 192       6.690  15.441 -15.041  1.00  0.00           H  
ATOM   3076  OG1 THR A 192       4.322  15.683 -14.127  1.00  0.00           O  
ATOM   3077  HG1 THR A 192       4.687  16.448 -13.676  1.00  0.00           H  
ATOM   3078  N   THR A 193       1.496  16.312 -15.220  1.00  0.00           N  
ATOM   3079  H   THR A 193       1.879  16.677 -14.359  1.00  0.00           H  
ATOM   3080  CA  THR A 193       0.093  15.869 -15.239  1.00  0.00           C  
ATOM   3081  HA  THR A 193       0.065  14.792 -15.403  1.00  0.00           H  
ATOM   3082  C   THR A 193      -0.679  16.544 -16.370  1.00  0.00           C  
ATOM   3083  CB  THR A 193      -0.606  16.171 -13.904  1.00  0.00           C  
ATOM   3084  HB  THR A 193      -0.584  17.242 -13.704  1.00  0.00           H  
ATOM   3085  O   THR A 193      -1.403  15.873 -17.108  1.00  0.00           O  
ATOM   3086  CG2 THR A 193      -2.057  15.684 -13.875  1.00  0.00           C  
ATOM   3087 HG21 THR A 193      -2.662  16.265 -14.570  1.00  0.00           H  
ATOM   3088 HG22 THR A 193      -2.089  14.627 -14.139  1.00  0.00           H  
ATOM   3089 HG23 THR A 193      -2.453  15.815 -12.868  1.00  0.00           H  
ATOM   3090  OG1 THR A 193       0.044  15.497 -12.864  1.00  0.00           O  
ATOM   3091  HG1 THR A 193       0.819  16.011 -12.626  1.00  0.00           H  
ATOM   3092  N   LYS A 194      -0.503  17.860 -16.550  1.00  0.00           N  
ATOM   3093  H   LYS A 194       0.114  18.350 -15.917  1.00  0.00           H  
ATOM   3094  CA  LYS A 194      -1.144  18.621 -17.628  1.00  0.00           C  
ATOM   3095  HA  LYS A 194      -2.217  18.435 -17.588  1.00  0.00           H  
ATOM   3096  C   LYS A 194      -0.681  18.156 -19.013  1.00  0.00           C  
ATOM   3097  CB  LYS A 194      -0.903  20.119 -17.395  1.00  0.00           C  
ATOM   3098  HB2 LYS A 194       0.169  20.317 -17.413  1.00  0.00           H  
ATOM   3099  HB3 LYS A 194      -1.279  20.387 -16.407  1.00  0.00           H  
ATOM   3100  O   LYS A 194      -1.539  17.834 -19.836  1.00  0.00           O  
ATOM   3101  CG  LYS A 194      -1.593  20.999 -18.448  1.00  0.00           C  
ATOM   3102  HG2 LYS A 194      -1.245  20.726 -19.444  1.00  0.00           H  
ATOM   3103  HG3 LYS A 194      -2.672  20.856 -18.395  1.00  0.00           H  
ATOM   3104  CD  LYS A 194      -1.253  22.471 -18.198  1.00  0.00           C  
ATOM   3105  HD2 LYS A 194      -0.169  22.584 -18.189  1.00  0.00           H  
ATOM   3106  HD3 LYS A 194      -1.646  22.771 -17.227  1.00  0.00           H  
ATOM   3107  CE  LYS A 194      -1.846  23.356 -19.298  1.00  0.00           C  
ATOM   3108  HE2 LYS A 194      -1.494  22.991 -20.262  1.00  0.00           H  
ATOM   3109  HE3 LYS A 194      -2.931  23.262 -19.276  1.00  0.00           H  
ATOM   3110  NZ  LYS A 194      -1.442  24.772 -19.110  1.00  0.00           N  
ATOM   3111  HZ1 LYS A 194      -0.435  24.856 -19.137  1.00  0.00           H  
ATOM   3112  HZ2 LYS A 194      -1.753  25.115 -18.212  1.00  0.00           H  
ATOM   3113  HZ3 LYS A 194      -1.829  25.360 -19.834  1.00  0.00           H  
ATOM   3114  N   CYS A 195       0.632  18.083 -19.275  1.00  0.00           N  
ATOM   3115  H   CYS A 195       1.290  18.364 -18.562  1.00  0.00           H  
ATOM   3116  CA  CYS A 195       1.137  17.628 -20.581  1.00  0.00           C  
ATOM   3117  HA  CYS A 195       0.746  18.279 -21.363  1.00  0.00           H  
ATOM   3118  C   CYS A 195       0.665  16.189 -20.876  1.00  0.00           C  
ATOM   3119  CB  CYS A 195       2.675  17.641 -20.665  1.00  0.00           C  
ATOM   3120  HB2 CYS A 195       3.041  16.988 -19.873  1.00  0.00           H  
ATOM   3121  HB3 CYS A 195       2.945  17.169 -21.610  1.00  0.00           H  
ATOM   3122  O   CYS A 195       0.101  15.931 -21.939  1.00  0.00           O  
ATOM   3123  SG  CYS A 195       3.669  19.164 -20.560  1.00  0.00           S  
ATOM   3124  N   LEU A 196       0.839  15.255 -19.930  1.00  0.00           N  
ATOM   3125  H   LEU A 196       1.263  15.527 -19.054  1.00  0.00           H  
ATOM   3126  CA  LEU A 196       0.515  13.838 -20.122  1.00  0.00           C  
ATOM   3127  HA  LEU A 196       1.021  13.484 -21.020  1.00  0.00           H  
ATOM   3128  C   LEU A 196      -0.984  13.622 -20.367  1.00  0.00           C  
ATOM   3129  CB  LEU A 196       1.011  13.014 -18.917  1.00  0.00           C  
ATOM   3130  HB2 LEU A 196       0.602  12.007 -18.995  1.00  0.00           H  
ATOM   3131  HB3 LEU A 196       0.609  13.462 -18.008  1.00  0.00           H  
ATOM   3132  O   LEU A 196      -1.339  12.901 -21.298  1.00  0.00           O  
ATOM   3133  CG  LEU A 196       2.543  12.892 -18.778  1.00  0.00           C  
ATOM   3134  HG  LEU A 196       2.998  13.882 -18.775  1.00  0.00           H  
ATOM   3135  CD1 LEU A 196       2.881  12.199 -17.457  1.00  0.00           C  
ATOM   3136 HD11 LEU A 196       3.963  12.159 -17.327  1.00  0.00           H  
ATOM   3137 HD12 LEU A 196       2.476  11.187 -17.440  1.00  0.00           H  
ATOM   3138 HD13 LEU A 196       2.461  12.764 -16.625  1.00  0.00           H  
ATOM   3139  CD2 LEU A 196       3.174  12.084 -19.915  1.00  0.00           C  
ATOM   3140 HD21 LEU A 196       4.240  11.954 -19.727  1.00  0.00           H  
ATOM   3141 HD22 LEU A 196       2.706  11.102 -19.984  1.00  0.00           H  
ATOM   3142 HD23 LEU A 196       3.055  12.611 -20.862  1.00  0.00           H  
ATOM   3143  N   LYS A 197      -1.874  14.296 -19.620  1.00  0.00           N  
ATOM   3144  H   LYS A 197      -1.532  14.878 -18.869  1.00  0.00           H  
ATOM   3145  CA  LYS A 197      -3.329  14.230 -19.863  1.00  0.00           C  
ATOM   3146  HA  LYS A 197      -3.642  13.187 -19.836  1.00  0.00           H  
ATOM   3147  C   LYS A 197      -3.723  14.748 -21.249  1.00  0.00           C  
ATOM   3148  CB  LYS A 197      -4.105  14.994 -18.779  1.00  0.00           C  
ATOM   3149  HB2 LYS A 197      -3.632  15.959 -18.596  1.00  0.00           H  
ATOM   3150  HB3 LYS A 197      -5.118  15.177 -19.138  1.00  0.00           H  
ATOM   3151  O   LYS A 197      -4.658  14.216 -21.833  1.00  0.00           O  
ATOM   3152  CG  LYS A 197      -4.206  14.189 -17.475  1.00  0.00           C  
ATOM   3153  HG2 LYS A 197      -3.207  13.975 -17.095  1.00  0.00           H  
ATOM   3154  HG3 LYS A 197      -4.708  13.244 -17.683  1.00  0.00           H  
ATOM   3155  CD  LYS A 197      -5.006  14.952 -16.409  1.00  0.00           C  
ATOM   3156  HD2 LYS A 197      -4.490  15.884 -16.178  1.00  0.00           H  
ATOM   3157  HD3 LYS A 197      -6.000  15.177 -16.796  1.00  0.00           H  
ATOM   3158  CE  LYS A 197      -5.127  14.091 -15.143  1.00  0.00           C  
ATOM   3159  HE2 LYS A 197      -5.631  13.160 -15.403  1.00  0.00           H  
ATOM   3160  HE3 LYS A 197      -4.124  13.832 -14.803  1.00  0.00           H  
ATOM   3161  NZ  LYS A 197      -5.866  14.778 -14.051  1.00  0.00           N  
ATOM   3162  HZ1 LYS A 197      -5.921  14.175 -13.242  1.00  0.00           H  
ATOM   3163  HZ2 LYS A 197      -6.808  15.007 -14.333  1.00  0.00           H  
ATOM   3164  HZ3 LYS A 197      -5.389  15.621 -13.766  1.00  0.00           H  
ATOM   3165  N   SER A 198      -3.016  15.747 -21.780  1.00  0.00           N  
ATOM   3166  H   SER A 198      -2.289  16.170 -21.221  1.00  0.00           H  
ATOM   3167  CA  SER A 198      -3.290  16.288 -23.120  1.00  0.00           C  
ATOM   3168  HA  SER A 198      -4.370  16.325 -23.259  1.00  0.00           H  
ATOM   3169  C   SER A 198      -2.739  15.431 -24.267  1.00  0.00           C  
ATOM   3170  CB  SER A 198      -2.774  17.727 -23.218  1.00  0.00           C  
ATOM   3171  HB2 SER A 198      -3.162  18.178 -24.131  1.00  0.00           H  
ATOM   3172  HB3 SER A 198      -3.156  18.296 -22.371  1.00  0.00           H  
ATOM   3173  O   SER A 198      -3.260  15.491 -25.378  1.00  0.00           O  
ATOM   3174  OG  SER A 198      -1.360  17.819 -23.235  1.00  0.00           O  
ATOM   3175  HG  SER A 198      -0.960  17.081 -22.769  1.00  0.00           H  
ATOM   3176  N   ALA A 199      -1.698  14.635 -24.009  1.00  0.00           N  
ATOM   3177  H   ALA A 199      -1.292  14.662 -23.085  1.00  0.00           H  
ATOM   3178  CA  ALA A 199      -0.962  13.918 -25.048  1.00  0.00           C  
ATOM   3179  HA  ALA A 199      -1.194  14.351 -26.021  1.00  0.00           H  
ATOM   3180  C   ALA A 199      -1.295  12.421 -25.138  1.00  0.00           C  
ATOM   3181  CB  ALA A 199       0.535  14.139 -24.794  1.00  0.00           C  
ATOM   3182  HB1 ALA A 199       0.757  15.206 -24.788  1.00  0.00           H  
ATOM   3183  HB2 ALA A 199       0.821  13.707 -23.835  1.00  0.00           H  
ATOM   3184  HB3 ALA A 199       1.115  13.665 -25.585  1.00  0.00           H  
ATOM   3185  O   ALA A 199      -1.096  11.833 -26.200  1.00  0.00           O  
ATOM   3186  N   TRP A 200      -1.761  11.784 -24.053  1.00  0.00           N  
ATOM   3187  H   TRP A 200      -1.900  12.317 -23.206  1.00  0.00           H  
ATOM   3188  CA  TRP A 200      -1.680  10.320 -23.928  1.00  0.00           C  
ATOM   3189  HA  TRP A 200      -0.629  10.069 -24.071  1.00  0.00           H  
ATOM   3190  C   TRP A 200      -2.448   9.523 -24.993  1.00  0.00           C  
ATOM   3191  CB  TRP A 200      -2.062   9.855 -22.519  1.00  0.00           C  
ATOM   3192  HB2 TRP A 200      -1.718   8.827 -22.400  1.00  0.00           H  
ATOM   3193  HB3 TRP A 200      -1.532  10.456 -21.780  1.00  0.00           H  
ATOM   3194  O   TRP A 200      -2.001   8.438 -25.363  1.00  0.00           O  
ATOM   3195  CG  TRP A 200      -3.523   9.883 -22.215  1.00  0.00           C  
ATOM   3196  CD1 TRP A 200      -4.215  10.956 -21.782  1.00  0.00           C  
ATOM   3197  HD1 TRP A 200      -3.779  11.928 -21.602  1.00  0.00           H  
ATOM   3198  CD2 TRP A 200      -4.510   8.832 -22.434  1.00  0.00           C  
ATOM   3199  CE2 TRP A 200      -5.796   9.348 -22.100  1.00  0.00           C  
ATOM   3200  CE3 TRP A 200      -4.451   7.519 -22.952  1.00  0.00           C  
ATOM   3201  HE3 TRP A 200      -3.496   7.123 -23.264  1.00  0.00           H  
ATOM   3202  NE1 TRP A 200      -5.558  10.648 -21.709  1.00  0.00           N  
ATOM   3203  HE1 TRP A 200      -6.279  11.341 -21.564  1.00  0.00           H  
ATOM   3204  CH2 TRP A 200      -6.880   7.305 -22.805  1.00  0.00           C  
ATOM   3205  HH2 TRP A 200      -7.788   6.763 -23.025  1.00  0.00           H  
ATOM   3206  CZ2 TRP A 200      -6.968   8.602 -22.274  1.00  0.00           C  
ATOM   3207  HZ2 TRP A 200      -7.932   9.058 -22.101  1.00  0.00           H  
ATOM   3208  CZ3 TRP A 200      -5.625   6.764 -23.141  1.00  0.00           C  
ATOM   3209  HZ3 TRP A 200      -5.564   5.791 -23.606  1.00  0.00           H  
ATOM   3210  N   GLU A 201      -3.555  10.055 -25.518  1.00  0.00           N  
ATOM   3211  H   GLU A 201      -3.895  10.927 -25.139  1.00  0.00           H  
ATOM   3212  CA  GLU A 201      -4.345   9.406 -26.578  1.00  0.00           C  
ATOM   3213  HA  GLU A 201      -4.504   8.361 -26.311  1.00  0.00           H  
ATOM   3214  C   GLU A 201      -3.638   9.408 -27.944  1.00  0.00           C  
ATOM   3215  CB  GLU A 201      -5.723  10.081 -26.700  1.00  0.00           C  
ATOM   3216  HB2 GLU A 201      -6.260   9.626 -27.532  1.00  0.00           H  
ATOM   3217  HB3 GLU A 201      -5.585  11.142 -26.909  1.00  0.00           H  
ATOM   3218  O   GLU A 201      -3.933   8.566 -28.788  1.00  0.00           O  
ATOM   3219  CG  GLU A 201      -6.560   9.905 -25.425  1.00  0.00           C  
ATOM   3220  HG2 GLU A 201      -6.590   8.841 -25.188  1.00  0.00           H  
ATOM   3221  HG3 GLU A 201      -6.062  10.430 -24.610  1.00  0.00           H  
ATOM   3222  CD  GLU A 201      -7.997  10.435 -25.536  1.00  0.00           C  
ATOM   3223  OE1 GLU A 201      -8.835   9.980 -24.721  1.00  0.00           O  
ATOM   3224  OE2 GLU A 201      -8.250  11.298 -26.407  1.00  0.00           O  
ATOM   3225  N   ASN A 202      -2.677  10.315 -28.150  1.00  0.00           N  
ATOM   3226  H   ASN A 202      -2.427  10.918 -27.379  1.00  0.00           H  
ATOM   3227  CA  ASN A 202      -1.977  10.521 -29.422  1.00  0.00           C  
ATOM   3228  HA  ASN A 202      -2.515   9.992 -30.208  1.00  0.00           H  
ATOM   3229  C   ASN A 202      -0.546   9.951 -29.436  1.00  0.00           C  
ATOM   3230  CB  ASN A 202      -2.007  12.021 -29.760  1.00  0.00           C  
ATOM   3231  HB2 ASN A 202      -1.435  12.200 -30.671  1.00  0.00           H  
ATOM   3232  HB3 ASN A 202      -1.540  12.583 -28.951  1.00  0.00           H  
ATOM   3233  O   ASN A 202       0.188  10.161 -30.402  1.00  0.00           O  
ATOM   3234  CG  ASN A 202      -3.414  12.532 -30.007  1.00  0.00           C  
ATOM   3235  ND2 ASN A 202      -3.787  13.642 -29.413  1.00  0.00           N  
ATOM   3236 HD21 ASN A 202      -3.184  14.099 -28.744  1.00  0.00           H  
ATOM   3237 HD22 ASN A 202      -4.760  13.889 -29.528  1.00  0.00           H  
ATOM   3238  OD1 ASN A 202      -4.195  11.958 -30.744  1.00  0.00           O  
ATOM   3239  N   ILE A 203      -0.123   9.245 -28.381  1.00  0.00           N  
ATOM   3240  H   ILE A 203      -0.776   9.080 -27.628  1.00  0.00           H  
ATOM   3241  CA  ILE A 203       1.206   8.620 -28.318  1.00  0.00           C  
ATOM   3242  HA  ILE A 203       1.950   9.368 -28.592  1.00  0.00           H  
ATOM   3243  C   ILE A 203       1.284   7.474 -29.341  1.00  0.00           C  
ATOM   3244  CB  ILE A 203       1.525   8.134 -26.886  1.00  0.00           C  
ATOM   3245  HB  ILE A 203       0.730   7.454 -26.579  1.00  0.00           H  
ATOM   3246  O   ILE A 203       0.491   6.532 -29.294  1.00  0.00           O  
ATOM   3247  CG1 ILE A 203       1.574   9.302 -25.879  1.00  0.00           C  
ATOM   3248 HG12 ILE A 203       2.473   9.893 -26.056  1.00  0.00           H  
ATOM   3249 HG13 ILE A 203       0.714   9.954 -26.031  1.00  0.00           H  
ATOM   3250  CG2 ILE A 203       2.870   7.380 -26.860  1.00  0.00           C  
ATOM   3251 HG21 ILE A 203       3.118   7.054 -25.850  1.00  0.00           H  
ATOM   3252 HG22 ILE A 203       2.814   6.482 -27.475  1.00  0.00           H  
ATOM   3253 HG23 ILE A 203       3.672   8.015 -27.237  1.00  0.00           H  
ATOM   3254  CD1 ILE A 203       1.544   8.843 -24.413  1.00  0.00           C  
ATOM   3255 HD11 ILE A 203       2.381   8.187 -24.175  1.00  0.00           H  
ATOM   3256 HD12 ILE A 203       0.617   8.303 -24.220  1.00  0.00           H  
ATOM   3257 HD13 ILE A 203       1.590   9.717 -23.763  1.00  0.00           H  
ATOM   3258  N   SER A 204       2.274   7.523 -30.237  1.00  0.00           N  
ATOM   3259  H   SER A 204       2.914   8.304 -30.218  1.00  0.00           H  
ATOM   3260  CA  SER A 204       2.510   6.509 -31.276  1.00  0.00           C  
ATOM   3261  HA  SER A 204       1.598   6.392 -31.861  1.00  0.00           H  
ATOM   3262  C   SER A 204       2.861   5.138 -30.702  1.00  0.00           C  
ATOM   3263  CB  SER A 204       3.637   6.966 -32.218  1.00  0.00           C  
ATOM   3264  HB2 SER A 204       4.058   6.110 -32.745  1.00  0.00           H  
ATOM   3265  HB3 SER A 204       3.204   7.640 -32.957  1.00  0.00           H  
ATOM   3266  O   SER A 204       2.359   4.109 -31.166  1.00  0.00           O  
ATOM   3267  OG  SER A 204       4.667   7.674 -31.543  1.00  0.00           O  
ATOM   3268  HG  SER A 204       5.362   7.111 -31.192  1.00  0.00           H  
ATOM   3269  N   GLU A 205       3.722   5.092 -29.684  1.00  0.00           N  
ATOM   3270  H   GLU A 205       4.151   5.947 -29.359  1.00  0.00           H  
ATOM   3271  CA  GLU A 205       4.105   3.846 -29.033  1.00  0.00           C  
ATOM   3272  HA  GLU A 205       4.237   3.085 -29.802  1.00  0.00           H  
ATOM   3273  C   GLU A 205       3.007   3.373 -28.070  1.00  0.00           C  
ATOM   3274  CB  GLU A 205       5.446   3.968 -28.292  1.00  0.00           C  
ATOM   3275  HB2 GLU A 205       5.659   2.983 -27.875  1.00  0.00           H  
ATOM   3276  HB3 GLU A 205       5.348   4.652 -27.449  1.00  0.00           H  
ATOM   3277  O   GLU A 205       2.869   3.866 -26.950  1.00  0.00           O  
ATOM   3278  CG  GLU A 205       6.653   4.382 -29.146  1.00  0.00           C  
ATOM   3279  HG2 GLU A 205       6.659   3.786 -30.059  1.00  0.00           H  
ATOM   3280  HG3 GLU A 205       7.557   4.140 -28.587  1.00  0.00           H  
ATOM   3281  CD  GLU A 205       6.674   5.880 -29.480  1.00  0.00           C  
ATOM   3282  OE1 GLU A 205       7.276   6.228 -30.514  1.00  0.00           O  
ATOM   3283  OE2 GLU A 205       6.011   6.660 -28.761  1.00  0.00           O  
ATOM   3284  N   LYS A 206       2.252   2.342 -28.466  1.00  0.00           N  
ATOM   3285  H   LYS A 206       2.328   2.074 -29.437  1.00  0.00           H  
ATOM   3286  CA  LYS A 206       1.149   1.788 -27.654  1.00  0.00           C  
ATOM   3287  HA  LYS A 206       0.393   2.563 -27.530  1.00  0.00           H  
ATOM   3288  C   LYS A 206       1.567   1.377 -26.237  1.00  0.00           C  
ATOM   3289  CB  LYS A 206       0.522   0.580 -28.363  1.00  0.00           C  
ATOM   3290  HB2 LYS A 206      -0.219   0.140 -27.695  1.00  0.00           H  
ATOM   3291  HB3 LYS A 206       1.290  -0.168 -28.559  1.00  0.00           H  
ATOM   3292  O   LYS A 206       0.802   1.574 -25.294  1.00  0.00           O  
ATOM   3293  CG  LYS A 206      -0.173   0.962 -29.675  1.00  0.00           C  
ATOM   3294  HG2 LYS A 206       0.564   1.330 -30.390  1.00  0.00           H  
ATOM   3295  HG3 LYS A 206      -0.902   1.749 -29.481  1.00  0.00           H  
ATOM   3296  CD  LYS A 206      -0.889  -0.258 -30.264  1.00  0.00           C  
ATOM   3297  HD2 LYS A 206      -0.158  -1.042 -30.462  1.00  0.00           H  
ATOM   3298  HD3 LYS A 206      -1.622  -0.624 -29.545  1.00  0.00           H  
ATOM   3299  CE  LYS A 206      -1.595   0.133 -31.565  1.00  0.00           C  
ATOM   3300  HE2 LYS A 206      -2.288   0.947 -31.352  1.00  0.00           H  
ATOM   3301  HE3 LYS A 206      -0.850   0.511 -32.264  1.00  0.00           H  
ATOM   3302  NZ  LYS A 206      -2.320  -1.020 -32.154  1.00  0.00           N  
ATOM   3303  HZ1 LYS A 206      -1.679  -1.772 -32.360  1.00  0.00           H  
ATOM   3304  HZ2 LYS A 206      -2.778  -0.743 -33.011  1.00  0.00           H  
ATOM   3305  HZ3 LYS A 206      -3.022  -1.359 -31.511  1.00  0.00           H  
ATOM   3306  N   TRP A 207       2.768   0.817 -26.073  1.00  0.00           N  
ATOM   3307  H   TRP A 207       3.366   0.706 -26.879  1.00  0.00           H  
ATOM   3308  CA  TRP A 207       3.287   0.430 -24.756  1.00  0.00           C  
ATOM   3309  HA  TRP A 207       2.546  -0.193 -24.254  1.00  0.00           H  
ATOM   3310  C   TRP A 207       3.526   1.657 -23.861  1.00  0.00           C  
ATOM   3311  CB  TRP A 207       4.563  -0.407 -24.928  1.00  0.00           C  
ATOM   3312  HB2 TRP A 207       4.831  -0.813 -23.952  1.00  0.00           H  
ATOM   3313  HB3 TRP A 207       4.348  -1.257 -25.575  1.00  0.00           H  
ATOM   3314  O   TRP A 207       3.232   1.620 -22.665  1.00  0.00           O  
ATOM   3315  CG  TRP A 207       5.752   0.333 -25.467  1.00  0.00           C  
ATOM   3316  CD1 TRP A 207       6.161   0.354 -26.756  1.00  0.00           C  
ATOM   3317  HD1 TRP A 207       5.693  -0.194 -27.560  1.00  0.00           H  
ATOM   3318  CD2 TRP A 207       6.700   1.170 -24.733  1.00  0.00           C  
ATOM   3319  CE2 TRP A 207       7.629   1.720 -25.664  1.00  0.00           C  
ATOM   3320  CE3 TRP A 207       6.865   1.522 -23.374  1.00  0.00           C  
ATOM   3321  HE3 TRP A 207       6.205   1.088 -22.637  1.00  0.00           H  
ATOM   3322  NE1 TRP A 207       7.267   1.174 -26.877  1.00  0.00           N  
ATOM   3323  HE1 TRP A 207       7.732   1.369 -27.752  1.00  0.00           H  
ATOM   3324  CH2 TRP A 207       8.779   2.939 -23.921  1.00  0.00           C  
ATOM   3325  HH2 TRP A 207       9.570   3.602 -23.605  1.00  0.00           H  
ATOM   3326  CZ2 TRP A 207       8.647   2.602 -25.279  1.00  0.00           C  
ATOM   3327  HZ2 TRP A 207       9.328   3.003 -26.015  1.00  0.00           H  
ATOM   3328  CZ3 TRP A 207       7.896   2.393 -22.972  1.00  0.00           C  
ATOM   3329  HZ3 TRP A 207       8.028   2.627 -21.926  1.00  0.00           H  
ATOM   3330  N   LEU A 208       3.983   2.773 -24.440  1.00  0.00           N  
ATOM   3331  H   LEU A 208       4.144   2.775 -25.437  1.00  0.00           H  
ATOM   3332  CA  LEU A 208       4.200   4.021 -23.716  1.00  0.00           C  
ATOM   3333  HA  LEU A 208       4.716   3.782 -22.786  1.00  0.00           H  
ATOM   3334  C   LEU A 208       2.865   4.675 -23.357  1.00  0.00           C  
ATOM   3335  CB  LEU A 208       5.099   4.944 -24.554  1.00  0.00           C  
ATOM   3336  HB2 LEU A 208       4.574   5.193 -25.476  1.00  0.00           H  
ATOM   3337  HB3 LEU A 208       6.010   4.405 -24.813  1.00  0.00           H  
ATOM   3338  O   LEU A 208       2.687   5.079 -22.211  1.00  0.00           O  
ATOM   3339  CG  LEU A 208       5.482   6.267 -23.865  1.00  0.00           C  
ATOM   3340  HG  LEU A 208       4.585   6.858 -23.685  1.00  0.00           H  
ATOM   3341  CD1 LEU A 208       6.204   6.050 -22.531  1.00  0.00           C  
ATOM   3342 HD11 LEU A 208       7.062   5.395 -22.677  1.00  0.00           H  
ATOM   3343 HD12 LEU A 208       5.519   5.611 -21.806  1.00  0.00           H  
ATOM   3344 HD13 LEU A 208       6.538   7.010 -22.138  1.00  0.00           H  
ATOM   3345  CD2 LEU A 208       6.409   7.059 -24.784  1.00  0.00           C  
ATOM   3346 HD21 LEU A 208       7.310   6.485 -24.999  1.00  0.00           H  
ATOM   3347 HD22 LEU A 208       5.903   7.269 -25.727  1.00  0.00           H  
ATOM   3348 HD23 LEU A 208       6.685   8.004 -24.317  1.00  0.00           H  
ATOM   3349  N   ALA A 209       1.897   4.683 -24.280  1.00  0.00           N  
ATOM   3350  H   ALA A 209       2.127   4.384 -25.217  1.00  0.00           H  
ATOM   3351  CA  ALA A 209       0.528   5.121 -24.003  1.00  0.00           C  
ATOM   3352  HA  ALA A 209       0.544   6.178 -23.736  1.00  0.00           H  
ATOM   3353  C   ALA A 209      -0.090   4.349 -22.824  1.00  0.00           C  
ATOM   3354  CB  ALA A 209      -0.315   4.948 -25.273  1.00  0.00           C  
ATOM   3355  HB1 ALA A 209      -1.279   5.440 -25.141  1.00  0.00           H  
ATOM   3356  HB2 ALA A 209       0.190   5.389 -26.132  1.00  0.00           H  
ATOM   3357  HB3 ALA A 209      -0.482   3.890 -25.479  1.00  0.00           H  
ATOM   3358  O   ALA A 209      -0.660   4.946 -21.909  1.00  0.00           O  
ATOM   3359  N   LYS A 210       0.090   3.018 -22.799  1.00  0.00           N  
ATOM   3360  H   LYS A 210       0.537   2.595 -23.599  1.00  0.00           H  
ATOM   3361  CA  LYS A 210      -0.365   2.147 -21.704  1.00  0.00           C  
ATOM   3362  HA  LYS A 210      -1.434   2.305 -21.566  1.00  0.00           H  
ATOM   3363  C   LYS A 210       0.295   2.517 -20.370  1.00  0.00           C  
ATOM   3364  CB  LYS A 210      -0.131   0.675 -22.095  1.00  0.00           C  
ATOM   3365  HB2 LYS A 210      -0.602   0.492 -23.061  1.00  0.00           H  
ATOM   3366  HB3 LYS A 210       0.938   0.491 -22.199  1.00  0.00           H  
ATOM   3367  O   LYS A 210      -0.410   2.622 -19.368  1.00  0.00           O  
ATOM   3368  CG  LYS A 210      -0.710  -0.321 -21.074  1.00  0.00           C  
ATOM   3369  HG2 LYS A 210      -0.209  -0.177 -20.116  1.00  0.00           H  
ATOM   3370  HG3 LYS A 210      -1.776  -0.129 -20.947  1.00  0.00           H  
ATOM   3371  CD  LYS A 210      -0.505  -1.781 -21.517  1.00  0.00           C  
ATOM   3372  HD2 LYS A 210       0.561  -1.963 -21.648  1.00  0.00           H  
ATOM   3373  HD3 LYS A 210      -1.007  -1.943 -22.471  1.00  0.00           H  
ATOM   3374  CE  LYS A 210      -1.063  -2.759 -20.469  1.00  0.00           C  
ATOM   3375  HE2 LYS A 210      -2.135  -2.591 -20.364  1.00  0.00           H  
ATOM   3376  HE3 LYS A 210      -0.599  -2.540 -19.507  1.00  0.00           H  
ATOM   3377  NZ  LYS A 210      -0.804  -4.181 -20.826  1.00  0.00           N  
ATOM   3378  HZ1 LYS A 210      -1.176  -4.415 -21.735  1.00  0.00           H  
ATOM   3379  HZ2 LYS A 210      -1.196  -4.806 -20.137  1.00  0.00           H  
ATOM   3380  HZ3 LYS A 210       0.187  -4.375 -20.852  1.00  0.00           H  
ATOM   3381  N   ARG A 211       1.612   2.765 -20.351  1.00  0.00           N  
ATOM   3382  H   ARG A 211       2.124   2.645 -21.213  1.00  0.00           H  
ATOM   3383  CA  ARG A 211       2.333   3.217 -19.145  1.00  0.00           C  
ATOM   3384  HA  ARG A 211       2.121   2.536 -18.321  1.00  0.00           H  
ATOM   3385  C   ARG A 211       1.860   4.588 -18.658  1.00  0.00           C  
ATOM   3386  CB  ARG A 211       3.849   3.249 -19.389  1.00  0.00           C  
ATOM   3387  HB2 ARG A 211       4.291   3.836 -18.584  1.00  0.00           H  
ATOM   3388  HB3 ARG A 211       4.056   3.763 -20.327  1.00  0.00           H  
ATOM   3389  O   ARG A 211       1.641   4.748 -17.462  1.00  0.00           O  
ATOM   3390  CG  ARG A 211       4.544   1.875 -19.391  1.00  0.00           C  
ATOM   3391  HG2 ARG A 211       4.191   1.265 -20.222  1.00  0.00           H  
ATOM   3392  HG3 ARG A 211       4.342   1.362 -18.451  1.00  0.00           H  
ATOM   3393  CD  ARG A 211       6.054   2.127 -19.525  1.00  0.00           C  
ATOM   3394  HD2 ARG A 211       6.237   2.568 -20.505  1.00  0.00           H  
ATOM   3395  HD3 ARG A 211       6.338   2.861 -18.770  1.00  0.00           H  
ATOM   3396  NE  ARG A 211       6.899   0.922 -19.377  1.00  0.00           N  
ATOM   3397  HE  ARG A 211       6.622   0.063 -19.829  1.00  0.00           H  
ATOM   3398  NH1 ARG A 211       8.773   1.945 -18.498  1.00  0.00           N  
ATOM   3399 HH11 ARG A 211       9.721   1.850 -18.161  1.00  0.00           H  
ATOM   3400 HH12 ARG A 211       8.314   2.845 -18.492  1.00  0.00           H  
ATOM   3401  NH2 ARG A 211       8.863  -0.184 -18.999  1.00  0.00           N  
ATOM   3402 HH21 ARG A 211       8.498  -0.913 -19.595  1.00  0.00           H  
ATOM   3403 HH22 ARG A 211       9.868  -0.179 -18.892  1.00  0.00           H  
ATOM   3404  CZ  ARG A 211       8.160   0.896 -18.969  1.00  0.00           C  
ATOM   3405  N   VAL A 212       1.661   5.551 -19.559  1.00  0.00           N  
ATOM   3406  H   VAL A 212       1.886   5.358 -20.525  1.00  0.00           H  
ATOM   3407  CA  VAL A 212       1.171   6.893 -19.201  1.00  0.00           C  
ATOM   3408  HA  VAL A 212       1.815   7.306 -18.425  1.00  0.00           H  
ATOM   3409  C   VAL A 212      -0.231   6.817 -18.602  1.00  0.00           C  
ATOM   3410  CB  VAL A 212       1.208   7.847 -20.411  1.00  0.00           C  
ATOM   3411  HB  VAL A 212       0.718   7.378 -21.263  1.00  0.00           H  
ATOM   3412  O   VAL A 212      -0.462   7.368 -17.528  1.00  0.00           O  
ATOM   3413  CG1 VAL A 212       0.505   9.177 -20.114  1.00  0.00           C  
ATOM   3414 HG11 VAL A 212       0.898   9.609 -19.193  1.00  0.00           H  
ATOM   3415 HG12 VAL A 212      -0.568   9.024 -20.004  1.00  0.00           H  
ATOM   3416 HG13 VAL A 212       0.664   9.875 -20.936  1.00  0.00           H  
ATOM   3417  CG2 VAL A 212       2.660   8.170 -20.786  1.00  0.00           C  
ATOM   3418 HG21 VAL A 212       3.160   8.670 -19.956  1.00  0.00           H  
ATOM   3419 HG22 VAL A 212       2.680   8.823 -21.658  1.00  0.00           H  
ATOM   3420 HG23 VAL A 212       3.207   7.259 -21.028  1.00  0.00           H  
ATOM   3421  N   LYS A 213      -1.150   6.083 -19.242  1.00  0.00           N  
ATOM   3422  H   LYS A 213      -0.905   5.671 -20.131  1.00  0.00           H  
ATOM   3423  CA  LYS A 213      -2.507   5.884 -18.718  1.00  0.00           C  
ATOM   3424  HA  LYS A 213      -2.985   6.857 -18.608  1.00  0.00           H  
ATOM   3425  C   LYS A 213      -2.485   5.250 -17.324  1.00  0.00           C  
ATOM   3426  CB  LYS A 213      -3.314   5.041 -19.715  1.00  0.00           C  
ATOM   3427  HB2 LYS A 213      -2.872   4.048 -19.797  1.00  0.00           H  
ATOM   3428  HB3 LYS A 213      -3.279   5.520 -20.694  1.00  0.00           H  
ATOM   3429  O   LYS A 213      -3.206   5.698 -16.439  1.00  0.00           O  
ATOM   3430  CG  LYS A 213      -4.780   4.919 -19.275  1.00  0.00           C  
ATOM   3431  HG2 LYS A 213      -4.833   4.448 -18.293  1.00  0.00           H  
ATOM   3432  HG3 LYS A 213      -5.213   5.917 -19.210  1.00  0.00           H  
ATOM   3433  CD  LYS A 213      -5.598   4.078 -20.258  1.00  0.00           C  
ATOM   3434  HD2 LYS A 213      -5.571   4.549 -21.241  1.00  0.00           H  
ATOM   3435  HD3 LYS A 213      -5.173   3.076 -20.318  1.00  0.00           H  
ATOM   3436  CE  LYS A 213      -7.040   4.011 -19.746  1.00  0.00           C  
ATOM   3437  HE2 LYS A 213      -7.415   5.030 -19.650  1.00  0.00           H  
ATOM   3438  HE3 LYS A 213      -7.038   3.569 -18.750  1.00  0.00           H  
ATOM   3439  NZ  LYS A 213      -7.918   3.233 -20.653  1.00  0.00           N  
ATOM   3440  HZ1 LYS A 213      -8.863   3.236 -20.298  1.00  0.00           H  
ATOM   3441  HZ2 LYS A 213      -7.602   2.276 -20.720  1.00  0.00           H  
ATOM   3442  HZ3 LYS A 213      -7.925   3.653 -21.572  1.00  0.00           H  
ATOM   3443  N   HIS A 214      -1.641   4.238 -17.126  1.00  0.00           N  
ATOM   3444  H   HIS A 214      -1.093   3.907 -17.907  1.00  0.00           H  
ATOM   3445  CA  HIS A 214      -1.479   3.572 -15.833  1.00  0.00           C  
ATOM   3446  HA  HIS A 214      -2.449   3.221 -15.481  1.00  0.00           H  
ATOM   3447  C   HIS A 214      -0.932   4.513 -14.754  1.00  0.00           C  
ATOM   3448  CB  HIS A 214      -0.576   2.355 -16.026  1.00  0.00           C  
ATOM   3449  HB2 HIS A 214       0.426   2.673 -16.312  1.00  0.00           H  
ATOM   3450  HB3 HIS A 214      -0.987   1.748 -16.832  1.00  0.00           H  
ATOM   3451  O   HIS A 214      -1.486   4.579 -13.661  1.00  0.00           O  
ATOM   3452  CG  HIS A 214      -0.490   1.491 -14.802  1.00  0.00           C  
ATOM   3453  CD2 HIS A 214       0.621   1.292 -14.040  1.00  0.00           C  
ATOM   3454  HD2 HIS A 214       1.599   1.728 -14.183  1.00  0.00           H  
ATOM   3455  ND1 HIS A 214      -1.523   0.681 -14.336  1.00  0.00           N  
ATOM   3456  CE1 HIS A 214      -0.996  -0.020 -13.319  1.00  0.00           C  
ATOM   3457  HE1 HIS A 214      -1.517  -0.788 -12.766  1.00  0.00           H  
ATOM   3458  NE2 HIS A 214       0.285   0.330 -13.120  1.00  0.00           N  
ATOM   3459  HE2 HIS A 214       0.928  -0.123 -12.487  1.00  0.00           H  
ATOM   3460  N   ALA A 215       0.103   5.297 -15.057  1.00  0.00           N  
ATOM   3461  H   ALA A 215       0.534   5.208 -15.966  1.00  0.00           H  
ATOM   3462  CA  ALA A 215       0.693   6.243 -14.109  1.00  0.00           C  
ATOM   3463  HA  ALA A 215       0.932   5.711 -13.188  1.00  0.00           H  
ATOM   3464  C   ALA A 215      -0.258   7.396 -13.733  1.00  0.00           C  
ATOM   3465  CB  ALA A 215       1.996   6.764 -14.721  1.00  0.00           C  
ATOM   3466  HB1 ALA A 215       2.657   5.925 -14.941  1.00  0.00           H  
ATOM   3467  HB2 ALA A 215       1.785   7.310 -15.640  1.00  0.00           H  
ATOM   3468  HB3 ALA A 215       2.499   7.427 -14.018  1.00  0.00           H  
ATOM   3469  O   ALA A 215      -0.251   7.849 -12.588  1.00  0.00           O  
ATOM   3470  N   LEU A 216      -1.088   7.860 -14.675  1.00  0.00           N  
ATOM   3471  H   LEU A 216      -1.005   7.485 -15.609  1.00  0.00           H  
ATOM   3472  CA  LEU A 216      -2.099   8.897 -14.432  1.00  0.00           C  
ATOM   3473  HA  LEU A 216      -1.646   9.707 -13.861  1.00  0.00           H  
ATOM   3474  C   LEU A 216      -3.287   8.407 -13.591  1.00  0.00           C  
ATOM   3475  CB  LEU A 216      -2.610   9.445 -15.777  1.00  0.00           C  
ATOM   3476  HB2 LEU A 216      -2.870   8.600 -16.415  1.00  0.00           H  
ATOM   3477  HB3 LEU A 216      -3.527  10.006 -15.595  1.00  0.00           H  
ATOM   3478  O   LEU A 216      -3.941   9.237 -12.966  1.00  0.00           O  
ATOM   3479  CG  LEU A 216      -1.635  10.367 -16.529  1.00  0.00           C  
ATOM   3480  HG  LEU A 216      -0.683   9.862 -16.689  1.00  0.00           H  
ATOM   3481  CD1 LEU A 216      -2.245  10.710 -17.892  1.00  0.00           C  
ATOM   3482 HD11 LEU A 216      -1.567  11.351 -18.455  1.00  0.00           H  
ATOM   3483 HD12 LEU A 216      -2.404   9.793 -18.460  1.00  0.00           H  
ATOM   3484 HD13 LEU A 216      -3.201  11.218 -17.762  1.00  0.00           H  
ATOM   3485  CD2 LEU A 216      -1.378  11.679 -15.781  1.00  0.00           C  
ATOM   3486 HD21 LEU A 216      -2.321  12.170 -15.543  1.00  0.00           H  
ATOM   3487 HD22 LEU A 216      -0.835  11.479 -14.857  1.00  0.00           H  
ATOM   3488 HD23 LEU A 216      -0.764  12.341 -16.392  1.00  0.00           H  
ATOM   3489  N   ALA A 217      -3.579   7.100 -13.590  1.00  0.00           N  
ATOM   3490  H   ALA A 217      -3.036   6.480 -14.173  1.00  0.00           H  
ATOM   3491  CA  ALA A 217      -4.619   6.518 -12.740  1.00  0.00           C  
ATOM   3492  HA  ALA A 217      -5.509   7.146 -12.782  1.00  0.00           H  
ATOM   3493  C   ALA A 217      -4.175   6.474 -11.269  1.00  0.00           C  
ATOM   3494  CB  ALA A 217      -4.989   5.129 -13.278  1.00  0.00           C  
ATOM   3495  HB1 ALA A 217      -5.361   5.217 -14.299  1.00  0.00           H  
ATOM   3496  HB2 ALA A 217      -5.768   4.698 -12.650  1.00  0.00           H  
ATOM   3497  HB3 ALA A 217      -4.121   4.470 -13.264  1.00  0.00           H  
ATOM   3498  O   ALA A 217      -4.851   7.015 -10.403  1.00  0.00           O  
ATOM   3499  N   LEU A 218      -2.989   5.912 -11.015  1.00  0.00           N  
ATOM   3500  H   LEU A 218      -2.464   5.544 -11.795  1.00  0.00           H  
ATOM   3501  CA  LEU A 218      -2.334   5.946  -9.710  1.00  0.00           C  
ATOM   3502  HA  LEU A 218      -2.699   6.839  -9.203  1.00  0.00           H  
ATOM   3503  C   LEU A 218      -0.805   6.022  -9.920  1.00  0.00           C  
ATOM   3504  CB  LEU A 218      -2.789   4.744  -8.857  1.00  0.00           C  
ATOM   3505  HB2 LEU A 218      -3.878   4.725  -8.825  1.00  0.00           H  
ATOM   3506  HB3 LEU A 218      -2.467   3.823  -9.343  1.00  0.00           H  
ATOM   3507  O   LEU A 218      -0.251   5.226 -10.693  1.00  0.00           O  
ATOM   3508  CG  LEU A 218      -2.264   4.711  -7.412  1.00  0.00           C  
ATOM   3509  HG  LEU A 218      -1.183   4.855  -7.416  1.00  0.00           H  
ATOM   3510  CD1 LEU A 218      -2.917   5.780  -6.538  1.00  0.00           C  
ATOM   3511 HD11 LEU A 218      -3.990   5.597  -6.478  1.00  0.00           H  
ATOM   3512 HD12 LEU A 218      -2.506   5.737  -5.529  1.00  0.00           H  
ATOM   3513 HD13 LEU A 218      -2.767   6.776  -6.953  1.00  0.00           H  
ATOM   3514  CD2 LEU A 218      -2.566   3.353  -6.777  1.00  0.00           C  
ATOM   3515 HD21 LEU A 218      -2.200   2.541  -7.405  1.00  0.00           H  
ATOM   3516 HD22 LEU A 218      -3.644   3.229  -6.669  1.00  0.00           H  
ATOM   3517 HD23 LEU A 218      -2.100   3.291  -5.794  1.00  0.00           H  
ATOM   3518  N   PRO A 219      -0.100   6.963  -9.271  1.00  0.00           N  
ATOM   3519  CA  PRO A 219       1.336   7.161  -9.458  1.00  0.00           C  
ATOM   3520  HA  PRO A 219       1.527   7.349 -10.514  1.00  0.00           H  
ATOM   3521  C   PRO A 219       2.151   5.959  -8.987  1.00  0.00           C  
ATOM   3522  CB  PRO A 219       1.712   8.398  -8.642  1.00  0.00           C  
ATOM   3523  HB2 PRO A 219       2.160   8.114  -7.690  1.00  0.00           H  
ATOM   3524  HB3 PRO A 219       2.387   9.044  -9.203  1.00  0.00           H  
ATOM   3525  O   PRO A 219       1.835   5.360  -7.962  1.00  0.00           O  
ATOM   3526  CG  PRO A 219       0.375   9.078  -8.374  1.00  0.00           C  
ATOM   3527  HG2 PRO A 219       0.355   9.564  -7.399  1.00  0.00           H  
ATOM   3528  HG3 PRO A 219       0.134   9.760  -9.190  1.00  0.00           H  
ATOM   3529  CD  PRO A 219      -0.635   7.963  -8.369  1.00  0.00           C  
ATOM   3530  HD2 PRO A 219      -0.707   7.543  -7.366  1.00  0.00           H  
ATOM   3531  HD3 PRO A 219      -1.592   8.371  -8.693  1.00  0.00           H  
ATOM   3532  N   LEU A 220       3.259   5.655  -9.673  1.00  0.00           N  
ATOM   3533  H   LEU A 220       3.461   6.185 -10.509  1.00  0.00           H  
ATOM   3534  CA  LEU A 220       4.111   4.497  -9.365  1.00  0.00           C  
ATOM   3535  HA  LEU A 220       3.538   3.593  -9.573  1.00  0.00           H  
ATOM   3536  C   LEU A 220       4.537   4.434  -7.888  1.00  0.00           C  
ATOM   3537  CB  LEU A 220       5.342   4.534 -10.294  1.00  0.00           C  
ATOM   3538  HB2 LEU A 220       5.875   5.470 -10.129  1.00  0.00           H  
ATOM   3539  HB3 LEU A 220       5.002   4.521 -11.329  1.00  0.00           H  
ATOM   3540  O   LEU A 220       4.502   3.366  -7.285  1.00  0.00           O  
ATOM   3541  CG  LEU A 220       6.335   3.371 -10.089  1.00  0.00           C  
ATOM   3542  HG  LEU A 220       6.705   3.380  -9.064  1.00  0.00           H  
ATOM   3543  CD1 LEU A 220       5.703   2.008 -10.375  1.00  0.00           C  
ATOM   3544 HD11 LEU A 220       6.457   1.226 -10.291  1.00  0.00           H  
ATOM   3545 HD12 LEU A 220       5.277   1.987 -11.378  1.00  0.00           H  
ATOM   3546 HD13 LEU A 220       4.920   1.796  -9.647  1.00  0.00           H  
ATOM   3547  CD2 LEU A 220       7.538   3.555 -11.014  1.00  0.00           C  
ATOM   3548 HD21 LEU A 220       8.023   4.509 -10.809  1.00  0.00           H  
ATOM   3549 HD22 LEU A 220       7.216   3.545 -12.055  1.00  0.00           H  
ATOM   3550 HD23 LEU A 220       8.259   2.752 -10.855  1.00  0.00           H  
ATOM   3551  N   HIS A 221       4.898   5.573  -7.286  1.00  0.00           N  
ATOM   3552  H   HIS A 221       4.870   6.428  -7.822  1.00  0.00           H  
ATOM   3553  CA  HIS A 221       5.325   5.634  -5.881  1.00  0.00           C  
ATOM   3554  HA  HIS A 221       6.145   4.930  -5.734  1.00  0.00           H  
ATOM   3555  C   HIS A 221       4.227   5.229  -4.885  1.00  0.00           C  
ATOM   3556  CB  HIS A 221       5.843   7.045  -5.572  1.00  0.00           C  
ATOM   3557  HB2 HIS A 221       6.616   7.314  -6.292  1.00  0.00           H  
ATOM   3558  HB3 HIS A 221       5.022   7.756  -5.665  1.00  0.00           H  
ATOM   3559  O   HIS A 221       4.536   4.803  -3.773  1.00  0.00           O  
ATOM   3560  CG  HIS A 221       6.435   7.152  -4.190  1.00  0.00           C  
ATOM   3561  CD2 HIS A 221       6.051   8.040  -3.230  1.00  0.00           C  
ATOM   3562  HD2 HIS A 221       5.300   8.811  -3.324  1.00  0.00           H  
ATOM   3563  ND1 HIS A 221       7.443   6.326  -3.678  1.00  0.00           N  
ATOM   3564  CE1 HIS A 221       7.648   6.758  -2.420  1.00  0.00           C  
ATOM   3565  HE1 HIS A 221       8.383   6.357  -1.737  1.00  0.00           H  
ATOM   3566  NE2 HIS A 221       6.828   7.779  -2.128  1.00  0.00           N  
ATOM   3567  HE2 HIS A 221       6.829   8.305  -1.266  1.00  0.00           H  
ATOM   3568  N   TRP A 222       2.957   5.322  -5.281  1.00  0.00           N  
ATOM   3569  H   TRP A 222       2.766   5.620  -6.227  1.00  0.00           H  
ATOM   3570  CA  TRP A 222       1.791   4.985  -4.461  1.00  0.00           C  
ATOM   3571  HA  TRP A 222       2.065   5.004  -3.406  1.00  0.00           H  
ATOM   3572  C   TRP A 222       1.243   3.579  -4.735  1.00  0.00           C  
ATOM   3573  CB  TRP A 222       0.717   6.056  -4.672  1.00  0.00           C  
ATOM   3574  HB2 TRP A 222      -0.190   5.743  -4.154  1.00  0.00           H  
ATOM   3575  HB3 TRP A 222       0.472   6.109  -5.732  1.00  0.00           H  
ATOM   3576  O   TRP A 222       0.293   3.159  -4.079  1.00  0.00           O  
ATOM   3577  CG  TRP A 222       1.039   7.440  -4.191  1.00  0.00           C  
ATOM   3578  CD1 TRP A 222       2.165   7.850  -3.556  1.00  0.00           C  
ATOM   3579  HD1 TRP A 222       2.997   7.217  -3.284  1.00  0.00           H  
ATOM   3580  CD2 TRP A 222       0.162   8.604  -4.221  1.00  0.00           C  
ATOM   3581  CE2 TRP A 222       0.837   9.699  -3.605  1.00  0.00           C  
ATOM   3582  CE3 TRP A 222      -1.160   8.826  -4.659  1.00  0.00           C  
ATOM   3583  HE3 TRP A 222      -1.720   8.008  -5.087  1.00  0.00           H  
ATOM   3584  NE1 TRP A 222       2.058   9.186  -3.230  1.00  0.00           N  
ATOM   3585  HE1 TRP A 222       2.717   9.663  -2.631  1.00  0.00           H  
ATOM   3586  CH2 TRP A 222      -1.075  11.148  -3.905  1.00  0.00           C  
ATOM   3587  HH2 TRP A 222      -1.566  12.101  -3.773  1.00  0.00           H  
ATOM   3588  CZ2 TRP A 222       0.239  10.957  -3.445  1.00  0.00           C  
ATOM   3589  HZ2 TRP A 222       0.768  11.753  -2.942  1.00  0.00           H  
ATOM   3590  CZ3 TRP A 222      -1.771  10.085  -4.507  1.00  0.00           C  
ATOM   3591  HZ3 TRP A 222      -2.790  10.230  -4.833  1.00  0.00           H  
ATOM   3592  N   ARG A 223       1.847   2.819  -5.657  1.00  0.00           N  
ATOM   3593  H   ARG A 223       2.659   3.193  -6.128  1.00  0.00           H  
ATOM   3594  CA  ARG A 223       1.411   1.459  -6.000  1.00  0.00           C  
ATOM   3595  HA  ARG A 223       0.337   1.395  -5.830  1.00  0.00           H  
ATOM   3596  C   ARG A 223       2.057   0.403  -5.114  1.00  0.00           C  
ATOM   3597  CB  ARG A 223       1.686   1.165  -7.482  1.00  0.00           C  
ATOM   3598  HB2 ARG A 223       2.731   1.362  -7.718  1.00  0.00           H  
ATOM   3599  HB3 ARG A 223       1.480   0.112  -7.676  1.00  0.00           H  
ATOM   3600  O   ARG A 223       3.235   0.489  -4.777  1.00  0.00           O  
ATOM   3601  CG  ARG A 223       0.775   2.008  -8.377  1.00  0.00           C  
ATOM   3602  HG2 ARG A 223      -0.257   1.814  -8.085  1.00  0.00           H  
ATOM   3603  HG3 ARG A 223       0.983   3.068  -8.234  1.00  0.00           H  
ATOM   3604  CD  ARG A 223       0.943   1.658  -9.856  1.00  0.00           C  
ATOM   3605  HD2 ARG A 223       1.958   1.897 -10.174  1.00  0.00           H  
ATOM   3606  HD3 ARG A 223       0.792   0.587  -9.990  1.00  0.00           H  
ATOM   3607  NE  ARG A 223      -0.023   2.400 -10.685  1.00  0.00           N  
ATOM   3608  HE  ARG A 223       0.262   3.295 -11.056  1.00  0.00           H  
ATOM   3609  NH1 ARG A 223      -1.898   1.142 -10.222  1.00  0.00           N  
ATOM   3610 HH11 ARG A 223      -2.905   1.064 -10.246  1.00  0.00           H  
ATOM   3611 HH12 ARG A 223      -1.362   0.564  -9.592  1.00  0.00           H  
ATOM   3612  NH2 ARG A 223      -2.047   2.831 -11.633  1.00  0.00           N  
ATOM   3613 HH21 ARG A 223      -1.634   3.568 -12.187  1.00  0.00           H  
ATOM   3614 HH22 ARG A 223      -3.040   2.655 -11.680  1.00  0.00           H  
ATOM   3615  CZ  ARG A 223      -1.302   2.116 -10.851  1.00  0.00           C  
ATOM   3616  N   VAL A 224       1.294  -0.643  -4.797  1.00  0.00           N  
ATOM   3617  H   VAL A 224       0.326  -0.631  -5.084  1.00  0.00           H  
ATOM   3618  CA  VAL A 224       1.807  -1.840  -4.119  1.00  0.00           C  
ATOM   3619  HA  VAL A 224       2.313  -1.528  -3.204  1.00  0.00           H  
ATOM   3620  C   VAL A 224       2.777  -2.574  -5.055  1.00  0.00           C  
ATOM   3621  CB  VAL A 224       0.663  -2.781  -3.711  1.00  0.00           C  
ATOM   3622  HB  VAL A 224       0.106  -3.070  -4.602  1.00  0.00           H  
ATOM   3623  O   VAL A 224       2.342  -3.010  -6.125  1.00  0.00           O  
ATOM   3624  CG1 VAL A 224       1.204  -4.045  -3.035  1.00  0.00           C  
ATOM   3625 HG11 VAL A 224       1.820  -3.769  -2.179  1.00  0.00           H  
ATOM   3626 HG12 VAL A 224       1.791  -4.640  -3.734  1.00  0.00           H  
ATOM   3627 HG13 VAL A 224       0.367  -4.656  -2.698  1.00  0.00           H  
ATOM   3628  CG2 VAL A 224      -0.297  -2.102  -2.735  1.00  0.00           C  
ATOM   3629 HG21 VAL A 224       0.238  -1.795  -1.836  1.00  0.00           H  
ATOM   3630 HG22 VAL A 224      -0.761  -1.232  -3.200  1.00  0.00           H  
ATOM   3631 HG23 VAL A 224      -1.092  -2.794  -2.459  1.00  0.00           H  
ATOM   3632  N   PRO A 225       4.053  -2.787  -4.674  1.00  0.00           N  
ATOM   3633  CA  PRO A 225       5.060  -3.346  -5.579  1.00  0.00           C  
ATOM   3634  HA  PRO A 225       5.224  -2.640  -6.392  1.00  0.00           H  
ATOM   3635  C   PRO A 225       4.682  -4.702  -6.179  1.00  0.00           C  
ATOM   3636  CB  PRO A 225       6.341  -3.452  -4.745  1.00  0.00           C  
ATOM   3637  HB2 PRO A 225       6.374  -4.402  -4.211  1.00  0.00           H  
ATOM   3638  HB3 PRO A 225       7.232  -3.330  -5.360  1.00  0.00           H  
ATOM   3639  O   PRO A 225       4.888  -4.931  -7.366  1.00  0.00           O  
ATOM   3640  CG  PRO A 225       6.190  -2.315  -3.737  1.00  0.00           C  
ATOM   3641  HG2 PRO A 225       6.473  -1.371  -4.203  1.00  0.00           H  
ATOM   3642  HG3 PRO A 225       6.774  -2.490  -2.834  1.00  0.00           H  
ATOM   3643  CD  PRO A 225       4.692  -2.314  -3.450  1.00  0.00           C  
ATOM   3644  HD2 PRO A 225       4.383  -1.301  -3.190  1.00  0.00           H  
ATOM   3645  HD3 PRO A 225       4.469  -2.997  -2.630  1.00  0.00           H  
ATOM   3646  N   ARG A 226       4.081  -5.598  -5.387  1.00  0.00           N  
ATOM   3647  H   ARG A 226       3.959  -5.366  -4.411  1.00  0.00           H  
ATOM   3648  CA  ARG A 226       3.707  -6.938  -5.860  1.00  0.00           C  
ATOM   3649  HA  ARG A 226       4.573  -7.347  -6.380  1.00  0.00           H  
ATOM   3650  C   ARG A 226       2.573  -6.916  -6.891  1.00  0.00           C  
ATOM   3651  CB  ARG A 226       3.375  -7.822  -4.646  1.00  0.00           C  
ATOM   3652  HB2 ARG A 226       4.207  -7.779  -3.942  1.00  0.00           H  
ATOM   3653  HB3 ARG A 226       2.493  -7.426  -4.144  1.00  0.00           H  
ATOM   3654  O   ARG A 226       2.590  -7.715  -7.826  1.00  0.00           O  
ATOM   3655  CG  ARG A 226       3.115  -9.295  -5.000  1.00  0.00           C  
ATOM   3656  HG2 ARG A 226       2.872  -9.832  -4.083  1.00  0.00           H  
ATOM   3657  HG3 ARG A 226       2.256  -9.363  -5.666  1.00  0.00           H  
ATOM   3658  CD  ARG A 226       4.327  -9.969  -5.659  1.00  0.00           C  
ATOM   3659  HD2 ARG A 226       5.171  -9.935  -4.969  1.00  0.00           H  
ATOM   3660  HD3 ARG A 226       4.590  -9.437  -6.573  1.00  0.00           H  
ATOM   3661  NE  ARG A 226       4.023 -11.363  -6.010  1.00  0.00           N  
ATOM   3662  HE  ARG A 226       3.093 -11.696  -5.801  1.00  0.00           H  
ATOM   3663  NH1 ARG A 226       6.070 -11.945  -6.898  1.00  0.00           N  
ATOM   3664 HH11 ARG A 226       6.452 -11.046  -6.639  1.00  0.00           H  
ATOM   3665 HH12 ARG A 226       6.690 -12.652  -7.266  1.00  0.00           H  
ATOM   3666  NH2 ARG A 226       4.355 -13.405  -6.883  1.00  0.00           N  
ATOM   3667 HH21 ARG A 226       3.384 -13.619  -6.708  1.00  0.00           H  
ATOM   3668 HH22 ARG A 226       4.903 -14.107  -7.358  1.00  0.00           H  
ATOM   3669  CZ  ARG A 226       4.827 -12.227  -6.601  1.00  0.00           C  
ATOM   3670  N   ILE A 227       1.617  -6.000  -6.736  1.00  0.00           N  
ATOM   3671  H   ILE A 227       1.726  -5.328  -5.990  1.00  0.00           H  
ATOM   3672  CA  ILE A 227       0.505  -5.805  -7.678  1.00  0.00           C  
ATOM   3673  HA  ILE A 227       0.100  -6.777  -7.961  1.00  0.00           H  
ATOM   3674  C   ILE A 227       1.022  -5.132  -8.949  1.00  0.00           C  
ATOM   3675  CB  ILE A 227      -0.628  -4.972  -7.038  1.00  0.00           C  
ATOM   3676  HB  ILE A 227      -0.247  -3.974  -6.818  1.00  0.00           H  
ATOM   3677  O   ILE A 227       0.743  -5.597 -10.053  1.00  0.00           O  
ATOM   3678  CG1 ILE A 227      -1.087  -5.620  -5.717  1.00  0.00           C  
ATOM   3679 HG12 ILE A 227      -1.434  -6.630  -5.935  1.00  0.00           H  
ATOM   3680 HG13 ILE A 227      -0.248  -5.683  -5.024  1.00  0.00           H  
ATOM   3681  CG2 ILE A 227      -1.810  -4.830  -8.015  1.00  0.00           C  
ATOM   3682 HG21 ILE A 227      -2.235  -5.808  -8.241  1.00  0.00           H  
ATOM   3683 HG22 ILE A 227      -1.495  -4.360  -8.947  1.00  0.00           H  
ATOM   3684 HG23 ILE A 227      -2.592  -4.202  -7.588  1.00  0.00           H  
ATOM   3685  CD1 ILE A 227      -2.203  -4.849  -5.008  1.00  0.00           C  
ATOM   3686 HD11 ILE A 227      -2.240  -5.121  -3.953  1.00  0.00           H  
ATOM   3687 HD12 ILE A 227      -2.035  -3.775  -5.082  1.00  0.00           H  
ATOM   3688 HD13 ILE A 227      -3.155  -5.102  -5.474  1.00  0.00           H  
ATOM   3689  N   GLU A 228       1.846  -4.089  -8.793  1.00  0.00           N  
ATOM   3690  H   GLU A 228       2.036  -3.748  -7.861  1.00  0.00           H  
ATOM   3691  CA  GLU A 228       2.516  -3.427  -9.916  1.00  0.00           C  
ATOM   3692  HA  GLU A 228       1.758  -3.029 -10.590  1.00  0.00           H  
ATOM   3693  C   GLU A 228       3.348  -4.427 -10.719  1.00  0.00           C  
ATOM   3694  CB  GLU A 228       3.386  -2.260  -9.415  1.00  0.00           C  
ATOM   3695  HB2 GLU A 228       2.743  -1.517  -8.944  1.00  0.00           H  
ATOM   3696  HB3 GLU A 228       4.065  -2.636  -8.650  1.00  0.00           H  
ATOM   3697  O   GLU A 228       3.260  -4.421 -11.938  1.00  0.00           O  
ATOM   3698  CG  GLU A 228       4.241  -1.570 -10.504  1.00  0.00           C  
ATOM   3699  HG2 GLU A 228       4.942  -2.291 -10.925  1.00  0.00           H  
ATOM   3700  HG3 GLU A 228       4.841  -0.805 -10.011  1.00  0.00           H  
ATOM   3701  CD  GLU A 228       3.451  -0.900 -11.646  1.00  0.00           C  
ATOM   3702  OE1 GLU A 228       4.091  -0.478 -12.651  1.00  0.00           O  
ATOM   3703  OE2 GLU A 228       2.215  -0.753 -11.500  1.00  0.00           O  
ATOM   3704  N   ALA A 229       4.083  -5.335 -10.069  1.00  0.00           N  
ATOM   3705  H   ALA A 229       4.178  -5.252  -9.067  1.00  0.00           H  
ATOM   3706  CA  ALA A 229       4.866  -6.356 -10.757  1.00  0.00           C  
ATOM   3707  HA  ALA A 229       5.561  -5.857 -11.432  1.00  0.00           H  
ATOM   3708  C   ALA A 229       3.999  -7.273 -11.628  1.00  0.00           C  
ATOM   3709  CB  ALA A 229       5.672  -7.151  -9.726  1.00  0.00           C  
ATOM   3710  HB1 ALA A 229       5.003  -7.648  -9.023  1.00  0.00           H  
ATOM   3711  HB2 ALA A 229       6.275  -7.901 -10.238  1.00  0.00           H  
ATOM   3712  HB3 ALA A 229       6.333  -6.476  -9.183  1.00  0.00           H  
ATOM   3713  O   ALA A 229       4.357  -7.547 -12.774  1.00  0.00           O  
ATOM   3714  N   ARG A 230       2.830  -7.707 -11.132  1.00  0.00           N  
ATOM   3715  H   ARG A 230       2.564  -7.405 -10.206  1.00  0.00           H  
ATOM   3716  CA  ARG A 230       1.908  -8.552 -11.907  1.00  0.00           C  
ATOM   3717  HA  ARG A 230       2.459  -9.441 -12.214  1.00  0.00           H  
ATOM   3718  C   ARG A 230       1.443  -7.856 -13.185  1.00  0.00           C  
ATOM   3719  CB  ARG A 230       0.703  -8.959 -11.038  1.00  0.00           C  
ATOM   3720  HB2 ARG A 230       0.176  -8.061 -10.715  1.00  0.00           H  
ATOM   3721  HB3 ARG A 230       1.059  -9.468 -10.142  1.00  0.00           H  
ATOM   3722  O   ARG A 230       1.460  -8.481 -14.247  1.00  0.00           O  
ATOM   3723  CG  ARG A 230      -0.311  -9.865 -11.762  1.00  0.00           C  
ATOM   3724  HG2 ARG A 230      -1.154 -10.040 -11.093  1.00  0.00           H  
ATOM   3725  HG3 ARG A 230      -0.694  -9.356 -12.646  1.00  0.00           H  
ATOM   3726  CD  ARG A 230       0.282 -11.224 -12.158  1.00  0.00           C  
ATOM   3727  HD2 ARG A 230       1.248 -11.094 -12.646  1.00  0.00           H  
ATOM   3728  HD3 ARG A 230       0.435 -11.808 -11.251  1.00  0.00           H  
ATOM   3729  NE  ARG A 230      -0.619 -11.986 -13.035  1.00  0.00           N  
ATOM   3730  HE  ARG A 230      -1.266 -12.608 -12.572  1.00  0.00           H  
ATOM   3731  NH1 ARG A 230       0.190 -11.185 -15.028  1.00  0.00           N  
ATOM   3732 HH11 ARG A 230      -0.137 -10.961 -15.957  1.00  0.00           H  
ATOM   3733 HH12 ARG A 230       0.771 -10.510 -14.553  1.00  0.00           H  
ATOM   3734  NH2 ARG A 230      -1.569 -12.495 -15.056  1.00  0.00           N  
ATOM   3735 HH21 ARG A 230      -2.284 -13.048 -14.605  1.00  0.00           H  
ATOM   3736 HH22 ARG A 230      -1.724 -12.094 -15.970  1.00  0.00           H  
ATOM   3737  CZ  ARG A 230      -0.655 -11.902 -14.351  1.00  0.00           C  
ATOM   3738  N   TRP A 231       1.049  -6.587 -13.073  1.00  0.00           N  
ATOM   3739  H   TRP A 231       1.059  -6.172 -12.152  1.00  0.00           H  
ATOM   3740  CA  TRP A 231       0.637  -5.756 -14.206  1.00  0.00           C  
ATOM   3741  HA  TRP A 231      -0.118  -6.282 -14.790  1.00  0.00           H  
ATOM   3742  C   TRP A 231       1.813  -5.448 -15.143  1.00  0.00           C  
ATOM   3743  CB  TRP A 231       0.022  -4.459 -13.660  1.00  0.00           C  
ATOM   3744  HB2 TRP A 231       0.728  -3.987 -12.977  1.00  0.00           H  
ATOM   3745  HB3 TRP A 231      -0.872  -4.707 -13.087  1.00  0.00           H  
ATOM   3746  O   TRP A 231       1.693  -5.531 -16.369  1.00  0.00           O  
ATOM   3747  CG  TRP A 231      -0.339  -3.462 -14.715  1.00  0.00           C  
ATOM   3748  CD1 TRP A 231      -1.538  -3.365 -15.330  1.00  0.00           C  
ATOM   3749  HD1 TRP A 231      -2.394  -3.980 -15.093  1.00  0.00           H  
ATOM   3750  CD2 TRP A 231       0.500  -2.426 -15.309  1.00  0.00           C  
ATOM   3751  CE2 TRP A 231      -0.250  -1.769 -16.329  1.00  0.00           C  
ATOM   3752  CE3 TRP A 231       1.813  -1.963 -15.081  1.00  0.00           C  
ATOM   3753  HE3 TRP A 231       2.384  -2.381 -14.265  1.00  0.00           H  
ATOM   3754  NE1 TRP A 231      -1.501  -2.346 -16.261  1.00  0.00           N  
ATOM   3755  HE1 TRP A 231      -2.336  -1.981 -16.697  1.00  0.00           H  
ATOM   3756  CH2 TRP A 231       1.610  -0.328 -16.886  1.00  0.00           C  
ATOM   3757  HH2 TRP A 231       2.036   0.480 -17.463  1.00  0.00           H  
ATOM   3758  CZ2 TRP A 231       0.289  -0.743 -17.119  1.00  0.00           C  
ATOM   3759  HZ2 TRP A 231      -0.325  -0.245 -17.854  1.00  0.00           H  
ATOM   3760  CZ3 TRP A 231       2.360  -0.930 -15.861  1.00  0.00           C  
ATOM   3761  HZ3 TRP A 231       3.355  -0.580 -15.631  1.00  0.00           H  
ATOM   3762  N   PHE A 232       2.971  -5.123 -14.572  1.00  0.00           N  
ATOM   3763  H   PHE A 232       3.007  -5.054 -13.565  1.00  0.00           H  
ATOM   3764  CA  PHE A 232       4.140  -4.688 -15.316  1.00  0.00           C  
ATOM   3765  HA  PHE A 232       3.811  -3.931 -16.028  1.00  0.00           H  
ATOM   3766  C   PHE A 232       4.768  -5.818 -16.121  1.00  0.00           C  
ATOM   3767  CB  PHE A 232       5.173  -4.046 -14.386  1.00  0.00           C  
ATOM   3768  HB2 PHE A 232       4.702  -3.241 -13.823  1.00  0.00           H  
ATOM   3769  HB3 PHE A 232       5.535  -4.791 -13.678  1.00  0.00           H  
ATOM   3770  O   PHE A 232       5.214  -5.561 -17.230  1.00  0.00           O  
ATOM   3771  CG  PHE A 232       6.333  -3.462 -15.161  1.00  0.00           C  
ATOM   3772  CD1 PHE A 232       7.614  -4.036 -15.091  1.00  0.00           C  
ATOM   3773  HD1 PHE A 232       7.780  -4.898 -14.462  1.00  0.00           H  
ATOM   3774  CD2 PHE A 232       6.101  -2.390 -16.034  1.00  0.00           C  
ATOM   3775  HD2 PHE A 232       5.103  -1.989 -16.136  1.00  0.00           H  
ATOM   3776  CE1 PHE A 232       8.676  -3.490 -15.832  1.00  0.00           C  
ATOM   3777  HE1 PHE A 232       9.666  -3.916 -15.761  1.00  0.00           H  
ATOM   3778  CE2 PHE A 232       7.148  -1.878 -16.810  1.00  0.00           C  
ATOM   3779  HE2 PHE A 232       6.938  -1.095 -17.523  1.00  0.00           H  
ATOM   3780  CZ  PHE A 232       8.445  -2.405 -16.686  1.00  0.00           C  
ATOM   3781  HZ  PHE A 232       9.263  -2.023 -17.278  1.00  0.00           H  
ATOM   3782  N   ILE A 233       4.743  -7.064 -15.642  1.00  0.00           N  
ATOM   3783  H   ILE A 233       4.411  -7.209 -14.698  1.00  0.00           H  
ATOM   3784  CA  ILE A 233       5.186  -8.229 -16.425  1.00  0.00           C  
ATOM   3785  HA  ILE A 233       6.242  -8.107 -16.664  1.00  0.00           H  
ATOM   3786  C   ILE A 233       4.442  -8.302 -17.770  1.00  0.00           C  
ATOM   3787  CB  ILE A 233       5.022  -9.515 -15.579  1.00  0.00           C  
ATOM   3788  HB  ILE A 233       4.046  -9.490 -15.094  1.00  0.00           H  
ATOM   3789  O   ILE A 233       5.069  -8.488 -18.812  1.00  0.00           O  
ATOM   3790  CG1 ILE A 233       6.125  -9.572 -14.495  1.00  0.00           C  
ATOM   3791 HG12 ILE A 233       7.074  -9.822 -14.968  1.00  0.00           H  
ATOM   3792 HG13 ILE A 233       6.247  -8.591 -14.037  1.00  0.00           H  
ATOM   3793  CG2 ILE A 233       5.093 -10.787 -16.445  1.00  0.00           C  
ATOM   3794 HG21 ILE A 233       6.022 -10.797 -17.015  1.00  0.00           H  
ATOM   3795 HG22 ILE A 233       5.052 -11.673 -15.811  1.00  0.00           H  
ATOM   3796 HG23 ILE A 233       4.246 -10.830 -17.129  1.00  0.00           H  
ATOM   3797  CD1 ILE A 233       5.850 -10.581 -13.371  1.00  0.00           C  
ATOM   3798 HD11 ILE A 233       5.915 -11.603 -13.746  1.00  0.00           H  
ATOM   3799 HD12 ILE A 233       6.599 -10.457 -12.588  1.00  0.00           H  
ATOM   3800 HD13 ILE A 233       4.863 -10.407 -12.944  1.00  0.00           H  
ATOM   3801  N   GLU A 234       3.122  -8.091 -17.775  1.00  0.00           N  
ATOM   3802  H   GLU A 234       2.660  -7.900 -16.897  1.00  0.00           H  
ATOM   3803  CA  GLU A 234       2.315  -8.102 -19.005  1.00  0.00           C  
ATOM   3804  HA  GLU A 234       2.574  -8.974 -19.605  1.00  0.00           H  
ATOM   3805  C   GLU A 234       2.530  -6.860 -19.872  1.00  0.00           C  
ATOM   3806  CB  GLU A 234       0.823  -8.153 -18.664  1.00  0.00           C  
ATOM   3807  HB2 GLU A 234       0.260  -8.106 -19.596  1.00  0.00           H  
ATOM   3808  HB3 GLU A 234       0.562  -7.282 -18.062  1.00  0.00           H  
ATOM   3809  O   GLU A 234       2.442  -6.927 -21.099  1.00  0.00           O  
ATOM   3810  CG  GLU A 234       0.421  -9.423 -17.916  1.00  0.00           C  
ATOM   3811  HG2 GLU A 234       0.714 -10.288 -18.511  1.00  0.00           H  
ATOM   3812  HG3 GLU A 234       0.962  -9.462 -16.971  1.00  0.00           H  
ATOM   3813  CD  GLU A 234      -1.085  -9.489 -17.634  1.00  0.00           C  
ATOM   3814  OE1 GLU A 234      -1.477 -10.531 -17.054  1.00  0.00           O  
ATOM   3815  OE2 GLU A 234      -1.813  -8.532 -17.983  1.00  0.00           O  
ATOM   3816  N   ALA A 235       2.763  -5.701 -19.251  1.00  0.00           N  
ATOM   3817  H   ALA A 235       2.784  -5.695 -18.241  1.00  0.00           H  
ATOM   3818  CA  ALA A 235       3.084  -4.478 -19.976  1.00  0.00           C  
ATOM   3819  HA  ALA A 235       2.361  -4.346 -20.780  1.00  0.00           H  
ATOM   3820  C   ALA A 235       4.469  -4.565 -20.639  1.00  0.00           C  
ATOM   3821  CB  ALA A 235       2.964  -3.287 -19.018  1.00  0.00           C  
ATOM   3822  HB1 ALA A 235       1.982  -3.276 -18.545  1.00  0.00           H  
ATOM   3823  HB2 ALA A 235       3.113  -2.357 -19.568  1.00  0.00           H  
ATOM   3824  HB3 ALA A 235       3.727  -3.358 -18.243  1.00  0.00           H  
ATOM   3825  O   ALA A 235       4.596  -4.218 -21.811  1.00  0.00           O  
ATOM   3826  N   TYR A 236       5.466  -5.082 -19.918  1.00  0.00           N  
ATOM   3827  H   TYR A 236       5.265  -5.354 -18.967  1.00  0.00           H  
ATOM   3828  CA  TYR A 236       6.851  -5.221 -20.357  1.00  0.00           C  
ATOM   3829  HA  TYR A 236       7.197  -4.247 -20.701  1.00  0.00           H  
ATOM   3830  C   TYR A 236       6.987  -6.198 -21.524  1.00  0.00           C  
ATOM   3831  CB  TYR A 236       7.717  -5.662 -19.165  1.00  0.00           C  
ATOM   3832  HB2 TYR A 236       7.398  -6.651 -18.836  1.00  0.00           H  
ATOM   3833  HB3 TYR A 236       7.552  -4.969 -18.340  1.00  0.00           H  
ATOM   3834  O   TYR A 236       7.734  -5.928 -22.456  1.00  0.00           O  
ATOM   3835  CG  TYR A 236       9.207  -5.676 -19.453  1.00  0.00           C  
ATOM   3836  CD1 TYR A 236       9.962  -6.861 -19.341  1.00  0.00           C  
ATOM   3837  HD1 TYR A 236       9.481  -7.781 -19.044  1.00  0.00           H  
ATOM   3838  CD2 TYR A 236       9.838  -4.478 -19.833  1.00  0.00           C  
ATOM   3839  HD2 TYR A 236       9.262  -3.568 -19.919  1.00  0.00           H  
ATOM   3840  CE1 TYR A 236      11.347  -6.844 -19.608  1.00  0.00           C  
ATOM   3841  HE1 TYR A 236      11.932  -7.748 -19.528  1.00  0.00           H  
ATOM   3842  CE2 TYR A 236      11.211  -4.458 -20.124  1.00  0.00           C  
ATOM   3843  HE2 TYR A 236      11.672  -3.535 -20.444  1.00  0.00           H  
ATOM   3844  OH  TYR A 236      13.293  -5.614 -20.297  1.00  0.00           O  
ATOM   3845  HH  TYR A 236      13.568  -4.726 -20.536  1.00  0.00           H  
ATOM   3846  CZ  TYR A 236      11.966  -5.642 -20.009  1.00  0.00           C  
ATOM   3847  N   GLU A 237       6.209  -7.285 -21.543  1.00  0.00           N  
ATOM   3848  H   GLU A 237       5.644  -7.484 -20.730  1.00  0.00           H  
ATOM   3849  CA  GLU A 237       6.149  -8.224 -22.674  1.00  0.00           C  
ATOM   3850  HA  GLU A 237       7.138  -8.657 -22.826  1.00  0.00           H  
ATOM   3851  C   GLU A 237       5.757  -7.559 -24.007  1.00  0.00           C  
ATOM   3852  CB  GLU A 237       5.181  -9.357 -22.296  1.00  0.00           C  
ATOM   3853  HB2 GLU A 237       5.544  -9.800 -21.369  1.00  0.00           H  
ATOM   3854  HB3 GLU A 237       4.190  -8.942 -22.110  1.00  0.00           H  
ATOM   3855  O   GLU A 237       6.115  -8.053 -25.074  1.00  0.00           O  
ATOM   3856  CG  GLU A 237       5.066 -10.470 -23.352  1.00  0.00           C  
ATOM   3857  HG2 GLU A 237       6.057 -10.666 -23.761  1.00  0.00           H  
ATOM   3858  HG3 GLU A 237       4.419 -10.134 -24.162  1.00  0.00           H  
ATOM   3859  CD  GLU A 237       4.509 -11.772 -22.753  1.00  0.00           C  
ATOM   3860  OE1 GLU A 237       4.977 -12.869 -23.131  1.00  0.00           O  
ATOM   3861  OE2 GLU A 237       3.713 -11.738 -21.787  1.00  0.00           O  
ATOM   3862  N   GLN A 238       5.062  -6.419 -23.960  1.00  0.00           N  
ATOM   3863  H   GLN A 238       4.867  -6.025 -23.050  1.00  0.00           H  
ATOM   3864  CA  GLN A 238       4.613  -5.667 -25.137  1.00  0.00           C  
ATOM   3865  HA  GLN A 238       4.553  -6.351 -25.984  1.00  0.00           H  
ATOM   3866  C   GLN A 238       5.592  -4.553 -25.550  1.00  0.00           C  
ATOM   3867  CB  GLN A 238       3.202  -5.106 -24.878  1.00  0.00           C  
ATOM   3868  HB2 GLN A 238       3.244  -4.390 -24.057  1.00  0.00           H  
ATOM   3869  HB3 GLN A 238       2.855  -4.584 -25.769  1.00  0.00           H  
ATOM   3870  O   GLN A 238       5.319  -3.815 -26.501  1.00  0.00           O  
ATOM   3871  CG  GLN A 238       2.192  -6.211 -24.532  1.00  0.00           C  
ATOM   3872  HG2 GLN A 238       2.089  -6.882 -25.385  1.00  0.00           H  
ATOM   3873  HG3 GLN A 238       2.566  -6.801 -23.695  1.00  0.00           H  
ATOM   3874  CD  GLN A 238       0.808  -5.694 -24.153  1.00  0.00           C  
ATOM   3875  NE2 GLN A 238       0.089  -6.432 -23.334  1.00  0.00           N  
ATOM   3876 HE21 GLN A 238      -0.914  -6.317 -23.359  1.00  0.00           H  
ATOM   3877 HE22 GLN A 238       0.525  -7.250 -22.933  1.00  0.00           H  
ATOM   3878  OE1 GLN A 238       0.322  -4.654 -24.576  1.00  0.00           O  
ATOM   3879  N   GLU A 239       6.709  -4.384 -24.837  1.00  0.00           N  
ATOM   3880  H   GLU A 239       6.919  -5.037 -24.096  1.00  0.00           H  
ATOM   3881  CA  GLU A 239       7.689  -3.333 -25.114  1.00  0.00           C  
ATOM   3882  HA  GLU A 239       7.148  -2.456 -25.469  1.00  0.00           H  
ATOM   3883  C   GLU A 239       8.663  -3.729 -26.220  1.00  0.00           C  
ATOM   3884  CB  GLU A 239       8.444  -2.912 -23.847  1.00  0.00           C  
ATOM   3885  HB2 GLU A 239       9.241  -2.223 -24.124  1.00  0.00           H  
ATOM   3886  HB3 GLU A 239       8.882  -3.779 -23.352  1.00  0.00           H  
ATOM   3887  O   GLU A 239       9.146  -4.857 -26.293  1.00  0.00           O  
ATOM   3888  CG  GLU A 239       7.471  -2.193 -22.915  1.00  0.00           C  
ATOM   3889  HG2 GLU A 239       6.638  -2.856 -22.685  1.00  0.00           H  
ATOM   3890  HG3 GLU A 239       7.070  -1.326 -23.441  1.00  0.00           H  
ATOM   3891  CD  GLU A 239       8.083  -1.713 -21.608  1.00  0.00           C  
ATOM   3892  OE1 GLU A 239       7.286  -1.478 -20.670  1.00  0.00           O  
ATOM   3893  OE2 GLU A 239       9.307  -1.491 -21.487  1.00  0.00           O  
ATOM   3894  N   ALA A 240       9.006  -2.760 -27.071  1.00  0.00           N  
ATOM   3895  H   ALA A 240       8.605  -1.842 -26.943  1.00  0.00           H  
ATOM   3896  CA  ALA A 240       9.874  -2.994 -28.224  1.00  0.00           C  
ATOM   3897  HA  ALA A 240       9.451  -3.804 -28.818  1.00  0.00           H  
ATOM   3898  C   ALA A 240      11.306  -3.416 -27.839  1.00  0.00           C  
ATOM   3899  CB  ALA A 240       9.883  -1.714 -29.069  1.00  0.00           C  
ATOM   3900  HB1 ALA A 240      10.491  -1.874 -29.959  1.00  0.00           H  
ATOM   3901  HB2 ALA A 240       8.867  -1.466 -29.377  1.00  0.00           H  
ATOM   3902  HB3 ALA A 240      10.304  -0.889 -28.495  1.00  0.00           H  
ATOM   3903  O   ALA A 240      11.970  -4.112 -28.600  1.00  0.00           O  
ATOM   3904  N   ASN A 241      11.786  -2.988 -26.669  1.00  0.00           N  
ATOM   3905  H   ASN A 241      11.180  -2.432 -26.082  1.00  0.00           H  
ATOM   3906  CA  ASN A 241      13.129  -3.247 -26.145  1.00  0.00           C  
ATOM   3907  HA  ASN A 241      13.711  -3.752 -26.916  1.00  0.00           H  
ATOM   3908  C   ASN A 241      13.124  -4.204 -24.937  1.00  0.00           C  
ATOM   3909  CB  ASN A 241      13.817  -1.902 -25.844  1.00  0.00           C  
ATOM   3910  HB2 ASN A 241      13.814  -1.278 -26.737  1.00  0.00           H  
ATOM   3911  HB3 ASN A 241      14.854  -2.096 -25.569  1.00  0.00           H  
ATOM   3912  O   ASN A 241      14.053  -4.181 -24.126  1.00  0.00           O  
ATOM   3913  CG  ASN A 241      13.143  -1.134 -24.717  1.00  0.00           C  
ATOM   3914  ND2 ASN A 241      13.893  -0.429 -23.904  1.00  0.00           N  
ATOM   3915 HD21 ASN A 241      14.900  -0.485 -23.953  1.00  0.00           H  
ATOM   3916 HD22 ASN A 241      13.406  -0.027 -23.115  1.00  0.00           H  
ATOM   3917  OD1 ASN A 241      11.934  -1.124 -24.569  1.00  0.00           O  
ATOM   3918  N   MET A 242      12.078  -5.022 -24.798  1.00  0.00           N  
ATOM   3919  H   MET A 242      11.341  -4.985 -25.488  1.00  0.00           H  
ATOM   3920  CA  MET A 242      11.956  -6.025 -23.743  1.00  0.00           C  
ATOM   3921  HA  MET A 242      11.949  -5.508 -22.783  1.00  0.00           H  
ATOM   3922  C   MET A 242      13.134  -7.013 -23.761  1.00  0.00           C  
ATOM   3923  CB  MET A 242      10.600  -6.723 -23.916  1.00  0.00           C  
ATOM   3924  HB2 MET A 242       9.828  -5.957 -23.849  1.00  0.00           H  
ATOM   3925  HB3 MET A 242      10.537  -7.161 -24.912  1.00  0.00           H  
ATOM   3926  O   MET A 242      13.526  -7.528 -24.809  1.00  0.00           O  
ATOM   3927  CG  MET A 242      10.297  -7.795 -22.865  1.00  0.00           C  
ATOM   3928  HG2 MET A 242       9.217  -7.938 -22.833  1.00  0.00           H  
ATOM   3929  HG3 MET A 242      10.603  -7.417 -21.890  1.00  0.00           H  
ATOM   3930  SD  MET A 242      11.045  -9.423 -23.132  1.00  0.00           S  
ATOM   3931  CE  MET A 242      10.078  -9.974 -24.561  1.00  0.00           C  
ATOM   3932  HE1 MET A 242       9.014  -9.933 -24.329  1.00  0.00           H  
ATOM   3933  HE2 MET A 242      10.281  -9.333 -25.418  1.00  0.00           H  
ATOM   3934  HE3 MET A 242      10.352 -10.999 -24.811  1.00  0.00           H  
ATOM   3935  N   ASN A 243      13.704  -7.294 -22.589  1.00  0.00           N  
ATOM   3936  H   ASN A 243      13.335  -6.849 -21.760  1.00  0.00           H  
ATOM   3937  CA  ASN A 243      14.767  -8.275 -22.414  1.00  0.00           C  
ATOM   3938  HA  ASN A 243      15.327  -8.332 -23.348  1.00  0.00           H  
ATOM   3939  C   ASN A 243      14.160  -9.651 -22.069  1.00  0.00           C  
ATOM   3940  CB  ASN A 243      15.736  -7.766 -21.341  1.00  0.00           C  
ATOM   3941  HB2 ASN A 243      15.193  -7.662 -20.402  1.00  0.00           H  
ATOM   3942  HB3 ASN A 243      16.104  -6.783 -21.634  1.00  0.00           H  
ATOM   3943  O   ASN A 243      13.583  -9.804 -20.985  1.00  0.00           O  
ATOM   3944  CG  ASN A 243      16.910  -8.701 -21.107  1.00  0.00           C  
ATOM   3945  ND2 ASN A 243      18.115  -8.187 -21.112  1.00  0.00           N  
ATOM   3946 HD21 ASN A 243      18.880  -8.795 -20.857  1.00  0.00           H  
ATOM   3947 HD22 ASN A 243      18.240  -7.192 -21.233  1.00  0.00           H  
ATOM   3948  OD1 ASN A 243      16.765  -9.897 -20.905  1.00  0.00           O  
ATOM   3949  N   PRO A 244      14.325 -10.673 -22.932  1.00  0.00           N  
ATOM   3950  CA  PRO A 244      13.671 -11.968 -22.750  1.00  0.00           C  
ATOM   3951  HA  PRO A 244      12.594 -11.825 -22.657  1.00  0.00           H  
ATOM   3952  C   PRO A 244      14.150 -12.720 -21.502  1.00  0.00           C  
ATOM   3953  CB  PRO A 244      13.958 -12.747 -24.039  1.00  0.00           C  
ATOM   3954  HB2 PRO A 244      14.081 -13.815 -23.859  1.00  0.00           H  
ATOM   3955  HB3 PRO A 244      13.147 -12.577 -24.747  1.00  0.00           H  
ATOM   3956  O   PRO A 244      13.362 -13.432 -20.880  1.00  0.00           O  
ATOM   3957  CG  PRO A 244      15.239 -12.112 -24.579  1.00  0.00           C  
ATOM   3958  HG2 PRO A 244      15.324 -12.225 -25.660  1.00  0.00           H  
ATOM   3959  HG3 PRO A 244      16.105 -12.542 -24.076  1.00  0.00           H  
ATOM   3960  CD  PRO A 244      15.083 -10.650 -24.175  1.00  0.00           C  
ATOM   3961  HD2 PRO A 244      14.517 -10.111 -24.935  1.00  0.00           H  
ATOM   3962  HD3 PRO A 244      16.067 -10.202 -24.041  1.00  0.00           H  
ATOM   3963  N   THR A 245      15.412 -12.541 -21.092  1.00  0.00           N  
ATOM   3964  H   THR A 245      16.001 -11.895 -21.597  1.00  0.00           H  
ATOM   3965  CA  THR A 245      15.947 -13.134 -19.857  1.00  0.00           C  
ATOM   3966  HA  THR A 245      15.753 -14.206 -19.864  1.00  0.00           H  
ATOM   3967  C   THR A 245      15.249 -12.548 -18.631  1.00  0.00           C  
ATOM   3968  CB  THR A 245      17.467 -12.918 -19.756  1.00  0.00           C  
ATOM   3969  HB  THR A 245      17.679 -11.853 -19.852  1.00  0.00           H  
ATOM   3970  O   THR A 245      14.820 -13.308 -17.763  1.00  0.00           O  
ATOM   3971  CG2 THR A 245      18.096 -13.396 -18.449  1.00  0.00           C  
ATOM   3972 HG21 THR A 245      17.685 -12.839 -17.607  1.00  0.00           H  
ATOM   3973 HG22 THR A 245      17.913 -14.460 -18.299  1.00  0.00           H  
ATOM   3974 HG23 THR A 245      19.171 -13.218 -18.477  1.00  0.00           H  
ATOM   3975  OG1 THR A 245      18.134 -13.607 -20.787  1.00  0.00           O  
ATOM   3976  HG1 THR A 245      18.703 -14.258 -20.369  1.00  0.00           H  
ATOM   3977  N   LEU A 246      15.094 -11.218 -18.571  1.00  0.00           N  
ATOM   3978  H   LEU A 246      15.419 -10.663 -19.349  1.00  0.00           H  
ATOM   3979  CA  LEU A 246      14.397 -10.547 -17.467  1.00  0.00           C  
ATOM   3980  HA  LEU A 246      14.828 -10.878 -16.523  1.00  0.00           H  
ATOM   3981  C   LEU A 246      12.921 -10.942 -17.416  1.00  0.00           C  
ATOM   3982  CB  LEU A 246      14.526  -9.016 -17.586  1.00  0.00           C  
ATOM   3983  HB2 LEU A 246      14.238  -8.716 -18.593  1.00  0.00           H  
ATOM   3984  HB3 LEU A 246      13.816  -8.556 -16.899  1.00  0.00           H  
ATOM   3985  O   LEU A 246      12.432 -11.304 -16.349  1.00  0.00           O  
ATOM   3986  CG  LEU A 246      15.918  -8.450 -17.262  1.00  0.00           C  
ATOM   3987  HG  LEU A 246      16.664  -8.931 -17.895  1.00  0.00           H  
ATOM   3988  CD1 LEU A 246      15.956  -6.942 -17.510  1.00  0.00           C  
ATOM   3989 HD11 LEU A 246      16.984  -6.588 -17.430  1.00  0.00           H  
ATOM   3990 HD12 LEU A 246      15.346  -6.425 -16.769  1.00  0.00           H  
ATOM   3991 HD13 LEU A 246      15.577  -6.696 -18.502  1.00  0.00           H  
ATOM   3992  CD2 LEU A 246      16.280  -8.656 -15.791  1.00  0.00           C  
ATOM   3993 HD21 LEU A 246      15.525  -8.196 -15.153  1.00  0.00           H  
ATOM   3994 HD22 LEU A 246      17.249  -8.201 -15.583  1.00  0.00           H  
ATOM   3995 HD23 LEU A 246      16.334  -9.719 -15.557  1.00  0.00           H  
ATOM   3996  N   LEU A 247      12.229 -10.933 -18.560  1.00  0.00           N  
ATOM   3997  H   LEU A 247      12.684 -10.613 -19.402  1.00  0.00           H  
ATOM   3998  CA  LEU A 247      10.815 -11.305 -18.618  1.00  0.00           C  
ATOM   3999  HA  LEU A 247      10.272 -10.663 -17.925  1.00  0.00           H  
ATOM   4000  C   LEU A 247      10.593 -12.755 -18.172  1.00  0.00           C  
ATOM   4001  CB  LEU A 247      10.283 -11.067 -20.042  1.00  0.00           C  
ATOM   4002  HB2 LEU A 247      10.872 -11.663 -20.739  1.00  0.00           H  
ATOM   4003  HB3 LEU A 247      10.419 -10.016 -20.297  1.00  0.00           H  
ATOM   4004  O   LEU A 247       9.715 -13.017 -17.350  1.00  0.00           O  
ATOM   4005  CG  LEU A 247       8.795 -11.435 -20.211  1.00  0.00           C  
ATOM   4006  HG  LEU A 247       8.630 -12.467 -19.901  1.00  0.00           H  
ATOM   4007  CD1 LEU A 247       7.881 -10.522 -19.392  1.00  0.00           C  
ATOM   4008 HD11 LEU A 247       6.836 -10.775 -19.570  1.00  0.00           H  
ATOM   4009 HD12 LEU A 247       8.085 -10.632 -18.326  1.00  0.00           H  
ATOM   4010 HD13 LEU A 247       8.026  -9.483 -19.686  1.00  0.00           H  
ATOM   4011  CD2 LEU A 247       8.388 -11.331 -21.676  1.00  0.00           C  
ATOM   4012 HD21 LEU A 247       7.358 -11.666 -21.800  1.00  0.00           H  
ATOM   4013 HD22 LEU A 247       8.468 -10.296 -22.006  1.00  0.00           H  
ATOM   4014 HD23 LEU A 247       9.034 -11.958 -22.291  1.00  0.00           H  
ATOM   4015  N   LYS A 248      11.391 -13.707 -18.679  1.00  0.00           N  
ATOM   4016  H   LYS A 248      12.093 -13.446 -19.355  1.00  0.00           H  
ATOM   4017  CA  LYS A 248      11.243 -15.122 -18.304  1.00  0.00           C  
ATOM   4018  HA  LYS A 248      10.196 -15.391 -18.440  1.00  0.00           H  
ATOM   4019  C   LYS A 248      11.547 -15.338 -16.821  1.00  0.00           C  
ATOM   4020  CB  LYS A 248      12.111 -16.014 -19.210  1.00  0.00           C  
ATOM   4021  HB2 LYS A 248      13.160 -15.825 -18.985  1.00  0.00           H  
ATOM   4022  HB3 LYS A 248      11.942 -15.740 -20.251  1.00  0.00           H  
ATOM   4023  O   LYS A 248      10.807 -16.073 -16.169  1.00  0.00           O  
ATOM   4024  CG  LYS A 248      11.832 -17.525 -19.050  1.00  0.00           C  
ATOM   4025  HG2 LYS A 248      11.858 -17.796 -17.995  1.00  0.00           H  
ATOM   4026  HG3 LYS A 248      12.636 -18.066 -19.548  1.00  0.00           H  
ATOM   4027  CD  LYS A 248      10.494 -17.992 -19.667  1.00  0.00           C  
ATOM   4028  HD2 LYS A 248      10.507 -17.763 -20.733  1.00  0.00           H  
ATOM   4029  HD3 LYS A 248       9.663 -17.459 -19.205  1.00  0.00           H  
ATOM   4030  CE  LYS A 248      10.287 -19.509 -19.473  1.00  0.00           C  
ATOM   4031  HE2 LYS A 248      11.224 -20.019 -19.695  1.00  0.00           H  
ATOM   4032  HE3 LYS A 248      10.056 -19.696 -18.424  1.00  0.00           H  
ATOM   4033  NZ  LYS A 248       9.216 -20.090 -20.338  1.00  0.00           N  
ATOM   4034  HZ1 LYS A 248       9.447 -20.033 -21.319  1.00  0.00           H  
ATOM   4035  HZ2 LYS A 248       8.315 -19.643 -20.243  1.00  0.00           H  
ATOM   4036  HZ3 LYS A 248       9.088 -21.074 -20.151  1.00  0.00           H  
ATOM   4037  N   LEU A 249      12.583 -14.686 -16.281  1.00  0.00           N  
ATOM   4038  H   LEU A 249      13.148 -14.090 -16.869  1.00  0.00           H  
ATOM   4039  CA  LEU A 249      12.887 -14.751 -14.850  1.00  0.00           C  
ATOM   4040  HA  LEU A 249      12.991 -15.801 -14.577  1.00  0.00           H  
ATOM   4041  C   LEU A 249      11.741 -14.176 -14.012  1.00  0.00           C  
ATOM   4042  CB  LEU A 249      14.215 -14.033 -14.555  1.00  0.00           C  
ATOM   4043  HB2 LEU A 249      15.004 -14.499 -15.145  1.00  0.00           H  
ATOM   4044  HB3 LEU A 249      14.130 -12.993 -14.873  1.00  0.00           H  
ATOM   4045  O   LEU A 249      11.335 -14.820 -13.054  1.00  0.00           O  
ATOM   4046  CG  LEU A 249      14.615 -14.055 -13.065  1.00  0.00           C  
ATOM   4047  HG  LEU A 249      13.861 -13.526 -12.482  1.00  0.00           H  
ATOM   4048  CD1 LEU A 249      14.771 -15.465 -12.491  1.00  0.00           C  
ATOM   4049 HD11 LEU A 249      15.522 -16.026 -13.046  1.00  0.00           H  
ATOM   4050 HD12 LEU A 249      15.075 -15.401 -11.446  1.00  0.00           H  
ATOM   4051 HD13 LEU A 249      13.816 -15.991 -12.514  1.00  0.00           H  
ATOM   4052  CD2 LEU A 249      15.943 -13.328 -12.880  1.00  0.00           C  
ATOM   4053 HD21 LEU A 249      15.834 -12.292 -13.202  1.00  0.00           H  
ATOM   4054 HD22 LEU A 249      16.726 -13.814 -13.463  1.00  0.00           H  
ATOM   4055 HD23 LEU A 249      16.204 -13.340 -11.822  1.00  0.00           H  
ATOM   4056  N   ALA A 250      11.183 -13.027 -14.402  1.00  0.00           N  
ATOM   4057  H   ALA A 250      11.580 -12.535 -15.189  1.00  0.00           H  
ATOM   4058  CA  ALA A 250      10.061 -12.397 -13.708  1.00  0.00           C  
ATOM   4059  HA  ALA A 250      10.337 -12.192 -12.674  1.00  0.00           H  
ATOM   4060  C   ALA A 250       8.826 -13.300 -13.652  1.00  0.00           C  
ATOM   4061  CB  ALA A 250       9.755 -11.062 -14.385  1.00  0.00           C  
ATOM   4062  HB1 ALA A 250       9.013 -10.525 -13.793  1.00  0.00           H  
ATOM   4063  HB2 ALA A 250      10.664 -10.463 -14.438  1.00  0.00           H  
ATOM   4064  HB3 ALA A 250       9.370 -11.220 -15.393  1.00  0.00           H  
ATOM   4065  O   ALA A 250       8.241 -13.466 -12.588  1.00  0.00           O  
ATOM   4066  N   LYS A 251       8.455 -13.945 -14.767  1.00  0.00           N  
ATOM   4067  H   LYS A 251       8.962 -13.747 -15.617  1.00  0.00           H  
ATOM   4068  CA  LYS A 251       7.322 -14.886 -14.795  1.00  0.00           C  
ATOM   4069  HA  LYS A 251       6.440 -14.387 -14.394  1.00  0.00           H  
ATOM   4070  C   LYS A 251       7.555 -16.101 -13.886  1.00  0.00           C  
ATOM   4071  CB  LYS A 251       7.029 -15.330 -16.239  1.00  0.00           C  
ATOM   4072  HB2 LYS A 251       6.261 -16.102 -16.198  1.00  0.00           H  
ATOM   4073  HB3 LYS A 251       7.928 -15.755 -16.684  1.00  0.00           H  
ATOM   4074  O   LYS A 251       6.654 -16.500 -13.151  1.00  0.00           O  
ATOM   4075  CG  LYS A 251       6.498 -14.195 -17.129  1.00  0.00           C  
ATOM   4076  HG2 LYS A 251       5.627 -13.759 -16.639  1.00  0.00           H  
ATOM   4077  HG3 LYS A 251       7.249 -13.412 -17.233  1.00  0.00           H  
ATOM   4078  CD  LYS A 251       6.087 -14.694 -18.526  1.00  0.00           C  
ATOM   4079  HD2 LYS A 251       6.967 -15.051 -19.061  1.00  0.00           H  
ATOM   4080  HD3 LYS A 251       5.378 -15.514 -18.414  1.00  0.00           H  
ATOM   4081  CE  LYS A 251       5.420 -13.554 -19.315  1.00  0.00           C  
ATOM   4082  HE2 LYS A 251       4.627 -13.133 -18.697  1.00  0.00           H  
ATOM   4083  HE3 LYS A 251       6.149 -12.762 -19.491  1.00  0.00           H  
ATOM   4084  NZ  LYS A 251       4.830 -13.987 -20.609  1.00  0.00           N  
ATOM   4085  HZ1 LYS A 251       4.214 -14.782 -20.516  1.00  0.00           H  
ATOM   4086  HZ2 LYS A 251       5.504 -14.140 -21.345  1.00  0.00           H  
ATOM   4087  HZ3 LYS A 251       4.289 -13.236 -21.011  1.00  0.00           H  
ATOM   4088  N   LEU A 252       8.757 -16.682 -13.928  1.00  0.00           N  
ATOM   4089  H   LEU A 252       9.460 -16.278 -14.531  1.00  0.00           H  
ATOM   4090  CA  LEU A 252       9.121 -17.835 -13.097  1.00  0.00           C  
ATOM   4091  HA  LEU A 252       8.377 -18.621 -13.230  1.00  0.00           H  
ATOM   4092  C   LEU A 252       9.116 -17.480 -11.612  1.00  0.00           C  
ATOM   4093  CB  LEU A 252      10.508 -18.357 -13.508  1.00  0.00           C  
ATOM   4094  HB2 LEU A 252      10.892 -19.008 -12.722  1.00  0.00           H  
ATOM   4095  HB3 LEU A 252      11.186 -17.508 -13.586  1.00  0.00           H  
ATOM   4096  O   LEU A 252       8.438 -18.144 -10.833  1.00  0.00           O  
ATOM   4097  CG  LEU A 252      10.509 -19.137 -14.829  1.00  0.00           C  
ATOM   4098  HG  LEU A 252       9.950 -18.591 -15.589  1.00  0.00           H  
ATOM   4099  CD1 LEU A 252      11.948 -19.302 -15.309  1.00  0.00           C  
ATOM   4100 HD11 LEU A 252      12.524 -19.881 -14.588  1.00  0.00           H  
ATOM   4101 HD12 LEU A 252      11.949 -19.798 -16.279  1.00  0.00           H  
ATOM   4102 HD13 LEU A 252      12.392 -18.313 -15.423  1.00  0.00           H  
ATOM   4103  CD2 LEU A 252       9.907 -20.534 -14.674  1.00  0.00           C  
ATOM   4104 HD21 LEU A 252      10.475 -21.097 -13.933  1.00  0.00           H  
ATOM   4105 HD22 LEU A 252       8.868 -20.464 -14.351  1.00  0.00           H  
ATOM   4106 HD23 LEU A 252       9.940 -21.062 -15.627  1.00  0.00           H  
ATOM   4107  N   ASP A 253       9.834 -16.424 -11.240  1.00  0.00           N  
ATOM   4108  H   ASP A 253      10.341 -15.901 -11.939  1.00  0.00           H  
ATOM   4109  CA  ASP A 253       9.922 -15.949  -9.863  1.00  0.00           C  
ATOM   4110  HA  ASP A 253      10.324 -16.738  -9.227  1.00  0.00           H  
ATOM   4111  C   ASP A 253       8.543 -15.564  -9.317  1.00  0.00           C  
ATOM   4112  CB  ASP A 253      10.883 -14.761  -9.815  1.00  0.00           C  
ATOM   4113  HB2 ASP A 253      10.533 -13.978 -10.488  1.00  0.00           H  
ATOM   4114  HB3 ASP A 253      11.874 -15.080 -10.140  1.00  0.00           H  
ATOM   4115  O   ASP A 253       8.163 -15.994  -8.228  1.00  0.00           O  
ATOM   4116  CG  ASP A 253      10.960 -14.221  -8.394  1.00  0.00           C  
ATOM   4117  OD1 ASP A 253      11.672 -14.854  -7.587  1.00  0.00           O  
ATOM   4118  OD2 ASP A 253      10.276 -13.205  -8.140  1.00  0.00           O  
ATOM   4119  N   PHE A 254       7.727 -14.859 -10.111  1.00  0.00           N  
ATOM   4120  H   PHE A 254       8.082 -14.504 -10.987  1.00  0.00           H  
ATOM   4121  CA  PHE A 254       6.371 -14.507  -9.710  1.00  0.00           C  
ATOM   4122  HA  PHE A 254       6.453 -13.875  -8.826  1.00  0.00           H  
ATOM   4123  C   PHE A 254       5.560 -15.747  -9.321  1.00  0.00           C  
ATOM   4124  CB  PHE A 254       5.661 -13.703 -10.805  1.00  0.00           C  
ATOM   4125  HB2 PHE A 254       5.476 -14.337 -11.672  1.00  0.00           H  
ATOM   4126  HB3 PHE A 254       6.310 -12.884 -11.116  1.00  0.00           H  
ATOM   4127  O   PHE A 254       4.984 -15.766  -8.233  1.00  0.00           O  
ATOM   4128  CG  PHE A 254       4.356 -13.104 -10.325  1.00  0.00           C  
ATOM   4129  CD1 PHE A 254       3.183 -13.882 -10.274  1.00  0.00           C  
ATOM   4130  HD1 PHE A 254       3.184 -14.901 -10.629  1.00  0.00           H  
ATOM   4131  CD2 PHE A 254       4.336 -11.770  -9.877  1.00  0.00           C  
ATOM   4132  HD2 PHE A 254       5.231 -11.167  -9.929  1.00  0.00           H  
ATOM   4133  CE1 PHE A 254       2.004 -13.335  -9.739  1.00  0.00           C  
ATOM   4134  HE1 PHE A 254       1.104 -13.930  -9.693  1.00  0.00           H  
ATOM   4135  CE2 PHE A 254       3.157 -11.222  -9.348  1.00  0.00           C  
ATOM   4136  HE2 PHE A 254       3.141 -10.199  -9.002  1.00  0.00           H  
ATOM   4137  CZ  PHE A 254       2.000 -12.012  -9.263  1.00  0.00           C  
ATOM   4138  HZ  PHE A 254       1.099 -11.585  -8.850  1.00  0.00           H  
ATOM   4139  N   ASN A 255       5.561 -16.786 -10.159  1.00  0.00           N  
ATOM   4140  H   ASN A 255       6.063 -16.697 -11.031  1.00  0.00           H  
ATOM   4141  CA  ASN A 255       4.838 -18.031  -9.891  1.00  0.00           C  
ATOM   4142  HA  ASN A 255       3.802 -17.795  -9.650  1.00  0.00           H  
ATOM   4143  C   ASN A 255       5.416 -18.799  -8.690  1.00  0.00           C  
ATOM   4144  CB  ASN A 255       4.857 -18.900 -11.159  1.00  0.00           C  
ATOM   4145  HB2 ASN A 255       5.884 -19.021 -11.504  1.00  0.00           H  
ATOM   4146  HB3 ASN A 255       4.457 -19.884 -10.915  1.00  0.00           H  
ATOM   4147  O   ASN A 255       4.660 -19.407  -7.936  1.00  0.00           O  
ATOM   4148  CG  ASN A 255       4.018 -18.340 -12.294  1.00  0.00           C  
ATOM   4149  ND2 ASN A 255       4.069 -18.977 -13.440  1.00  0.00           N  
ATOM   4150 HD21 ASN A 255       3.507 -18.617 -14.198  1.00  0.00           H  
ATOM   4151 HD22 ASN A 255       4.643 -19.801 -13.544  1.00  0.00           H  
ATOM   4152  OD1 ASN A 255       3.296 -17.365 -12.167  1.00  0.00           O  
ATOM   4153  N   MET A 256       6.735 -18.757  -8.478  1.00  0.00           N  
ATOM   4154  H   MET A 256       7.312 -18.244  -9.130  1.00  0.00           H  
ATOM   4155  CA  MET A 256       7.381 -19.377  -7.313  1.00  0.00           C  
ATOM   4156  HA  MET A 256       7.072 -20.420  -7.246  1.00  0.00           H  
ATOM   4157  C   MET A 256       6.966 -18.702  -6.007  1.00  0.00           C  
ATOM   4158  CB  MET A 256       8.906 -19.314  -7.447  1.00  0.00           C  
ATOM   4159  HB2 MET A 256       9.363 -19.619  -6.505  1.00  0.00           H  
ATOM   4160  HB3 MET A 256       9.222 -18.293  -7.664  1.00  0.00           H  
ATOM   4161  O   MET A 256       6.569 -19.377  -5.060  1.00  0.00           O  
ATOM   4162  CG  MET A 256       9.414 -20.243  -8.542  1.00  0.00           C  
ATOM   4163  HG2 MET A 256       8.888 -20.039  -9.474  1.00  0.00           H  
ATOM   4164  HG3 MET A 256       9.183 -21.268  -8.250  1.00  0.00           H  
ATOM   4165  SD  MET A 256      11.191 -20.104  -8.830  1.00  0.00           S  
ATOM   4166  CE  MET A 256      11.295 -21.183 -10.268  1.00  0.00           C  
ATOM   4167  HE1 MET A 256      10.719 -20.756 -11.089  1.00  0.00           H  
ATOM   4168  HE2 MET A 256      12.342 -21.273 -10.557  1.00  0.00           H  
ATOM   4169  HE3 MET A 256      10.905 -22.170 -10.019  1.00  0.00           H  
ATOM   4170  N   VAL A 257       7.006 -17.371  -5.963  1.00  0.00           N  
ATOM   4171  H   VAL A 257       7.381 -16.875  -6.759  1.00  0.00           H  
ATOM   4172  CA  VAL A 257       6.555 -16.600  -4.798  1.00  0.00           C  
ATOM   4173  HA  VAL A 257       7.060 -16.980  -3.910  1.00  0.00           H  
ATOM   4174  C   VAL A 257       5.051 -16.794  -4.573  1.00  0.00           C  
ATOM   4175  CB  VAL A 257       6.933 -15.116  -4.964  1.00  0.00           C  
ATOM   4176  HB  VAL A 257       6.501 -14.742  -5.892  1.00  0.00           H  
ATOM   4177  O   VAL A 257       4.628 -17.012  -3.441  1.00  0.00           O  
ATOM   4178  CG1 VAL A 257       6.402 -14.266  -3.807  1.00  0.00           C  
ATOM   4179 HG11 VAL A 257       6.730 -14.677  -2.852  1.00  0.00           H  
ATOM   4180 HG12 VAL A 257       6.758 -13.239  -3.897  1.00  0.00           H  
ATOM   4181 HG13 VAL A 257       5.313 -14.256  -3.840  1.00  0.00           H  
ATOM   4182  CG2 VAL A 257       8.452 -14.921  -5.036  1.00  0.00           C  
ATOM   4183 HG21 VAL A 257       8.864 -15.386  -5.932  1.00  0.00           H  
ATOM   4184 HG22 VAL A 257       8.704 -13.861  -5.076  1.00  0.00           H  
ATOM   4185 HG23 VAL A 257       8.937 -15.378  -4.174  1.00  0.00           H  
ATOM   4186  N   GLN A 258       4.246 -16.811  -5.641  1.00  0.00           N  
ATOM   4187  H   GLN A 258       4.649 -16.658  -6.555  1.00  0.00           H  
ATOM   4188  CA  GLN A 258       2.807 -17.087  -5.557  1.00  0.00           C  
ATOM   4189  HA  GLN A 258       2.350 -16.358  -4.889  1.00  0.00           H  
ATOM   4190  C   GLN A 258       2.525 -18.482  -4.977  1.00  0.00           C  
ATOM   4191  CB  GLN A 258       2.182 -16.936  -6.952  1.00  0.00           C  
ATOM   4192  HB2 GLN A 258       2.384 -15.934  -7.331  1.00  0.00           H  
ATOM   4193  HB3 GLN A 258       2.637 -17.661  -7.628  1.00  0.00           H  
ATOM   4194  O   GLN A 258       1.628 -18.631  -4.157  1.00  0.00           O  
ATOM   4195  CG  GLN A 258       0.663 -17.158  -6.941  1.00  0.00           C  
ATOM   4196  HG2 GLN A 258       0.425 -18.135  -6.520  1.00  0.00           H  
ATOM   4197  HG3 GLN A 258       0.187 -16.398  -6.321  1.00  0.00           H  
ATOM   4198  CD  GLN A 258       0.092 -17.126  -8.348  1.00  0.00           C  
ATOM   4199  NE2 GLN A 258      -0.530 -16.041  -8.754  1.00  0.00           N  
ATOM   4200 HE21 GLN A 258      -0.602 -15.246  -8.135  1.00  0.00           H  
ATOM   4201 HE22 GLN A 258      -0.950 -16.047  -9.672  1.00  0.00           H  
ATOM   4202  OE1 GLN A 258       0.238 -18.080  -9.095  1.00  0.00           O  
ATOM   4203  N   SER A 259       3.303 -19.498  -5.351  1.00  0.00           N  
ATOM   4204  H   SER A 259       3.993 -19.332  -6.070  1.00  0.00           H  
ATOM   4205  CA  SER A 259       3.189 -20.855  -4.802  1.00  0.00           C  
ATOM   4206  HA  SER A 259       2.190 -21.243  -5.003  1.00  0.00           H  
ATOM   4207  C   SER A 259       3.418 -20.898  -3.284  1.00  0.00           C  
ATOM   4208  CB  SER A 259       4.207 -21.733  -5.525  1.00  0.00           C  
ATOM   4209  HB2 SER A 259       3.985 -21.740  -6.592  1.00  0.00           H  
ATOM   4210  HB3 SER A 259       5.211 -21.335  -5.380  1.00  0.00           H  
ATOM   4211  O   SER A 259       2.654 -21.530  -2.551  1.00  0.00           O  
ATOM   4212  OG  SER A 259       4.184 -23.047  -5.039  1.00  0.00           O  
ATOM   4213  HG  SER A 259       3.887 -23.601  -5.764  1.00  0.00           H  
ATOM   4214  N   ILE A 260       4.416 -20.153  -2.789  1.00  0.00           N  
ATOM   4215  H   ILE A 260       4.998 -19.646  -3.440  1.00  0.00           H  
ATOM   4216  CA  ILE A 260       4.652 -19.979  -1.346  1.00  0.00           C  
ATOM   4217  HA  ILE A 260       4.778 -20.961  -0.891  1.00  0.00           H  
ATOM   4218  C   ILE A 260       3.426 -19.338  -0.691  1.00  0.00           C  
ATOM   4219  CB  ILE A 260       5.932 -19.147  -1.094  1.00  0.00           C  
ATOM   4220  HB  ILE A 260       5.861 -18.213  -1.651  1.00  0.00           H  
ATOM   4221  O   ILE A 260       2.934 -19.842   0.319  1.00  0.00           O  
ATOM   4222  CG1 ILE A 260       7.171 -19.920  -1.601  1.00  0.00           C  
ATOM   4223 HG12 ILE A 260       6.994 -20.266  -2.619  1.00  0.00           H  
ATOM   4224 HG13 ILE A 260       7.331 -20.800  -0.977  1.00  0.00           H  
ATOM   4225  CG2 ILE A 260       6.088 -18.784   0.396  1.00  0.00           C  
ATOM   4226 HG21 ILE A 260       6.110 -19.686   1.007  1.00  0.00           H  
ATOM   4227 HG22 ILE A 260       5.257 -18.162   0.727  1.00  0.00           H  
ATOM   4228 HG23 ILE A 260       6.997 -18.207   0.564  1.00  0.00           H  
ATOM   4229  CD1 ILE A 260       8.455 -19.085  -1.629  1.00  0.00           C  
ATOM   4230 HD11 ILE A 260       8.283 -18.152  -2.166  1.00  0.00           H  
ATOM   4231 HD12 ILE A 260       9.237 -19.648  -2.140  1.00  0.00           H  
ATOM   4232 HD13 ILE A 260       8.790 -18.876  -0.613  1.00  0.00           H  
ATOM   4233  N   HIS A 261       2.899 -18.271  -1.295  1.00  0.00           N  
ATOM   4234  H   HIS A 261       3.354 -17.901  -2.117  1.00  0.00           H  
ATOM   4235  CA  HIS A 261       1.725 -17.575  -0.774  1.00  0.00           C  
ATOM   4236  HA  HIS A 261       1.937 -17.303   0.260  1.00  0.00           H  
ATOM   4237  C   HIS A 261       0.480 -18.468  -0.724  1.00  0.00           C  
ATOM   4238  CB  HIS A 261       1.462 -16.304  -1.599  1.00  0.00           C  
ATOM   4239  HB2 HIS A 261       1.318 -16.579  -2.644  1.00  0.00           H  
ATOM   4240  HB3 HIS A 261       0.525 -15.864  -1.259  1.00  0.00           H  
ATOM   4241  O   HIS A 261      -0.236 -18.475   0.271  1.00  0.00           O  
ATOM   4242  CG  HIS A 261       2.528 -15.231  -1.536  1.00  0.00           C  
ATOM   4243  CD2 HIS A 261       3.496 -15.087  -0.580  1.00  0.00           C  
ATOM   4244  HD2 HIS A 261       3.640 -15.725   0.280  1.00  0.00           H  
ATOM   4245  ND1 HIS A 261       2.640 -14.176  -2.450  1.00  0.00           N  
ATOM   4246  CE1 HIS A 261       3.652 -13.420  -2.007  1.00  0.00           C  
ATOM   4247  HE1 HIS A 261       4.002 -12.518  -2.487  1.00  0.00           H  
ATOM   4248  NE2 HIS A 261       4.202 -13.950  -0.905  1.00  0.00           N  
ATOM   4249  HE2 HIS A 261       4.998 -13.560  -0.420  1.00  0.00           H  
ATOM   4250  N   GLN A 262       0.243 -19.287  -1.749  1.00  0.00           N  
ATOM   4251  H   GLN A 262       0.851 -19.222  -2.553  1.00  0.00           H  
ATOM   4252  CA  GLN A 262      -0.866 -20.249  -1.786  1.00  0.00           C  
ATOM   4253  HA  GLN A 262      -1.813 -19.719  -1.690  1.00  0.00           H  
ATOM   4254  C   GLN A 262      -0.795 -21.269  -0.653  1.00  0.00           C  
ATOM   4255  CB  GLN A 262      -0.835 -20.997  -3.120  1.00  0.00           C  
ATOM   4256  HB2 GLN A 262      -1.475 -21.878  -3.066  1.00  0.00           H  
ATOM   4257  HB3 GLN A 262       0.183 -21.321  -3.337  1.00  0.00           H  
ATOM   4258  O   GLN A 262      -1.814 -21.580  -0.030  1.00  0.00           O  
ATOM   4259  CG  GLN A 262      -1.347 -20.109  -4.247  1.00  0.00           C  
ATOM   4260  HG2 GLN A 262      -0.804 -19.164  -4.255  1.00  0.00           H  
ATOM   4261  HG3 GLN A 262      -2.399 -19.886  -4.067  1.00  0.00           H  
ATOM   4262  CD  GLN A 262      -1.217 -20.746  -5.619  1.00  0.00           C  
ATOM   4263  NE2 GLN A 262      -1.751 -20.070  -6.603  1.00  0.00           N  
ATOM   4264 HE21 GLN A 262      -1.789 -20.469  -7.530  1.00  0.00           H  
ATOM   4265 HE22 GLN A 262      -2.147 -19.162  -6.410  1.00  0.00           H  
ATOM   4266  OE1 GLN A 262      -0.657 -21.816  -5.829  1.00  0.00           O  
ATOM   4267  N   LYS A 263       0.408 -21.770  -0.361  1.00  0.00           N  
ATOM   4268  H   LYS A 263       1.201 -21.484  -0.917  1.00  0.00           H  
ATOM   4269  CA  LYS A 263       0.608 -22.689   0.756  1.00  0.00           C  
ATOM   4270  HA  LYS A 263      -0.071 -23.531   0.616  1.00  0.00           H  
ATOM   4271  C   LYS A 263       0.236 -22.031   2.089  1.00  0.00           C  
ATOM   4272  CB  LYS A 263       2.048 -23.206   0.734  1.00  0.00           C  
ATOM   4273  HB2 LYS A 263       2.253 -23.670  -0.230  1.00  0.00           H  
ATOM   4274  HB3 LYS A 263       2.738 -22.375   0.880  1.00  0.00           H  
ATOM   4275  O   LYS A 263      -0.526 -22.618   2.857  1.00  0.00           O  
ATOM   4276  CG  LYS A 263       2.243 -24.236   1.849  1.00  0.00           C  
ATOM   4277  HG2 LYS A 263       1.985 -23.791   2.810  1.00  0.00           H  
ATOM   4278  HG3 LYS A 263       1.593 -25.092   1.671  1.00  0.00           H  
ATOM   4279  CD  LYS A 263       3.693 -24.699   1.917  1.00  0.00           C  
ATOM   4280  HD2 LYS A 263       3.944 -25.260   1.016  1.00  0.00           H  
ATOM   4281  HD3 LYS A 263       4.345 -23.831   2.013  1.00  0.00           H  
ATOM   4282  CE  LYS A 263       3.803 -25.578   3.161  1.00  0.00           C  
ATOM   4283  HE2 LYS A 263       3.448 -25.007   4.018  1.00  0.00           H  
ATOM   4284  HE3 LYS A 263       3.130 -26.428   3.054  1.00  0.00           H  
ATOM   4285  NZ  LYS A 263       5.192 -26.024   3.384  1.00  0.00           N  
ATOM   4286  HZ1 LYS A 263       5.783 -25.212   3.497  1.00  0.00           H  
ATOM   4287  HZ2 LYS A 263       5.219 -26.571   4.233  1.00  0.00           H  
ATOM   4288  HZ3 LYS A 263       5.508 -26.576   2.600  1.00  0.00           H  
ATOM   4289  N   GLU A 264       0.733 -20.816   2.326  1.00  0.00           N  
ATOM   4290  H   GLU A 264       1.341 -20.409   1.630  1.00  0.00           H  
ATOM   4291  CA  GLU A 264       0.430 -20.019   3.525  1.00  0.00           C  
ATOM   4292  HA  GLU A 264       0.731 -20.567   4.417  1.00  0.00           H  
ATOM   4293  C   GLU A 264      -1.081 -19.748   3.643  1.00  0.00           C  
ATOM   4294  CB  GLU A 264       1.208 -18.688   3.484  1.00  0.00           C  
ATOM   4295  HB2 GLU A 264       0.859 -18.054   4.300  1.00  0.00           H  
ATOM   4296  HB3 GLU A 264       0.985 -18.184   2.544  1.00  0.00           H  
ATOM   4297  O   GLU A 264      -1.670 -19.982   4.697  1.00  0.00           O  
ATOM   4298  CG  GLU A 264       2.736 -18.842   3.616  1.00  0.00           C  
ATOM   4299  HG2 GLU A 264       3.081 -19.604   2.917  1.00  0.00           H  
ATOM   4300  HG3 GLU A 264       2.965 -19.199   4.620  1.00  0.00           H  
ATOM   4301  CD  GLU A 264       3.525 -17.542   3.349  1.00  0.00           C  
ATOM   4302  OE1 GLU A 264       4.778 -17.591   3.328  1.00  0.00           O  
ATOM   4303  OE2 GLU A 264       2.937 -16.457   3.117  1.00  0.00           O  
ATOM   4304  N   ILE A 265      -1.741 -19.343   2.549  1.00  0.00           N  
ATOM   4305  H   ILE A 265      -1.199 -19.138   1.721  1.00  0.00           H  
ATOM   4306  CA  ILE A 265      -3.197 -19.127   2.500  1.00  0.00           C  
ATOM   4307  HA  ILE A 265      -3.456 -18.340   3.208  1.00  0.00           H  
ATOM   4308  C   ILE A 265      -3.954 -20.384   2.932  1.00  0.00           C  
ATOM   4309  CB  ILE A 265      -3.644 -18.680   1.086  1.00  0.00           C  
ATOM   4310  HB  ILE A 265      -3.186 -19.345   0.353  1.00  0.00           H  
ATOM   4311  O   ILE A 265      -4.894 -20.287   3.718  1.00  0.00           O  
ATOM   4312  CG1 ILE A 265      -3.182 -17.236   0.806  1.00  0.00           C  
ATOM   4313 HG12 ILE A 265      -3.829 -16.538   1.337  1.00  0.00           H  
ATOM   4314 HG13 ILE A 265      -2.170 -17.097   1.187  1.00  0.00           H  
ATOM   4315  CG2 ILE A 265      -5.176 -18.758   0.910  1.00  0.00           C  
ATOM   4316 HG21 ILE A 265      -5.672 -18.168   1.681  1.00  0.00           H  
ATOM   4317 HG22 ILE A 265      -5.519 -19.791   0.971  1.00  0.00           H  
ATOM   4318 HG23 ILE A 265      -5.466 -18.381  -0.071  1.00  0.00           H  
ATOM   4319  CD1 ILE A 265      -3.168 -16.875  -0.686  1.00  0.00           C  
ATOM   4320 HD11 ILE A 265      -2.820 -15.849  -0.807  1.00  0.00           H  
ATOM   4321 HD12 ILE A 265      -2.487 -17.537  -1.222  1.00  0.00           H  
ATOM   4322 HD13 ILE A 265      -4.163 -16.958  -1.122  1.00  0.00           H  
ATOM   4323  N   GLY A 266      -3.563 -21.567   2.452  1.00  0.00           N  
ATOM   4324  H   GLY A 266      -2.798 -21.598   1.794  1.00  0.00           H  
ATOM   4325  CA  GLY A 266      -4.259 -22.800   2.815  1.00  0.00           C  
ATOM   4326  HA2 GLY A 266      -5.328 -22.648   2.666  1.00  0.00           H  
ATOM   4327  HA3 GLY A 266      -3.919 -23.607   2.165  1.00  0.00           H  
ATOM   4328  C   GLY A 266      -4.078 -23.208   4.277  1.00  0.00           C  
ATOM   4329  O   GLY A 266      -4.999 -23.762   4.880  1.00  0.00           O  
ATOM   4330  N   GLU A 267      -2.918 -22.924   4.870  1.00  0.00           N  
ATOM   4331  H   GLU A 267      -2.210 -22.448   4.329  1.00  0.00           H  
ATOM   4332  CA  GLU A 267      -2.672 -23.102   6.307  1.00  0.00           C  
ATOM   4333  HA  GLU A 267      -3.006 -24.094   6.613  1.00  0.00           H  
ATOM   4334  C   GLU A 267      -3.508 -22.119   7.141  1.00  0.00           C  
ATOM   4335  CB  GLU A 267      -1.157 -22.993   6.591  1.00  0.00           C  
ATOM   4336  HB2 GLU A 267      -0.765 -22.093   6.116  1.00  0.00           H  
ATOM   4337  HB3 GLU A 267      -1.001 -22.916   7.667  1.00  0.00           H  
ATOM   4338  O   GLU A 267      -4.211 -22.535   8.067  1.00  0.00           O  
ATOM   4339  CG  GLU A 267      -0.394 -24.231   6.073  1.00  0.00           C  
ATOM   4340  HG2 GLU A 267      -0.710 -24.448   5.053  1.00  0.00           H  
ATOM   4341  HG3 GLU A 267      -0.686 -25.081   6.690  1.00  0.00           H  
ATOM   4342  CD  GLU A 267       1.146 -24.135   6.092  1.00  0.00           C  
ATOM   4343  OE1 GLU A 267       1.784 -25.071   5.544  1.00  0.00           O  
ATOM   4344  OE2 GLU A 267       1.706 -23.184   6.670  1.00  0.00           O  
ATOM   4345  N   LEU A 268      -3.526 -20.845   6.748  1.00  0.00           N  
ATOM   4346  H   LEU A 268      -2.920 -20.577   5.986  1.00  0.00           H  
ATOM   4347  CA  LEU A 268      -4.307 -19.793   7.399  1.00  0.00           C  
ATOM   4348  HA  LEU A 268      -4.078 -19.795   8.465  1.00  0.00           H  
ATOM   4349  C   LEU A 268      -5.819 -20.018   7.269  1.00  0.00           C  
ATOM   4350  CB  LEU A 268      -3.895 -18.439   6.799  1.00  0.00           C  
ATOM   4351  HB2 LEU A 268      -3.946 -18.512   5.713  1.00  0.00           H  
ATOM   4352  HB3 LEU A 268      -4.607 -17.675   7.112  1.00  0.00           H  
ATOM   4353  O   LEU A 268      -6.554 -19.785   8.224  1.00  0.00           O  
ATOM   4354  CG  LEU A 268      -2.481 -17.994   7.219  1.00  0.00           C  
ATOM   4355  HG  LEU A 268      -1.782 -18.828   7.141  1.00  0.00           H  
ATOM   4356  CD1 LEU A 268      -1.997 -16.877   6.301  1.00  0.00           C  
ATOM   4357 HD11 LEU A 268      -2.653 -16.013   6.404  1.00  0.00           H  
ATOM   4358 HD12 LEU A 268      -0.979 -16.598   6.576  1.00  0.00           H  
ATOM   4359 HD13 LEU A 268      -1.995 -17.233   5.271  1.00  0.00           H  
ATOM   4360  CD2 LEU A 268      -2.463 -17.463   8.654  1.00  0.00           C  
ATOM   4361 HD21 LEU A 268      -2.731 -18.253   9.355  1.00  0.00           H  
ATOM   4362 HD22 LEU A 268      -3.157 -16.630   8.765  1.00  0.00           H  
ATOM   4363 HD23 LEU A 268      -1.459 -17.121   8.904  1.00  0.00           H  
ATOM   4364  N   ALA A 269      -6.299 -20.526   6.133  1.00  0.00           N  
ATOM   4365  H   ALA A 269      -5.664 -20.630   5.354  1.00  0.00           H  
ATOM   4366  CA  ALA A 269      -7.713 -20.834   5.925  1.00  0.00           C  
ATOM   4367  HA  ALA A 269      -8.308 -19.955   6.170  1.00  0.00           H  
ATOM   4368  C   ALA A 269      -8.207 -21.960   6.840  1.00  0.00           C  
ATOM   4369  CB  ALA A 269      -7.936 -21.169   4.447  1.00  0.00           C  
ATOM   4370  HB1 ALA A 269      -7.340 -22.036   4.163  1.00  0.00           H  
ATOM   4371  HB2 ALA A 269      -8.990 -21.381   4.272  1.00  0.00           H  
ATOM   4372  HB3 ALA A 269      -7.643 -20.317   3.833  1.00  0.00           H  
ATOM   4373  O   ALA A 269      -9.344 -21.908   7.309  1.00  0.00           O  
ATOM   4374  N   ARG A 270      -7.361 -22.960   7.130  1.00  0.00           N  
ATOM   4375  H   ARG A 270      -6.437 -22.934   6.725  1.00  0.00           H  
ATOM   4376  CA  ARG A 270      -7.685 -23.990   8.131  1.00  0.00           C  
ATOM   4377  HA  ARG A 270      -8.679 -24.394   7.940  1.00  0.00           H  
ATOM   4378  C   ARG A 270      -7.759 -23.385   9.522  1.00  0.00           C  
ATOM   4379  CB  ARG A 270      -6.661 -25.130   8.124  1.00  0.00           C  
ATOM   4380  HB2 ARG A 270      -5.651 -24.725   8.070  1.00  0.00           H  
ATOM   4381  HB3 ARG A 270      -6.758 -25.680   9.060  1.00  0.00           H  
ATOM   4382  O   ARG A 270      -8.748 -23.594  10.214  1.00  0.00           O  
ATOM   4383  CG  ARG A 270      -6.896 -26.114   6.976  1.00  0.00           C  
ATOM   4384  HG2 ARG A 270      -6.682 -25.629   6.024  1.00  0.00           H  
ATOM   4385  HG3 ARG A 270      -7.937 -26.437   6.989  1.00  0.00           H  
ATOM   4386  CD  ARG A 270      -6.008 -27.353   7.136  1.00  0.00           C  
ATOM   4387  HD2 ARG A 270      -6.175 -27.782   8.124  1.00  0.00           H  
ATOM   4388  HD3 ARG A 270      -6.310 -28.101   6.403  1.00  0.00           H  
ATOM   4389  NE  ARG A 270      -4.575 -27.033   6.974  1.00  0.00           N  
ATOM   4390  HE  ARG A 270      -4.037 -26.897   7.818  1.00  0.00           H  
ATOM   4391  NH1 ARG A 270      -4.602 -26.946   4.695  1.00  0.00           N  
ATOM   4392 HH11 ARG A 270      -4.203 -26.632   3.822  1.00  0.00           H  
ATOM   4393 HH12 ARG A 270      -5.601 -27.092   4.723  1.00  0.00           H  
ATOM   4394  NH2 ARG A 270      -2.693 -26.540   5.800  1.00  0.00           N  
ATOM   4395 HH21 ARG A 270      -2.175 -26.412   6.657  1.00  0.00           H  
ATOM   4396 HH22 ARG A 270      -2.250 -26.293   4.926  1.00  0.00           H  
ATOM   4397  CZ  ARG A 270      -3.960 -26.839   5.824  1.00  0.00           C  
ATOM   4398  N   TRP A 271      -6.739 -22.618   9.907  1.00  0.00           N  
ATOM   4399  H   TRP A 271      -5.966 -22.480   9.272  1.00  0.00           H  
ATOM   4400  CA  TRP A 271      -6.720 -21.937  11.200  1.00  0.00           C  
ATOM   4401  HA  TRP A 271      -6.733 -22.680  11.998  1.00  0.00           H  
ATOM   4402  C   TRP A 271      -7.968 -21.068  11.399  1.00  0.00           C  
ATOM   4403  CB  TRP A 271      -5.439 -21.101  11.333  1.00  0.00           C  
ATOM   4404  HB2 TRP A 271      -4.610 -21.754  11.608  1.00  0.00           H  
ATOM   4405  HB3 TRP A 271      -5.200 -20.651  10.370  1.00  0.00           H  
ATOM   4406  O   TRP A 271      -8.630 -21.188  12.428  1.00  0.00           O  
ATOM   4407  CG  TRP A 271      -5.560 -19.998  12.335  1.00  0.00           C  
ATOM   4408  CD1 TRP A 271      -5.766 -20.169  13.660  1.00  0.00           C  
ATOM   4409  HD1 TRP A 271      -5.826 -21.128  14.153  1.00  0.00           H  
ATOM   4410  CD2 TRP A 271      -5.704 -18.566  12.082  1.00  0.00           C  
ATOM   4411  CE2 TRP A 271      -6.017 -17.928  13.318  1.00  0.00           C  
ATOM   4412  CE3 TRP A 271      -5.665 -17.750  10.930  1.00  0.00           C  
ATOM   4413  HE3 TRP A 271      -5.453 -18.198   9.970  1.00  0.00           H  
ATOM   4414  NE1 TRP A 271      -6.055 -18.952  14.240  1.00  0.00           N  
ATOM   4415  HE1 TRP A 271      -6.409 -18.861  15.182  1.00  0.00           H  
ATOM   4416  CH2 TRP A 271      -6.209 -15.771  12.251  1.00  0.00           C  
ATOM   4417  HH2 TRP A 271      -6.426 -14.714  12.303  1.00  0.00           H  
ATOM   4418  CZ2 TRP A 271      -6.253 -16.550  13.417  1.00  0.00           C  
ATOM   4419  HZ2 TRP A 271      -6.509 -16.097  14.363  1.00  0.00           H  
ATOM   4420  CZ3 TRP A 271      -5.913 -16.367  11.012  1.00  0.00           C  
ATOM   4421  HZ3 TRP A 271      -5.892 -15.761  10.119  1.00  0.00           H  
ATOM   4422  N   TRP A 272      -8.312 -20.242  10.411  1.00  0.00           N  
ATOM   4423  H   TRP A 272      -7.700 -20.170   9.611  1.00  0.00           H  
ATOM   4424  CA  TRP A 272      -9.436 -19.317  10.496  1.00  0.00           C  
ATOM   4425  HA  TRP A 272      -9.263 -18.634  11.328  1.00  0.00           H  
ATOM   4426  C   TRP A 272     -10.760 -20.034  10.768  1.00  0.00           C  
ATOM   4427  CB  TRP A 272      -9.508 -18.501   9.207  1.00  0.00           C  
ATOM   4428  HB2 TRP A 272      -9.699 -19.170   8.368  1.00  0.00           H  
ATOM   4429  HB3 TRP A 272      -8.540 -18.025   9.046  1.00  0.00           H  
ATOM   4430  O   TRP A 272     -11.474 -19.656  11.692  1.00  0.00           O  
ATOM   4431  CG  TRP A 272     -10.544 -17.427   9.229  1.00  0.00           C  
ATOM   4432  CD1 TRP A 272     -11.681 -17.396   8.502  1.00  0.00           C  
ATOM   4433  HD1 TRP A 272     -12.016 -18.172   7.829  1.00  0.00           H  
ATOM   4434  CD2 TRP A 272     -10.606 -16.263  10.106  1.00  0.00           C  
ATOM   4435  CE2 TRP A 272     -11.797 -15.536   9.811  1.00  0.00           C  
ATOM   4436  CE3 TRP A 272      -9.787 -15.769  11.144  1.00  0.00           C  
ATOM   4437  HE3 TRP A 272      -8.884 -16.301  11.405  1.00  0.00           H  
ATOM   4438  NE1 TRP A 272     -12.381 -16.244   8.788  1.00  0.00           N  
ATOM   4439  HE1 TRP A 272     -13.225 -15.972   8.303  1.00  0.00           H  
ATOM   4440  CH2 TRP A 272     -11.311 -13.901  11.519  1.00  0.00           C  
ATOM   4441  HH2 TRP A 272     -11.555 -12.996  12.057  1.00  0.00           H  
ATOM   4442  CZ2 TRP A 272     -12.154 -14.367  10.496  1.00  0.00           C  
ATOM   4443  HZ2 TRP A 272     -13.061 -13.837  10.249  1.00  0.00           H  
ATOM   4444  CZ3 TRP A 272     -10.137 -14.602  11.846  1.00  0.00           C  
ATOM   4445  HZ3 TRP A 272      -9.503 -14.237  12.640  1.00  0.00           H  
ATOM   4446  N   VAL A 273     -11.043 -21.125  10.051  1.00  0.00           N  
ATOM   4447  H   VAL A 273     -10.395 -21.412   9.331  1.00  0.00           H  
ATOM   4448  CA  VAL A 273     -12.254 -21.934  10.275  1.00  0.00           C  
ATOM   4449  HA  VAL A 273     -13.124 -21.278  10.248  1.00  0.00           H  
ATOM   4450  C   VAL A 273     -12.255 -22.588  11.663  1.00  0.00           C  
ATOM   4451  CB  VAL A 273     -12.414 -22.977   9.152  1.00  0.00           C  
ATOM   4452  HB  VAL A 273     -11.492 -23.551   9.059  1.00  0.00           H  
ATOM   4453  O   VAL A 273     -13.296 -22.644  12.315  1.00  0.00           O  
ATOM   4454  CG1 VAL A 273     -13.568 -23.954   9.402  1.00  0.00           C  
ATOM   4455 HG11 VAL A 273     -13.358 -24.574  10.274  1.00  0.00           H  
ATOM   4456 HG12 VAL A 273     -13.698 -24.608   8.540  1.00  0.00           H  
ATOM   4457 HG13 VAL A 273     -14.488 -23.394   9.569  1.00  0.00           H  
ATOM   4458  CG2 VAL A 273     -12.694 -22.272   7.817  1.00  0.00           C  
ATOM   4459 HG21 VAL A 273     -11.886 -21.581   7.576  1.00  0.00           H  
ATOM   4460 HG22 VAL A 273     -13.623 -21.707   7.892  1.00  0.00           H  
ATOM   4461 HG23 VAL A 273     -12.796 -23.004   7.016  1.00  0.00           H  
ATOM   4462  N   THR A 274     -11.096 -23.025  12.171  1.00  0.00           N  
ATOM   4463  H   THR A 274     -10.270 -23.019  11.590  1.00  0.00           H  
ATOM   4464  CA  THR A 274     -10.983 -23.580  13.534  1.00  0.00           C  
ATOM   4465  HA  THR A 274     -11.689 -24.405  13.630  1.00  0.00           H  
ATOM   4466  C   THR A 274     -11.338 -22.556  14.617  1.00  0.00           C  
ATOM   4467  CB  THR A 274      -9.573 -24.135  13.791  1.00  0.00           C  
ATOM   4468  HB  THR A 274      -8.840 -23.332  13.713  1.00  0.00           H  
ATOM   4469  O   THR A 274     -11.824 -22.940  15.679  1.00  0.00           O  
ATOM   4470  CG2 THR A 274      -9.404 -24.816  15.151  1.00  0.00           C  
ATOM   4471 HG21 THR A 274      -8.409 -25.254  15.230  1.00  0.00           H  
ATOM   4472 HG22 THR A 274     -10.154 -25.598  15.271  1.00  0.00           H  
ATOM   4473 HG23 THR A 274      -9.515 -24.089  15.956  1.00  0.00           H  
ATOM   4474  OG1 THR A 274      -9.267 -25.128  12.843  1.00  0.00           O  
ATOM   4475  HG1 THR A 274      -8.494 -25.599  13.164  1.00  0.00           H  
ATOM   4476  N   THR A 275     -11.143 -21.254  14.372  1.00  0.00           N  
ATOM   4477  H   THR A 275     -10.746 -20.980  13.485  1.00  0.00           H  
ATOM   4478  CA  THR A 275     -11.558 -20.216  15.336  1.00  0.00           C  
ATOM   4479  HA  THR A 275     -11.188 -20.495  16.323  1.00  0.00           H  
ATOM   4480  C   THR A 275     -13.078 -20.091  15.463  1.00  0.00           C  
ATOM   4481  CB  THR A 275     -10.990 -18.827  15.008  1.00  0.00           C  
ATOM   4482  HB  THR A 275     -11.184 -18.186  15.868  1.00  0.00           H  
ATOM   4483  O   THR A 275     -13.568 -19.599  16.475  1.00  0.00           O  
ATOM   4484  CG2 THR A 275      -9.484 -18.807  14.756  1.00  0.00           C  
ATOM   4485 HG21 THR A 275      -8.971 -19.355  15.545  1.00  0.00           H  
ATOM   4486 HG22 THR A 275      -9.142 -17.772  14.751  1.00  0.00           H  
ATOM   4487 HG23 THR A 275      -9.260 -19.250  13.786  1.00  0.00           H  
ATOM   4488  OG1 THR A 275     -11.630 -18.251  13.893  1.00  0.00           O  
ATOM   4489  HG1 THR A 275     -11.495 -18.795  13.113  1.00  0.00           H  
ATOM   4490  N   GLY A 276     -13.835 -20.502  14.440  1.00  0.00           N  
ATOM   4491  H   GLY A 276     -13.386 -20.938  13.648  1.00  0.00           H  
ATOM   4492  CA  GLY A 276     -15.278 -20.285  14.346  1.00  0.00           C  
ATOM   4493  HA2 GLY A 276     -15.750 -20.606  15.274  1.00  0.00           H  
ATOM   4494  HA3 GLY A 276     -15.659 -20.890  13.523  1.00  0.00           H  
ATOM   4495  C   GLY A 276     -15.693 -18.833  14.077  1.00  0.00           C  
ATOM   4496  O   GLY A 276     -16.893 -18.568  13.976  1.00  0.00           O  
ATOM   4497  N   LEU A 277     -14.744 -17.895  13.948  1.00  0.00           N  
ATOM   4498  H   LEU A 277     -13.776 -18.170  14.038  1.00  0.00           H  
ATOM   4499  CA  LEU A 277     -15.030 -16.494  13.621  1.00  0.00           C  
ATOM   4500  HA  LEU A 277     -15.793 -16.120  14.304  1.00  0.00           H  
ATOM   4501  C   LEU A 277     -15.594 -16.333  12.202  1.00  0.00           C  
ATOM   4502  CB  LEU A 277     -13.761 -15.639  13.778  1.00  0.00           C  
ATOM   4503  HB2 LEU A 277     -13.001 -16.016  13.094  1.00  0.00           H  
ATOM   4504  HB3 LEU A 277     -14.006 -14.625  13.464  1.00  0.00           H  
ATOM   4505  O   LEU A 277     -16.374 -15.420  11.951  1.00  0.00           O  
ATOM   4506  CG  LEU A 277     -13.162 -15.568  15.195  1.00  0.00           C  
ATOM   4507  HG  LEU A 277     -12.845 -16.561  15.514  1.00  0.00           H  
ATOM   4508  CD1 LEU A 277     -11.939 -14.649  15.158  1.00  0.00           C  
ATOM   4509 HD11 LEU A 277     -11.186 -15.085  14.502  1.00  0.00           H  
ATOM   4510 HD12 LEU A 277     -12.220 -13.665  14.783  1.00  0.00           H  
ATOM   4511 HD13 LEU A 277     -11.522 -14.541  16.159  1.00  0.00           H  
ATOM   4512  CD2 LEU A 277     -14.144 -15.035  16.240  1.00  0.00           C  
ATOM   4513 HD21 LEU A 277     -14.986 -15.720  16.334  1.00  0.00           H  
ATOM   4514 HD22 LEU A 277     -14.504 -14.048  15.951  1.00  0.00           H  
ATOM   4515 HD23 LEU A 277     -13.645 -14.974  17.207  1.00  0.00           H  
ATOM   4516  N   ASP A 278     -15.274 -17.260  11.296  1.00  0.00           N  
ATOM   4517  H   ASP A 278     -14.712 -18.043  11.599  1.00  0.00           H  
ATOM   4518  CA  ASP A 278     -15.784 -17.317   9.922  1.00  0.00           C  
ATOM   4519  HA  ASP A 278     -15.509 -16.392   9.415  1.00  0.00           H  
ATOM   4520  C   ASP A 278     -17.316 -17.456   9.834  1.00  0.00           C  
ATOM   4521  CB  ASP A 278     -15.104 -18.496   9.202  1.00  0.00           C  
ATOM   4522  HB2 ASP A 278     -15.329 -18.438   8.137  1.00  0.00           H  
ATOM   4523  HB3 ASP A 278     -14.023 -18.412   9.319  1.00  0.00           H  
ATOM   4524  O   ASP A 278     -17.910 -17.145   8.799  1.00  0.00           O  
ATOM   4525  CG  ASP A 278     -15.535 -19.868   9.738  1.00  0.00           C  
ATOM   4526  OD1 ASP A 278     -15.352 -20.106  10.954  1.00  0.00           O  
ATOM   4527  OD2 ASP A 278     -16.054 -20.677   8.939  1.00  0.00           O  
ATOM   4528  N   LYS A 279     -17.951 -17.909  10.922  1.00  0.00           N  
ATOM   4529  H   LYS A 279     -17.366 -18.156  11.707  1.00  0.00           H  
ATOM   4530  CA  LYS A 279     -19.395 -18.156  11.030  1.00  0.00           C  
ATOM   4531  HA  LYS A 279     -19.809 -18.293  10.031  1.00  0.00           H  
ATOM   4532  C   LYS A 279     -20.169 -17.002  11.669  1.00  0.00           C  
ATOM   4533  CB  LYS A 279     -19.611 -19.436  11.842  1.00  0.00           C  
ATOM   4534  HB2 LYS A 279     -19.150 -19.279  12.817  1.00  0.00           H  
ATOM   4535  HB3 LYS A 279     -20.680 -19.600  11.979  1.00  0.00           H  
ATOM   4536  O   LYS A 279     -21.397 -17.074  11.758  1.00  0.00           O  
ATOM   4537  CG  LYS A 279     -19.005 -20.691  11.205  1.00  0.00           C  
ATOM   4538  HG2 LYS A 279     -17.951 -20.521  10.983  1.00  0.00           H  
ATOM   4539  HG3 LYS A 279     -19.530 -20.925  10.279  1.00  0.00           H  
ATOM   4540  CD  LYS A 279     -19.107 -21.865  12.180  1.00  0.00           C  
ATOM   4541  HD2 LYS A 279     -20.154 -22.098  12.372  1.00  0.00           H  
ATOM   4542  HD3 LYS A 279     -18.621 -21.583  13.114  1.00  0.00           H  
ATOM   4543  CE  LYS A 279     -18.392 -23.078  11.586  1.00  0.00           C  
ATOM   4544  HE2 LYS A 279     -18.938 -23.415  10.705  1.00  0.00           H  
ATOM   4545  HE3 LYS A 279     -17.403 -22.759  11.258  1.00  0.00           H  
ATOM   4546  NZ  LYS A 279     -18.270 -24.162  12.591  1.00  0.00           N  
ATOM   4547  HZ1 LYS A 279     -19.167 -24.414  12.980  1.00  0.00           H  
ATOM   4548  HZ2 LYS A 279     -17.819 -24.968  12.182  1.00  0.00           H  
ATOM   4549  HZ3 LYS A 279     -17.679 -23.841  13.346  1.00  0.00           H  
ATOM   4550  N   LEU A 280     -19.492 -15.958  12.150  1.00  0.00           N  
ATOM   4551  H   LEU A 280     -18.493 -15.919  12.004  1.00  0.00           H  
ATOM   4552  CA  LEU A 280     -20.151 -14.806  12.760  1.00  0.00           C  
ATOM   4553  HA  LEU A 280     -20.933 -15.157  13.434  1.00  0.00           H  
ATOM   4554  C   LEU A 280     -20.831 -13.962  11.678  1.00  0.00           C  
ATOM   4555  CB  LEU A 280     -19.137 -13.990  13.580  1.00  0.00           C  
ATOM   4556  HB2 LEU A 280     -19.628 -13.081  13.926  1.00  0.00           H  
ATOM   4557  HB3 LEU A 280     -18.318 -13.691  12.926  1.00  0.00           H  
ATOM   4558  O   LEU A 280     -20.198 -13.150  11.018  1.00  0.00           O  
ATOM   4559  CG  LEU A 280     -18.544 -14.725  14.795  1.00  0.00           C  
ATOM   4560  HG  LEU A 280     -17.954 -15.575  14.453  1.00  0.00           H  
ATOM   4561  CD1 LEU A 280     -17.626 -13.771  15.557  1.00  0.00           C  
ATOM   4562 HD11 LEU A 280     -18.187 -12.907  15.914  1.00  0.00           H  
ATOM   4563 HD12 LEU A 280     -17.171 -14.286  16.404  1.00  0.00           H  
ATOM   4564 HD13 LEU A 280     -16.837 -13.427  14.889  1.00  0.00           H  
ATOM   4565  CD2 LEU A 280     -19.620 -15.244  15.754  1.00  0.00           C  
ATOM   4566 HD21 LEU A 280     -20.338 -14.455  15.977  1.00  0.00           H  
ATOM   4567 HD22 LEU A 280     -20.136 -16.091  15.302  1.00  0.00           H  
ATOM   4568 HD23 LEU A 280     -19.157 -15.586  16.680  1.00  0.00           H  
ATOM   4569  N   ALA A 281     -22.144 -14.136  11.510  1.00  0.00           N  
ATOM   4570  H   ALA A 281     -22.575 -14.902  12.006  1.00  0.00           H  
ATOM   4571  CA  ALA A 281     -22.908 -13.498  10.431  1.00  0.00           C  
ATOM   4572  HA  ALA A 281     -22.469 -13.794   9.479  1.00  0.00           H  
ATOM   4573  C   ALA A 281     -22.902 -11.957  10.463  1.00  0.00           C  
ATOM   4574  CB  ALA A 281     -24.345 -14.027  10.498  1.00  0.00           C  
ATOM   4575  HB1 ALA A 281     -24.810 -13.733  11.439  1.00  0.00           H  
ATOM   4576  HB2 ALA A 281     -24.344 -15.114  10.416  1.00  0.00           H  
ATOM   4577  HB3 ALA A 281     -24.922 -13.612   9.672  1.00  0.00           H  
ATOM   4578  O   ALA A 281     -23.164 -11.326   9.442  1.00  0.00           O  
ATOM   4579  N   PHE A 282     -22.638 -11.352  11.625  1.00  0.00           N  
ATOM   4580  H   PHE A 282     -22.373 -11.922  12.416  1.00  0.00           H  
ATOM   4581  CA  PHE A 282     -22.557  -9.898  11.766  1.00  0.00           C  
ATOM   4582  HA  PHE A 282     -23.254  -9.439  11.065  1.00  0.00           H  
ATOM   4583  C   PHE A 282     -21.167  -9.336  11.439  1.00  0.00           C  
ATOM   4584  CB  PHE A 282     -22.981  -9.486  13.184  1.00  0.00           C  
ATOM   4585  HB2 PHE A 282     -23.244  -8.428  13.170  1.00  0.00           H  
ATOM   4586  HB3 PHE A 282     -23.873 -10.038  13.480  1.00  0.00           H  
ATOM   4587  O   PHE A 282     -21.053  -8.119  11.363  1.00  0.00           O  
ATOM   4588  CG  PHE A 282     -21.885  -9.686  14.209  1.00  0.00           C  
ATOM   4589  CD1 PHE A 282     -21.746 -10.917  14.871  1.00  0.00           C  
ATOM   4590  HD1 PHE A 282     -22.453 -11.715  14.699  1.00  0.00           H  
ATOM   4591  CD2 PHE A 282     -20.934  -8.671  14.415  1.00  0.00           C  
ATOM   4592  HD2 PHE A 282     -20.997  -7.742  13.867  1.00  0.00           H  
ATOM   4593  CE1 PHE A 282     -20.654 -11.119  15.727  1.00  0.00           C  
ATOM   4594  HE1 PHE A 282     -20.498 -12.088  16.178  1.00  0.00           H  
ATOM   4595  CE2 PHE A 282     -19.863  -8.862  15.293  1.00  0.00           C  
ATOM   4596  HE2 PHE A 282     -19.134  -8.078  15.435  1.00  0.00           H  
ATOM   4597  CZ  PHE A 282     -19.735 -10.083  15.959  1.00  0.00           C  
ATOM   4598  HZ  PHE A 282     -18.893 -10.215  16.622  1.00  0.00           H  
ATOM   4599  N   ALA A 283     -20.140 -10.182  11.290  1.00  0.00           N  
ATOM   4600  H   ALA A 283     -20.318 -11.175  11.259  1.00  0.00           H  
ATOM   4601  CA  ALA A 283     -18.752  -9.777  11.094  1.00  0.00           C  
ATOM   4602  HA  ALA A 283     -18.673  -8.697  11.226  1.00  0.00           H  
ATOM   4603  C   ALA A 283     -18.268 -10.100   9.673  1.00  0.00           C  
ATOM   4604  CB  ALA A 283     -17.874 -10.431  12.169  1.00  0.00           C  
ATOM   4605  HB1 ALA A 283     -17.866 -11.513  12.036  1.00  0.00           H  
ATOM   4606  HB2 ALA A 283     -18.254 -10.182  13.160  1.00  0.00           H  
ATOM   4607  HB3 ALA A 283     -16.856 -10.051  12.081  1.00  0.00           H  
ATOM   4608  O   ALA A 283     -18.750 -11.020   9.005  1.00  0.00           O  
ATOM   4609  N   ARG A 284     -17.289  -9.335   9.200  1.00  0.00           N  
ATOM   4610  H   ARG A 284     -16.926  -8.622   9.817  1.00  0.00           H  
ATOM   4611  CA  ARG A 284     -16.646  -9.503   7.900  1.00  0.00           C  
ATOM   4612  HA  ARG A 284     -17.418  -9.633   7.142  1.00  0.00           H  
ATOM   4613  C   ARG A 284     -15.761 -10.749   7.905  1.00  0.00           C  
ATOM   4614  CB  ARG A 284     -15.839  -8.236   7.583  1.00  0.00           C  
ATOM   4615  HB2 ARG A 284     -15.182  -8.436   6.735  1.00  0.00           H  
ATOM   4616  HB3 ARG A 284     -15.217  -7.985   8.442  1.00  0.00           H  
ATOM   4617  O   ARG A 284     -14.866 -10.905   8.731  1.00  0.00           O  
ATOM   4618  CG  ARG A 284     -16.746  -7.046   7.230  1.00  0.00           C  
ATOM   4619  HG2 ARG A 284     -17.520  -6.938   7.990  1.00  0.00           H  
ATOM   4620  HG3 ARG A 284     -17.226  -7.243   6.272  1.00  0.00           H  
ATOM   4621  CD  ARG A 284     -15.975  -5.723   7.139  1.00  0.00           C  
ATOM   4622  HD2 ARG A 284     -15.064  -5.870   6.558  1.00  0.00           H  
ATOM   4623  HD3 ARG A 284     -16.606  -4.994   6.631  1.00  0.00           H  
ATOM   4624  NE  ARG A 284     -15.649  -5.207   8.478  1.00  0.00           N  
ATOM   4625  HE  ARG A 284     -16.063  -5.664   9.278  1.00  0.00           H  
ATOM   4626  NH1 ARG A 284     -14.441  -3.305   7.952  1.00  0.00           N  
ATOM   4627 HH11 ARG A 284     -14.643  -3.397   6.966  1.00  0.00           H  
ATOM   4628 HH12 ARG A 284     -14.003  -2.484   8.344  1.00  0.00           H  
ATOM   4629  NH2 ARG A 284     -14.802  -3.882  10.066  1.00  0.00           N  
ATOM   4630 HH21 ARG A 284     -15.400  -4.384  10.706  1.00  0.00           H  
ATOM   4631 HH22 ARG A 284     -14.345  -3.084  10.484  1.00  0.00           H  
ATOM   4632  CZ  ARG A 284     -14.959  -4.134   8.813  1.00  0.00           C  
ATOM   4633  N   ASN A 285     -15.960 -11.617   6.914  1.00  0.00           N  
ATOM   4634  H   ASN A 285     -16.710 -11.421   6.267  1.00  0.00           H  
ATOM   4635  CA  ASN A 285     -15.162 -12.829   6.719  1.00  0.00           C  
ATOM   4636  HA  ASN A 285     -14.585 -13.011   7.626  1.00  0.00           H  
ATOM   4637  C   ASN A 285     -14.135 -12.641   5.582  1.00  0.00           C  
ATOM   4638  CB  ASN A 285     -16.105 -14.031   6.558  1.00  0.00           C  
ATOM   4639  HB2 ASN A 285     -16.686 -13.927   5.642  1.00  0.00           H  
ATOM   4640  HB3 ASN A 285     -16.794 -14.064   7.403  1.00  0.00           H  
ATOM   4641  O   ASN A 285     -14.303 -13.137   4.461  1.00  0.00           O  
ATOM   4642  CG  ASN A 285     -15.336 -15.337   6.536  1.00  0.00           C  
ATOM   4643  ND2 ASN A 285     -15.981 -16.442   6.255  1.00  0.00           N  
ATOM   4644 HD21 ASN A 285     -15.446 -17.295   6.334  1.00  0.00           H  
ATOM   4645 HD22 ASN A 285     -16.985 -16.463   6.355  1.00  0.00           H  
ATOM   4646  OD1 ASN A 285     -14.153 -15.389   6.817  1.00  0.00           O  
ATOM   4647  N   ASN A 286     -13.082 -11.880   5.895  1.00  0.00           N  
ATOM   4648  H   ASN A 286     -13.048 -11.529   6.841  1.00  0.00           H  
ATOM   4649  CA  ASN A 286     -12.175 -11.254   4.925  1.00  0.00           C  
ATOM   4650  HA  ASN A 286     -12.524 -11.491   3.920  1.00  0.00           H  
ATOM   4651  C   ASN A 286     -10.731 -11.787   4.977  1.00  0.00           C  
ATOM   4652  CB  ASN A 286     -12.276  -9.725   5.099  1.00  0.00           C  
ATOM   4653  HB2 ASN A 286     -11.449  -9.228   4.591  1.00  0.00           H  
ATOM   4654  HB3 ASN A 286     -12.212  -9.461   6.155  1.00  0.00           H  
ATOM   4655  O   ASN A 286      -9.784 -11.047   4.714  1.00  0.00           O  
ATOM   4656  CG  ASN A 286     -13.545  -9.138   4.517  1.00  0.00           C  
ATOM   4657  ND2 ASN A 286     -13.704  -7.845   4.618  1.00  0.00           N  
ATOM   4658 HD21 ASN A 286     -14.437  -7.455   4.043  1.00  0.00           H  
ATOM   4659 HD22 ASN A 286     -12.946  -7.271   4.958  1.00  0.00           H  
ATOM   4660  OD1 ASN A 286     -14.395  -9.813   3.959  1.00  0.00           O  
ATOM   4661  N   LEU A 287     -10.530 -13.074   5.291  1.00  0.00           N  
ATOM   4662  H   LEU A 287     -11.335 -13.640   5.518  1.00  0.00           H  
ATOM   4663  CA  LEU A 287      -9.183 -13.655   5.429  1.00  0.00           C  
ATOM   4664  HA  LEU A 287      -8.699 -13.194   6.290  1.00  0.00           H  
ATOM   4665  C   LEU A 287      -8.293 -13.401   4.202  1.00  0.00           C  
ATOM   4666  CB  LEU A 287      -9.294 -15.170   5.665  1.00  0.00           C  
ATOM   4667  HB2 LEU A 287      -9.908 -15.351   6.548  1.00  0.00           H  
ATOM   4668  HB3 LEU A 287      -9.786 -15.603   4.795  1.00  0.00           H  
ATOM   4669  O   LEU A 287      -7.126 -13.048   4.357  1.00  0.00           O  
ATOM   4670  CG  LEU A 287      -7.936 -15.878   5.842  1.00  0.00           C  
ATOM   4671  HG  LEU A 287      -7.258 -15.614   5.031  1.00  0.00           H  
ATOM   4672  CD1 LEU A 287      -7.279 -15.529   7.174  1.00  0.00           C  
ATOM   4673 HD11 LEU A 287      -7.020 -14.470   7.188  1.00  0.00           H  
ATOM   4674 HD12 LEU A 287      -7.957 -15.740   8.001  1.00  0.00           H  
ATOM   4675 HD13 LEU A 287      -6.363 -16.106   7.304  1.00  0.00           H  
ATOM   4676  CD2 LEU A 287      -8.131 -17.385   5.773  1.00  0.00           C  
ATOM   4677 HD21 LEU A 287      -8.743 -17.711   6.614  1.00  0.00           H  
ATOM   4678 HD22 LEU A 287      -7.155 -17.867   5.826  1.00  0.00           H  
ATOM   4679 HD23 LEU A 287      -8.609 -17.660   4.833  1.00  0.00           H  
ATOM   4680  N   LEU A 288      -8.816 -13.576   2.981  1.00  0.00           N  
ATOM   4681  H   LEU A 288      -9.790 -13.827   2.896  1.00  0.00           H  
ATOM   4682  CA  LEU A 288      -7.996 -13.394   1.780  1.00  0.00           C  
ATOM   4683  HA  LEU A 288      -7.054 -13.911   1.966  1.00  0.00           H  
ATOM   4684  C   LEU A 288      -7.645 -11.917   1.550  1.00  0.00           C  
ATOM   4685  CB  LEU A 288      -8.666 -14.034   0.550  1.00  0.00           C  
ATOM   4686  HB2 LEU A 288      -9.080 -15.003   0.829  1.00  0.00           H  
ATOM   4687  HB3 LEU A 288      -9.487 -13.394   0.226  1.00  0.00           H  
ATOM   4688  O   LEU A 288      -6.555 -11.624   1.069  1.00  0.00           O  
ATOM   4689  CG  LEU A 288      -7.682 -14.241  -0.625  1.00  0.00           C  
ATOM   4690  HG  LEU A 288      -7.190 -13.301  -0.873  1.00  0.00           H  
ATOM   4691  CD1 LEU A 288      -6.606 -15.282  -0.326  1.00  0.00           C  
ATOM   4692 HD11 LEU A 288      -5.938 -14.928   0.460  1.00  0.00           H  
ATOM   4693 HD12 LEU A 288      -6.000 -15.454  -1.216  1.00  0.00           H  
ATOM   4694 HD13 LEU A 288      -7.065 -16.221  -0.017  1.00  0.00           H  
ATOM   4695  CD2 LEU A 288      -8.421 -14.726  -1.865  1.00  0.00           C  
ATOM   4696 HD21 LEU A 288      -9.061 -13.915  -2.212  1.00  0.00           H  
ATOM   4697 HD22 LEU A 288      -9.018 -15.608  -1.633  1.00  0.00           H  
ATOM   4698 HD23 LEU A 288      -7.715 -14.959  -2.662  1.00  0.00           H  
ATOM   4699  N   GLN A 289      -8.524 -10.983   1.923  1.00  0.00           N  
ATOM   4700  H   GLN A 289      -9.399 -11.268   2.340  1.00  0.00           H  
ATOM   4701  CA  GLN A 289      -8.223  -9.552   1.896  1.00  0.00           C  
ATOM   4702  HA  GLN A 289      -7.805  -9.295   0.923  1.00  0.00           H  
ATOM   4703  C   GLN A 289      -7.161  -9.201   2.945  1.00  0.00           C  
ATOM   4704  CB  GLN A 289      -9.491  -8.713   2.104  1.00  0.00           C  
ATOM   4705  HB2 GLN A 289      -9.969  -8.981   3.046  1.00  0.00           H  
ATOM   4706  HB3 GLN A 289      -9.174  -7.673   2.178  1.00  0.00           H  
ATOM   4707  O   GLN A 289      -6.206  -8.502   2.613  1.00  0.00           O  
ATOM   4708  CG  GLN A 289     -10.505  -8.780   0.953  1.00  0.00           C  
ATOM   4709  HG2 GLN A 289     -11.210  -7.957   1.075  1.00  0.00           H  
ATOM   4710  HG3 GLN A 289      -9.984  -8.614   0.011  1.00  0.00           H  
ATOM   4711  CD  GLN A 289     -11.325 -10.065   0.852  1.00  0.00           C  
ATOM   4712  NE2 GLN A 289     -12.025 -10.256  -0.246  1.00  0.00           N  
ATOM   4713 HE21 GLN A 289     -12.794 -10.902  -0.136  1.00  0.00           H  
ATOM   4714 HE22 GLN A 289     -12.037  -9.517  -0.933  1.00  0.00           H  
ATOM   4715  OE1 GLN A 289     -11.364 -10.932   1.711  1.00  0.00           O  
ATOM   4716  N   SER A 290      -7.249  -9.751   4.161  1.00  0.00           N  
ATOM   4717  H   SER A 290      -8.091 -10.248   4.414  1.00  0.00           H  
ATOM   4718  CA  SER A 290      -6.194  -9.642   5.182  1.00  0.00           C  
ATOM   4719  HA  SER A 290      -6.041  -8.591   5.428  1.00  0.00           H  
ATOM   4720  C   SER A 290      -4.860 -10.216   4.689  1.00  0.00           C  
ATOM   4721  CB  SER A 290      -6.608 -10.375   6.462  1.00  0.00           C  
ATOM   4722  HB2 SER A 290      -6.761 -11.433   6.248  1.00  0.00           H  
ATOM   4723  HB3 SER A 290      -5.817 -10.280   7.206  1.00  0.00           H  
ATOM   4724  O   SER A 290      -3.804  -9.623   4.911  1.00  0.00           O  
ATOM   4725  OG  SER A 290      -7.799  -9.833   6.985  1.00  0.00           O  
ATOM   4726  HG  SER A 290      -8.085 -10.398   7.707  1.00  0.00           H  
ATOM   4727  N   TYR A 291      -4.892 -11.336   3.960  1.00  0.00           N  
ATOM   4728  H   TYR A 291      -5.774 -11.819   3.869  1.00  0.00           H  
ATOM   4729  CA  TYR A 291      -3.707 -11.921   3.332  1.00  0.00           C  
ATOM   4730  HA  TYR A 291      -2.915 -12.008   4.075  1.00  0.00           H  
ATOM   4731  C   TYR A 291      -3.123 -11.034   2.231  1.00  0.00           C  
ATOM   4732  CB  TYR A 291      -4.012 -13.337   2.830  1.00  0.00           C  
ATOM   4733  HB2 TYR A 291      -4.677 -13.289   1.967  1.00  0.00           H  
ATOM   4734  HB3 TYR A 291      -4.519 -13.894   3.617  1.00  0.00           H  
ATOM   4735  O   TYR A 291      -1.914 -10.821   2.160  1.00  0.00           O  
ATOM   4736  CG  TYR A 291      -2.745 -14.070   2.451  1.00  0.00           C  
ATOM   4737  CD1 TYR A 291      -2.187 -13.894   1.173  1.00  0.00           C  
ATOM   4738  HD1 TYR A 291      -2.690 -13.289   0.434  1.00  0.00           H  
ATOM   4739  CD2 TYR A 291      -2.071 -14.851   3.409  1.00  0.00           C  
ATOM   4740  HD2 TYR A 291      -2.516 -14.998   4.382  1.00  0.00           H  
ATOM   4741  CE1 TYR A 291      -0.942 -14.470   0.876  1.00  0.00           C  
ATOM   4742  HE1 TYR A 291      -0.483 -14.313  -0.089  1.00  0.00           H  
ATOM   4743  CE2 TYR A 291      -0.803 -15.395   3.127  1.00  0.00           C  
ATOM   4744  HE2 TYR A 291      -0.258 -15.947   3.877  1.00  0.00           H  
ATOM   4745  OH  TYR A 291       1.024 -15.599   1.567  1.00  0.00           O  
ATOM   4746  HH  TYR A 291       1.529 -15.956   2.301  1.00  0.00           H  
ATOM   4747  CZ  TYR A 291      -0.230 -15.183   1.858  1.00  0.00           C  
ATOM   4748  N   MET A 292      -3.973 -10.461   1.385  1.00  0.00           N  
ATOM   4749  H   MET A 292      -4.957 -10.681   1.458  1.00  0.00           H  
ATOM   4750  CA  MET A 292      -3.526  -9.532   0.356  1.00  0.00           C  
ATOM   4751  HA  MET A 292      -2.737 -10.021  -0.215  1.00  0.00           H  
ATOM   4752  C   MET A 292      -2.920  -8.258   0.970  1.00  0.00           C  
ATOM   4753  CB  MET A 292      -4.698  -9.253  -0.587  1.00  0.00           C  
ATOM   4754  HB2 MET A 292      -5.075 -10.197  -0.980  1.00  0.00           H  
ATOM   4755  HB3 MET A 292      -5.516  -8.784  -0.040  1.00  0.00           H  
ATOM   4756  O   MET A 292      -1.921  -7.751   0.462  1.00  0.00           O  
ATOM   4757  CG  MET A 292      -4.258  -8.384  -1.762  1.00  0.00           C  
ATOM   4758  HG2 MET A 292      -5.138  -8.059  -2.318  1.00  0.00           H  
ATOM   4759  HG3 MET A 292      -3.756  -7.489  -1.395  1.00  0.00           H  
ATOM   4760  SD  MET A 292      -3.156  -9.290  -2.878  1.00  0.00           S  
ATOM   4761  CE  MET A 292      -2.550  -7.897  -3.831  1.00  0.00           C  
ATOM   4762  HE1 MET A 292      -1.890  -8.271  -4.614  1.00  0.00           H  
ATOM   4763  HE2 MET A 292      -3.391  -7.368  -4.281  1.00  0.00           H  
ATOM   4764  HE3 MET A 292      -1.998  -7.226  -3.173  1.00  0.00           H  
ATOM   4765  N   TRP A 293      -3.452  -7.785   2.098  1.00  0.00           N  
ATOM   4766  H   TRP A 293      -4.307  -8.202   2.437  1.00  0.00           H  
ATOM   4767  CA  TRP A 293      -2.868  -6.703   2.893  1.00  0.00           C  
ATOM   4768  HA  TRP A 293      -2.757  -5.821   2.262  1.00  0.00           H  
ATOM   4769  C   TRP A 293      -1.474  -7.033   3.429  1.00  0.00           C  
ATOM   4770  CB  TRP A 293      -3.816  -6.367   4.049  1.00  0.00           C  
ATOM   4771  HB2 TRP A 293      -4.425  -7.231   4.314  1.00  0.00           H  
ATOM   4772  HB3 TRP A 293      -3.230  -6.105   4.931  1.00  0.00           H  
ATOM   4773  O   TRP A 293      -0.548  -6.233   3.277  1.00  0.00           O  
ATOM   4774  CG  TRP A 293      -4.702  -5.211   3.769  1.00  0.00           C  
ATOM   4775  CD1 TRP A 293      -6.048  -5.209   3.705  1.00  0.00           C  
ATOM   4776  HD1 TRP A 293      -6.663  -6.087   3.836  1.00  0.00           H  
ATOM   4777  CD2 TRP A 293      -4.287  -3.847   3.542  1.00  0.00           C  
ATOM   4778  CE2 TRP A 293      -5.449  -3.038   3.386  1.00  0.00           C  
ATOM   4779  CE3 TRP A 293      -3.024  -3.233   3.495  1.00  0.00           C  
ATOM   4780  HE3 TRP A 293      -2.132  -3.827   3.628  1.00  0.00           H  
ATOM   4781  NE1 TRP A 293      -6.500  -3.921   3.484  1.00  0.00           N  
ATOM   4782  HE1 TRP A 293      -7.477  -3.668   3.444  1.00  0.00           H  
ATOM   4783  CH2 TRP A 293      -4.095  -1.070   3.263  1.00  0.00           C  
ATOM   4784  HH2 TRP A 293      -4.005   0.006   3.305  1.00  0.00           H  
ATOM   4785  CZ2 TRP A 293      -5.366  -1.655   3.216  1.00  0.00           C  
ATOM   4786  HZ2 TRP A 293      -6.258  -1.052   3.135  1.00  0.00           H  
ATOM   4787  CZ3 TRP A 293      -2.934  -1.848   3.374  1.00  0.00           C  
ATOM   4788  HZ3 TRP A 293      -1.962  -1.382   3.428  1.00  0.00           H  
ATOM   4789  N   SER A 294      -1.285  -8.221   4.009  1.00  0.00           N  
ATOM   4790  H   SER A 294      -2.069  -8.846   4.124  1.00  0.00           H  
ATOM   4791  CA  SER A 294       0.041  -8.641   4.478  1.00  0.00           C  
ATOM   4792  HA  SER A 294       0.430  -7.863   5.135  1.00  0.00           H  
ATOM   4793  C   SER A 294       1.029  -8.801   3.320  1.00  0.00           C  
ATOM   4794  CB  SER A 294      -0.050  -9.927   5.293  1.00  0.00           C  
ATOM   4795  HB2 SER A 294      -0.917  -9.875   5.951  1.00  0.00           H  
ATOM   4796  HB3 SER A 294       0.846 -10.020   5.908  1.00  0.00           H  
ATOM   4797  O   SER A 294       2.195  -8.435   3.455  1.00  0.00           O  
ATOM   4798  OG  SER A 294      -0.140 -11.054   4.445  1.00  0.00           O  
ATOM   4799  HG  SER A 294      -0.446 -11.800   4.966  1.00  0.00           H  
ATOM   4800  N   CYS A 295       0.565  -9.263   2.154  1.00  0.00           N  
ATOM   4801  H   CYS A 295      -0.368  -9.651   2.144  1.00  0.00           H  
ATOM   4802  CA  CYS A 295       1.361  -9.298   0.930  1.00  0.00           C  
ATOM   4803  HA  CYS A 295       2.297  -9.820   1.132  1.00  0.00           H  
ATOM   4804  C   CYS A 295       1.723  -7.900   0.441  1.00  0.00           C  
ATOM   4805  CB  CYS A 295       0.607 -10.043  -0.171  1.00  0.00           C  
ATOM   4806  HB2 CYS A 295       1.092  -9.868  -1.131  1.00  0.00           H  
ATOM   4807  HB3 CYS A 295      -0.428  -9.704  -0.228  1.00  0.00           H  
ATOM   4808  O   CYS A 295       2.857  -7.693   0.012  1.00  0.00           O  
ATOM   4809  SG  CYS A 295       0.671 -11.804   0.191  1.00  0.00           S  
ATOM   4810  HG  CYS A 295      -0.163 -11.784   1.234  1.00  0.00           H  
ATOM   4811  N   ALA A 296       0.802  -6.937   0.517  1.00  0.00           N  
ATOM   4812  H   ALA A 296      -0.130  -7.164   0.832  1.00  0.00           H  
ATOM   4813  CA  ALA A 296       1.108  -5.560   0.165  1.00  0.00           C  
ATOM   4814  HA  ALA A 296       1.436  -5.556  -0.874  1.00  0.00           H  
ATOM   4815  C   ALA A 296       2.281  -5.041   1.007  1.00  0.00           C  
ATOM   4816  CB  ALA A 296      -0.150  -4.690   0.290  1.00  0.00           C  
ATOM   4817  HB1 ALA A 296      -0.951  -5.104  -0.323  1.00  0.00           H  
ATOM   4818  HB2 ALA A 296       0.071  -3.677  -0.047  1.00  0.00           H  
ATOM   4819  HB3 ALA A 296      -0.483  -4.642   1.327  1.00  0.00           H  
ATOM   4820  O   ALA A 296       3.229  -4.500   0.443  1.00  0.00           O  
ATOM   4821  N   ILE A 297       2.261  -5.304   2.318  1.00  0.00           N  
ATOM   4822  H   ILE A 297       1.433  -5.753   2.682  1.00  0.00           H  
ATOM   4823  CA  ILE A 297       3.297  -4.895   3.276  1.00  0.00           C  
ATOM   4824  HA  ILE A 297       3.523  -3.842   3.113  1.00  0.00           H  
ATOM   4825  C   ILE A 297       4.616  -5.663   3.069  1.00  0.00           C  
ATOM   4826  CB  ILE A 297       2.734  -5.014   4.716  1.00  0.00           C  
ATOM   4827  HB  ILE A 297       2.362  -6.028   4.862  1.00  0.00           H  
ATOM   4828  O   ILE A 297       5.673  -5.038   2.957  1.00  0.00           O  
ATOM   4829  CG1 ILE A 297       1.565  -4.013   4.906  1.00  0.00           C  
ATOM   4830 HG12 ILE A 297       0.850  -4.116   4.090  1.00  0.00           H  
ATOM   4831 HG13 ILE A 297       1.954  -2.995   4.871  1.00  0.00           H  
ATOM   4832  CG2 ILE A 297       3.818  -4.739   5.774  1.00  0.00           C  
ATOM   4833 HG21 ILE A 297       4.663  -5.419   5.663  1.00  0.00           H  
ATOM   4834 HG22 ILE A 297       3.417  -4.883   6.777  1.00  0.00           H  
ATOM   4835 HG23 ILE A 297       4.164  -3.710   5.678  1.00  0.00           H  
ATOM   4836  CD1 ILE A 297       0.778  -4.197   6.209  1.00  0.00           C  
ATOM   4837 HD11 ILE A 297      -0.083  -3.528   6.204  1.00  0.00           H  
ATOM   4838 HD12 ILE A 297       1.396  -3.955   7.074  1.00  0.00           H  
ATOM   4839 HD13 ILE A 297       0.423  -5.225   6.286  1.00  0.00           H  
ATOM   4840  N   ALA A 298       4.566  -6.998   2.996  1.00  0.00           N  
ATOM   4841  H   ALA A 298       3.653  -7.423   3.073  1.00  0.00           H  
ATOM   4842  CA  ALA A 298       5.720  -7.888   3.150  1.00  0.00           C  
ATOM   4843  HA  ALA A 298       6.627  -7.317   2.948  1.00  0.00           H  
ATOM   4844  C   ALA A 298       5.733  -9.081   2.161  1.00  0.00           C  
ATOM   4845  CB  ALA A 298       5.772  -8.329   4.621  1.00  0.00           C  
ATOM   4846  HB1 ALA A 298       5.822  -7.455   5.272  1.00  0.00           H  
ATOM   4847  HB2 ALA A 298       4.883  -8.908   4.871  1.00  0.00           H  
ATOM   4848  HB3 ALA A 298       6.659  -8.938   4.795  1.00  0.00           H  
ATOM   4849  O   ALA A 298       5.940 -10.230   2.556  1.00  0.00           O  
ATOM   4850  N   SER A 299       5.520  -8.835   0.861  1.00  0.00           N  
ATOM   4851  H   SER A 299       5.188  -7.913   0.617  1.00  0.00           H  
ATOM   4852  CA  SER A 299       5.412  -9.906  -0.155  1.00  0.00           C  
ATOM   4853  HA  SER A 299       4.564 -10.531   0.126  1.00  0.00           H  
ATOM   4854  C   SER A 299       6.617 -10.854  -0.282  1.00  0.00           C  
ATOM   4855  CB  SER A 299       5.098  -9.337  -1.545  1.00  0.00           C  
ATOM   4856  HB2 SER A 299       5.034 -10.163  -2.254  1.00  0.00           H  
ATOM   4857  HB3 SER A 299       4.125  -8.846  -1.542  1.00  0.00           H  
ATOM   4858  O   SER A 299       6.414 -12.020  -0.623  1.00  0.00           O  
ATOM   4859  OG  SER A 299       6.072  -8.425  -2.010  1.00  0.00           O  
ATOM   4860  HG  SER A 299       6.389  -7.885  -1.282  1.00  0.00           H  
ATOM   4861  N   ASP A 300       7.847 -10.402  -0.011  1.00  0.00           N  
ATOM   4862  H   ASP A 300       7.969  -9.416   0.171  1.00  0.00           H  
ATOM   4863  CA  ASP A 300       9.059 -11.192  -0.276  1.00  0.00           C  
ATOM   4864  HA  ASP A 300       9.079 -11.407  -1.344  1.00  0.00           H  
ATOM   4865  C   ASP A 300       9.101 -12.495   0.538  1.00  0.00           C  
ATOM   4866  CB  ASP A 300      10.340 -10.423   0.069  1.00  0.00           C  
ATOM   4867  HB2 ASP A 300      11.188 -11.085  -0.106  1.00  0.00           H  
ATOM   4868  HB3 ASP A 300      10.335 -10.180   1.132  1.00  0.00           H  
ATOM   4869  O   ASP A 300       8.879 -12.456   1.752  1.00  0.00           O  
ATOM   4870  CG  ASP A 300      10.583  -9.150  -0.732  1.00  0.00           C  
ATOM   4871  OD1 ASP A 300       9.839  -8.894  -1.702  1.00  0.00           O  
ATOM   4872  OD2 ASP A 300      11.545  -8.452  -0.348  1.00  0.00           O  
ATOM   4873  N   PRO A 301       9.501 -13.644  -0.042  1.00  0.00           N  
ATOM   4874  CA  PRO A 301       9.496 -14.943   0.643  1.00  0.00           C  
ATOM   4875  HA  PRO A 301       8.464 -15.283   0.727  1.00  0.00           H  
ATOM   4876  C   PRO A 301      10.136 -14.953   2.038  1.00  0.00           C  
ATOM   4877  CB  PRO A 301      10.253 -15.879  -0.299  1.00  0.00           C  
ATOM   4878  HB2 PRO A 301       9.933 -16.914  -0.181  1.00  0.00           H  
ATOM   4879  HB3 PRO A 301      11.329 -15.792  -0.144  1.00  0.00           H  
ATOM   4880  O   PRO A 301       9.601 -15.572   2.957  1.00  0.00           O  
ATOM   4881  CG  PRO A 301       9.897 -15.325  -1.672  1.00  0.00           C  
ATOM   4882  HG2 PRO A 301      10.630 -15.606  -2.428  1.00  0.00           H  
ATOM   4883  HG3 PRO A 301       8.901 -15.673  -1.943  1.00  0.00           H  
ATOM   4884  CD  PRO A 301       9.865 -13.817  -1.444  1.00  0.00           C  
ATOM   4885  HD2 PRO A 301      10.852 -13.390  -1.627  1.00  0.00           H  
ATOM   4886  HD3 PRO A 301       9.130 -13.368  -2.112  1.00  0.00           H  
ATOM   4887  N   LYS A 302      11.234 -14.204   2.221  1.00  0.00           N  
ATOM   4888  H   LYS A 302      11.563 -13.676   1.426  1.00  0.00           H  
ATOM   4889  CA  LYS A 302      11.976 -14.097   3.490  1.00  0.00           C  
ATOM   4890  HA  LYS A 302      12.235 -15.106   3.811  1.00  0.00           H  
ATOM   4891  C   LYS A 302      11.170 -13.501   4.651  1.00  0.00           C  
ATOM   4892  CB  LYS A 302      13.290 -13.326   3.259  1.00  0.00           C  
ATOM   4893  HB2 LYS A 302      13.838 -13.810   2.450  1.00  0.00           H  
ATOM   4894  HB3 LYS A 302      13.897 -13.397   4.161  1.00  0.00           H  
ATOM   4895  O   LYS A 302      11.528 -13.721   5.802  1.00  0.00           O  
ATOM   4896  CG  LYS A 302      13.091 -11.838   2.915  1.00  0.00           C  
ATOM   4897  HG2 LYS A 302      12.634 -11.328   3.763  1.00  0.00           H  
ATOM   4898  HG3 LYS A 302      12.429 -11.746   2.054  1.00  0.00           H  
ATOM   4899  CD  LYS A 302      14.430 -11.160   2.587  1.00  0.00           C  
ATOM   4900  HD2 LYS A 302      15.087 -11.210   3.455  1.00  0.00           H  
ATOM   4901  HD3 LYS A 302      14.897 -11.682   1.752  1.00  0.00           H  
ATOM   4902  CE  LYS A 302      14.200  -9.696   2.196  1.00  0.00           C  
ATOM   4903  HE2 LYS A 302      13.778  -9.171   3.054  1.00  0.00           H  
ATOM   4904  HE3 LYS A 302      13.470  -9.651   1.388  1.00  0.00           H  
ATOM   4905  NZ  LYS A 302      15.444  -9.017   1.767  1.00  0.00           N  
ATOM   4906  HZ1 LYS A 302      15.937  -9.519   1.042  1.00  0.00           H  
ATOM   4907  HZ2 LYS A 302      16.090  -8.780   2.506  1.00  0.00           H  
ATOM   4908  HZ3 LYS A 302      15.241  -8.171   1.254  1.00  0.00           H  
ATOM   4909  N   PHE A 303      10.080 -12.783   4.377  1.00  0.00           N  
ATOM   4910  H   PHE A 303       9.837 -12.632   3.408  1.00  0.00           H  
ATOM   4911  CA  PHE A 303       9.218 -12.169   5.393  1.00  0.00           C  
ATOM   4912  HA  PHE A 303       9.795 -12.062   6.311  1.00  0.00           H  
ATOM   4913  C   PHE A 303       8.021 -13.035   5.793  1.00  0.00           C  
ATOM   4914  CB  PHE A 303       8.803 -10.760   4.956  1.00  0.00           C  
ATOM   4915  HB2 PHE A 303       8.225 -10.302   5.759  1.00  0.00           H  
ATOM   4916  HB3 PHE A 303       8.157 -10.845   4.082  1.00  0.00           H  
ATOM   4917  O   PHE A 303       7.006 -12.504   6.237  1.00  0.00           O  
ATOM   4918  CG  PHE A 303       9.951  -9.825   4.649  1.00  0.00           C  
ATOM   4919  CD1 PHE A 303      11.049  -9.729   5.525  1.00  0.00           C  
ATOM   4920  HD1 PHE A 303      11.081 -10.310   6.435  1.00  0.00           H  
ATOM   4921  CD2 PHE A 303       9.915  -9.044   3.482  1.00  0.00           C  
ATOM   4922  HD2 PHE A 303       9.071  -9.110   2.811  1.00  0.00           H  
ATOM   4923  CE1 PHE A 303      12.121  -8.881   5.213  1.00  0.00           C  
ATOM   4924  HE1 PHE A 303      12.974  -8.827   5.875  1.00  0.00           H  
ATOM   4925  CE2 PHE A 303      10.979  -8.180   3.179  1.00  0.00           C  
ATOM   4926  HE2 PHE A 303      10.957  -7.593   2.273  1.00  0.00           H  
ATOM   4927  CZ  PHE A 303      12.074  -8.091   4.052  1.00  0.00           C  
ATOM   4928  HZ  PHE A 303      12.891  -7.428   3.809  1.00  0.00           H  
ATOM   4929  N   LYS A 304       8.144 -14.363   5.670  1.00  0.00           N  
ATOM   4930  H   LYS A 304       8.993 -14.722   5.258  1.00  0.00           H  
ATOM   4931  CA  LYS A 304       7.107 -15.329   6.057  1.00  0.00           C  
ATOM   4932  HA  LYS A 304       6.270 -15.261   5.362  1.00  0.00           H  
ATOM   4933  C   LYS A 304       6.502 -15.033   7.434  1.00  0.00           C  
ATOM   4934  CB  LYS A 304       7.684 -16.753   5.978  1.00  0.00           C  
ATOM   4935  HB2 LYS A 304       8.539 -16.846   6.649  1.00  0.00           H  
ATOM   4936  HB3 LYS A 304       8.007 -16.960   4.958  1.00  0.00           H  
ATOM   4937  O   LYS A 304       5.297 -14.830   7.523  1.00  0.00           O  
ATOM   4938  CG  LYS A 304       6.609 -17.765   6.380  1.00  0.00           C
[truncated: 337,941 more chars]
