# Supplementary material for: Rationally engineering santalene synthase to readjust the component ratio of sandalwood oil
Source: Nat Commun. 2022 May 6;13:2508. doi: 10.1038/s41467-022-30294-8 (PMC9076924; doi:10.1038/s41467-022-30294-8)
Supplement: Supplementary file 6 — Supplementary Data 4 [file 41467_2022_30294_MOESM6_ESM.zip › pdb-files/sassy/alphafold2-models/ranked_2.pdb]

ATOM      1  N   MET A   1      48.019 -51.273   8.623  1.00  0.00           N  
ATOM      2  H   MET A   1      47.265 -51.946   8.641  1.00  0.00           H  
ATOM      3  H2  MET A   1      48.567 -51.377   7.781  1.00  0.00           H  
ATOM      4  H3  MET A   1      48.632 -51.424   9.411  1.00  0.00           H  
ATOM      5  CA  MET A   1      47.499 -49.899   8.715  1.00  0.00           C  
ATOM      6  HA  MET A   1      46.916 -49.631   7.833  1.00  0.00           H  
ATOM      7  C   MET A   1      48.712 -49.009   8.785  1.00  0.00           C  
ATOM      8  CB  MET A   1      46.652 -49.690   9.985  1.00  0.00           C  
ATOM      9  HB2 MET A   1      47.156 -50.147  10.837  1.00  0.00           H  
ATOM     10  HB3 MET A   1      46.567 -48.621  10.180  1.00  0.00           H  
ATOM     11  O   MET A   1      49.435 -49.136   9.754  1.00  0.00           O  
ATOM     12  CG  MET A   1      45.232 -50.255   9.885  1.00  0.00           C  
ATOM     13  HG2 MET A   1      45.275 -51.303   9.588  1.00  0.00           H  
ATOM     14  HG3 MET A   1      44.683 -49.697   9.128  1.00  0.00           H  
ATOM     15  SD  MET A   1      44.341 -50.141  11.459  1.00  0.00           S  
ATOM     16  CE  MET A   1      42.684 -50.678  10.961  1.00  0.00           C  
ATOM     17  HE1 MET A   1      42.275 -49.977  10.234  1.00  0.00           H  
ATOM     18  HE2 MET A   1      42.035 -50.702  11.836  1.00  0.00           H  
ATOM     19  HE3 MET A   1      42.732 -51.675  10.522  1.00  0.00           H  
ATOM     20  N   ASP A   2      48.970 -48.215   7.755  1.00  0.00           N  
ATOM     21  H   ASP A   2      48.451 -48.285   6.891  1.00  0.00           H  
ATOM     22  CA  ASP A   2      49.559 -46.896   7.955  1.00  0.00           C  
ATOM     23  HA  ASP A   2      49.061 -46.475   8.829  1.00  0.00           H  
ATOM     24  C   ASP A   2      49.144 -46.009   6.786  1.00  0.00           C  
ATOM     25  CB  ASP A   2      51.078 -46.904   8.211  1.00  0.00           C  
ATOM     26  HB2 ASP A   2      51.507 -47.841   7.856  1.00  0.00           H  
ATOM     27  HB3 ASP A   2      51.536 -46.093   7.645  1.00  0.00           H  
ATOM     28  O   ASP A   2      49.103 -46.419   5.627  1.00  0.00           O  
ATOM     29  CG  ASP A   2      51.430 -46.689   9.695  1.00  0.00           C  
ATOM     30  OD1 ASP A   2      50.587 -46.118  10.426  1.00  0.00           O  
ATOM     31  OD2 ASP A   2      52.554 -47.080  10.072  1.00  0.00           O  
ATOM     32  N   SER A   3      48.651 -44.850   7.182  1.00  0.00           N  
ATOM     33  H   SER A   3      48.851 -44.585   8.136  1.00  0.00           H  
ATOM     34  CA  SER A   3      47.744 -43.957   6.486  1.00  0.00           C  
ATOM     35  HA  SER A   3      46.888 -44.519   6.112  1.00  0.00           H  
ATOM     36  C   SER A   3      48.396 -43.202   5.333  1.00  0.00           C  
ATOM     37  CB  SER A   3      47.264 -42.949   7.533  1.00  0.00           C  
ATOM     38  HB2 SER A   3      46.654 -43.459   8.279  1.00  0.00           H  
ATOM     39  HB3 SER A   3      46.667 -42.172   7.056  1.00  0.00           H  
ATOM     40  O   SER A   3      49.421 -42.547   5.514  1.00  0.00           O  
ATOM     41  OG  SER A   3      48.393 -42.377   8.168  1.00  0.00           O  
ATOM     42  HG  SER A   3      49.077 -42.258   7.505  1.00  0.00           H  
ATOM     43  N   SER A   4      47.725 -43.190   4.183  1.00  0.00           N  
ATOM     44  H   SER A   4      46.914 -43.783   4.086  1.00  0.00           H  
ATOM     45  CA  SER A   4      47.919 -42.190   3.138  1.00  0.00           C  
ATOM     46  HA  SER A   4      48.978 -42.119   2.893  1.00  0.00           H  
ATOM     47  C   SER A   4      47.426 -40.824   3.633  1.00  0.00           C  
ATOM     48  CB  SER A   4      47.154 -42.622   1.881  1.00  0.00           C  
ATOM     49  HB2 SER A   4      47.260 -41.859   1.110  1.00  0.00           H  
ATOM     50  HB3 SER A   4      47.571 -43.558   1.508  1.00  0.00           H  
ATOM     51  O   SER A   4      46.221 -40.582   3.735  1.00  0.00           O  
ATOM     52  OG  SER A   4      45.783 -42.810   2.180  1.00  0.00           O  
ATOM     53  HG  SER A   4      45.479 -42.010   2.617  1.00  0.00           H  
ATOM     54  N   THR A   5      48.354 -39.932   3.951  1.00  0.00           N  
ATOM     55  H   THR A   5      49.327 -40.205   3.939  1.00  0.00           H  
ATOM     56  CA  THR A   5      48.107 -38.518   4.241  1.00  0.00           C  
ATOM     57  HA  THR A   5      47.242 -38.425   4.897  1.00  0.00           H  
ATOM     58  C   THR A   5      47.791 -37.777   2.940  1.00  0.00           C  
ATOM     59  CB  THR A   5      49.326 -37.907   4.959  1.00  0.00           C  
ATOM     60  HB  THR A   5      49.351 -36.830   4.793  1.00  0.00           H  
ATOM     61  O   THR A   5      48.679 -37.339   2.215  1.00  0.00           O  
ATOM     62  CG2 THR A   5      49.265 -38.169   6.463  1.00  0.00           C  
ATOM     63 HG21 THR A   5      49.250 -39.242   6.655  1.00  0.00           H  
ATOM     64 HG22 THR A   5      48.366 -37.716   6.880  1.00  0.00           H  
ATOM     65 HG23 THR A   5      50.136 -37.730   6.950  1.00  0.00           H  
ATOM     66  OG1 THR A   5      50.531 -38.492   4.505  1.00  0.00           O  
ATOM     67  HG1 THR A   5      51.251 -37.906   4.751  1.00  0.00           H  
ATOM     68  N   ALA A   6      46.503 -37.657   2.616  1.00  0.00           N  
ATOM     69  H   ALA A   6      45.812 -38.108   3.198  1.00  0.00           H  
ATOM     70  CA  ALA A   6      46.032 -36.745   1.580  1.00  0.00           C  
ATOM     71  HA  ALA A   6      46.718 -36.775   0.733  1.00  0.00           H  
ATOM     72  C   ALA A   6      46.024 -35.320   2.151  1.00  0.00           C  
ATOM     73  CB  ALA A   6      44.656 -37.205   1.082  1.00  0.00           C  
ATOM     74  HB1 ALA A   6      43.939 -37.199   1.903  1.00  0.00           H  
ATOM     75  HB2 ALA A   6      44.728 -38.212   0.671  1.00  0.00           H  
ATOM     76  HB3 ALA A   6      44.305 -36.527   0.303  1.00  0.00           H  
ATOM     77  O   ALA A   6      45.181 -34.966   2.973  1.00  0.00           O  
ATOM     78  N   THR A   7      47.004 -34.516   1.748  1.00  0.00           N  
ATOM     79  H   THR A   7      47.759 -34.906   1.203  1.00  0.00           H  
ATOM     80  CA  THR A   7      47.119 -33.100   2.100  1.00  0.00           C  
ATOM     81  HA  THR A   7      47.044 -33.004   3.184  1.00  0.00           H  
ATOM     82  C   THR A   7      45.967 -32.336   1.447  1.00  0.00           C  
ATOM     83  CB  THR A   7      48.484 -32.540   1.648  1.00  0.00           C  
ATOM     84  HB  THR A   7      48.420 -32.170   0.624  1.00  0.00           H  
ATOM     85  O   THR A   7      45.974 -32.095   0.241  1.00  0.00           O  
ATOM     86  CG2 THR A   7      48.971 -31.418   2.561  1.00  0.00           C  
ATOM     87 HG21 THR A   7      48.239 -30.611   2.569  1.00  0.00           H  
ATOM     88 HG22 THR A   7      49.103 -31.793   3.576  1.00  0.00           H  
ATOM     89 HG23 THR A   7      49.919 -31.026   2.193  1.00  0.00           H  
ATOM     90  OG1 THR A   7      49.478 -33.543   1.682  1.00  0.00           O  
ATOM     91  HG1 THR A   7      50.300 -33.150   1.379  1.00  0.00           H  
ATOM     92  N   ALA A   8      44.943 -31.992   2.228  1.00  0.00           N  
ATOM     93  H   ALA A   8      44.935 -32.306   3.188  1.00  0.00           H  
ATOM     94  CA  ALA A   8      43.855 -31.138   1.776  1.00  0.00           C  
ATOM     95  HA  ALA A   8      43.434 -31.553   0.861  1.00  0.00           H  
ATOM     96  C   ALA A   8      44.411 -29.737   1.474  1.00  0.00           C  
ATOM     97  CB  ALA A   8      42.756 -31.122   2.848  1.00  0.00           C  
ATOM     98  HB1 ALA A   8      43.147 -30.710   3.779  1.00  0.00           H  
ATOM     99  HB2 ALA A   8      41.925 -30.503   2.510  1.00  0.00           H  
ATOM    100  HB3 ALA A   8      42.395 -32.135   3.025  1.00  0.00           H  
ATOM    101  O   ALA A   8      44.881 -29.040   2.373  1.00  0.00           O  
ATOM    102  N   MET A   9      44.381 -29.337   0.201  1.00  0.00           N  
ATOM    103  H   MET A   9      44.055 -29.988  -0.498  1.00  0.00           H  
ATOM    104  CA  MET A   9      44.603 -27.951  -0.206  1.00  0.00           C  
ATOM    105  HA  MET A   9      45.552 -27.596   0.195  1.00  0.00           H  
ATOM    106  C   MET A   9      43.480 -27.095   0.384  1.00  0.00           C  
ATOM    107  CB  MET A   9      44.630 -27.834  -1.740  1.00  0.00           C  
ATOM    108  HB2 MET A   9      44.406 -26.803  -2.014  1.00  0.00           H  
ATOM    109  HB3 MET A   9      43.861 -28.472  -2.177  1.00  0.00           H  
ATOM    110  O   MET A   9      42.349 -27.108  -0.098  1.00  0.00           O  
ATOM    111  CG  MET A   9      45.994 -28.178  -2.344  1.00  0.00           C  
ATOM    112  HG2 MET A   9      46.264 -29.200  -2.078  1.00  0.00           H  
ATOM    113  HG3 MET A   9      46.736 -27.500  -1.922  1.00  0.00           H  
ATOM    114  SD  MET A   9      46.016 -28.011  -4.152  1.00  0.00           S  
ATOM    115  CE  MET A   9      47.793 -27.830  -4.448  1.00  0.00           C  
ATOM    116  HE1 MET A   9      47.973 -27.733  -5.519  1.00  0.00           H  
ATOM    117  HE2 MET A   9      48.319 -28.707  -4.071  1.00  0.00           H  
ATOM    118  HE3 MET A   9      48.159 -26.938  -3.940  1.00  0.00           H  
ATOM    119  N   THR A  10      43.786 -26.371   1.454  1.00  0.00           N  
ATOM    120  H   THR A  10      44.697 -26.476   1.877  1.00  0.00           H  
ATOM    121  CA  THR A  10      42.922 -25.326   1.999  1.00  0.00           C  
ATOM    122  HA  THR A  10      41.919 -25.722   2.158  1.00  0.00           H  
ATOM    123  C   THR A  10      42.848 -24.185   0.989  1.00  0.00           C  
ATOM    124  CB  THR A  10      43.471 -24.822   3.344  1.00  0.00           C  
ATOM    125  HB  THR A  10      42.959 -23.901   3.623  1.00  0.00           H  
ATOM    126  O   THR A  10      43.858 -23.533   0.720  1.00  0.00           O  
ATOM    127  CG2 THR A  10      43.266 -25.856   4.452  1.00  0.00           C  
ATOM    128 HG21 THR A  10      43.656 -25.460   5.389  1.00  0.00           H  
ATOM    129 HG22 THR A  10      43.791 -26.780   4.209  1.00  0.00           H  
ATOM    130 HG23 THR A  10      42.202 -26.064   4.571  1.00  0.00           H  
ATOM    131  OG1 THR A  10      44.858 -24.581   3.239  1.00  0.00           O  
ATOM    132  HG1 THR A  10      44.963 -23.931   2.541  1.00  0.00           H  
ATOM    133  N   ALA A  11      41.665 -23.957   0.416  1.00  0.00           N  
ATOM    134  H   ALA A  11      40.891 -24.568   0.633  1.00  0.00           H  
ATOM    135  CA  ALA A  11      41.382 -22.742  -0.338  1.00  0.00           C  
ATOM    136  HA  ALA A  11      42.079 -22.699  -1.174  1.00  0.00           H  
ATOM    137  C   ALA A  11      41.591 -21.512   0.573  1.00  0.00           C  
ATOM    138  CB  ALA A  11      39.953 -22.817  -0.892  1.00  0.00           C  
ATOM    139  HB1 ALA A  11      39.239 -22.876  -0.071  1.00  0.00           H  
ATOM    140  HB2 ALA A  11      39.847 -23.694  -1.530  1.00  0.00           H  
ATOM    141  HB3 ALA A  11      39.738 -21.924  -1.478  1.00  0.00           H  
ATOM    142  O   ALA A  11      41.321 -21.608   1.776  1.00  0.00           O  
ATOM    143  N   PRO A  12      42.086 -20.380   0.042  1.00  0.00           N  
ATOM    144  CA  PRO A  12      42.339 -19.200   0.852  1.00  0.00           C  
ATOM    145  HA  PRO A  12      43.037 -19.462   1.647  1.00  0.00           H  
ATOM    146  C   PRO A  12      41.033 -18.704   1.474  1.00  0.00           C  
ATOM    147  CB  PRO A  12      42.994 -18.156  -0.055  1.00  0.00           C  
ATOM    148  HB2 PRO A  12      44.024 -17.989   0.260  1.00  0.00           H  
ATOM    149  HB3 PRO A  12      42.448 -17.213  -0.028  1.00  0.00           H  
ATOM    150  O   PRO A  12      40.023 -18.539   0.790  1.00  0.00           O  
ATOM    151  CG  PRO A  12      42.970 -18.744  -1.468  1.00  0.00           C  
ATOM    152  HG2 PRO A  12      42.384 -18.108  -2.132  1.00  0.00           H  
ATOM    153  HG3 PRO A  12      43.988 -18.835  -1.848  1.00  0.00           H  
ATOM    154  CD  PRO A  12      42.329 -20.125  -1.364  1.00  0.00           C  
ATOM    155  HD2 PRO A  12      43.008 -20.870  -1.781  1.00  0.00           H  
ATOM    156  HD3 PRO A  12      41.384 -20.130  -1.908  1.00  0.00           H  
ATOM    157  N   PHE A  13      41.073 -18.492   2.785  1.00  0.00           N  
ATOM    158  H   PHE A  13      41.947 -18.654   3.265  1.00  0.00           H  
ATOM    159  CA  PHE A  13      40.012 -17.862   3.553  1.00  0.00           C  
ATOM    160  HA  PHE A  13      39.065 -18.362   3.347  1.00  0.00           H  
ATOM    161  C   PHE A  13      39.932 -16.399   3.102  1.00  0.00           C  
ATOM    162  CB  PHE A  13      40.366 -18.029   5.042  1.00  0.00           C  
ATOM    163  HB2 PHE A  13      40.780 -19.027   5.189  1.00  0.00           H  
ATOM    164  HB3 PHE A  13      41.153 -17.325   5.313  1.00  0.00           H  
ATOM    165  O   PHE A  13      40.846 -15.624   3.373  1.00  0.00           O  
ATOM    166  CG  PHE A  13      39.214 -17.884   6.012  1.00  0.00           C  
ATOM    167  CD1 PHE A  13      38.932 -16.641   6.607  1.00  0.00           C  
ATOM    168  HD1 PHE A  13      39.506 -15.767   6.338  1.00  0.00           H  
ATOM    169  CD2 PHE A  13      38.449 -19.015   6.358  1.00  0.00           C  
ATOM    170  HD2 PHE A  13      38.663 -19.971   5.903  1.00  0.00           H  
ATOM    171  CE1 PHE A  13      37.894 -16.533   7.550  1.00  0.00           C  
ATOM    172  HE1 PHE A  13      37.674 -15.574   7.995  1.00  0.00           H  
ATOM    173  CE2 PHE A  13      37.410 -18.907   7.299  1.00  0.00           C  
ATOM    174  HE2 PHE A  13      36.821 -19.773   7.560  1.00  0.00           H  
ATOM    175  CZ  PHE A  13      37.134 -17.665   7.897  1.00  0.00           C  
ATOM    176  HZ  PHE A  13      36.332 -17.572   8.614  1.00  0.00           H  
ATOM    177  N   ILE A  14      38.896 -16.052   2.338  1.00  0.00           N  
ATOM    178  H   ILE A  14      38.212 -16.754   2.097  1.00  0.00           H  
ATOM    179  CA  ILE A  14      38.619 -14.664   1.960  1.00  0.00           C  
ATOM    180  HA  ILE A  14      39.548 -14.179   1.658  1.00  0.00           H  
ATOM    181  C   ILE A  14      38.106 -13.969   3.221  1.00  0.00           C  
ATOM    182  CB  ILE A  14      37.630 -14.591   0.772  1.00  0.00           C  
ATOM    183  HB  ILE A  14      36.724 -15.133   1.043  1.00  0.00           H  
ATOM    184  O   ILE A  14      37.054 -14.336   3.747  1.00  0.00           O  
ATOM    185  CG1 ILE A  14      38.252 -15.256  -0.481  1.00  0.00           C  
ATOM    186 HG12 ILE A  14      39.117 -14.676  -0.804  1.00  0.00           H  
ATOM    187 HG13 ILE A  14      38.601 -16.257  -0.225  1.00  0.00           H  
ATOM    188  CG2 ILE A  14      37.247 -13.128   0.474  1.00  0.00           C  
ATOM    189 HG21 ILE A  14      36.526 -13.072  -0.341  1.00  0.00           H  
ATOM    190 HG22 ILE A  14      36.782 -12.669   1.347  1.00  0.00           H  
ATOM    191 HG23 ILE A  14      38.133 -12.548   0.216  1.00  0.00           H  
ATOM    192  CD1 ILE A  14      37.289 -15.411  -1.665  1.00  0.00           C  
ATOM    193 HD11 ILE A  14      36.393 -15.944  -1.347  1.00  0.00           H  
ATOM    194 HD12 ILE A  14      37.013 -14.436  -2.067  1.00  0.00           H  
ATOM    195 HD13 ILE A  14      37.780 -15.983  -2.453  1.00  0.00           H  
ATOM    196  N   ASP A  15      38.885 -13.018   3.728  1.00  0.00           N  
ATOM    197  H   ASP A  15      39.726 -12.761   3.232  1.00  0.00           H  
ATOM    198  CA  ASP A  15      38.497 -12.164   4.846  1.00  0.00           C  
ATOM    199  HA  ASP A  15      38.264 -12.796   5.703  1.00  0.00           H  
ATOM    200  C   ASP A  15      37.270 -11.330   4.425  1.00  0.00           C  
ATOM    201  CB  ASP A  15      39.694 -11.280   5.237  1.00  0.00           C  
ATOM    202  HB2 ASP A  15      39.913 -10.585   4.427  1.00  0.00           H  
ATOM    203  HB3 ASP A  15      40.565 -11.921   5.372  1.00  0.00           H  
ATOM    204  O   ASP A  15      37.343 -10.615   3.423  1.00  0.00           O  
ATOM    205  CG  ASP A  15      39.477 -10.482   6.529  1.00  0.00           C  
ATOM    206  OD1 ASP A  15      38.306 -10.178   6.868  1.00  0.00           O  
ATOM    207  OD2 ASP A  15      40.483 -10.190   7.203  1.00  0.00           O  
ATOM    208  N   PRO A  16      36.131 -11.389   5.142  1.00  0.00           N  
ATOM    209  CA  PRO A  16      34.950 -10.593   4.806  1.00  0.00           C  
ATOM    210  HA  PRO A  16      34.631 -10.853   3.797  1.00  0.00           H  
ATOM    211  C   PRO A  16      35.193  -9.077   4.869  1.00  0.00           C  
ATOM    212  CB  PRO A  16      33.868 -11.008   5.810  1.00  0.00           C  
ATOM    213  HB2 PRO A  16      32.898 -11.124   5.327  1.00  0.00           H  
ATOM    214  HB3 PRO A  16      33.799 -10.270   6.610  1.00  0.00           H  
ATOM    215  O   PRO A  16      34.366  -8.311   4.376  1.00  0.00           O  
ATOM    216  CG  PRO A  16      34.362 -12.328   6.396  1.00  0.00           C  
ATOM    217  HG2 PRO A  16      34.015 -13.154   5.775  1.00  0.00           H  
ATOM    218  HG3 PRO A  16      34.035 -12.460   7.427  1.00  0.00           H  
ATOM    219  CD  PRO A  16      35.877 -12.229   6.297  1.00  0.00           C  
ATOM    220  HD2 PRO A  16      36.279 -11.750   7.189  1.00  0.00           H  
ATOM    221  HD3 PRO A  16      36.296 -13.228   6.175  1.00  0.00           H  
ATOM    222  N   THR A  17      36.296  -8.634   5.482  1.00  0.00           N  
ATOM    223  H   THR A  17      36.933  -9.309   5.881  1.00  0.00           H  
ATOM    224  CA  THR A  17      36.669  -7.218   5.587  1.00  0.00           C  
ATOM    225  HA  THR A  17      35.755  -6.626   5.532  1.00  0.00           H  
ATOM    226  C   THR A  17      37.537  -6.711   4.439  1.00  0.00           C  
ATOM    227  CB  THR A  17      37.313  -6.882   6.936  1.00  0.00           C  
ATOM    228  HB  THR A  17      37.478  -5.805   6.972  1.00  0.00           H  
ATOM    229  O   THR A  17      37.806  -5.508   4.387  1.00  0.00           O  
ATOM    230  CG2 THR A  17      36.413  -7.248   8.115  1.00  0.00           C  
ATOM    231 HG21 THR A  17      36.873  -6.894   9.038  1.00  0.00           H  
ATOM    232 HG22 THR A  17      35.437  -6.776   7.996  1.00  0.00           H  
ATOM    233 HG23 THR A  17      36.290  -8.329   8.171  1.00  0.00           H  
ATOM    234  OG1 THR A  17      38.553  -7.516   7.126  1.00  0.00           O  
ATOM    235  HG1 THR A  17      38.452  -8.470   7.110  1.00  0.00           H  
ATOM    236  N   ASP A  18      37.902  -7.564   3.471  1.00  0.00           N  
ATOM    237  H   ASP A  18      37.680  -8.545   3.562  1.00  0.00           H  
ATOM    238  CA  ASP A  18      38.424  -7.093   2.190  1.00  0.00           C  
ATOM    239  HA  ASP A  18      39.226  -6.380   2.382  1.00  0.00           H  
ATOM    240  C   ASP A  18      37.304  -6.327   1.481  1.00  0.00           C  
ATOM    241  CB  ASP A  18      38.994  -8.235   1.321  1.00  0.00           C  
ATOM    242  HB2 ASP A  18      38.862  -7.967   0.273  1.00  0.00           H  
ATOM    243  HB3 ASP A  18      38.427  -9.150   1.494  1.00  0.00           H  
ATOM    244  O   ASP A  18      36.461  -6.873   0.761  1.00  0.00           O  
ATOM    245  CG  ASP A  18      40.496  -8.499   1.513  1.00  0.00           C  
ATOM    246  OD1 ASP A  18      41.215  -7.576   1.962  1.00  0.00           O  
ATOM    247  OD2 ASP A  18      40.942  -9.593   1.095  1.00  0.00           O  
ATOM    248  N   HIS A  19      37.271  -5.017   1.723  1.00  0.00           N  
ATOM    249  H   HIS A  19      37.855  -4.682   2.476  1.00  0.00           H  
ATOM    250  CA  HIS A  19      36.484  -4.075   0.960  1.00  0.00           C  
ATOM    251  HA  HIS A  19      35.426  -4.304   1.086  1.00  0.00           H  
ATOM    252  C   HIS A  19      36.877  -4.267  -0.501  1.00  0.00           C  
ATOM    253  CB  HIS A  19      36.756  -2.639   1.436  1.00  0.00           C  
ATOM    254  HB2 HIS A  19      36.282  -1.945   0.741  1.00  0.00           H  
ATOM    255  HB3 HIS A  19      37.828  -2.447   1.413  1.00  0.00           H  
ATOM    256  O   HIS A  19      37.900  -3.758  -0.954  1.00  0.00           O  
ATOM    257  CG  HIS A  19      36.234  -2.341   2.819  1.00  0.00           C  
ATOM    258  CD2 HIS A  19      36.979  -2.151   3.953  1.00  0.00           C  
ATOM    259  HD2 HIS A  19      38.054  -2.217   4.025  1.00  0.00           H  
ATOM    260  ND1 HIS A  19      34.913  -2.184   3.174  1.00  0.00           N  
ATOM    261  HD1 HIS A  19      34.112  -2.279   2.566  1.00  0.00           H  
ATOM    262  CE1 HIS A  19      34.865  -1.909   4.487  1.00  0.00           C  
ATOM    263  HE1 HIS A  19      33.961  -1.749   5.057  1.00  0.00           H  
ATOM    264  NE2 HIS A  19      36.100  -1.856   5.001  1.00  0.00           N  
ATOM    265  N   VAL A  20      36.072  -5.037  -1.239  1.00  0.00           N  
ATOM    266  H   VAL A  20      35.509  -5.708  -0.735  1.00  0.00           H  
ATOM    267  CA  VAL A  20      36.104  -5.060  -2.697  1.00  0.00           C  
ATOM    268  HA  VAL A  20      37.079  -5.415  -3.031  1.00  0.00           H  
ATOM    269  C   VAL A  20      35.925  -3.609  -3.113  1.00  0.00           C  
ATOM    270  CB  VAL A  20      35.007  -5.969  -3.291  1.00  0.00           C  
ATOM    271  HB  VAL A  20      34.032  -5.644  -2.928  1.00  0.00           H  
ATOM    272  O   VAL A  20      34.804  -3.096  -3.115  1.00  0.00           O  
ATOM    273  CG1 VAL A  20      34.996  -5.923  -4.826  1.00  0.00           C  
ATOM    274 HG11 VAL A  20      35.971  -6.218  -5.215  1.00  0.00           H  
ATOM    275 HG12 VAL A  20      34.238  -6.606  -5.210  1.00  0.00           H  
ATOM    276 HG13 VAL A  20      34.758  -4.919  -5.175  1.00  0.00           H  
ATOM    277  CG2 VAL A  20      35.208  -7.428  -2.865  1.00  0.00           C  
ATOM    278 HG21 VAL A  20      35.175  -7.519  -1.779  1.00  0.00           H  
ATOM    279 HG22 VAL A  20      34.422  -8.054  -3.287  1.00  0.00           H  
ATOM    280 HG23 VAL A  20      36.177  -7.790  -3.210  1.00  0.00           H  
ATOM    281  N   ASN A  21      37.046  -2.936  -3.372  1.00  0.00           N  
ATOM    282  H   ASN A  21      37.916  -3.363  -3.088  1.00  0.00           H  
ATOM    283  CA  ASN A  21      37.084  -1.631  -3.995  1.00  0.00           C  
ATOM    284  HA  ASN A  21      36.442  -0.939  -3.450  1.00  0.00           H  
ATOM    285  C   ASN A  21      36.479  -1.863  -5.369  1.00  0.00           C  
ATOM    286  CB  ASN A  21      38.532  -1.089  -4.049  1.00  0.00           C  
ATOM    287  HB2 ASN A  21      39.245  -1.909  -3.965  1.00  0.00           H  
ATOM    288  HB3 ASN A  21      38.694  -0.605  -5.012  1.00  0.00           H  
ATOM    289  O   ASN A  21      37.147  -2.345  -6.289  1.00  0.00           O  
ATOM    290  CG  ASN A  21      38.837  -0.037  -2.994  1.00  0.00           C  
ATOM    291  ND2 ASN A  21      40.095   0.196  -2.703  1.00  0.00           N  
ATOM    292 HD21 ASN A  21      40.834  -0.359  -3.110  1.00  0.00           H  
ATOM    293 HD22 ASN A  21      40.248   0.887  -1.982  1.00  0.00           H  
ATOM    294  OD1 ASN A  21      37.972   0.618  -2.444  1.00  0.00           O  
ATOM    295  N   LEU A  22      35.176  -1.606  -5.477  1.00  0.00           N  
ATOM    296  H   LEU A  22      34.675  -1.328  -4.645  1.00  0.00           H  
ATOM    297  CA  LEU A  22      34.522  -1.482  -6.762  1.00  0.00           C  
ATOM    298  HA  LEU A  22      34.499  -2.450  -7.263  1.00  0.00           H  
ATOM    299  C   LEU A  22      35.394  -0.519  -7.565  1.00  0.00           C  
ATOM    300  CB  LEU A  22      33.093  -0.944  -6.565  1.00  0.00           C  
ATOM    301  HB2 LEU A  22      33.128  -0.120  -5.852  1.00  0.00           H  
ATOM    302  HB3 LEU A  22      32.731  -0.540  -7.510  1.00  0.00           H  
ATOM    303  O   LEU A  22      35.687   0.582  -7.100  1.00  0.00           O  
ATOM    304  CG  LEU A  22      32.091  -2.005  -6.074  1.00  0.00           C  
ATOM    305  HG  LEU A  22      32.537  -2.597  -5.275  1.00  0.00           H  
ATOM    306  CD1 LEU A  22      30.842  -1.326  -5.528  1.00  0.00           C  
ATOM    307 HD11 LEU A  22      30.382  -0.703  -6.296  1.00  0.00           H  
ATOM    308 HD12 LEU A  22      31.102  -0.702  -4.674  1.00  0.00           H  
ATOM    309 HD13 LEU A  22      30.119  -2.082  -5.222  1.00  0.00           H  
ATOM    310  CD2 LEU A  22      31.661  -2.932  -7.213  1.00  0.00           C  
ATOM    311 HD21 LEU A  22      31.218  -2.350  -8.022  1.00  0.00           H  
ATOM    312 HD22 LEU A  22      30.918  -3.641  -6.848  1.00  0.00           H  
ATOM    313 HD23 LEU A  22      32.516  -3.491  -7.592  1.00  0.00           H  
ATOM    314  N   LYS A  23      35.854  -0.952  -8.743  1.00  0.00           N  
ATOM    315  H   LYS A  23      35.628  -1.898  -9.017  1.00  0.00           H  
ATOM    316  CA  LYS A  23      36.459  -0.055  -9.730  1.00  0.00           C  
ATOM    317  HA  LYS A  23      37.179   0.602  -9.242  1.00  0.00           H  
ATOM    318  C   LYS A  23      35.346   0.843 -10.271  1.00  0.00           C  
ATOM    319  CB  LYS A  23      37.160  -0.839 -10.853  1.00  0.00           C  
ATOM    320  HB2 LYS A  23      37.383  -0.139 -11.659  1.00  0.00           H  
ATOM    321  HB3 LYS A  23      36.477  -1.593 -11.244  1.00  0.00           H  
ATOM    322  O   LYS A  23      34.907   0.674 -11.407  1.00  0.00           O  
ATOM    323  CG  LYS A  23      38.478  -1.502 -10.435  1.00  0.00           C  
ATOM    324  HG2 LYS A  23      39.161  -0.744 -10.054  1.00  0.00           H  
ATOM    325  HG3 LYS A  23      38.289  -2.242  -9.658  1.00  0.00           H  
ATOM    326  CD  LYS A  23      39.096  -2.184 -11.664  1.00  0.00           C  
ATOM    327  HD2 LYS A  23      39.243  -1.438 -12.446  1.00  0.00           H  
ATOM    328  HD3 LYS A  23      38.405  -2.945 -12.028  1.00  0.00           H  
ATOM    329  CE  LYS A  23      40.439  -2.830 -11.321  1.00  0.00           C  
ATOM    330  HE2 LYS A  23      40.284  -3.541 -10.510  1.00  0.00           H  
ATOM    331  HE3 LYS A  23      41.114  -2.053 -10.959  1.00  0.00           H  
ATOM    332  NZ  LYS A  23      41.016  -3.511 -12.506  1.00  0.00           N  
ATOM    333  HZ1 LYS A  23      40.387  -4.229 -12.834  1.00  0.00           H  
ATOM    334  HZ2 LYS A  23      41.903  -3.936 -12.272  1.00  0.00           H  
ATOM    335  HZ3 LYS A  23      41.159  -2.846 -13.252  1.00  0.00           H  
ATOM    336  N   THR A  24      34.818   1.717  -9.422  1.00  0.00           N  
ATOM    337  H   THR A  24      35.208   1.786  -8.493  1.00  0.00           H  
ATOM    338  CA  THR A  24      33.957   2.805  -9.852  1.00  0.00           C  
ATOM    339  HA  THR A  24      33.145   2.403 -10.457  1.00  0.00           H  
ATOM    340  C   THR A  24      34.796   3.713 -10.730  1.00  0.00           C  
ATOM    341  CB  THR A  24      33.342   3.571  -8.672  1.00  0.00           C  
ATOM    342  HB  THR A  24      32.817   4.447  -9.052  1.00  0.00           H  
ATOM    343  O   THR A  24      36.007   3.857 -10.536  1.00  0.00           O  
ATOM    344  CG2 THR A  24      32.357   2.695  -7.898  1.00  0.00           C  
ATOM    345 HG21 THR A  24      32.886   1.870  -7.422  1.00  0.00           H  
ATOM    346 HG22 THR A  24      31.599   2.303  -8.577  1.00  0.00           H  
ATOM    347 HG23 THR A  24      31.865   3.292  -7.130  1.00  0.00           H  
ATOM    348  OG1 THR A  24      34.329   3.976  -7.754  1.00  0.00           O  
ATOM    349  HG1 THR A  24      33.957   4.668  -7.202  1.00  0.00           H  
ATOM    350  N   ASP A  25      34.166   4.248 -11.765  1.00  0.00           N  
ATOM    351  H   ASP A  25      33.190   4.046 -11.929  1.00  0.00           H  
ATOM    352  CA  ASP A  25      34.844   5.112 -12.714  1.00  0.00           C  
ATOM    353  HA  ASP A  25      35.689   4.571 -13.140  1.00  0.00           H  
ATOM    354  C   ASP A  25      35.371   6.336 -11.945  1.00  0.00           C  
ATOM    355  CB  ASP A  25      33.876   5.448 -13.861  1.00  0.00           C  
ATOM    356  HB2 ASP A  25      34.419   5.979 -14.643  1.00  0.00           H  
ATOM    357  HB3 ASP A  25      33.085   6.100 -13.492  1.00  0.00           H  
ATOM    358  O   ASP A  25      34.593   7.131 -11.421  1.00  0.00           O  
ATOM    359  CG  ASP A  25      33.249   4.171 -14.444  1.00  0.00           C  
ATOM    360  OD1 ASP A  25      33.963   3.372 -15.090  1.00  0.00           O  
ATOM    361  OD2 ASP A  25      32.060   3.911 -14.143  1.00  0.00           O  
ATOM    362  N   THR A  26      36.697   6.463 -11.825  1.00  0.00           N  
ATOM    363  H   THR A  26      37.295   5.721 -12.162  1.00  0.00           H  
ATOM    364  CA  THR A  26      37.349   7.634 -11.213  1.00  0.00           C  
ATOM    365  HA  THR A  26      36.818   7.885 -10.295  1.00  0.00           H  
ATOM    366  C   THR A  26      37.266   8.872 -12.101  1.00  0.00           C  
ATOM    367  CB  THR A  26      38.820   7.362 -10.857  1.00  0.00           C  
ATOM    368  HB  THR A  26      39.321   8.300 -10.620  1.00  0.00           H  
ATOM    369  O   THR A  26      37.723   9.938 -11.695  1.00  0.00           O  
ATOM    370  CG2 THR A  26      38.946   6.449  -9.639  1.00  0.00           C  
ATOM    371 HG21 THR A  26      40.000   6.279  -9.421  1.00  0.00           H  
ATOM    372 HG22 THR A  26      38.474   6.922  -8.778  1.00  0.00           H  
ATOM    373 HG23 THR A  26      38.457   5.495  -9.836  1.00  0.00           H  
ATOM    374  OG1 THR A  26      39.492   6.740 -11.933  1.00  0.00           O  
ATOM    375  HG1 THR A  26      39.520   7.371 -12.656  1.00  0.00           H  
ATOM    376  N   ASP A  27      36.679   8.749 -13.294  1.00  0.00           N  
ATOM    377  H   ASP A  27      36.310   7.849 -13.566  1.00  0.00           H  
ATOM    378  CA  ASP A  27      36.380   9.884 -14.154  1.00  0.00           C  
ATOM    379  HA  ASP A  27      37.227  10.570 -14.125  1.00  0.00           H  
ATOM    380  C   ASP A  27      35.204  10.664 -13.566  1.00  0.00           C  
ATOM    381  CB  ASP A  27      36.200   9.456 -15.620  1.00  0.00           C  
ATOM    382  HB2 ASP A  27      35.621  10.222 -16.135  1.00  0.00           H  
ATOM    383  HB3 ASP A  27      35.643   8.521 -15.662  1.00  0.00           H  
ATOM    384  O   ASP A  27      34.025  10.473 -13.877  1.00  0.00           O  
ATOM    385  CG  ASP A  27      37.536   9.314 -16.370  1.00  0.00           C  
ATOM    386  OD1 ASP A  27      38.572   9.802 -15.860  1.00  0.00           O  
ATOM    387  OD2 ASP A  27      37.517   8.710 -17.463  1.00  0.00           O  
ATOM    388  N   ALA A  28      35.582  11.568 -12.668  1.00  0.00           N  
ATOM    389  H   ALA A  28      36.547  11.524 -12.373  1.00  0.00           H  
ATOM    390  CA  ALA A  28      34.848  12.763 -12.331  1.00  0.00           C  
ATOM    391  HA  ALA A  28      33.873  12.494 -11.926  1.00  0.00           H  
ATOM    392  C   ALA A  28      34.643  13.589 -13.610  1.00  0.00           C  
ATOM    393  CB  ALA A  28      35.654  13.518 -11.262  1.00  0.00           C  
ATOM    394  HB1 ALA A  28      35.135  14.439 -10.998  1.00  0.00           H  
ATOM    395  HB2 ALA A  28      36.644  13.768 -11.643  1.00  0.00           H  
ATOM    396  HB3 ALA A  28      35.758  12.899 -10.370  1.00  0.00           H  
ATOM    397  O   ALA A  28      35.362  14.547 -13.876  1.00  0.00           O  
ATOM    398  N   SER A  29      33.638  13.248 -14.418  1.00  0.00           N  
ATOM    399  H   SER A  29      33.166  12.366 -14.271  1.00  0.00           H  
ATOM    400  CA  SER A  29      32.982  14.299 -15.182  1.00  0.00           C  
ATOM    401  HA  SER A  29      33.729  14.846 -15.756  1.00  0.00           H  
ATOM    402  C   SER A  29      32.366  15.227 -14.134  1.00  0.00           C  
ATOM    403  CB  SER A  29      31.947  13.739 -16.167  1.00  0.00           C  
ATOM    404  HB2 SER A  29      31.581  14.554 -16.792  1.00  0.00           H  
ATOM    405  HB3 SER A  29      32.415  12.994 -16.810  1.00  0.00           H  
ATOM    406  O   SER A  29      31.414  14.831 -13.459  1.00  0.00           O  
ATOM    407  OG  SER A  29      30.854  13.163 -15.491  1.00  0.00           O  
ATOM    408  HG  SER A  29      30.775  13.608 -14.645  1.00  0.00           H  
ATOM    409  N   GLU A  30      32.919  16.427 -13.961  1.00  0.00           N  
ATOM    410  H   GLU A  30      33.780  16.620 -14.453  1.00  0.00           H  
ATOM    411  CA  GLU A  30      32.510  17.428 -12.956  1.00  0.00           C  
ATOM    412  HA  GLU A  30      32.644  17.000 -11.962  1.00  0.00           H  
ATOM    413  C   GLU A  30      31.019  17.844 -13.038  1.00  0.00           C  
ATOM    414  CB  GLU A  30      33.436  18.660 -13.070  1.00  0.00           C  
ATOM    415  HB2 GLU A  30      33.459  18.984 -14.111  1.00  0.00           H  
ATOM    416  HB3 GLU A  30      33.026  19.473 -12.470  1.00  0.00           H  
ATOM    417  O   GLU A  30      30.555  18.644 -12.235  1.00  0.00           O  
ATOM    418  CG  GLU A  30      34.870  18.394 -12.572  1.00  0.00           C  
ATOM    419  HG2 GLU A  30      34.817  18.062 -11.535  1.00  0.00           H  
ATOM    420  HG3 GLU A  30      35.302  17.584 -13.160  1.00  0.00           H  
ATOM    421  CD  GLU A  30      35.793  19.626 -12.675  1.00  0.00           C  
ATOM    422  OE1 GLU A  30      36.692  19.757 -11.812  1.00  0.00           O  
ATOM    423  OE2 GLU A  30      35.625  20.417 -13.632  1.00  0.00           O  
ATOM    424  N   ASN A  31      30.241  17.269 -13.963  1.00  0.00           N  
ATOM    425  H   ASN A  31      30.669  16.541 -14.518  1.00  0.00           H  
ATOM    426  CA  ASN A  31      28.870  17.654 -14.288  1.00  0.00           C  
ATOM    427  HA  ASN A  31      28.621  18.558 -13.732  1.00  0.00           H  
ATOM    428  C   ASN A  31      27.786  16.622 -13.907  1.00  0.00           C  
ATOM    429  CB  ASN A  31      28.830  17.995 -15.789  1.00  0.00           C  
ATOM    430  HB2 ASN A  31      27.806  18.234 -16.076  1.00  0.00           H  
ATOM    431  HB3 ASN A  31      29.149  17.127 -16.365  1.00  0.00           H  
ATOM    432  O   ASN A  31      26.629  16.826 -14.278  1.00  0.00           O  
ATOM    433  CG  ASN A  31      29.684  19.195 -16.162  1.00  0.00           C  
ATOM    434  ND2 ASN A  31      30.076  19.301 -17.409  1.00  0.00           N  
ATOM    435 HD21 ASN A  31      30.658  20.103 -17.606  1.00  0.00           H  
ATOM    436 HD22 ASN A  31      29.816  18.606 -18.094  1.00  0.00           H  
ATOM    437  OD1 ASN A  31      29.999  20.064 -15.373  1.00  0.00           O  
ATOM    438  N   ARG A  32      28.101  15.515 -13.211  1.00  0.00           N  
ATOM    439  H   ARG A  32      29.048  15.413 -12.874  1.00  0.00           H  
ATOM    440  CA  ARG A  32      27.051  14.583 -12.735  1.00  0.00           C  
ATOM    441  HA  ARG A  32      26.342  14.423 -13.547  1.00  0.00           H  
ATOM    442  C   ARG A  32      26.251  15.219 -11.595  1.00  0.00           C  
ATOM    443  CB  ARG A  32      27.612  13.209 -12.329  1.00  0.00           C  
ATOM    444  HB2 ARG A  32      28.458  13.344 -11.655  1.00  0.00           H  
ATOM    445  HB3 ARG A  32      26.836  12.654 -11.803  1.00  0.00           H  
ATOM    446  O   ARG A  32      26.820  15.886 -10.730  1.00  0.00           O  
ATOM    447  CG  ARG A  32      28.041  12.390 -13.555  1.00  0.00           C  
ATOM    448  HG2 ARG A  32      27.186  12.276 -14.222  1.00  0.00           H  
ATOM    449  HG3 ARG A  32      28.822  12.934 -14.087  1.00  0.00           H  
ATOM    450  CD  ARG A  32      28.563  11.002 -13.160  1.00  0.00           C  
ATOM    451  HD2 ARG A  32      29.447  11.134 -12.537  1.00  0.00           H  
ATOM    452  HD3 ARG A  32      27.794  10.493 -12.577  1.00  0.00           H  
ATOM    453  NE  ARG A  32      28.875  10.179 -14.349  1.00  0.00           N  
ATOM    454  HE  ARG A  32      28.237  10.266 -15.127  1.00  0.00           H  
ATOM    455  NH1 ARG A  32      30.596   8.954 -13.474  1.00  0.00           N  
ATOM    456 HH11 ARG A  32      30.545   9.541 -12.654  1.00  0.00           H  
ATOM    457 HH12 ARG A  32      31.413   8.390 -13.660  1.00  0.00           H  
ATOM    458  NH2 ARG A  32      29.962   8.576 -15.576  1.00  0.00           N  
ATOM    459 HH21 ARG A  32      29.372   8.725 -16.382  1.00  0.00           H  
ATOM    460 HH22 ARG A  32      30.663   7.854 -15.662  1.00  0.00           H  
ATOM    461  CZ  ARG A  32      29.798   9.241 -14.464  1.00  0.00           C  
ATOM    462  N   ARG A  33      24.931  15.009 -11.583  1.00  0.00           N  
ATOM    463  H   ARG A  33      24.552  14.349 -12.248  1.00  0.00           H  
ATOM    464  CA  ARG A  33      24.070  15.458 -10.478  1.00  0.00           C  
ATOM    465  HA  ARG A  33      24.256  16.517 -10.297  1.00  0.00           H  
ATOM    466  C   ARG A  33      24.450  14.705  -9.197  1.00  0.00           C  
ATOM    467  CB  ARG A  33      22.587  15.254 -10.828  1.00  0.00           C  
ATOM    468  HB2 ARG A  33      22.484  14.240 -11.214  1.00  0.00           H  
ATOM    469  HB3 ARG A  33      21.983  15.346  -9.925  1.00  0.00           H  
ATOM    470  O   ARG A  33      25.017  13.618  -9.222  1.00  0.00           O  
ATOM    471  CG  ARG A  33      22.035  16.220 -11.888  1.00  0.00           C  
ATOM    472  HG2 ARG A  33      22.085  17.247 -11.528  1.00  0.00           H  
ATOM    473  HG3 ARG A  33      22.642  16.135 -12.789  1.00  0.00           H  
ATOM    474  CD  ARG A  33      20.585  15.854 -12.247  1.00  0.00           C  
ATOM    475  HD2 ARG A  33      20.341  16.304 -13.210  1.00  0.00           H  
ATOM    476  HD3 ARG A  33      20.529  14.775 -12.388  1.00  0.00           H  
ATOM    477  NE  ARG A  33      19.593  16.298 -11.240  1.00  0.00           N  
ATOM    478  HE  ARG A  33      19.852  17.058 -10.628  1.00  0.00           H  
ATOM    479  NH1 ARG A  33      17.823  14.929 -11.860  1.00  0.00           N  
ATOM    480 HH11 ARG A  33      16.867  14.642 -11.705  1.00  0.00           H  
ATOM    481 HH12 ARG A  33      18.436  14.272 -12.321  1.00  0.00           H  
ATOM    482  NH2 ARG A  33      17.522  16.425 -10.293  1.00  0.00           N  
ATOM    483 HH21 ARG A  33      17.735  17.312  -9.861  1.00  0.00           H  
ATOM    484 HH22 ARG A  33      16.577  16.069 -10.290  1.00  0.00           H  
ATOM    485  CZ  ARG A  33      18.335  15.883 -11.146  1.00  0.00           C  
ATOM    486  N   MET A  34      24.127  15.287  -8.049  1.00  0.00           N  
ATOM    487  H   MET A  34      23.642  16.172  -8.072  1.00  0.00           H  
ATOM    488  CA  MET A  34      24.277  14.612  -6.761  1.00  0.00           C  
ATOM    489  HA  MET A  34      24.688  13.612  -6.900  1.00  0.00           H  
ATOM    490  C   MET A  34      22.903  14.458  -6.121  1.00  0.00           C  
ATOM    491  CB  MET A  34      25.244  15.378  -5.849  1.00  0.00           C  
ATOM    492  HB2 MET A  34      25.245  14.898  -4.870  1.00  0.00           H  
ATOM    493  HB3 MET A  34      24.896  16.404  -5.729  1.00  0.00           H  
ATOM    494  O   MET A  34      22.281  15.454  -5.758  1.00  0.00           O  
ATOM    495  CG  MET A  34      26.683  15.380  -6.380  1.00  0.00           C  
ATOM    496  HG2 MET A  34      26.725  15.949  -7.309  1.00  0.00           H  
ATOM    497  HG3 MET A  34      26.970  14.353  -6.605  1.00  0.00           H  
ATOM    498  SD  MET A  34      27.904  16.059  -5.218  1.00  0.00           S  
ATOM    499  CE  MET A  34      27.370  17.790  -5.148  1.00  0.00           C  
ATOM    500  HE1 MET A  34      28.074  18.359  -4.542  1.00  0.00           H  
ATOM    501  HE2 MET A  34      27.346  18.204  -6.156  1.00  0.00           H  
ATOM    502  HE3 MET A  34      26.379  17.853  -4.700  1.00  0.00           H  
ATOM    503  N   GLY A  35      22.446  13.215  -5.951  1.00  0.00           N  
ATOM    504  H   GLY A  35      22.942  12.445  -6.376  1.00  0.00           H  
ATOM    505  CA  GLY A  35      21.221  12.919  -5.197  1.00  0.00           C  
ATOM    506  HA2 GLY A  35      20.960  11.870  -5.337  1.00  0.00           H  
ATOM    507  HA3 GLY A  35      20.400  13.529  -5.573  1.00  0.00           H  
ATOM    508  C   GLY A  35      21.362  13.175  -3.694  1.00  0.00           C  
ATOM    509  O   GLY A  35      20.371  13.424  -3.015  1.00  0.00           O  
ATOM    510  N   ASN A  36      22.600  13.161  -3.176  1.00  0.00           N  
ATOM    511  H   ASN A  36      23.364  12.995  -3.816  1.00  0.00           H  
ATOM    512  CA  ASN A  36      22.930  13.327  -1.754  1.00  0.00           C  
ATOM    513  HA  ASN A  36      23.974  13.039  -1.633  1.00  0.00           H  
ATOM    514  C   ASN A  36      22.146  12.373  -0.829  1.00  0.00           C  
ATOM    515  CB  ASN A  36      22.815  14.810  -1.351  1.00  0.00           C  
ATOM    516  HB2 ASN A  36      21.799  15.156  -1.538  1.00  0.00           H  
ATOM    517  HB3 ASN A  36      23.012  14.917  -0.284  1.00  0.00           H  
ATOM    518  O   ASN A  36      21.803  12.732   0.301  1.00  0.00           O  
ATOM    519  CG  ASN A  36      23.808  15.697  -2.072  1.00  0.00           C  
ATOM    520  ND2 ASN A  36      23.388  16.850  -2.534  1.00  0.00           N  
ATOM    521 HD21 ASN A  36      22.400  17.062  -2.523  1.00  0.00           H  
ATOM    522 HD22 ASN A  36      24.050  17.381  -3.082  1.00  0.00           H  
ATOM    523  OD1 ASN A  36      24.974  15.374  -2.220  1.00  0.00           O  
ATOM    524  N   TYR A  37      21.857  11.155  -1.300  1.00  0.00           N  
ATOM    525  H   TYR A  37      22.118  10.908  -2.243  1.00  0.00           H  
ATOM    526  CA  TYR A  37      21.142  10.165  -0.502  1.00  0.00           C  
ATOM    527  HA  TYR A  37      20.226  10.635  -0.145  1.00  0.00           H  
ATOM    528  C   TYR A  37      21.967   9.750   0.714  1.00  0.00           C  
ATOM    529  CB  TYR A  37      20.743   8.946  -1.337  1.00  0.00           C  
ATOM    530  HB2 TYR A  37      21.645   8.395  -1.603  1.00  0.00           H  
ATOM    531  HB3 TYR A  37      20.126   8.287  -0.726  1.00  0.00           H  
ATOM    532  O   TYR A  37      23.185   9.569   0.654  1.00  0.00           O  
ATOM    533  CG  TYR A  37      19.970   9.288  -2.593  1.00  0.00           C  
ATOM    534  CD1 TYR A  37      18.759  10.008  -2.536  1.00  0.00           C  
ATOM    535  HD1 TYR A  37      18.352  10.320  -1.586  1.00  0.00           H  
ATOM    536  CD2 TYR A  37      20.478   8.879  -3.832  1.00  0.00           C  
ATOM    537  HD2 TYR A  37      21.375   8.278  -3.863  1.00  0.00           H  
ATOM    538  CE1 TYR A  37      18.075  10.333  -3.727  1.00  0.00           C  
ATOM    539  HE1 TYR A  37      17.156  10.899  -3.694  1.00  0.00           H  
ATOM    540  CE2 TYR A  37      19.815   9.222  -5.022  1.00  0.00           C  
ATOM    541  HE2 TYR A  37      20.192   8.898  -5.981  1.00  0.00           H  
ATOM    542  OH  TYR A  37      18.021  10.317  -6.141  1.00  0.00           O  
ATOM    543  HH  TYR A  37      17.081  10.500  -6.079  1.00  0.00           H  
ATOM    544  CZ  TYR A  37      18.614   9.953  -4.977  1.00  0.00           C  
ATOM    545  N   LYS A  38      21.286   9.595   1.849  1.00  0.00           N  
ATOM    546  H   LYS A  38      20.281   9.687   1.817  1.00  0.00           H  
ATOM    547  CA  LYS A  38      21.927   9.122   3.073  1.00  0.00           C  
ATOM    548  HA  LYS A  38      22.895   9.619   3.142  1.00  0.00           H  
ATOM    549  C   LYS A  38      22.170   7.610   2.987  1.00  0.00           C  
ATOM    550  CB  LYS A  38      21.097   9.494   4.306  1.00  0.00           C  
ATOM    551  HB2 LYS A  38      20.082   9.116   4.189  1.00  0.00           H  
ATOM    552  HB3 LYS A  38      21.541   9.018   5.181  1.00  0.00           H  
ATOM    553  O   LYS A  38      21.343   6.901   2.411  1.00  0.00           O  
ATOM    554  CG  LYS A  38      21.073  11.013   4.525  1.00  0.00           C  
ATOM    555  HG2 LYS A  38      20.579  11.498   3.683  1.00  0.00           H  
ATOM    556  HG3 LYS A  38      22.096  11.384   4.597  1.00  0.00           H  
ATOM    557  CD  LYS A  38      20.322  11.356   5.815  1.00  0.00           C  
ATOM    558  HD2 LYS A  38      19.301  10.981   5.738  1.00  0.00           H  
ATOM    559  HD3 LYS A  38      20.817  10.876   6.659  1.00  0.00           H  
ATOM    560  CE  LYS A  38      20.302  12.873   6.017  1.00  0.00           C  
ATOM    561  HE2 LYS A  38      21.328  13.230   6.105  1.00  0.00           H  
ATOM    562  HE3 LYS A  38      19.868  13.331   5.128  1.00  0.00           H  
ATOM    563  NZ  LYS A  38      19.512  13.246   7.217  1.00  0.00           N  
ATOM    564  HZ1 LYS A  38      19.897  12.823   8.050  1.00  0.00           H  
ATOM    565  HZ2 LYS A  38      18.559  12.928   7.113  1.00  0.00           H  
ATOM    566  HZ3 LYS A  38      19.491  14.249   7.329  1.00  0.00           H  
ATOM    567  N   PRO A  39      23.243   7.096   3.615  1.00  0.00           N  
ATOM    568  CA  PRO A  39      23.427   5.661   3.785  1.00  0.00           C  
ATOM    569  HA  PRO A  39      23.577   5.211   2.804  1.00  0.00           H  
ATOM    570  C   PRO A  39      22.222   5.009   4.473  1.00  0.00           C  
ATOM    571  CB  PRO A  39      24.697   5.498   4.626  1.00  0.00           C  
ATOM    572  HB2 PRO A  39      24.442   5.440   5.684  1.00  0.00           H  
ATOM    573  HB3 PRO A  39      25.270   4.621   4.325  1.00  0.00           H  
ATOM    574  O   PRO A  39      21.499   5.653   5.239  1.00  0.00           O  
ATOM    575  CG  PRO A  39      25.467   6.792   4.369  1.00  0.00           C  
ATOM    576  HG2 PRO A  39      26.130   7.043   5.197  1.00  0.00           H  
ATOM    577  HG3 PRO A  39      26.029   6.704   3.439  1.00  0.00           H  
ATOM    578  CD  PRO A  39      24.358   7.826   4.197  1.00  0.00           C  
ATOM    579  HD2 PRO A  39      24.067   8.226   5.168  1.00  0.00           H  
ATOM    580  HD3 PRO A  39      24.706   8.624   3.540  1.00  0.00           H  
ATOM    581  N   SER A  40      22.035   3.710   4.238  1.00  0.00           N  
ATOM    582  H   SER A  40      22.671   3.227   3.619  1.00  0.00           H  
ATOM    583  CA  SER A  40      20.984   2.949   4.913  1.00  0.00           C  
ATOM    584  HA  SER A  40      20.026   3.410   4.671  1.00  0.00           H  
ATOM    585  C   SER A  40      21.185   2.975   6.431  1.00  0.00           C  
ATOM    586  CB  SER A  40      20.962   1.498   4.430  1.00  0.00           C  
ATOM    587  HB2 SER A  40      21.712   0.912   4.962  1.00  0.00           H  
ATOM    588  HB3 SER A  40      21.181   1.461   3.363  1.00  0.00           H  
ATOM    589  O   SER A  40      22.287   2.732   6.922  1.00  0.00           O  
ATOM    590  OG  SER A  40      19.677   0.955   4.644  1.00  0.00           O  
ATOM    591  HG  SER A  40      19.252   0.959   3.784  1.00  0.00           H  
ATOM    592  N   ILE A  41      20.114   3.218   7.190  1.00  0.00           N  
ATOM    593  H   ILE A  41      19.252   3.483   6.735  1.00  0.00           H  
ATOM    594  CA  ILE A  41      20.134   3.089   8.659  1.00  0.00           C  
ATOM    595  HA  ILE A  41      21.060   3.528   9.030  1.00  0.00           H  
ATOM    596  C   ILE A  41      20.123   1.628   9.125  1.00  0.00           C  
ATOM    597  CB  ILE A  41      18.953   3.837   9.304  1.00  0.00           C  
ATOM    598  HB  ILE A  41      19.009   3.673  10.380  1.00  0.00           H  
ATOM    599  O   ILE A  41      20.281   1.355  10.317  1.00  0.00           O  
ATOM    600  CG1 ILE A  41      17.599   3.284   8.807  1.00  0.00           C  
ATOM    601 HG12 ILE A  41      17.613   2.194   8.807  1.00  0.00           H  
ATOM    602 HG13 ILE A  41      17.427   3.615   7.783  1.00  0.00           H  
ATOM    603  CG2 ILE A  41      19.097   5.349   9.073  1.00  0.00           C  
ATOM    604 HG21 ILE A  41      19.031   5.586   8.012  1.00  0.00           H  
ATOM    605 HG22 ILE A  41      18.317   5.890   9.609  1.00  0.00           H  
ATOM    606 HG23 ILE A  41      20.066   5.688   9.441  1.00  0.00           H  
ATOM    607  CD1 ILE A  41      16.422   3.704   9.682  1.00  0.00           C  
ATOM    608 HD11 ILE A  41      15.501   3.293   9.268  1.00  0.00           H  
ATOM    609 HD12 ILE A  41      16.345   4.791   9.723  1.00  0.00           H  
ATOM    610 HD13 ILE A  41      16.566   3.304  10.685  1.00  0.00           H  
ATOM    611  N   TRP A  42      19.860   0.693   8.211  1.00  0.00           N  
ATOM    612  H   TRP A  42      19.787   0.966   7.242  1.00  0.00           H  
ATOM    613  CA  TRP A  42      19.713  -0.718   8.523  1.00  0.00           C  
ATOM    614  HA  TRP A  42      19.344  -0.812   9.544  1.00  0.00           H  
ATOM    615  C   TRP A  42      21.067  -1.414   8.438  1.00  0.00           C  
ATOM    616  CB  TRP A  42      18.668  -1.353   7.604  1.00  0.00           C  
ATOM    617  HB2 TRP A  42      18.521  -2.386   7.917  1.00  0.00           H  
ATOM    618  HB3 TRP A  42      19.050  -1.363   6.583  1.00  0.00           H  
ATOM    619  O   TRP A  42      21.760  -1.348   7.426  1.00  0.00           O  
ATOM    620  CG  TRP A  42      17.338  -0.661   7.620  1.00  0.00           C  
ATOM    621  CD1 TRP A  42      16.803   0.033   6.590  1.00  0.00           C  
ATOM    622  HD1 TRP A  42      17.267   0.151   5.622  1.00  0.00           H  
ATOM    623  CD2 TRP A  42      16.373  -0.562   8.714  1.00  0.00           C  
ATOM    624  CE2 TRP A  42      15.283   0.248   8.275  1.00  0.00           C  
ATOM    625  CE3 TRP A  42      16.292  -1.095  10.021  1.00  0.00           C  
ATOM    626  HE3 TRP A  42      17.086  -1.737  10.373  1.00  0.00           H  
ATOM    627  NE1 TRP A  42      15.581   0.553   6.967  1.00  0.00           N  
ATOM    628  HE1 TRP A  42      14.961   1.034   6.330  1.00  0.00           H  
ATOM    629  CH2 TRP A  42      14.111  -0.044  10.369  1.00  0.00           C  
ATOM    630  HH2 TRP A  42      13.233   0.124  10.975  1.00  0.00           H  
ATOM    631  CZ2 TRP A  42      14.171   0.519   9.084  1.00  0.00           C  
ATOM    632  HZ2 TRP A  42      13.356   1.117   8.704  1.00  0.00           H  
ATOM    633  CZ3 TRP A  42      15.168  -0.849  10.836  1.00  0.00           C  
ATOM    634  HZ3 TRP A  42      15.101  -1.311  11.810  1.00  0.00           H  
ATOM    635  N   ASN A  43      21.437  -2.105   9.513  1.00  0.00           N  
ATOM    636  H   ASN A  43      20.825  -2.130  10.316  1.00  0.00           H  
ATOM    637  CA  ASN A  43      22.642  -2.918   9.533  1.00  0.00           C  
ATOM    638  HA  ASN A  43      23.433  -2.389   9.000  1.00  0.00           H  
ATOM    639  C   ASN A  43      22.376  -4.238   8.788  1.00  0.00           C  
ATOM    640  CB  ASN A  43      23.091  -3.080  10.995  1.00  0.00           C  
ATOM    641  HB2 ASN A  43      23.291  -2.096  11.420  1.00  0.00           H  
ATOM    642  HB3 ASN A  43      22.302  -3.556  11.578  1.00  0.00           H  
ATOM    643  O   ASN A  43      21.516  -5.020   9.194  1.00  0.00           O  
ATOM    644  CG  ASN A  43      24.336  -3.936  11.105  1.00  0.00           C  
ATOM    645  ND2 ASN A  43      25.392  -3.471  11.723  1.00  0.00           N  
ATOM    646 HD21 ASN A  43      26.203  -4.072  11.688  1.00  0.00           H  
ATOM    647 HD22 ASN A  43      25.423  -2.533  12.095  1.00  0.00           H  
ATOM    648  OD1 ASN A  43      24.376  -5.043  10.615  1.00  0.00           O  
ATOM    649  N   TYR A  44      23.114  -4.487   7.706  1.00  0.00           N  
ATOM    650  H   TYR A  44      23.792  -3.801   7.406  1.00  0.00           H  
ATOM    651  CA  TYR A  44      22.915  -5.666   6.862  1.00  0.00           C  
ATOM    652  HA  TYR A  44      21.845  -5.779   6.685  1.00  0.00           H  
ATOM    653  C   TYR A  44      23.374  -6.974   7.505  1.00  0.00           C  
ATOM    654  CB  TYR A  44      23.581  -5.451   5.500  1.00  0.00           C  
ATOM    655  HB2 TYR A  44      24.501  -4.876   5.612  1.00  0.00           H  
ATOM    656  HB3 TYR A  44      23.857  -6.417   5.079  1.00  0.00           H  
ATOM    657  O   TYR A  44      22.794  -8.010   7.190  1.00  0.00           O  
ATOM    658  CG  TYR A  44      22.655  -4.759   4.527  1.00  0.00           C  
ATOM    659  CD1 TYR A  44      21.946  -5.532   3.590  1.00  0.00           C  
ATOM    660  HD1 TYR A  44      22.099  -6.599   3.532  1.00  0.00           H  
ATOM    661  CD2 TYR A  44      22.452  -3.366   4.595  1.00  0.00           C  
ATOM    662  HD2 TYR A  44      22.984  -2.771   5.323  1.00  0.00           H  
ATOM    663  CE1 TYR A  44      21.028  -4.912   2.730  1.00  0.00           C  
ATOM    664  HE1 TYR A  44      20.477  -5.498   2.009  1.00  0.00           H  
ATOM    665  CE2 TYR A  44      21.565  -2.737   3.702  1.00  0.00           C  
ATOM    666  HE2 TYR A  44      21.415  -1.668   3.742  1.00  0.00           H  
ATOM    667  OH  TYR A  44      19.999  -2.931   1.896  1.00  0.00           O  
ATOM    668  HH  TYR A  44      20.269  -2.038   1.670  1.00  0.00           H  
ATOM    669  CZ  TYR A  44      20.851  -3.515   2.770  1.00  0.00           C  
ATOM    670  N   ASP A  45      24.333  -6.953   8.431  1.00  0.00           N  
ATOM    671  H   ASP A  45      24.773  -6.080   8.685  1.00  0.00           H  
ATOM    672  CA  ASP A  45      24.687  -8.142   9.217  1.00  0.00           C  
ATOM    673  HA  ASP A  45      24.881  -8.975   8.541  1.00  0.00           H  
ATOM    674  C   ASP A  45      23.523  -8.526  10.133  1.00  0.00           C  
ATOM    675  CB  ASP A  45      25.951  -7.905  10.059  1.00  0.00           C  
ATOM    676  HB2 ASP A  45      25.766  -7.122  10.794  1.00  0.00           H  
ATOM    677  HB3 ASP A  45      26.171  -8.820  10.610  1.00  0.00           H  
ATOM    678  O   ASP A  45      23.147  -9.695  10.223  1.00  0.00           O  
ATOM    679  CG  ASP A  45      27.179  -7.546   9.225  1.00  0.00           C  
ATOM    680  OD1 ASP A  45      27.284  -8.069   8.093  1.00  0.00           O  
ATOM    681  OD2 ASP A  45      27.990  -6.745   9.741  1.00  0.00           O  
ATOM    682  N   PHE A  46      22.882  -7.528  10.751  1.00  0.00           N  
ATOM    683  H   PHE A  46      23.255  -6.595  10.640  1.00  0.00           H  
ATOM    684  CA  PHE A  46      21.660  -7.731  11.520  1.00  0.00           C  
ATOM    685  HA  PHE A  46      21.858  -8.494  12.273  1.00  0.00           H  
ATOM    686  C   PHE A  46      20.523  -8.261  10.638  1.00  0.00           C  
ATOM    687  CB  PHE A  46      21.249  -6.448  12.253  1.00  0.00           C  
ATOM    688  HB2 PHE A  46      21.258  -5.609  11.558  1.00  0.00           H  
ATOM    689  HB3 PHE A  46      21.979  -6.237  13.034  1.00  0.00           H  
ATOM    690  O   PHE A  46      19.929  -9.279  10.988  1.00  0.00           O  
ATOM    691  CG  PHE A  46      19.870  -6.542  12.873  1.00  0.00           C  
ATOM    692  CD1 PHE A  46      18.772  -5.898  12.268  1.00  0.00           C  
ATOM    693  HD1 PHE A  46      18.916  -5.317  11.369  1.00  0.00           H  
ATOM    694  CD2 PHE A  46      19.672  -7.339  14.015  1.00  0.00           C  
ATOM    695  HD2 PHE A  46      20.503  -7.866  14.460  1.00  0.00           H  
ATOM    696  CE1 PHE A  46      17.485  -6.036  12.818  1.00  0.00           C  
ATOM    697  HE1 PHE A  46      16.640  -5.554  12.348  1.00  0.00           H  
ATOM    698  CE2 PHE A  46      18.386  -7.477  14.563  1.00  0.00           C  
ATOM    699  HE2 PHE A  46      18.232  -8.102  15.430  1.00  0.00           H  
ATOM    700  CZ  PHE A  46      17.295  -6.821  13.968  1.00  0.00           C  
ATOM    701  HZ  PHE A  46      16.309  -6.942  14.391  1.00  0.00           H  
ATOM    702  N   LEU A  47      20.244  -7.638   9.485  1.00  0.00           N  
ATOM    703  H   LEU A  47      20.771  -6.811   9.244  1.00  0.00           H  
ATOM    704  CA  LEU A  47      19.188  -8.115   8.583  1.00  0.00           C  
ATOM    705  HA  LEU A  47      18.246  -8.140   9.131  1.00  0.00           H  
ATOM    706  C   LEU A  47      19.448  -9.556   8.133  1.00  0.00           C  
ATOM    707  CB  LEU A  47      19.028  -7.196   7.359  1.00  0.00           C  
ATOM    708  HB2 LEU A  47      19.982  -7.136   6.835  1.00  0.00           H  
ATOM    709  HB3 LEU A  47      18.317  -7.676   6.686  1.00  0.00           H  
ATOM    710  O   LEU A  47      18.551 -10.385   8.217  1.00  0.00           O  
ATOM    711  CG  LEU A  47      18.520  -5.769   7.631  1.00  0.00           C  
ATOM    712  HG  LEU A  47      19.272  -5.207   8.186  1.00  0.00           H  
ATOM    713  CD1 LEU A  47      18.290  -5.066   6.291  1.00  0.00           C  
ATOM    714 HD11 LEU A  47      19.228  -5.014   5.739  1.00  0.00           H  
ATOM    715 HD12 LEU A  47      17.558  -5.614   5.698  1.00  0.00           H  
ATOM    716 HD13 LEU A  47      17.925  -4.052   6.452  1.00  0.00           H  
ATOM    717  CD2 LEU A  47      17.218  -5.733   8.436  1.00  0.00           C  
ATOM    718 HD21 LEU A  47      16.870  -4.704   8.527  1.00  0.00           H  
ATOM    719 HD22 LEU A  47      16.455  -6.329   7.936  1.00  0.00           H  
ATOM    720 HD23 LEU A  47      17.386  -6.129   9.438  1.00  0.00           H  
ATOM    721  N   GLN A  48      20.681  -9.888   7.744  1.00  0.00           N  
ATOM    722  H   GLN A  48      21.390  -9.169   7.712  1.00  0.00           H  
ATOM    723  CA  GLN A  48      21.072 -11.256   7.394  1.00  0.00           C  
ATOM    724  HA  GLN A  48      20.445 -11.613   6.577  1.00  0.00           H  
ATOM    725  C   GLN A  48      20.898 -12.231   8.564  1.00  0.00           C  
ATOM    726  CB  GLN A  48      22.532 -11.271   6.936  1.00  0.00           C  
ATOM    727  HB2 GLN A  48      23.147 -10.714   7.644  1.00  0.00           H  
ATOM    728  HB3 GLN A  48      22.885 -12.302   6.921  1.00  0.00           H  
ATOM    729  O   GLN A  48      20.481 -13.373   8.354  1.00  0.00           O  
ATOM    730  CG  GLN A  48      22.708 -10.693   5.529  1.00  0.00           C  
ATOM    731  HG2 GLN A  48      22.297  -9.686   5.462  1.00  0.00           H  
ATOM    732  HG3 GLN A  48      22.173 -11.319   4.815  1.00  0.00           H  
ATOM    733  CD  GLN A  48      24.181 -10.678   5.154  1.00  0.00           C  
ATOM    734  NE2 GLN A  48      24.801  -9.525   5.061  1.00  0.00           N  
ATOM    735 HE21 GLN A  48      25.805  -9.555   4.959  1.00  0.00           H  
ATOM    736 HE22 GLN A  48      24.338  -8.687   5.381  1.00  0.00           H  
ATOM    737  OE1 GLN A  48      24.785 -11.724   4.967  1.00  0.00           O  
ATOM    738  N   SER A  49      21.179 -11.795   9.796  1.00  0.00           N  
ATOM    739  H   SER A  49      21.593 -10.880   9.902  1.00  0.00           H  
ATOM    740  CA  SER A  49      20.993 -12.621  10.992  1.00  0.00           C  
ATOM    741  HA  SER A  49      21.540 -13.550  10.831  1.00  0.00           H  
ATOM    742  C   SER A  49      19.532 -13.007  11.239  1.00  0.00           C  
ATOM    743  CB  SER A  49      21.600 -11.953  12.232  1.00  0.00           C  
ATOM    744  HB2 SER A  49      22.554 -11.491  11.977  1.00  0.00           H  
ATOM    745  HB3 SER A  49      21.790 -12.724  12.980  1.00  0.00           H  
ATOM    746  O   SER A  49      19.294 -14.049  11.847  1.00  0.00           O  
ATOM    747  OG  SER A  49      20.739 -10.994  12.811  1.00  0.00           O  
ATOM    748  HG  SER A  49      20.422 -10.394  12.131  1.00  0.00           H  
ATOM    749  N   LEU A  50      18.556 -12.252  10.712  1.00  0.00           N  
ATOM    750  H   LEU A  50      18.808 -11.415  10.206  1.00  0.00           H  
ATOM    751  CA  LEU A  50      17.131 -12.589  10.822  1.00  0.00           C  
ATOM    752  HA  LEU A  50      16.881 -12.708  11.876  1.00  0.00           H  
ATOM    753  C   LEU A  50      16.798 -13.923  10.137  1.00  0.00           C  
ATOM    754  CB  LEU A  50      16.260 -11.465  10.230  1.00  0.00           C  
ATOM    755  HB2 LEU A  50      16.485 -11.369   9.168  1.00  0.00           H  
ATOM    756  HB3 LEU A  50      15.218 -11.777  10.300  1.00  0.00           H  
ATOM    757  O   LEU A  50      15.921 -14.646  10.602  1.00  0.00           O  
ATOM    758  CG  LEU A  50      16.382 -10.090  10.907  1.00  0.00           C  
ATOM    759  HG  LEU A  50      17.422  -9.764  10.891  1.00  0.00           H  
ATOM    760  CD1 LEU A  50      15.552  -9.066  10.134  1.00  0.00           C  
ATOM    761 HD11 LEU A  50      15.878  -9.052   9.093  1.00  0.00           H  
ATOM    762 HD12 LEU A  50      15.709  -8.076  10.562  1.00  0.00           H  
ATOM    763 HD13 LEU A  50      14.494  -9.326  10.175  1.00  0.00           H  
ATOM    764  CD2 LEU A  50      15.891 -10.114  12.356  1.00  0.00           C  
ATOM    765 HD21 LEU A  50      15.923  -9.105  12.768  1.00  0.00           H  
ATOM    766 HD22 LEU A  50      14.870 -10.491  12.405  1.00  0.00           H  
ATOM    767 HD23 LEU A  50      16.542 -10.747  12.959  1.00  0.00           H  
ATOM    768  N   ALA A  51      17.542 -14.329   9.102  1.00  0.00           N  
ATOM    769  H   ALA A  51      18.276 -13.723   8.763  1.00  0.00           H  
ATOM    770  CA  ALA A  51      17.354 -15.640   8.478  1.00  0.00           C  
ATOM    771  HA  ALA A  51      16.324 -15.726   8.131  1.00  0.00           H  
ATOM    772  C   ALA A  51      17.589 -16.802   9.458  1.00  0.00           C  
ATOM    773  CB  ALA A  51      18.258 -15.757   7.249  1.00  0.00           C  
ATOM    774  HB1 ALA A  51      17.978 -15.005   6.511  1.00  0.00           H  
ATOM    775  HB2 ALA A  51      19.303 -15.626   7.532  1.00  0.00           H  
ATOM    776  HB3 ALA A  51      18.125 -16.738   6.793  1.00  0.00           H  
ATOM    777  O   ALA A  51      16.898 -17.819   9.389  1.00  0.00           O  
ATOM    778  N   THR A  52      18.537 -16.655  10.387  1.00  0.00           N  
ATOM    779  H   THR A  52      19.028 -15.773  10.438  1.00  0.00           H  
ATOM    780  CA  THR A  52      18.946 -17.711  11.328  1.00  0.00           C  
ATOM    781  HA  THR A  52      18.559 -18.670  10.984  1.00  0.00           H  
ATOM    782  C   THR A  52      18.399 -17.524  12.740  1.00  0.00           C  
ATOM    783  CB  THR A  52      20.476 -17.828  11.380  1.00  0.00           C  
ATOM    784  HB  THR A  52      20.757 -18.527  12.168  1.00  0.00           H  
ATOM    785  O   THR A  52      18.151 -18.517  13.416  1.00  0.00           O  
ATOM    786  CG2 THR A  52      21.053 -18.325  10.054  1.00  0.00           C  
ATOM    787 HG21 THR A  52      20.598 -19.282   9.798  1.00  0.00           H  
ATOM    788 HG22 THR A  52      20.848 -17.606   9.261  1.00  0.00           H  
ATOM    789 HG23 THR A  52      22.130 -18.463  10.151  1.00  0.00           H  
ATOM    790  OG1 THR A  52      21.088 -16.581  11.621  1.00  0.00           O  
ATOM    791  HG1 THR A  52      22.036 -16.729  11.626  1.00  0.00           H  
ATOM    792  N   HIS A  53      18.184 -16.278  13.169  1.00  0.00           N  
ATOM    793  H   HIS A  53      18.452 -15.521  12.557  1.00  0.00           H  
ATOM    794  CA  HIS A  53      17.731 -15.900  14.512  1.00  0.00           C  
ATOM    795  HA  HIS A  53      17.689 -16.793  15.135  1.00  0.00           H  
ATOM    796  C   HIS A  53      16.316 -15.303  14.528  1.00  0.00           C  
ATOM    797  CB  HIS A  53      18.728 -14.923  15.160  1.00  0.00           C  
ATOM    798  HB2 HIS A  53      18.752 -14.002  14.578  1.00  0.00           H  
ATOM    799  HB3 HIS A  53      18.378 -14.668  16.160  1.00  0.00           H  
ATOM    800  O   HIS A  53      15.953 -14.646  15.503  1.00  0.00           O  
ATOM    801  CG  HIS A  53      20.130 -15.443  15.297  1.00  0.00           C  
ATOM    802  CD2 HIS A  53      20.699 -15.999  16.410  1.00  0.00           C  
ATOM    803  HD2 HIS A  53      20.206 -16.167  17.356  1.00  0.00           H  
ATOM    804  ND1 HIS A  53      21.098 -15.385  14.328  1.00  0.00           N  
ATOM    805  HD1 HIS A  53      20.941 -15.098  13.372  1.00  0.00           H  
ATOM    806  CE1 HIS A  53      22.229 -15.890  14.844  1.00  0.00           C  
ATOM    807  HE1 HIS A  53      23.164 -15.986  14.312  1.00  0.00           H  
ATOM    808  NE2 HIS A  53      22.036 -16.286  16.111  1.00  0.00           N  
ATOM    809  N   HIS A  54      15.509 -15.493  13.475  1.00  0.00           N  
ATOM    810  H   HIS A  54      15.850 -15.988  12.663  1.00  0.00           H  
ATOM    811  CA  HIS A  54      14.084 -15.149  13.540  1.00  0.00           C  
ATOM    812  HA  HIS A  54      14.001 -14.071  13.673  1.00  0.00           H  
ATOM    813  C   HIS A  54      13.446 -15.819  14.761  1.00  0.00           C  
ATOM    814  CB  HIS A  54      13.317 -15.525  12.256  1.00  0.00           C  
ATOM    815  HB2 HIS A  54      12.270 -15.257  12.394  1.00  0.00           H  
ATOM    816  HB3 HIS A  54      13.671 -14.917  11.423  1.00  0.00           H  
ATOM    817  O   HIS A  54      13.899 -16.877  15.205  1.00  0.00           O  
ATOM    818  CG  HIS A  54      13.382 -16.982  11.865  1.00  0.00           C  
ATOM    819  CD2 HIS A  54      12.399 -17.920  12.038  1.00  0.00           C  
ATOM    820  HD2 HIS A  54      11.437 -17.750  12.499  1.00  0.00           H  
ATOM    821  ND1 HIS A  54      14.428 -17.609  11.229  1.00  0.00           N  
ATOM    822  HD1 HIS A  54      15.257 -17.165  10.861  1.00  0.00           H  
ATOM    823  CE1 HIS A  54      14.095 -18.897  11.052  1.00  0.00           C  
ATOM    824  HE1 HIS A  54      14.725 -19.628  10.568  1.00  0.00           H  
ATOM    825  NE2 HIS A  54      12.857 -19.137  11.513  1.00  0.00           N  
ATOM    826  N   ASN A  55      12.389 -15.209  15.300  1.00  0.00           N  
ATOM    827  H   ASN A  55      12.083 -14.334  14.898  1.00  0.00           H  
ATOM    828  CA  ASN A  55      11.643 -15.784  16.416  1.00  0.00           C  
ATOM    829  HA  ASN A  55      12.308 -15.900  17.271  1.00  0.00           H  
ATOM    830  C   ASN A  55      11.125 -17.169  16.005  1.00  0.00           C  
ATOM    831  CB  ASN A  55      10.488 -14.843  16.801  1.00  0.00           C  
ATOM    832  HB2 ASN A  55       9.861 -15.332  17.546  1.00  0.00           H  
ATOM    833  HB3 ASN A  55       9.876 -14.638  15.922  1.00  0.00           H  
ATOM    834  O   ASN A  55      10.108 -17.265  15.317  1.00  0.00           O  
ATOM    835  CG  ASN A  55      10.976 -13.541  17.400  1.00  0.00           C  
ATOM    836  ND2 ASN A  55      10.522 -12.419  16.897  1.00  0.00           N  
ATOM    837 HD21 ASN A  55       9.926 -12.413  16.081  1.00  0.00           H  
ATOM    838 HD22 ASN A  55      10.926 -11.570  17.265  1.00  0.00           H  
ATOM    839  OD1 ASN A  55      11.764 -13.516  18.328  1.00  0.00           O  
ATOM    840  N   ILE A  56      11.840 -18.235  16.383  1.00  0.00           N  
ATOM    841  H   ILE A  56      12.753 -18.072  16.782  1.00  0.00           H  
ATOM    842  CA  ILE A  56      11.418 -19.606  16.108  1.00  0.00           C  
ATOM    843  HA  ILE A  56      11.279 -19.718  15.032  1.00  0.00           H  
ATOM    844  C   ILE A  56      10.075 -19.764  16.803  1.00  0.00           C  
ATOM    845  CB  ILE A  56      12.451 -20.656  16.579  1.00  0.00           C  
ATOM    846  HB  ILE A  56      12.638 -20.510  17.643  1.00  0.00           H  
ATOM    847  O   ILE A  56       9.992 -19.742  18.033  1.00  0.00           O  
ATOM    848  CG1 ILE A  56      13.784 -20.478  15.816  1.00  0.00           C  
ATOM    849 HG12 ILE A  56      13.614 -20.607  14.747  1.00  0.00           H  
ATOM    850 HG13 ILE A  56      14.149 -19.463  15.973  1.00  0.00           H  
ATOM    851  CG2 ILE A  56      11.891 -22.081  16.374  1.00  0.00           C  
ATOM    852 HG21 ILE A  56      12.592 -22.822  16.758  1.00  0.00           H  
ATOM    853 HG22 ILE A  56      11.714 -22.265  15.314  1.00  0.00           H  
ATOM    854 HG23 ILE A  56      10.958 -22.211  16.922  1.00  0.00           H  
ATOM    855  CD1 ILE A  56      14.903 -21.429  16.260  1.00  0.00           C  
ATOM    856 HD11 ILE A  56      14.676 -22.454  15.965  1.00  0.00           H  
ATOM    857 HD12 ILE A  56      15.835 -21.133  15.779  1.00  0.00           H  
ATOM    858 HD13 ILE A  56      15.031 -21.375  17.341  1.00  0.00           H  
ATOM    859  N   VAL A  57       9.011 -19.866  16.009  1.00  0.00           N  
ATOM    860  H   VAL A  57       9.135 -19.747  15.013  1.00  0.00           H  
ATOM    861  CA  VAL A  57       7.670 -20.040  16.548  1.00  0.00           C  
ATOM    862  HA  VAL A  57       7.478 -19.238  17.261  1.00  0.00           H  
ATOM    863  C   VAL A  57       7.652 -21.373  17.274  1.00  0.00           C  
ATOM    864  CB  VAL A  57       6.581 -19.991  15.468  1.00  0.00           C  
ATOM    865  HB  VAL A  57       6.713 -20.822  14.776  1.00  0.00           H  
ATOM    866  O   VAL A  57       7.723 -22.438  16.663  1.00  0.00           O  
ATOM    867  CG1 VAL A  57       5.200 -20.104  16.130  1.00  0.00           C  
ATOM    868 HG11 VAL A  57       4.986 -19.215  16.723  1.00  0.00           H  
ATOM    869 HG12 VAL A  57       5.151 -20.984  16.772  1.00  0.00           H  
ATOM    870 HG13 VAL A  57       4.440 -20.223  15.358  1.00  0.00           H  
ATOM    871  CG2 VAL A  57       6.626 -18.683  14.671  1.00  0.00           C  
ATOM    872 HG21 VAL A  57       6.448 -17.827  15.322  1.00  0.00           H  
ATOM    873 HG22 VAL A  57       7.600 -18.562  14.197  1.00  0.00           H  
ATOM    874 HG23 VAL A  57       5.878 -18.711  13.879  1.00  0.00           H  
ATOM    875  N   GLU A  58       7.579 -21.305  18.597  1.00  0.00           N  
ATOM    876  H   GLU A  58       7.789 -20.419  19.033  1.00  0.00           H  
ATOM    877  CA  GLU A  58       7.546 -22.498  19.425  1.00  0.00           C  
ATOM    878  HA  GLU A  58       8.456 -23.068  19.237  1.00  0.00           H  
ATOM    879  C   GLU A  58       6.337 -23.375  19.072  1.00  0.00           C  
ATOM    880  CB  GLU A  58       7.504 -22.124  20.906  1.00  0.00           C  
ATOM    881  HB2 GLU A  58       6.571 -21.601  21.116  1.00  0.00           H  
ATOM    882  HB3 GLU A  58       7.503 -23.059  21.465  1.00  0.00           H  
ATOM    883  O   GLU A  58       5.233 -22.881  18.821  1.00  0.00           O  
ATOM    884  CG  GLU A  58       8.686 -21.254  21.373  1.00  0.00           C  
ATOM    885  HG2 GLU A  58       8.671 -20.306  20.834  1.00  0.00           H  
ATOM    886  HG3 GLU A  58       9.620 -21.771  21.153  1.00  0.00           H  
ATOM    887  CD  GLU A  58       8.591 -20.988  22.878  1.00  0.00           C  
ATOM    888  OE1 GLU A  58       8.942 -19.899  23.369  1.00  0.00           O  
ATOM    889  OE2 GLU A  58       8.064 -21.866  23.586  1.00  0.00           O  
ATOM    890  N   GLU A  59       6.511 -24.697  19.124  1.00  0.00           N  
ATOM    891  H   GLU A  59       7.442 -25.054  19.284  1.00  0.00           H  
ATOM    892  CA  GLU A  59       5.451 -25.657  18.796  1.00  0.00           C  
ATOM    893  HA  GLU A  59       5.191 -25.540  17.743  1.00  0.00           H  
ATOM    894  C   GLU A  59       4.173 -25.426  19.629  1.00  0.00           C  
ATOM    895  CB  GLU A  59       6.001 -27.075  19.021  1.00  0.00           C  
ATOM    896  HB2 GLU A  59       6.101 -27.241  20.093  1.00  0.00           H  
ATOM    897  HB3 GLU A  59       6.987 -27.151  18.563  1.00  0.00           H  
ATOM    898  O   GLU A  59       3.056 -25.612  19.138  1.00  0.00           O  
ATOM    899  CG  GLU A  59       5.098 -28.159  18.413  1.00  0.00           C  
ATOM    900  HG2 GLU A  59       5.103 -28.061  17.328  1.00  0.00           H  
ATOM    901  HG3 GLU A  59       4.077 -27.999  18.759  1.00  0.00           H  
ATOM    902  CD  GLU A  59       5.508 -29.585  18.807  1.00  0.00           C  
ATOM    903  OE1 GLU A  59       4.625 -30.472  18.697  1.00  0.00           O  
ATOM    904  OE2 GLU A  59       6.614 -29.782  19.345  1.00  0.00           O  
ATOM    905  N   ARG A  60       4.314 -24.956  20.879  1.00  0.00           N  
ATOM    906  H   ARG A  60       5.253 -24.785  21.209  1.00  0.00           H  
ATOM    907  CA  ARG A  60       3.172 -24.582  21.728  1.00  0.00           C  
ATOM    908  HA  ARG A  60       2.483 -25.426  21.753  1.00  0.00           H  
ATOM    909  C   ARG A  60       2.357 -23.419  21.155  1.00  0.00           C  
ATOM    910  CB  ARG A  60       3.612 -24.300  23.179  1.00  0.00           C  
ATOM    911  HB2 ARG A  60       2.715 -24.117  23.771  1.00  0.00           H  
ATOM    912  HB3 ARG A  60       4.096 -25.190  23.581  1.00  0.00           H  
ATOM    913  O   ARG A  60       1.130 -23.471  21.219  1.00  0.00           O  
ATOM    914  CG  ARG A  60       4.559 -23.100  23.349  1.00  0.00           C  
ATOM    915  HG2 ARG A  60       5.530 -23.355  22.923  1.00  0.00           H  
ATOM    916  HG3 ARG A  60       4.169 -22.223  22.834  1.00  0.00           H  
ATOM    917  CD  ARG A  60       4.735 -22.710  24.820  1.00  0.00           C  
ATOM    918  HD2 ARG A  60       3.800 -22.302  25.204  1.00  0.00           H  
ATOM    919  HD3 ARG A  60       5.013 -23.587  25.404  1.00  0.00           H  
ATOM    920  NE  ARG A  60       5.792 -21.710  24.928  1.00  0.00           N  
ATOM    921  HE  ARG A  60       6.505 -21.727  24.213  1.00  0.00           H  
ATOM    922  NH1 ARG A  60       5.394 -20.793  27.000  1.00  0.00           N  
ATOM    923 HH11 ARG A  60       5.639 -20.096  27.689  1.00  0.00           H  
ATOM    924 HH12 ARG A  60       4.408 -21.008  26.973  1.00  0.00           H  
ATOM    925  NH2 ARG A  60       7.188 -20.179  25.800  1.00  0.00           N  
ATOM    926 HH21 ARG A  60       7.765 -20.304  24.980  1.00  0.00           H  
ATOM    927 HH22 ARG A  60       7.433 -19.474  26.480  1.00  0.00           H  
ATOM    928  CZ  ARG A  60       6.105 -20.899  25.912  1.00  0.00           C  
ATOM    929  N   HIS A  61       3.002 -22.417  20.553  1.00  0.00           N  
ATOM    930  H   HIS A  61       4.001 -22.489  20.431  1.00  0.00           H  
ATOM    931  CA  HIS A  61       2.327 -21.265  19.954  1.00  0.00           C  
ATOM    932  HA  HIS A  61       1.605 -20.863  20.665  1.00  0.00           H  
ATOM    933  C   HIS A  61       1.548 -21.683  18.706  1.00  0.00           C  
ATOM    934  CB  HIS A  61       3.344 -20.163  19.620  1.00  0.00           C  
ATOM    935  HB2 HIS A  61       2.828 -19.353  19.104  1.00  0.00           H  
ATOM    936  HB3 HIS A  61       4.085 -20.561  18.927  1.00  0.00           H  
ATOM    937  O   HIS A  61       0.407 -21.260  18.541  1.00  0.00           O  
ATOM    938  CG  HIS A  61       4.067 -19.571  20.805  1.00  0.00           C  
ATOM    939  CD2 HIS A  61       3.591 -19.396  22.080  1.00  0.00           C  
ATOM    940  HD2 HIS A  61       2.612 -19.662  22.449  1.00  0.00           H  
ATOM    941  ND1 HIS A  61       5.355 -19.083  20.790  1.00  0.00           N  
ATOM    942  HD1 HIS A  61       5.986 -19.075  20.001  1.00  0.00           H  
ATOM    943  CE1 HIS A  61       5.660 -18.651  22.024  1.00  0.00           C  
ATOM    944  HE1 HIS A  61       6.616 -18.253  22.330  1.00  0.00           H  
ATOM    945  NE2 HIS A  61       4.609 -18.817  22.840  1.00  0.00           N  
ATOM    946  N   LEU A  62       2.107 -22.586  17.889  1.00  0.00           N  
ATOM    947  H   LEU A  62       3.058 -22.870  18.077  1.00  0.00           H  
ATOM    948  CA  LEU A  62       1.411 -23.166  16.733  1.00  0.00           C  
ATOM    949  HA  LEU A  62       1.085 -22.363  16.073  1.00  0.00           H  
ATOM    950  C   LEU A  62       0.146 -23.924  17.159  1.00  0.00           C  
ATOM    951  CB  LEU A  62       2.359 -24.112  15.968  1.00  0.00           C  
ATOM    952  HB2 LEU A  62       2.713 -24.884  16.650  1.00  0.00           H  
ATOM    953  HB3 LEU A  62       1.787 -24.607  15.182  1.00  0.00           H  
ATOM    954  O   LEU A  62      -0.938 -23.692  16.625  1.00  0.00           O  
ATOM    955  CG  LEU A  62       3.580 -23.439  15.321  1.00  0.00           C  
ATOM    956  HG  LEU A  62       4.158 -22.923  16.088  1.00  0.00           H  
ATOM    957  CD1 LEU A  62       4.477 -24.491  14.673  1.00  0.00           C  
ATOM    958 HD11 LEU A  62       4.800 -25.215  15.421  1.00  0.00           H  
ATOM    959 HD12 LEU A  62       3.943 -25.005  13.874  1.00  0.00           H  
ATOM    960 HD13 LEU A  62       5.363 -24.007  14.263  1.00  0.00           H  
ATOM    961  CD2 LEU A  62       3.160 -22.446  14.242  1.00  0.00           C  
ATOM    962 HD21 LEU A  62       2.625 -21.619  14.707  1.00  0.00           H  
ATOM    963 HD22 LEU A  62       2.521 -22.931  13.504  1.00  0.00           H  
ATOM    964 HD23 LEU A  62       4.045 -22.047  13.745  1.00  0.00           H  
ATOM    965  N   LYS A  63       0.261 -24.798  18.168  1.00  0.00           N  
ATOM    966  H   LYS A  63       1.183 -24.953  18.552  1.00  0.00           H  
ATOM    967  CA  LYS A  63      -0.883 -25.553  18.707  1.00  0.00           C  
ATOM    968  HA  LYS A  63      -1.369 -26.090  17.893  1.00  0.00           H  
ATOM    969  C   LYS A  63      -1.949 -24.630  19.297  1.00  0.00           C  
ATOM    970  CB  LYS A  63      -0.397 -26.554  19.766  1.00  0.00           C  
ATOM    971  HB2 LYS A  63      -1.258 -26.946  20.308  1.00  0.00           H  
ATOM    972  HB3 LYS A  63       0.252 -26.042  20.476  1.00  0.00           H  
ATOM    973  O   LYS A  63      -3.143 -24.867  19.109  1.00  0.00           O  
ATOM    974  CG  LYS A  63       0.351 -27.731  19.131  1.00  0.00           C  
ATOM    975  HG2 LYS A  63       1.164 -27.355  18.510  1.00  0.00           H  
ATOM    976  HG3 LYS A  63      -0.336 -28.290  18.496  1.00  0.00           H  
ATOM    977  CD  LYS A  63       0.933 -28.669  20.197  1.00  0.00           C  
ATOM    978  HD2 LYS A  63       0.132 -29.104  20.795  1.00  0.00           H  
ATOM    979  HD3 LYS A  63       1.605 -28.097  20.837  1.00  0.00           H  
ATOM    980  CE  LYS A  63       1.720 -29.768  19.477  1.00  0.00           C  
ATOM    981  HE2 LYS A  63       1.038 -30.414  18.924  1.00  0.00           H  
ATOM    982  HE3 LYS A  63       2.366 -29.286  18.744  1.00  0.00           H  
ATOM    983  NZ  LYS A  63       2.581 -30.565  20.381  1.00  0.00           N  
ATOM    984  HZ1 LYS A  63       3.077 -29.970  21.030  1.00  0.00           H  
ATOM    985  HZ2 LYS A  63       2.096 -31.317  20.849  1.00  0.00           H  
ATOM    986  HZ3 LYS A  63       3.325 -30.937  19.809  1.00  0.00           H  
ATOM    987  N   LEU A  64      -1.530 -23.583  20.008  1.00  0.00           N  
ATOM    988  H   LEU A  64      -0.538 -23.465  20.159  1.00  0.00           H  
ATOM    989  CA  LEU A  64      -2.444 -22.600  20.579  1.00  0.00           C  
ATOM    990  HA  LEU A  64      -3.210 -23.145  21.130  1.00  0.00           H  
ATOM    991  C   LEU A  64      -3.156 -21.792  19.486  1.00  0.00           C  
ATOM    992  CB  LEU A  64      -1.671 -21.708  21.565  1.00  0.00           C  
ATOM    993  HB2 LEU A  64      -1.210 -22.342  22.323  1.00  0.00           H  
ATOM    994  HB3 LEU A  64      -0.874 -21.196  21.027  1.00  0.00           H  
ATOM    995  O   LEU A  64      -4.374 -21.634  19.563  1.00  0.00           O  
ATOM    996  CG  LEU A  64      -2.542 -20.651  22.267  1.00  0.00           C  
ATOM    997  HG  LEU A  64      -2.943 -19.964  21.522  1.00  0.00           H  
ATOM    998  CD1 LEU A  64      -3.713 -21.266  23.043  1.00  0.00           C  
ATOM    999 HD11 LEU A  64      -4.230 -20.480  23.593  1.00  0.00           H  
ATOM   1000 HD12 LEU A  64      -4.420 -21.722  22.350  1.00  0.00           H  
ATOM   1001 HD13 LEU A  64      -3.336 -22.009  23.746  1.00  0.00           H  
ATOM   1002  CD2 LEU A  64      -1.689 -19.850  23.248  1.00  0.00           C  
ATOM   1003 HD21 LEU A  64      -2.280 -19.047  23.690  1.00  0.00           H  
ATOM   1004 HD22 LEU A  64      -0.831 -19.418  22.733  1.00  0.00           H  
ATOM   1005 HD23 LEU A  64      -1.313 -20.493  24.043  1.00  0.00           H  
ATOM   1006  N   ALA A  65      -2.437 -21.340  18.458  1.00  0.00           N  
ATOM   1007  H   ALA A  65      -1.438 -21.491  18.451  1.00  0.00           H  
ATOM   1008  CA  ALA A  65      -3.014 -20.623  17.325  1.00  0.00           C  
ATOM   1009  HA  ALA A  65      -3.510 -19.726  17.696  1.00  0.00           H  
ATOM   1010  C   ALA A  65      -4.074 -21.471  16.604  1.00  0.00           C  
ATOM   1011  CB  ALA A  65      -1.886 -20.187  16.384  1.00  0.00           C  
ATOM   1012  HB1 ALA A  65      -1.175 -19.557  16.918  1.00  0.00           H  
ATOM   1013  HB2 ALA A  65      -2.301 -19.617  15.552  1.00  0.00           H  
ATOM   1014  HB3 ALA A  65      -1.362 -21.057  15.988  1.00  0.00           H  
ATOM   1015  O   ALA A  65      -5.187 -20.994  16.392  1.00  0.00           O  
ATOM   1016  N   GLU A  66      -3.799 -22.750  16.325  1.00  0.00           N  
ATOM   1017  H   GLU A  66      -2.856 -23.083  16.465  1.00  0.00           H  
ATOM   1018  CA  GLU A  66      -4.781 -23.649  15.696  1.00  0.00           C  
ATOM   1019  HA  GLU A  66      -5.163 -23.171  14.795  1.00  0.00           H  
ATOM   1020  C   GLU A  66      -6.010 -23.904  16.584  1.00  0.00           C  
ATOM   1021  CB  GLU A  66      -4.106 -24.972  15.296  1.00  0.00           C  
ATOM   1022  HB2 GLU A  66      -3.468 -25.319  16.109  1.00  0.00           H  
ATOM   1023  HB3 GLU A  66      -4.873 -25.730  15.135  1.00  0.00           H  
ATOM   1024  O   GLU A  66      -7.148 -23.879  16.105  1.00  0.00           O  
ATOM   1025  CG  GLU A  66      -3.274 -24.839  14.007  1.00  0.00           C  
ATOM   1026  HG2 GLU A  66      -2.465 -24.129  14.181  1.00  0.00           H  
ATOM   1027  HG3 GLU A  66      -2.823 -25.807  13.786  1.00  0.00           H  
ATOM   1028  CD  GLU A  66      -4.119 -24.385  12.795  1.00  0.00           C  
ATOM   1029  OE1 GLU A  66      -3.692 -23.490  12.031  1.00  0.00           O  
ATOM   1030  OE2 GLU A  66      -5.255 -24.883  12.629  1.00  0.00           O  
ATOM   1031  N   LYS A  67      -5.822 -24.057  17.902  1.00  0.00           N  
ATOM   1032  H   LYS A  67      -4.872 -24.079  18.245  1.00  0.00           H  
ATOM   1033  CA  LYS A  67      -6.944 -24.155  18.849  1.00  0.00           C  
ATOM   1034  HA  LYS A  67      -7.579 -24.986  18.543  1.00  0.00           H  
ATOM   1035  C   LYS A  67      -7.821 -22.899  18.813  1.00  0.00           C  
ATOM   1036  CB  LYS A  67      -6.399 -24.426  20.260  1.00  0.00           C  
ATOM   1037  HB2 LYS A  67      -5.830 -25.356  20.247  1.00  0.00           H  
ATOM   1038  HB3 LYS A  67      -5.723 -23.619  20.539  1.00  0.00           H  
ATOM   1039  O   LYS A  67      -9.046 -23.010  18.740  1.00  0.00           O  
ATOM   1040  CG  LYS A  67      -7.516 -24.530  21.311  1.00  0.00           C  
ATOM   1041  HG2 LYS A  67      -8.139 -25.399  21.099  1.00  0.00           H  
ATOM   1042  HG3 LYS A  67      -8.137 -23.634  21.285  1.00  0.00           H  
ATOM   1043  CD  LYS A  67      -6.921 -24.647  22.717  1.00  0.00           C  
ATOM   1044  HD2 LYS A  67      -6.359 -25.577  22.797  1.00  0.00           H  
ATOM   1045  HD3 LYS A  67      -6.244 -23.808  22.881  1.00  0.00           H  
ATOM   1046  CE  LYS A  67      -8.037 -24.610  23.766  1.00  0.00           C  
ATOM   1047  HE2 LYS A  67      -8.670 -25.488  23.634  1.00  0.00           H  
ATOM   1048  HE3 LYS A  67      -8.646 -23.724  23.586  1.00  0.00           H  
ATOM   1049  NZ  LYS A  67      -7.479 -24.570  25.142  1.00  0.00           N  
ATOM   1050  HZ1 LYS A  67      -6.903 -23.750  25.263  1.00  0.00           H  
ATOM   1051  HZ2 LYS A  67      -8.214 -24.542  25.834  1.00  0.00           H  
ATOM   1052  HZ3 LYS A  67      -6.901 -25.380  25.317  1.00  0.00           H  
ATOM   1053  N   LEU A  68      -7.215 -21.713  18.886  1.00  0.00           N  
ATOM   1054  H   LEU A  68      -6.206 -21.698  18.923  1.00  0.00           H  
ATOM   1055  CA  LEU A  68      -7.937 -20.437  18.876  1.00  0.00           C  
ATOM   1056  HA  LEU A  68      -8.725 -20.461  19.629  1.00  0.00           H  
ATOM   1057  C   LEU A  68      -8.623 -20.197  17.527  1.00  0.00           C  
ATOM   1058  CB  LEU A  68      -6.968 -19.293  19.205  1.00  0.00           C  
ATOM   1059  HB2 LEU A  68      -6.134 -19.344  18.505  1.00  0.00           H  
ATOM   1060  HB3 LEU A  68      -7.488 -18.348  19.048  1.00  0.00           H  
ATOM   1061  O   LEU A  68      -9.774 -19.771  17.496  1.00  0.00           O  
ATOM   1062  CG  LEU A  68      -6.405 -19.296  20.637  1.00  0.00           C  
ATOM   1063  HG  LEU A  68      -6.013 -20.283  20.886  1.00  0.00           H  
ATOM   1064  CD1 LEU A  68      -5.273 -18.279  20.727  1.00  0.00           C  
ATOM   1065 HD11 LEU A  68      -4.494 -18.559  20.018  1.00  0.00           H  
ATOM   1066 HD12 LEU A  68      -4.850 -18.278  21.732  1.00  0.00           H  
ATOM   1067 HD13 LEU A  68      -5.643 -17.283  20.483  1.00  0.00           H  
ATOM   1068  CD2 LEU A  68      -7.446 -18.928  21.690  1.00  0.00           C  
ATOM   1069 HD21 LEU A  68      -7.790 -17.907  21.522  1.00  0.00           H  
ATOM   1070 HD22 LEU A  68      -6.997 -18.985  22.682  1.00  0.00           H  
ATOM   1071 HD23 LEU A  68      -8.291 -19.615  21.647  1.00  0.00           H  
ATOM   1072  N   LYS A  69      -7.976 -20.558  16.416  1.00  0.00           N  
ATOM   1073  H   LYS A  69      -7.017 -20.863  16.501  1.00  0.00           H  
ATOM   1074  CA  LYS A  69      -8.573 -20.539  15.076  1.00  0.00           C  
ATOM   1075  HA  LYS A  69      -8.856 -19.516  14.831  1.00  0.00           H  
ATOM   1076  C   LYS A  69      -9.846 -21.383  15.023  1.00  0.00           C  
ATOM   1077  CB  LYS A  69      -7.512 -21.014  14.081  1.00  0.00           C  
ATOM   1078  HB2 LYS A  69      -6.638 -20.371  14.179  1.00  0.00           H  
ATOM   1079  HB3 LYS A  69      -7.214 -22.029  14.345  1.00  0.00           H  
ATOM   1080  O   LYS A  69     -10.868 -20.899  14.543  1.00  0.00           O  
ATOM   1081  CG  LYS A  69      -7.961 -20.999  12.613  1.00  0.00           C  
ATOM   1082  HG2 LYS A  69      -8.841 -21.627  12.475  1.00  0.00           H  
ATOM   1083  HG3 LYS A  69      -8.178 -19.979  12.298  1.00  0.00           H  
ATOM   1084  CD  LYS A  69      -6.794 -21.564  11.801  1.00  0.00           C  
ATOM   1085  HD2 LYS A  69      -5.920 -20.932  11.957  1.00  0.00           H  
ATOM   1086  HD3 LYS A  69      -6.557 -22.558  12.182  1.00  0.00           H  
ATOM   1087  CE  LYS A  69      -7.059 -21.676  10.305  1.00  0.00           C  
ATOM   1088  HE2 LYS A  69      -7.244 -20.685   9.890  1.00  0.00           H  
ATOM   1089  HE3 LYS A  69      -7.939 -22.298  10.142  1.00  0.00           H  
ATOM   1090  NZ  LYS A  69      -5.861 -22.297   9.689  1.00  0.00           N  
ATOM   1091  HZ1 LYS A  69      -5.973 -22.474   8.701  1.00  0.00           H  
ATOM   1092  HZ2 LYS A  69      -5.054 -21.706   9.827  1.00  0.00           H  
ATOM   1093  HZ3 LYS A  69      -5.614 -23.145  10.178  1.00  0.00           H  
ATOM   1094  N   GLY A  70      -9.832 -22.594  15.586  1.00  0.00           N  
ATOM   1095  H   GLY A  70      -8.948 -22.950  15.921  1.00  0.00           H  
ATOM   1096  CA  GLY A  70     -11.030 -23.432  15.715  1.00  0.00           C  
ATOM   1097  HA2 GLY A  70     -11.406 -23.679  14.722  1.00  0.00           H  
ATOM   1098  HA3 GLY A  70     -10.755 -24.355  16.224  1.00  0.00           H  
ATOM   1099  C   GLY A  70     -12.162 -22.766  16.512  1.00  0.00           C  
ATOM   1100  O   GLY A  70     -13.324 -22.843  16.115  1.00  0.00           O  
ATOM   1101  N   GLN A  71     -11.835 -22.051  17.594  1.00  0.00           N  
ATOM   1102  H   GLN A  71     -10.862 -21.998  17.858  1.00  0.00           H  
ATOM   1103  CA  GLN A  71     -12.824 -21.298  18.379  1.00  0.00           C  
ATOM   1104  HA  GLN A  71     -13.644 -21.965  18.646  1.00  0.00           H  
ATOM   1105  C   GLN A  71     -13.435 -20.137  17.588  1.00  0.00           C  
ATOM   1106  CB  GLN A  71     -12.199 -20.755  19.670  1.00  0.00           C  
ATOM   1107  HB2 GLN A  71     -12.926 -20.109  20.163  1.00  0.00           H  
ATOM   1108  HB3 GLN A  71     -11.322 -20.153  19.432  1.00  0.00           H  
ATOM   1109  O   GLN A  71     -14.642 -19.930  17.651  1.00  0.00           O  
ATOM   1110  CG  GLN A  71     -11.807 -21.862  20.652  1.00  0.00           C  
ATOM   1111  HG2 GLN A  71     -12.699 -22.428  20.919  1.00  0.00           H  
ATOM   1112  HG3 GLN A  71     -11.099 -22.547  20.183  1.00  0.00           H  
ATOM   1113  CD  GLN A  71     -11.173 -21.313  21.926  1.00  0.00           C  
ATOM   1114  NE2 GLN A  71     -10.983 -22.142  22.929  1.00  0.00           N  
ATOM   1115 HE21 GLN A  71     -10.723 -21.681  23.789  1.00  0.00           H  
ATOM   1116 HE22 GLN A  71     -11.381 -23.069  22.877  1.00  0.00           H  
ATOM   1117  OE1 GLN A  71     -10.855 -20.145  22.077  1.00  0.00           O  
ATOM   1118  N   VAL A  72     -12.634 -19.402  16.815  1.00  0.00           N  
ATOM   1119  H   VAL A  72     -11.642 -19.588  16.828  1.00  0.00           H  
ATOM   1120  CA  VAL A  72     -13.138 -18.302  15.977  1.00  0.00           C  
ATOM   1121  HA  VAL A  72     -13.767 -17.656  16.590  1.00  0.00           H  
ATOM   1122  C   VAL A  72     -14.023 -18.830  14.845  1.00  0.00           C  
ATOM   1123  CB  VAL A  72     -11.980 -17.446  15.443  1.00  0.00           C  
ATOM   1124  HB  VAL A  72     -11.291 -18.089  14.896  1.00  0.00           H  
ATOM   1125  O   VAL A  72     -15.086 -18.266  14.598  1.00  0.00           O  
ATOM   1126  CG1 VAL A  72     -12.475 -16.328  14.517  1.00  0.00           C  
ATOM   1127 HG11 VAL A  72     -13.251 -15.743  15.010  1.00  0.00           H  
ATOM   1128 HG12 VAL A  72     -12.877 -16.750  13.597  1.00  0.00           H  
ATOM   1129 HG13 VAL A  72     -11.649 -15.671  14.246  1.00  0.00           H  
ATOM   1130  CG2 VAL A  72     -11.221 -16.790  16.602  1.00  0.00           C  
ATOM   1131 HG21 VAL A  72     -10.803 -17.543  17.271  1.00  0.00           H  
ATOM   1132 HG22 VAL A  72     -10.398 -16.195  16.208  1.00  0.00           H  
ATOM   1133 HG23 VAL A  72     -11.897 -16.153  17.173  1.00  0.00           H  
ATOM   1134  N   LYS A  73     -13.675 -19.966  14.222  1.00  0.00           N  
ATOM   1135  H   LYS A  73     -12.781 -20.380  14.440  1.00  0.00           H  
ATOM   1136  CA  LYS A  73     -14.573 -20.639  13.260  1.00  0.00           C  
ATOM   1137  HA  LYS A  73     -14.804 -19.955  12.444  1.00  0.00           H  
ATOM   1138  C   LYS A  73     -15.915 -21.006  13.891  1.00  0.00           C  
ATOM   1139  CB  LYS A  73     -13.923 -21.901  12.680  1.00  0.00           C  
ATOM   1140  HB2 LYS A  73     -13.579 -22.554  13.483  1.00  0.00           H  
ATOM   1141  HB3 LYS A  73     -14.678 -22.434  12.101  1.00  0.00           H  
ATOM   1142  O   LYS A  73     -16.961 -20.806  13.280  1.00  0.00           O  
ATOM   1143  CG  LYS A  73     -12.758 -21.558  11.753  1.00  0.00           C  
ATOM   1144  HG2 LYS A  73     -13.078 -20.791  11.048  1.00  0.00           H  
ATOM   1145  HG3 LYS A  73     -11.924 -21.178  12.343  1.00  0.00           H  
ATOM   1146  CD  LYS A  73     -12.279 -22.785  10.981  1.00  0.00           C  
ATOM   1147  HD2 LYS A  73     -13.132 -23.206  10.449  1.00  0.00           H  
ATOM   1148  HD3 LYS A  73     -11.876 -23.530  11.667  1.00  0.00           H  
ATOM   1149  CE  LYS A  73     -11.197 -22.340   9.991  1.00  0.00           C  
ATOM   1150  HE2 LYS A  73     -11.203 -21.251   9.944  1.00  0.00           H  
ATOM   1151  HE3 LYS A  73     -10.216 -22.664  10.338  1.00  0.00           H  
ATOM   1152  NZ  LYS A  73     -11.493 -22.845   8.636  1.00  0.00           N  
ATOM   1153  HZ1 LYS A  73     -11.596 -23.848   8.592  1.00  0.00           H  
ATOM   1154  HZ2 LYS A  73     -12.379 -22.437   8.372  1.00  0.00           H  
ATOM   1155  HZ3 LYS A  73     -10.849 -22.485   7.947  1.00  0.00           H  
ATOM   1156  N   PHE A  74     -15.897 -21.491  15.133  1.00  0.00           N  
ATOM   1157  H   PHE A  74     -15.005 -21.669  15.572  1.00  0.00           H  
ATOM   1158  CA  PHE A  74     -17.125 -21.757  15.878  1.00  0.00           C  
ATOM   1159  HA  PHE A  74     -17.755 -22.414  15.278  1.00  0.00           H  
ATOM   1160  C   PHE A  74     -17.944 -20.479  16.127  1.00  0.00           C  
ATOM   1161  CB  PHE A  74     -16.787 -22.493  17.180  1.00  0.00           C  
ATOM   1162  HB2 PHE A  74     -16.252 -23.411  16.937  1.00  0.00           H  
ATOM   1163  HB3 PHE A  74     -16.126 -21.881  17.793  1.00  0.00           H  
ATOM   1164  O   PHE A  74     -19.165 -20.522  16.002  1.00  0.00           O  
ATOM   1165  CG  PHE A  74     -18.011 -22.842  17.998  1.00  0.00           C  
ATOM   1166  CD1 PHE A  74     -18.454 -21.975  19.014  1.00  0.00           C  
ATOM   1167  HD1 PHE A  74     -17.914 -21.062  19.221  1.00  0.00           H  
ATOM   1168  CD2 PHE A  74     -18.735 -24.013  17.710  1.00  0.00           C  
ATOM   1169  HD2 PHE A  74     -18.409 -24.670  16.916  1.00  0.00           H  
ATOM   1170  CE1 PHE A  74     -19.616 -22.281  19.743  1.00  0.00           C  
ATOM   1171  HE1 PHE A  74     -19.966 -21.606  20.510  1.00  0.00           H  
ATOM   1172  CE2 PHE A  74     -19.896 -24.320  18.441  1.00  0.00           C  
ATOM   1173  HE2 PHE A  74     -20.458 -25.213  18.210  1.00  0.00           H  
ATOM   1174  CZ  PHE A  74     -20.336 -23.454  19.457  1.00  0.00           C  
ATOM   1175  HZ  PHE A  74     -21.236 -23.682  20.008  1.00  0.00           H  
ATOM   1176  N   MET A  75     -17.303 -19.334  16.404  1.00  0.00           N  
ATOM   1177  H   MET A  75     -16.298 -19.353  16.497  1.00  0.00           H  
ATOM   1178  CA  MET A  75     -18.002 -18.044  16.542  1.00  0.00           C  
ATOM   1179  HA  MET A  75     -18.757 -18.141  17.322  1.00  0.00           H  
ATOM   1180  C   MET A  75     -18.745 -17.647  15.260  1.00  0.00           C  
ATOM   1181  CB  MET A  75     -17.041 -16.909  16.938  1.00  0.00           C  
ATOM   1182  HB2 MET A  75     -17.595 -15.970  16.945  1.00  0.00           H  
ATOM   1183  HB3 MET A  75     -16.247 -16.813  16.198  1.00  0.00           H  
ATOM   1184  O   MET A  75     -19.877 -17.182  15.350  1.00  0.00           O  
ATOM   1185  CG  MET A  75     -16.417 -17.093  18.322  1.00  0.00           C  
ATOM   1186  HG2 MET A  75     -15.947 -18.075  18.375  1.00  0.00           H  
ATOM   1187  HG3 MET A  75     -17.209 -17.060  19.071  1.00  0.00           H  
ATOM   1188  SD  MET A  75     -15.170 -15.841  18.732  1.00  0.00           S  
ATOM   1189  CE  MET A  75     -14.573 -16.533  20.293  1.00  0.00           C  
ATOM   1190  HE1 MET A  75     -15.404 -16.637  20.991  1.00  0.00           H  
ATOM   1191  HE2 MET A  75     -14.129 -17.512  20.112  1.00  0.00           H  
ATOM   1192  HE3 MET A  75     -13.824 -15.868  20.723  1.00  0.00           H  
ATOM   1193  N   PHE A  76     -18.155 -17.872  14.080  1.00  0.00           N  
ATOM   1194  H   PHE A  76     -17.207 -18.218  14.070  1.00  0.00           H  
ATOM   1195  CA  PHE A  76     -18.827 -17.624  12.797  1.00  0.00           C  
ATOM   1196  HA  PHE A  76     -19.213 -16.604  12.793  1.00  0.00           H  
ATOM   1197  C   PHE A  76     -20.034 -18.544  12.557  1.00  0.00           C  
ATOM   1198  CB  PHE A  76     -17.820 -17.774  11.646  1.00  0.00           C  
ATOM   1199  HB2 PHE A  76     -17.165 -18.626  11.829  1.00  0.00           H  
ATOM   1200  HB3 PHE A  76     -18.368 -17.989  10.729  1.00  0.00           H  
ATOM   1201  O   PHE A  76     -21.029 -18.112  11.972  1.00  0.00           O  
ATOM   1202  CG  PHE A  76     -16.995 -16.534  11.387  1.00  0.00           C  
ATOM   1203  CD1 PHE A  76     -17.597 -15.433  10.753  1.00  0.00           C  
ATOM   1204  HD1 PHE A  76     -18.637 -15.476  10.466  1.00  0.00           H  
ATOM   1205  CD2 PHE A  76     -15.632 -16.483  11.732  1.00  0.00           C  
ATOM   1206  HD2 PHE A  76     -15.158 -17.334  12.199  1.00  0.00           H  
ATOM   1207  CE1 PHE A  76     -16.844 -14.281  10.477  1.00  0.00           C  
ATOM   1208  HE1 PHE A  76     -17.313 -13.441   9.987  1.00  0.00           H  
ATOM   1209  CE2 PHE A  76     -14.876 -15.331  11.448  1.00  0.00           C  
ATOM   1210  HE2 PHE A  76     -13.826 -15.298  11.698  1.00  0.00           H  
ATOM   1211  CZ  PHE A  76     -15.483 -14.228  10.823  1.00  0.00           C  
ATOM   1212  HZ  PHE A  76     -14.904 -13.344  10.599  1.00  0.00           H  
ATOM   1213  N   GLY A  77     -19.952 -19.803  12.999  1.00  0.00           N  
ATOM   1214  H   GLY A  77     -19.084 -20.096  13.425  1.00  0.00           H  
ATOM   1215  CA  GLY A  77     -21.026 -20.789  12.850  1.00  0.00           C  
ATOM   1216  HA2 GLY A  77     -20.594 -21.786  12.938  1.00  0.00           H  
ATOM   1217  HA3 GLY A  77     -21.468 -20.695  11.858  1.00  0.00           H  
ATOM   1218  C   GLY A  77     -22.151 -20.675  13.886  1.00  0.00           C  
ATOM   1219  O   GLY A  77     -23.224 -21.248  13.689  1.00  0.00           O  
ATOM   1220  N   ALA A  78     -21.932 -19.958  14.989  1.00  0.00           N  
ATOM   1221  H   ALA A  78     -21.037 -19.503  15.102  1.00  0.00           H  
ATOM   1222  CA  ALA A  78     -22.928 -19.790  16.038  1.00  0.00           C  
ATOM   1223  HA  ALA A  78     -23.318 -20.782  16.269  1.00  0.00           H  
ATOM   1224  C   ALA A  78     -24.092 -18.881  15.581  1.00  0.00           C  
ATOM   1225  CB  ALA A  78     -22.239 -19.261  17.301  1.00  0.00           C  
ATOM   1226  HB1 ALA A  78     -21.447 -19.945  17.605  1.00  0.00           H  
ATOM   1227  HB2 ALA A  78     -21.808 -18.280  17.098  1.00  0.00           H  
ATOM   1228  HB3 ALA A  78     -22.966 -19.170  18.107  1.00  0.00           H  
ATOM   1229  O   ALA A  78     -23.874 -17.911  14.847  1.00  0.00           O  
ATOM   1230  N   PRO A  79     -25.339 -19.137  16.028  1.00  0.00           N  
ATOM   1231  CA  PRO A  79     -26.444 -18.207  15.815  1.00  0.00           C  
ATOM   1232  HA  PRO A  79     -26.622 -18.112  14.744  1.00  0.00           H  
ATOM   1233  C   PRO A  79     -26.114 -16.836  16.416  1.00  0.00           C  
ATOM   1234  CB  PRO A  79     -27.669 -18.845  16.482  1.00  0.00           C  
ATOM   1235  HB2 PRO A  79     -27.787 -18.478  17.502  1.00  0.00           H  
ATOM   1236  HB3 PRO A  79     -28.579 -18.664  15.909  1.00  0.00           H  
ATOM   1237  O   PRO A  79     -25.839 -16.730  17.611  1.00  0.00           O  
ATOM   1238  CG  PRO A  79     -27.319 -20.332  16.529  1.00  0.00           C  
ATOM   1239  HG2 PRO A  79     -27.830 -20.845  17.343  1.00  0.00           H  
ATOM   1240  HG3 PRO A  79     -27.560 -20.794  15.571  1.00  0.00           H  
ATOM   1241  CD  PRO A  79     -25.805 -20.325  16.724  1.00  0.00           C  
ATOM   1242  HD2 PRO A  79     -25.379 -21.235  16.302  1.00  0.00           H  
ATOM   1243  HD3 PRO A  79     -25.564 -20.243  17.784  1.00  0.00           H  
ATOM   1244  N   MET A  80     -26.135 -15.789  15.592  1.00  0.00           N  
ATOM   1245  H   MET A  80     -26.368 -15.931  14.620  1.00  0.00           H  
ATOM   1246  CA  MET A  80     -25.819 -14.427  16.016  1.00  0.00           C  
ATOM   1247  HA  MET A  80     -26.089 -14.326  17.067  1.00  0.00           H  
ATOM   1248  C   MET A  80     -26.637 -13.405  15.228  1.00  0.00           C  
ATOM   1249  CB  MET A  80     -24.304 -14.175  15.897  1.00  0.00           C  
ATOM   1250  HB2 MET A  80     -23.767 -15.034  16.299  1.00  0.00           H  
ATOM   1251  HB3 MET A  80     -24.054 -13.304  16.503  1.00  0.00           H  
ATOM   1252  O   MET A  80     -26.897 -13.602  14.036  1.00  0.00           O  
ATOM   1253  CG  MET A  80     -23.843 -13.917  14.460  1.00  0.00           C  
ATOM   1254  HG2 MET A  80     -24.324 -14.644  13.806  1.00  0.00           H  
ATOM   1255  HG3 MET A  80     -24.194 -12.921  14.187  1.00  0.00           H  
ATOM   1256  SD  MET A  80     -22.057 -13.998  14.150  1.00  0.00           S  
ATOM   1257  CE  MET A  80     -21.400 -13.193  15.633  1.00  0.00           C  
ATOM   1258  HE1 MET A  80     -21.551 -13.835  16.501  1.00  0.00           H  
ATOM   1259  HE2 MET A  80     -21.900 -12.236  15.788  1.00  0.00           H  
ATOM   1260  HE3 MET A  80     -20.333 -13.014  15.504  1.00  0.00           H  
ATOM   1261  N   GLU A  81     -27.002 -12.308  15.892  1.00  0.00           N  
ATOM   1262  H   GLU A  81     -26.786 -12.233  16.876  1.00  0.00           H  
ATOM   1263  CA  GLU A  81     -27.691 -11.184  15.258  1.00  0.00           C  
ATOM   1264  HA  GLU A  81     -28.645 -11.555  14.883  1.00  0.00           H  
ATOM   1265  C   GLU A  81     -26.865 -10.619  14.085  1.00  0.00           C  
ATOM   1266  CB  GLU A  81     -27.968 -10.074  16.287  1.00  0.00           C  
ATOM   1267  HB2 GLU A  81     -27.041  -9.831  16.808  1.00  0.00           H  
ATOM   1268  HB3 GLU A  81     -28.291  -9.175  15.763  1.00  0.00           H  
ATOM   1269  O   GLU A  81     -25.632 -10.564  14.176  1.00  0.00           O  
ATOM   1270  CG  GLU A  81     -29.038 -10.458  17.321  1.00  0.00           C  
ATOM   1271  HG2 GLU A  81     -28.678 -11.310  17.899  1.00  0.00           H  
ATOM   1272  HG3 GLU A  81     -29.168  -9.624  18.009  1.00  0.00           H  
ATOM   1273  CD  GLU A  81     -30.388 -10.791  16.667  1.00  0.00           C  
ATOM   1274  OE1 GLU A  81     -30.993 -11.805  17.076  1.00  0.00           O  
ATOM   1275  OE2 GLU A  81     -30.770 -10.055  15.729  1.00  0.00           O  
ATOM   1276  N   PRO A  82     -27.499 -10.159  12.990  1.00  0.00           N  
ATOM   1277  CA  PRO A  82     -26.782  -9.719  11.791  1.00  0.00           C  
ATOM   1278  HA  PRO A  82     -26.277 -10.579  11.351  1.00  0.00           H  
ATOM   1279  C   PRO A  82     -25.748  -8.613  12.042  1.00  0.00           C  
ATOM   1280  CB  PRO A  82     -27.872  -9.233  10.839  1.00  0.00           C  
ATOM   1281  HB2 PRO A  82     -28.076  -8.182  11.041  1.00  0.00           H  
ATOM   1282  HB3 PRO A  82     -27.598  -9.382   9.795  1.00  0.00           H  
ATOM   1283  O   PRO A  82     -24.655  -8.654  11.478  1.00  0.00           O  
ATOM   1284  CG  PRO A  82     -29.098 -10.052  11.231  1.00  0.00           C  
ATOM   1285  HG2 PRO A  82     -30.027  -9.549  10.964  1.00  0.00           H  
ATOM   1286  HG3 PRO A  82     -29.046 -11.037  10.766  1.00  0.00           H  
ATOM   1287  CD  PRO A  82     -28.939 -10.185  12.742  1.00  0.00           C  
ATOM   1288  HD2 PRO A  82     -29.414  -9.341  13.243  1.00  0.00           H  
ATOM   1289  HD3 PRO A  82     -29.402 -11.118  13.062  1.00  0.00           H  
ATOM   1290  N   LEU A  83     -26.053  -7.656  12.927  1.00  0.00           N  
ATOM   1291  H   LEU A  83     -26.969  -7.668  13.352  1.00  0.00           H  
ATOM   1292  CA  LEU A  83     -25.106  -6.603  13.302  1.00  0.00           C  
ATOM   1293  HA  LEU A  83     -24.752  -6.131  12.385  1.00  0.00           H  
ATOM   1294  C   LEU A  83     -23.875  -7.175  14.015  1.00  0.00           C  
ATOM   1295  CB  LEU A  83     -25.819  -5.545  14.161  1.00  0.00           C  
ATOM   1296  HB2 LEU A  83     -26.647  -5.132  13.585  1.00  0.00           H  
ATOM   1297  HB3 LEU A  83     -26.229  -6.025  15.049  1.00  0.00           H  
ATOM   1298  O   LEU A  83     -22.756  -6.841  13.643  1.00  0.00           O  
ATOM   1299  CG  LEU A  83     -24.899  -4.390  14.613  1.00  0.00           C  
ATOM   1300  HG  LEU A  83     -24.133  -4.770  15.289  1.00  0.00           H  
ATOM   1301  CD1 LEU A  83     -24.217  -3.711  13.421  1.00  0.00           C  
ATOM   1302 HD11 LEU A  83     -24.939  -3.557  12.619  1.00  0.00           H  
ATOM   1303 HD12 LEU A  83     -23.404  -4.340  13.059  1.00  0.00           H  
ATOM   1304 HD13 LEU A  83     -23.781  -2.760  13.728  1.00  0.00           H  
ATOM   1305  CD2 LEU A  83     -25.728  -3.353  15.370  1.00  0.00           C  
ATOM   1306 HD21 LEU A  83     -25.075  -2.567  15.750  1.00  0.00           H  
ATOM   1307 HD22 LEU A  83     -26.215  -3.830  16.221  1.00  0.00           H  
ATOM   1308 HD23 LEU A  83     -26.491  -2.921  14.723  1.00  0.00           H  
ATOM   1309  N   ALA A  84     -24.069  -8.088  14.971  1.00  0.00           N  
ATOM   1310  H   ALA A  84     -25.011  -8.393  15.173  1.00  0.00           H  
ATOM   1311  CA  ALA A  84     -22.965  -8.743  15.670  1.00  0.00           C  
ATOM   1312  HA  ALA A  84     -22.333  -7.978  16.120  1.00  0.00           H  
ATOM   1313  C   ALA A  84     -22.094  -9.566  14.705  1.00  0.00           C  
ATOM   1314  CB  ALA A  84     -23.545  -9.618  16.788  1.00  0.00           C  
ATOM   1315  HB1 ALA A  84     -24.172 -10.406  16.370  1.00  0.00           H  
ATOM   1316  HB2 ALA A  84     -24.137  -9.003  17.466  1.00  0.00           H  
ATOM   1317  HB3 ALA A  84     -22.729 -10.072  17.350  1.00  0.00           H  
ATOM   1318  O   ALA A  84     -20.879  -9.643  14.874  1.00  0.00           O  
ATOM   1319  N   LYS A  85     -22.696 -10.144  13.655  1.00  0.00           N  
ATOM   1320  H   LYS A  85     -23.703 -10.087  13.604  1.00  0.00           H  
ATOM   1321  CA  LYS A  85     -21.962 -10.830  12.582  1.00  0.00           C  
ATOM   1322  HA  LYS A  85     -21.278 -11.543  13.042  1.00  0.00           H  
ATOM   1323  C   LYS A  85     -21.090  -9.872  11.772  1.00  0.00           C  
ATOM   1324  CB  LYS A  85     -22.949 -11.592  11.688  1.00  0.00           C  
ATOM   1325  HB2 LYS A  85     -23.653 -12.130  12.323  1.00  0.00           H  
ATOM   1326  HB3 LYS A  85     -23.526 -10.889  11.087  1.00  0.00           H  
ATOM   1327  O   LYS A  85     -19.937 -10.194  11.501  1.00  0.00           O  
ATOM   1328  CG  LYS A  85     -22.225 -12.582  10.761  1.00  0.00           C  
ATOM   1329  HG2 LYS A  85     -21.512 -13.171  11.338  1.00  0.00           H  
ATOM   1330  HG3 LYS A  85     -21.668 -12.018  10.013  1.00  0.00           H  
ATOM   1331  CD  LYS A  85     -23.181 -13.543  10.037  1.00  0.00           C  
ATOM   1332  HD2 LYS A  85     -22.590 -14.160   9.360  1.00  0.00           H  
ATOM   1333  HD3 LYS A  85     -23.901 -12.972   9.450  1.00  0.00           H  
ATOM   1334  CE  LYS A  85     -23.918 -14.456  11.024  1.00  0.00           C  
ATOM   1335  HE2 LYS A  85     -24.598 -13.850  11.623  1.00  0.00           H  
ATOM   1336  HE3 LYS A  85     -23.189 -14.898  11.702  1.00  0.00           H  
ATOM   1337  NZ  LYS A  85     -24.671 -15.526  10.330  1.00  0.00           N  
ATOM   1338  HZ1 LYS A  85     -24.026 -16.163   9.884  1.00  0.00           H  
ATOM   1339  HZ2 LYS A  85     -25.294 -15.140   9.635  1.00  0.00           H  
ATOM   1340  HZ3 LYS A  85     -25.207 -16.056  11.001  1.00  0.00           H  
ATOM   1341  N   LEU A  86     -21.608  -8.694  11.414  1.00  0.00           N  
ATOM   1342  H   LEU A  86     -22.565  -8.493  11.670  1.00  0.00           H  
ATOM   1343  CA  LEU A  86     -20.809  -7.656  10.753  1.00  0.00           C  
ATOM   1344  HA  LEU A  86     -20.330  -8.080   9.870  1.00  0.00           H  
ATOM   1345  C   LEU A  86     -19.680  -7.145  11.649  1.00  0.00           C  
ATOM   1346  CB  LEU A  86     -21.682  -6.463  10.345  1.00  0.00           C  
ATOM   1347  HB2 LEU A  86     -21.012  -5.661  10.036  1.00  0.00           H  
ATOM   1348  HB3 LEU A  86     -22.235  -6.112  11.217  1.00  0.00           H  
ATOM   1349  O   LEU A  86     -18.563  -6.980  11.172  1.00  0.00           O  
ATOM   1350  CG  LEU A  86     -22.664  -6.709   9.200  1.00  0.00           C  
ATOM   1351  HG  LEU A  86     -23.361  -7.496   9.487  1.00  0.00           H  
ATOM   1352  CD1 LEU A  86     -23.449  -5.424   8.973  1.00  0.00           C  
ATOM   1353 HD11 LEU A  86     -24.033  -5.528   8.058  1.00  0.00           H  
ATOM   1354 HD12 LEU A  86     -22.766  -4.582   8.860  1.00  0.00           H  
ATOM   1355 HD13 LEU A  86     -24.103  -5.240   9.825  1.00  0.00           H  
ATOM   1356  CD2 LEU A  86     -21.981  -7.060   7.873  1.00  0.00           C  
ATOM   1357 HD21 LEU A  86     -22.729  -7.241   7.101  1.00  0.00           H  
ATOM   1358 HD22 LEU A  86     -21.380  -7.963   7.981  1.00  0.00           H  
ATOM   1359 HD23 LEU A  86     -21.346  -6.237   7.544  1.00  0.00           H  
ATOM   1360  N   GLU A  87     -19.954  -6.913  12.934  1.00  0.00           N  
ATOM   1361  H   GLU A  87     -20.906  -7.014  13.256  1.00  0.00           H  
ATOM   1362  CA  GLU A  87     -18.940  -6.479  13.900  1.00  0.00           C  
ATOM   1363  HA  GLU A  87     -18.443  -5.585  13.522  1.00  0.00           H  
ATOM   1364  C   GLU A  87     -17.845  -7.543  14.075  1.00  0.00           C  
ATOM   1365  CB  GLU A  87     -19.600  -6.131  15.246  1.00  0.00           C  
ATOM   1366  HB2 GLU A  87     -18.817  -6.008  15.995  1.00  0.00           H  
ATOM   1367  HB3 GLU A  87     -20.236  -6.962  15.552  1.00  0.00           H  
ATOM   1368  O   GLU A  87     -16.666  -7.197  14.120  1.00  0.00           O  
ATOM   1369  CG  GLU A  87     -20.423  -4.827  15.200  1.00  0.00           C  
ATOM   1370  HG2 GLU A  87     -21.198  -4.905  14.438  1.00  0.00           H  
ATOM   1371  HG3 GLU A  87     -19.757  -4.016  14.907  1.00  0.00           H  
ATOM   1372  CD  GLU A  87     -21.079  -4.484  16.552  1.00  0.00           C  
ATOM   1373  OE1 GLU A  87     -21.127  -3.275  16.909  1.00  0.00           O  
ATOM   1374  OE2 GLU A  87     -21.524  -5.416  17.256  1.00  0.00           O  
ATOM   1375  N   LEU A  88     -18.203  -8.835  14.087  1.00  0.00           N  
ATOM   1376  H   LEU A  88     -19.187  -9.062  14.106  1.00  0.00           H  
ATOM   1377  CA  LEU A  88     -17.230  -9.931  14.097  1.00  0.00           C  
ATOM   1378  HA  LEU A  88     -16.567  -9.775  14.948  1.00  0.00           H  
ATOM   1379  C   LEU A  88     -16.355  -9.920  12.837  1.00  0.00           C  
ATOM   1380  CB  LEU A  88     -17.956 -11.281  14.277  1.00  0.00           C  
ATOM   1381  HB2 LEU A  88     -18.489 -11.269  15.227  1.00  0.00           H  
ATOM   1382  HB3 LEU A  88     -18.692 -11.391  13.481  1.00  0.00           H  
ATOM   1383  O   LEU A  88     -15.132  -9.990  12.956  1.00  0.00           O  
ATOM   1384  CG  LEU A  88     -17.018 -12.507  14.238  1.00  0.00           C  
ATOM   1385  HG  LEU A  88     -16.487 -12.530  13.286  1.00  0.00           H  
ATOM   1386  CD1 LEU A  88     -15.993 -12.487  15.374  1.00  0.00           C  
ATOM   1387 HD11 LEU A  88     -15.323 -11.636  15.250  1.00  0.00           H  
ATOM   1388 HD12 LEU A  88     -16.500 -12.418  16.337  1.00  0.00           H  
ATOM   1389 HD13 LEU A  88     -15.395 -13.397  15.340  1.00  0.00           H  
ATOM   1390  CD2 LEU A  88     -17.815 -13.806  14.352  1.00  0.00           C  
ATOM   1391 HD21 LEU A  88     -18.589 -13.832  13.584  1.00  0.00           H  
ATOM   1392 HD22 LEU A  88     -18.275 -13.887  15.337  1.00  0.00           H  
ATOM   1393 HD23 LEU A  88     -17.150 -14.655  14.193  1.00  0.00           H  
ATOM   1394  N   VAL A  89     -16.956  -9.809  11.645  1.00  0.00           N  
ATOM   1395  H   VAL A  89     -17.965  -9.751  11.620  1.00  0.00           H  
ATOM   1396  CA  VAL A  89     -16.204  -9.719  10.380  1.00  0.00           C  
ATOM   1397  HA  VAL A  89     -15.590 -10.613  10.273  1.00  0.00           H  
ATOM   1398  C   VAL A  89     -15.248  -8.525  10.407  1.00  0.00           C  
ATOM   1399  CB  VAL A  89     -17.144  -9.628   9.159  1.00  0.00           C  
ATOM   1400  HB  VAL A  89     -17.881  -8.843   9.326  1.00  0.00           H  
ATOM   1401  O   VAL A  89     -14.073  -8.685  10.084  1.00  0.00           O  
ATOM   1402  CG1 VAL A  89     -16.378  -9.313   7.866  1.00  0.00           C  
ATOM   1403 HG11 VAL A  89     -15.526  -9.984   7.762  1.00  0.00           H  
ATOM   1404 HG12 VAL A  89     -16.013  -8.286   7.885  1.00  0.00           H  
ATOM   1405 HG13 VAL A  89     -17.032  -9.423   7.001  1.00  0.00           H  
ATOM   1406  CG2 VAL A  89     -17.889 -10.947   8.916  1.00  0.00           C  
ATOM   1407 HG21 VAL A  89     -18.375 -11.285   9.831  1.00  0.00           H  
ATOM   1408 HG22 VAL A  89     -17.186 -11.708   8.575  1.00  0.00           H  
ATOM   1409 HG23 VAL A  89     -18.649 -10.801   8.150  1.00  0.00           H  
ATOM   1410  N   ASP A  90     -15.723  -7.355  10.837  1.00  0.00           N  
ATOM   1411  H   ASP A  90     -16.697  -7.293  11.098  1.00  0.00           H  
ATOM   1412  CA  ASP A  90     -14.912  -6.138  10.892  1.00  0.00           C  
ATOM   1413  HA  ASP A  90     -14.546  -5.922   9.888  1.00  0.00           H  
ATOM   1414  C   ASP A  90     -13.699  -6.298  11.808  1.00  0.00           C  
ATOM   1415  CB  ASP A  90     -15.766  -4.960  11.379  1.00  0.00           C  
ATOM   1416  HB2 ASP A  90     -16.032  -5.096  12.427  1.00  0.00           H  
ATOM   1417  HB3 ASP A  90     -16.688  -4.940  10.799  1.00  0.00           H  
ATOM   1418  O   ASP A  90     -12.573  -5.995  11.417  1.00  0.00           O  
ATOM   1419  CG  ASP A  90     -15.033  -3.627  11.197  1.00  0.00           C  
ATOM   1420  OD1 ASP A  90     -14.476  -3.385  10.105  1.00  0.00           O  
ATOM   1421  OD2 ASP A  90     -15.067  -2.738  12.076  1.00  0.00           O  
ATOM   1422  N   VAL A  91     -13.911  -6.818  13.019  1.00  0.00           N  
ATOM   1423  H   VAL A  91     -14.857  -7.058  13.280  1.00  0.00           H  
ATOM   1424  CA  VAL A  91     -12.832  -7.037  13.986  1.00  0.00           C  
ATOM   1425  HA  VAL A  91     -12.285  -6.104  14.118  1.00  0.00           H  
ATOM   1426  C   VAL A  91     -11.828  -8.062  13.458  1.00  0.00           C  
ATOM   1427  CB  VAL A  91     -13.415  -7.449  15.348  1.00  0.00           C  
ATOM   1428  HB  VAL A  91     -14.128  -8.261  15.205  1.00  0.00           H  
ATOM   1429  O   VAL A  91     -10.627  -7.825  13.545  1.00  0.00           O  
ATOM   1430  CG1 VAL A  91     -12.340  -7.924  16.328  1.00  0.00           C  
ATOM   1431 HG11 VAL A  91     -11.843  -8.814  15.943  1.00  0.00           H  
ATOM   1432 HG12 VAL A  91     -11.604  -7.139  16.499  1.00  0.00           H  
ATOM   1433 HG13 VAL A  91     -12.819  -8.189  17.271  1.00  0.00           H  
ATOM   1434  CG2 VAL A  91     -14.127  -6.263  16.014  1.00  0.00           C  
ATOM   1435 HG21 VAL A  91     -13.409  -5.476  16.245  1.00  0.00           H  
ATOM   1436 HG22 VAL A  91     -14.607  -6.593  16.935  1.00  0.00           H  
ATOM   1437 HG23 VAL A  91     -14.893  -5.857  15.352  1.00  0.00           H  
ATOM   1438  N   VAL A  92     -12.284  -9.172  12.869  1.00  0.00           N  
ATOM   1439  H   VAL A  92     -13.283  -9.301  12.795  1.00  0.00           H  
ATOM   1440  CA  VAL A  92     -11.395 -10.195  12.288  1.00  0.00           C  
ATOM   1441  HA  VAL A  92     -10.701 -10.535  13.056  1.00  0.00           H  
ATOM   1442  C   VAL A  92     -10.543  -9.608  11.157  1.00  0.00           C  
ATOM   1443  CB  VAL A  92     -12.217 -11.410  11.809  1.00  0.00           C  
ATOM   1444  HB  VAL A  92     -13.055 -11.062  11.206  1.00  0.00           H  
ATOM   1445  O   VAL A  92      -9.333  -9.838  11.120  1.00  0.00           O  
ATOM   1446  CG1 VAL A  92     -11.405 -12.407  10.973  1.00  0.00           C  
ATOM   1447 HG11 VAL A  92     -10.575 -12.799  11.561  1.00  0.00           H  
ATOM   1448 HG12 VAL A  92     -11.017 -11.934  10.071  1.00  0.00           H  
ATOM   1449 HG13 VAL A  92     -12.046 -13.237  10.673  1.00  0.00           H  
ATOM   1450  CG2 VAL A  92     -12.754 -12.198  13.013  1.00  0.00           C  
ATOM   1451 HG21 VAL A  92     -11.933 -12.681  13.541  1.00  0.00           H  
ATOM   1452 HG22 VAL A  92     -13.275 -11.535  13.704  1.00  0.00           H  
ATOM   1453 HG23 VAL A  92     -13.457 -12.958  12.672  1.00  0.00           H  
ATOM   1454  N   GLN A  93     -11.136  -8.814  10.262  1.00  0.00           N  
ATOM   1455  H   GLN A  93     -12.129  -8.645  10.339  1.00  0.00           H  
ATOM   1456  CA  GLN A  93     -10.398  -8.172   9.173  1.00  0.00           C  
ATOM   1457  HA  GLN A  93      -9.827  -8.934   8.642  1.00  0.00           H  
ATOM   1458  C   GLN A  93      -9.382  -7.151   9.690  1.00  0.00           C  
ATOM   1459  CB  GLN A  93     -11.371  -7.516   8.186  1.00  0.00           C  
ATOM   1460  HB2 GLN A  93     -10.806  -6.865   7.518  1.00  0.00           H  
ATOM   1461  HB3 GLN A  93     -12.099  -6.911   8.726  1.00  0.00           H  
ATOM   1462  O   GLN A  93      -8.220  -7.192   9.286  1.00  0.00           O  
ATOM   1463  CG  GLN A  93     -12.089  -8.568   7.334  1.00  0.00           C  
ATOM   1464  HG2 GLN A  93     -12.716  -9.203   7.961  1.00  0.00           H  
ATOM   1465  HG3 GLN A  93     -11.341  -9.200   6.857  1.00  0.00           H  
ATOM   1466  CD  GLN A  93     -12.960  -7.950   6.249  1.00  0.00           C  
ATOM   1467  NE2 GLN A  93     -13.154  -8.645   5.150  1.00  0.00           N  
ATOM   1468 HE21 GLN A  93     -12.690  -9.534   5.027  1.00  0.00           H  
ATOM   1469 HE22 GLN A  93     -13.711  -8.206   4.432  1.00  0.00           H  
ATOM   1470  OE1 GLN A  93     -13.464  -6.844   6.353  1.00  0.00           O  
ATOM   1471  N   ARG A  94      -9.784  -6.276  10.620  1.00  0.00           N  
ATOM   1472  H   ARG A  94     -10.751  -6.297  10.912  1.00  0.00           H  
ATOM   1473  CA  ARG A  94      -8.895  -5.252  11.192  1.00  0.00           C  
ATOM   1474  HA  ARG A  94      -8.396  -4.711  10.388  1.00  0.00           H  
ATOM   1475  C   ARG A  94      -7.781  -5.826  12.053  1.00  0.00           C  
ATOM   1476  CB  ARG A  94      -9.688  -4.264  12.037  1.00  0.00           C  
ATOM   1477  HB2 ARG A  94     -10.277  -4.812  12.773  1.00  0.00           H  
ATOM   1478  HB3 ARG A  94      -8.976  -3.627  12.561  1.00  0.00           H  
ATOM   1479  O   ARG A  94      -6.712  -5.241  12.097  1.00  0.00           O  
ATOM   1480  CG  ARG A  94     -10.596  -3.349  11.221  1.00  0.00           C  
ATOM   1481  HG2 ARG A  94     -10.015  -2.803  10.478  1.00  0.00           H  
ATOM   1482  HG3 ARG A  94     -11.376  -3.924  10.721  1.00  0.00           H  
ATOM   1483  CD  ARG A  94     -11.208  -2.371  12.217  1.00  0.00           C  
ATOM   1484  HD2 ARG A  94     -10.437  -1.681  12.560  1.00  0.00           H  
ATOM   1485  HD3 ARG A  94     -11.578  -2.928  13.078  1.00  0.00           H  
ATOM   1486  NE  ARG A  94     -12.339  -1.660  11.633  1.00  0.00           N  
ATOM   1487  HE  ARG A  94     -13.134  -2.233  11.390  1.00  0.00           H  
ATOM   1488  NH1 ARG A  94     -11.627   0.555  11.765  1.00  0.00           N  
ATOM   1489 HH11 ARG A  94     -10.661   0.298  11.910  1.00  0.00           H  
ATOM   1490 HH12 ARG A  94     -11.889   1.492  11.494  1.00  0.00           H  
ATOM   1491  NH2 ARG A  94     -13.675   0.016  11.129  1.00  0.00           N  
ATOM   1492 HH21 ARG A  94     -13.853   0.981  10.887  1.00  0.00           H  
ATOM   1493 HH22 ARG A  94     -14.383  -0.697  11.033  1.00  0.00           H  
ATOM   1494  CZ  ARG A  94     -12.511  -0.366  11.513  1.00  0.00           C  
ATOM   1495  N   LEU A  95      -7.987  -6.973  12.699  1.00  0.00           N  
ATOM   1496  H   LEU A  95      -8.916  -7.369  12.687  1.00  0.00           H  
ATOM   1497  CA  LEU A  95      -6.924  -7.692  13.412  1.00  0.00           C  
ATOM   1498  HA  LEU A  95      -6.339  -6.970  13.982  1.00  0.00           H  
ATOM   1499  C   LEU A  95      -5.914  -8.366  12.469  1.00  0.00           C  
ATOM   1500  CB  LEU A  95      -7.553  -8.713  14.377  1.00  0.00           C  
ATOM   1501  HB2 LEU A  95      -6.784  -9.414  14.703  1.00  0.00           H  
ATOM   1502  HB3 LEU A  95      -8.301  -9.287  13.830  1.00  0.00           H  
ATOM   1503  O   LEU A  95      -4.965  -8.985  12.943  1.00  0.00           O  
ATOM   1504  CG  LEU A  95      -8.193  -8.092  15.629  1.00  0.00           C  
ATOM   1505  HG  LEU A  95      -8.892  -7.311  15.329  1.00  0.00           H  
ATOM   1506  CD1 LEU A  95      -8.962  -9.170  16.390  1.00  0.00           C  
ATOM   1507 HD11 LEU A  95      -9.695  -9.624  15.723  1.00  0.00           H  
ATOM   1508 HD12 LEU A  95      -9.480  -8.715  17.235  1.00  0.00           H  
ATOM   1509 HD13 LEU A  95      -8.277  -9.939  16.746  1.00  0.00           H  
ATOM   1510  CD2 LEU A  95      -7.174  -7.485  16.599  1.00  0.00           C  
ATOM   1511 HD21 LEU A  95      -6.547  -8.267  17.028  1.00  0.00           H  
ATOM   1512 HD22 LEU A  95      -6.535  -6.761  16.095  1.00  0.00           H  
ATOM   1513 HD23 LEU A  95      -7.704  -6.966  17.398  1.00  0.00           H  
ATOM   1514  N   GLY A  96      -6.100  -8.265  11.149  1.00  0.00           N  
ATOM   1515  H   GLY A  96      -6.883  -7.727  10.806  1.00  0.00           H  
ATOM   1516  CA  GLY A  96      -5.217  -8.881  10.164  1.00  0.00           C  
ATOM   1517  HA2 GLY A  96      -4.178  -8.685  10.430  1.00  0.00           H  
ATOM   1518  HA3 GLY A  96      -5.419  -8.440   9.188  1.00  0.00           H  
ATOM   1519  C   GLY A  96      -5.394 -10.393  10.049  1.00  0.00           C  
ATOM   1520  O   GLY A  96      -4.493 -11.059   9.560  1.00  0.00           O  
ATOM   1521  N   LEU A  97      -6.540 -10.931  10.483  1.00  0.00           N  
ATOM   1522  H   LEU A  97      -7.240 -10.311  10.865  1.00  0.00           H  
ATOM   1523  CA  LEU A  97      -6.830 -12.369  10.494  1.00  0.00           C  
ATOM   1524  HA  LEU A  97      -5.890 -12.920  10.476  1.00  0.00           H  
ATOM   1525  C   LEU A  97      -7.609 -12.842   9.254  1.00  0.00           C  
ATOM   1526  CB  LEU A  97      -7.578 -12.708  11.797  1.00  0.00           C  
ATOM   1527  HB2 LEU A  97      -8.464 -12.077  11.860  1.00  0.00           H  
ATOM   1528  HB3 LEU A  97      -7.913 -13.744  11.742  1.00  0.00           H  
ATOM   1529  O   LEU A  97      -7.994 -14.006   9.173  1.00  0.00           O  
ATOM   1530  CG  LEU A  97      -6.766 -12.535  13.091  1.00  0.00           C  
ATOM   1531  HG  LEU A  97      -6.351 -11.528  13.151  1.00  0.00           H  
ATOM   1532  CD1 LEU A  97      -7.693 -12.752  14.292  1.00  0.00           C  
ATOM   1533 HD11 LEU A  97      -8.151 -13.740  14.242  1.00  0.00           H  
ATOM   1534 HD12 LEU A  97      -8.472 -11.989  14.289  1.00  0.00           H  
ATOM   1535 HD13 LEU A  97      -7.124 -12.662  15.217  1.00  0.00           H  
ATOM   1536  CD2 LEU A  97      -5.637 -13.559  13.162  1.00  0.00           C  
ATOM   1537 HD21 LEU A  97      -5.142 -13.522  14.133  1.00  0.00           H  
ATOM   1538 HD22 LEU A  97      -6.040 -14.563  13.028  1.00  0.00           H  
ATOM   1539 HD23 LEU A  97      -4.891 -13.356  12.394  1.00  0.00           H  
ATOM   1540  N   ASN A  98      -7.868 -11.955   8.288  1.00  0.00           N  
ATOM   1541  H   ASN A  98      -7.511 -11.019   8.417  1.00  0.00           H  
ATOM   1542  CA  ASN A  98      -8.709 -12.236   7.120  1.00  0.00           C  
ATOM   1543  HA  ASN A  98      -9.726 -12.424   7.463  1.00  0.00           H  
ATOM   1544  C   ASN A  98      -8.265 -13.486   6.334  1.00  0.00           C  
ATOM   1545  CB  ASN A  98      -8.719 -10.986   6.227  1.00  0.00           C  
ATOM   1546  HB2 ASN A  98      -9.072 -10.129   6.801  1.00  0.00           H  
ATOM   1547  HB3 ASN A  98      -7.705 -10.773   5.887  1.00  0.00           H  
ATOM   1548  O   ASN A  98      -9.113 -14.287   5.951  1.00  0.00           O  
ATOM   1549  CG  ASN A  98      -9.632 -11.141   5.021  1.00  0.00           C  
ATOM   1550  ND2 ASN A  98      -9.087 -11.211   3.830  1.00  0.00           N  
ATOM   1551 HD21 ASN A  98      -8.085 -11.232   3.710  1.00  0.00           H  
ATOM   1552 HD22 ASN A  98      -9.718 -11.345   3.052  1.00  0.00           H  
ATOM   1553  OD1 ASN A  98     -10.846 -11.170   5.133  1.00  0.00           O  
ATOM   1554  N   HIS A  99      -6.956 -13.698   6.145  1.00  0.00           N  
ATOM   1555  H   HIS A  99      -6.287 -13.084   6.588  1.00  0.00           H  
ATOM   1556  CA  HIS A  99      -6.406 -14.855   5.416  1.00  0.00           C  
ATOM   1557  HA  HIS A  99      -6.850 -14.895   4.421  1.00  0.00           H  
ATOM   1558  C   HIS A  99      -6.705 -16.202   6.089  1.00  0.00           C  
ATOM   1559  CB  HIS A  99      -4.885 -14.695   5.248  1.00  0.00           C  
ATOM   1560  HB2 HIS A  99      -4.680 -13.782   4.689  1.00  0.00           H  
ATOM   1561  HB3 HIS A  99      -4.511 -15.535   4.662  1.00  0.00           H  
ATOM   1562  O   HIS A  99      -6.676 -17.237   5.428  1.00  0.00           O  
ATOM   1563  CG  HIS A  99      -4.127 -14.647   6.553  1.00  0.00           C  
ATOM   1564  CD2 HIS A  99      -3.284 -15.600   7.054  1.00  0.00           C  
ATOM   1565  HD2 HIS A  99      -3.011 -16.527   6.571  1.00  0.00           H  
ATOM   1566  ND1 HIS A  99      -4.242 -13.615   7.479  1.00  0.00           N  
ATOM   1567  CE1 HIS A  99      -3.461 -13.958   8.515  1.00  0.00           C  
ATOM   1568  HE1 HIS A  99      -3.342 -13.370   9.413  1.00  0.00           H  
ATOM   1569  NE2 HIS A  99      -2.880 -15.148   8.298  1.00  0.00           N  
ATOM   1570  HE2 HIS A  99      -2.320 -15.615   8.998  1.00  0.00           H  
ATOM   1571  N   LEU A 100      -7.013 -16.215   7.391  1.00  0.00           N  
ATOM   1572  H   LEU A 100      -7.026 -15.336   7.889  1.00  0.00           H  
ATOM   1573  CA  LEU A 100      -7.359 -17.437   8.124  1.00  0.00           C  
ATOM   1574  HA  LEU A 100      -6.795 -18.270   7.704  1.00  0.00           H  
ATOM   1575  C   LEU A 100      -8.841 -17.819   8.011  1.00  0.00           C  
ATOM   1576  CB  LEU A 100      -6.985 -17.283   9.606  1.00  0.00           C  
ATOM   1577  HB2 LEU A 100      -7.270 -18.200  10.122  1.00  0.00           H  
ATOM   1578  HB3 LEU A 100      -7.581 -16.474  10.028  1.00  0.00           H  
ATOM   1579  O   LEU A 100      -9.182 -18.972   8.298  1.00  0.00           O  
ATOM   1580  CG  LEU A 100      -5.508 -16.993   9.910  1.00  0.00           C  
ATOM   1581  HG  LEU A 100      -5.255 -15.995   9.553  1.00  0.00           H  
ATOM   1582  CD1 LEU A 100      -5.327 -17.041  11.426  1.00  0.00           C  
ATOM   1583 HD11 LEU A 100      -5.455 -18.057  11.799  1.00  0.00           H  
ATOM   1584 HD12 LEU A 100      -6.063 -16.389  11.898  1.00  0.00           H  
ATOM   1585 HD13 LEU A 100      -4.327 -16.689  11.681  1.00  0.00           H  
ATOM   1586  CD2 LEU A 100      -4.563 -18.025   9.288  1.00  0.00           C  
ATOM   1587 HD21 LEU A 100      -4.836 -19.031   9.606  1.00  0.00           H  
ATOM   1588 HD22 LEU A 100      -4.597 -17.948   8.201  1.00  0.00           H  
ATOM   1589 HD23 LEU A 100      -3.545 -17.806   9.611  1.00  0.00           H  
ATOM   1590  N   PHE A 101      -9.698 -16.865   7.631  1.00  0.00           N  
ATOM   1591  H   PHE A 101      -9.314 -15.966   7.379  1.00  0.00           H  
ATOM   1592  CA  PHE A 101     -11.160 -16.976   7.689  1.00  0.00           C  
ATOM   1593  HA  PHE A 101     -11.422 -18.028   7.804  1.00  0.00           H  
ATOM   1594  C   PHE A 101     -11.845 -16.511   6.394  1.00  0.00           C  
ATOM   1595  CB  PHE A 101     -11.692 -16.223   8.921  1.00  0.00           C  
ATOM   1596  HB2 PHE A 101     -11.521 -15.156   8.777  1.00  0.00           H  
ATOM   1597  HB3 PHE A 101     -12.770 -16.372   8.992  1.00  0.00           H  
ATOM   1598  O   PHE A 101     -12.990 -16.064   6.425  1.00  0.00           O  
ATOM   1599  CG  PHE A 101     -11.077 -16.653  10.237  1.00  0.00           C  
ATOM   1600  CD1 PHE A 101     -11.395 -17.906  10.792  1.00  0.00           C  
ATOM   1601  HD1 PHE A 101     -12.096 -18.551  10.283  1.00  0.00           H  
ATOM   1602  CD2 PHE A 101     -10.167 -15.808  10.896  1.00  0.00           C  
ATOM   1603  HD2 PHE A 101      -9.920 -14.848  10.467  1.00  0.00           H  
ATOM   1604  CE1 PHE A 101     -10.789 -18.311  11.994  1.00  0.00           C  
ATOM   1605  HE1 PHE A 101     -11.030 -19.267  12.435  1.00  0.00           H  
ATOM   1606  CE2 PHE A 101      -9.559 -16.216  12.095  1.00  0.00           C  
ATOM   1607  HE2 PHE A 101      -8.851 -15.572  12.594  1.00  0.00           H  
ATOM   1608  CZ  PHE A 101      -9.866 -17.472  12.636  1.00  0.00           C  
ATOM   1609  HZ  PHE A 101      -9.403 -17.787  13.560  1.00  0.00           H  
ATOM   1610  N   GLU A 102     -11.155 -16.578   5.248  1.00  0.00           N  
ATOM   1611  H   GLU A 102     -10.186 -16.857   5.290  1.00  0.00           H  
ATOM   1612  CA  GLU A 102     -11.686 -16.085   3.966  1.00  0.00           C  
ATOM   1613  HA  GLU A 102     -11.837 -15.008   4.037  1.00  0.00           H  
ATOM   1614  C   GLU A 102     -13.041 -16.721   3.614  1.00  0.00           C  
ATOM   1615  CB  GLU A 102     -10.706 -16.376   2.815  1.00  0.00           C  
ATOM   1616  HB2 GLU A 102     -11.200 -16.101   1.884  1.00  0.00           H  
ATOM   1617  HB3 GLU A 102     -10.501 -17.446   2.788  1.00  0.00           H  
ATOM   1618  O   GLU A 102     -13.947 -16.027   3.153  1.00  0.00           O  
ATOM   1619  CG  GLU A 102      -9.373 -15.611   2.891  1.00  0.00           C  
ATOM   1620  HG2 GLU A 102      -8.848 -15.925   3.794  1.00  0.00           H  
ATOM   1621  HG3 GLU A 102      -9.585 -14.545   2.965  1.00  0.00           H  
ATOM   1622  CD  GLU A 102      -8.462 -15.864   1.672  1.00  0.00           C  
ATOM   1623  OE1 GLU A 102      -7.336 -15.313   1.636  1.00  0.00           O  
ATOM   1624  OE2 GLU A 102      -8.868 -16.608   0.750  1.00  0.00           O  
ATOM   1625  N   THR A 103     -13.192 -18.028   3.848  1.00  0.00           N  
ATOM   1626  H   THR A 103     -12.414 -18.539   4.241  1.00  0.00           H  
ATOM   1627  CA  THR A 103     -14.440 -18.760   3.595  1.00  0.00           C  
ATOM   1628  HA  THR A 103     -14.769 -18.564   2.575  1.00  0.00           H  
ATOM   1629  C   THR A 103     -15.544 -18.293   4.534  1.00  0.00           C  
ATOM   1630  CB  THR A 103     -14.234 -20.274   3.751  1.00  0.00           C  
ATOM   1631  HB  THR A 103     -13.936 -20.502   4.774  1.00  0.00           H  
ATOM   1632  O   THR A 103     -16.610 -17.889   4.075  1.00  0.00           O  
ATOM   1633  CG2 THR A 103     -15.483 -21.083   3.404  1.00  0.00           C  
ATOM   1634 HG21 THR A 103     -15.270 -22.150   3.464  1.00  0.00           H  
ATOM   1635 HG22 THR A 103     -16.283 -20.863   4.110  1.00  0.00           H  
ATOM   1636 HG23 THR A 103     -15.827 -20.836   2.399  1.00  0.00           H  
ATOM   1637  OG1 THR A 103     -13.218 -20.707   2.875  1.00  0.00           O  
ATOM   1638  HG1 THR A 103     -13.253 -21.667   2.866  1.00  0.00           H  
ATOM   1639  N   GLU A 104     -15.275 -18.290   5.839  1.00  0.00           N  
ATOM   1640  H   GLU A 104     -14.366 -18.595   6.155  1.00  0.00           H  
ATOM   1641  CA  GLU A 104     -16.249 -17.924   6.865  1.00  0.00           C  
ATOM   1642  HA  GLU A 104     -17.127 -18.563   6.766  1.00  0.00           H  
ATOM   1643  C   GLU A 104     -16.727 -16.469   6.699  1.00  0.00           C  
ATOM   1644  CB  GLU A 104     -15.633 -18.144   8.260  1.00  0.00           C  
ATOM   1645  HB2 GLU A 104     -14.730 -17.543   8.372  1.00  0.00           H  
ATOM   1646  HB3 GLU A 104     -16.357 -17.777   8.988  1.00  0.00           H  
ATOM   1647  O   GLU A 104     -17.920 -16.186   6.818  1.00  0.00           O  
ATOM   1648  CG  GLU A 104     -15.333 -19.613   8.631  1.00  0.00           C  
ATOM   1649  HG2 GLU A 104     -16.185 -20.229   8.343  1.00  0.00           H  
ATOM   1650  HG3 GLU A 104     -15.252 -19.665   9.717  1.00  0.00           H  
ATOM   1651  CD  GLU A 104     -14.044 -20.225   8.046  1.00  0.00           C  
ATOM   1652  OE1 GLU A 104     -13.766 -21.418   8.333  1.00  0.00           O  
ATOM   1653  OE2 GLU A 104     -13.268 -19.528   7.357  1.00  0.00           O  
ATOM   1654  N   ILE A 105     -15.820 -15.550   6.348  1.00  0.00           N  
ATOM   1655  H   ILE A 105     -14.857 -15.846   6.275  1.00  0.00           H  
ATOM   1656  CA  ILE A 105     -16.144 -14.146   6.063  1.00  0.00           C  
ATOM   1657  HA  ILE A 105     -16.729 -13.752   6.893  1.00  0.00           H  
ATOM   1658  C   ILE A 105     -17.020 -14.031   4.811  1.00  0.00           C  
ATOM   1659  CB  ILE A 105     -14.849 -13.309   5.941  1.00  0.00           C  
ATOM   1660  HB  ILE A 105     -14.159 -13.832   5.279  1.00  0.00           H  
ATOM   1661  O   ILE A 105     -18.050 -13.353   4.850  1.00  0.00           O  
ATOM   1662  CG1 ILE A 105     -14.192 -13.163   7.333  1.00  0.00           C  
ATOM   1663 HG12 ILE A 105     -14.141 -14.138   7.818  1.00  0.00           H  
ATOM   1664 HG13 ILE A 105     -14.804 -12.515   7.961  1.00  0.00           H  
ATOM   1665  CG2 ILE A 105     -15.133 -11.922   5.330  1.00  0.00           C  
ATOM   1666 HG21 ILE A 105     -15.920 -11.418   5.891  1.00  0.00           H  
ATOM   1667 HG22 ILE A 105     -15.443 -12.019   4.290  1.00  0.00           H  
ATOM   1668 HG23 ILE A 105     -14.232 -11.308   5.336  1.00  0.00           H  
ATOM   1669  CD1 ILE A 105     -12.765 -12.606   7.281  1.00  0.00           C  
ATOM   1670 HD11 ILE A 105     -12.316 -12.685   8.271  1.00  0.00           H  
ATOM   1671 HD12 ILE A 105     -12.773 -11.556   6.990  1.00  0.00           H  
ATOM   1672 HD13 ILE A 105     -12.165 -13.183   6.578  1.00  0.00           H  
ATOM   1673  N   LYS A 106     -16.649 -14.694   3.706  1.00  0.00           N  
ATOM   1674  H   LYS A 106     -15.811 -15.257   3.742  1.00  0.00           H  
ATOM   1675  CA  LYS A 106     -17.429 -14.660   2.457  1.00  0.00           C  
ATOM   1676  HA  LYS A 106     -17.550 -13.624   2.139  1.00  0.00           H  
ATOM   1677  C   LYS A 106     -18.839 -15.207   2.666  1.00  0.00           C  
ATOM   1678  CB  LYS A 106     -16.703 -15.442   1.351  1.00  0.00           C  
ATOM   1679  HB2 LYS A 106     -16.331 -16.383   1.757  1.00  0.00           H  
ATOM   1680  HB3 LYS A 106     -17.412 -15.674   0.556  1.00  0.00           H  
ATOM   1681  O   LYS A 106     -19.803 -14.580   2.233  1.00  0.00           O  
ATOM   1682  CG  LYS A 106     -15.547 -14.638   0.738  1.00  0.00           C  
ATOM   1683  HG2 LYS A 106     -15.955 -13.779   0.204  1.00  0.00           H  
ATOM   1684  HG3 LYS A 106     -14.891 -14.270   1.527  1.00  0.00           H  
ATOM   1685  CD  LYS A 106     -14.735 -15.503  -0.236  1.00  0.00           C  
ATOM   1686  HD2 LYS A 106     -14.338 -16.360   0.308  1.00  0.00           H  
ATOM   1687  HD3 LYS A 106     -15.383 -15.855  -1.039  1.00  0.00           H  
ATOM   1688  CE  LYS A 106     -13.576 -14.685  -0.818  1.00  0.00           C  
ATOM   1689  HE2 LYS A 106     -13.013 -14.257   0.012  1.00  0.00           H  
ATOM   1690  HE3 LYS A 106     -13.988 -13.858  -1.397  1.00  0.00           H  
ATOM   1691  NZ  LYS A 106     -12.671 -15.508  -1.660  1.00  0.00           N  
ATOM   1692  HZ1 LYS A 106     -13.168 -15.928  -2.432  1.00  0.00           H  
ATOM   1693  HZ2 LYS A 106     -11.923 -14.937  -2.029  1.00  0.00           H  
ATOM   1694  HZ3 LYS A 106     -12.239 -16.232  -1.105  1.00  0.00           H  
ATOM   1695  N   GLU A 107     -18.978 -16.331   3.363  1.00  0.00           N  
ATOM   1696  H   GLU A 107     -18.145 -16.802   3.686  1.00  0.00           H  
ATOM   1697  CA  GLU A 107     -20.279 -16.929   3.682  1.00  0.00           C  
ATOM   1698  HA  GLU A 107     -20.841 -17.084   2.761  1.00  0.00           H  
ATOM   1699  C   GLU A 107     -21.124 -16.016   4.581  1.00  0.00           C  
ATOM   1700  CB  GLU A 107     -20.073 -18.289   4.360  1.00  0.00           C  
ATOM   1701  HB2 GLU A 107     -19.360 -18.176   5.176  1.00  0.00           H  
ATOM   1702  HB3 GLU A 107     -21.026 -18.619   4.774  1.00  0.00           H  
ATOM   1703  O   GLU A 107     -22.309 -15.804   4.307  1.00  0.00           O  
ATOM   1704  CG  GLU A 107     -19.580 -19.358   3.372  1.00  0.00           C  
ATOM   1705  HG2 GLU A 107     -20.337 -19.480   2.598  1.00  0.00           H  
ATOM   1706  HG3 GLU A 107     -18.666 -19.015   2.888  1.00  0.00           H  
ATOM   1707  CD  GLU A 107     -19.317 -20.718   4.039  1.00  0.00           C  
ATOM   1708  OE1 GLU A 107     -19.037 -21.673   3.280  1.00  0.00           O  
ATOM   1709  OE2 GLU A 107     -19.422 -20.811   5.283  1.00  0.00           O  
ATOM   1710  N   ALA A 108     -20.517 -15.420   5.613  1.00  0.00           N  
ATOM   1711  H   ALA A 108     -19.553 -15.652   5.807  1.00  0.00           H  
ATOM   1712  CA  ALA A 108     -21.188 -14.482   6.508  1.00  0.00           C  
ATOM   1713  HA  ALA A 108     -22.040 -14.988   6.963  1.00  0.00           H  
ATOM   1714  C   ALA A 108     -21.726 -13.254   5.757  1.00  0.00           C  
ATOM   1715  CB  ALA A 108     -20.209 -14.077   7.618  1.00  0.00           C  
ATOM   1716  HB1 ALA A 108     -19.298 -13.663   7.185  1.00  0.00           H  
ATOM   1717  HB2 ALA A 108     -19.946 -14.950   8.215  1.00  0.00           H  
ATOM   1718  HB3 ALA A 108     -20.660 -13.321   8.261  1.00  0.00           H  
ATOM   1719  O   ALA A 108     -22.905 -12.910   5.893  1.00  0.00           O  
ATOM   1720  N   LEU A 109     -20.890 -12.621   4.931  1.00  0.00           N  
ATOM   1721  H   LEU A 109     -19.942 -12.962   4.859  1.00  0.00           H  
ATOM   1722  CA  LEU A 109     -21.269 -11.443   4.151  1.00  0.00           C  
ATOM   1723  HA  LEU A 109     -21.751 -10.721   4.811  1.00  0.00           H  
ATOM   1724  C   LEU A 109     -22.303 -11.778   3.075  1.00  0.00           C  
ATOM   1725  CB  LEU A 109     -20.009 -10.809   3.537  1.00  0.00           C  
ATOM   1726  HB2 LEU A 109     -19.463 -11.576   2.987  1.00  0.00           H  
ATOM   1727  HB3 LEU A 109     -20.316 -10.048   2.820  1.00  0.00           H  
ATOM   1728  O   LEU A 109     -23.273 -11.042   2.911  1.00  0.00           O  
ATOM   1729  CG  LEU A 109     -19.059 -10.158   4.560  1.00  0.00           C  
ATOM   1730  HG  LEU A 109     -18.704 -10.905   5.270  1.00  0.00           H  
ATOM   1731  CD1 LEU A 109     -17.856  -9.575   3.822  1.00  0.00           C  
ATOM   1732 HD11 LEU A 109     -17.352 -10.362   3.262  1.00  0.00           H  
ATOM   1733 HD12 LEU A 109     -18.180  -8.792   3.136  1.00  0.00           H  
ATOM   1734 HD13 LEU A 109     -17.149  -9.152   4.536  1.00  0.00           H  
ATOM   1735  CD2 LEU A 109     -19.729  -9.029   5.350  1.00  0.00           C  
ATOM   1736 HD21 LEU A 109     -18.992  -8.557   6.001  1.00  0.00           H  
ATOM   1737 HD22 LEU A 109     -20.519  -9.429   5.986  1.00  0.00           H  
ATOM   1738 HD23 LEU A 109     -20.138  -8.284   4.669  1.00  0.00           H  
ATOM   1739  N   PHE A 110     -22.163 -12.913   2.391  1.00  0.00           N  
ATOM   1740  H   PHE A 110     -21.337 -13.475   2.542  1.00  0.00           H  
ATOM   1741  CA  PHE A 110     -23.128 -13.348   1.385  1.00  0.00           C  
ATOM   1742  HA  PHE A 110     -23.276 -12.532   0.677  1.00  0.00           H  
ATOM   1743  C   PHE A 110     -24.493 -13.694   1.992  1.00  0.00           C  
ATOM   1744  CB  PHE A 110     -22.542 -14.540   0.635  1.00  0.00           C  
ATOM   1745  HB2 PHE A 110     -22.428 -15.378   1.323  1.00  0.00           H  
ATOM   1746  HB3 PHE A 110     -21.548 -14.272   0.278  1.00  0.00           H  
ATOM   1747  O   PHE A 110     -25.531 -13.373   1.410  1.00  0.00           O  
ATOM   1748  CG  PHE A 110     -23.349 -14.967  -0.568  1.00  0.00           C  
ATOM   1749  CD1 PHE A 110     -23.944 -16.239  -0.604  1.00  0.00           C  
ATOM   1750  HD1 PHE A 110     -23.858 -16.894   0.251  1.00  0.00           H  
ATOM   1751  CD2 PHE A 110     -23.407 -14.131  -1.698  1.00  0.00           C  
ATOM   1752  HD2 PHE A 110     -22.936 -13.159  -1.676  1.00  0.00           H  
ATOM   1753  CE1 PHE A 110     -24.510 -16.708  -1.800  1.00  0.00           C  
ATOM   1754  HE1 PHE A 110     -24.809 -17.744  -1.865  1.00  0.00           H  
ATOM   1755  CE2 PHE A 110     -24.023 -14.579  -2.877  1.00  0.00           C  
ATOM   1756  HE2 PHE A 110     -24.025 -13.946  -3.753  1.00  0.00           H  
ATOM   1757  CZ  PHE A 110     -24.543 -15.881  -2.940  1.00  0.00           C  
ATOM   1758  HZ  PHE A 110     -24.917 -16.255  -3.882  1.00  0.00           H  
ATOM   1759  N   SER A 111     -24.515 -14.289   3.188  1.00  0.00           N  
ATOM   1760  H   SER A 111     -23.639 -14.579   3.599  1.00  0.00           H  
ATOM   1761  CA  SER A 111     -25.752 -14.510   3.940  1.00  0.00           C  
ATOM   1762  HA  SER A 111     -26.434 -15.102   3.329  1.00  0.00           H  
ATOM   1763  C   SER A 111     -26.447 -13.190   4.285  1.00  0.00           C  
ATOM   1764  CB  SER A 111     -25.456 -15.289   5.223  1.00  0.00           C  
ATOM   1765  HB2 SER A 111     -24.782 -14.710   5.854  1.00  0.00           H  
ATOM   1766  HB3 SER A 111     -24.973 -16.234   4.974  1.00  0.00           H  
ATOM   1767  O   SER A 111     -27.660 -13.094   4.131  1.00  0.00           O  
ATOM   1768  OG  SER A 111     -26.654 -15.550   5.936  1.00  0.00           O  
ATOM   1769  HG  SER A 111     -27.302 -14.871   5.733  1.00  0.00           H  
ATOM   1770  N   ILE A 112     -25.696 -12.174   4.722  1.00  0.00           N  
ATOM   1771  H   ILE A 112     -24.706 -12.332   4.847  1.00  0.00           H  
ATOM   1772  CA  ILE A 112     -26.229 -10.838   5.044  1.00  0.00           C  
ATOM   1773  HA  ILE A 112     -27.106 -10.945   5.682  1.00  0.00           H  
ATOM   1774  C   ILE A 112     -26.688 -10.096   3.785  1.00  0.00           C  
ATOM   1775  CB  ILE A 112     -25.156 -10.029   5.806  1.00  0.00           C  
ATOM   1776  HB  ILE A 112     -24.212 -10.108   5.267  1.00  0.00           H  
ATOM   1777  O   ILE A 112     -27.656  -9.340   3.818  1.00  0.00           O  
ATOM   1778  CG1 ILE A 112     -24.973 -10.636   7.214  1.00  0.00           C  
ATOM   1779 HG12 ILE A 112     -25.842 -10.404   7.830  1.00  0.00           H  
ATOM   1780 HG13 ILE A 112     -24.895 -11.722   7.147  1.00  0.00           H  
ATOM   1781  CG2 ILE A 112     -25.526  -8.534   5.894  1.00  0.00           C  
ATOM   1782 HG21 ILE A 112     -26.546  -8.440   6.268  1.00  0.00           H  
ATOM   1783 HG22 ILE A 112     -24.849  -7.998   6.559  1.00  0.00           H  
ATOM   1784 HG23 ILE A 112     -25.454  -8.071   4.910  1.00  0.00           H  
ATOM   1785  CD1 ILE A 112     -23.712 -10.134   7.913  1.00  0.00           C  
ATOM   1786 HD11 ILE A 112     -23.555 -10.701   8.831  1.00  0.00           H  
ATOM   1787 HD12 ILE A 112     -22.842 -10.257   7.267  1.00  0.00           H  
ATOM   1788 HD13 ILE A 112     -23.843  -9.084   8.177  1.00  0.00           H  
ATOM   1789  N   TYR A 113     -25.996 -10.299   2.667  1.00  0.00           N  
ATOM   1790  H   TYR A 113     -25.148 -10.845   2.720  1.00  0.00           H  
ATOM   1791  CA  TYR A 113     -26.368  -9.722   1.382  1.00  0.00           C  
ATOM   1792  HA  TYR A 113     -26.462  -8.641   1.489  1.00  0.00           H  
ATOM   1793  C   TYR A 113     -27.710 -10.262   0.880  1.00  0.00           C  
ATOM   1794  CB  TYR A 113     -25.261 -10.026   0.371  1.00  0.00           C  
ATOM   1795  HB2 TYR A 113     -24.315  -9.658   0.768  1.00  0.00           H  
ATOM   1796  HB3 TYR A 113     -25.165 -11.103   0.241  1.00  0.00           H  
ATOM   1797  O   TYR A 113     -28.547  -9.494   0.410  1.00  0.00           O  
ATOM   1798  CG  TYR A 113     -25.510  -9.387  -0.974  1.00  0.00           C  
ATOM   1799  CD1 TYR A 113     -25.912 -10.157  -2.081  1.00  0.00           C  
ATOM   1800  HD1 TYR A 113     -26.023 -11.227  -1.984  1.00  0.00           H  
ATOM   1801  CD2 TYR A 113     -25.373  -7.998  -1.099  1.00  0.00           C  
ATOM   1802  HD2 TYR A 113     -25.043  -7.420  -0.249  1.00  0.00           H  
ATOM   1803  CE1 TYR A 113     -26.178  -9.526  -3.313  1.00  0.00           C  
ATOM   1804  HE1 TYR A 113     -26.485 -10.099  -4.176  1.00  0.00           H  
ATOM   1805  CE2 TYR A 113     -25.643  -7.365  -2.322  1.00  0.00           C  
ATOM   1806  HE2 TYR A 113     -25.526  -6.296  -2.418  1.00  0.00           H  
ATOM   1807  OH  TYR A 113     -26.283  -7.504  -4.616  1.00  0.00           O  
ATOM   1808  HH  TYR A 113     -26.080  -6.567  -4.558  1.00  0.00           H  
ATOM   1809  CZ  TYR A 113     -26.045  -8.126  -3.434  1.00  0.00           C  
ATOM   1810  N   LYS A 114     -27.917 -11.580   1.005  1.00  0.00           N  
ATOM   1811  H   LYS A 114     -27.164 -12.135   1.385  1.00  0.00           H  
ATOM   1812  CA  LYS A 114     -29.156 -12.264   0.607  1.00  0.00           C  
ATOM   1813  HA  LYS A 114     -29.464 -11.905  -0.375  1.00  0.00           H  
ATOM   1814  C   LYS A 114     -30.337 -11.986   1.526  1.00  0.00           C  
ATOM   1815  CB  LYS A 114     -28.913 -13.774   0.561  1.00  0.00           C  
ATOM   1816  HB2 LYS A 114     -28.353 -14.090   1.441  1.00  0.00           H  
ATOM   1817  HB3 LYS A 114     -29.877 -14.281   0.570  1.00  0.00           H  
ATOM   1818  O   LYS A 114     -31.478 -12.130   1.088  1.00  0.00           O  
ATOM   1819  CG  LYS A 114     -28.172 -14.174  -0.714  1.00  0.00           C  
ATOM   1820  HG2 LYS A 114     -28.734 -13.811  -1.575  1.00  0.00           H  
ATOM   1821  HG3 LYS A 114     -27.173 -13.738  -0.730  1.00  0.00           H  
ATOM   1822  CD  LYS A 114     -28.078 -15.698  -0.777  1.00  0.00           C  
ATOM   1823  HD2 LYS A 114     -27.357 -16.039  -0.034  1.00  0.00           H  
ATOM   1824  HD3 LYS A 114     -29.053 -16.139  -0.570  1.00  0.00           H  
ATOM   1825  CE  LYS A 114     -27.635 -16.094  -2.179  1.00  0.00           C  
ATOM   1826  HE2 LYS A 114     -26.713 -15.555  -2.395  1.00  0.00           H  
ATOM   1827  HE3 LYS A 114     -28.386 -15.756  -2.893  1.00  0.00           H  
ATOM   1828  NZ  LYS A 114     -27.442 -17.560  -2.282  1.00  0.00           N  
ATOM   1829  HZ1 LYS A 114     -28.313 -18.043  -2.117  1.00  0.00           H  
ATOM   1830  HZ2 LYS A 114     -27.093 -17.805  -3.197  1.00  0.00           H  
ATOM   1831  HZ3 LYS A 114     -26.770 -17.857  -1.589  1.00  0.00           H  
ATOM   1832  N   ASP A 115     -30.079 -11.626   2.778  1.00  0.00           N  
ATOM   1833  H   ASP A 115     -29.120 -11.557   3.085  1.00  0.00           H  
ATOM   1834  CA  ASP A 115     -31.124 -11.191   3.692  1.00  0.00           C  
ATOM   1835  HA  ASP A 115     -31.935 -11.919   3.666  1.00  0.00           H  
ATOM   1836  C   ASP A 115     -31.688  -9.839   3.226  1.00  0.00           C  
ATOM   1837  CB  ASP A 115     -30.595 -11.168   5.133  1.00  0.00           C  
ATOM   1838  HB2 ASP A 115     -29.755 -10.477   5.203  1.00  0.00           H  
ATOM   1839  HB3 ASP A 115     -30.242 -12.164   5.398  1.00  0.00           H  
ATOM   1840  O   ASP A 115     -31.117  -8.774   3.458  1.00  0.00           O  
ATOM   1841  CG  ASP A 115     -31.678 -10.747   6.131  1.00  0.00           C  
ATOM   1842  OD1 ASP A 115     -32.878 -10.742   5.763  1.00  0.00           O  
ATOM   1843  OD2 ASP A 115     -31.319 -10.384   7.270  1.00  0.00           O  
ATOM   1844  N   GLY A 116     -32.821  -9.898   2.523  1.00  0.00           N  
ATOM   1845  H   GLY A 116     -33.167 -10.817   2.285  1.00  0.00           H  
ATOM   1846  CA  GLY A 116     -33.563  -8.727   2.058  1.00  0.00           C  
ATOM   1847  HA2 GLY A 116     -34.272  -9.034   1.288  1.00  0.00           H  
ATOM   1848  HA3 GLY A 116     -32.863  -8.015   1.621  1.00  0.00           H  
ATOM   1849  C   GLY A 116     -34.337  -8.005   3.164  1.00  0.00           C  
ATOM   1850  O   GLY A 116     -35.092  -7.080   2.863  1.00  0.00           O  
ATOM   1851  N   SER A 117     -34.214  -8.427   4.429  1.00  0.00           N  
ATOM   1852  H   SER A 117     -33.580  -9.183   4.648  1.00  0.00           H  
ATOM   1853  CA  SER A 117     -34.845  -7.727   5.540  1.00  0.00           C  
ATOM   1854  HA  SER A 117     -35.865  -7.499   5.232  1.00  0.00           H  
ATOM   1855  C   SER A 117     -34.132  -6.397   5.814  1.00  0.00           C  
ATOM   1856  CB  SER A 117     -34.968  -8.619   6.784  1.00  0.00           C  
ATOM   1857  HB2 SER A 117     -35.726  -8.187   7.437  1.00  0.00           H  
ATOM   1858  HB3 SER A 117     -35.303  -9.614   6.490  1.00  0.00           H  
ATOM   1859  O   SER A 117     -32.924  -6.325   6.042  1.00  0.00           O  
ATOM   1860  OG  SER A 117     -33.774  -8.726   7.525  1.00  0.00           O  
ATOM   1861  HG  SER A 117     -33.229  -9.411   7.130  1.00  0.00           H  
ATOM   1862  N   ASN A 118     -34.902  -5.309   5.804  1.00  0.00           N  
ATOM   1863  H   ASN A 118     -35.842  -5.397   5.443  1.00  0.00           H  
ATOM   1864  CA  ASN A 118     -34.381  -3.976   6.114  1.00  0.00           C  
ATOM   1865  HA  ASN A 118     -33.321  -3.939   5.860  1.00  0.00           H  
ATOM   1866  C   ASN A 118     -34.459  -3.657   7.617  1.00  0.00           C  
ATOM   1867  CB  ASN A 118     -35.080  -2.936   5.220  1.00  0.00           C  
ATOM   1868  HB2 ASN A 118     -36.161  -3.009   5.339  1.00  0.00           H  
ATOM   1869  HB3 ASN A 118     -34.773  -1.936   5.527  1.00  0.00           H  
ATOM   1870  O   ASN A 118     -33.847  -2.701   8.075  1.00  0.00           O  
ATOM   1871  CG  ASN A 118     -34.732  -3.076   3.743  1.00  0.00           C  
ATOM   1872  ND2 ASN A 118     -35.326  -2.273   2.894  1.00  0.00           N  
ATOM   1873 HD21 ASN A 118     -35.966  -1.560   3.212  1.00  0.00           H  
ATOM   1874 HD22 ASN A 118     -35.085  -2.418   1.924  1.00  0.00           H  
ATOM   1875  OD1 ASN A 118     -33.945  -3.896   3.315  1.00  0.00           O  
ATOM   1876  N   GLY A 119     -35.195  -4.451   8.403  1.00  0.00           N  
ATOM   1877  H   GLY A 119     -35.590  -5.284   7.989  1.00  0.00           H  
ATOM   1878  CA  GLY A 119     -35.632  -4.076   9.753  1.00  0.00           C  
ATOM   1879  HA2 GLY A 119     -36.219  -3.160   9.692  1.00  0.00           H  
ATOM   1880  HA3 GLY A 119     -36.274  -4.866  10.144  1.00  0.00           H  
ATOM   1881  C   GLY A 119     -34.519  -3.844  10.780  1.00  0.00           C  
ATOM   1882  O   GLY A 119     -34.691  -3.010  11.660  1.00  0.00           O  
ATOM   1883  N   TRP A 120     -33.387  -4.546  10.679  1.00  0.00           N  
ATOM   1884  H   TRP A 120     -33.285  -5.215   9.929  1.00  0.00           H  
ATOM   1885  CA  TRP A 120     -32.315  -4.454  11.680  1.00  0.00           C  
ATOM   1886  HA  TRP A 120     -32.750  -4.185  12.643  1.00  0.00           H  
ATOM   1887  C   TRP A 120     -31.268  -3.375  11.371  1.00  0.00           C  
ATOM   1888  CB  TRP A 120     -31.669  -5.832  11.845  1.00  0.00           C  
ATOM   1889  HB2 TRP A 120     -30.974  -5.788  12.684  1.00  0.00           H  
ATOM   1890  HB3 TRP A 120     -32.440  -6.556  12.109  1.00  0.00           H  
ATOM   1891  O   TRP A 120     -30.596  -2.898  12.284  1.00  0.00           O  
ATOM   1892  CG  TRP A 120     -30.923  -6.333  10.648  1.00  0.00           C  
ATOM   1893  CD1 TRP A 120     -31.412  -7.152   9.688  1.00  0.00           C  
ATOM   1894  HD1 TRP A 120     -32.405  -7.577   9.664  1.00  0.00           H  
ATOM   1895  CD2 TRP A 120     -29.533  -6.076  10.287  1.00  0.00           C  
ATOM   1896  CE2 TRP A 120     -29.257  -6.775   9.074  1.00  0.00           C  
ATOM   1897  CE3 TRP A 120     -28.476  -5.344  10.876  1.00  0.00           C  
ATOM   1898  HE3 TRP A 120     -28.651  -4.824  11.807  1.00  0.00           H  
ATOM   1899  NE1 TRP A 120     -30.430  -7.432   8.764  1.00  0.00           N  
ATOM   1900  HE1 TRP A 120     -30.571  -8.104   8.024  1.00  0.00           H  
ATOM   1901  CH2 TRP A 120     -26.988  -5.955   9.044  1.00  0.00           C  
ATOM   1902  HH2 TRP A 120     -26.020  -5.918   8.568  1.00  0.00           H  
ATOM   1903  CZ2 TRP A 120     -28.014  -6.696   8.441  1.00  0.00           C  
ATOM   1904  HZ2 TRP A 120     -27.856  -7.225   7.513  1.00  0.00           H  
ATOM   1905  CZ3 TRP A 120     -27.208  -5.294  10.266  1.00  0.00           C  
ATOM   1906  HZ3 TRP A 120     -26.401  -4.749  10.733  1.00  0.00           H  
ATOM   1907  N   TRP A 121     -31.111  -2.983  10.101  1.00  0.00           N  
ATOM   1908  H   TRP A 121     -31.695  -3.403   9.393  1.00  0.00           H  
ATOM   1909  CA  TRP A 121     -30.117  -1.985   9.692  1.00  0.00           C  
ATOM   1910  HA  TRP A 121     -29.465  -1.764  10.537  1.00  0.00           H  
ATOM   1911  C   TRP A 121     -30.731  -0.648   9.287  1.00  0.00           C  
ATOM   1912  CB  TRP A 121     -29.221  -2.546   8.583  1.00  0.00           C  
ATOM   1913  HB2 TRP A 121     -28.480  -1.790   8.324  1.00  0.00           H  
ATOM   1914  HB3 TRP A 121     -28.671  -3.399   8.980  1.00  0.00           H  
ATOM   1915  O   TRP A 121     -30.098   0.384   9.503  1.00  0.00           O  
ATOM   1916  CG  TRP A 121     -29.905  -2.980   7.323  1.00  0.00           C  
ATOM   1917  CD1 TRP A 121     -30.330  -4.230   7.049  1.00  0.00           C  
ATOM   1918  HD1 TRP A 121     -30.268  -5.070   7.725  1.00  0.00           H  
ATOM   1919  CD2 TRP A 121     -30.284  -2.180   6.164  1.00  0.00           C  
ATOM   1920  CE2 TRP A 121     -30.864  -3.048   5.191  1.00  0.00           C  
ATOM   1921  CE3 TRP A 121     -30.203  -0.809   5.840  1.00  0.00           C  
ATOM   1922  HE3 TRP A 121     -29.774  -0.121   6.553  1.00  0.00           H  
ATOM   1923  NE1 TRP A 121     -30.869  -4.289   5.786  1.00  0.00           N  
ATOM   1924  HE1 TRP A 121     -31.349  -5.108   5.442  1.00  0.00           H  
ATOM   1925  CH2 TRP A 121     -31.240  -1.207   3.666  1.00  0.00           C  
ATOM   1926  HH2 TRP A 121     -31.599  -0.833   2.719  1.00  0.00           H  
ATOM   1927  CZ2 TRP A 121     -31.299  -2.581   3.947  1.00  0.00           C  
ATOM   1928  HZ2 TRP A 121     -31.680  -3.278   3.215  1.00  0.00           H  
ATOM   1929  CZ3 TRP A 121     -30.694  -0.324   4.614  1.00  0.00           C  
ATOM   1930  HZ3 TRP A 121     -30.634   0.732   4.394  1.00  0.00           H  
ATOM   1931  N   PHE A 122     -31.940  -0.632   8.724  1.00  0.00           N  
ATOM   1932  H   PHE A 122     -32.449  -1.497   8.617  1.00  0.00           H  
ATOM   1933  CA  PHE A 122     -32.571   0.587   8.221  1.00  0.00           C  
ATOM   1934  HA  PHE A 122     -31.896   1.040   7.495  1.00  0.00           H  
ATOM   1935  C   PHE A 122     -32.809   1.594   9.350  1.00  0.00           C  
ATOM   1936  CB  PHE A 122     -33.866   0.223   7.498  1.00  0.00           C  
ATOM   1937  HB2 PHE A 122     -33.620  -0.517   6.736  1.00  0.00           H  
ATOM   1938  HB3 PHE A 122     -34.561  -0.226   8.208  1.00  0.00           H  
ATOM   1939  O   PHE A 122     -33.366   1.262  10.393  1.00  0.00           O  
ATOM   1940  CG  PHE A 122     -34.546   1.381   6.811  1.00  0.00           C  
ATOM   1941  CD1 PHE A 122     -35.583   2.078   7.457  1.00  0.00           C  
ATOM   1942  HD1 PHE A 122     -35.890   1.792   8.452  1.00  0.00           H  
ATOM   1943  CD2 PHE A 122     -34.131   1.767   5.524  1.00  0.00           C  
ATOM   1944  HD2 PHE A 122     -33.329   1.236   5.032  1.00  0.00           H  
ATOM   1945  CE1 PHE A 122     -36.203   3.163   6.814  1.00  0.00           C  
ATOM   1946  HE1 PHE A 122     -36.984   3.714   7.317  1.00  0.00           H  
ATOM   1947  CE2 PHE A 122     -34.751   2.852   4.882  1.00  0.00           C  
ATOM   1948  HE2 PHE A 122     -34.424   3.159   3.900  1.00  0.00           H  
ATOM   1949  CZ  PHE A 122     -35.786   3.551   5.529  1.00  0.00           C  
ATOM   1950  HZ  PHE A 122     -36.248   4.399   5.045  1.00  0.00           H  
ATOM   1951  N   GLY A 123     -32.346   2.831   9.157  1.00  0.00           N  
ATOM   1952  H   GLY A 123     -31.934   3.058   8.263  1.00  0.00           H  
ATOM   1953  CA  GLY A 123     -32.368   3.872  10.189  1.00  0.00           C  
ATOM   1954  HA2 GLY A 123     -33.349   3.879  10.663  1.00  0.00           H  
ATOM   1955  HA3 GLY A 123     -32.212   4.841   9.715  1.00  0.00           H  
ATOM   1956  C   GLY A 123     -31.313   3.708  11.295  1.00  0.00           C  
ATOM   1957  O   GLY A 123     -31.156   4.607  12.119  1.00  0.00           O  
ATOM   1958  N   HIS A 124     -30.533   2.622  11.307  1.00  0.00           N  
ATOM   1959  H   HIS A 124     -30.694   1.902  10.618  1.00  0.00           H  
ATOM   1960  CA  HIS A 124     -29.438   2.419  12.252  1.00  0.00           C  
ATOM   1961  HA  HIS A 124     -29.583   3.078  13.108  1.00  0.00           H  
ATOM   1962  C   HIS A 124     -28.093   2.777  11.600  1.00  0.00           C  
ATOM   1963  CB  HIS A 124     -29.491   0.985  12.799  1.00  0.00           C  
ATOM   1964  HB2 HIS A 124     -30.507   0.777  13.134  1.00  0.00           H  
ATOM   1965  HB3 HIS A 124     -29.258   0.272  12.008  1.00  0.00           H  
ATOM   1966  O   HIS A 124     -27.519   1.987  10.847  1.00  0.00           O  
ATOM   1967  CG  HIS A 124     -28.557   0.766  13.963  1.00  0.00           C  
ATOM   1968  CD2 HIS A 124     -28.903   0.305  15.204  1.00  0.00           C  
ATOM   1969  HD2 HIS A 124     -29.892   0.006  15.517  1.00  0.00           H  
ATOM   1970  ND1 HIS A 124     -27.208   1.039  13.993  1.00  0.00           N  
ATOM   1971  HD1 HIS A 124     -26.685   1.428  13.221  1.00  0.00           H  
ATOM   1972  CE1 HIS A 124     -26.754   0.743  15.225  1.00  0.00           C  
ATOM   1973  HE1 HIS A 124     -25.740   0.850  15.581  1.00  0.00           H  
ATOM   1974  NE2 HIS A 124     -27.753   0.308  15.996  1.00  0.00           N  
ATOM   1975  N   LEU A 125     -27.548   3.957  11.928  1.00  0.00           N  
ATOM   1976  H   LEU A 125     -28.106   4.568  12.507  1.00  0.00           H  
ATOM   1977  CA  LEU A 125     -26.383   4.551  11.248  1.00  0.00           C  
ATOM   1978  HA  LEU A 125     -26.662   4.741  10.212  1.00  0.00           H  
ATOM   1979  C   LEU A 125     -25.156   3.626  11.189  1.00  0.00           C  
ATOM   1980  CB  LEU A 125     -26.060   5.906  11.909  1.00  0.00           C  
ATOM   1981  HB2 LEU A 125     -26.954   6.530  11.885  1.00  0.00           H  
ATOM   1982  HB3 LEU A 125     -25.795   5.736  12.952  1.00  0.00           H  
ATOM   1983  O   LEU A 125     -24.613   3.392  10.110  1.00  0.00           O  
ATOM   1984  CG  LEU A 125     -24.913   6.679  11.230  1.00  0.00           C  
ATOM   1985  HG  LEU A 125     -24.015   6.062  11.242  1.00  0.00           H  
ATOM   1986  CD1 LEU A 125     -25.238   7.043   9.785  1.00  0.00           C  
ATOM   1987 HD11 LEU A 125     -24.434   7.668   9.395  1.00  0.00           H  
ATOM   1988 HD12 LEU A 125     -26.177   7.594   9.728  1.00  0.00           H  
ATOM   1989 HD13 LEU A 125     -25.299   6.150   9.163  1.00  0.00           H  
ATOM   1990  CD2 LEU A 125     -24.618   7.971  11.992  1.00  0.00           C  
ATOM   1991 HD21 LEU A 125     -23.739   8.454  11.564  1.00  0.00           H  
ATOM   1992 HD22 LEU A 125     -24.428   7.771  13.046  1.00  0.00           H  
ATOM   1993 HD23 LEU A 125     -25.461   8.657  11.908  1.00  0.00           H  
ATOM   1994  N   HIS A 126     -24.749   3.059  12.330  1.00  0.00           N  
ATOM   1995  H   HIS A 126     -25.205   3.337  13.187  1.00  0.00           H  
ATOM   1996  CA  HIS A 126     -23.602   2.146  12.391  1.00  0.00           C  
ATOM   1997  HA  HIS A 126     -22.732   2.652  11.972  1.00  0.00           H  
ATOM   1998  C   HIS A 126     -23.825   0.880  11.547  1.00  0.00           C  
ATOM   1999  CB  HIS A 126     -23.292   1.809  13.856  1.00  0.00           C  
ATOM   2000  HB2 HIS A 126     -24.187   1.401  14.324  1.00  0.00           H  
ATOM   2001  HB3 HIS A 126     -23.013   2.718  14.389  1.00  0.00           H  
ATOM   2002  O   HIS A 126     -23.027   0.600  10.660  1.00  0.00           O  
ATOM   2003  CG  HIS A 126     -22.183   0.805  14.008  1.00  0.00           C  
ATOM   2004  CD2 HIS A 126     -22.273  -0.447  14.557  1.00  0.00           C  
ATOM   2005  HD2 HIS A 126     -23.150  -0.899  14.995  1.00  0.00           H  
ATOM   2006  ND1 HIS A 126     -20.893   0.949  13.560  1.00  0.00           N  
ATOM   2007  HD1 HIS A 126     -20.493   1.729  13.059  1.00  0.00           H  
ATOM   2008  CE1 HIS A 126     -20.225  -0.186  13.803  1.00  0.00           C  
ATOM   2009  HE1 HIS A 126     -19.199  -0.380  13.528  1.00  0.00           H  
ATOM   2010  NE2 HIS A 126     -21.023  -1.053  14.434  1.00  0.00           N  
ATOM   2011  N   ALA A 127     -24.934   0.164  11.762  1.00  0.00           N  
ATOM   2012  H   ALA A 127     -25.531   0.400  12.542  1.00  0.00           H  
ATOM   2013  CA  ALA A 127     -25.285  -1.042  11.017  1.00  0.00           C  
ATOM   2014  HA  ALA A 127     -24.512  -1.791  11.183  1.00  0.00           H  
ATOM   2015  C   ALA A 127     -25.375  -0.810   9.500  1.00  0.00           C  
ATOM   2016  CB  ALA A 127     -26.615  -1.570  11.567  1.00  0.00           C  
ATOM   2017  HB1 ALA A 127     -26.532  -1.770  12.635  1.00  0.00           H  
ATOM   2018  HB2 ALA A 127     -26.885  -2.493  11.054  1.00  0.00           H  
ATOM   2019  HB3 ALA A 127     -27.406  -0.838  11.401  1.00  0.00           H  
ATOM   2020  O   ALA A 127     -24.786  -1.575   8.742  1.00  0.00           O  
ATOM   2021  N   THR A 128     -26.049   0.258   9.051  1.00  0.00           N  
ATOM   2022  H   THR A 128     -26.509   0.858   9.721  1.00  0.00           H  
ATOM   2023  CA  THR A 128     -26.152   0.583   7.616  1.00  0.00           C  
ATOM   2024  HA  THR A 128     -26.589  -0.267   7.091  1.00  0.00           H  
ATOM   2025  C   THR A 128     -24.773   0.840   7.011  1.00  0.00           C  
ATOM   2026  CB  THR A 128     -27.040   1.812   7.358  1.00  0.00           C  
ATOM   2027  HB  THR A 128     -26.620   2.687   7.854  1.00  0.00           H  
ATOM   2028  O   THR A 128     -24.442   0.280   5.967  1.00  0.00           O  
ATOM   2029  CG2 THR A 128     -27.194   2.092   5.860  1.00  0.00           C  
ATOM   2030 HG21 THR A 128     -27.464   1.176   5.334  1.00  0.00           H  
ATOM   2031 HG22 THR A 128     -26.263   2.479   5.446  1.00  0.00           H  
ATOM   2032 HG23 THR A 128     -27.980   2.828   5.690  1.00  0.00           H  
ATOM   2033  OG1 THR A 128     -28.349   1.607   7.817  1.00  0.00           O  
ATOM   2034  HG1 THR A 128     -28.362   1.369   8.747  1.00  0.00           H  
ATOM   2035  N   SER A 129     -23.949   1.645   7.685  1.00  0.00           N  
ATOM   2036  H   SER A 129     -24.268   2.057   8.550  1.00  0.00           H  
ATOM   2037  CA  SER A 129     -22.628   2.033   7.183  1.00  0.00           C  
ATOM   2038  HA  SER A 129     -22.725   2.383   6.155  1.00  0.00           H  
ATOM   2039  C   SER A 129     -21.643   0.867   7.179  1.00  0.00           C  
ATOM   2040  CB  SER A 129     -22.053   3.174   8.017  1.00  0.00           C  
ATOM   2041  HB2 SER A 129     -21.152   3.531   7.519  1.00  0.00           H  
ATOM   2042  HB3 SER A 129     -21.798   2.812   9.013  1.00  0.00           H  
ATOM   2043  O   SER A 129     -20.932   0.657   6.199  1.00  0.00           O  
ATOM   2044  OG  SER A 129     -22.974   4.237   8.139  1.00  0.00           O  
ATOM   2045  HG  SER A 129     -23.580   4.034   8.855  1.00  0.00           H  
ATOM   2046  N   LEU A 130     -21.638   0.064   8.246  1.00  0.00           N  
ATOM   2047  H   LEU A 130     -22.249   0.278   9.021  1.00  0.00           H  
ATOM   2048  CA  LEU A 130     -20.789  -1.118   8.351  1.00  0.00           C  
ATOM   2049  HA  LEU A 130     -19.766  -0.808   8.142  1.00  0.00           H  
ATOM   2050  C   LEU A 130     -21.176  -2.171   7.306  1.00  0.00           C  
ATOM   2051  CB  LEU A 130     -20.878  -1.666   9.788  1.00  0.00           C  
ATOM   2052  HB2 LEU A 130     -21.900  -1.992   9.983  1.00  0.00           H  
ATOM   2053  HB3 LEU A 130     -20.642  -0.864  10.487  1.00  0.00           H  
ATOM   2054  O   LEU A 130     -20.305  -2.714   6.629  1.00  0.00           O  
ATOM   2055  CG  LEU A 130     -19.926  -2.842  10.052  1.00  0.00           C  
ATOM   2056  HG  LEU A 130     -20.163  -3.658   9.369  1.00  0.00           H  
ATOM   2057  CD1 LEU A 130     -18.472  -2.428   9.846  1.00  0.00           C  
ATOM   2058 HD11 LEU A 130     -18.242  -1.552  10.453  1.00  0.00           H  
ATOM   2059 HD12 LEU A 130     -17.819  -3.248  10.146  1.00  0.00           H  
ATOM   2060 HD13 LEU A 130     -18.280  -2.228   8.792  1.00  0.00           H  
ATOM   2061  CD2 LEU A 130     -20.086  -3.344  11.485  1.00  0.00           C  
ATOM   2062 HD21 LEU A 130     -19.431  -4.200  11.649  1.00  0.00           H  
ATOM   2063 HD22 LEU A 130     -19.825  -2.561  12.197  1.00  0.00           H  
ATOM   2064 HD23 LEU A 130     -21.116  -3.654  11.664  1.00  0.00           H  
ATOM   2065  N   ARG A 131     -22.485  -2.402   7.121  1.00  0.00           N  
ATOM   2066  H   ARG A 131     -23.140  -1.926   7.725  1.00  0.00           H  
ATOM   2067  CA  ARG A 131     -23.023  -3.279   6.074  1.00  0.00           C  
ATOM   2068  HA  ARG A 131     -22.617  -4.281   6.212  1.00  0.00           H  
ATOM   2069  C   ARG A 131     -22.575  -2.814   4.693  1.00  0.00           C  
ATOM   2070  CB  ARG A 131     -24.560  -3.327   6.186  1.00  0.00           C  
ATOM   2071  HB2 ARG A 131     -24.971  -2.329   6.038  1.00  0.00           H  
ATOM   2072  HB3 ARG A 131     -24.842  -3.659   7.185  1.00  0.00           H  
ATOM   2073  O   ARG A 131     -22.060  -3.616   3.924  1.00  0.00           O  
ATOM   2074  CG  ARG A 131     -25.183  -4.276   5.158  1.00  0.00           C  
ATOM   2075  HG2 ARG A 131     -24.719  -5.258   5.248  1.00  0.00           H  
ATOM   2076  HG3 ARG A 131     -24.997  -3.873   4.163  1.00  0.00           H  
ATOM   2077  CD  ARG A 131     -26.699  -4.418   5.343  1.00  0.00           C  
ATOM   2078  HD2 ARG A 131     -26.897  -4.883   6.309  1.00  0.00           H  
ATOM   2079  HD3 ARG A 131     -27.164  -3.432   5.354  1.00  0.00           H  
ATOM   2080  NE  ARG A 131     -27.295  -5.249   4.277  1.00  0.00           N  
ATOM   2081  HE  ARG A 131     -27.497  -6.213   4.505  1.00  0.00           H  
ATOM   2082  NH1 ARG A 131     -27.502  -3.623   2.666  1.00  0.00           N  
ATOM   2083 HH11 ARG A 131     -27.195  -2.936   3.341  1.00  0.00           H  
ATOM   2084 HH12 ARG A 131     -27.820  -3.345   1.749  1.00  0.00           H  
ATOM   2085  NH2 ARG A 131     -28.144  -5.724   2.224  1.00  0.00           N  
ATOM   2086 HH21 ARG A 131     -28.434  -5.452   1.296  1.00  0.00           H  
ATOM   2087 HH22 ARG A 131     -28.341  -6.667   2.528  1.00  0.00           H  
ATOM   2088  CZ  ARG A 131     -27.642  -4.860   3.062  1.00  0.00           C  
ATOM   2089  N   PHE A 132     -22.754  -1.529   4.387  1.00  0.00           N  
ATOM   2090  H   PHE A 132     -23.192  -0.927   5.070  1.00  0.00           H  
ATOM   2091  CA  PHE A 132     -22.334  -0.944   3.116  1.00  0.00           C  
ATOM   2092  HA  PHE A 132     -22.871  -1.427   2.299  1.00  0.00           H  
ATOM   2093  C   PHE A 132     -20.837  -1.163   2.865  1.00  0.00           C  
ATOM   2094  CB  PHE A 132     -22.689   0.547   3.120  1.00  0.00           C  
ATOM   2095  HB2 PHE A 132     -23.769   0.653   3.229  1.00  0.00           H  
ATOM   2096  HB3 PHE A 132     -22.228   1.027   3.983  1.00  0.00           H  
ATOM   2097  O   PHE A 132     -20.463  -1.695   1.819  1.00  0.00           O  
ATOM   2098  CG  PHE A 132     -22.245   1.281   1.875  1.00  0.00           C  
ATOM   2099  CD1 PHE A 132     -20.932   1.779   1.776  1.00  0.00           C  
ATOM   2100  HD1 PHE A 132     -20.224   1.626   2.577  1.00  0.00           H  
ATOM   2101  CD2 PHE A 132     -23.147   1.470   0.812  1.00  0.00           C  
ATOM   2102  HD2 PHE A 132     -24.162   1.111   0.889  1.00  0.00           H  
ATOM   2103  CE1 PHE A 132     -20.529   2.482   0.633  1.00  0.00           C  
ATOM   2104  HE1 PHE A 132     -19.529   2.884   0.561  1.00  0.00           H  
ATOM   2105  CE2 PHE A 132     -22.738   2.156  -0.342  1.00  0.00           C  
ATOM   2106  HE2 PHE A 132     -23.427   2.307  -1.160  1.00  0.00           H  
ATOM   2107  CZ  PHE A 132     -21.435   2.672  -0.419  1.00  0.00           C  
ATOM   2108  HZ  PHE A 132     -21.115   3.217  -1.296  1.00  0.00           H  
ATOM   2109  N   ARG A 133     -19.993  -0.807   3.843  1.00  0.00           N  
ATOM   2110  H   ARG A 133     -20.379  -0.386   4.676  1.00  0.00           H  
ATOM   2111  CA  ARG A 133     -18.536  -0.906   3.728  1.00  0.00           C  
ATOM   2112  HA  ARG A 133     -18.225  -0.338   2.851  1.00  0.00           H  
ATOM   2113  C   ARG A 133     -18.080  -2.342   3.471  1.00  0.00           C  
ATOM   2114  CB  ARG A 133     -17.875  -0.287   4.974  1.00  0.00           C  
ATOM   2115  HB2 ARG A 133     -18.270  -0.753   5.877  1.00  0.00           H  
ATOM   2116  HB3 ARG A 133     -18.110   0.777   5.002  1.00  0.00           H  
ATOM   2117  O   ARG A 133     -17.402  -2.590   2.478  1.00  0.00           O  
ATOM   2118  CG  ARG A 133     -16.353  -0.475   4.936  1.00  0.00           C  
ATOM   2119  HG2 ARG A 133     -15.988  -0.227   3.939  1.00  0.00           H  
ATOM   2120  HG3 ARG A 133     -16.118  -1.524   5.119  1.00  0.00           H  
ATOM   2121  CD  ARG A 133     -15.574   0.401   5.913  1.00  0.00           C  
ATOM   2122  HD2 ARG A 133     -15.871   1.439   5.767  1.00  0.00           H  
ATOM   2123  HD3 ARG A 133     -14.511   0.323   5.685  1.00  0.00           H  
ATOM   2124  NE  ARG A 133     -15.799   0.015   7.308  1.00  0.00           N  
ATOM   2125  HE  ARG A 133     -16.166   0.734   7.915  1.00  0.00           H  
ATOM   2126  NH1 ARG A 133     -14.727  -2.064   7.367  1.00  0.00           N  
ATOM   2127 HH11 ARG A 133     -14.456  -2.830   7.967  1.00  0.00           H  
ATOM   2128 HH12 ARG A 133     -14.592  -2.136   6.369  1.00  0.00           H  
ATOM   2129  NH2 ARG A 133     -15.666  -1.194   9.166  1.00  0.00           N  
ATOM   2130 HH21 ARG A 133     -15.347  -2.031   9.632  1.00  0.00           H  
ATOM   2131 HH22 ARG A 133     -16.071  -0.417   9.669  1.00  0.00           H  
ATOM   2132  CZ  ARG A 133     -15.389  -1.081   7.913  1.00  0.00           C  
ATOM   2133  N   LEU A 134     -18.469  -3.280   4.334  1.00  0.00           N  
ATOM   2134  H   LEU A 134     -19.062  -3.012   5.106  1.00  0.00           H  
ATOM   2135  CA  LEU A 134     -17.993  -4.665   4.255  1.00  0.00           C  
ATOM   2136  HA  LEU A 134     -16.904  -4.661   4.202  1.00  0.00           H  
ATOM   2137  C   LEU A 134     -18.479  -5.381   2.988  1.00  0.00           C  
ATOM   2138  CB  LEU A 134     -18.431  -5.432   5.513  1.00  0.00           C  
ATOM   2139  HB2 LEU A 134     -18.189  -6.484   5.361  1.00  0.00           H  
ATOM   2140  HB3 LEU A 134     -19.513  -5.348   5.618  1.00  0.00           H  
ATOM   2141  O   LEU A 134     -17.724  -6.139   2.382  1.00  0.00           O  
ATOM   2142  CG  LEU A 134     -17.761  -4.978   6.823  1.00  0.00           C  
ATOM   2143  HG  LEU A 134     -17.941  -3.916   6.987  1.00  0.00           H  
ATOM   2144  CD1 LEU A 134     -18.358  -5.761   7.990  1.00  0.00           C  
ATOM   2145 HD11 LEU A 134     -18.275  -6.833   7.813  1.00  0.00           H  
ATOM   2146 HD12 LEU A 134     -19.404  -5.481   8.114  1.00  0.00           H  
ATOM   2147 HD13 LEU A 134     -17.830  -5.517   8.912  1.00  0.00           H  
ATOM   2148  CD2 LEU A 134     -16.255  -5.219   6.822  1.00  0.00           C  
ATOM   2149 HD21 LEU A 134     -15.831  -4.974   7.796  1.00  0.00           H  
ATOM   2150 HD22 LEU A 134     -15.765  -4.600   6.071  1.00  0.00           H  
ATOM   2151 HD23 LEU A 134     -16.041  -6.265   6.602  1.00  0.00           H  
ATOM   2152  N   LEU A 135     -19.716  -5.122   2.549  1.00  0.00           N  
ATOM   2153  H   LEU A 135     -20.299  -4.483   3.072  1.00  0.00           H  
ATOM   2154  CA  LEU A 135     -20.246  -5.722   1.323  1.00  0.00           C  
ATOM   2155  HA  LEU A 135     -20.049  -6.794   1.349  1.00  0.00           H  
ATOM   2156  C   LEU A 135     -19.511  -5.203   0.082  1.00  0.00           C  
ATOM   2157  CB  LEU A 135     -21.765  -5.499   1.246  1.00  0.00           C  
ATOM   2158  HB2 LEU A 135     -22.120  -5.801   0.261  1.00  0.00           H  
ATOM   2159  HB3 LEU A 135     -21.959  -4.432   1.357  1.00  0.00           H  
ATOM   2160  O   LEU A 135     -19.090  -6.015  -0.740  1.00  0.00           O  
ATOM   2161  CG  LEU A 135     -22.551  -6.280   2.319  1.00  0.00           C  
ATOM   2162  HG  LEU A 135     -22.153  -6.068   3.312  1.00  0.00           H  
ATOM   2163  CD1 LEU A 135     -24.023  -5.880   2.295  1.00  0.00           C  
ATOM   2164 HD11 LEU A 135     -24.100  -4.796   2.382  1.00  0.00           H  
ATOM   2165 HD12 LEU A 135     -24.545  -6.361   3.123  1.00  0.00           H  
ATOM   2166 HD13 LEU A 135     -24.472  -6.201   1.356  1.00  0.00           H  
ATOM   2167  CD2 LEU A 135     -22.492  -7.789   2.101  1.00  0.00           C  
ATOM   2168 HD21 LEU A 135     -22.803  -8.024   1.083  1.00  0.00           H  
ATOM   2169 HD22 LEU A 135     -21.474  -8.146   2.256  1.00  0.00           H  
ATOM   2170 HD23 LEU A 135     -23.142  -8.299   2.811  1.00  0.00           H  
ATOM   2171  N   ARG A 136     -19.253  -3.891  -0.017  1.00  0.00           N  
ATOM   2172  H   ARG A 136     -19.600  -3.266   0.697  1.00  0.00           H  
ATOM   2173  CA  ARG A 136     -18.456  -3.340  -1.125  1.00  0.00           C  
ATOM   2174  HA  ARG A 136     -18.885  -3.681  -2.067  1.00  0.00           H  
ATOM   2175  C   ARG A 136     -17.024  -3.859  -1.139  1.00  0.00           C  
ATOM   2176  CB  ARG A 136     -18.454  -1.810  -1.101  1.00  0.00           C  
ATOM   2177  HB2 ARG A 136     -17.629  -1.465  -1.725  1.00  0.00           H  
ATOM   2178  HB3 ARG A 136     -18.297  -1.442  -0.088  1.00  0.00           H  
ATOM   2179  O   ARG A 136     -16.530  -4.219  -2.200  1.00  0.00           O  
ATOM   2180  CG  ARG A 136     -19.758  -1.248  -1.668  1.00  0.00           C  
ATOM   2181  HG2 ARG A 136     -20.548  -1.307  -0.920  1.00  0.00           H  
ATOM   2182  HG3 ARG A 136     -20.054  -1.823  -2.545  1.00  0.00           H  
ATOM   2183  CD  ARG A 136     -19.539   0.199  -2.097  1.00  0.00           C  
ATOM   2184  HD2 ARG A 136     -19.298   0.806  -1.224  1.00  0.00           H  
ATOM   2185  HD3 ARG A 136     -18.703   0.243  -2.796  1.00  0.00           H  
ATOM   2186  NE  ARG A 136     -20.740   0.721  -2.753  1.00  0.00           N  
ATOM   2187  HE  ARG A 136     -21.623   0.269  -2.567  1.00  0.00           H  
ATOM   2188  NH1 ARG A 136     -19.792   2.552  -3.779  1.00  0.00           N  
ATOM   2189 HH11 ARG A 136     -19.964   3.359  -4.361  1.00  0.00           H  
ATOM   2190 HH12 ARG A 136     -18.848   2.363  -3.472  1.00  0.00           H  
ATOM   2191  NH2 ARG A 136     -21.966   2.148  -3.955  1.00  0.00           N  
ATOM   2192 HH21 ARG A 136     -22.771   1.557  -3.802  1.00  0.00           H  
ATOM   2193 HH22 ARG A 136     -22.039   2.972  -4.534  1.00  0.00           H  
ATOM   2194  CZ  ARG A 136     -20.808   1.799  -3.501  1.00  0.00           C  
ATOM   2195  N   GLN A 137     -16.379  -3.961   0.024  1.00  0.00           N  
ATOM   2196  H   GLN A 137     -16.838  -3.632   0.861  1.00  0.00           H  
ATOM   2197  CA  GLN A 137     -15.026  -4.524   0.136  1.00  0.00           C  
ATOM   2198  HA  GLN A 137     -14.354  -3.966  -0.516  1.00  0.00           H  
ATOM   2199  C   GLN A 137     -14.950  -5.988  -0.324  1.00  0.00           C  
ATOM   2200  CB  GLN A 137     -14.531  -4.398   1.587  1.00  0.00           C  
ATOM   2201  HB2 GLN A 137     -13.639  -5.012   1.716  1.00  0.00           H  
ATOM   2202  HB3 GLN A 137     -15.299  -4.759   2.270  1.00  0.00           H  
ATOM   2203  O   GLN A 137     -13.903  -6.422  -0.789  1.00  0.00           O  
ATOM   2204  CG  GLN A 137     -14.165  -2.948   1.924  1.00  0.00           C  
ATOM   2205  HG2 GLN A 137     -15.020  -2.301   1.730  1.00  0.00           H  
ATOM   2206  HG3 GLN A 137     -13.359  -2.635   1.261  1.00  0.00           H  
ATOM   2207  CD  GLN A 137     -13.728  -2.750   3.374  1.00  0.00           C  
ATOM   2208  NE2 GLN A 137     -12.666  -2.009   3.604  1.00  0.00           N  
ATOM   2209 HE21 GLN A 137     -12.162  -1.592   2.835  1.00  0.00           H  
ATOM   2210 HE22 GLN A 137     -12.333  -1.970   4.557  1.00  0.00           H  
ATOM   2211  OE1 GLN A 137     -14.337  -3.195   4.335  1.00  0.00           O  
ATOM   2212  N   CYS A 138     -16.050  -6.740  -0.227  1.00  0.00           N  
ATOM   2213  H   CYS A 138     -16.869  -6.334   0.204  1.00  0.00           H  
ATOM   2214  CA  CYS A 138     -16.148  -8.118  -0.710  1.00  0.00           C  
ATOM   2215  HA  CYS A 138     -15.155  -8.566  -0.671  1.00  0.00           H  
ATOM   2216  C   CYS A 138     -16.610  -8.220  -2.183  1.00  0.00           C  
ATOM   2217  CB  CYS A 138     -17.054  -8.882   0.267  1.00  0.00           C  
ATOM   2218  HB2 CYS A 138     -16.764  -8.633   1.288  1.00  0.00           H  
ATOM   2219  HB3 CYS A 138     -18.088  -8.575   0.111  1.00  0.00           H  
ATOM   2220  O   CYS A 138     -16.924  -9.315  -2.650  1.00  0.00           O  
ATOM   2221  SG  CYS A 138     -16.900 -10.678   0.036  1.00  0.00           S  
ATOM   2222  HG  CYS A 138     -17.073 -10.633  -1.288  1.00  0.00           H  
ATOM   2223  N   GLY A 139     -16.704  -7.101  -2.911  1.00  0.00           N  
ATOM   2224  H   GLY A 139     -16.413  -6.224  -2.503  1.00  0.00           H  
ATOM   2225  CA  GLY A 139     -17.155  -7.081  -4.306  1.00  0.00           C  
ATOM   2226  HA2 GLY A 139     -16.883  -6.122  -4.746  1.00  0.00           H  
ATOM   2227  HA3 GLY A 139     -16.646  -7.866  -4.865  1.00  0.00           H  
ATOM   2228  C   GLY A 139     -18.666  -7.270  -4.480  1.00  0.00           C  
ATOM   2229  O   GLY A 139     -19.116  -7.686  -5.544  1.00  0.00           O  
ATOM   2230  N   LEU A 140     -19.474  -6.989  -3.452  1.00  0.00           N  
ATOM   2231  H   LEU A 140     -19.061  -6.647  -2.596  1.00  0.00           H  
ATOM   2232  CA  LEU A 140     -20.936  -7.041  -3.529  1.00  0.00           C  
ATOM   2233  HA  LEU A 140     -21.227  -7.601  -4.418  1.00  0.00           H  
ATOM   2234  C   LEU A 140     -21.510  -5.630  -3.681  1.00  0.00           C  
ATOM   2235  CB  LEU A 140     -21.515  -7.774  -2.306  1.00  0.00           C  
ATOM   2236  HB2 LEU A 140     -22.603  -7.719  -2.344  1.00  0.00           H  
ATOM   2237  HB3 LEU A 140     -21.193  -7.253  -1.405  1.00  0.00           H  
ATOM   2238  O   LEU A 140     -21.274  -4.748  -2.852  1.00  0.00           O  
ATOM   2239  CG  LEU A 140     -21.095  -9.252  -2.204  1.00  0.00           C  
ATOM   2240  HG  LEU A 140     -20.013  -9.343  -2.290  1.00  0.00           H  
ATOM   2241  CD1 LEU A 140     -21.508  -9.817  -0.845  1.00  0.00           C  
ATOM   2242 HD11 LEU A 140     -21.020  -9.246  -0.055  1.00  0.00           H  
ATOM   2243 HD12 LEU A 140     -21.183 -10.854  -0.766  1.00  0.00           H  
ATOM   2244 HD13 LEU A 140     -22.591  -9.761  -0.735  1.00  0.00           H  
ATOM   2245  CD2 LEU A 140     -21.762 -10.107  -3.286  1.00  0.00           C  
ATOM   2246 HD21 LEU A 140     -21.403  -9.798  -4.268  1.00  0.00           H  
ATOM   2247 HD22 LEU A 140     -21.488 -11.152  -3.145  1.00  0.00           H  
ATOM   2248 HD23 LEU A 140     -22.845  -9.999  -3.240  1.00  0.00           H  
ATOM   2249  N   PHE A 141     -22.304  -5.421  -4.733  1.00  0.00           N  
ATOM   2250  H   PHE A 141     -22.441  -6.168  -5.398  1.00  0.00           H  
ATOM   2251  CA  PHE A 141     -22.897  -4.116  -5.012  1.00  0.00           C  
ATOM   2252  HA  PHE A 141     -22.102  -3.371  -4.976  1.00  0.00           H  
ATOM   2253  C   PHE A 141     -23.959  -3.743  -3.980  1.00  0.00           C  
ATOM   2254  CB  PHE A 141     -23.510  -4.076  -6.414  1.00  0.00           C  
ATOM   2255  HB2 PHE A 141     -24.220  -4.895  -6.522  1.00  0.00           H  
ATOM   2256  HB3 PHE A 141     -22.718  -4.213  -7.150  1.00  0.00           H  
ATOM   2257  O   PHE A 141     -24.956  -4.450  -3.815  1.00  0.00           O  
ATOM   2258  CG  PHE A 141     -24.201  -2.761  -6.719  1.00  0.00           C  
ATOM   2259  CD1 PHE A 141     -25.598  -2.705  -6.884  1.00  0.00           C  
ATOM   2260  HD1 PHE A 141     -26.186  -3.608  -6.814  1.00  0.00           H  
ATOM   2261  CD2 PHE A 141     -23.446  -1.578  -6.795  1.00  0.00           C  
ATOM   2262  HD2 PHE A 141     -22.379  -1.609  -6.631  1.00  0.00           H  
ATOM   2263  CE1 PHE A 141     -26.226  -1.476  -7.154  1.00  0.00           C  
ATOM   2264  HE1 PHE A 141     -27.295  -1.437  -7.303  1.00  0.00           H  
ATOM   2265  CE2 PHE A 141     -24.071  -0.351  -7.072  1.00  0.00           C  
ATOM   2266  HE2 PHE A 141     -23.480   0.551  -7.142  1.00  0.00           H  
ATOM   2267  CZ  PHE A 141     -25.461  -0.301  -7.260  1.00  0.00           C  
ATOM   2268  HZ  PHE A 141     -25.937   0.642  -7.488  1.00  0.00           H  
ATOM   2269  N   ILE A 142     -23.778  -2.579  -3.356  1.00  0.00           N  
ATOM   2270  H   ILE A 142     -22.929  -2.070  -3.559  1.00  0.00           H  
ATOM   2271  CA  ILE A 142     -24.784  -1.907  -2.536  1.00  0.00           C  
ATOM   2272  HA  ILE A 142     -25.739  -2.410  -2.690  1.00  0.00           H  
ATOM   2273  C   ILE A 142     -24.898  -0.456  -3.015  1.00  0.00           C  
ATOM   2274  CB  ILE A 142     -24.429  -1.982  -1.035  1.00  0.00           C  
ATOM   2275  HB  ILE A 142     -23.458  -1.507  -0.892  1.00  0.00           H  
ATOM   2276  O   ILE A 142     -23.875   0.236  -3.061  1.00  0.00           O  
ATOM   2277  CG1 ILE A 142     -24.313  -3.435  -0.530  1.00  0.00           C  
ATOM   2278 HG12 ILE A 142     -23.929  -3.410   0.490  1.00  0.00           H  
ATOM   2279 HG13 ILE A 142     -23.585  -3.979  -1.131  1.00  0.00           H  
ATOM   2280  CG2 ILE A 142     -25.457  -1.217  -0.177  1.00  0.00           C  
ATOM   2281 HG21 ILE A 142     -25.198  -1.307   0.878  1.00  0.00           H  
ATOM   2282 HG22 ILE A 142     -25.453  -0.159  -0.437  1.00  0.00           H  
ATOM   2283 HG23 ILE A 142     -26.465  -1.598  -0.341  1.00  0.00           H  
ATOM   2284  CD1 ILE A 142     -25.639  -4.211  -0.528  1.00  0.00           C  
ATOM   2285 HD11 ILE A 142     -25.445  -5.260  -0.307  1.00  0.00           H  
ATOM   2286 HD12 ILE A 142     -26.137  -4.153  -1.496  1.00  0.00           H  
ATOM   2287 HD13 ILE A 142     -26.304  -3.818   0.241  1.00  0.00           H  
ATOM   2288  N   PRO A 143     -26.108   0.026  -3.351  1.00  0.00           N  
ATOM   2289  CA  PRO A 143     -26.296   1.401  -3.797  1.00  0.00           C  
ATOM   2290  HA  PRO A 143     -25.592   1.635  -4.596  1.00  0.00           H  
ATOM   2291  C   PRO A 143     -26.090   2.388  -2.641  1.00  0.00           C  
ATOM   2292  CB  PRO A 143     -27.725   1.448  -4.349  1.00  0.00           C  
ATOM   2293  HB2 PRO A 143     -28.180   2.431  -4.234  1.00  0.00           H  
ATOM   2294  HB3 PRO A 143     -27.714   1.159  -5.400  1.00  0.00           H  
ATOM   2295  O   PRO A 143     -26.524   2.128  -1.518  1.00  0.00           O  
ATOM   2296  CG  PRO A 143     -28.459   0.379  -3.539  1.00  0.00           C  
ATOM   2297  HG2 PRO A 143     -28.762   0.791  -2.576  1.00  0.00           H  
ATOM   2298  HG3 PRO A 143     -29.321  -0.016  -4.077  1.00  0.00           H  
ATOM   2299  CD  PRO A 143     -27.383  -0.684  -3.333  1.00  0.00           C  
ATOM   2300  HD2 PRO A 143     -27.548  -1.194  -2.383  1.00  0.00           H  
ATOM   2301  HD3 PRO A 143     -27.408  -1.398  -4.156  1.00  0.00           H  
ATOM   2302  N   GLN A 144     -25.498   3.553  -2.923  1.00  0.00           N  
ATOM   2303  H   GLN A 144     -25.077   3.681  -3.832  1.00  0.00           H  
ATOM   2304  CA  GLN A 144     -25.374   4.668  -1.964  1.00  0.00           C  
ATOM   2305  HA  GLN A 144     -24.748   4.344  -1.132  1.00  0.00           H  
ATOM   2306  C   GLN A 144     -26.721   5.126  -1.363  1.00  0.00           C  
ATOM   2307  CB  GLN A 144     -24.673   5.853  -2.650  1.00  0.00           C  
ATOM   2308  HB2 GLN A 144     -24.591   6.667  -1.930  1.00  0.00           H  
ATOM   2309  HB3 GLN A 144     -23.666   5.555  -2.944  1.00  0.00           H  
ATOM   2310  O   GLN A 144     -26.767   5.657  -0.256  1.00  0.00           O  
ATOM   2311  CG  GLN A 144     -25.428   6.343  -3.899  1.00  0.00           C  
ATOM   2312  HG2 GLN A 144     -25.396   5.563  -4.659  1.00  0.00           H  
ATOM   2313  HG3 GLN A 144     -26.473   6.538  -3.660  1.00  0.00           H  
ATOM   2314  CD  GLN A 144     -24.877   7.618  -4.517  1.00  0.00           C  
ATOM   2315  NE2 GLN A 144     -25.156   7.838  -5.781  1.00  0.00           N  
ATOM   2316 HE21 GLN A 144     -24.821   8.697  -6.193  1.00  0.00           H  
ATOM   2317 HE22 GLN A 144     -25.639   7.137  -6.325  1.00  0.00           H  
ATOM   2318  OE1 GLN A 144     -24.252   8.457  -3.893  1.00  0.00           O  
ATOM   2319  N   ASP A 145     -27.834   4.865  -2.057  1.00  0.00           N  
ATOM   2320  H   ASP A 145     -27.712   4.510  -2.995  1.00  0.00           H  
ATOM   2321  CA  ASP A 145     -29.194   5.254  -1.668  1.00  0.00           C  
ATOM   2322  HA  ASP A 145     -29.235   6.341  -1.600  1.00  0.00           H  
ATOM   2323  C   ASP A 145     -29.642   4.707  -0.305  1.00  0.00           C  
ATOM   2324  CB  ASP A 145     -30.172   4.786  -2.758  1.00  0.00           C  
ATOM   2325  HB2 ASP A 145     -31.172   4.730  -2.327  1.00  0.00           H  
ATOM   2326  HB3 ASP A 145     -29.904   3.784  -3.094  1.00  0.00           H  
ATOM   2327  O   ASP A 145     -30.569   5.254   0.295  1.00  0.00           O  
ATOM   2328  CG  ASP A 145     -30.243   5.732  -3.956  1.00  0.00           C  
ATOM   2329  OD1 ASP A 145     -29.345   6.580  -4.125  1.00  0.00           O  
ATOM   2330  OD2 ASP A 145     -31.296   5.737  -4.630  1.00  0.00           O  
ATOM   2331  N   VAL A 146     -28.968   3.681   0.229  1.00  0.00           N  
ATOM   2332  H   VAL A 146     -28.192   3.301  -0.295  1.00  0.00           H  
ATOM   2333  CA  VAL A 146     -29.194   3.206   1.605  1.00  0.00           C  
ATOM   2334  HA  VAL A 146     -30.235   2.891   1.686  1.00  0.00           H  
ATOM   2335  C   VAL A 146     -28.998   4.313   2.646  1.00  0.00           C  
ATOM   2336  CB  VAL A 146     -28.306   1.997   1.958  1.00  0.00           C  
ATOM   2337  HB  VAL A 146     -28.557   1.682   2.970  1.00  0.00           H  
ATOM   2338  O   VAL A 146     -29.593   4.245   3.719  1.00  0.00           O  
ATOM   2339  CG1 VAL A 146     -28.603   0.808   1.034  1.00  0.00           C  
ATOM   2340 HG11 VAL A 146     -28.042  -0.064   1.372  1.00  0.00           H  
ATOM   2341 HG12 VAL A 146     -28.314   1.039   0.009  1.00  0.00           H  
ATOM   2342 HG13 VAL A 146     -29.668   0.577   1.065  1.00  0.00           H  
ATOM   2343  CG2 VAL A 146     -26.803   2.309   1.930  1.00  0.00           C  
ATOM   2344 HG21 VAL A 146     -26.503   2.699   0.957  1.00  0.00           H  
ATOM   2345 HG22 VAL A 146     -26.556   3.047   2.693  1.00  0.00           H  
ATOM   2346 HG23 VAL A 146     -26.234   1.404   2.142  1.00  0.00           H  
ATOM   2347  N   PHE A 147     -28.218   5.352   2.330  1.00  0.00           N  
ATOM   2348  H   PHE A 147     -27.741   5.347   1.440  1.00  0.00           H  
ATOM   2349  CA  PHE A 147     -27.972   6.482   3.222  1.00  0.00           C  
ATOM   2350  HA  PHE A 147     -28.013   6.103   4.243  1.00  0.00           H  
ATOM   2351  C   PHE A 147     -29.035   7.586   3.152  1.00  0.00           C  
ATOM   2352  CB  PHE A 147     -26.555   7.019   2.993  1.00  0.00           C  
ATOM   2353  HB2 PHE A 147     -26.463   7.355   1.960  1.00  0.00           H  
ATOM   2354  HB3 PHE A 147     -26.396   7.885   3.637  1.00  0.00           H  
ATOM   2355  O   PHE A 147     -29.070   8.431   4.045  1.00  0.00           O  
ATOM   2356  CG  PHE A 147     -25.471   6.003   3.300  1.00  0.00           C  
ATOM   2357  CD1 PHE A 147     -25.326   5.509   4.610  1.00  0.00           C  
ATOM   2358  HD1 PHE A 147     -25.959   5.877   5.404  1.00  0.00           H  
ATOM   2359  CD2 PHE A 147     -24.618   5.534   2.284  1.00  0.00           C  
ATOM   2360  HD2 PHE A 147     -24.713   5.913   1.277  1.00  0.00           H  
ATOM   2361  CE1 PHE A 147     -24.342   4.552   4.902  1.00  0.00           C  
ATOM   2362  HE1 PHE A 147     -24.227   4.193   5.914  1.00  0.00           H  
ATOM   2363  CE2 PHE A 147     -23.631   4.578   2.581  1.00  0.00           C  
ATOM   2364  HE2 PHE A 147     -22.974   4.214   1.805  1.00  0.00           H  
ATOM   2365  CZ  PHE A 147     -23.486   4.095   3.889  1.00  0.00           C  
ATOM   2366  HZ  PHE A 147     -22.707   3.381   4.111  1.00  0.00           H  
ATOM   2367  N   LYS A 148     -29.976   7.540   2.194  1.00  0.00           N  
ATOM   2368  H   LYS A 148     -29.925   6.803   1.505  1.00  0.00           H  
ATOM   2369  CA  LYS A 148     -31.093   8.506   2.111  1.00  0.00           C  
ATOM   2370  HA  LYS A 148     -30.683   9.513   2.025  1.00  0.00           H  
ATOM   2371  C   LYS A 148     -31.967   8.513   3.365  1.00  0.00           C  
ATOM   2372  CB  LYS A 148     -31.966   8.229   0.875  1.00  0.00           C  
ATOM   2373  HB2 LYS A 148     -32.871   8.833   0.943  1.00  0.00           H  
ATOM   2374  HB3 LYS A 148     -32.258   7.179   0.857  1.00  0.00           H  
ATOM   2375  O   LYS A 148     -32.577   9.524   3.684  1.00  0.00           O  
ATOM   2376  CG  LYS A 148     -31.250   8.601  -0.429  1.00  0.00           C  
ATOM   2377  HG2 LYS A 148     -30.310   8.053  -0.496  1.00  0.00           H  
ATOM   2378  HG3 LYS A 148     -31.031   9.669  -0.415  1.00  0.00           H  
ATOM   2379  CD  LYS A 148     -32.099   8.288  -1.668  1.00  0.00           C  
ATOM   2380  HD2 LYS A 148     -32.238   7.209  -1.741  1.00  0.00           H  
ATOM   2381  HD3 LYS A 148     -33.068   8.781  -1.589  1.00  0.00           H  
ATOM   2382  CE  LYS A 148     -31.350   8.805  -2.900  1.00  0.00           C  
ATOM   2383  HE2 LYS A 148     -30.327   8.431  -2.856  1.00  0.00           H  
ATOM   2384  HE3 LYS A 148     -31.303   9.893  -2.856  1.00  0.00           H  
ATOM   2385  NZ  LYS A 148     -31.951   8.354  -4.177  1.00  0.00           N  
ATOM   2386  HZ1 LYS A 148     -31.853   7.353  -4.267  1.00  0.00           H  
ATOM   2387  HZ2 LYS A 148     -31.400   8.700  -4.949  1.00  0.00           H  
ATOM   2388  HZ3 LYS A 148     -32.922   8.616  -4.272  1.00  0.00           H  
ATOM   2389  N   THR A 149     -31.995   7.413   4.123  1.00  0.00           N  
ATOM   2390  H   THR A 149     -31.455   6.617   3.815  1.00  0.00           H  
ATOM   2391  CA  THR A 149     -32.701   7.348   5.416  1.00  0.00           C  
ATOM   2392  HA  THR A 149     -33.728   7.676   5.251  1.00  0.00           H  
ATOM   2393  C   THR A 149     -32.114   8.272   6.492  1.00  0.00           C  
ATOM   2394  CB  THR A 149     -32.753   5.906   5.940  1.00  0.00           C  
ATOM   2395  HB  THR A 149     -33.123   5.258   5.146  1.00  0.00           H  
ATOM   2396  O   THR A 149     -32.769   8.491   7.509  1.00  0.00           O  
ATOM   2397  CG2 THR A 149     -31.402   5.375   6.418  1.00  0.00           C  
ATOM   2398 HG21 THR A 149     -31.476   4.299   6.576  1.00  0.00           H  
ATOM   2399 HG22 THR A 149     -30.633   5.565   5.671  1.00  0.00           H  
ATOM   2400 HG23 THR A 149     -31.115   5.855   7.354  1.00  0.00           H  
ATOM   2401  OG1 THR A 149     -33.639   5.838   7.031  1.00  0.00           O  
ATOM   2402  HG1 THR A 149     -33.502   6.632   7.553  1.00  0.00           H  
ATOM   2403  N   PHE A 150     -30.892   8.777   6.299  1.00  0.00           N  
ATOM   2404  H   PHE A 150     -30.399   8.536   5.452  1.00  0.00           H  
ATOM   2405  CA  PHE A 150     -30.201   9.699   7.206  1.00  0.00           C  
ATOM   2406  HA  PHE A 150     -30.707   9.710   8.172  1.00  0.00           H  
ATOM   2407  C   PHE A 150     -30.201  11.145   6.694  1.00  0.00           C  
ATOM   2408  CB  PHE A 150     -28.769   9.192   7.413  1.00  0.00           C  
ATOM   2409  HB2 PHE A 150     -28.237   9.268   6.465  1.00  0.00           H  
ATOM   2410  HB3 PHE A 150     -28.247   9.840   8.117  1.00  0.00           H  
ATOM   2411  O   PHE A 150     -29.728  12.042   7.396  1.00  0.00           O  
ATOM   2412  CG  PHE A 150     -28.684   7.772   7.926  1.00  0.00           C  
ATOM   2413  CD1 PHE A 150     -29.206   7.431   9.187  1.00  0.00           C  
ATOM   2414  HD1 PHE A 150     -29.640   8.194   9.816  1.00  0.00           H  
ATOM   2415  CD2 PHE A 150     -28.119   6.780   7.112  1.00  0.00           C  
ATOM   2416  HD2 PHE A 150     -27.712   7.056   6.151  1.00  0.00           H  
ATOM   2417  CE1 PHE A 150     -29.196   6.091   9.610  1.00  0.00           C  
ATOM   2418  HE1 PHE A 150     -29.616   5.836  10.572  1.00  0.00           H  
ATOM   2419  CE2 PHE A 150     -28.110   5.441   7.532  1.00  0.00           C  
ATOM   2420  HE2 PHE A 150     -27.696   4.681   6.886  1.00  0.00           H  
ATOM   2421  CZ  PHE A 150     -28.673   5.091   8.770  1.00  0.00           C  
ATOM   2422  HZ  PHE A 150     -28.701   4.054   9.072  1.00  0.00           H  
ATOM   2423  N   GLN A 151     -30.727  11.369   5.486  1.00  0.00           N  
ATOM   2424  H   GLN A 151     -31.159  10.600   4.994  1.00  0.00           H  
ATOM   2425  CA  GLN A 151     -30.910  12.690   4.905  1.00  0.00           C  
ATOM   2426  HA  GLN A 151     -30.155  13.356   5.322  1.00  0.00           H  
ATOM   2427  C   GLN A 151     -32.286  13.255   5.286  1.00  0.00           C  
ATOM   2428  CB  GLN A 151     -30.689  12.648   3.383  1.00  0.00           C  
ATOM   2429  HB2 GLN A 151     -31.015  13.596   2.954  1.00  0.00           H  
ATOM   2430  HB3 GLN A 151     -31.304  11.856   2.957  1.00  0.00           H  
ATOM   2431  O   GLN A 151     -33.283  12.543   5.422  1.00  0.00           O  
ATOM   2432  CG  GLN A 151     -29.210  12.431   3.000  1.00  0.00           C  
ATOM   2433  HG2 GLN A 151     -28.627  13.287   3.338  1.00  0.00           H  
ATOM   2434  HG3 GLN A 151     -28.823  11.542   3.498  1.00  0.00           H  
ATOM   2435  CD  GLN A 151     -29.006  12.247   1.494  1.00  0.00           C  
ATOM   2436  NE2 GLN A 151     -27.951  12.769   0.910  1.00  0.00           N  
ATOM   2437 HE21 GLN A 151     -27.898  12.735  -0.098  1.00  0.00           H  
ATOM   2438 HE22 GLN A 151     -27.439  13.539   1.318  1.00  0.00           H  
ATOM   2439  OE1 GLN A 151     -29.784  11.581   0.821  1.00  0.00           O  
ATOM   2440  N   ASN A 152     -32.339  14.566   5.481  1.00  0.00           N  
ATOM   2441  H   ASN A 152     -31.483  15.083   5.341  1.00  0.00           H  
ATOM   2442  CA  ASN A 152     -33.554  15.321   5.729  1.00  0.00           C  
ATOM   2443  HA  ASN A 152     -34.205  14.717   6.359  1.00  0.00           H  
ATOM   2444  C   ASN A 152     -34.310  15.586   4.404  1.00  0.00           C  
ATOM   2445  CB  ASN A 152     -33.150  16.585   6.525  1.00  0.00           C  
ATOM   2446  HB2 ASN A 152     -34.037  17.093   6.902  1.00  0.00           H  
ATOM   2447  HB3 ASN A 152     -32.548  16.282   7.381  1.00  0.00           H  
ATOM   2448  O   ASN A 152     -33.939  15.122   3.327  1.00  0.00           O  
ATOM   2449  CG  ASN A 152     -32.344  17.581   5.705  1.00  0.00           C  
ATOM   2450  ND2 ASN A 152     -31.690  18.528   6.331  1.00  0.00           N  
ATOM   2451 HD21 ASN A 152     -31.514  18.479   7.324  1.00  0.00           H  
ATOM   2452 HD22 ASN A 152     -31.153  19.150   5.743  1.00  0.00           H  
ATOM   2453  OD1 ASN A 152     -32.365  17.545   4.490  1.00  0.00           O  
ATOM   2454  N   LYS A 153     -35.385  16.381   4.461  1.00  0.00           N  
ATOM   2455  H   LYS A 153     -35.613  16.798   5.352  1.00  0.00           H  
ATOM   2456  CA  LYS A 153     -36.200  16.707   3.275  1.00  0.00           C  
ATOM   2457  HA  LYS A 153     -36.444  15.779   2.758  1.00  0.00           H  
ATOM   2458  C   LYS A 153     -35.480  17.563   2.223  1.00  0.00           C  
ATOM   2459  CB  LYS A 153     -37.495  17.409   3.695  1.00  0.00           C  
ATOM   2460  HB2 LYS A 153     -37.248  18.304   4.265  1.00  0.00           H  
ATOM   2461  HB3 LYS A 153     -38.030  17.716   2.797  1.00  0.00           H  
ATOM   2462  O   LYS A 153     -35.955  17.604   1.093  1.00  0.00           O  
ATOM   2463  CG  LYS A 153     -38.418  16.506   4.521  1.00  0.00           C  
ATOM   2464  HG2 LYS A 153     -38.657  15.610   3.948  1.00  0.00           H  
ATOM   2465  HG3 LYS A 153     -37.922  16.217   5.448  1.00  0.00           H  
ATOM   2466  CD  LYS A 153     -39.709  17.261   4.851  1.00  0.00           C  
ATOM   2467  HD2 LYS A 153     -39.459  18.163   5.410  1.00  0.00           H  
ATOM   2468  HD3 LYS A 153     -40.205  17.542   3.922  1.00  0.00           H  
ATOM   2469  CE  LYS A 153     -40.634  16.375   5.686  1.00  0.00           C  
ATOM   2470  HE2 LYS A 153     -40.864  15.478   5.109  1.00  0.00           H  
ATOM   2471  HE3 LYS A 153     -40.101  16.064   6.584  1.00  0.00           H  
ATOM   2472  NZ  LYS A 153     -41.880  17.093   6.045  1.00  0.00           N  
ATOM   2473  HZ1 LYS A 153     -42.486  16.496   6.589  1.00  0.00           H  
ATOM   2474  HZ2 LYS A 153     -42.371  17.376   5.209  1.00  0.00           H  
ATOM   2475  HZ3 LYS A 153     -41.665  17.918   6.586  1.00  0.00           H  
ATOM   2476  N   THR A 154     -34.402  18.263   2.583  1.00  0.00           N  
ATOM   2477  H   THR A 154     -33.997  18.128   3.498  1.00  0.00           H  
ATOM   2478  CA  THR A 154     -33.577  19.040   1.641  1.00  0.00           C  
ATOM   2479  HA  THR A 154     -34.200  19.346   0.800  1.00  0.00           H  
ATOM   2480  C   THR A 154     -32.457  18.203   1.023  1.00  0.00           C  
ATOM   2481  CB  THR A 154     -33.017  20.333   2.270  1.00  0.00           C  
ATOM   2482  HB  THR A 154     -32.390  20.849   1.543  1.00  0.00           H  
ATOM   2483  O   THR A 154     -31.762  18.704   0.147  1.00  0.00           O  
ATOM   2484  CG2 THR A 154     -34.148  21.270   2.699  1.00  0.00           C  
ATOM   2485 HG21 THR A 154     -33.718  22.201   3.068  1.00  0.00           H  
ATOM   2486 HG22 THR A 154     -34.785  21.490   1.842  1.00  0.00           H  
ATOM   2487 HG23 THR A 154     -34.740  20.811   3.491  1.00  0.00           H  
ATOM   2488  OG1 THR A 154     -32.273  20.092   3.437  1.00  0.00           O  
ATOM   2489  HG1 THR A 154     -31.427  20.540   3.372  1.00  0.00           H  
ATOM   2490  N   GLY A 155     -32.314  16.933   1.421  1.00  0.00           N  
ATOM   2491  H   GLY A 155     -32.901  16.589   2.168  1.00  0.00           H  
ATOM   2492  CA  GLY A 155     -31.256  16.036   0.955  1.00  0.00           C  
ATOM   2493  HA2 GLY A 155     -31.624  15.011   0.974  1.00  0.00           H  
ATOM   2494  HA3 GLY A 155     -30.985  16.285  -0.071  1.00  0.00           H  
ATOM   2495  C   GLY A 155     -29.980  16.092   1.797  1.00  0.00           C  
ATOM   2496  O   GLY A 155     -29.038  15.377   1.502  1.00  0.00           O  
ATOM   2497  N   GLU A 156     -29.934  16.878   2.872  1.00  0.00           N  
ATOM   2498  H   GLU A 156     -30.759  17.396   3.138  1.00  0.00           H  
ATOM   2499  CA  GLU A 156     -28.740  17.000   3.718  1.00  0.00           C  
ATOM   2500  HA  GLU A 156     -27.852  16.796   3.121  1.00  0.00           H  
ATOM   2501  C   GLU A 156     -28.781  16.008   4.887  1.00  0.00           C  
ATOM   2502  CB  GLU A 156     -28.623  18.425   4.267  1.00  0.00           C  
ATOM   2503  HB2 GLU A 156     -29.506  18.613   4.879  1.00  0.00           H  
ATOM   2504  HB3 GLU A 156     -27.745  18.483   4.911  1.00  0.00           H  
ATOM   2505  O   GLU A 156     -29.846  15.736   5.441  1.00  0.00           O  
ATOM   2506  CG  GLU A 156     -28.511  19.511   3.186  1.00  0.00           C  
ATOM   2507  HG2 GLU A 156     -29.334  19.411   2.479  1.00  0.00           H  
ATOM   2508  HG3 GLU A 156     -27.574  19.371   2.646  1.00  0.00           H  
ATOM   2509  CD  GLU A 156     -28.571  20.924   3.787  1.00  0.00           C  
ATOM   2510  OE1 GLU A 156     -28.024  21.856   3.160  1.00  0.00           O  
ATOM   2511  OE2 GLU A 156     -29.225  21.085   4.846  1.00  0.00           O  
ATOM   2512  N   PHE A 157     -27.627  15.498   5.324  1.00  0.00           N  
ATOM   2513  H   PHE A 157     -26.772  15.753   4.852  1.00  0.00           H  
ATOM   2514  CA  PHE A 157     -27.542  14.648   6.519  1.00  0.00           C  
ATOM   2515  HA  PHE A 157     -28.208  13.796   6.380  1.00  0.00           H  
ATOM   2516  C   PHE A 157     -28.004  15.390   7.788  1.00  0.00           C  
ATOM   2517  CB  PHE A 157     -26.118  14.104   6.674  1.00  0.00           C  
ATOM   2518  HB2 PHE A 157     -25.406  14.918   6.537  1.00  0.00           H  
ATOM   2519  HB3 PHE A 157     -25.999  13.732   7.691  1.00  0.00           H  
ATOM   2520  O   PHE A 157     -27.625  16.538   8.026  1.00  0.00           O  
ATOM   2521  CG  PHE A 157     -25.789  12.973   5.718  1.00  0.00           C  
ATOM   2522  CD1 PHE A 157     -26.034  11.642   6.106  1.00  0.00           C  
ATOM   2523  HD1 PHE A 157     -26.435  11.433   7.087  1.00  0.00           H  
ATOM   2524  CD2 PHE A 157     -25.278  13.243   4.433  1.00  0.00           C  
ATOM   2525  HD2 PHE A 157     -25.091  14.259   4.117  1.00  0.00           H  
ATOM   2526  CE1 PHE A 157     -25.776  10.586   5.214  1.00  0.00           C  
ATOM   2527  HE1 PHE A 157     -25.971   9.565   5.508  1.00  0.00           H  
ATOM   2528  CE2 PHE A 157     -25.038  12.188   3.536  1.00  0.00           C  
ATOM   2529  HE2 PHE A 157     -24.678  12.396   2.540  1.00  0.00           H  
ATOM   2530  CZ  PHE A 157     -25.290  10.862   3.925  1.00  0.00           C  
ATOM   2531  HZ  PHE A 157     -25.117  10.060   3.222  1.00  0.00           H  
ATOM   2532  N   ASP A 158     -28.821  14.734   8.622  1.00  0.00           N  
ATOM   2533  H   ASP A 158     -29.115  13.801   8.373  1.00  0.00           H  
ATOM   2534  CA  ASP A 158     -29.366  15.345   9.844  1.00  0.00           C  
ATOM   2535  HA  ASP A 158     -29.794  16.308   9.564  1.00  0.00           H  
ATOM   2536  C   ASP A 158     -28.256  15.613  10.879  1.00  0.00           C  
ATOM   2537  CB  ASP A 158     -30.517  14.487  10.418  1.00  0.00           C  
ATOM   2538  HB2 ASP A 158     -31.209  14.261   9.607  1.00  0.00           H  
ATOM   2539  HB3 ASP A 158     -30.114  13.542  10.783  1.00  0.00           H  
ATOM   2540  O   ASP A 158     -27.561  14.701  11.327  1.00  0.00           O  
ATOM   2541  CG  ASP A 158     -31.317  15.161  11.554  1.00  0.00           C  
ATOM   2542  OD1 ASP A 158     -30.796  16.102  12.197  1.00  0.00           O  
ATOM   2543  OD2 ASP A 158     -32.473  14.747  11.812  1.00  0.00           O  
ATOM   2544  N   MET A 159     -28.124  16.867  11.321  1.00  0.00           N  
ATOM   2545  H   MET A 159     -28.741  17.564  10.926  1.00  0.00           H  
ATOM   2546  CA  MET A 159     -27.155  17.281  12.343  1.00  0.00           C  
ATOM   2547  HA  MET A 159     -26.152  17.053  11.983  1.00  0.00           H  
ATOM   2548  C   MET A 159     -27.317  16.537  13.677  1.00  0.00           C  
ATOM   2549  CB  MET A 159     -27.269  18.794  12.580  1.00  0.00           C  
ATOM   2550  HB2 MET A 159     -26.731  19.059  13.490  1.00  0.00           H  
ATOM   2551  HB3 MET A 159     -28.316  19.055  12.732  1.00  0.00           H  
ATOM   2552  O   MET A 159     -26.341  16.415  14.413  1.00  0.00           O  
ATOM   2553  CG  MET A 159     -26.709  19.629  11.419  1.00  0.00           C  
ATOM   2554  HG2 MET A 159     -26.909  20.679  11.632  1.00  0.00           H  
ATOM   2555  HG3 MET A 159     -27.256  19.370  10.512  1.00  0.00           H  
ATOM   2556  SD  MET A 159     -24.930  19.458  11.068  1.00  0.00           S  
ATOM   2557  CE  MET A 159     -24.197  19.952  12.651  1.00  0.00           C  
ATOM   2558  HE1 MET A 159     -24.543  20.949  12.925  1.00  0.00           H  
ATOM   2559  HE2 MET A 159     -23.111  19.950  12.564  1.00  0.00           H  
ATOM   2560  HE3 MET A 159     -24.483  19.242  13.426  1.00  0.00           H  
ATOM   2561  N   LYS A 160     -28.500  15.982  13.983  1.00  0.00           N  
ATOM   2562  H   LYS A 160     -29.258  16.092  13.325  1.00  0.00           H  
ATOM   2563  CA  LYS A 160     -28.709  15.114  15.161  1.00  0.00           C  
ATOM   2564  HA  LYS A 160     -28.435  15.649  16.070  1.00  0.00           H  
ATOM   2565  C   LYS A 160     -27.847  13.852  15.134  1.00  0.00           C  
ATOM   2566  CB  LYS A 160     -30.175  14.686  15.235  1.00  0.00           C  
ATOM   2567  HB2 LYS A 160     -30.290  13.956  16.035  1.00  0.00           H  
ATOM   2568  HB3 LYS A 160     -30.447  14.207  14.294  1.00  0.00           H  
ATOM   2569  O   LYS A 160     -27.600  13.249  16.173  1.00  0.00           O  
ATOM   2570  CG  LYS A 160     -31.116  15.860  15.512  1.00  0.00           C  
ATOM   2571  HG2 LYS A 160     -30.977  16.642  14.765  1.00  0.00           H  
ATOM   2572  HG3 LYS A 160     -30.914  16.271  16.501  1.00  0.00           H  
ATOM   2573  CD  LYS A 160     -32.550  15.344  15.442  1.00  0.00           C  
ATOM   2574  HD2 LYS A 160     -32.721  14.628  16.246  1.00  0.00           H  
ATOM   2575  HD3 LYS A 160     -32.692  14.847  14.482  1.00  0.00           H  
ATOM   2576  CE  LYS A 160     -33.523  16.510  15.551  1.00  0.00           C  
ATOM   2577  HE2 LYS A 160     -33.449  16.947  16.547  1.00  0.00           H  
ATOM   2578  HE3 LYS A 160     -33.226  17.260  14.818  1.00  0.00           H  
ATOM   2579  NZ  LYS A 160     -34.891  16.033  15.264  1.00  0.00           N  
ATOM   2580  HZ1 LYS A 160     -35.155  15.318  15.926  1.00  0.00           H  
ATOM   2581  HZ2 LYS A 160     -35.549  16.800  15.285  1.00  0.00           H  
ATOM   2582  HZ3 LYS A 160     -34.885  15.625  14.340  1.00  0.00           H  
ATOM   2583  N   LEU A 161     -27.376  13.438  13.957  1.00  0.00           N  
ATOM   2584  H   LEU A 161     -27.602  13.970  13.129  1.00  0.00           H  
ATOM   2585  CA  LEU A 161     -26.463  12.306  13.826  1.00  0.00           C  
ATOM   2586  HA  LEU A 161     -26.863  11.465  14.391  1.00  0.00           H  
ATOM   2587  C   LEU A 161     -25.082  12.615  14.416  1.00  0.00           C  
ATOM   2588  CB  LEU A 161     -26.334  11.900  12.350  1.00  0.00           C  
ATOM   2589  HB2 LEU A 161     -25.881  12.732  11.812  1.00  0.00           H  
ATOM   2590  HB3 LEU A 161     -25.650  11.055  12.274  1.00  0.00           H  
ATOM   2591  O   LEU A 161     -24.364  11.667  14.731  1.00  0.00           O  
ATOM   2592  CG  LEU A 161     -27.661  11.532  11.666  1.00  0.00           C  
ATOM   2593  HG  LEU A 161     -28.398  12.317  11.835  1.00  0.00           H  
ATOM   2594  CD1 LEU A 161     -27.438  11.414  10.164  1.00  0.00           C  
ATOM   2595 HD11 LEU A 161     -26.987  12.333   9.788  1.00  0.00           H  
ATOM   2596 HD12 LEU A 161     -28.410  11.307   9.682  1.00  0.00           H  
ATOM   2597 HD13 LEU A 161     -26.792  10.567   9.932  1.00  0.00           H  
ATOM   2598  CD2 LEU A 161     -28.252  10.218  12.186  1.00  0.00           C  
ATOM   2599 HD21 LEU A 161     -27.560   9.394  12.012  1.00  0.00           H  
ATOM   2600 HD22 LEU A 161     -29.186  10.018  11.661  1.00  0.00           H  
ATOM   2601 HD23 LEU A 161     -28.466  10.307  13.251  1.00  0.00           H  
ATOM   2602  N   CYS A 162     -24.717  13.896  14.604  1.00  0.00           N  
ATOM   2603  H   CYS A 162     -25.357  14.641  14.366  1.00  0.00           H  
ATOM   2604  CA  CYS A 162     -23.421  14.264  15.174  1.00  0.00           C  
ATOM   2605  HA  CYS A 162     -22.656  13.802  14.550  1.00  0.00           H  
ATOM   2606  C   CYS A 162     -23.214  13.721  16.608  1.00  0.00           C  
ATOM   2607  CB  CYS A 162     -23.157  15.778  15.128  1.00  0.00           C  
ATOM   2608  HB2 CYS A 162     -22.259  15.947  15.723  1.00  0.00           H  
ATOM   2609  HB3 CYS A 162     -23.968  16.274  15.661  1.00  0.00           H  
ATOM   2610  O   CYS A 162     -22.068  13.537  17.013  1.00  0.00           O  
ATOM   2611  SG  CYS A 162     -22.885  16.685  13.554  1.00  0.00           S  
ATOM   2612  N   ASP A 163     -24.286  13.393  17.341  1.00  0.00           N  
ATOM   2613  H   ASP A 163     -25.205  13.624  16.991  1.00  0.00           H  
ATOM   2614  CA  ASP A 163     -24.201  12.801  18.685  1.00  0.00           C  
ATOM   2615  HA  ASP A 163     -23.419  13.313  19.247  1.00  0.00           H  
ATOM   2616  C   ASP A 163     -23.837  11.300  18.657  1.00  0.00           C  
ATOM   2617  CB  ASP A 163     -25.534  13.021  19.425  1.00  0.00           C  
ATOM   2618  HB2 ASP A 163     -26.334  12.551  18.853  1.00  0.00           H  
ATOM   2619  HB3 ASP A 163     -25.481  12.521  20.392  1.00  0.00           H  
ATOM   2620  O   ASP A 163     -23.328  10.750  19.634  1.00  0.00           O  
ATOM   2621  CG  ASP A 163     -25.880  14.497  19.674  1.00  0.00           C  
ATOM   2622  OD1 ASP A 163     -24.941  15.313  19.804  1.00  0.00           O  
ATOM   2623  OD2 ASP A 163     -27.094  14.795  19.744  1.00  0.00           O  
ATOM   2624  N   ASN A 164     -24.057  10.607  17.530  1.00  0.00           N  
ATOM   2625  H   ASN A 164     -24.374  11.122  16.722  1.00  0.00           H  
ATOM   2626  CA  ASN A 164     -23.752   9.182  17.372  1.00  0.00           C  
ATOM   2627  HA  ASN A 164     -23.742   8.720  18.359  1.00  0.00           H  
ATOM   2628  C   ASN A 164     -22.354   8.973  16.772  1.00  0.00           C  
ATOM   2629  CB  ASN A 164     -24.863   8.495  16.564  1.00  0.00           C  
ATOM   2630  HB2 ASN A 164     -25.820   8.695  17.046  1.00  0.00           H  
ATOM   2631  HB3 ASN A 164     -24.889   8.914  15.558  1.00  0.00           H  
ATOM   2632  O   ASN A 164     -22.201   8.594  15.609  1.00  0.00           O  
ATOM   2633  CG  ASN A 164     -24.677   6.986  16.465  1.00  0.00           C  
ATOM   2634  ND2 ASN A 164     -25.637   6.302  15.890  1.00  0.00           N  
ATOM   2635 HD21 ASN A 164     -26.476   6.788  15.606  1.00  0.00           H  
ATOM   2636 HD22 ASN A 164     -25.584   5.299  15.993  1.00  0.00           H  
ATOM   2637  OD1 ASN A 164     -23.703   6.381  16.894  1.00  0.00           O  
ATOM   2638  N   VAL A 165     -21.321   9.181  17.587  1.00  0.00           N  
ATOM   2639  H   VAL A 165     -21.530   9.569  18.496  1.00  0.00           H  
ATOM   2640  CA  VAL A 165     -19.916   9.120  17.150  1.00  0.00           C  
ATOM   2641  HA  VAL A 165     -19.765   9.880  16.384  1.00  0.00           H  
ATOM   2642  C   VAL A 165     -19.542   7.767  16.525  1.00  0.00           C  
ATOM   2643  CB  VAL A 165     -18.987   9.449  18.330  1.00  0.00           C  
ATOM   2644  HB  VAL A 165     -19.157   8.723  19.125  1.00  0.00           H  
ATOM   2645  O   VAL A 165     -18.885   7.741  15.484  1.00  0.00           O  
ATOM   2646  CG1 VAL A 165     -17.511   9.394  17.927  1.00  0.00           C  
ATOM   2647 HG11 VAL A 165     -17.233   8.405  17.564  1.00  0.00           H  
ATOM   2648 HG12 VAL A 165     -16.910   9.601  18.813  1.00  0.00           H  
ATOM   2649 HG13 VAL A 165     -17.301  10.137  17.157  1.00  0.00           H  
ATOM   2650  CG2 VAL A 165     -19.271  10.851  18.887  1.00  0.00           C  
ATOM   2651 HG21 VAL A 165     -18.594  11.069  19.713  1.00  0.00           H  
ATOM   2652 HG22 VAL A 165     -20.289  10.919  19.271  1.00  0.00           H  
ATOM   2653 HG23 VAL A 165     -19.140  11.603  18.109  1.00  0.00           H  
ATOM   2654  N   LYS A 166     -19.989   6.636  17.097  1.00  0.00           N  
ATOM   2655  H   LYS A 166     -20.549   6.719  17.933  1.00  0.00           H  
ATOM   2656  CA  LYS A 166     -19.729   5.294  16.530  1.00  0.00           C  
ATOM   2657  HA  LYS A 166     -18.654   5.181  16.392  1.00  0.00           H  
ATOM   2658  C   LYS A 166     -20.356   5.149  15.139  1.00  0.00           C  
ATOM   2659  CB  LYS A 166     -20.217   4.194  17.500  1.00  0.00           C  
ATOM   2660  HB2 LYS A 166     -19.719   4.328  18.460  1.00  0.00           H  
ATOM   2661  HB3 LYS A 166     -21.291   4.298  17.654  1.00  0.00           H  
ATOM   2662  O   LYS A 166     -19.715   4.643  14.220  1.00  0.00           O  
ATOM   2663  CG  LYS A 166     -19.915   2.769  16.983  1.00  0.00           C  
ATOM   2664  HG2 LYS A 166     -20.436   2.620  16.037  1.00  0.00           H  
ATOM   2665  HG3 LYS A 166     -18.844   2.680  16.802  1.00  0.00           H  
ATOM   2666  CD  LYS A 166     -20.352   1.648  17.948  1.00  0.00           C  
ATOM   2667  HD2 LYS A 166     -21.416   1.753  18.158  1.00  0.00           H  
ATOM   2668  HD3 LYS A 166     -19.793   1.731  18.881  1.00  0.00           H  
ATOM   2669  CE  LYS A 166     -20.087   0.276  17.295  1.00  0.00           C  
ATOM   2670  HE2 LYS A 166     -19.017   0.161  17.120  1.00  0.00           H  
ATOM   2671  HE3 LYS A 166     -20.571   0.278  16.318  1.00  0.00           H  
ATOM   2672  NZ  LYS A 166     -20.597  -0.890  18.067  1.00  0.00           N  
ATOM   2673  HZ1 LYS A 166     -20.050  -1.090  18.892  1.00  0.00           H  
ATOM   2674  HZ2 LYS A 166     -20.584  -1.728  17.503  1.00  0.00           H  
ATOM   2675  HZ3 LYS A 166     -21.573  -0.799  18.311  1.00  0.00           H  
ATOM   2676  N   GLY A 167     -21.596   5.612  14.974  1.00  0.00           N  
ATOM   2677  H   GLY A 167     -22.055   6.048  15.761  1.00  0.00           H  
ATOM   2678  CA  GLY A 167     -22.277   5.624  13.683  1.00  0.00           C  
ATOM   2679  HA2 GLY A 167     -22.311   4.613  13.277  1.00  0.00           H  
ATOM   2680  HA3 GLY A 167     -23.295   5.986  13.828  1.00  0.00           H  
ATOM   2681  C   GLY A 167     -21.582   6.521  12.659  1.00  0.00           C  
ATOM   2682  O   GLY A 167     -21.370   6.088  11.528  1.00  0.00           O  
ATOM   2683  N   LEU A 168     -21.171   7.727  13.060  1.00  0.00           N  
ATOM   2684  H   LEU A 168     -21.397   8.027  13.998  1.00  0.00           H  
ATOM   2685  CA  LEU A 168     -20.444   8.660  12.198  1.00  0.00           C  
ATOM   2686  HA  LEU A 168     -21.027   8.858  11.299  1.00  0.00           H  
ATOM   2687  C   LEU A 168     -19.098   8.113  11.744  1.00  0.00           C  
ATOM   2688  CB  LEU A 168     -20.171   9.964  12.945  1.00  0.00           C  
ATOM   2689  HB2 LEU A 168     -19.438  10.538  12.378  1.00  0.00           H  
ATOM   2690  HB3 LEU A 168     -19.726   9.720  13.910  1.00  0.00           H  
ATOM   2691  O   LEU A 168     -18.761   8.265  10.578  1.00  0.00           O  
ATOM   2692  CG  LEU A 168     -21.386  10.860  13.176  1.00  0.00           C  
ATOM   2693  HG  LEU A 168     -22.162  10.308  13.706  1.00  0.00           H  
ATOM   2694  CD1 LEU A 168     -20.907  12.023  14.043  1.00  0.00           C  
ATOM   2695 HD11 LEU A 168     -19.831  12.002  14.215  1.00  0.00           H  
ATOM   2696 HD12 LEU A 168     -21.143  12.963  13.544  1.00  0.00           H  
ATOM   2697 HD13 LEU A 168     -21.410  11.970  15.008  1.00  0.00           H  
ATOM   2698  CD2 LEU A 168     -21.977  11.394  11.867  1.00  0.00           C  
ATOM   2699 HD21 LEU A 168     -21.217  11.933  11.301  1.00  0.00           H  
ATOM   2700 HD22 LEU A 168     -22.796  12.074  12.102  1.00  0.00           H  
ATOM   2701 HD23 LEU A 168     -22.378  10.577  11.266  1.00  0.00           H  
ATOM   2702  N   LEU A 169     -18.342   7.469  12.635  1.00  0.00           N  
ATOM   2703  H   LEU A 169     -18.643   7.436  13.598  1.00  0.00           H  
ATOM   2704  CA  LEU A 169     -17.071   6.852  12.269  1.00  0.00           C  
ATOM   2705  HA  LEU A 169     -16.429   7.619  11.836  1.00  0.00           H  
ATOM   2706  C   LEU A 169     -17.278   5.773  11.198  1.00  0.00           C  
ATOM   2707  CB  LEU A 169     -16.400   6.296  13.535  1.00  0.00           C  
ATOM   2708  HB2 LEU A 169     -17.081   5.594  14.015  1.00  0.00           H  
ATOM   2709  HB3 LEU A 169     -16.222   7.120  14.226  1.00  0.00           H  
ATOM   2710  O   LEU A 169     -16.541   5.726  10.220  1.00  0.00           O  
ATOM   2711  CG  LEU A 169     -15.068   5.576  13.257  1.00  0.00           C  
ATOM   2712  HG  LEU A 169     -15.242   4.726  12.598  1.00  0.00           H  
ATOM   2713  CD1 LEU A 169     -14.029   6.497  12.617  1.00  0.00           C  
ATOM   2714 HD11 LEU A 169     -13.898   7.400  13.214  1.00  0.00           H  
ATOM   2715 HD12 LEU A 169     -14.336   6.767  11.607  1.00  0.00           H  
ATOM   2716 HD13 LEU A 169     -13.080   5.967  12.545  1.00  0.00           H  
ATOM   2717  CD2 LEU A 169     -14.493   5.040  14.567  1.00  0.00           C  
ATOM   2718 HD21 LEU A 169     -15.222   4.389  15.050  1.00  0.00           H  
ATOM   2719 HD22 LEU A 169     -14.242   5.865  15.233  1.00  0.00           H  
ATOM   2720 HD23 LEU A 169     -13.598   4.460  14.342  1.00  0.00           H  
ATOM   2721  N   SER A 170     -18.312   4.940  11.334  1.00  0.00           N  
ATOM   2722  H   SER A 170     -18.896   5.011  12.155  1.00  0.00           H  
ATOM   2723  CA  SER A 170     -18.616   3.931  10.314  1.00  0.00           C  
ATOM   2724  HA  SER A 170     -17.704   3.378  10.091  1.00  0.00           H  
ATOM   2725  C   SER A 170     -19.088   4.537   8.996  1.00  0.00           C  
ATOM   2726  CB  SER A 170     -19.654   2.946  10.831  1.00  0.00           C  
ATOM   2727  HB2 SER A 170     -20.583   3.463  11.070  1.00  0.00           H  
ATOM   2728  HB3 SER A 170     -19.841   2.184  10.074  1.00  0.00           H  
ATOM   2729  O   SER A 170     -18.715   4.021   7.946  1.00  0.00           O  
ATOM   2730  OG  SER A 170     -19.123   2.337  11.984  1.00  0.00           O  
ATOM   2731  HG  SER A 170     -18.170   2.448  11.949  1.00  0.00           H  
ATOM   2732  N   LEU A 171     -19.877   5.617   9.027  1.00  0.00           N  
ATOM   2733  H   LEU A 171     -20.186   5.974   9.920  1.00  0.00           H  
ATOM   2734  CA  LEU A 171     -20.288   6.330   7.813  1.00  0.00           C  
ATOM   2735  HA  LEU A 171     -20.679   5.602   7.102  1.00  0.00           H  
ATOM   2736  C   LEU A 171     -19.095   7.017   7.134  1.00  0.00           C  
ATOM   2737  CB  LEU A 171     -21.417   7.323   8.151  1.00  0.00           C  
ATOM   2738  HB2 LEU A 171     -22.254   6.776   8.583  1.00  0.00           H  
ATOM   2739  HB3 LEU A 171     -21.055   8.021   8.905  1.00  0.00           H  
ATOM   2740  O   LEU A 171     -18.970   6.958   5.914  1.00  0.00           O  
ATOM   2741  CG  LEU A 171     -21.916   8.118   6.925  1.00  0.00           C  
ATOM   2742  HG  LEU A 171     -21.084   8.672   6.491  1.00  0.00           H  
ATOM   2743  CD1 LEU A 171     -22.512   7.203   5.858  1.00  0.00           C  
ATOM   2744 HD11 LEU A 171     -22.980   7.794   5.071  1.00  0.00           H  
ATOM   2745 HD12 LEU A 171     -21.732   6.594   5.399  1.00  0.00           H  
ATOM   2746 HD13 LEU A 171     -23.260   6.555   6.315  1.00  0.00           H  
ATOM   2747  CD2 LEU A 171     -22.995   9.129   7.318  1.00  0.00           C  
ATOM   2748 HD21 LEU A 171     -23.942   8.623   7.502  1.00  0.00           H  
ATOM   2749 HD22 LEU A 171     -22.691   9.685   8.206  1.00  0.00           H  
ATOM   2750 HD23 LEU A 171     -23.140   9.834   6.500  1.00  0.00           H  
ATOM   2751  N   TYR A 172     -18.195   7.608   7.922  1.00  0.00           N  
ATOM   2752  H   TYR A 172     -18.377   7.647   8.915  1.00  0.00           H  
ATOM   2753  CA  TYR A 172     -16.939   8.175   7.444  1.00  0.00           C  
ATOM   2754  HA  TYR A 172     -17.153   8.958   6.716  1.00  0.00           H  
ATOM   2755  C   TYR A 172     -16.092   7.114   6.744  1.00  0.00           C  
ATOM   2756  CB  TYR A 172     -16.165   8.793   8.614  1.00  0.00           C  
ATOM   2757  HB2 TYR A 172     -16.742   9.620   9.028  1.00  0.00           H  
ATOM   2758  HB3 TYR A 172     -16.050   8.055   9.408  1.00  0.00           H  
ATOM   2759  O   TYR A 172     -15.653   7.329   5.629  1.00  0.00           O  
ATOM   2760  CG  TYR A 172     -14.792   9.302   8.231  1.00  0.00           C  
ATOM   2761  CD1 TYR A 172     -13.658   8.496   8.453  1.00  0.00           C  
ATOM   2762  HD1 TYR A 172     -13.765   7.523   8.909  1.00  0.00           H  
ATOM   2763  CD2 TYR A 172     -14.654  10.560   7.613  1.00  0.00           C  
ATOM   2764  HD2 TYR A 172     -15.525  11.169   7.422  1.00  0.00           H  
ATOM   2765  CE1 TYR A 172     -12.386   8.951   8.058  1.00  0.00           C  
ATOM   2766  HE1 TYR A 172     -11.505   8.342   8.197  1.00  0.00           H  
ATOM   2767  CE2 TYR A 172     -13.383  11.014   7.215  1.00  0.00           C  
ATOM   2768  HE2 TYR A 172     -13.275  11.967   6.718  1.00  0.00           H  
ATOM   2769  OH  TYR A 172     -11.026  10.615   7.019  1.00  0.00           O  
ATOM   2770  HH  TYR A 172     -11.081  11.339   6.391  1.00  0.00           H  
ATOM   2771  CZ  TYR A 172     -12.248  10.208   7.438  1.00  0.00           C  
ATOM   2772  N   GLU A 173     -15.892   5.940   7.343  1.00  0.00           N  
ATOM   2773  H   GLU A 173     -16.236   5.805   8.283  1.00  0.00           H  
ATOM   2774  CA  GLU A 173     -15.125   4.868   6.696  1.00  0.00           C  
ATOM   2775  HA  GLU A 173     -14.153   5.253   6.388  1.00  0.00           H  
ATOM   2776  C   GLU A 173     -15.819   4.324   5.436  1.00  0.00           C  
ATOM   2777  CB  GLU A 173     -14.923   3.720   7.686  1.00  0.00           C  
ATOM   2778  HB2 GLU A 173     -14.498   2.869   7.154  1.00  0.00           H  
ATOM   2779  HB3 GLU A 173     -15.905   3.430   8.062  1.00  0.00           H  
ATOM   2780  O   GLU A 173     -15.149   3.958   4.472  1.00  0.00           O  
ATOM   2781  CG  GLU A 173     -13.987   4.050   8.860  1.00  0.00           C  
ATOM   2782  HG2 GLU A 173     -12.979   4.190   8.470  1.00  0.00           H  
ATOM   2783  HG3 GLU A 173     -14.288   4.982   9.339  1.00  0.00           H  
ATOM   2784  CD  GLU A 173     -13.989   2.920   9.902  1.00  0.00           C  
ATOM   2785  OE1 GLU A 173     -13.013   2.790  10.680  1.00  0.00           O  
ATOM   2786  OE2 GLU A 173     -14.937   2.096   9.928  1.00  0.00           O  
ATOM   2787  N   ALA A 174     -17.153   4.258   5.439  1.00  0.00           N  
ATOM   2788  H   ALA A 174     -17.646   4.555   6.269  1.00  0.00           H  
ATOM   2789  CA  ALA A 174     -17.946   3.798   4.303  1.00  0.00           C  
ATOM   2790  HA  ALA A 174     -17.554   2.840   3.963  1.00  0.00           H  
ATOM   2791  C   ALA A 174     -17.887   4.759   3.105  1.00  0.00           C  
ATOM   2792  CB  ALA A 174     -19.389   3.599   4.784  1.00  0.00           C  
ATOM   2793  HB1 ALA A 174     -20.025   3.313   3.947  1.00  0.00           H  
ATOM   2794  HB2 ALA A 174     -19.776   4.531   5.197  1.00  0.00           H  
ATOM   2795  HB3 ALA A 174     -19.423   2.825   5.551  1.00  0.00           H  
ATOM   2796  O   ALA A 174     -17.892   4.301   1.963  1.00  0.00           O  
ATOM   2797  N   SER A 175     -17.806   6.071   3.340  1.00  0.00           N  
ATOM   2798  H   SER A 175     -17.789   6.402   4.294  1.00  0.00           H  
ATOM   2799  CA  SER A 175     -17.836   7.076   2.269  1.00  0.00           C  
ATOM   2800  HA  SER A 175     -18.724   6.900   1.661  1.00  0.00           H  
ATOM   2801  C   SER A 175     -16.635   7.003   1.319  1.00  0.00           C  
ATOM   2802  CB  SER A 175     -17.970   8.475   2.863  1.00  0.00           C  
ATOM   2803  HB2 SER A 175     -18.154   9.176   2.049  1.00  0.00           H  
ATOM   2804  HB3 SER A 175     -18.812   8.501   3.554  1.00  0.00           H  
ATOM   2805  O   SER A 175     -16.766   7.325   0.142  1.00  0.00           O  
ATOM   2806  OG  SER A 175     -16.784   8.844   3.529  1.00  0.00           O  
ATOM   2807  HG  SER A 175     -16.981   9.548   4.151  1.00  0.00           H  
ATOM   2808  N   TYR A 176     -15.491   6.481   1.775  1.00  0.00           N  
ATOM   2809  H   TYR A 176     -15.438   6.266   2.760  1.00  0.00           H  
ATOM   2810  CA  TYR A 176     -14.292   6.295   0.942  1.00  0.00           C  
ATOM   2811  HA  TYR A 176     -14.149   7.200   0.351  1.00  0.00           H  
ATOM   2812  C   TYR A 176     -14.396   5.148  -0.074  1.00  0.00           C  
ATOM   2813  CB  TYR A 176     -13.057   6.124   1.833  1.00  0.00           C  
ATOM   2814  HB2 TYR A 176     -12.238   5.724   1.235  1.00  0.00           H  
ATOM   2815  HB3 TYR A 176     -13.268   5.404   2.624  1.00  0.00           H  
ATOM   2816  O   TYR A 176     -13.505   4.991  -0.909  1.00  0.00           O  
ATOM   2817  CG  TYR A 176     -12.588   7.429   2.434  1.00  0.00           C  
ATOM   2818  CD1 TYR A 176     -11.596   8.190   1.792  1.00  0.00           C  
ATOM   2819  HD1 TYR A 176     -11.141   7.830   0.881  1.00  0.00           H  
ATOM   2820  CD2 TYR A 176     -13.184   7.909   3.607  1.00  0.00           C  
ATOM   2821  HD2 TYR A 176     -13.964   7.327   4.077  1.00  0.00           H  
ATOM   2822  CE1 TYR A 176     -11.191   9.423   2.337  1.00  0.00           C  
ATOM   2823  HE1 TYR A 176     -10.405   9.984   1.853  1.00  0.00           H  
ATOM   2824  CE2 TYR A 176     -12.785   9.137   4.160  1.00  0.00           C  
ATOM   2825  HE2 TYR A 176     -13.260   9.495   5.061  1.00  0.00           H  
ATOM   2826  OH  TYR A 176     -11.312  11.040   4.103  1.00  0.00           O  
ATOM   2827  HH  TYR A 176     -10.531  11.361   3.647  1.00  0.00           H  
ATOM   2828  CZ  TYR A 176     -11.759   9.883   3.545  1.00  0.00           C  
ATOM   2829  N   LEU A 177     -15.472   4.357  -0.032  1.00  0.00           N  
ATOM   2830  H   LEU A 177     -16.167   4.542   0.677  1.00  0.00           H  
ATOM   2831  CA  LEU A 177     -15.766   3.309  -1.018  1.00  0.00           C  
ATOM   2832  HA  LEU A 177     -14.837   3.009  -1.504  1.00  0.00           H  
ATOM   2833  C   LEU A 177     -16.676   3.785  -2.153  1.00  0.00           C  
ATOM   2834  CB  LEU A 177     -16.345   2.086  -0.295  1.00  0.00           C  
ATOM   2835  HB2 LEU A 177     -16.843   1.421  -1.001  1.00  0.00           H  
ATOM   2836  HB3 LEU A 177     -17.096   2.425   0.419  1.00  0.00           H  
ATOM   2837  O   LEU A 177     -17.176   2.953  -2.914  1.00  0.00           O  
ATOM   2838  CG  LEU A 177     -15.250   1.288   0.415  1.00  0.00           C  
ATOM   2839  HG  LEU A 177     -14.533   1.958   0.889  1.00  0.00           H  
ATOM   2840  CD1 LEU A 177     -15.893   0.441   1.493  1.00  0.00           C  
ATOM   2841 HD11 LEU A 177     -16.424   1.096   2.184  1.00  0.00           H  
ATOM   2842 HD12 LEU A 177     -16.582  -0.280   1.052  1.00  0.00           H  
ATOM   2843 HD13 LEU A 177     -15.093  -0.080   2.019  1.00  0.00           H  
ATOM   2844  CD2 LEU A 177     -14.518   0.346  -0.543  1.00  0.00           C  
ATOM   2845 HD21 LEU A 177     -13.754  -0.209   0.002  1.00  0.00           H  
ATOM   2846 HD22 LEU A 177     -14.027   0.924  -1.325  1.00  0.00           H  
ATOM   2847 HD23 LEU A 177     -15.215  -0.353  -1.005  1.00  0.00           H  
ATOM   2848  N   GLY A 178     -16.925   5.093  -2.255  1.00  0.00           N  
ATOM   2849  H   GLY A 178     -16.512   5.728  -1.587  1.00  0.00           H  
ATOM   2850  CA  GLY A 178     -17.730   5.660  -3.328  1.00  0.00           C  
ATOM   2851  HA2 GLY A 178     -18.695   5.152  -3.337  1.00  0.00           H  
ATOM   2852  HA3 GLY A 178     -17.891   6.725  -3.157  1.00  0.00           H  
ATOM   2853  C   GLY A 178     -17.126   5.469  -4.712  1.00  0.00           C  
ATOM   2854  O   GLY A 178     -15.911   5.328  -4.871  1.00  0.00           O  
ATOM   2855  N   TRP A 179     -18.009   5.446  -5.703  1.00  0.00           N  
ATOM   2856  H   TRP A 179     -18.991   5.465  -5.465  1.00  0.00           H  
ATOM   2857  CA  TRP A 179     -17.684   5.452  -7.123  1.00  0.00           C  
ATOM   2858  HA  TRP A 179     -16.633   5.195  -7.262  1.00  0.00           H  
ATOM   2859  C   TRP A 179     -17.900   6.835  -7.725  1.00  0.00           C  
ATOM   2860  CB  TRP A 179     -18.529   4.404  -7.849  1.00  0.00           C  
ATOM   2861  HB2 TRP A 179     -18.283   4.428  -8.911  1.00  0.00           H  
ATOM   2862  HB3 TRP A 179     -19.581   4.673  -7.754  1.00  0.00           H  
ATOM   2863  O   TRP A 179     -18.531   7.715  -7.133  1.00  0.00           O  
ATOM   2864  CG  TRP A 179     -18.367   2.992  -7.390  1.00  0.00           C  
ATOM   2865  CD1 TRP A 179     -17.318   2.480  -6.705  1.00  0.00           C  
ATOM   2866  HD1 TRP A 179     -16.456   3.049  -6.388  1.00  0.00           H  
ATOM   2867  CD2 TRP A 179     -19.255   1.871  -7.659  1.00  0.00           C  
ATOM   2868  CE2 TRP A 179     -18.669   0.695  -7.105  1.00  0.00           C  
ATOM   2869  CE3 TRP A 179     -20.469   1.726  -8.363  1.00  0.00           C  
ATOM   2870  HE3 TRP A 179     -20.921   2.598  -8.813  1.00  0.00           H  
ATOM   2871  NE1 TRP A 179     -17.493   1.123  -6.529  1.00  0.00           N  
ATOM   2872  HE1 TRP A 179     -16.773   0.514  -6.167  1.00  0.00           H  
ATOM   2873  CH2 TRP A 179     -20.424  -0.689  -8.015  1.00  0.00           C  
ATOM   2874  HH2 TRP A 179     -20.826  -1.668  -8.227  1.00  0.00           H  
ATOM   2875  CZ2 TRP A 179     -19.250  -0.568  -7.255  1.00  0.00           C  
ATOM   2876  HZ2 TRP A 179     -18.756  -1.445  -6.862  1.00  0.00           H  
ATOM   2877  CZ3 TRP A 179     -21.042   0.455  -8.551  1.00  0.00           C  
ATOM   2878  HZ3 TRP A 179     -21.930   0.349  -9.157  1.00  0.00           H  
ATOM   2879  N   LYS A 180     -17.374   7.045  -8.932  1.00  0.00           N  
ATOM   2880  H   LYS A 180     -16.926   6.275  -9.408  1.00  0.00           H  
ATOM   2881  CA  LYS A 180     -17.563   8.310  -9.640  1.00  0.00           C  
ATOM   2882  HA  LYS A 180     -17.214   9.114  -8.993  1.00  0.00           H  
ATOM   2883  C   LYS A 180     -19.056   8.528  -9.915  1.00  0.00           C  
ATOM   2884  CB  LYS A 180     -16.708   8.305 -10.910  1.00  0.00           C  
ATOM   2885  HB2 LYS A 180     -15.680   8.068 -10.637  1.00  0.00           H  
ATOM   2886  HB3 LYS A 180     -17.072   7.539 -11.595  1.00  0.00           H  
ATOM   2887  O   LYS A 180     -19.729   7.652 -10.450  1.00  0.00           O  
ATOM   2888  CG  LYS A 180     -16.737   9.675 -11.598  1.00  0.00           C  
ATOM   2889  HG2 LYS A 180     -16.434  10.442 -10.885  1.00  0.00           H  
ATOM   2890  HG3 LYS A 180     -17.745   9.892 -11.950  1.00  0.00           H  
ATOM   2891  CD  LYS A 180     -15.774   9.685 -12.785  1.00  0.00           C  
ATOM   2892  HD2 LYS A 180     -16.076   8.926 -13.506  1.00  0.00           H  
ATOM   2893  HD3 LYS A 180     -14.771   9.457 -12.423  1.00  0.00           H  
ATOM   2894  CE  LYS A 180     -15.776  11.066 -13.440  1.00  0.00           C  
ATOM   2895  HE2 LYS A 180     -16.774  11.273 -13.828  1.00  0.00           H  
ATOM   2896  HE3 LYS A 180     -15.551  11.806 -12.672  1.00  0.00           H  
ATOM   2897  NZ  LYS A 180     -14.765  11.137 -14.523  1.00  0.00           N  
ATOM   2898  HZ1 LYS A 180     -14.752  12.056 -14.943  1.00  0.00           H  
ATOM   2899  HZ2 LYS A 180     -13.848  10.962 -14.138  1.00  0.00           H  
ATOM   2900  HZ3 LYS A 180     -14.945  10.442 -15.233  1.00  0.00           H  
ATOM   2901  N   GLY A 181     -19.566   9.705  -9.551  1.00  0.00           N  
ATOM   2902  H   GLY A 181     -18.957  10.361  -9.085  1.00  0.00           H  
ATOM   2903  CA  GLY A 181     -20.991  10.049  -9.650  1.00  0.00           C  
ATOM   2904  HA2 GLY A 181     -21.080  11.127  -9.789  1.00  0.00           H  
ATOM   2905  HA3 GLY A 181     -21.428   9.554 -10.516  1.00  0.00           H  
ATOM   2906  C   GLY A 181     -21.832   9.676  -8.421  1.00  0.00           C  
ATOM   2907  O   GLY A 181     -23.032   9.957  -8.399  1.00  0.00           O  
ATOM   2908  N   GLU A 182     -21.236   9.080  -7.383  1.00  0.00           N  
ATOM   2909  H   GLU A 182     -20.257   8.836  -7.436  1.00  0.00           H  
ATOM   2910  CA  GLU A 182     -21.930   8.781  -6.128  1.00  0.00           C  
ATOM   2911  HA  GLU A 182     -22.982   8.650  -6.379  1.00  0.00           H  
ATOM   2912  C   GLU A 182     -21.905   9.936  -5.116  1.00  0.00           C  
ATOM   2913  CB  GLU A 182     -21.479   7.449  -5.526  1.00  0.00           C  
ATOM   2914  HB2 GLU A 182     -20.400   7.447  -5.373  1.00  0.00           H  
ATOM   2915  HB3 GLU A 182     -21.957   7.332  -4.553  1.00  0.00           H  
ATOM   2916  O   GLU A 182     -21.271   9.873  -4.063  1.00  0.00           O  
ATOM   2917  CG  GLU A 182     -21.901   6.265  -6.402  1.00  0.00           C  
ATOM   2918  HG2 GLU A 182     -21.272   6.220  -7.291  1.00  0.00           H  
ATOM   2919  HG3 GLU A 182     -22.935   6.392  -6.721  1.00  0.00           H  
ATOM   2920  CD  GLU A 182     -21.776   4.979  -5.597  1.00  0.00           C  
ATOM   2921  OE1 GLU A 182     -22.789   4.260  -5.417  1.00  0.00           O  
ATOM   2922  OE2 GLU A 182     -20.673   4.708  -5.079  1.00  0.00           O  
ATOM   2923  N   ASN A 183     -22.660  10.990  -5.431  1.00  0.00           N  
ATOM   2924  H   ASN A 183     -23.045  11.007  -6.364  1.00  0.00           H  
ATOM   2925  CA  ASN A 183     -22.652  12.249  -4.677  1.00  0.00           C  
ATOM   2926  HA  ASN A 183     -21.633  12.634  -4.672  1.00  0.00           H  
ATOM   2927  C   ASN A 183     -23.094  12.122  -3.203  1.00  0.00           C  
ATOM   2928  CB  ASN A 183     -23.554  13.260  -5.406  1.00  0.00           C  
ATOM   2929  HB2 ASN A 183     -24.581  12.897  -5.386  1.00  0.00           H  
ATOM   2930  HB3 ASN A 183     -23.524  14.206  -4.865  1.00  0.00           H  
ATOM   2931  O   ASN A 183     -22.643  12.903  -2.371  1.00  0.00           O  
ATOM   2932  CG  ASN A 183     -23.156  13.539  -6.847  1.00  0.00           C  
ATOM   2933  ND2 ASN A 183     -24.067  14.062  -7.632  1.00  0.00           N  
ATOM   2934 HD21 ASN A 183     -23.760  14.263  -8.572  1.00  0.00           H  
ATOM   2935 HD22 ASN A 183     -24.953  14.358  -7.246  1.00  0.00           H  
ATOM   2936  OD1 ASN A 183     -22.063  13.280  -7.313  1.00  0.00           O  
ATOM   2937  N   ILE A 184     -23.939  11.144  -2.840  1.00  0.00           N  
ATOM   2938  H   ILE A 184     -24.173  10.431  -3.516  1.00  0.00           H  
ATOM   2939  CA  ILE A 184     -24.391  10.969  -1.443  1.00  0.00           C  
ATOM   2940  HA  ILE A 184     -24.771  11.924  -1.080  1.00  0.00           H  
ATOM   2941  C   ILE A 184     -23.209  10.582  -0.549  1.00  0.00           C  
ATOM   2942  CB  ILE A 184     -25.525   9.917  -1.329  1.00  0.00           C  
ATOM   2943  HB  ILE A 184     -25.154   8.962  -1.701  1.00  0.00           H  
ATOM   2944  O   ILE A 184     -23.157  10.969   0.617  1.00  0.00           O  
ATOM   2945  CG1 ILE A 184     -26.741  10.340  -2.183  1.00  0.00           C  
ATOM   2946 HG12 ILE A 184     -27.127  11.292  -1.817  1.00  0.00           H  
ATOM   2947 HG13 ILE A 184     -26.418  10.483  -3.214  1.00  0.00           H  
ATOM   2948  CG2 ILE A 184     -25.939   9.675   0.137  1.00  0.00           C  
ATOM   2949 HG21 ILE A 184     -25.107   9.259   0.705  1.00  0.00           H  
ATOM   2950 HG22 ILE A 184     -26.758   8.959   0.195  1.00  0.00           H  
ATOM   2951 HG23 ILE A 184     -26.247  10.616   0.593  1.00  0.00           H  
ATOM   2952  CD1 ILE A 184     -27.884   9.319  -2.212  1.00  0.00           C  
ATOM   2953 HD11 ILE A 184     -28.415   9.320  -1.260  1.00  0.00           H  
ATOM   2954 HD12 ILE A 184     -28.581   9.600  -3.001  1.00  0.00           H  
ATOM   2955 HD13 ILE A 184     -27.494   8.322  -2.419  1.00  0.00           H  
ATOM   2956  N   LEU A 185     -22.246   9.824  -1.079  1.00  0.00           N  
ATOM   2957  H   LEU A 185     -22.287   9.612  -2.065  1.00  0.00           H  
ATOM   2958  CA  LEU A 185     -21.052   9.437  -0.330  1.00  0.00           C  
ATOM   2959  HA  LEU A 185     -21.347   9.156   0.681  1.00  0.00           H  
ATOM   2960  C   LEU A 185     -20.081  10.610  -0.186  1.00  0.00           C  
ATOM   2961  CB  LEU A 185     -20.388   8.227  -0.998  1.00  0.00           C  
ATOM   2962  HB2 LEU A 185     -19.463   7.986  -0.473  1.00  0.00           H  
ATOM   2963  HB3 LEU A 185     -20.128   8.499  -2.021  1.00  0.00           H  
ATOM   2964  O   LEU A 185     -19.503  10.772   0.887  1.00  0.00           O  
ATOM   2965  CG  LEU A 185     -21.297   6.989  -1.013  1.00  0.00           C  
ATOM   2966  HG  LEU A 185     -22.268   7.253  -1.432  1.00  0.00           H  
ATOM   2967  CD1 LEU A 185     -20.698   5.915  -1.901  1.00  0.00           C  
ATOM   2968 HD11 LEU A 185     -21.448   5.149  -2.100  1.00  0.00           H  
ATOM   2969 HD12 LEU A 185     -20.439   6.360  -2.862  1.00  0.00           H  
ATOM   2970 HD13 LEU A 185     -19.815   5.483  -1.430  1.00  0.00           H  
ATOM   2971  CD2 LEU A 185     -21.511   6.375   0.371  1.00  0.00           C  
ATOM   2972 HD21 LEU A 185     -22.000   7.090   1.033  1.00  0.00           H  
ATOM   2973 HD22 LEU A 185     -20.559   6.060   0.799  1.00  0.00           H  
ATOM   2974 HD23 LEU A 185     -22.156   5.505   0.257  1.00  0.00           H  
ATOM   2975  N   ASP A 186     -19.965  11.468  -1.203  1.00  0.00           N  
ATOM   2976  H   ASP A 186     -20.444  11.266  -2.069  1.00  0.00           H  
ATOM   2977  CA  ASP A 186     -19.199  12.716  -1.107  1.00  0.00           C  
ATOM   2978  HA  ASP A 186     -18.180  12.481  -0.800  1.00  0.00           H  
ATOM   2979  C   ASP A 186     -19.803  13.646  -0.028  1.00  0.00           C  
ATOM   2980  CB  ASP A 186     -19.128  13.403  -2.487  1.00  0.00           C  
ATOM   2981  HB2 ASP A 186     -18.681  14.388  -2.351  1.00  0.00           H  
ATOM   2982  HB3 ASP A 186     -20.138  13.552  -2.868  1.00  0.00           H  
ATOM   2983  O   ASP A 186     -19.092  14.144   0.851  1.00  0.00           O  
ATOM   2984  CG  ASP A 186     -18.289  12.654  -3.543  1.00  0.00           C  
ATOM   2985  OD1 ASP A 186     -17.248  12.050  -3.198  1.00  0.00           O  
ATOM   2986  OD2 ASP A 186     -18.622  12.726  -4.747  1.00  0.00           O  
ATOM   2987  N   GLU A 187     -21.133  13.798  -0.004  1.00  0.00           N  
ATOM   2988  H   GLU A 187     -21.668  13.412  -0.769  1.00  0.00           H  
ATOM   2989  CA  GLU A 187     -21.854  14.528   1.050  1.00  0.00           C  
ATOM   2990  HA  GLU A 187     -21.480  15.550   1.101  1.00  0.00           H  
ATOM   2991  C   GLU A 187     -21.656  13.891   2.435  1.00  0.00           C  
ATOM   2992  CB  GLU A 187     -23.356  14.568   0.734  1.00  0.00           C  
ATOM   2993  HB2 GLU A 187     -23.885  14.910   1.623  1.00  0.00           H  
ATOM   2994  HB3 GLU A 187     -23.692  13.556   0.507  1.00  0.00           H  
ATOM   2995  O   GLU A 187     -21.378  14.592   3.413  1.00  0.00           O  
ATOM   2996  CG  GLU A 187     -23.726  15.499  -0.430  1.00  0.00           C  
ATOM   2997  HG2 GLU A 187     -23.090  15.279  -1.288  1.00  0.00           H  
ATOM   2998  HG3 GLU A 187     -23.533  16.528  -0.127  1.00  0.00           H  
ATOM   2999  CD  GLU A 187     -25.203  15.349  -0.834  1.00  0.00           C  
ATOM   3000  OE1 GLU A 187     -25.538  15.745  -1.974  1.00  0.00           O  
ATOM   3001  OE2 GLU A 187     -25.994  14.829  -0.008  1.00  0.00           O  
ATOM   3002  N   ALA A 188     -21.740  12.559   2.529  1.00  0.00           N  
ATOM   3003  H   ALA A 188     -22.010  12.044   1.703  1.00  0.00           H  
ATOM   3004  CA  ALA A 188     -21.514  11.818   3.767  1.00  0.00           C  
ATOM   3005  HA  ALA A 188     -22.214  12.179   4.521  1.00  0.00           H  
ATOM   3006  C   ALA A 188     -20.089  12.022   4.293  1.00  0.00           C  
ATOM   3007  CB  ALA A 188     -21.774  10.327   3.524  1.00  0.00           C  
ATOM   3008  HB1 ALA A 188     -21.682   9.785   4.465  1.00  0.00           H  
ATOM   3009  HB2 ALA A 188     -22.775  10.179   3.119  1.00  0.00           H  
ATOM   3010  HB3 ALA A 188     -21.046   9.928   2.818  1.00  0.00           H  
ATOM   3011  O   ALA A 188     -19.890  12.223   5.495  1.00  0.00           O  
ATOM   3012  N   LYS A 189     -19.087  12.002   3.406  1.00  0.00           N  
ATOM   3013  H   LYS A 189     -19.325  11.829   2.440  1.00  0.00           H  
ATOM   3014  CA  LYS A 189     -17.682  12.262   3.733  1.00  0.00           C  
ATOM   3015  HA  LYS A 189     -17.352  11.564   4.501  1.00  0.00           H  
ATOM   3016  C   LYS A 189     -17.510  13.667   4.301  1.00  0.00           C  
ATOM   3017  CB  LYS A 189     -16.832  12.059   2.467  1.00  0.00           C  
ATOM   3018  HB2 LYS A 189     -17.008  11.064   2.059  1.00  0.00           H  
ATOM   3019  HB3 LYS A 189     -17.137  12.779   1.709  1.00  0.00           H  
ATOM   3020  O   LYS A 189     -16.923  13.813   5.376  1.00  0.00           O  
ATOM   3021  CG  LYS A 189     -15.328  12.222   2.724  1.00  0.00           C  
ATOM   3022  HG2 LYS A 189     -14.991  11.481   3.449  1.00  0.00           H  
ATOM   3023  HG3 LYS A 189     -15.134  13.221   3.115  1.00  0.00           H  
ATOM   3024  CD  LYS A 189     -14.561  12.046   1.408  1.00  0.00           C  
ATOM   3025  HD2 LYS A 189     -14.599  11.002   1.098  1.00  0.00           H  
ATOM   3026  HD3 LYS A 189     -15.027  12.659   0.637  1.00  0.00           H  
ATOM   3027  CE  LYS A 189     -13.109  12.493   1.580  1.00  0.00           C  
ATOM   3028  HE2 LYS A 189     -13.101  13.497   2.005  1.00  0.00           H  
ATOM   3029  HE3 LYS A 189     -12.609  11.820   2.277  1.00  0.00           H  
ATOM   3030  NZ  LYS A 189     -12.397  12.519   0.286  1.00  0.00           N  
ATOM   3031  HZ1 LYS A 189     -12.322  11.617  -0.163  1.00  0.00           H  
ATOM   3032  HZ2 LYS A 189     -11.484  12.946   0.357  1.00  0.00           H  
ATOM   3033  HZ3 LYS A 189     -12.809  13.160  -0.377  1.00  0.00           H  
ATOM   3034  N   ALA A 190     -18.054  14.688   3.639  1.00  0.00           N  
ATOM   3035  H   ALA A 190     -18.511  14.499   2.758  1.00  0.00           H  
ATOM   3036  CA  ALA A 190     -17.972  16.071   4.104  1.00  0.00           C  
ATOM   3037  HA  ALA A 190     -16.922  16.335   4.233  1.00  0.00           H  
ATOM   3038  C   ALA A 190     -18.671  16.264   5.464  1.00  0.00           C  
ATOM   3039  CB  ALA A 190     -18.565  16.979   3.021  1.00  0.00           C  
ATOM   3040  HB1 ALA A 190     -19.612  16.729   2.850  1.00  0.00           H  
ATOM   3041  HB2 ALA A 190     -18.018  16.845   2.088  1.00  0.00           H  
ATOM   3042  HB3 ALA A 190     -18.491  18.022   3.329  1.00  0.00           H  
ATOM   3043  O   ALA A 190     -18.088  16.821   6.400  1.00  0.00           O  
ATOM   3044  N   PHE A 191     -19.893  15.740   5.599  1.00  0.00           N  
ATOM   3045  H   PHE A 191     -20.317  15.312   4.788  1.00  0.00           H  
ATOM   3046  CA  PHE A 191     -20.691  15.803   6.823  1.00  0.00           C  
ATOM   3047  HA  PHE A 191     -20.850  16.847   7.092  1.00  0.00           H  
ATOM   3048  C   PHE A 191     -19.992  15.126   8.010  1.00  0.00           C  
ATOM   3049  CB  PHE A 191     -22.056  15.157   6.551  1.00  0.00           C  
ATOM   3050  HB2 PHE A 191     -22.605  15.768   5.835  1.00  0.00           H  
ATOM   3051  HB3 PHE A 191     -21.907  14.177   6.097  1.00  0.00           H  
ATOM   3052  O   PHE A 191     -19.787  15.745   9.058  1.00  0.00           O  
ATOM   3053  CG  PHE A 191     -22.893  14.989   7.801  1.00  0.00           C  
ATOM   3054  CD1 PHE A 191     -23.047  13.718   8.386  1.00  0.00           C  
ATOM   3055  HD1 PHE A 191     -22.605  12.850   7.918  1.00  0.00           H  
ATOM   3056  CD2 PHE A 191     -23.499  16.112   8.391  1.00  0.00           C  
ATOM   3057  HD2 PHE A 191     -23.403  17.085   7.934  1.00  0.00           H  
ATOM   3058  CE1 PHE A 191     -23.795  13.573   9.568  1.00  0.00           C  
ATOM   3059  HE1 PHE A 191     -23.928  12.597  10.009  1.00  0.00           H  
ATOM   3060  CE2 PHE A 191     -24.253  15.964   9.566  1.00  0.00           C  
ATOM   3061  HE2 PHE A 191     -24.743  16.820  10.006  1.00  0.00           H  
ATOM   3062  CZ  PHE A 191     -24.393  14.700  10.159  1.00  0.00           C  
ATOM   3063  HZ  PHE A 191     -24.974  14.603  11.064  1.00  0.00           H  
ATOM   3064  N   THR A 192     -19.576  13.869   7.843  1.00  0.00           N  
ATOM   3065  H   THR A 192     -19.752  13.419   6.956  1.00  0.00           H  
ATOM   3066  CA  THR A 192     -18.928  13.105   8.917  1.00  0.00           C  
ATOM   3067  HA  THR A 192     -19.555  13.165   9.806  1.00  0.00           H  
ATOM   3068  C   THR A 192     -17.575  13.686   9.301  1.00  0.00           C  
ATOM   3069  CB  THR A 192     -18.757  11.627   8.567  1.00  0.00           C  
ATOM   3070  HB  THR A 192     -18.175  11.167   9.366  1.00  0.00           H  
ATOM   3071  O   THR A 192     -17.297  13.803  10.492  1.00  0.00           O  
ATOM   3072  CG2 THR A 192     -20.094  10.895   8.476  1.00  0.00           C  
ATOM   3073 HG21 THR A 192     -20.903  11.508   8.875  1.00  0.00           H  
ATOM   3074 HG22 THR A 192     -20.324  10.629   7.445  1.00  0.00           H  
ATOM   3075 HG23 THR A 192     -20.026   9.985   9.072  1.00  0.00           H  
ATOM   3076  OG1 THR A 192     -18.075  11.478   7.344  1.00  0.00           O  
ATOM   3077  HG1 THR A 192     -18.702  11.680   6.645  1.00  0.00           H  
ATOM   3078  N   THR A 193     -16.773  14.148   8.335  1.00  0.00           N  
ATOM   3079  H   THR A 193     -17.036  13.978   7.375  1.00  0.00           H  
ATOM   3080  CA  THR A 193     -15.508  14.847   8.612  1.00  0.00           C  
ATOM   3081  HA  THR A 193     -14.836  14.166   9.135  1.00  0.00           H  
ATOM   3082  C   THR A 193     -15.739  16.064   9.506  1.00  0.00           C  
ATOM   3083  CB  THR A 193     -14.821  15.298   7.314  1.00  0.00           C  
ATOM   3084  HB  THR A 193     -15.472  15.976   6.763  1.00  0.00           H  
ATOM   3085  O   THR A 193     -15.015  16.256  10.484  1.00  0.00           O  
ATOM   3086  CG2 THR A 193     -13.479  15.986   7.570  1.00  0.00           C  
ATOM   3087 HG21 THR A 193     -13.638  16.942   8.068  1.00  0.00           H  
ATOM   3088 HG22 THR A 193     -12.852  15.340   8.184  1.00  0.00           H  
ATOM   3089 HG23 THR A 193     -12.984  16.166   6.615  1.00  0.00           H  
ATOM   3090  OG1 THR A 193     -14.535  14.183   6.515  1.00  0.00           O  
ATOM   3091  HG1 THR A 193     -15.346  13.948   6.058  1.00  0.00           H  
ATOM   3092  N   LYS A 194     -16.769  16.868   9.210  1.00  0.00           N  
ATOM   3093  H   LYS A 194     -17.331  16.647   8.401  1.00  0.00           H  
ATOM   3094  CA  LYS A 194     -17.133  18.043  10.011  1.00  0.00           C  
ATOM   3095  HA  LYS A 194     -16.253  18.678  10.113  1.00  0.00           H  
ATOM   3096  C   LYS A 194     -17.553  17.658  11.433  1.00  0.00           C  
ATOM   3097  CB  LYS A 194     -18.220  18.835   9.269  1.00  0.00           C  
ATOM   3098  HB2 LYS A 194     -19.107  18.210   9.160  1.00  0.00           H  
ATOM   3099  HB3 LYS A 194     -17.858  19.083   8.272  1.00  0.00           H  
ATOM   3100  O   LYS A 194     -16.968  18.185  12.379  1.00  0.00           O  
ATOM   3101  CG  LYS A 194     -18.612  20.131   9.994  1.00  0.00           C  
ATOM   3102  HG2 LYS A 194     -17.751  20.797  10.044  1.00  0.00           H  
ATOM   3103  HG3 LYS A 194     -18.947  19.903  11.006  1.00  0.00           H  
ATOM   3104  CD  LYS A 194     -19.757  20.819   9.243  1.00  0.00           C  
ATOM   3105  HD2 LYS A 194     -20.592  20.124   9.164  1.00  0.00           H  
ATOM   3106  HD3 LYS A 194     -19.421  21.081   8.239  1.00  0.00           H  
ATOM   3107  CE  LYS A 194     -20.214  22.079   9.983  1.00  0.00           C  
ATOM   3108  HE2 LYS A 194     -19.380  22.780  10.026  1.00  0.00           H  
ATOM   3109  HE3 LYS A 194     -20.478  21.805  11.005  1.00  0.00           H  
ATOM   3110  NZ  LYS A 194     -21.379  22.700   9.303  1.00  0.00           N  
ATOM   3111  HZ1 LYS A 194     -22.154  22.054   9.273  1.00  0.00           H  
ATOM   3112  HZ2 LYS A 194     -21.678  23.536   9.784  1.00  0.00           H  
ATOM   3113  HZ3 LYS A 194     -21.147  22.942   8.350  1.00  0.00           H  
ATOM   3114  N   CYS A 195     -18.511  16.738  11.600  1.00  0.00           N  
ATOM   3115  H   CYS A 195     -18.959  16.344  10.785  1.00  0.00           H  
ATOM   3116  CA  CYS A 195     -18.963  16.327  12.937  1.00  0.00           C  
ATOM   3117  HA  CYS A 195     -19.331  17.200  13.476  1.00  0.00           H  
ATOM   3118  C   CYS A 195     -17.809  15.710  13.753  1.00  0.00           C  
ATOM   3119  CB  CYS A 195     -20.090  15.287  12.873  1.00  0.00           C  
ATOM   3120  HB2 CYS A 195     -20.260  14.946  13.895  1.00  0.00           H  
ATOM   3121  HB3 CYS A 195     -19.709  14.434  12.310  1.00  0.00           H  
ATOM   3122  O   CYS A 195     -17.593  16.095  14.902  1.00  0.00           O  
ATOM   3123  SG  CYS A 195     -21.732  15.659  12.185  1.00  0.00           S  
ATOM   3124  N   LEU A 196     -17.034  14.788  13.166  1.00  0.00           N  
ATOM   3125  H   LEU A 196     -17.226  14.527  12.210  1.00  0.00           H  
ATOM   3126  CA  LEU A 196     -15.949  14.090  13.864  1.00  0.00           C  
ATOM   3127  HA  LEU A 196     -16.347  13.653  14.780  1.00  0.00           H  
ATOM   3128  C   LEU A 196     -14.843  15.059  14.301  1.00  0.00           C  
ATOM   3129  CB  LEU A 196     -15.389  12.961  12.977  1.00  0.00           C  
ATOM   3130  HB2 LEU A 196     -15.126  13.384  12.007  1.00  0.00           H  
ATOM   3131  HB3 LEU A 196     -14.470  12.590  13.430  1.00  0.00           H  
ATOM   3132  O   LEU A 196     -14.405  14.991  15.448  1.00  0.00           O  
ATOM   3133  CG  LEU A 196     -16.334  11.760  12.762  1.00  0.00           C  
ATOM   3134  HG  LEU A 196     -17.294  12.102  12.378  1.00  0.00           H  
ATOM   3135  CD1 LEU A 196     -15.716  10.802  11.744  1.00  0.00           C  
ATOM   3136 HD11 LEU A 196     -15.540  11.325  10.805  1.00  0.00           H  
ATOM   3137 HD12 LEU A 196     -16.402   9.977  11.551  1.00  0.00           H  
ATOM   3138 HD13 LEU A 196     -14.769  10.408  12.115  1.00  0.00           H  
ATOM   3139  CD2 LEU A 196     -16.594  10.982  14.054  1.00  0.00           C  
ATOM   3140 HD21 LEU A 196     -17.176  10.086  13.836  1.00  0.00           H  
ATOM   3141 HD22 LEU A 196     -15.648  10.688  14.510  1.00  0.00           H  
ATOM   3142 HD23 LEU A 196     -17.160  11.595  14.755  1.00  0.00           H  
ATOM   3143  N   LYS A 197     -14.451  16.020  13.450  1.00  0.00           N  
ATOM   3144  H   LYS A 197     -14.843  16.031  12.519  1.00  0.00           H  
ATOM   3145  CA  LYS A 197     -13.490  17.072  13.829  1.00  0.00           C  
ATOM   3146  HA  LYS A 197     -12.587  16.598  14.214  1.00  0.00           H  
ATOM   3147  C   LYS A 197     -14.000  17.965  14.965  1.00  0.00           C  
ATOM   3148  CB  LYS A 197     -13.111  17.930  12.613  1.00  0.00           C  
ATOM   3149  HB2 LYS A 197     -14.010  18.205  12.062  1.00  0.00           H  
ATOM   3150  HB3 LYS A 197     -12.640  18.847  12.968  1.00  0.00           H  
ATOM   3151  O   LYS A 197     -13.193  18.391  15.781  1.00  0.00           O  
ATOM   3152  CG  LYS A 197     -12.114  17.218  11.685  1.00  0.00           C  
ATOM   3153  HG2 LYS A 197     -12.544  16.284  11.323  1.00  0.00           H  
ATOM   3154  HG3 LYS A 197     -11.211  16.988  12.250  1.00  0.00           H  
ATOM   3155  CD  LYS A 197     -11.743  18.110  10.492  1.00  0.00           C  
ATOM   3156  HD2 LYS A 197     -11.334  19.051  10.862  1.00  0.00           H  
ATOM   3157  HD3 LYS A 197     -12.641  18.315   9.909  1.00  0.00           H  
ATOM   3158  CE  LYS A 197     -10.699  17.406   9.614  1.00  0.00           C  
ATOM   3159  HE2 LYS A 197     -11.115  16.457   9.275  1.00  0.00           H  
ATOM   3160  HE3 LYS A 197      -9.827  17.179  10.226  1.00  0.00           H  
ATOM   3161  NZ  LYS A 197     -10.295  18.228   8.443  1.00  0.00           N  
ATOM   3162  HZ1 LYS A 197      -9.607  17.733   7.893  1.00  0.00           H  
ATOM   3163  HZ2 LYS A 197     -11.085  18.418   7.844  1.00  0.00           H  
ATOM   3164  HZ3 LYS A 197      -9.886  19.104   8.737  1.00  0.00           H  
ATOM   3165  N   SER A 198     -15.306  18.230  15.050  1.00  0.00           N  
ATOM   3166  H   SER A 198     -15.914  17.919  14.306  1.00  0.00           H  
ATOM   3167  CA  SER A 198     -15.873  19.012  16.163  1.00  0.00           C  
ATOM   3168  HA  SER A 198     -15.193  19.834  16.387  1.00  0.00           H  
ATOM   3169  C   SER A 198     -16.033  18.225  17.467  1.00  0.00           C  
ATOM   3170  CB  SER A 198     -17.212  19.638  15.763  1.00  0.00           C  
ATOM   3171  HB2 SER A 198     -17.579  20.238  16.596  1.00  0.00           H  
ATOM   3172  HB3 SER A 198     -17.051  20.303  14.915  1.00  0.00           H  
ATOM   3173  O   SER A 198     -16.001  18.814  18.544  1.00  0.00           O  
ATOM   3174  OG  SER A 198     -18.208  18.691  15.422  1.00  0.00           O  
ATOM   3175  HG  SER A 198     -17.847  17.801  15.393  1.00  0.00           H  
ATOM   3176  N   ALA A 199     -16.214  16.905  17.386  1.00  0.00           N  
ATOM   3177  H   ALA A 199     -16.266  16.477  16.473  1.00  0.00           H  
ATOM   3178  CA  ALA A 199     -16.551  16.080  18.541  1.00  0.00           C  
ATOM   3179  HA  ALA A 199     -17.027  16.702  19.299  1.00  0.00           H  
ATOM   3180  C   ALA A 199     -15.335  15.421  19.207  1.00  0.00           C  
ATOM   3181  CB  ALA A 199     -17.582  15.037  18.093  1.00  0.00           C  
ATOM   3182  HB1 ALA A 199     -17.152  14.386  17.332  1.00  0.00           H  
ATOM   3183  HB2 ALA A 199     -17.887  14.433  18.947  1.00  0.00           H  
ATOM   3184  HB3 ALA A 199     -18.462  15.534  17.685  1.00  0.00           H  
ATOM   3185  O   ALA A 199     -15.408  15.114  20.395  1.00  0.00           O  
ATOM   3186  N   TRP A 200     -14.238  15.172  18.474  1.00  0.00           N  
ATOM   3187  H   TRP A 200     -14.239  15.445  17.501  1.00  0.00           H  
ATOM   3188  CA  TRP A 200     -13.246  14.172  18.895  1.00  0.00           C  
ATOM   3189  HA  TRP A 200     -13.804  13.247  19.039  1.00  0.00           H  
ATOM   3190  C   TRP A 200     -12.556  14.448  20.240  1.00  0.00           C  
ATOM   3191  CB  TRP A 200     -12.218  13.893  17.791  1.00  0.00           C  
ATOM   3192  HB2 TRP A 200     -11.750  12.933  18.010  1.00  0.00           H  
ATOM   3193  HB3 TRP A 200     -12.724  13.785  16.831  1.00  0.00           H  
ATOM   3194  O   TRP A 200     -12.267  13.497  20.964  1.00  0.00           O  
ATOM   3195  CG  TRP A 200     -11.131  14.908  17.668  1.00  0.00           C  
ATOM   3196  CD1 TRP A 200     -11.224  16.090  17.026  1.00  0.00           C  
ATOM   3197  HD1 TRP A 200     -12.108  16.431  16.508  1.00  0.00           H  
ATOM   3198  CD2 TRP A 200      -9.816  14.897  18.298  1.00  0.00           C  
ATOM   3199  CE2 TRP A 200      -9.162  16.127  17.992  1.00  0.00           C  
ATOM   3200  CE3 TRP A 200      -9.140  13.997  19.149  1.00  0.00           C  
ATOM   3201  HE3 TRP A 200      -9.636  13.082  19.439  1.00  0.00           H  
ATOM   3202  NE1 TRP A 200     -10.066  16.816  17.213  1.00  0.00           N  
ATOM   3203  HE1 TRP A 200      -9.972  17.789  16.956  1.00  0.00           H  
ATOM   3204  CH2 TRP A 200      -7.259  15.541  19.364  1.00  0.00           C  
ATOM   3205  HH2 TRP A 200      -6.323  15.820  19.825  1.00  0.00           H  
ATOM   3206  CZ2 TRP A 200      -7.903  16.452  18.511  1.00  0.00           C  
ATOM   3207  HZ2 TRP A 200      -7.480  17.429  18.329  1.00  0.00           H  
ATOM   3208  CZ3 TRP A 200      -7.874  14.314  19.678  1.00  0.00           C  
ATOM   3209  HZ3 TRP A 200      -7.405  13.640  20.380  1.00  0.00           H  
ATOM   3210  N   GLU A 201     -12.343  15.715  20.610  1.00  0.00           N  
ATOM   3211  H   GLU A 201     -12.557  16.451  19.953  1.00  0.00           H  
ATOM   3212  CA  GLU A 201     -11.736  16.091  21.900  1.00  0.00           C  
ATOM   3213  HA  GLU A 201     -10.853  15.473  22.068  1.00  0.00           H  
ATOM   3214  C   GLU A 201     -12.670  15.853  23.100  1.00  0.00           C  
ATOM   3215  CB  GLU A 201     -11.285  17.562  21.872  1.00  0.00           C  
ATOM   3216  HB2 GLU A 201     -12.146  18.197  21.663  1.00  0.00           H  
ATOM   3217  HB3 GLU A 201     -10.889  17.822  22.854  1.00  0.00           H  
ATOM   3218  O   GLU A 201     -12.201  15.694  24.224  1.00  0.00           O  
ATOM   3219  CG  GLU A 201     -10.191  17.809  20.823  1.00  0.00           C  
ATOM   3220  HG2 GLU A 201     -10.621  17.648  19.835  1.00  0.00           H  
ATOM   3221  HG3 GLU A 201      -9.398  17.078  20.979  1.00  0.00           H  
ATOM   3222  CD  GLU A 201      -9.589  19.222  20.866  1.00  0.00           C  
ATOM   3223  OE1 GLU A 201      -8.463  19.373  20.336  1.00  0.00           O  
ATOM   3224  OE2 GLU A 201     -10.255  20.140  21.395  1.00  0.00           O  
ATOM   3225  N   ASN A 202     -13.984  15.777  22.863  1.00  0.00           N  
ATOM   3226  H   ASN A 202     -14.289  15.826  21.901  1.00  0.00           H  
ATOM   3227  CA  ASN A 202     -15.017  15.637  23.893  1.00  0.00           C  
ATOM   3228  HA  ASN A 202     -14.571  15.838  24.867  1.00  0.00           H  
ATOM   3229  C   ASN A 202     -15.602  14.215  23.980  1.00  0.00           C  
ATOM   3230  CB  ASN A 202     -16.100  16.701  23.648  1.00  0.00           C  
ATOM   3231  HB2 ASN A 202     -16.518  16.568  22.650  1.00  0.00           H  
ATOM   3232  HB3 ASN A 202     -16.905  16.576  24.372  1.00  0.00           H  
ATOM   3233  O   ASN A 202     -16.555  13.984  24.727  1.00  0.00           O  
ATOM   3234  CG  ASN A 202     -15.567  18.113  23.806  1.00  0.00           C  
ATOM   3235  ND2 ASN A 202     -15.795  18.978  22.845  1.00  0.00           N  
ATOM   3236 HD21 ASN A 202     -15.334  19.871  22.951  1.00  0.00           H  
ATOM   3237 HD22 ASN A 202     -16.231  18.692  21.980  1.00  0.00           H  
ATOM   3238  OD1 ASN A 202     -14.950  18.465  24.795  1.00  0.00           O  
ATOM   3239  N   ILE A 203     -15.060  13.250  23.228  1.00  0.00           N  
ATOM   3240  H   ILE A 203     -14.265  13.488  22.651  1.00  0.00           H  
ATOM   3241  CA  ILE A 203     -15.495  11.850  23.298  1.00  0.00           C  
ATOM   3242  HA  ILE A 203     -16.583  11.827  23.246  1.00  0.00           H  
ATOM   3243  C   ILE A 203     -15.062  11.262  24.649  1.00  0.00           C  
ATOM   3244  CB  ILE A 203     -14.947  11.026  22.109  1.00  0.00           C  
ATOM   3245  HB  ILE A 203     -13.860  11.104  22.120  1.00  0.00           H  
ATOM   3246  O   ILE A 203     -13.872  11.131  24.933  1.00  0.00           O  
ATOM   3247  CG1 ILE A 203     -15.453  11.556  20.752  1.00  0.00           C  
ATOM   3248 HG12 ILE A 203     -15.316  12.637  20.714  1.00  0.00           H  
ATOM   3249 HG13 ILE A 203     -16.519  11.353  20.656  1.00  0.00           H  
ATOM   3250  CG2 ILE A 203     -15.353   9.546  22.254  1.00  0.00           C  
ATOM   3251 HG21 ILE A 203     -14.939   8.949  21.442  1.00  0.00           H  
ATOM   3252 HG22 ILE A 203     -16.438   9.447  22.259  1.00  0.00           H  
ATOM   3253 HG23 ILE A 203     -14.948   9.132  23.178  1.00  0.00           H  
ATOM   3254  CD1 ILE A 203     -14.706  10.961  19.549  1.00  0.00           C  
ATOM   3255 HD11 ILE A 203     -14.823   9.878  19.498  1.00  0.00           H  
ATOM   3256 HD12 ILE A 203     -13.644  11.189  19.629  1.00  0.00           H  
ATOM   3257 HD13 ILE A 203     -15.098  11.398  18.630  1.00  0.00           H  
ATOM   3258  N   SER A 204     -16.032  10.862  25.474  1.00  0.00           N  
ATOM   3259  H   SER A 204     -16.992  11.009  25.197  1.00  0.00           H  
ATOM   3260  CA  SER A 204     -15.793  10.268  26.800  1.00  0.00           C  
ATOM   3261  HA  SER A 204     -15.174  10.949  27.384  1.00  0.00           H  
ATOM   3262  C   SER A 204     -15.064   8.920  26.731  1.00  0.00           C  
ATOM   3263  CB  SER A 204     -17.138  10.090  27.516  1.00  0.00           C  
ATOM   3264  HB2 SER A 204     -16.982   9.572  28.462  1.00  0.00           H  
ATOM   3265  HB3 SER A 204     -17.569  11.071  27.715  1.00  0.00           H  
ATOM   3266  O   SER A 204     -14.219   8.602  27.571  1.00  0.00           O  
ATOM   3267  OG  SER A 204     -18.029   9.346  26.700  1.00  0.00           O  
ATOM   3268  HG  SER A 204     -18.850   9.185  27.170  1.00  0.00           H  
ATOM   3269  N   GLU A 205     -15.372   8.122  25.712  1.00  0.00           N  
ATOM   3270  H   GLU A 205     -16.118   8.424  25.102  1.00  0.00           H  
ATOM   3271  CA  GLU A 205     -14.761   6.822  25.464  1.00  0.00           C  
ATOM   3272  HA  GLU A 205     -14.632   6.304  26.414  1.00  0.00           H  
ATOM   3273  C   GLU A 205     -13.381   6.976  24.809  1.00  0.00           C  
ATOM   3274  CB  GLU A 205     -15.701   5.976  24.601  1.00  0.00           C  
ATOM   3275  HB2 GLU A 205     -15.159   5.085  24.283  1.00  0.00           H  
ATOM   3276  HB3 GLU A 205     -15.993   6.544  23.717  1.00  0.00           H  
ATOM   3277  O   GLU A 205     -13.257   7.212  23.607  1.00  0.00           O  
ATOM   3278  CG  GLU A 205     -16.962   5.556  25.370  1.00  0.00           C  
ATOM   3279  HG2 GLU A 205     -16.665   4.949  26.225  1.00  0.00           H  
ATOM   3280  HG3 GLU A 205     -17.470   6.445  25.744  1.00  0.00           H  
ATOM   3281  CD  GLU A 205     -17.918   4.754  24.482  1.00  0.00           C  
ATOM   3282  OE1 GLU A 205     -19.143   4.968  24.597  1.00  0.00           O  
ATOM   3283  OE2 GLU A 205     -17.407   3.909  23.716  1.00  0.00           O  
ATOM   3284  N   LYS A 206     -12.314   6.797  25.597  1.00  0.00           N  
ATOM   3285  H   LYS A 206     -12.493   6.718  26.588  1.00  0.00           H  
ATOM   3286  CA  LYS A 206     -10.925   6.986  25.135  1.00  0.00           C  
ATOM   3287  HA  LYS A 206     -10.803   8.025  24.831  1.00  0.00           H  
ATOM   3288  C   LYS A 206     -10.559   6.142  23.911  1.00  0.00           C  
ATOM   3289  CB  LYS A 206      -9.939   6.670  26.268  1.00  0.00           C  
ATOM   3290  HB2 LYS A 206      -8.928   6.714  25.862  1.00  0.00           H  
ATOM   3291  HB3 LYS A 206     -10.115   5.658  26.631  1.00  0.00           H  
ATOM   3292  O   LYS A 206      -9.865   6.630  23.020  1.00  0.00           O  
ATOM   3293  CG  LYS A 206     -10.034   7.660  27.436  1.00  0.00           C  
ATOM   3294  HG2 LYS A 206     -11.014   7.582  27.907  1.00  0.00           H  
ATOM   3295  HG3 LYS A 206      -9.899   8.674  27.061  1.00  0.00           H  
ATOM   3296  CD  LYS A 206      -8.944   7.349  28.468  1.00  0.00           C  
ATOM   3297  HD2 LYS A 206      -7.968   7.425  27.990  1.00  0.00           H  
ATOM   3298  HD3 LYS A 206      -9.083   6.334  28.839  1.00  0.00           H  
ATOM   3299  CE  LYS A 206      -9.026   8.342  29.629  1.00  0.00           C  
ATOM   3300  HE2 LYS A 206      -8.922   9.351  29.231  1.00  0.00           H  
ATOM   3301  HE3 LYS A 206     -10.016   8.266  30.080  1.00  0.00           H  
ATOM   3302  NZ  LYS A 206      -7.975   8.075  30.642  1.00  0.00           N  
ATOM   3303  HZ1 LYS A 206      -8.046   8.735  31.404  1.00  0.00           H  
ATOM   3304  HZ2 LYS A 206      -8.076   7.141  31.014  1.00  0.00           H  
ATOM   3305  HZ3 LYS A 206      -7.058   8.159  30.228  1.00  0.00           H  
ATOM   3306  N   TRP A 207     -11.013   4.888  23.861  1.00  0.00           N  
ATOM   3307  H   TRP A 207     -11.606   4.555  24.608  1.00  0.00           H  
ATOM   3308  CA  TRP A 207     -10.748   3.992  22.731  1.00  0.00           C  
ATOM   3309  HA  TRP A 207      -9.674   3.954  22.552  1.00  0.00           H  
ATOM   3310  C   TRP A 207     -11.407   4.520  21.445  1.00  0.00           C  
ATOM   3311  CB  TRP A 207     -11.219   2.571  23.080  1.00  0.00           C  
ATOM   3312  HB2 TRP A 207     -10.789   2.269  24.035  1.00  0.00           H  
ATOM   3313  HB3 TRP A 207     -10.822   1.893  22.324  1.00  0.00           H  
ATOM   3314  O   TRP A 207     -10.781   4.534  20.384  1.00  0.00           O  
ATOM   3315  CG  TRP A 207     -12.708   2.390  23.129  1.00  0.00           C  
ATOM   3316  CD1 TRP A 207     -13.502   2.507  24.220  1.00  0.00           C  
ATOM   3317  HD1 TRP A 207     -13.158   2.708  25.224  1.00  0.00           H  
ATOM   3318  CD2 TRP A 207     -13.608   2.128  22.005  1.00  0.00           C  
ATOM   3319  CE2 TRP A 207     -14.945   2.139  22.491  1.00  0.00           C  
ATOM   3320  CE3 TRP A 207     -13.434   1.915  20.619  1.00  0.00           C  
ATOM   3321  HE3 TRP A 207     -12.433   1.858  20.217  1.00  0.00           H  
ATOM   3322  NE1 TRP A 207     -14.827   2.385  23.837  1.00  0.00           N  
ATOM   3323  HE1 TRP A 207     -15.632   2.613  24.402  1.00  0.00           H  
ATOM   3324  CH2 TRP A 207     -15.852   1.760  20.286  1.00  0.00           C  
ATOM   3325  HH2 TRP A 207     -16.699   1.613  19.632  1.00  0.00           H  
ATOM   3326  CZ2 TRP A 207     -16.055   1.969  21.657  1.00  0.00           C  
ATOM   3327  HZ2 TRP A 207     -17.050   2.019  22.073  1.00  0.00           H  
ATOM   3328  CZ3 TRP A 207     -14.544   1.725  19.772  1.00  0.00           C  
ATOM   3329  HZ3 TRP A 207     -14.395   1.513  18.724  1.00  0.00           H  
ATOM   3330  N   LEU A 208     -12.630   5.051  21.550  1.00  0.00           N  
ATOM   3331  H   LEU A 208     -13.099   5.014  22.444  1.00  0.00           H  
ATOM   3332  CA  LEU A 208     -13.361   5.625  20.426  1.00  0.00           C  
ATOM   3333  HA  LEU A 208     -13.313   4.913  19.602  1.00  0.00           H  
ATOM   3334  C   LEU A 208     -12.709   6.930  19.961  1.00  0.00           C  
ATOM   3335  CB  LEU A 208     -14.832   5.810  20.834  1.00  0.00           C  
ATOM   3336  HB2 LEU A 208     -15.222   4.851  21.175  1.00  0.00           H  
ATOM   3337  HB3 LEU A 208     -14.881   6.506  21.671  1.00  0.00           H  
ATOM   3338  O   LEU A 208     -12.509   7.113  18.762  1.00  0.00           O  
ATOM   3339  CG  LEU A 208     -15.742   6.340  19.711  1.00  0.00           C  
ATOM   3340  HG  LEU A 208     -15.406   7.330  19.404  1.00  0.00           H  
ATOM   3341  CD1 LEU A 208     -15.757   5.425  18.483  1.00  0.00           C  
ATOM   3342 HD11 LEU A 208     -16.484   5.794  17.760  1.00  0.00           H  
ATOM   3343 HD12 LEU A 208     -16.022   4.411  18.784  1.00  0.00           H  
ATOM   3344 HD13 LEU A 208     -14.777   5.422  18.007  1.00  0.00           H  
ATOM   3345  CD2 LEU A 208     -17.170   6.459  20.240  1.00  0.00           C  
ATOM   3346 HD21 LEU A 208     -17.840   6.788  19.446  1.00  0.00           H  
ATOM   3347 HD22 LEU A 208     -17.202   7.181  21.056  1.00  0.00           H  
ATOM   3348 HD23 LEU A 208     -17.510   5.495  20.620  1.00  0.00           H  
ATOM   3349  N   ALA A 209     -12.287   7.790  20.892  1.00  0.00           N  
ATOM   3350  H   ALA A 209     -12.521   7.603  21.857  1.00  0.00           H  
ATOM   3351  CA  ALA A 209     -11.519   8.996  20.580  1.00  0.00           C  
ATOM   3352  HA  ALA A 209     -12.126   9.642  19.946  1.00  0.00           H  
ATOM   3353  C   ALA A 209     -10.227   8.666  19.812  1.00  0.00           C  
ATOM   3354  CB  ALA A 209     -11.212   9.735  21.889  1.00  0.00           C  
ATOM   3355  HB1 ALA A 209     -10.467   9.190  22.468  1.00  0.00           H  
ATOM   3356  HB2 ALA A 209     -10.834  10.732  21.665  1.00  0.00           H  
ATOM   3357  HB3 ALA A 209     -12.114   9.828  22.494  1.00  0.00           H  
ATOM   3358  O   ALA A 209      -9.907   9.310  18.810  1.00  0.00           O  
ATOM   3359  N   LYS A 210      -9.515   7.608  20.233  1.00  0.00           N  
ATOM   3360  H   LYS A 210      -9.826   7.143  21.073  1.00  0.00           H  
ATOM   3361  CA  LYS A 210      -8.310   7.108  19.556  1.00  0.00           C  
ATOM   3362  HA  LYS A 210      -7.608   7.936  19.460  1.00  0.00           H  
ATOM   3363  C   LYS A 210      -8.616   6.636  18.130  1.00  0.00           C  
ATOM   3364  CB  LYS A 210      -7.660   6.009  20.420  1.00  0.00           C  
ATOM   3365  HB2 LYS A 210      -8.311   5.136  20.447  1.00  0.00           H  
ATOM   3366  HB3 LYS A 210      -7.550   6.382  21.438  1.00  0.00           H  
ATOM   3367  O   LYS A 210      -7.877   6.998  17.216  1.00  0.00           O  
ATOM   3368  CG  LYS A 210      -6.274   5.581  19.909  1.00  0.00           C  
ATOM   3369  HG2 LYS A 210      -6.370   5.220  18.885  1.00  0.00           H  
ATOM   3370  HG3 LYS A 210      -5.605   6.441  19.919  1.00  0.00           H  
ATOM   3371  CD  LYS A 210      -5.674   4.455  20.769  1.00  0.00           C  
ATOM   3372  HD2 LYS A 210      -6.349   3.599  20.742  1.00  0.00           H  
ATOM   3373  HD3 LYS A 210      -5.584   4.795  21.801  1.00  0.00           H  
ATOM   3374  CE  LYS A 210      -4.293   4.028  20.244  1.00  0.00           C  
ATOM   3375  HE2 LYS A 210      -4.385   3.777  19.187  1.00  0.00           H  
ATOM   3376  HE3 LYS A 210      -3.609   4.872  20.328  1.00  0.00           H  
ATOM   3377  NZ  LYS A 210      -3.748   2.853  20.980  1.00  0.00           N  
ATOM   3378  HZ1 LYS A 210      -2.821   2.616  20.658  1.00  0.00           H  
ATOM   3379  HZ2 LYS A 210      -3.726   3.007  21.978  1.00  0.00           H  
ATOM   3380  HZ3 LYS A 210      -4.317   2.035  20.819  1.00  0.00           H  
ATOM   3381  N   ARG A 211      -9.713   5.896  17.916  1.00  0.00           N  
ATOM   3382  H   ARG A 211     -10.259   5.621  18.720  1.00  0.00           H  
ATOM   3383  CA  ARG A 211     -10.149   5.467  16.573  1.00  0.00           C  
ATOM   3384  HA  ARG A 211      -9.317   4.986  16.059  1.00  0.00           H  
ATOM   3385  C   ARG A 211     -10.546   6.639  15.677  1.00  0.00           C  
ATOM   3386  CB  ARG A 211     -11.314   4.473  16.656  1.00  0.00           C  
ATOM   3387  HB2 ARG A 211     -12.094   4.872  17.305  1.00  0.00           H  
ATOM   3388  HB3 ARG A 211     -11.727   4.389  15.651  1.00  0.00           H  
ATOM   3389  O   ARG A 211     -10.154   6.658  14.516  1.00  0.00           O  
ATOM   3390  CG  ARG A 211     -10.936   3.056  17.120  1.00  0.00           C  
ATOM   3391  HG2 ARG A 211     -10.681   3.054  18.179  1.00  0.00           H  
ATOM   3392  HG3 ARG A 211     -10.093   2.685  16.537  1.00  0.00           H  
ATOM   3393  CD  ARG A 211     -12.156   2.163  16.863  1.00  0.00           C  
ATOM   3394  HD2 ARG A 211     -12.409   2.243  15.806  1.00  0.00           H  
ATOM   3395  HD3 ARG A 211     -12.993   2.556  17.440  1.00  0.00           H  
ATOM   3396  NE  ARG A 211     -11.961   0.739  17.205  1.00  0.00           N  
ATOM   3397  HE  ARG A 211     -11.437   0.486  18.030  1.00  0.00           H  
ATOM   3398  NH1 ARG A 211     -13.436  -0.157  15.675  1.00  0.00           N  
ATOM   3399 HH11 ARG A 211     -13.494   0.733  15.202  1.00  0.00           H  
ATOM   3400 HH12 ARG A 211     -13.853  -0.985  15.275  1.00  0.00           H  
ATOM   3401  NH2 ARG A 211     -12.533  -1.469  17.184  1.00  0.00           N  
ATOM   3402 HH21 ARG A 211     -13.184  -2.207  16.958  1.00  0.00           H  
ATOM   3403 HH22 ARG A 211     -12.086  -1.538  18.087  1.00  0.00           H  
ATOM   3404  CZ  ARG A 211     -12.635  -0.279  16.694  1.00  0.00           C  
ATOM   3405  N   VAL A 212     -11.272   7.627  16.202  1.00  0.00           N  
ATOM   3406  H   VAL A 212     -11.596   7.530  17.153  1.00  0.00           H  
ATOM   3407  CA  VAL A 212     -11.655   8.825  15.434  1.00  0.00           C  
ATOM   3408  HA  VAL A 212     -12.148   8.509  14.515  1.00  0.00           H  
ATOM   3409  C   VAL A 212     -10.419   9.613  15.012  1.00  0.00           C  
ATOM   3410  CB  VAL A 212     -12.641   9.707  16.225  1.00  0.00           C  
ATOM   3411  HB  VAL A 212     -12.249   9.891  17.225  1.00  0.00           H  
ATOM   3412  O   VAL A 212     -10.283   9.947  13.837  1.00  0.00           O  
ATOM   3413  CG1 VAL A 212     -12.880  11.058  15.539  1.00  0.00           C  
ATOM   3414 HG11 VAL A 212     -11.981  11.672  15.584  1.00  0.00           H  
ATOM   3415 HG12 VAL A 212     -13.153  10.902  14.495  1.00  0.00           H  
ATOM   3416 HG13 VAL A 212     -13.680  11.598  16.045  1.00  0.00           H  
ATOM   3417  CG2 VAL A 212     -13.996   8.998  16.343  1.00  0.00           C  
ATOM   3418 HG21 VAL A 212     -13.890   8.048  16.866  1.00  0.00           H  
ATOM   3419 HG22 VAL A 212     -14.409   8.808  15.352  1.00  0.00           H  
ATOM   3420 HG23 VAL A 212     -14.692   9.621  16.904  1.00  0.00           H  
ATOM   3421  N   LYS A 213      -9.481   9.853  15.936  1.00  0.00           N  
ATOM   3422  H   LYS A 213      -9.661   9.573  16.890  1.00  0.00           H  
ATOM   3423  CA  LYS A 213      -8.216  10.528  15.622  1.00  0.00           C  
ATOM   3424  HA  LYS A 213      -8.440  11.510  15.205  1.00  0.00           H  
ATOM   3425  C   LYS A 213      -7.423   9.775  14.551  1.00  0.00           C  
ATOM   3426  CB  LYS A 213      -7.408  10.708  16.914  1.00  0.00           C  
ATOM   3427  HB2 LYS A 213      -7.171   9.732  17.338  1.00  0.00           H  
ATOM   3428  HB3 LYS A 213      -8.012  11.262  17.633  1.00  0.00           H  
ATOM   3429  O   LYS A 213      -6.899  10.396  13.632  1.00  0.00           O  
ATOM   3430  CG  LYS A 213      -6.109  11.482  16.651  1.00  0.00           C  
ATOM   3431  HG2 LYS A 213      -6.352  12.441  16.194  1.00  0.00           H  
ATOM   3432  HG3 LYS A 213      -5.477  10.916  15.966  1.00  0.00           H  
ATOM   3433  CD  LYS A 213      -5.325  11.724  17.943  1.00  0.00           C  
ATOM   3434  HD2 LYS A 213      -5.937  12.316  18.624  1.00  0.00           H  
ATOM   3435  HD3 LYS A 213      -5.083  10.768  18.405  1.00  0.00           H  
ATOM   3436  CE  LYS A 213      -4.041  12.484  17.595  1.00  0.00           C  
ATOM   3437  HE2 LYS A 213      -4.318  13.402  17.075  1.00  0.00           H  
ATOM   3438  HE3 LYS A 213      -3.454  11.881  16.903  1.00  0.00           H  
ATOM   3439  NZ  LYS A 213      -3.244  12.809  18.802  1.00  0.00           N  
ATOM   3440  HZ1 LYS A 213      -2.967  11.966  19.286  1.00  0.00           H  
ATOM   3441  HZ2 LYS A 213      -3.784  13.391  19.426  1.00  0.00           H  
ATOM   3442  HZ3 LYS A 213      -2.413  13.319  18.538  1.00  0.00           H  
ATOM   3443  N   HIS A 214      -7.356   8.448  14.657  1.00  0.00           N  
ATOM   3444  H   HIS A 214      -7.787   8.005  15.455  1.00  0.00           H  
ATOM   3445  CA  HIS A 214      -6.679   7.601  13.674  1.00  0.00           C  
ATOM   3446  HA  HIS A 214      -5.652   7.945  13.545  1.00  0.00           H  
ATOM   3447  C   HIS A 214      -7.344   7.673  12.296  1.00  0.00           C  
ATOM   3448  CB  HIS A 214      -6.636   6.171  14.208  1.00  0.00           C  
ATOM   3449  HB2 HIS A 214      -6.186   6.188  15.201  1.00  0.00           H  
ATOM   3450  HB3 HIS A 214      -7.648   5.775  14.298  1.00  0.00           H  
ATOM   3451  O   HIS A 214      -6.664   7.911  11.303  1.00  0.00           O  
ATOM   3452  CG  HIS A 214      -5.820   5.243  13.354  1.00  0.00           C  
ATOM   3453  CD2 HIS A 214      -6.296   4.161  12.680  1.00  0.00           C  
ATOM   3454  HD2 HIS A 214      -7.318   3.813  12.639  1.00  0.00           H  
ATOM   3455  ND1 HIS A 214      -4.430   5.284  13.244  1.00  0.00           N  
ATOM   3456  CE1 HIS A 214      -4.099   4.183  12.549  1.00  0.00           C  
ATOM   3457  HE1 HIS A 214      -3.088   3.861  12.348  1.00  0.00           H  
ATOM   3458  NE2 HIS A 214      -5.199   3.507  12.180  1.00  0.00           N  
ATOM   3459  HE2 HIS A 214      -5.211   2.603  11.729  1.00  0.00           H  
ATOM   3460  N   ALA A 215      -8.670   7.553  12.223  1.00  0.00           N  
ATOM   3461  H   ALA A 215      -9.192   7.361  13.066  1.00  0.00           H  
ATOM   3462  CA  ALA A 215      -9.406   7.616  10.962  1.00  0.00           C  
ATOM   3463  HA  ALA A 215      -8.986   6.880  10.277  1.00  0.00           H  
ATOM   3464  C   ALA A 215      -9.297   8.987  10.274  1.00  0.00           C  
ATOM   3465  CB  ALA A 215     -10.862   7.236  11.244  1.00  0.00           C  
ATOM   3466  HB1 ALA A 215     -10.898   6.242  11.688  1.00  0.00           H  
ATOM   3467  HB2 ALA A 215     -11.427   7.225  10.312  1.00  0.00           H  
ATOM   3468  HB3 ALA A 215     -11.312   7.957  11.928  1.00  0.00           H  
ATOM   3469  O   ALA A 215      -9.137   9.037   9.061  1.00  0.00           O  
ATOM   3470  N   LEU A 216      -9.325  10.087  11.038  1.00  0.00           N  
ATOM   3471  H   LEU A 216      -9.492   9.978  12.028  1.00  0.00           H  
ATOM   3472  CA  LEU A 216      -9.170  11.445  10.500  1.00  0.00           C  
ATOM   3473  HA  LEU A 216      -9.823  11.557   9.635  1.00  0.00           H  
ATOM   3474  C   LEU A 216      -7.751  11.747   9.994  1.00  0.00           C  
ATOM   3475  CB  LEU A 216      -9.552  12.474  11.581  1.00  0.00           C  
ATOM   3476  HB2 LEU A 216      -9.201  13.456  11.263  1.00  0.00           H  
ATOM   3477  HB3 LEU A 216      -9.019  12.221  12.498  1.00  0.00           H  
ATOM   3478  O   LEU A 216      -7.596  12.646   9.172  1.00  0.00           O  
ATOM   3479  CG  LEU A 216     -11.055  12.588  11.887  1.00  0.00           C  
ATOM   3480  HG  LEU A 216     -11.460  11.613  12.160  1.00  0.00           H  
ATOM   3481  CD1 LEU A 216     -11.244  13.546  13.067  1.00  0.00           C  
ATOM   3482 HD11 LEU A 216     -10.843  14.530  12.823  1.00  0.00           H  
ATOM   3483 HD12 LEU A 216     -10.722  13.154  13.940  1.00  0.00           H  
ATOM   3484 HD13 LEU A 216     -12.303  13.635  13.309  1.00  0.00           H  
ATOM   3485  CD2 LEU A 216     -11.851  13.137  10.699  1.00  0.00           C  
ATOM   3486 HD21 LEU A 216     -11.422  14.080  10.360  1.00  0.00           H  
ATOM   3487 HD22 LEU A 216     -12.891  13.289  10.988  1.00  0.00           H  
ATOM   3488 HD23 LEU A 216     -11.833  12.418   9.880  1.00  0.00           H  
ATOM   3489  N   ALA A 217      -6.730  11.044  10.498  1.00  0.00           N  
ATOM   3490  H   ALA A 217      -6.922  10.352  11.208  1.00  0.00           H  
ATOM   3491  CA  ALA A 217      -5.352  11.204  10.036  1.00  0.00           C  
ATOM   3492  HA  ALA A 217      -5.141  12.265   9.903  1.00  0.00           H  
ATOM   3493  C   ALA A 217      -5.119  10.527   8.678  1.00  0.00           C  
ATOM   3494  CB  ALA A 217      -4.404  10.653  11.108  1.00  0.00           C  
ATOM   3495  HB1 ALA A 217      -3.373  10.804  10.788  1.00  0.00           H  
ATOM   3496  HB2 ALA A 217      -4.566  11.181  12.048  1.00  0.00           H  
ATOM   3497  HB3 ALA A 217      -4.580   9.588  11.257  1.00  0.00           H  
ATOM   3498  O   ALA A 217      -4.434  11.081   7.831  1.00  0.00           O  
ATOM   3499  N   LEU A 218      -5.691   9.337   8.481  1.00  0.00           N  
ATOM   3500  H   LEU A 218      -6.274   8.973   9.220  1.00  0.00           H  
ATOM   3501  CA  LEU A 218      -5.739   8.641   7.197  1.00  0.00           C  
ATOM   3502  HA  LEU A 218      -5.900   9.393   6.424  1.00  0.00           H  
ATOM   3503  C   LEU A 218      -6.928   7.661   7.248  1.00  0.00           C  
ATOM   3504  CB  LEU A 218      -4.386   7.942   6.926  1.00  0.00           C  
ATOM   3505  HB2 LEU A 218      -4.224   7.189   7.697  1.00  0.00           H  
ATOM   3506  HB3 LEU A 218      -3.583   8.675   7.011  1.00  0.00           H  
ATOM   3507  O   LEU A 218      -7.032   6.880   8.206  1.00  0.00           O  
ATOM   3508  CG  LEU A 218      -4.251   7.251   5.558  1.00  0.00           C  
ATOM   3509  HG  LEU A 218      -5.130   6.632   5.378  1.00  0.00           H  
ATOM   3510  CD1 LEU A 218      -4.080   8.252   4.418  1.00  0.00           C  
ATOM   3511 HD11 LEU A 218      -4.133   7.737   3.459  1.00  0.00           H  
ATOM   3512 HD12 LEU A 218      -3.108   8.742   4.485  1.00  0.00           H  
ATOM   3513 HD13 LEU A 218      -4.829   9.043   4.450  1.00  0.00           H  
ATOM   3514  CD2 LEU A 218      -3.011   6.352   5.546  1.00  0.00           C  
ATOM   3515 HD21 LEU A 218      -3.011   5.682   6.406  1.00  0.00           H  
ATOM   3516 HD22 LEU A 218      -3.002   5.764   4.628  1.00  0.00           H  
ATOM   3517 HD23 LEU A 218      -2.109   6.962   5.582  1.00  0.00           H  
ATOM   3518  N   PRO A 219      -7.840   7.685   6.265  1.00  0.00           N  
ATOM   3519  CA  PRO A 219      -9.053   6.876   6.284  1.00  0.00           C  
ATOM   3520  HA  PRO A 219      -9.587   7.038   7.221  1.00  0.00           H  
ATOM   3521  C   PRO A 219      -8.724   5.390   6.134  1.00  0.00           C  
ATOM   3522  CB  PRO A 219      -9.899   7.396   5.121  1.00  0.00           C  
ATOM   3523  HB2 PRO A 219     -10.545   6.629   4.694  1.00  0.00           H  
ATOM   3524  HB3 PRO A 219     -10.481   8.254   5.457  1.00  0.00           H  
ATOM   3525  O   PRO A 219      -7.800   5.017   5.414  1.00  0.00           O  
ATOM   3526  CG  PRO A 219      -8.827   7.855   4.135  1.00  0.00           C  
ATOM   3527  HG2 PRO A 219      -8.420   6.986   3.618  1.00  0.00           H  
ATOM   3528  HG3 PRO A 219      -9.169   8.598   3.414  1.00  0.00           H  
ATOM   3529  CD  PRO A 219      -7.777   8.465   5.044  1.00  0.00           C  
ATOM   3530  HD2 PRO A 219      -8.020   9.506   5.255  1.00  0.00           H  
ATOM   3531  HD3 PRO A 219      -6.804   8.381   4.560  1.00  0.00           H  
ATOM   3532  N   LEU A 220      -9.519   4.524   6.771  1.00  0.00           N  
ATOM   3533  H   LEU A 220     -10.258   4.898   7.350  1.00  0.00           H  
ATOM   3534  CA  LEU A 220      -9.287   3.072   6.798  1.00  0.00           C  
ATOM   3535  HA  LEU A 220      -8.384   2.880   7.377  1.00  0.00           H  
ATOM   3536  C   LEU A 220      -9.072   2.469   5.402  1.00  0.00           C  
ATOM   3537  CB  LEU A 220     -10.486   2.400   7.492  1.00  0.00           C  
ATOM   3538  HB2 LEU A 220     -10.583   2.804   8.500  1.00  0.00           H  
ATOM   3539  HB3 LEU A 220     -11.391   2.653   6.941  1.00  0.00           H  
ATOM   3540  O   LEU A 220      -8.193   1.632   5.222  1.00  0.00           O  
ATOM   3541  CG  LEU A 220     -10.386   0.862   7.582  1.00  0.00           C  
ATOM   3542  HG  LEU A 220     -10.257   0.435   6.588  1.00  0.00           H  
ATOM   3543  CD1 LEU A 220      -9.224   0.413   8.468  1.00  0.00           C  
ATOM   3544 HD11 LEU A 220      -9.296   0.863   9.458  1.00  0.00           H  
ATOM   3545 HD12 LEU A 220      -9.232  -0.672   8.568  1.00  0.00           H  
ATOM   3546 HD13 LEU A 220      -8.275   0.698   8.013  1.00  0.00           H  
ATOM   3547  CD2 LEU A 220     -11.696   0.313   8.142  1.00  0.00           C  
ATOM   3548 HD21 LEU A 220     -11.919   0.809   9.087  1.00  0.00           H  
ATOM   3549 HD22 LEU A 220     -11.616  -0.763   8.298  1.00  0.00           H  
ATOM   3550 HD23 LEU A 220     -12.507   0.512   7.443  1.00  0.00           H  
ATOM   3551  N   HIS A 221      -9.849   2.907   4.408  1.00  0.00           N  
ATOM   3552  H   HIS A 221     -10.525   3.632   4.608  1.00  0.00           H  
ATOM   3553  CA  HIS A 221      -9.760   2.385   3.041  1.00  0.00           C  
ATOM   3554  HA  HIS A 221      -9.868   1.301   3.076  1.00  0.00           H  
ATOM   3555  C   HIS A 221      -8.409   2.662   2.364  1.00  0.00           C  
ATOM   3556  CB  HIS A 221     -10.915   2.954   2.211  1.00  0.00           C  
ATOM   3557  HB2 HIS A 221     -11.859   2.772   2.725  1.00  0.00           H  
ATOM   3558  HB3 HIS A 221     -10.780   4.030   2.101  1.00  0.00           H  
ATOM   3559  O   HIS A 221      -8.013   1.914   1.472  1.00  0.00           O  
ATOM   3560  CG  HIS A 221     -10.997   2.321   0.847  1.00  0.00           C  
ATOM   3561  CD2 HIS A 221     -11.025   2.995  -0.335  1.00  0.00           C  
ATOM   3562  HD2 HIS A 221     -11.025   4.067  -0.473  1.00  0.00           H  
ATOM   3563  ND1 HIS A 221     -11.020   0.942   0.598  1.00  0.00           N  
ATOM   3564  CE1 HIS A 221     -11.082   0.830  -0.741  1.00  0.00           C  
ATOM   3565  HE1 HIS A 221     -11.146  -0.100  -1.287  1.00  0.00           H  
ATOM   3566  NE2 HIS A 221     -11.077   2.040  -1.318  1.00  0.00           N  
ATOM   3567  HE2 HIS A 221     -11.169   2.210  -2.309  1.00  0.00           H  
ATOM   3568  N   TRP A 222      -7.680   3.687   2.808  1.00  0.00           N  
ATOM   3569  H   TRP A 222      -8.030   4.238   3.578  1.00  0.00           H  
ATOM   3570  CA  TRP A 222      -6.363   4.061   2.281  1.00  0.00           C  
ATOM   3571  HA  TRP A 222      -6.250   3.669   1.270  1.00  0.00           H  
ATOM   3572  C   TRP A 222      -5.200   3.484   3.098  1.00  0.00           C  
ATOM   3573  CB  TRP A 222      -6.273   5.586   2.180  1.00  0.00           C  
ATOM   3574  HB2 TRP A 222      -5.274   5.847   1.829  1.00  0.00           H  
ATOM   3575  HB3 TRP A 222      -6.378   6.012   3.177  1.00  0.00           H  
ATOM   3576  O   TRP A 222      -4.040   3.704   2.758  1.00  0.00           O  
ATOM   3577  CG  TRP A 222      -7.246   6.262   1.258  1.00  0.00           C  
ATOM   3578  CD1 TRP A 222      -8.118   5.668   0.408  1.00  0.00           C  
ATOM   3579  HD1 TRP A 222      -8.216   4.603   0.256  1.00  0.00           H  
ATOM   3580  CD2 TRP A 222      -7.368   7.694   1.004  1.00  0.00           C  
ATOM   3581  CE2 TRP A 222      -8.354   7.894  -0.006  1.00  0.00           C  
ATOM   3582  CE3 TRP A 222      -6.708   8.842   1.492  1.00  0.00           C  
ATOM   3583  HE3 TRP A 222      -5.913   8.728   2.215  1.00  0.00           H  
ATOM   3584  NE1 TRP A 222      -8.787   6.627  -0.325  1.00  0.00           N  
ATOM   3585  HE1 TRP A 222      -9.328   6.407  -1.149  1.00  0.00           H  
ATOM   3586  CH2 TRP A 222      -7.992  10.286  -0.002  1.00  0.00           C  
ATOM   3587  HH2 TRP A 222      -8.190  11.270  -0.401  1.00  0.00           H  
ATOM   3588  CZ2 TRP A 222      -8.669   9.164  -0.510  1.00  0.00           C  
ATOM   3589  HZ2 TRP A 222      -9.387   9.270  -1.310  1.00  0.00           H  
ATOM   3590  CZ3 TRP A 222      -7.017  10.123   0.998  1.00  0.00           C  
ATOM   3591  HZ3 TRP A 222      -6.469  10.980   1.361  1.00  0.00           H  
ATOM   3592  N   ARG A 223      -5.475   2.713   4.158  1.00  0.00           N  
ATOM   3593  H   ARG A 223      -6.443   2.512   4.367  1.00  0.00           H  
ATOM   3594  CA  ARG A 223      -4.439   2.124   5.014  1.00  0.00           C  
ATOM   3595  HA  ARG A 223      -3.571   2.782   4.993  1.00  0.00           H  
ATOM   3596  C   ARG A 223      -3.973   0.770   4.505  1.00  0.00           C  
ATOM   3597  CB  ARG A 223      -4.928   2.019   6.463  1.00  0.00           C  
ATOM   3598  HB2 ARG A 223      -5.874   1.479   6.505  1.00  0.00           H  
ATOM   3599  HB3 ARG A 223      -4.189   1.471   7.048  1.00  0.00           H  
ATOM   3600  O   ARG A 223      -4.769  -0.060   4.073  1.00  0.00           O  
ATOM   3601  CG  ARG A 223      -5.088   3.414   7.065  1.00  0.00           C  
ATOM   3602  HG2 ARG A 223      -4.128   3.925   6.991  1.00  0.00           H  
ATOM   3603  HG3 ARG A 223      -5.834   3.984   6.511  1.00  0.00           H  
ATOM   3604  CD  ARG A 223      -5.495   3.353   8.534  1.00  0.00           C  
ATOM   3605  HD2 ARG A 223      -4.777   2.735   9.073  1.00  0.00           H  
ATOM   3606  HD3 ARG A 223      -6.477   2.889   8.627  1.00  0.00           H  
ATOM   3607  NE  ARG A 223      -5.526   4.704   9.114  1.00  0.00           N  
ATOM   3608  HE  ARG A 223      -6.380   5.237   9.033  1.00  0.00           H  
ATOM   3609  NH1 ARG A 223      -3.279   4.901   9.549  1.00  0.00           N  
ATOM   3610 HH11 ARG A 223      -3.147   3.965   9.192  1.00  0.00           H  
ATOM   3611 HH12 ARG A 223      -2.500   5.455   9.873  1.00  0.00           H  
ATOM   3612  NH2 ARG A 223      -4.648   6.544  10.116  1.00  0.00           N  
ATOM   3613 HH21 ARG A 223      -5.577   6.933  10.198  1.00  0.00           H  
ATOM   3614 HH22 ARG A 223      -3.871   7.018  10.555  1.00  0.00           H  
ATOM   3615  CZ  ARG A 223      -4.494   5.370   9.593  1.00  0.00           C  
ATOM   3616  N   VAL A 224      -2.672   0.519   4.635  1.00  0.00           N  
ATOM   3617  H   VAL A 224      -2.075   1.262   4.967  1.00  0.00           H  
ATOM   3618  CA  VAL A 224      -2.078  -0.799   4.387  1.00  0.00           C  
ATOM   3619  HA  VAL A 224      -2.354  -1.120   3.382  1.00  0.00           H  
ATOM   3620  C   VAL A 224      -2.595  -1.792   5.437  1.00  0.00           C  
ATOM   3621  CB  VAL A 224      -0.546  -0.727   4.441  1.00  0.00           C  
ATOM   3622  HB  VAL A 224      -0.243  -0.332   5.410  1.00  0.00           H  
ATOM   3623  O   VAL A 224      -2.336  -1.577   6.626  1.00  0.00           O  
ATOM   3624  CG1 VAL A 224       0.076  -2.113   4.259  1.00  0.00           C  
ATOM   3625 HG11 VAL A 224       1.161  -2.016   4.235  1.00  0.00           H  
ATOM   3626 HG12 VAL A 224      -0.276  -2.552   3.325  1.00  0.00           H  
ATOM   3627 HG13 VAL A 224      -0.180  -2.770   5.090  1.00  0.00           H  
ATOM   3628  CG2 VAL A 224       0.002   0.189   3.347  1.00  0.00           C  
ATOM   3629 HG21 VAL A 224      -0.304  -0.171   2.365  1.00  0.00           H  
ATOM   3630 HG22 VAL A 224       1.091   0.216   3.396  1.00  0.00           H  
ATOM   3631 HG23 VAL A 224      -0.362   1.207   3.489  1.00  0.00           H  
ATOM   3632  N   PRO A 225      -3.256  -2.902   5.049  1.00  0.00           N  
ATOM   3633  CA  PRO A 225      -3.908  -3.804   6.002  1.00  0.00           C  
ATOM   3634  HA  PRO A 225      -4.721  -3.264   6.486  1.00  0.00           H  
ATOM   3635  C   PRO A 225      -2.977  -4.358   7.082  1.00  0.00           C  
ATOM   3636  CB  PRO A 225      -4.496  -4.935   5.152  1.00  0.00           C  
ATOM   3637  HB2 PRO A 225      -5.400  -5.345   5.601  1.00  0.00           H  
ATOM   3638  HB3 PRO A 225      -3.757  -5.722   4.997  1.00  0.00           H  
ATOM   3639  O   PRO A 225      -3.357  -4.437   8.245  1.00  0.00           O  
ATOM   3640  CG  PRO A 225      -4.786  -4.251   3.820  1.00  0.00           C  
ATOM   3641  HG2 PRO A 225      -4.812  -4.960   2.993  1.00  0.00           H  
ATOM   3642  HG3 PRO A 225      -5.726  -3.702   3.885  1.00  0.00           H  
ATOM   3643  CD  PRO A 225      -3.628  -3.267   3.685  1.00  0.00           C  
ATOM   3644  HD2 PRO A 225      -2.785  -3.750   3.191  1.00  0.00           H  
ATOM   3645  HD3 PRO A 225      -3.961  -2.407   3.105  1.00  0.00           H  
ATOM   3646  N   ARG A 226      -1.734  -4.710   6.729  1.00  0.00           N  
ATOM   3647  H   ARG A 226      -1.479  -4.647   5.753  1.00  0.00           H  
ATOM   3648  CA  ARG A 226      -0.780  -5.275   7.692  1.00  0.00           C  
ATOM   3649  HA  ARG A 226      -1.309  -6.051   8.246  1.00  0.00           H  
ATOM   3650  C   ARG A 226      -0.312  -4.261   8.742  1.00  0.00           C  
ATOM   3651  CB  ARG A 226       0.395  -5.905   6.925  1.00  0.00           C  
ATOM   3652  HB2 ARG A 226       0.935  -5.125   6.389  1.00  0.00           H  
ATOM   3653  HB3 ARG A 226      -0.001  -6.605   6.189  1.00  0.00           H  
ATOM   3654  O   ARG A 226      -0.107  -4.634   9.895  1.00  0.00           O  
ATOM   3655  CG  ARG A 226       1.388  -6.657   7.826  1.00  0.00           C  
ATOM   3656  HG2 ARG A 226       2.178  -7.069   7.198  1.00  0.00           H  
ATOM   3657  HG3 ARG A 226       1.845  -5.959   8.527  1.00  0.00           H  
ATOM   3658  CD  ARG A 226       0.727  -7.803   8.606  1.00  0.00           C  
ATOM   3659  HD2 ARG A 226       0.283  -8.505   7.901  1.00  0.00           H  
ATOM   3660  HD3 ARG A 226      -0.055  -7.403   9.252  1.00  0.00           H  
ATOM   3661  NE  ARG A 226       1.709  -8.495   9.450  1.00  0.00           N  
ATOM   3662  HE  ARG A 226       2.638  -8.099   9.493  1.00  0.00           H  
ATOM   3663  NH1 ARG A 226       0.360 -10.189  10.252  1.00  0.00           N  
ATOM   3664 HH11 ARG A 226       0.253 -11.046  10.776  1.00  0.00           H  
ATOM   3665 HH12 ARG A 226      -0.425  -9.854   9.712  1.00  0.00           H  
ATOM   3666  NH2 ARG A 226       2.510 -10.003  10.901  1.00  0.00           N  
ATOM   3667 HH21 ARG A 226       2.433 -10.806  11.508  1.00  0.00           H  
ATOM   3668 HH22 ARG A 226       3.375  -9.483  10.941  1.00  0.00           H  
ATOM   3669  CZ  ARG A 226       1.508  -9.562  10.200  1.00  0.00           C  
ATOM   3670  N   ILE A 227      -0.164  -2.996   8.351  1.00  0.00           N  
ATOM   3671  H   ILE A 227      -0.442  -2.759   7.409  1.00  0.00           H  
ATOM   3672  CA  ILE A 227       0.209  -1.896   9.254  1.00  0.00           C  
ATOM   3673  HA  ILE A 227       1.021  -2.222   9.904  1.00  0.00           H  
ATOM   3674  C   ILE A 227      -0.981  -1.538  10.140  1.00  0.00           C  
ATOM   3675  CB  ILE A 227       0.683  -0.662   8.456  1.00  0.00           C  
ATOM   3676  HB  ILE A 227      -0.148  -0.291   7.856  1.00  0.00           H  
ATOM   3677  O   ILE A 227      -0.836  -1.419  11.355  1.00  0.00           O  
ATOM   3678  CG1 ILE A 227       1.827  -1.064   7.505  1.00  0.00           C  
ATOM   3679 HG12 ILE A 227       1.481  -1.828   6.810  1.00  0.00           H  
ATOM   3680 HG13 ILE A 227       2.640  -1.481   8.100  1.00  0.00           H  
ATOM   3681  CG2 ILE A 227       1.125   0.463   9.411  1.00  0.00           C  
ATOM   3682 HG21 ILE A 227       1.965   0.132  10.023  1.00  0.00           H  
ATOM   3683 HG22 ILE A 227       1.431   1.348   8.854  1.00  0.00           H  
ATOM   3684 HG23 ILE A 227       0.309   0.761  10.070  1.00  0.00           H  
ATOM   3685  CD1 ILE A 227       2.363   0.096   6.668  1.00  0.00           C  
ATOM   3686 HD11 ILE A 227       2.869  -0.281   5.779  1.00  0.00           H  
ATOM   3687 HD12 ILE A 227       1.551   0.753   6.356  1.00  0.00           H  
ATOM   3688 HD13 ILE A 227       3.076   0.654   7.275  1.00  0.00           H  
ATOM   3689  N   GLU A 228      -2.172  -1.452   9.540  1.00  0.00           N  
ATOM   3690  H   GLU A 228      -2.228  -1.549   8.536  1.00  0.00           H  
ATOM   3691  CA  GLU A 228      -3.416  -1.246  10.279  1.00  0.00           C  
ATOM   3692  HA  GLU A 228      -3.338  -0.306  10.825  1.00  0.00           H  
ATOM   3693  C   GLU A 228      -3.625  -2.346  11.317  1.00  0.00           C  
ATOM   3694  CB  GLU A 228      -4.603  -1.164   9.306  1.00  0.00           C  
ATOM   3695  HB2 GLU A 228      -4.453  -0.320   8.633  1.00  0.00           H  
ATOM   3696  HB3 GLU A 228      -4.628  -2.068   8.698  1.00  0.00           H  
ATOM   3697  O   GLU A 228      -3.916  -2.033  12.463  1.00  0.00           O  
ATOM   3698  CG  GLU A 228      -5.972  -1.017  10.000  1.00  0.00           C  
ATOM   3699  HG2 GLU A 228      -6.172  -1.909  10.595  1.00  0.00           H  
ATOM   3700  HG3 GLU A 228      -6.734  -0.978   9.221  1.00  0.00           H  
ATOM   3701  CD  GLU A 228      -6.108   0.234  10.886  1.00  0.00           C  
ATOM   3702  OE1 GLU A 228      -7.104   0.320  11.641  1.00  0.00           O  
ATOM   3703  OE2 GLU A 228      -5.252   1.144  10.777  1.00  0.00           O  
ATOM   3704  N   ALA A 229      -3.385  -3.614  10.971  1.00  0.00           N  
ATOM   3705  H   ALA A 229      -3.218  -3.827   9.998  1.00  0.00           H  
ATOM   3706  CA  ALA A 229      -3.494  -4.722  11.913  1.00  0.00           C  
ATOM   3707  HA  ALA A 229      -4.506  -4.729  12.318  1.00  0.00           H  
ATOM   3708  C   ALA A 229      -2.560  -4.567  13.115  1.00  0.00           C  
ATOM   3709  CB  ALA A 229      -3.246  -6.037  11.168  1.00  0.00           C  
ATOM   3710  HB1 ALA A 229      -3.984  -6.146  10.374  1.00  0.00           H  
ATOM   3711  HB2 ALA A 229      -3.346  -6.870  11.865  1.00  0.00           H  
ATOM   3712  HB3 ALA A 229      -2.245  -6.046  10.739  1.00  0.00           H  
ATOM   3713  O   ALA A 229      -2.979  -4.780  14.253  1.00  0.00           O  
ATOM   3714  N   ARG A 230      -1.312  -4.137  12.890  1.00  0.00           N  
ATOM   3715  H   ARG A 230      -1.042  -3.927  11.939  1.00  0.00           H  
ATOM   3716  CA  ARG A 230      -0.355  -3.911  13.979  1.00  0.00           C  
ATOM   3717  HA  ARG A 230      -0.281  -4.842  14.541  1.00  0.00           H  
ATOM   3718  C   ARG A 230      -0.851  -2.845  14.953  1.00  0.00           C  
ATOM   3719  CB  ARG A 230       1.023  -3.537  13.403  1.00  0.00           C  
ATOM   3720  HB2 ARG A 230       0.937  -2.611  12.834  1.00  0.00           H  
ATOM   3721  HB3 ARG A 230       1.349  -4.314  12.712  1.00  0.00           H  
ATOM   3722  O   ARG A 230      -0.768  -3.060  16.163  1.00  0.00           O  
ATOM   3723  CG  ARG A 230       2.108  -3.330  14.474  1.00  0.00           C  
ATOM   3724  HG2 ARG A 230       3.032  -3.036  13.976  1.00  0.00           H  
ATOM   3725  HG3 ARG A 230       1.815  -2.512  15.132  1.00  0.00           H  
ATOM   3726  CD  ARG A 230       2.386  -4.595  15.301  1.00  0.00           C  
ATOM   3727  HD2 ARG A 230       2.917  -5.311  14.673  1.00  0.00           H  
ATOM   3728  HD3 ARG A 230       1.454  -5.054  15.630  1.00  0.00           H  
ATOM   3729  NE  ARG A 230       3.222  -4.309  16.474  1.00  0.00           N  
ATOM   3730  HE  ARG A 230       4.213  -4.473  16.366  1.00  0.00           H  
ATOM   3731  NH1 ARG A 230       1.521  -3.607  17.847  1.00  0.00           N  
ATOM   3732 HH11 ARG A 230       1.346  -3.013  18.645  1.00  0.00           H  
ATOM   3733 HH12 ARG A 230       0.828  -3.659  17.114  1.00  0.00           H  
ATOM   3734  NH2 ARG A 230       3.581  -3.466  18.573  1.00  0.00           N  
ATOM   3735 HH21 ARG A 230       4.582  -3.557  18.475  1.00  0.00           H  
ATOM   3736 HH22 ARG A 230       3.175  -2.859  19.271  1.00  0.00           H  
ATOM   3737  CZ  ARG A 230       2.780  -3.815  17.614  1.00  0.00           C  
ATOM   3738  N   TRP A 231      -1.365  -1.731  14.433  1.00  0.00           N  
ATOM   3739  H   TRP A 231      -1.381  -1.644  13.427  1.00  0.00           H  
ATOM   3740  CA  TRP A 231      -1.941  -0.651  15.236  1.00  0.00           C  
ATOM   3741  HA  TRP A 231      -1.237  -0.362  16.017  1.00  0.00           H  
ATOM   3742  C   TRP A 231      -3.240  -1.086  15.928  1.00  0.00           C  
ATOM   3743  CB  TRP A 231      -2.185   0.557  14.323  1.00  0.00           C  
ATOM   3744  HB2 TRP A 231      -1.231   0.887  13.913  1.00  0.00           H  
ATOM   3745  HB3 TRP A 231      -2.815   0.256  13.486  1.00  0.00           H  
ATOM   3746  O   TRP A 231      -3.449  -0.826  17.116  1.00  0.00           O  
ATOM   3747  CG  TRP A 231      -2.844   1.712  15.007  1.00  0.00           C  
ATOM   3748  CD1 TRP A 231      -2.202   2.732  15.617  1.00  0.00           C  
ATOM   3749  HD1 TRP A 231      -1.128   2.844  15.647  1.00  0.00           H  
ATOM   3750  CD2 TRP A 231      -4.271   1.967  15.186  1.00  0.00           C  
ATOM   3751  CE2 TRP A 231      -4.416   3.155  15.962  1.00  0.00           C  
ATOM   3752  CE3 TRP A 231      -5.457   1.333  14.756  1.00  0.00           C  
ATOM   3753  HE3 TRP A 231      -5.393   0.479  14.099  1.00  0.00           H  
ATOM   3754  NE1 TRP A 231      -3.126   3.603  16.157  1.00  0.00           N  
ATOM   3755  HE1 TRP A 231      -2.872   4.514  16.511  1.00  0.00           H  
ATOM   3756  CH2 TRP A 231      -6.828   2.988  15.915  1.00  0.00           C  
ATOM   3757  HH2 TRP A 231      -7.805   3.375  16.169  1.00  0.00           H  
ATOM   3758  CZ2 TRP A 231      -5.669   3.663  16.332  1.00  0.00           C  
ATOM   3759  HZ2 TRP A 231      -5.739   4.591  16.880  1.00  0.00           H  
ATOM   3760  CZ3 TRP A 231      -6.720   1.837  15.117  1.00  0.00           C  
ATOM   3761  HZ3 TRP A 231      -7.608   1.354  14.737  1.00  0.00           H  
ATOM   3762  N   PHE A 232      -4.105  -1.787  15.197  1.00  0.00           N  
ATOM   3763  H   PHE A 232      -3.886  -1.952  14.225  1.00  0.00           H  
ATOM   3764  CA  PHE A 232      -5.426  -2.182  15.657  1.00  0.00           C  
ATOM   3765  HA  PHE A 232      -5.922  -1.297  16.057  1.00  0.00           H  
ATOM   3766  C   PHE A 232      -5.360  -3.214  16.776  1.00  0.00           C  
ATOM   3767  CB  PHE A 232      -6.261  -2.704  14.487  1.00  0.00           C  
ATOM   3768  HB2 PHE A 232      -6.244  -1.973  13.679  1.00  0.00           H  
ATOM   3769  HB3 PHE A 232      -5.825  -3.630  14.113  1.00  0.00           H  
ATOM   3770  O   PHE A 232      -6.155  -3.125  17.701  1.00  0.00           O  
ATOM   3771  CG  PHE A 232      -7.702  -2.932  14.881  1.00  0.00           C  
ATOM   3772  CD1 PHE A 232      -8.190  -4.227  15.127  1.00  0.00           C  
ATOM   3773  HD1 PHE A 232      -7.533  -5.077  15.010  1.00  0.00           H  
ATOM   3774  CD2 PHE A 232      -8.551  -1.826  15.029  1.00  0.00           C  
ATOM   3775  HD2 PHE A 232      -8.174  -0.834  14.828  1.00  0.00           H  
ATOM   3776  CE1 PHE A 232      -9.527  -4.416  15.517  1.00  0.00           C  
ATOM   3777  HE1 PHE A 232      -9.906  -5.408  15.712  1.00  0.00           H  
ATOM   3778  CE2 PHE A 232      -9.884  -2.014  15.414  1.00  0.00           C  
ATOM   3779  HE2 PHE A 232     -10.524  -1.148  15.505  1.00  0.00           H  
ATOM   3780  CZ  PHE A 232     -10.375  -3.309  15.661  1.00  0.00           C  
ATOM   3781  HZ  PHE A 232     -11.401  -3.466  15.958  1.00  0.00           H  
ATOM   3782  N   ILE A 233      -4.392  -4.135  16.764  1.00  0.00           N  
ATOM   3783  H   ILE A 233      -3.796  -4.193  15.951  1.00  0.00           H  
ATOM   3784  CA  ILE A 233      -4.175  -5.078  17.874  1.00  0.00           C  
ATOM   3785  HA  ILE A 233      -5.065  -5.698  17.981  1.00  0.00           H  
ATOM   3786  C   ILE A 233      -4.004  -4.331  19.210  1.00  0.00           C  
ATOM   3787  CB  ILE A 233      -2.975  -6.001  17.546  1.00  0.00           C  
ATOM   3788  HB  ILE A 233      -2.163  -5.389  17.154  1.00  0.00           H  
ATOM   3789  O   ILE A 233      -4.622  -4.706  20.206  1.00  0.00           O  
ATOM   3790  CG1 ILE A 233      -3.387  -7.041  16.478  1.00  0.00           C  
ATOM   3791 HG12 ILE A 233      -4.031  -7.789  16.940  1.00  0.00           H  
ATOM   3792 HG13 ILE A 233      -3.972  -6.559  15.695  1.00  0.00           H  
ATOM   3793  CG2 ILE A 233      -2.460  -6.736  18.798  1.00  0.00           C  
ATOM   3794 HG21 ILE A 233      -3.277  -7.283  19.270  1.00  0.00           H  
ATOM   3795 HG22 ILE A 233      -2.038  -6.027  19.510  1.00  0.00           H  
ATOM   3796 HG23 ILE A 233      -1.673  -7.438  18.524  1.00  0.00           H  
ATOM   3797  CD1 ILE A 233      -2.203  -7.752  15.805  1.00  0.00           C  
ATOM   3798 HD11 ILE A 233      -1.689  -8.402  16.512  1.00  0.00           H  
ATOM   3799 HD12 ILE A 233      -1.504  -7.017  15.405  1.00  0.00           H  
ATOM   3800 HD13 ILE A 233      -2.575  -8.366  14.984  1.00  0.00           H  
ATOM   3801  N   GLU A 234      -3.224  -3.246  19.238  1.00  0.00           N  
ATOM   3802  H   GLU A 234      -2.781  -2.948  18.381  1.00  0.00           H  
ATOM   3803  CA  GLU A 234      -3.014  -2.442  20.454  1.00  0.00           C  
ATOM   3804  HA  GLU A 234      -2.810  -3.097  21.301  1.00  0.00           H  
ATOM   3805  C   GLU A 234      -4.216  -1.572  20.818  1.00  0.00           C  
ATOM   3806  CB  GLU A 234      -1.838  -1.481  20.262  1.00  0.00           C  
ATOM   3807  HB2 GLU A 234      -2.014  -0.872  19.375  1.00  0.00           H  
ATOM   3808  HB3 GLU A 234      -1.790  -0.820  21.127  1.00  0.00           H  
ATOM   3809  O   GLU A 234      -4.454  -1.293  21.995  1.00  0.00           O  
ATOM   3810  CG  GLU A 234      -0.498  -2.194  20.129  1.00  0.00           C  
ATOM   3811  HG2 GLU A 234      -0.324  -2.790  21.025  1.00  0.00           H  
ATOM   3812  HG3 GLU A 234      -0.546  -2.869  19.275  1.00  0.00           H  
ATOM   3813  CD  GLU A 234       0.664  -1.210  19.938  1.00  0.00           C  
ATOM   3814  OE1 GLU A 234       1.791  -1.733  19.765  1.00  0.00           O  
ATOM   3815  OE2 GLU A 234       0.433   0.020  19.944  1.00  0.00           O  
ATOM   3816  N   ALA A 235      -4.943  -1.074  19.816  1.00  0.00           N  
ATOM   3817  H   ALA A 235      -4.677  -1.304  18.869  1.00  0.00           H  
ATOM   3818  CA  ALA A 235      -6.161  -0.309  20.042  1.00  0.00           C  
ATOM   3819  HA  ALA A 235      -5.965   0.454  20.795  1.00  0.00           H  
ATOM   3820  C   ALA A 235      -7.277  -1.204  20.599  1.00  0.00           C  
ATOM   3821  CB  ALA A 235      -6.559   0.390  18.736  1.00  0.00           C  
ATOM   3822  HB1 ALA A 235      -6.815  -0.354  17.981  1.00  0.00           H  
ATOM   3823  HB2 ALA A 235      -7.429   1.022  18.909  1.00  0.00           H  
ATOM   3824  HB3 ALA A 235      -5.735   0.998  18.364  1.00  0.00           H  
ATOM   3825  O   ALA A 235      -7.900  -0.842  21.594  1.00  0.00           O  
ATOM   3826  N   TYR A 236      -7.463  -2.386  20.010  1.00  0.00           N  
ATOM   3827  H   TYR A 236      -6.890  -2.607  19.208  1.00  0.00           H  
ATOM   3828  CA  TYR A 236      -8.486  -3.361  20.368  1.00  0.00           C  
ATOM   3829  HA  TYR A 236      -9.456  -2.864  20.337  1.00  0.00           H  
ATOM   3830  C   TYR A 236      -8.295  -3.911  21.782  1.00  0.00           C  
ATOM   3831  CB  TYR A 236      -8.476  -4.490  19.327  1.00  0.00           C  
ATOM   3832  HB2 TYR A 236      -8.577  -4.049  18.336  1.00  0.00           H  
ATOM   3833  HB3 TYR A 236      -7.515  -5.002  19.366  1.00  0.00           H  
ATOM   3834  O   TYR A 236      -9.270  -4.081  22.501  1.00  0.00           O  
ATOM   3835  CG  TYR A 236      -9.597  -5.496  19.490  1.00  0.00           C  
ATOM   3836  CD1 TYR A 236      -9.313  -6.861  19.691  1.00  0.00           C  
ATOM   3837  HD1 TYR A 236      -8.287  -7.194  19.743  1.00  0.00           H  
ATOM   3838  CD2 TYR A 236     -10.932  -5.058  19.426  1.00  0.00           C  
ATOM   3839  HD2 TYR A 236     -11.155  -4.012  19.278  1.00  0.00           H  
ATOM   3840  CE1 TYR A 236     -10.363  -7.790  19.808  1.00  0.00           C  
ATOM   3841  HE1 TYR A 236     -10.140  -8.836  19.961  1.00  0.00           H  
ATOM   3842  CE2 TYR A 236     -11.986  -5.976  19.566  1.00  0.00           C  
ATOM   3843  HE2 TYR A 236     -13.011  -5.637  19.531  1.00  0.00           H  
ATOM   3844  OH  TYR A 236     -12.707  -8.242  19.823  1.00  0.00           O  
ATOM   3845  HH  TYR A 236     -12.358  -9.134  19.752  1.00  0.00           H  
ATOM   3846  CZ  TYR A 236     -11.699  -7.341  19.742  1.00  0.00           C  
ATOM   3847  N   GLU A 237      -7.052  -4.103  22.235  1.00  0.00           N  
ATOM   3848  H   GLU A 237      -6.282  -3.989  21.590  1.00  0.00           H  
ATOM   3849  CA  GLU A 237      -6.743  -4.496  23.620  1.00  0.00           C  
ATOM   3850  HA  GLU A 237      -7.214  -5.456  23.828  1.00  0.00           H  
ATOM   3851  C   GLU A 237      -7.283  -3.513  24.677  1.00  0.00           C  
ATOM   3852  CB  GLU A 237      -5.220  -4.677  23.736  1.00  0.00           C  
ATOM   3853  HB2 GLU A 237      -4.920  -5.411  22.989  1.00  0.00           H  
ATOM   3854  HB3 GLU A 237      -4.723  -3.735  23.505  1.00  0.00           H  
ATOM   3855  O   GLU A 237      -7.519  -3.901  25.818  1.00  0.00           O  
ATOM   3856  CG  GLU A 237      -4.749  -5.168  25.116  1.00  0.00           C  
ATOM   3857  HG2 GLU A 237      -4.730  -4.328  25.811  1.00  0.00           H  
ATOM   3858  HG3 GLU A 237      -5.461  -5.906  25.486  1.00  0.00           H  
ATOM   3859  CD  GLU A 237      -3.356  -5.811  25.047  1.00  0.00           C  
ATOM   3860  OE1 GLU A 237      -3.145  -6.879  25.665  1.00  0.00           O  
ATOM   3861  OE2 GLU A 237      -2.489  -5.368  24.260  1.00  0.00           O  
ATOM   3862  N   GLN A 238      -7.517  -2.252  24.301  1.00  0.00           N  
ATOM   3863  H   GLN A 238      -7.381  -2.017  23.329  1.00  0.00           H  
ATOM   3864  CA  GLN A 238      -8.018  -1.199  25.192  1.00  0.00           C  
ATOM   3865  HA  GLN A 238      -7.789  -1.474  26.221  1.00  0.00           H  
ATOM   3866  C   GLN A 238      -9.546  -1.030  25.121  1.00  0.00           C  
ATOM   3867  CB  GLN A 238      -7.292   0.122  24.879  1.00  0.00           C  
ATOM   3868  HB2 GLN A 238      -7.525   0.430  23.859  1.00  0.00           H  
ATOM   3869  HB3 GLN A 238      -7.645   0.897  25.559  1.00  0.00           H  
ATOM   3870  O   GLN A 238     -10.096  -0.144  25.781  1.00  0.00           O  
ATOM   3871  CG  GLN A 238      -5.770  -0.008  25.033  1.00  0.00           C  
ATOM   3872  HG2 GLN A 238      -5.410  -0.847  24.438  1.00  0.00           H  
ATOM   3873  HG3 GLN A 238      -5.532  -0.221  26.076  1.00  0.00           H  
ATOM   3874  CD  GLN A 238      -5.000   1.235  24.605  1.00  0.00           C  
ATOM   3875  NE2 GLN A 238      -3.898   1.060  23.905  1.00  0.00           N  
ATOM   3876 HE21 GLN A 238      -3.178   1.759  24.019  1.00  0.00           H  
ATOM   3877 HE22 GLN A 238      -3.688   0.117  23.610  1.00  0.00           H  
ATOM   3878  OE1 GLN A 238      -5.327   2.375  24.903  1.00  0.00           O  
ATOM   3879  N   GLU A 239     -10.240  -1.831  24.311  1.00  0.00           N  
ATOM   3880  H   GLU A 239      -9.757  -2.571  23.823  1.00  0.00           H  
ATOM   3881  CA  GLU A 239     -11.687  -1.727  24.116  1.00  0.00           C  
ATOM   3882  HA  GLU A 239     -11.967  -0.679  24.221  1.00  0.00           H  
ATOM   3883  C   GLU A 239     -12.466  -2.499  25.179  1.00  0.00           C  
ATOM   3884  CB  GLU A 239     -12.096  -2.158  22.701  1.00  0.00           C  
ATOM   3885  HB2 GLU A 239     -11.722  -3.157  22.479  1.00  0.00           H  
ATOM   3886  HB3 GLU A 239     -13.184  -2.161  22.634  1.00  0.00           H  
ATOM   3887  O   GLU A 239     -12.118  -3.615  25.562  1.00  0.00           O  
ATOM   3888  CG  GLU A 239     -11.542  -1.140  21.705  1.00  0.00           C  
ATOM   3889  HG2 GLU A 239     -11.929  -0.156  21.972  1.00  0.00           H  
ATOM   3890  HG3 GLU A 239     -10.456  -1.103  21.798  1.00  0.00           H  
ATOM   3891  CD  GLU A 239     -11.886  -1.408  20.247  1.00  0.00           C  
ATOM   3892  OE1 GLU A 239     -11.236  -0.763  19.392  1.00  0.00           O  
ATOM   3893  OE2 GLU A 239     -12.794  -2.197  19.908  1.00  0.00           O  
ATOM   3894  N   ALA A 240     -13.576  -1.915  25.639  1.00  0.00           N  
ATOM   3895  H   ALA A 240     -13.839  -1.014  25.268  1.00  0.00           H  
ATOM   3896  CA  ALA A 240     -14.385  -2.496  26.712  1.00  0.00           C  
ATOM   3897  HA  ALA A 240     -13.740  -2.685  27.570  1.00  0.00           H  
ATOM   3898  C   ALA A 240     -15.032  -3.840  26.327  1.00  0.00           C  
ATOM   3899  CB  ALA A 240     -15.448  -1.465  27.109  1.00  0.00           C  
ATOM   3900  HB1 ALA A 240     -16.044  -1.859  27.932  1.00  0.00           H  
ATOM   3901  HB2 ALA A 240     -16.103  -1.258  26.263  1.00  0.00           H  
ATOM   3902  HB3 ALA A 240     -14.968  -0.542  27.431  1.00  0.00           H  
ATOM   3903  O   ALA A 240     -15.274  -4.680  27.188  1.00  0.00           O  
ATOM   3904  N   ASN A 241     -15.317  -4.042  25.040  1.00  0.00           N  
ATOM   3905  H   ASN A 241     -15.067  -3.322  24.378  1.00  0.00           H  
ATOM   3906  CA  ASN A 241     -15.929  -5.247  24.478  1.00  0.00           C  
ATOM   3907  HA  ASN A 241     -16.313  -5.855  25.297  1.00  0.00           H  
ATOM   3908  C   ASN A 241     -14.917  -6.140  23.735  1.00  0.00           C  
ATOM   3909  CB  ASN A 241     -17.125  -4.839  23.596  1.00  0.00           C  
ATOM   3910  HB2 ASN A 241     -17.824  -4.238  24.178  1.00  0.00           H  
ATOM   3911  HB3 ASN A 241     -17.642  -5.741  23.270  1.00  0.00           H  
ATOM   3912  O   ASN A 241     -15.319  -6.960  22.907  1.00  0.00           O  
ATOM   3913  CG  ASN A 241     -16.710  -4.039  22.370  1.00  0.00           C  
ATOM   3914  ND2 ASN A 241     -17.418  -4.159  21.273  1.00  0.00           N  
ATOM   3915 HD21 ASN A 241     -18.146  -4.855  21.204  1.00  0.00           H  
ATOM   3916 HD22 ASN A 241     -17.031  -3.685  20.470  1.00  0.00           H  
ATOM   3917  OD1 ASN A 241     -15.768  -3.267  22.387  1.00  0.00           O  
ATOM   3918  N   MET A 242     -13.620  -5.979  24.011  1.00  0.00           N  
ATOM   3919  H   MET A 242     -13.348  -5.282  24.689  1.00  0.00           H  
ATOM   3920  CA  MET A 242     -12.558  -6.783  23.414  1.00  0.00           C  
ATOM   3921  HA  MET A 242     -12.566  -6.602  22.339  1.00  0.00           H  
ATOM   3922  C   MET A 242     -12.782  -8.281  23.663  1.00  0.00           C  
ATOM   3923  CB  MET A 242     -11.212  -6.300  23.966  1.00  0.00           C  
ATOM   3924  HB2 MET A 242     -11.203  -6.392  25.052  1.00  0.00           H  
ATOM   3925  HB3 MET A 242     -11.122  -5.241  23.725  1.00  0.00           H  
ATOM   3926  O   MET A 242     -12.993  -8.731  24.789  1.00  0.00           O  
ATOM   3927  CG  MET A 242      -9.996  -7.023  23.374  1.00  0.00           C  
ATOM   3928  HG2 MET A 242     -10.150  -7.140  22.302  1.00  0.00           H  
ATOM   3929  HG3 MET A 242      -9.128  -6.377  23.508  1.00  0.00           H  
ATOM   3930  SD  MET A 242      -9.573  -8.632  24.095  1.00  0.00           S  
ATOM   3931  CE  MET A 242      -8.982  -8.100  25.723  1.00  0.00           C  
ATOM   3932  HE1 MET A 242      -8.195  -7.354  25.607  1.00  0.00           H  
ATOM   3933  HE2 MET A 242      -8.585  -8.959  26.265  1.00  0.00           H  
ATOM   3934  HE3 MET A 242      -9.804  -7.668  26.294  1.00  0.00           H  
ATOM   3935  N   ASN A 243     -12.717  -9.070  22.594  1.00  0.00           N  
ATOM   3936  H   ASN A 243     -12.611  -8.617  21.697  1.00  0.00           H  
ATOM   3937  CA  ASN A 243     -12.779 -10.524  22.657  1.00  0.00           C  
ATOM   3938  HA  ASN A 243     -13.422 -10.788  23.497  1.00  0.00           H  
ATOM   3939  C   ASN A 243     -11.366 -11.112  22.861  1.00  0.00           C  
ATOM   3940  CB  ASN A 243     -13.464 -11.051  21.391  1.00  0.00           C  
ATOM   3941  HB2 ASN A 243     -12.851 -10.797  20.527  1.00  0.00           H  
ATOM   3942  HB3 ASN A 243     -14.435 -10.568  21.285  1.00  0.00           H  
ATOM   3943  O   ASN A 243     -10.540 -11.027  21.941  1.00  0.00           O  
ATOM   3944  CG  ASN A 243     -13.639 -12.558  21.394  1.00  0.00           C  
ATOM   3945  ND2 ASN A 243     -14.821 -13.038  21.099  1.00  0.00           N  
ATOM   3946 HD21 ASN A 243     -15.581 -12.414  20.867  1.00  0.00           H  
ATOM   3947 HD22 ASN A 243     -14.906 -14.040  21.003  1.00  0.00           H  
ATOM   3948  OD1 ASN A 243     -12.715 -13.319  21.630  1.00  0.00           O  
ATOM   3949  N   PRO A 244     -11.088 -11.764  24.008  1.00  0.00           N  
ATOM   3950  CA  PRO A 244      -9.747 -12.246  24.343  1.00  0.00           C  
ATOM   3951  HA  PRO A 244      -9.037 -11.421  24.290  1.00  0.00           H  
ATOM   3952  C   PRO A 244      -9.248 -13.351  23.404  1.00  0.00           C  
ATOM   3953  CB  PRO A 244      -9.844 -12.724  25.796  1.00  0.00           C  
ATOM   3954  HB2 PRO A 244      -9.203 -13.583  25.994  1.00  0.00           H  
ATOM   3955  HB3 PRO A 244      -9.580 -11.901  26.461  1.00  0.00           H  
ATOM   3956  O   PRO A 244      -8.051 -13.418  23.124  1.00  0.00           O  
ATOM   3957  CG  PRO A 244     -11.322 -13.064  25.979  1.00  0.00           C  
ATOM   3958  HG2 PRO A 244     -11.631 -12.982  27.021  1.00  0.00           H  
ATOM   3959  HG3 PRO A 244     -11.521 -14.063  25.593  1.00  0.00           H  
ATOM   3960  CD  PRO A 244     -12.012 -12.026  25.103  1.00  0.00           C  
ATOM   3961  HD2 PRO A 244     -12.961 -12.426  24.746  1.00  0.00           H  
ATOM   3962  HD3 PRO A 244     -12.172 -11.109  25.670  1.00  0.00           H  
ATOM   3963  N   THR A 245     -10.142 -14.189  22.868  1.00  0.00           N  
ATOM   3964  H   THR A 245     -11.121 -14.059  23.079  1.00  0.00           H  
ATOM   3965  CA  THR A 245      -9.787 -15.221  21.882  1.00  0.00           C  
ATOM   3966  HA  THR A 245      -8.977 -15.833  22.281  1.00  0.00           H  
ATOM   3967  C   THR A 245      -9.290 -14.583  20.587  1.00  0.00           C  
ATOM   3968  CB  THR A 245     -10.987 -16.136  21.587  1.00  0.00           C  
ATOM   3969  HB  THR A 245     -11.821 -15.521  21.248  1.00  0.00           H  
ATOM   3970  O   THR A 245      -8.243 -14.984  20.078  1.00  0.00           O  
ATOM   3971  CG2 THR A 245     -10.734 -17.200  20.521  1.00  0.00           C  
ATOM   3972 HG21 THR A 245      -9.923 -17.862  20.826  1.00  0.00           H  
ATOM   3973 HG22 THR A 245     -10.478 -16.733  19.571  1.00  0.00           H  
ATOM   3974 HG23 THR A 245     -11.640 -17.789  20.374  1.00  0.00           H  
ATOM   3975  OG1 THR A 245     -11.375 -16.831  22.749  1.00  0.00           O  
ATOM   3976  HG1 THR A 245     -11.170 -17.757  22.603  1.00  0.00           H  
ATOM   3977  N   LEU A 246     -10.002 -13.570  20.076  1.00  0.00           N  
ATOM   3978  H   LEU A 246     -10.823 -13.263  20.579  1.00  0.00           H  
ATOM   3979  CA  LEU A 246      -9.601 -12.848  18.864  1.00  0.00           C  
ATOM   3980  HA  LEU A 246      -9.421 -13.569  18.066  1.00  0.00           H  
ATOM   3981  C   LEU A 246      -8.276 -12.111  19.065  1.00  0.00           C  
ATOM   3982  CB  LEU A 246     -10.700 -11.858  18.427  1.00  0.00           C  
ATOM   3983  HB2 LEU A 246     -10.971 -11.238  19.281  1.00  0.00           H  
ATOM   3984  HB3 LEU A 246     -10.283 -11.199  17.665  1.00  0.00           H  
ATOM   3985  O   LEU A 246      -7.386 -12.232  18.228  1.00  0.00           O  
ATOM   3986  CG  LEU A 246     -11.966 -12.503  17.840  1.00  0.00           C  
ATOM   3987  HG  LEU A 246     -12.382 -13.211  18.557  1.00  0.00           H  
ATOM   3988  CD1 LEU A 246     -13.018 -11.440  17.525  1.00  0.00           C  
ATOM   3989 HD11 LEU A 246     -13.951 -11.932  17.251  1.00  0.00           H  
ATOM   3990 HD12 LEU A 246     -13.208 -10.797  18.384  1.00  0.00           H  
ATOM   3991 HD13 LEU A 246     -12.691 -10.823  16.688  1.00  0.00           H  
ATOM   3992  CD2 LEU A 246     -11.670 -13.218  16.522  1.00  0.00           C  
ATOM   3993 HD21 LEU A 246     -10.965 -14.034  16.681  1.00  0.00           H  
ATOM   3994 HD22 LEU A 246     -11.237 -12.518  15.807  1.00  0.00           H  
ATOM   3995 HD23 LEU A 246     -12.593 -13.626  16.110  1.00  0.00           H  
ATOM   3996  N   LEU A 247      -8.118 -11.401  20.187  1.00  0.00           N  
ATOM   3997  H   LEU A 247      -8.888 -11.337  20.838  1.00  0.00           H  
ATOM   3998  CA  LEU A 247      -6.887 -10.668  20.480  1.00  0.00           C  
ATOM   3999  HA  LEU A 247      -6.694  -9.991  19.647  1.00  0.00           H  
ATOM   4000  C   LEU A 247      -5.681 -11.609  20.594  1.00  0.00           C  
ATOM   4001  CB  LEU A 247      -7.081  -9.840  21.762  1.00  0.00           C  
ATOM   4002  HB2 LEU A 247      -7.325 -10.517  22.580  1.00  0.00           H  
ATOM   4003  HB3 LEU A 247      -7.925  -9.163  21.623  1.00  0.00           H  
ATOM   4004  O   LEU A 247      -4.640 -11.348  19.990  1.00  0.00           O  
ATOM   4005  CG  LEU A 247      -5.839  -9.015  22.156  1.00  0.00           C  
ATOM   4006  HG  LEU A 247      -4.971  -9.669  22.237  1.00  0.00           H  
ATOM   4007  CD1 LEU A 247      -5.533  -7.914  21.139  1.00  0.00           C  
ATOM   4008 HD11 LEU A 247      -5.300  -8.343  20.165  1.00  0.00           H  
ATOM   4009 HD12 LEU A 247      -4.678  -7.324  21.471  1.00  0.00           H  
ATOM   4010 HD13 LEU A 247      -6.384  -7.239  21.048  1.00  0.00           H  
ATOM   4011  CD2 LEU A 247      -6.049  -8.367  23.518  1.00  0.00           C  
ATOM   4012 HD21 LEU A 247      -6.282  -9.127  24.264  1.00  0.00           H  
ATOM   4013 HD22 LEU A 247      -6.871  -7.652  23.465  1.00  0.00           H  
ATOM   4014 HD23 LEU A 247      -5.142  -7.847  23.826  1.00  0.00           H  
ATOM   4015  N   LYS A 248      -5.805 -12.720  21.335  1.00  0.00           N  
ATOM   4016  H   LYS A 248      -6.675 -12.887  21.821  1.00  0.00           H  
ATOM   4017  CA  LYS A 248      -4.698 -13.676  21.498  1.00  0.00           C  
ATOM   4018  HA  LYS A 248      -3.819 -13.112  21.811  1.00  0.00           H  
ATOM   4019  C   LYS A 248      -4.330 -14.332  20.166  1.00  0.00           C  
ATOM   4020  CB  LYS A 248      -5.039 -14.714  22.581  1.00  0.00           C  
ATOM   4021  HB2 LYS A 248      -5.414 -14.200  23.466  1.00  0.00           H  
ATOM   4022  HB3 LYS A 248      -5.837 -15.358  22.211  1.00  0.00           H  
ATOM   4023  O   LYS A 248      -3.141 -14.455  19.877  1.00  0.00           O  
ATOM   4024  CG  LYS A 248      -3.842 -15.597  23.000  1.00  0.00           C  
ATOM   4025  HG2 LYS A 248      -3.362 -16.015  22.115  1.00  0.00           H  
ATOM   4026  HG3 LYS A 248      -4.232 -16.429  23.586  1.00  0.00           H  
ATOM   4027  CD  LYS A 248      -2.789 -14.863  23.858  1.00  0.00           C  
ATOM   4028  HD2 LYS A 248      -2.374 -14.022  23.304  1.00  0.00           H  
ATOM   4029  HD3 LYS A 248      -3.279 -14.483  24.755  1.00  0.00           H  
ATOM   4030  CE  LYS A 248      -1.642 -15.810  24.265  1.00  0.00           C  
ATOM   4031  HE2 LYS A 248      -2.073 -16.764  24.572  1.00  0.00           H  
ATOM   4032  HE3 LYS A 248      -1.020 -16.000  23.391  1.00  0.00           H  
ATOM   4033  NZ  LYS A 248      -0.802 -15.289  25.384  1.00  0.00           N  
ATOM   4034  HZ1 LYS A 248      -0.398 -14.380  25.209  1.00  0.00           H  
ATOM   4035  HZ2 LYS A 248      -1.323 -15.196  26.244  1.00  0.00           H  
ATOM   4036  HZ3 LYS A 248      -0.037 -15.913  25.599  1.00  0.00           H  
ATOM   4037  N   LEU A 249      -5.318 -14.703  19.345  1.00  0.00           N  
ATOM   4038  H   LEU A 249      -6.275 -14.568  19.639  1.00  0.00           H  
ATOM   4039  CA  LEU A 249      -5.063 -15.243  18.008  1.00  0.00           C  
ATOM   4040  HA  LEU A 249      -4.388 -16.093  18.113  1.00  0.00           H  
ATOM   4041  C   LEU A 249      -4.360 -14.215  17.115  1.00  0.00           C  
ATOM   4042  CB  LEU A 249      -6.376 -15.732  17.375  1.00  0.00           C  
ATOM   4043  HB2 LEU A 249      -6.820 -16.487  18.024  1.00  0.00           H  
ATOM   4044  HB3 LEU A 249      -7.070 -14.894  17.312  1.00  0.00           H  
ATOM   4045  O   LEU A 249      -3.387 -14.569  16.461  1.00  0.00           O  
ATOM   4046  CG  LEU A 249      -6.197 -16.324  15.961  1.00  0.00           C  
ATOM   4047  HG  LEU A 249      -5.813 -15.553  15.293  1.00  0.00           H  
ATOM   4048  CD1 LEU A 249      -5.249 -17.524  15.913  1.00  0.00           C  
ATOM   4049 HD11 LEU A 249      -5.603 -18.318  16.571  1.00  0.00           H  
ATOM   4050 HD12 LEU A 249      -4.242 -17.222  16.201  1.00  0.00           H  
ATOM   4051 HD13 LEU A 249      -5.192 -17.904  14.894  1.00  0.00           H  
ATOM   4052  CD2 LEU A 249      -7.550 -16.778  15.420  1.00  0.00           C  
ATOM   4053 HD21 LEU A 249      -7.407 -17.184  14.419  1.00  0.00           H  
ATOM   4054 HD22 LEU A 249      -7.983 -17.536  16.072  1.00  0.00           H  
ATOM   4055 HD23 LEU A 249      -8.219 -15.920  15.358  1.00  0.00           H  
ATOM   4056  N   ALA A 250      -4.798 -12.953  17.133  1.00  0.00           N  
ATOM   4057  H   ALA A 250      -5.624 -12.731  17.670  1.00  0.00           H  
ATOM   4058  CA  ALA A 250      -4.182 -11.875  16.362  1.00  0.00           C  
ATOM   4059  HA  ALA A 250      -4.205 -12.123  15.301  1.00  0.00           H  
ATOM   4060  C   ALA A 250      -2.710 -11.665  16.726  1.00  0.00           C  
ATOM   4061  CB  ALA A 250      -5.002 -10.600  16.559  1.00  0.00           C  
ATOM   4062  HB1 ALA A 250      -6.050 -10.802  16.339  1.00  0.00           H  
ATOM   4063  HB2 ALA A 250      -4.913 -10.241  17.585  1.00  0.00           H  
ATOM   4064  HB3 ALA A 250      -4.639  -9.834  15.874  1.00  0.00           H  
ATOM   4065  O   ALA A 250      -1.869 -11.594  15.837  1.00  0.00           O  
ATOM   4066  N   LYS A 251      -2.370 -11.638  18.021  1.00  0.00           N  
ATOM   4067  H   LYS A 251      -3.113 -11.682  18.705  1.00  0.00           H  
ATOM   4068  CA  LYS A 251      -0.974 -11.507  18.472  1.00  0.00           C  
ATOM   4069  HA  LYS A 251      -0.532 -10.631  17.996  1.00  0.00           H  
ATOM   4070  C   LYS A 251      -0.108 -12.694  18.027  1.00  0.00           C  
ATOM   4071  CB  LYS A 251      -0.920 -11.320  20.000  1.00  0.00           C  
ATOM   4072  HB2 LYS A 251       0.127 -11.335  20.301  1.00  0.00           H  
ATOM   4073  HB3 LYS A 251      -1.435 -12.146  20.491  1.00  0.00           H  
ATOM   4074  O   LYS A 251       1.009 -12.494  17.555  1.00  0.00           O  
ATOM   4075  CG  LYS A 251      -1.523  -9.984  20.465  1.00  0.00           C  
ATOM   4076  HG2 LYS A 251      -1.029  -9.181  19.918  1.00  0.00           H  
ATOM   4077  HG3 LYS A 251      -2.585  -9.944  20.221  1.00  0.00           H  
ATOM   4078  CD  LYS A 251      -1.345  -9.744  21.976  1.00  0.00           C  
ATOM   4079  HD2 LYS A 251      -1.920 -10.482  22.534  1.00  0.00           H  
ATOM   4080  HD3 LYS A 251      -0.290  -9.845  22.230  1.00  0.00           H  
ATOM   4081  CE  LYS A 251      -1.819  -8.326  22.340  1.00  0.00           C  
ATOM   4082  HE2 LYS A 251      -2.888  -8.241  22.145  1.00  0.00           H  
ATOM   4083  HE3 LYS A 251      -1.313  -7.621  21.680  1.00  0.00           H  
ATOM   4084  NZ  LYS A 251      -1.536  -7.940  23.747  1.00  0.00           N  
ATOM   4085  HZ1 LYS A 251      -2.175  -8.330  24.425  1.00  0.00           H  
ATOM   4086  HZ2 LYS A 251      -0.579  -8.105  24.025  1.00  0.00           H  
ATOM   4087  HZ3 LYS A 251      -1.724  -6.958  23.889  1.00  0.00           H  
ATOM   4088  N   LEU A 252      -0.626 -13.920  18.155  1.00  0.00           N  
ATOM   4089  H   LEU A 252      -1.562 -14.004  18.524  1.00  0.00           H  
ATOM   4090  CA  LEU A 252       0.080 -15.138  17.742  1.00  0.00           C  
ATOM   4091  HA  LEU A 252       1.070 -15.146  18.198  1.00  0.00           H  
ATOM   4092  C   LEU A 252       0.304 -15.181  16.228  1.00  0.00           C  
ATOM   4093  CB  LEU A 252      -0.703 -16.379  18.203  1.00  0.00           C  
ATOM   4094  HB2 LEU A 252      -0.332 -17.251  17.665  1.00  0.00           H  
ATOM   4095  HB3 LEU A 252      -1.750 -16.247  17.927  1.00  0.00           H  
ATOM   4096  O   LEU A 252       1.445 -15.328  15.795  1.00  0.00           O  
ATOM   4097  CG  LEU A 252      -0.601 -16.658  19.710  1.00  0.00           C  
ATOM   4098  HG  LEU A 252      -0.773 -15.741  20.275  1.00  0.00           H  
ATOM   4099  CD1 LEU A 252      -1.665 -17.677  20.105  1.00  0.00           C  
ATOM   4100 HD11 LEU A 252      -1.631 -17.838  21.183  1.00  0.00           H  
ATOM   4101 HD12 LEU A 252      -2.644 -17.278  19.839  1.00  0.00           H  
ATOM   4102 HD13 LEU A 252      -1.497 -18.618  19.581  1.00  0.00           H  
ATOM   4103  CD2 LEU A 252       0.760 -17.235  20.096  1.00  0.00           C  
ATOM   4104 HD21 LEU A 252       0.937 -18.153  19.537  1.00  0.00           H  
ATOM   4105 HD22 LEU A 252       1.552 -16.521  19.868  1.00  0.00           H  
ATOM   4106 HD23 LEU A 252       0.785 -17.456  21.163  1.00  0.00           H  
ATOM   4107  N   ASP A 253      -0.756 -15.008  15.435  1.00  0.00           N  
ATOM   4108  H   ASP A 253      -1.664 -14.856  15.849  1.00  0.00           H  
ATOM   4109  CA  ASP A 253      -0.666 -15.003  13.972  1.00  0.00           C  
ATOM   4110  HA  ASP A 253      -0.225 -15.942  13.640  1.00  0.00           H  
ATOM   4111  C   ASP A 253       0.241 -13.869  13.480  1.00  0.00           C  
ATOM   4112  CB  ASP A 253      -2.066 -14.900  13.353  1.00  0.00           C  
ATOM   4113  HB2 ASP A 253      -2.654 -15.770  13.645  1.00  0.00           H  
ATOM   4114  HB3 ASP A 253      -2.564 -14.008  13.734  1.00  0.00           H  
ATOM   4115  O   ASP A 253       1.102 -14.095  12.630  1.00  0.00           O  
ATOM   4116  CG  ASP A 253      -1.986 -14.824  11.823  1.00  0.00           C  
ATOM   4117  OD1 ASP A 253      -1.949 -15.889  11.164  1.00  0.00           O  
ATOM   4118  OD2 ASP A 253      -1.947 -13.686  11.308  1.00  0.00           O  
ATOM   4119  N   PHE A 254       0.150 -12.673  14.078  1.00  0.00           N  
ATOM   4120  H   PHE A 254      -0.582 -12.515  14.755  1.00  0.00           H  
ATOM   4121  CA  PHE A 254       1.023 -11.564  13.712  1.00  0.00           C  
ATOM   4122  HA  PHE A 254       0.839 -11.357  12.658  1.00  0.00           H  
ATOM   4123  C   PHE A 254       2.501 -11.939  13.861  1.00  0.00           C  
ATOM   4124  CB  PHE A 254       0.682 -10.297  14.503  1.00  0.00           C  
ATOM   4125  HB2 PHE A 254       0.982 -10.419  15.544  1.00  0.00           H  
ATOM   4126  HB3 PHE A 254      -0.398 -10.147  14.478  1.00  0.00           H  
ATOM   4127  O   PHE A 254       3.256 -11.778  12.901  1.00  0.00           O  
ATOM   4128  CG  PHE A 254       1.329  -9.057  13.922  1.00  0.00           C  
ATOM   4129  CD1 PHE A 254       2.686  -8.767  14.169  1.00  0.00           C  
ATOM   4130  HD1 PHE A 254       3.267  -9.392  14.831  1.00  0.00           H  
ATOM   4131  CD2 PHE A 254       0.574  -8.217  13.081  1.00  0.00           C  
ATOM   4132  HD2 PHE A 254      -0.470  -8.425  12.903  1.00  0.00           H  
ATOM   4133  CE1 PHE A 254       3.295  -7.668  13.539  1.00  0.00           C  
ATOM   4134  HE1 PHE A 254       4.336  -7.449  13.723  1.00  0.00           H  
ATOM   4135  CE2 PHE A 254       1.180  -7.113  12.460  1.00  0.00           C  
ATOM   4136  HE2 PHE A 254       0.600  -6.469  11.815  1.00  0.00           H  
ATOM   4137  CZ  PHE A 254       2.543  -6.853  12.674  1.00  0.00           C  
ATOM   4138  HZ  PHE A 254       3.005  -6.006  12.189  1.00  0.00           H  
ATOM   4139  N   ASN A 255       2.902 -12.490  15.009  1.00  0.00           N  
ATOM   4140  H   ASN A 255       2.226 -12.596  15.752  1.00  0.00           H  
ATOM   4141  CA  ASN A 255       4.283 -12.913  15.253  1.00  0.00           C  
ATOM   4142  HA  ASN A 255       4.955 -12.080  15.045  1.00  0.00           H  
ATOM   4143  C   ASN A 255       4.709 -14.072  14.342  1.00  0.00           C  
ATOM   4144  CB  ASN A 255       4.431 -13.309  16.728  1.00  0.00           C  
ATOM   4145  HB2 ASN A 255       3.657 -14.028  16.995  1.00  0.00           H  
ATOM   4146  HB3 ASN A 255       5.404 -13.780  16.869  1.00  0.00           H  
ATOM   4147  O   ASN A 255       5.844 -14.099  13.869  1.00  0.00           O  
ATOM   4148  CG  ASN A 255       4.357 -12.131  17.678  1.00  0.00           C  
ATOM   4149  ND2 ASN A 255       4.406 -12.404  18.959  1.00  0.00           N  
ATOM   4150 HD21 ASN A 255       4.491 -13.359  19.278  1.00  0.00           H  
ATOM   4151 HD22 ASN A 255       4.364 -11.627  19.603  1.00  0.00           H  
ATOM   4152  OD1 ASN A 255       4.284 -10.974  17.295  1.00  0.00           O  
ATOM   4153  N   MET A 256       3.804 -15.013  14.057  1.00  0.00           N  
ATOM   4154  H   MET A 256       2.890 -14.946  14.480  1.00  0.00           H  
ATOM   4155  CA  MET A 256       4.066 -16.122  13.137  1.00  0.00           C  
ATOM   4156  HA  MET A 256       4.952 -16.661  13.474  1.00  0.00           H  
ATOM   4157  C   MET A 256       4.358 -15.618  11.723  1.00  0.00           C  
ATOM   4158  CB  MET A 256       2.871 -17.083  13.119  1.00  0.00           C  
ATOM   4159  HB2 MET A 256       2.984 -17.764  12.276  1.00  0.00           H  
ATOM   4160  HB3 MET A 256       1.944 -16.525  12.988  1.00  0.00           H  
ATOM   4161  O   MET A 256       5.391 -15.957  11.149  1.00  0.00           O  
ATOM   4162  CG  MET A 256       2.795 -17.908  14.403  1.00  0.00           C  
ATOM   4163  HG2 MET A 256       2.883 -17.251  15.268  1.00  0.00           H  
ATOM   4164  HG3 MET A 256       3.660 -18.571  14.405  1.00  0.00           H  
ATOM   4165  SD  MET A 256       1.299 -18.915  14.612  1.00  0.00           S  
ATOM   4166  CE  MET A 256       1.311 -19.855  13.062  1.00  0.00           C  
ATOM   4167  HE1 MET A 256       2.311 -20.240  12.865  1.00  0.00           H  
ATOM   4168  HE2 MET A 256       0.603 -20.681  13.132  1.00  0.00           H  
ATOM   4169  HE3 MET A 256       1.012 -19.203  12.242  1.00  0.00           H  
ATOM   4170  N   VAL A 257       3.497 -14.756  11.183  1.00  0.00           N  
ATOM   4171  H   VAL A 257       2.664 -14.523  11.705  1.00  0.00           H  
ATOM   4172  CA  VAL A 257       3.693 -14.138   9.865  1.00  0.00           C  
ATOM   4173  HA  VAL A 257       3.836 -14.926   9.125  1.00  0.00           H  
ATOM   4174  C   VAL A 257       4.961 -13.276   9.848  1.00  0.00           C  
ATOM   4175  CB  VAL A 257       2.443 -13.329   9.470  1.00  0.00           C  
ATOM   4176  HB  VAL A 257       2.229 -12.607  10.259  1.00  0.00           H  
ATOM   4177  O   VAL A 257       5.736 -13.355   8.899  1.00  0.00           O  
ATOM   4178  CG1 VAL A 257       2.642 -12.562   8.159  1.00  0.00           C  
ATOM   4179 HG11 VAL A 257       3.393 -11.785   8.303  1.00  0.00           H  
ATOM   4180 HG12 VAL A 257       2.974 -13.238   7.371  1.00  0.00           H  
ATOM   4181 HG13 VAL A 257       1.710 -12.086   7.854  1.00  0.00           H  
ATOM   4182  CG2 VAL A 257       1.210 -14.227   9.306  1.00  0.00           C  
ATOM   4183 HG21 VAL A 257       0.337 -13.629   9.045  1.00  0.00           H  
ATOM   4184 HG22 VAL A 257       0.980 -14.750  10.234  1.00  0.00           H  
ATOM   4185 HG23 VAL A 257       1.385 -14.974   8.532  1.00  0.00           H  
ATOM   4186  N   GLN A 258       5.230 -12.517  10.917  1.00  0.00           N  
ATOM   4187  H   GLN A 258       4.577 -12.511  11.688  1.00  0.00           H  
ATOM   4188  CA  GLN A 258       6.456 -11.724  11.044  1.00  0.00           C  
ATOM   4189  HA  GLN A 258       6.517 -11.043  10.195  1.00  0.00           H  
ATOM   4190  C   GLN A 258       7.712 -12.609  11.010  1.00  0.00           C  
ATOM   4191  CB  GLN A 258       6.399 -10.889  12.333  1.00  0.00           C  
ATOM   4192  HB2 GLN A 258       5.504 -10.267  12.318  1.00  0.00           H  
ATOM   4193  HB3 GLN A 258       6.339 -11.561  13.189  1.00  0.00           H  
ATOM   4194  O   GLN A 258       8.674 -12.253  10.341  1.00  0.00           O  
ATOM   4195  CG  GLN A 258       7.625  -9.979  12.503  1.00  0.00           C  
ATOM   4196  HG2 GLN A 258       7.655  -9.248  11.694  1.00  0.00           H  
ATOM   4197  HG3 GLN A 258       8.541 -10.567  12.462  1.00  0.00           H  
ATOM   4198  CD  GLN A 258       7.606  -9.274  13.851  1.00  0.00           C  
ATOM   4199  NE2 GLN A 258       7.252  -8.008  13.902  1.00  0.00           N  
ATOM   4200 HE21 GLN A 258       6.979  -7.529  13.056  1.00  0.00           H  
ATOM   4201 HE22 GLN A 258       7.271  -7.549  14.801  1.00  0.00           H  
ATOM   4202  OE1 GLN A 258       7.874  -9.882  14.872  1.00  0.00           O  
ATOM   4203  N   SER A 259       7.708 -13.777  11.662  1.00  0.00           N  
ATOM   4204  H   SER A 259       6.922 -13.997  12.256  1.00  0.00           H  
ATOM   4205  CA  SER A 259       8.858 -14.696  11.636  1.00  0.00           C  
ATOM   4206  HA  SER A 259       9.736 -14.150  11.980  1.00  0.00           H  
ATOM   4207  C   SER A 259       9.172 -15.215  10.224  1.00  0.00           C  
ATOM   4208  CB  SER A 259       8.636 -15.864  12.604  1.00  0.00           C  
ATOM   4209  HB2 SER A 259       9.592 -16.358  12.777  1.00  0.00           H  
ATOM   4210  HB3 SER A 259       8.276 -15.483  13.560  1.00  0.00           H  
ATOM   4211  O   SER A 259      10.339 -15.342   9.852  1.00  0.00           O  
ATOM   4212  OG  SER A 259       7.723 -16.821  12.097  1.00  0.00           O  
ATOM   4213  HG  SER A 259       6.913 -16.390  11.815  1.00  0.00           H  
ATOM   4214  N   ILE A 260       8.136 -15.441   9.404  1.00  0.00           N  
ATOM   4215  H   ILE A 260       7.205 -15.298   9.767  1.00  0.00           H  
ATOM   4216  CA  ILE A 260       8.288 -15.801   7.988  1.00  0.00           C  
ATOM   4217  HA  ILE A 260       8.970 -16.648   7.911  1.00  0.00           H  
ATOM   4218  C   ILE A 260       8.929 -14.637   7.234  1.00  0.00           C  
ATOM   4219  CB  ILE A 260       6.925 -16.206   7.376  1.00  0.00           C  
ATOM   4220  HB  ILE A 260       6.209 -15.403   7.548  1.00  0.00           H  
ATOM   4221  O   ILE A 260       9.902 -14.833   6.508  1.00  0.00           O  
ATOM   4222  CG1 ILE A 260       6.398 -17.484   8.068  1.00  0.00           C  
ATOM   4223 HG12 ILE A 260       6.422 -17.350   9.149  1.00  0.00           H  
ATOM   4224 HG13 ILE A 260       7.051 -18.323   7.826  1.00  0.00           H  
ATOM   4225  CG2 ILE A 260       7.031 -16.411   5.852  1.00  0.00           C  
ATOM   4226 HG21 ILE A 260       7.770 -17.179   5.623  1.00  0.00           H  
ATOM   4227 HG22 ILE A 260       6.068 -16.698   5.431  1.00  0.00           H  
ATOM   4228 HG23 ILE A 260       7.330 -15.486   5.359  1.00  0.00           H  
ATOM   4229  CD1 ILE A 260       4.957 -17.848   7.696  1.00  0.00           C  
ATOM   4230 HD11 ILE A 260       4.309 -16.980   7.821  1.00  0.00           H  
ATOM   4231 HD12 ILE A 260       4.914 -18.205   6.668  1.00  0.00           H  
ATOM   4232 HD13 ILE A 260       4.609 -18.646   8.352  1.00  0.00           H  
ATOM   4233  N   HIS A 261       8.431 -13.418   7.453  1.00  0.00           N  
ATOM   4234  H   HIS A 261       7.633 -13.319   8.064  1.00  0.00           H  
ATOM   4235  CA  HIS A 261       8.969 -12.224   6.806  1.00  0.00           C  
ATOM   4236  HA  HIS A 261       8.973 -12.407   5.732  1.00  0.00           H  
ATOM   4237  C   HIS A 261      10.427 -11.948   7.189  1.00  0.00           C  
ATOM   4238  CB  HIS A 261       8.074 -11.013   7.124  1.00  0.00           C  
ATOM   4239  HB2 HIS A 261       8.006 -10.894   8.206  1.00  0.00           H  
ATOM   4240  HB3 HIS A 261       8.562 -10.118   6.740  1.00  0.00           H  
ATOM   4241  O   HIS A 261      11.244 -11.636   6.331  1.00  0.00           O  
ATOM   4242  CG  HIS A 261       6.667 -11.056   6.565  1.00  0.00           C  
ATOM   4243  CD2 HIS A 261       6.189 -11.912   5.612  1.00  0.00           C  
ATOM   4244  HD2 HIS A 261       6.755 -12.680   5.106  1.00  0.00           H  
ATOM   4245  ND1 HIS A 261       5.634 -10.192   6.950  1.00  0.00           N  
ATOM   4246  CE1 HIS A 261       4.568 -10.557   6.226  1.00  0.00           C  
ATOM   4247  HE1 HIS A 261       3.591 -10.101   6.295  1.00  0.00           H  
ATOM   4248  NE2 HIS A 261       4.865 -11.587   5.422  1.00  0.00           N  
ATOM   4249  HE2 HIS A 261       4.204 -12.040   4.807  1.00  0.00           H  
ATOM   4250  N   GLN A 262      10.790 -12.136   8.458  1.00  0.00           N  
ATOM   4251  H   GLN A 262      10.065 -12.368   9.121  1.00  0.00           H  
ATOM   4252  CA  GLN A 262      12.165 -12.000   8.951  1.00  0.00           C  
ATOM   4253  HA  GLN A 262      12.519 -10.985   8.771  1.00  0.00           H  
ATOM   4254  C   GLN A 262      13.131 -12.950   8.251  1.00  0.00           C  
ATOM   4255  CB  GLN A 262      12.183 -12.289  10.456  1.00  0.00           C  
ATOM   4256  HB2 GLN A 262      11.571 -13.165  10.671  1.00  0.00           H  
ATOM   4257  HB3 GLN A 262      13.199 -12.495  10.792  1.00  0.00           H  
ATOM   4258  O   GLN A 262      14.238 -12.551   7.882  1.00  0.00           O  
ATOM   4259  CG  GLN A 262      11.654 -11.085  11.225  1.00  0.00           C  
ATOM   4260  HG2 GLN A 262      12.322 -10.240  11.057  1.00  0.00           H  
ATOM   4261  HG3 GLN A 262      10.670 -10.806  10.849  1.00  0.00           H  
ATOM   4262  CD  GLN A 262      11.539 -11.316  12.723  1.00  0.00           C  
ATOM   4263  NE2 GLN A 262      11.288 -10.241  13.426  1.00  0.00           N  
ATOM   4264 HE21 GLN A 262      11.230 -10.278  14.434  1.00  0.00           H  
ATOM   4265 HE22 GLN A 262      11.128  -9.372  12.937  1.00  0.00           H  
ATOM   4266  OE1 GLN A 262      11.655 -12.412  13.264  1.00  0.00           O  
ATOM   4267  N   LYS A 263      12.701 -14.197   8.032  1.00  0.00           N  
ATOM   4268  H   LYS A 263      11.788 -14.464   8.371  1.00  0.00           H  
ATOM   4269  CA  LYS A 263      13.509 -15.173   7.309  1.00  0.00           C  
ATOM   4270  HA  LYS A 263      14.466 -15.245   7.825  1.00  0.00           H  
ATOM   4271  C   LYS A 263      13.803 -14.705   5.882  1.00  0.00           C  
ATOM   4272  CB  LYS A 263      12.818 -16.538   7.353  1.00  0.00           C  
ATOM   4273  HB2 LYS A 263      11.872 -16.486   6.815  1.00  0.00           H  
ATOM   4274  HB3 LYS A 263      12.621 -16.813   8.389  1.00  0.00           H  
ATOM   4275  O   LYS A 263      14.957 -14.714   5.461  1.00  0.00           O  
ATOM   4276  CG  LYS A 263      13.716 -17.597   6.710  1.00  0.00           C  
ATOM   4277  HG2 LYS A 263      14.629 -17.704   7.295  1.00  0.00           H  
ATOM   4278  HG3 LYS A 263      13.979 -17.294   5.696  1.00  0.00           H  
ATOM   4279  CD  LYS A 263      12.994 -18.938   6.630  1.00  0.00           C  
ATOM   4280  HD2 LYS A 263      12.066 -18.808   6.074  1.00  0.00           H  
ATOM   4281  HD3 LYS A 263      12.783 -19.308   7.633  1.00  0.00           H  
ATOM   4282  CE  LYS A 263      13.926 -19.886   5.880  1.00  0.00           C  
ATOM   4283  HE2 LYS A 263      14.250 -19.391   4.964  1.00  0.00           H  
ATOM   4284  HE3 LYS A 263      14.817 -20.058   6.484  1.00  0.00           H  
ATOM   4285  NZ  LYS A 263      13.250 -21.155   5.547  1.00  0.00           N  
ATOM   4286  HZ1 LYS A 263      13.888 -21.726   5.011  1.00  0.00           H  
ATOM   4287  HZ2 LYS A 263      12.962 -21.633   6.389  1.00  0.00           H  
ATOM   4288  HZ3 LYS A 263      12.448 -20.949   4.969  1.00  0.00           H  
ATOM   4289  N   GLU A 264      12.771 -14.255   5.177  1.00  0.00           N  
ATOM   4290  H   GLU A 264      11.858 -14.270   5.608  1.00  0.00           H  
ATOM   4291  CA  GLU A 264      12.883 -13.748   3.805  1.00  0.00           C  
ATOM   4292  HA  GLU A 264      13.336 -14.502   3.163  1.00  0.00           H  
ATOM   4293  C   GLU A 264      13.757 -12.493   3.730  1.00  0.00           C  
ATOM   4294  CB  GLU A 264      11.486 -13.425   3.272  1.00  0.00           C  
ATOM   4295  HB2 GLU A 264      11.575 -12.939   2.301  1.00  0.00           H  
ATOM   4296  HB3 GLU A 264      11.005 -12.733   3.964  1.00  0.00           H  
ATOM   4297  O   GLU A 264      14.625 -12.406   2.865  1.00  0.00           O  
ATOM   4298  CG  GLU A 264      10.620 -14.681   3.117  1.00  0.00           C  
ATOM   4299  HG2 GLU A 264      11.010 -15.278   2.292  1.00  0.00           H  
ATOM   4300  HG3 GLU A 264      10.676 -15.290   4.019  1.00  0.00           H  
ATOM   4301  CD  GLU A 264       9.156 -14.340   2.858  1.00  0.00           C  
ATOM   4302  OE1 GLU A 264       8.321 -15.270   2.813  1.00  0.00           O  
ATOM   4303  OE2 GLU A 264       8.794 -13.148   2.727  1.00  0.00           O  
ATOM   4304  N   ILE A 265      13.597 -11.550   4.667  1.00  0.00           N  
ATOM   4305  H   ILE A 265      12.842 -11.661   5.329  1.00  0.00           H  
ATOM   4306  CA  ILE A 265      14.450 -10.357   4.764  1.00  0.00           C  
ATOM   4307  HA  ILE A 265      14.346  -9.777   3.847  1.00  0.00           H  
ATOM   4308  C   ILE A 265      15.922 -10.756   4.878  1.00  0.00           C  
ATOM   4309  CB  ILE A 265      14.029  -9.469   5.959  1.00  0.00           C  
ATOM   4310  HB  ILE A 265      13.918 -10.102   6.839  1.00  0.00           H  
ATOM   4311  O   ILE A 265      16.761 -10.166   4.201  1.00  0.00           O  
ATOM   4312  CG1 ILE A 265      12.684  -8.776   5.668  1.00  0.00           C  
ATOM   4313 HG12 ILE A 265      12.845  -7.950   4.975  1.00  0.00           H  
ATOM   4314 HG13 ILE A 265      12.009  -9.484   5.187  1.00  0.00           H  
ATOM   4315  CG2 ILE A 265      15.087  -8.389   6.272  1.00  0.00           C  
ATOM   4316 HG21 ILE A 265      14.740  -7.739   7.075  1.00  0.00           H  
ATOM   4317 HG22 ILE A 265      16.016  -8.849   6.609  1.00  0.00           H  
ATOM   4318 HG23 ILE A 265      15.285  -7.790   5.383  1.00  0.00           H  
ATOM   4319  CD1 ILE A 265      11.978  -8.249   6.925  1.00  0.00           C  
ATOM   4320 HD11 ILE A 265      11.033  -7.786   6.642  1.00  0.00           H  
ATOM   4321 HD12 ILE A 265      12.588  -7.507   7.439  1.00  0.00           H  
ATOM   4322 HD13 ILE A 265      11.770  -9.074   7.606  1.00  0.00           H  
ATOM   4323  N   GLY A 266      16.254 -11.749   5.706  1.00  0.00           N  
ATOM   4324  H   GLY A 266      15.531 -12.197   6.251  1.00  0.00           H  
ATOM   4325  CA  GLY A 266      17.644 -12.171   5.867  1.00  0.00           C  
ATOM   4326  HA2 GLY A 266      18.251 -11.286   6.054  1.00  0.00           H  
ATOM   4327  HA3 GLY A 266      17.720 -12.841   6.724  1.00  0.00           H  
ATOM   4328  C   GLY A 266      18.231 -12.850   4.627  1.00  0.00           C  
ATOM   4329  O   GLY A 266      19.401 -12.629   4.304  1.00  0.00           O  
ATOM   4330  N   GLU A 267      17.427 -13.626   3.898  1.00  0.00           N  
ATOM   4331  H   GLU A 267      16.477 -13.762   4.211  1.00  0.00           H  
ATOM   4332  CA  GLU A 267      17.819 -14.217   2.611  1.00  0.00           C  
ATOM   4333  HA  GLU A 267      18.775 -14.727   2.729  1.00  0.00           H  
ATOM   4334  C   GLU A 267      18.035 -13.126   1.543  1.00  0.00           C  
ATOM   4335  CB  GLU A 267      16.768 -15.263   2.176  1.00  0.00           C  
ATOM   4336  HB2 GLU A 267      15.777 -14.810   2.214  1.00  0.00           H  
ATOM   4337  HB3 GLU A 267      16.973 -15.563   1.148  1.00  0.00           H  
ATOM   4338  O   GLU A 267      19.075 -13.100   0.877  1.00  0.00           O  
ATOM   4339  CG  GLU A 267      16.798 -16.523   3.069  1.00  0.00           C  
ATOM   4340  HG2 GLU A 267      17.767 -17.005   2.939  1.00  0.00           H  
ATOM   4341  HG3 GLU A 267      16.732 -16.222   4.115  1.00  0.00           H  
ATOM   4342  CD  GLU A 267      15.685 -17.561   2.794  1.00  0.00           C  
ATOM   4343  OE1 GLU A 267      15.673 -18.600   3.505  1.00  0.00           O  
ATOM   4344  OE2 GLU A 267      14.843 -17.359   1.894  1.00  0.00           O  
ATOM   4345  N   LEU A 268      17.112 -12.165   1.450  1.00  0.00           N  
ATOM   4346  H   LEU A 268      16.283 -12.251   2.021  1.00  0.00           H  
ATOM   4347  CA  LEU A 268      17.187 -11.028   0.528  1.00  0.00           C  
ATOM   4348  HA  LEU A 268      17.361 -11.404  -0.480  1.00  0.00           H  
ATOM   4349  C   LEU A 268      18.349 -10.085   0.858  1.00  0.00           C  
ATOM   4350  CB  LEU A 268      15.847 -10.273   0.558  1.00  0.00           C  
ATOM   4351  HB2 LEU A 268      15.590 -10.070   1.598  1.00  0.00           H  
ATOM   4352  HB3 LEU A 268      15.964  -9.314   0.055  1.00  0.00           H  
ATOM   4353  O   LEU A 268      19.016  -9.604  -0.052  1.00  0.00           O  
ATOM   4354  CG  LEU A 268      14.695 -11.042  -0.117  1.00  0.00           C  
ATOM   4355  HG  LEU A 268      14.701 -12.086   0.197  1.00  0.00           H  
ATOM   4356  CD1 LEU A 268      13.361 -10.426   0.290  1.00  0.00           C  
ATOM   4357 HD11 LEU A 268      13.262 -10.472   1.374  1.00  0.00           H  
ATOM   4358 HD12 LEU A 268      13.315  -9.392  -0.052  1.00  0.00           H  
ATOM   4359 HD13 LEU A 268      12.545 -10.992  -0.160  1.00  0.00           H  
ATOM   4360  CD2 LEU A 268      14.796 -10.983  -1.642  1.00  0.00           C  
ATOM   4361 HD21 LEU A 268      14.789  -9.949  -1.987  1.00  0.00           H  
ATOM   4362 HD22 LEU A 268      13.950 -11.508  -2.086  1.00  0.00           H  
ATOM   4363 HD23 LEU A 268      15.709 -11.470  -1.984  1.00  0.00           H  
ATOM   4364  N   ALA A 269      18.649  -9.855   2.138  1.00  0.00           N  
ATOM   4365  H   ALA A 269      18.030 -10.221   2.847  1.00  0.00           H  
ATOM   4366  CA  ALA A 269      19.781  -9.030   2.559  1.00  0.00           C  
ATOM   4367  HA  ALA A 269      19.697  -8.046   2.097  1.00  0.00           H  
ATOM   4368  C   ALA A 269      21.118  -9.616   2.093  1.00  0.00           C  
ATOM   4369  CB  ALA A 269      19.723  -8.852   4.081  1.00  0.00           C  
ATOM   4370  HB1 ALA A 269      18.791  -8.357   4.352  1.00  0.00           H  
ATOM   4371  HB2 ALA A 269      19.769  -9.822   4.576  1.00  0.00           H  
ATOM   4372  HB3 ALA A 269      20.557  -8.236   4.415  1.00  0.00           H  
ATOM   4373  O   ALA A 269      21.989  -8.881   1.628  1.00  0.00           O  
ATOM   4374  N   ARG A 270      21.268 -10.945   2.155  1.00  0.00           N  
ATOM   4375  H   ARG A 270      20.502 -11.488   2.527  1.00  0.00           H  
ATOM   4376  CA  ARG A 270      22.465 -11.637   1.656  1.00  0.00           C  
ATOM   4377  HA  ARG A 270      23.349 -11.171   2.090  1.00  0.00           H  
ATOM   4378  C   ARG A 270      22.601 -11.515   0.141  1.00  0.00           C  
ATOM   4379  CB  ARG A 270      22.398 -13.104   2.084  1.00  0.00           C  
ATOM   4380  HB2 ARG A 270      22.205 -13.139   3.157  1.00  0.00           H  
ATOM   4381  HB3 ARG A 270      21.575 -13.601   1.570  1.00  0.00           H  
ATOM   4382  O   ARG A 270      23.694 -11.248  -0.362  1.00  0.00           O  
ATOM   4383  CG  ARG A 270      23.713 -13.835   1.772  1.00  0.00           C  
ATOM   4384  HG2 ARG A 270      24.526 -13.371   2.330  1.00  0.00           H  
ATOM   4385  HG3 ARG A 270      23.937 -13.767   0.708  1.00  0.00           H  
ATOM   4386  CD  ARG A 270      23.621 -15.316   2.141  1.00  0.00           C  
ATOM   4387  HD2 ARG A 270      22.844 -15.775   1.530  1.00  0.00           H  
ATOM   4388  HD3 ARG A 270      24.577 -15.787   1.913  1.00  0.00           H  
ATOM   4389  NE  ARG A 270      23.306 -15.489   3.569  1.00  0.00           N  
ATOM   4390  HE  ARG A 270      23.310 -14.647   4.127  1.00  0.00           H  
ATOM   4391  NH1 ARG A 270      23.003 -17.757   3.546  1.00  0.00           N  
ATOM   4392 HH11 ARG A 270      22.691 -18.603   4.001  1.00  0.00           H  
ATOM   4393 HH12 ARG A 270      23.283 -17.758   2.576  1.00  0.00           H  
ATOM   4394  NH2 ARG A 270      22.589 -16.596   5.415  1.00  0.00           N  
ATOM   4395 HH21 ARG A 270      22.514 -15.710   5.894  1.00  0.00           H  
ATOM   4396 HH22 ARG A 270      22.277 -17.442   5.869  1.00  0.00           H  
ATOM   4397  CZ  ARG A 270      22.970 -16.612   4.169  1.00  0.00           C  
ATOM   4398  N   TRP A 271      21.499 -11.709  -0.582  1.00  0.00           N  
ATOM   4399  H   TRP A 271      20.641 -11.947  -0.105  1.00  0.00           H  
ATOM   4400  CA  TRP A 271      21.468 -11.495  -2.026  1.00  0.00           C  
ATOM   4401  HA  TRP A 271      22.205 -12.139  -2.505  1.00  0.00           H  
ATOM   4402  C   TRP A 271      21.856 -10.054  -2.377  1.00  0.00           C  
ATOM   4403  CB  TRP A 271      20.085 -11.855  -2.585  1.00  0.00           C  
ATOM   4404  HB2 TRP A 271      20.000 -12.938  -2.671  1.00  0.00           H  
ATOM   4405  HB3 TRP A 271      19.314 -11.517  -1.893  1.00  0.00           H  
ATOM   4406  O   TRP A 271      22.751  -9.856  -3.197  1.00  0.00           O  
ATOM   4407  CG  TRP A 271      19.817 -11.224  -3.915  1.00  0.00           C  
ATOM   4408  CD1 TRP A 271      20.448 -11.534  -5.070  1.00  0.00           C  
ATOM   4409  HD1 TRP A 271      21.191 -12.310  -5.176  1.00  0.00           H  
ATOM   4410  CD2 TRP A 271      18.994 -10.052  -4.201  1.00  0.00           C  
ATOM   4411  CE2 TRP A 271      19.199  -9.688  -5.564  1.00  0.00           C  
ATOM   4412  CE3 TRP A 271      18.136  -9.231  -3.437  1.00  0.00           C  
ATOM   4413  HE3 TRP A 271      17.965  -9.463  -2.396  1.00  0.00           H  
ATOM   4414  NE1 TRP A 271      20.098 -10.620  -6.041  1.00  0.00           N  
ATOM   4415  HE1 TRP A 271      20.541 -10.579  -6.948  1.00  0.00           H  
ATOM   4416  CH2 TRP A 271      17.704  -7.800  -5.368  1.00  0.00           C  
ATOM   4417  HH2 TRP A 271      17.216  -6.937  -5.796  1.00  0.00           H  
ATOM   4418  CZ2 TRP A 271      18.562  -8.587  -6.153  1.00  0.00           C  
ATOM   4419  HZ2 TRP A 271      18.742  -8.327  -7.185  1.00  0.00           H  
ATOM   4420  CZ3 TRP A 271      17.496  -8.119  -4.014  1.00  0.00           C  
ATOM   4421  HZ3 TRP A 271      16.843  -7.501  -3.416  1.00  0.00           H  
ATOM   4422  N   TRP A 272      21.247  -9.064  -1.721  1.00  0.00           N  
ATOM   4423  H   TRP A 272      20.508  -9.300  -1.075  1.00  0.00           H  
ATOM   4424  CA  TRP A 272      21.455  -7.651  -2.023  1.00  0.00           C  
ATOM   4425  HA  TRP A 272      21.142  -7.466  -3.050  1.00  0.00           H  
ATOM   4426  C   TRP A 272      22.924  -7.241  -1.916  1.00  0.00           C  
ATOM   4427  CB  TRP A 272      20.585  -6.803  -1.098  1.00  0.00           C  
ATOM   4428  HB2 TRP A 272      20.883  -6.972  -0.063  1.00  0.00           H  
ATOM   4429  HB3 TRP A 272      19.549  -7.125  -1.208  1.00  0.00           H  
ATOM   4430  O   TRP A 272      23.471  -6.694  -2.870  1.00  0.00           O  
ATOM   4431  CG  TRP A 272      20.642  -5.339  -1.392  1.00  0.00           C  
ATOM   4432  CD1 TRP A 272      21.186  -4.386  -0.607  1.00  0.00           C  
ATOM   4433  HD1 TRP A 272      21.676  -4.564   0.339  1.00  0.00           H  
ATOM   4434  CD2 TRP A 272      20.211  -4.648  -2.602  1.00  0.00           C  
ATOM   4435  CE2 TRP A 272      20.477  -3.254  -2.448  1.00  0.00           C  
ATOM   4436  CE3 TRP A 272      19.647  -5.069  -3.824  1.00  0.00           C  
ATOM   4437  HE3 TRP A 272      19.442  -6.118  -3.979  1.00  0.00           H  
ATOM   4438  NE1 TRP A 272      21.023  -3.147  -1.191  1.00  0.00           N  
ATOM   4439  HE1 TRP A 272      21.268  -2.281  -0.732  1.00  0.00           H  
ATOM   4440  CH2 TRP A 272      19.618  -2.774  -4.653  1.00  0.00           C  
ATOM   4441  HH2 TRP A 272      19.373  -2.072  -5.437  1.00  0.00           H  
ATOM   4442  CZ2 TRP A 272      20.184  -2.320  -3.450  1.00  0.00           C  
ATOM   4443  HZ2 TRP A 272      20.395  -1.270  -3.307  1.00  0.00           H  
ATOM   4444  CZ3 TRP A 272      19.357  -4.142  -4.841  1.00  0.00           C  
ATOM   4445  HZ3 TRP A 272      18.926  -4.480  -5.772  1.00  0.00           H  
ATOM   4446  N   VAL A 273      23.603  -7.609  -0.826  1.00  0.00           N  
ATOM   4447  H   VAL A 273      23.099  -8.065  -0.079  1.00  0.00           H  
ATOM   4448  CA  VAL A 273      25.040  -7.328  -0.642  1.00  0.00           C  
ATOM   4449  HA  VAL A 273      25.210  -6.258  -0.758  1.00  0.00           H  
ATOM   4450  C   VAL A 273      25.902  -8.026  -1.704  1.00  0.00           C  
ATOM   4451  CB  VAL A 273      25.475  -7.733   0.780  1.00  0.00           C  
ATOM   4452  HB  VAL A 273      25.216  -8.779   0.946  1.00  0.00           H  
ATOM   4453  O   VAL A 273      26.923  -7.495  -2.140  1.00  0.00           O  
ATOM   4454  CG1 VAL A 273      26.981  -7.566   1.015  1.00  0.00           C  
ATOM   4455 HG11 VAL A 273      27.275  -6.543   0.780  1.00  0.00           H  
ATOM   4456 HG12 VAL A 273      27.222  -7.779   2.056  1.00  0.00           H  
ATOM   4457 HG13 VAL A 273      27.543  -8.257   0.386  1.00  0.00           H  
ATOM   4458  CG2 VAL A 273      24.759  -6.879   1.836  1.00  0.00           C  
ATOM   4459 HG21 VAL A 273      23.677  -6.956   1.724  1.00  0.00           H  
ATOM   4460 HG22 VAL A 273      25.047  -5.834   1.720  1.00  0.00           H  
ATOM   4461 HG23 VAL A 273      25.032  -7.218   2.835  1.00  0.00           H  
ATOM   4462  N   THR A 274      25.485  -9.202  -2.183  1.00  0.00           N  
ATOM   4463  H   THR A 274      24.602  -9.565  -1.855  1.00  0.00           H  
ATOM   4464  CA  THR A 274      26.209  -9.936  -3.238  1.00  0.00           C  
ATOM   4465  HA  THR A 274      27.262  -9.988  -2.961  1.00  0.00           H  
ATOM   4466  C   THR A 274      26.143  -9.221  -4.592  1.00  0.00           C  
ATOM   4467  CB  THR A 274      25.687 -11.377  -3.363  1.00  0.00           C  
ATOM   4468  HB  THR A 274      24.643 -11.369  -3.674  1.00  0.00           H  
ATOM   4469  O   THR A 274      27.046  -9.383  -5.411  1.00  0.00           O  
ATOM   4470  CG2 THR A 274      26.474 -12.225  -4.365  1.00  0.00           C  
ATOM   4471 HG21 THR A 274      27.540 -12.168  -4.144  1.00  0.00           H  
ATOM   4472 HG22 THR A 274      26.147 -13.263  -4.300  1.00  0.00           H  
ATOM   4473 HG23 THR A 274      26.291 -11.871  -5.379  1.00  0.00           H  
ATOM   4474  OG1 THR A 274      25.780 -12.038  -2.118  1.00  0.00           O  
ATOM   4475  HG1 THR A 274      25.145 -11.635  -1.521  1.00  0.00           H  
ATOM   4476  N   THR A 275      25.117  -8.400  -4.839  1.00  0.00           N  
ATOM   4477  H   THR A 275      24.409  -8.279  -4.129  1.00  0.00           H  
ATOM   4478  CA  THR A 275      25.027  -7.603  -6.076  1.00  0.00           C  
ATOM   4479  HA  THR A 275      25.218  -8.258  -6.927  1.00  0.00           H  
ATOM   4480  C   THR A 275      26.070  -6.485  -6.138  1.00  0.00           C  
ATOM   4481  CB  THR A 275      23.637  -6.979  -6.275  1.00  0.00           C  
ATOM   4482  HB  THR A 275      23.603  -6.574  -7.286  1.00  0.00           H  
ATOM   4483  O   THR A 275      26.418  -6.031  -7.225  1.00  0.00           O  
ATOM   4484  CG2 THR A 275      22.482  -7.968  -6.135  1.00  0.00           C  
ATOM   4485 HG21 THR A 275      21.561  -7.484  -6.462  1.00  0.00           H  
ATOM   4486 HG22 THR A 275      22.668  -8.843  -6.757  1.00  0.00           H  
ATOM   4487 HG23 THR A 275      22.363  -8.273  -5.095  1.00  0.00           H  
ATOM   4488  OG1 THR A 275      23.421  -5.916  -5.376  1.00  0.00           O  
ATOM   4489  HG1 THR A 275      23.376  -6.250  -4.477  1.00  0.00           H  
ATOM   4490  N   GLY A 276      26.562  -6.018  -4.984  1.00  0.00           N  
ATOM   4491  H   GLY A 276      26.253  -6.438  -4.119  1.00  0.00           H  
ATOM   4492  CA  GLY A 276      27.416  -4.836  -4.875  1.00  0.00           C  
ATOM   4493  HA2 GLY A 276      27.829  -4.806  -3.867  1.00  0.00           H  
ATOM   4494  HA3 GLY A 276      28.232  -4.915  -5.593  1.00  0.00           H  
ATOM   4495  C   GLY A 276      26.696  -3.505  -5.117  1.00  0.00           C  
ATOM   4496  O   GLY A 276      27.339  -2.458  -5.029  1.00  0.00           O  
ATOM   4497  N   LEU A 277      25.386  -3.513  -5.405  1.00  0.00           N  
ATOM   4498  H   LEU A 277      24.905  -4.399  -5.450  1.00  0.00           H  
ATOM   4499  CA  LEU A 277      24.589  -2.293  -5.575  1.00  0.00           C  
ATOM   4500  HA  LEU A 277      25.088  -1.637  -6.288  1.00  0.00           H  
ATOM   4501  C   LEU A 277      24.457  -1.506  -4.265  1.00  0.00           C  
ATOM   4502  CB  LEU A 277      23.187  -2.638  -6.106  1.00  0.00           C  
ATOM   4503  HB2 LEU A 277      22.617  -1.710  -6.151  1.00  0.00           H  
ATOM   4504  HB3 LEU A 277      22.691  -3.287  -5.384  1.00  0.00           H  
ATOM   4505  O   LEU A 277      24.377  -0.282  -4.286  1.00  0.00           O  
ATOM   4506  CG  LEU A 277      23.127  -3.303  -7.492  1.00  0.00           C  
ATOM   4507  HG  LEU A 277      23.630  -4.269  -7.463  1.00  0.00           H  
ATOM   4508  CD1 LEU A 277      21.656  -3.521  -7.854  1.00  0.00           C  
ATOM   4509 HD11 LEU A 277      21.210  -4.208  -7.134  1.00  0.00           H  
ATOM   4510 HD12 LEU A 277      21.118  -2.574  -7.829  1.00  0.00           H  
ATOM   4511 HD13 LEU A 277      21.573  -3.948  -8.853  1.00  0.00           H  
ATOM   4512  CD2 LEU A 277      23.784  -2.465  -8.590  1.00  0.00           C  
ATOM   4513 HD21 LEU A 277      24.848  -2.355  -8.380  1.00  0.00           H  
ATOM   4514 HD22 LEU A 277      23.319  -1.481  -8.643  1.00  0.00           H  
ATOM   4515 HD23 LEU A 277      23.674  -2.974  -9.548  1.00  0.00           H  
ATOM   4516  N   ASP A 278      24.513  -2.193  -3.123  1.00  0.00           N  
ATOM   4517  H   ASP A 278      24.687  -3.187  -3.177  1.00  0.00           H  
ATOM   4518  CA  ASP A 278      24.483  -1.612  -1.778  1.00  0.00           C  
ATOM   4519  HA  ASP A 278      23.551  -1.060  -1.664  1.00  0.00           H  
ATOM   4520  C   ASP A 278      25.639  -0.634  -1.500  1.00  0.00           C  
ATOM   4521  CB  ASP A 278      24.505  -2.764  -0.757  1.00  0.00           C  
ATOM   4522  HB2 ASP A 278      24.305  -2.362   0.237  1.00  0.00           H  
ATOM   4523  HB3 ASP A 278      23.712  -3.471  -0.997  1.00  0.00           H  
ATOM   4524  O   ASP A 278      25.539   0.201  -0.598  1.00  0.00           O  
ATOM   4525  CG  ASP A 278      25.834  -3.530  -0.736  1.00  0.00           C  
ATOM   4526  OD1 ASP A 278      26.216  -4.067  -1.802  1.00  0.00           O  
ATOM   4527  OD2 ASP A 278      26.473  -3.569   0.337  1.00  0.00           O  
ATOM   4528  N   LYS A 279      26.720  -0.729  -2.285  1.00  0.00           N  
ATOM   4529  H   LYS A 279      26.702  -1.461  -2.980  1.00  0.00           H  
ATOM   4530  CA  LYS A 279      27.935   0.089  -2.176  1.00  0.00           C  
ATOM   4531  HA  LYS A 279      28.007   0.480  -1.161  1.00  0.00           H  
ATOM   4532  C   LYS A 279      27.943   1.305  -3.106  1.00  0.00           C  
ATOM   4533  CB  LYS A 279      29.154  -0.796  -2.457  1.00  0.00           C  
ATOM   4534  HB2 LYS A 279      30.059  -0.190  -2.408  1.00  0.00           H  
ATOM   4535  HB3 LYS A 279      29.050  -1.192  -3.468  1.00  0.00           H  
ATOM   4536  O   LYS A 279      28.889   2.094  -3.061  1.00  0.00           O  
ATOM   4537  CG  LYS A 279      29.297  -1.968  -1.480  1.00  0.00           C  
ATOM   4538  HG2 LYS A 279      28.401  -2.587  -1.518  1.00  0.00           H  
ATOM   4539  HG3 LYS A 279      29.421  -1.584  -0.468  1.00  0.00           H  
ATOM   4540  CD  LYS A 279      30.497  -2.839  -1.856  1.00  0.00           C  
ATOM   4541  HD2 LYS A 279      31.414  -2.254  -1.780  1.00  0.00           H  
ATOM   4542  HD3 LYS A 279      30.371  -3.195  -2.878  1.00  0.00           H  
ATOM   4543  CE  LYS A 279      30.543  -4.029  -0.897  1.00  0.00           C  
ATOM   4544  HE2 LYS A 279      30.659  -3.655   0.120  1.00  0.00           H  
ATOM   4545  HE3 LYS A 279      29.582  -4.541  -0.942  1.00  0.00           H  
ATOM   4546  NZ  LYS A 279      31.642  -4.960  -1.245  1.00  0.00           N  
ATOM   4547  HZ1 LYS A 279      32.526  -4.471  -1.274  1.00  0.00           H  
ATOM   4548  HZ2 LYS A 279      31.460  -5.367  -2.151  1.00  0.00           H  
ATOM   4549  HZ3 LYS A 279      31.686  -5.706  -0.566  1.00  0.00           H  
ATOM   4550  N   LEU A 280      26.939   1.466  -3.970  1.00  0.00           N  
ATOM   4551  H   LEU A 280      26.160   0.824  -3.935  1.00  0.00           H  
ATOM   4552  CA  LEU A 280      26.856   2.611  -4.876  1.00  0.00           C  
ATOM   4553  HA  LEU A 280      27.839   2.793  -5.309  1.00  0.00           H  
ATOM   4554  C   LEU A 280      26.465   3.870  -4.095  1.00  0.00           C  
ATOM   4555  CB  LEU A 280      25.871   2.314  -6.019  1.00  0.00           C  
ATOM   4556  HB2 LEU A 280      24.900   2.069  -5.589  1.00  0.00           H  
ATOM   4557  HB3 LEU A 280      25.748   3.222  -6.610  1.00  0.00           H  
ATOM   4558  O   LEU A 280      25.303   4.082  -3.776  1.00  0.00           O  
ATOM   4559  CG  LEU A 280      26.292   1.169  -6.957  1.00  0.00           C  
ATOM   4560  HG  LEU A 280      26.326   0.233  -6.400  1.00  0.00           H  
ATOM   4561  CD1 LEU A 280      25.260   1.037  -8.075  1.00  0.00           C  
ATOM   4562 HD11 LEU A 280      24.281   0.848  -7.636  1.00  0.00           H  
ATOM   4563 HD12 LEU A 280      25.519   0.204  -8.729  1.00  0.00           H  
ATOM   4564 HD13 LEU A 280      25.217   1.959  -8.654  1.00  0.00           H  
ATOM   4565  CD2 LEU A 280      27.666   1.404  -7.592  1.00  0.00           C  
ATOM   4566 HD21 LEU A 280      28.444   1.296  -6.836  1.00  0.00           H  
ATOM   4567 HD22 LEU A 280      27.845   0.661  -8.370  1.00  0.00           H  
ATOM   4568 HD23 LEU A 280      27.712   2.402  -8.028  1.00  0.00           H  
ATOM   4569  N   ALA A 281      27.444   4.732  -3.812  1.00  0.00           N  
ATOM   4570  H   ALA A 281      28.390   4.439  -4.008  1.00  0.00           H  
ATOM   4571  CA  ALA A 281      27.254   5.908  -2.956  1.00  0.00           C  
ATOM   4572  HA  ALA A 281      26.883   5.570  -1.989  1.00  0.00           H  
ATOM   4573  C   ALA A 281      26.237   6.937  -3.488  1.00  0.00           C  
ATOM   4574  CB  ALA A 281      28.625   6.565  -2.754  1.00  0.00           C  
ATOM   4575  HB1 ALA A 281      29.017   6.918  -3.708  1.00  0.00           H  
ATOM   4576  HB2 ALA A 281      28.523   7.413  -2.077  1.00  0.00           H  
ATOM   4577  HB3 ALA A 281      29.319   5.847  -2.317  1.00  0.00           H  
ATOM   4578  O   ALA A 281      25.700   7.717  -2.706  1.00  0.00           O  
ATOM   4579  N   PHE A 282      25.988   6.965  -4.801  1.00  0.00           N  
ATOM   4580  H   PHE A 282      26.412   6.261  -5.388  1.00  0.00           H  
ATOM   4581  CA  PHE A 282      25.011   7.874  -5.406  1.00  0.00           C  
ATOM   4582  HA  PHE A 282      24.980   8.795  -4.825  1.00  0.00           H  
ATOM   4583  C   PHE A 282      23.587   7.311  -5.420  1.00  0.00           C  
ATOM   4584  CB  PHE A 282      25.435   8.236  -6.836  1.00  0.00           C  
ATOM   4585  HB2 PHE A 282      24.862   9.105  -7.158  1.00  0.00           H  
ATOM   4586  HB3 PHE A 282      26.488   8.518  -6.847  1.00  0.00           H  
ATOM   4587  O   PHE A 282      22.686   8.059  -5.778  1.00  0.00           O  
ATOM   4588  CG  PHE A 282      25.191   7.115  -7.824  1.00  0.00           C  
ATOM   4589  CD1 PHE A 282      26.189   6.153  -8.041  1.00  0.00           C  
ATOM   4590  HD1 PHE A 282      27.140   6.229  -7.535  1.00  0.00           H  
ATOM   4591  CD2 PHE A 282      23.939   6.982  -8.458  1.00  0.00           C  
ATOM   4592  HD2 PHE A 282      23.145   7.688  -8.266  1.00  0.00           H  
ATOM   4593  CE1 PHE A 282      25.942   5.083  -8.909  1.00  0.00           C  
ATOM   4594  HE1 PHE A 282      26.697   4.320  -9.033  1.00  0.00           H  
ATOM   4595  CE2 PHE A 282      23.705   5.926  -9.350  1.00  0.00           C  
ATOM   4596  HE2 PHE A 282      22.748   5.841  -9.843  1.00  0.00           H  
ATOM   4597  CZ  PHE A 282      24.723   4.997  -9.600  1.00  0.00           C  
ATOM   4598  HZ  PHE A 282      24.565   4.214 -10.326  1.00  0.00           H  
ATOM   4599  N   ALA A 283      23.389   6.028  -5.095  1.00  0.00           N  
ATOM   4600  H   ALA A 283      24.150   5.491  -4.704  1.00  0.00           H  
ATOM   4601  CA  ALA A 283      22.101   5.352  -5.181  1.00  0.00           C  
ATOM   4602  HA  ALA A 283      21.387   6.001  -5.689  1.00  0.00           H  
ATOM   4603  C   ALA A 283      21.536   5.058  -3.785  1.00  0.00           C  
ATOM   4604  CB  ALA A 283      22.244   4.084  -6.031  1.00  0.00           C  
ATOM   4605  HB1 ALA A 283      22.898   3.371  -5.529  1.00  0.00           H  
ATOM   4606  HB2 ALA A 283      21.261   3.634  -6.171  1.00  0.00           H  
ATOM   4607  HB3 ALA A 283      22.655   4.337  -7.009  1.00  0.00           H  
ATOM   4608  O   ALA A 283      22.262   4.865  -2.807  1.00  0.00           O  
ATOM   4609  N   ARG A 284      20.211   5.013  -3.686  1.00  0.00           N  
ATOM   4610  H   ARG A 284      19.680   5.173  -4.530  1.00  0.00           H  
ATOM   4611  CA  ARG A 284      19.473   4.680  -2.472  1.00  0.00           C  
ATOM   4612  HA  ARG A 284      19.867   5.281  -1.652  1.00  0.00           H  
ATOM   4613  C   ARG A 284      19.668   3.205  -2.124  1.00  0.00           C  
ATOM   4614  CB  ARG A 284      17.989   5.022  -2.680  1.00  0.00           C  
ATOM   4615  HB2 ARG A 284      17.656   4.582  -3.619  1.00  0.00           H  
ATOM   4616  HB3 ARG A 284      17.406   4.583  -1.871  1.00  0.00           H  
ATOM   4617  O   ARG A 284      19.487   2.313  -2.948  1.00  0.00           O  
ATOM   4618  CG  ARG A 284      17.737   6.539  -2.698  1.00  0.00           C  
ATOM   4619  HG2 ARG A 284      17.917   6.936  -1.699  1.00  0.00           H  
ATOM   4620  HG3 ARG A 284      18.427   7.019  -3.392  1.00  0.00           H  
ATOM   4621  CD  ARG A 284      16.307   6.894  -3.124  1.00  0.00           C  
ATOM   4622  HD2 ARG A 284      16.126   7.941  -2.883  1.00  0.00           H  
ATOM   4623  HD3 ARG A 284      15.596   6.273  -2.578  1.00  0.00           H  
ATOM   4624  NE  ARG A 284      16.137   6.711  -4.571  1.00  0.00           N  
ATOM   4625  HE  ARG A 284      16.968   6.557  -5.123  1.00  0.00           H  
ATOM   4626  NH1 ARG A 284      13.892   7.209  -4.854  1.00  0.00           N  
ATOM   4627 HH11 ARG A 284      13.812   7.565  -3.912  1.00  0.00           H  
ATOM   4628 HH12 ARG A 284      13.183   7.360  -5.557  1.00  0.00           H  
ATOM   4629  NH2 ARG A 284      15.165   6.622  -6.573  1.00  0.00           N  
ATOM   4630 HH21 ARG A 284      14.469   6.821  -7.277  1.00  0.00           H  
ATOM   4631 HH22 ARG A 284      16.103   6.636  -6.947  1.00  0.00           H  
ATOM   4632  CZ  ARG A 284      15.056   6.848  -5.313  1.00  0.00           C  
ATOM   4633  N   ASN A 285      19.962   2.937  -0.852  1.00  0.00           N  
ATOM   4634  H   ASN A 285      20.091   3.724  -0.232  1.00  0.00           H  
ATOM   4635  CA  ASN A 285      20.116   1.586  -0.308  1.00  0.00           C  
ATOM   4636  HA  ASN A 285      20.117   0.875  -1.134  1.00  0.00           H  
ATOM   4637  C   ASN A 285      18.911   1.215   0.583  1.00  0.00           C  
ATOM   4638  CB  ASN A 285      21.497   1.476   0.359  1.00  0.00           C  
ATOM   4639  HB2 ASN A 285      21.548   2.143   1.220  1.00  0.00           H  
ATOM   4640  HB3 ASN A 285      22.260   1.781  -0.357  1.00  0.00           H  
ATOM   4641  O   ASN A 285      18.987   1.212   1.818  1.00  0.00           O  
ATOM   4642  CG  ASN A 285      21.815   0.061   0.802  1.00  0.00           C  
ATOM   4643  ND2 ASN A 285      22.990  -0.180   1.327  1.00  0.00           N  
ATOM   4644 HD21 ASN A 285      23.219  -1.145   1.517  1.00  0.00           H  
ATOM   4645 HD22 ASN A 285      23.741   0.477   1.171  1.00  0.00           H  
ATOM   4646  OD1 ASN A 285      21.020  -0.856   0.679  1.00  0.00           O  
ATOM   4647  N   ASN A 286      17.788   0.922  -0.081  1.00  0.00           N  
ATOM   4648  H   ASN A 286      17.845   0.946  -1.089  1.00  0.00           H  
ATOM   4649  CA  ASN A 286      16.443   0.859   0.503  1.00  0.00           C  
ATOM   4650  HA  ASN A 286      16.510   1.108   1.562  1.00  0.00           H  
ATOM   4651  C   ASN A 286      15.813  -0.549   0.461  1.00  0.00           C  
ATOM   4652  CB  ASN A 286      15.580   1.943  -0.179  1.00  0.00           C  
ATOM   4653  HB2 ASN A 286      15.719   1.906  -1.260  1.00  0.00           H  
ATOM   4654  HB3 ASN A 286      14.522   1.766   0.015  1.00  0.00           H  
ATOM   4655  O   ASN A 286      14.606  -0.691   0.238  1.00  0.00           O  
ATOM   4656  CG  ASN A 286      15.868   3.348   0.312  1.00  0.00           C  
ATOM   4657  ND2 ASN A 286      15.238   4.326  -0.287  1.00  0.00           N  
ATOM   4658 HD21 ASN A 286      15.248   5.207   0.207  1.00  0.00           H  
ATOM   4659 HD22 ASN A 286      14.526   4.121  -0.974  1.00  0.00           H  
ATOM   4660  OD1 ASN A 286      16.621   3.585   1.242  1.00  0.00           O  
ATOM   4661  N   LEU A 287      16.602  -1.613   0.672  1.00  0.00           N  
ATOM   4662  H   LEU A 287      17.595  -1.467   0.787  1.00  0.00           H  
ATOM   4663  CA  LEU A 287      16.091  -2.992   0.639  1.00  0.00           C  
ATOM   4664  HA  LEU A 287      15.711  -3.194  -0.363  1.00  0.00           H  
ATOM   4665  C   LEU A 287      14.939  -3.206   1.631  1.00  0.00           C  
ATOM   4666  CB  LEU A 287      17.222  -3.987   0.944  1.00  0.00           C  
ATOM   4667  HB2 LEU A 287      18.042  -3.832   0.243  1.00  0.00           H  
ATOM   4668  HB3 LEU A 287      17.583  -3.782   1.952  1.00  0.00           H  
ATOM   4669  O   LEU A 287      13.911  -3.767   1.260  1.00  0.00           O  
ATOM   4670  CG  LEU A 287      16.777  -5.463   0.882  1.00  0.00           C  
ATOM   4671  HG  LEU A 287      15.850  -5.606   1.437  1.00  0.00           H  
ATOM   4672  CD1 LEU A 287      16.572  -5.941  -0.554  1.00  0.00           C  
ATOM   4673 HD11 LEU A 287      15.718  -5.425  -0.994  1.00  0.00           H  
ATOM   4674 HD12 LEU A 287      17.456  -5.732  -1.156  1.00  0.00           H  
ATOM   4675 HD13 LEU A 287      16.369  -7.012  -0.571  1.00  0.00           H  
ATOM   4676  CD2 LEU A 287      17.817  -6.353   1.541  1.00  0.00           C  
ATOM   4677 HD21 LEU A 287      17.436  -7.374   1.575  1.00  0.00           H  
ATOM   4678 HD22 LEU A 287      18.732  -6.326   0.950  1.00  0.00           H  
ATOM   4679 HD23 LEU A 287      18.014  -6.015   2.558  1.00  0.00           H  
ATOM   4680  N   LEU A 288      15.072  -2.753   2.885  1.00  0.00           N  
ATOM   4681  H   LEU A 288      15.927  -2.284   3.149  1.00  0.00           H  
ATOM   4682  CA  LEU A 288      14.021  -2.985   3.882  1.00  0.00           C  
ATOM   4683  HA  LEU A 288      13.751  -4.039   3.808  1.00  0.00           H  
ATOM   4684  C   LEU A 288      12.750  -2.185   3.566  1.00  0.00           C  
ATOM   4685  CB  LEU A 288      14.536  -2.713   5.308  1.00  0.00           C  
ATOM   4686  HB2 LEU A 288      14.613  -1.636   5.452  1.00  0.00           H  
ATOM   4687  HB3 LEU A 288      15.531  -3.144   5.420  1.00  0.00           H  
ATOM   4688  O   LEU A 288      11.651  -2.678   3.800  1.00  0.00           O  
ATOM   4689  CG  LEU A 288      13.615  -3.311   6.397  1.00  0.00           C  
ATOM   4690  HG  LEU A 288      12.590  -2.969   6.254  1.00  0.00           H  
ATOM   4691  CD1 LEU A 288      13.611  -4.838   6.397  1.00  0.00           C  
ATOM   4692 HD11 LEU A 288      14.629  -5.217   6.477  1.00  0.00           H  
ATOM   4693 HD12 LEU A 288      13.152  -5.220   5.484  1.00  0.00           H  
ATOM   4694 HD13 LEU A 288      13.022  -5.206   7.237  1.00  0.00           H  
ATOM   4695  CD2 LEU A 288      14.064  -2.875   7.786  1.00  0.00           C  
ATOM   4696 HD21 LEU A 288      15.124  -3.083   7.927  1.00  0.00           H  
ATOM   4697 HD22 LEU A 288      13.872  -1.806   7.888  1.00  0.00           H  
ATOM   4698 HD23 LEU A 288      13.485  -3.389   8.554  1.00  0.00           H  
ATOM   4699  N   GLN A 289      12.872  -0.980   3.001  1.00  0.00           N  
ATOM   4700  H   GLN A 289      13.795  -0.603   2.839  1.00  0.00           H  
ATOM   4701  CA  GLN A 289      11.723  -0.210   2.517  1.00  0.00           C  
ATOM   4702  HA  GLN A 289      10.976  -0.142   3.308  1.00  0.00           H  
ATOM   4703  C   GLN A 289      11.058  -0.912   1.327  1.00  0.00           C  
ATOM   4704  CB  GLN A 289      12.134   1.214   2.120  1.00  0.00           C  
ATOM   4705  HB2 GLN A 289      11.267   1.677   1.650  1.00  0.00           H  
ATOM   4706  HB3 GLN A 289      12.934   1.180   1.381  1.00  0.00           H  
ATOM   4707  O   GLN A 289       9.835  -1.019   1.299  1.00  0.00           O  
ATOM   4708  CG  GLN A 289      12.534   2.124   3.289  1.00  0.00           C  
ATOM   4709  HG2 GLN A 289      11.775   2.058   4.068  1.00  0.00           H  
ATOM   4710  HG3 GLN A 289      12.540   3.153   2.929  1.00  0.00           H  
ATOM   4711  CD  GLN A 289      13.907   1.851   3.897  1.00  0.00           C  
ATOM   4712  NE2 GLN A 289      14.200   2.436   5.037  1.00  0.00           N  
ATOM   4713 HE21 GLN A 289      15.191   2.516   5.212  1.00  0.00           H  
ATOM   4714 HE22 GLN A 289      13.536   3.097   5.415  1.00  0.00           H  
ATOM   4715  OE1 GLN A 289      14.744   1.111   3.400  1.00  0.00           O  
ATOM   4716  N   SER A 290      11.846  -1.466   0.401  1.00  0.00           N  
ATOM   4717  H   SER A 290      12.844  -1.325   0.477  1.00  0.00           H  
ATOM   4718  CA  SER A 290      11.342  -2.297  -0.704  1.00  0.00           C  
ATOM   4719  HA  SER A 290      10.641  -1.713  -1.300  1.00  0.00           H  
ATOM   4720  C   SER A 290      10.604  -3.532  -0.173  1.00  0.00           C  
ATOM   4721  CB  SER A 290      12.485  -2.753  -1.619  1.00  0.00           C  
ATOM   4722  HB2 SER A 290      12.066  -3.310  -2.457  1.00  0.00           H  
ATOM   4723  HB3 SER A 290      13.157  -3.414  -1.073  1.00  0.00           H  
ATOM   4724  O   SER A 290       9.510  -3.854  -0.638  1.00  0.00           O  
ATOM   4725  OG  SER A 290      13.228  -1.660  -2.125  1.00  0.00           O  
ATOM   4726  HG  SER A 290      13.670  -1.215  -1.398  1.00  0.00           H  
ATOM   4727  N   TYR A 291      11.145  -4.176   0.867  1.00  0.00           N  
ATOM   4728  H   TYR A 291      12.071  -3.905   1.166  1.00  0.00           H  
ATOM   4729  CA  TYR A 291      10.487  -5.281   1.562  1.00  0.00           C  
ATOM   4730  HA  TYR A 291      10.222  -6.048   0.835  1.00  0.00           H  
ATOM   4731  C   TYR A 291       9.170  -4.847   2.197  1.00  0.00           C  
ATOM   4732  CB  TYR A 291      11.431  -5.939   2.574  1.00  0.00           C  
ATOM   4733  HB2 TYR A 291      12.403  -6.097   2.107  1.00  0.00           H  
ATOM   4734  HB3 TYR A 291      11.573  -5.283   3.433  1.00  0.00           H  
ATOM   4735  O   TYR A 291       8.138  -5.469   1.960  1.00  0.00           O  
ATOM   4736  CG  TYR A 291      10.887  -7.273   3.039  1.00  0.00           C  
ATOM   4737  CD1 TYR A 291       9.947  -7.323   4.082  1.00  0.00           C  
ATOM   4738  HD1 TYR A 291       9.653  -6.421   4.599  1.00  0.00           H  
ATOM   4739  CD2 TYR A 291      11.256  -8.457   2.372  1.00  0.00           C  
ATOM   4740  HD2 TYR A 291      11.992  -8.416   1.583  1.00  0.00           H  
ATOM   4741  CE1 TYR A 291       9.358  -8.550   4.427  1.00  0.00           C  
ATOM   4742  HE1 TYR A 291       8.615  -8.594   5.210  1.00  0.00           H  
ATOM   4743  CE2 TYR A 291      10.641  -9.683   2.693  1.00  0.00           C  
ATOM   4744  HE2 TYR A 291      10.887 -10.582   2.149  1.00  0.00           H  
ATOM   4745  OH  TYR A 291       8.992 -10.858   3.998  1.00  0.00           O  
ATOM   4746  HH  TYR A 291       9.198 -11.611   3.439  1.00  0.00           H  
ATOM   4747  CZ  TYR A 291       9.671  -9.722   3.713  1.00  0.00           C  
ATOM   4748  N   MET A 292       9.163  -3.733   2.926  1.00  0.00           N  
ATOM   4749  H   MET A 292      10.039  -3.257   3.086  1.00  0.00           H  
ATOM   4750  CA  MET A 292       7.943  -3.187   3.509  1.00  0.00           C  
ATOM   4751  HA  MET A 292       7.518  -3.950   4.160  1.00  0.00           H  
ATOM   4752  C   MET A 292       6.889  -2.859   2.438  1.00  0.00           C  
ATOM   4753  CB  MET A 292       8.305  -1.966   4.360  1.00  0.00           C  
ATOM   4754  HB2 MET A 292       9.083  -2.238   5.073  1.00  0.00           H  
ATOM   4755  HB3 MET A 292       8.701  -1.174   3.724  1.00  0.00           H  
ATOM   4756  O   MET A 292       5.705  -3.112   2.656  1.00  0.00           O  
ATOM   4757  CG  MET A 292       7.090  -1.460   5.135  1.00  0.00           C  
ATOM   4758  HG2 MET A 292       7.340  -0.512   5.612  1.00  0.00           H  
ATOM   4759  HG3 MET A 292       6.267  -1.271   4.446  1.00  0.00           H  
ATOM   4760  SD  MET A 292       6.556  -2.632   6.410  1.00  0.00           S  
ATOM   4761  CE  MET A 292       4.928  -1.946   6.720  1.00  0.00           C  
ATOM   4762  HE1 MET A 292       4.457  -2.511   7.525  1.00  0.00           H  
ATOM   4763  HE2 MET A 292       5.024  -0.901   7.015  1.00  0.00           H  
ATOM   4764  HE3 MET A 292       4.327  -2.024   5.814  1.00  0.00           H  
ATOM   4765  N   TRP A 293       7.301  -2.380   1.260  1.00  0.00           N  
ATOM   4766  H   TRP A 293       8.277  -2.147   1.145  1.00  0.00           H  
ATOM   4767  CA  TRP A 293       6.401  -2.159   0.125  1.00  0.00           C  
ATOM   4768  HA  TRP A 293       5.584  -1.519   0.458  1.00  0.00           H  
ATOM   4769  C   TRP A 293       5.786  -3.455  -0.395  1.00  0.00           C  
ATOM   4770  CB  TRP A 293       7.139  -1.454  -1.017  1.00  0.00           C  
ATOM   4771  HB2 TRP A 293       7.507  -2.170  -1.751  1.00  0.00           H  
ATOM   4772  HB3 TRP A 293       8.005  -0.924  -0.620  1.00  0.00           H  
ATOM   4773  O   TRP A 293       4.574  -3.547  -0.591  1.00  0.00           O  
ATOM   4774  CG  TRP A 293       6.268  -0.455  -1.691  1.00  0.00           C  
ATOM   4775  CD1 TRP A 293       5.114  -0.697  -2.353  1.00  0.00           C  
ATOM   4776  HD1 TRP A 293       4.699  -1.678  -2.531  1.00  0.00           H  
ATOM   4777  CD2 TRP A 293       6.411   0.984  -1.647  1.00  0.00           C  
ATOM   4778  CE2 TRP A 293       5.239   1.568  -2.199  1.00  0.00           C  
ATOM   4779  CE3 TRP A 293       7.399   1.845  -1.147  1.00  0.00           C  
ATOM   4780  HE3 TRP A 293       8.305   1.427  -0.733  1.00  0.00           H  
ATOM   4781  NE1 TRP A 293       4.504   0.503  -2.658  1.00  0.00           N  
ATOM   4782  HE1 TRP A 293       3.613   0.588  -3.126  1.00  0.00           H  
ATOM   4783  CH2 TRP A 293       5.990   3.767  -1.624  1.00  0.00           C  
ATOM   4784  HH2 TRP A 293       5.807   4.825  -1.509  1.00  0.00           H  
ATOM   4785  CZ2 TRP A 293       5.007   2.944  -2.176  1.00  0.00           C  
ATOM   4786  HZ2 TRP A 293       4.082   3.353  -2.554  1.00  0.00           H  
ATOM   4787  CZ3 TRP A 293       7.194   3.230  -1.161  1.00  0.00           C  
ATOM   4788  HZ3 TRP A 293       7.944   3.898  -0.764  1.00  0.00           H  
ATOM   4789  N   SER A 294       6.610  -4.488  -0.569  1.00  0.00           N  
ATOM   4790  H   SER A 294       7.601  -4.337  -0.446  1.00  0.00           H  
ATOM   4791  CA  SER A 294       6.135  -5.809  -0.979  1.00  0.00           C  
ATOM   4792  HA  SER A 294       5.582  -5.701  -1.912  1.00  0.00           H  
ATOM   4793  C   SER A 294       5.181  -6.417   0.058  1.00  0.00           C  
ATOM   4794  CB  SER A 294       7.326  -6.724  -1.249  1.00  0.00           C  
ATOM   4795  HB2 SER A 294       6.988  -7.576  -1.840  1.00  0.00           H  
ATOM   4796  HB3 SER A 294       8.080  -6.187  -1.823  1.00  0.00           H  
ATOM   4797  O   SER A 294       4.175  -7.018  -0.311  1.00  0.00           O  
ATOM   4798  OG  SER A 294       7.883  -7.203  -0.042  1.00  0.00           O  
ATOM   4799  HG  SER A 294       8.067  -6.481   0.564  1.00  0.00           H  
ATOM   4800  N   CYS A 295       5.428  -6.192   1.355  1.00  0.00           N  
ATOM   4801  H   CYS A 295       6.306  -5.760   1.604  1.00  0.00           H  
ATOM   4802  CA  CYS A 295       4.516  -6.562   2.434  1.00  0.00           C  
ATOM   4803  HA  CYS A 295       4.238  -7.610   2.324  1.00  0.00           H  
ATOM   4804  C   CYS A 295       3.226  -5.753   2.395  1.00  0.00           C  
ATOM   4805  CB  CYS A 295       5.195  -6.360   3.793  1.00  0.00           C  
ATOM   4806  HB2 CYS A 295       4.443  -6.294   4.579  1.00  0.00           H  
ATOM   4807  HB3 CYS A 295       5.782  -5.441   3.788  1.00  0.00           H  
ATOM   4808  O   CYS A 295       2.170  -6.307   2.685  1.00  0.00           O  
ATOM   4809  SG  CYS A 295       6.261  -7.775   4.125  1.00  0.00           S  
ATOM   4810  HG  CYS A 295       5.638  -8.296   5.186  1.00  0.00           H  
ATOM   4811  N   ALA A 296       3.281  -4.469   2.035  1.00  0.00           N  
ATOM   4812  H   ALA A 296       4.177  -4.036   1.860  1.00  0.00           H  
ATOM   4813  CA  ALA A 296       2.074  -3.679   1.866  1.00  0.00           C  
ATOM   4814  HA  ALA A 296       1.526  -3.728   2.807  1.00  0.00           H  
ATOM   4815  C   ALA A 296       1.171  -4.302   0.795  1.00  0.00           C  
ATOM   4816  CB  ALA A 296       2.428  -2.214   1.572  1.00  0.00           C  
ATOM   4817  HB1 ALA A 296       1.513  -1.624   1.519  1.00  0.00           H  
ATOM   4818  HB2 ALA A 296       2.943  -2.124   0.616  1.00  0.00           H  
ATOM   4819  HB3 ALA A 296       3.066  -1.818   2.362  1.00  0.00           H  
ATOM   4820  O   ALA A 296      -0.018  -4.478   1.046  1.00  0.00           O  
ATOM   4821  N   ILE A 297       1.755  -4.716  -0.336  1.00  0.00           N  
ATOM   4822  H   ILE A 297       2.740  -4.516  -0.440  1.00  0.00           H  
ATOM   4823  CA  ILE A 297       1.061  -5.351  -1.464  1.00  0.00           C  
ATOM   4824  HA  ILE A 297       0.180  -4.759  -1.711  1.00  0.00           H  
ATOM   4825  C   ILE A 297       0.558  -6.761  -1.108  1.00  0.00           C  
ATOM   4826  CB  ILE A 297       1.979  -5.330  -2.712  1.00  0.00           C  
ATOM   4827  HB  ILE A 297       2.932  -5.792  -2.454  1.00  0.00           H  
ATOM   4828  O   ILE A 297      -0.628  -7.052  -1.277  1.00  0.00           O  
ATOM   4829  CG1 ILE A 297       2.232  -3.866  -3.156  1.00  0.00           C  
ATOM   4830 HG12 ILE A 297       2.550  -3.267  -2.302  1.00  0.00           H  
ATOM   4831 HG13 ILE A 297       1.299  -3.438  -3.525  1.00  0.00           H  
ATOM   4832  CG2 ILE A 297       1.360  -6.114  -3.883  1.00  0.00           C  
ATOM   4833 HG21 ILE A 297       0.437  -5.629  -4.199  1.00  0.00           H  
ATOM   4834 HG22 ILE A 297       2.048  -6.145  -4.729  1.00  0.00           H  
ATOM   4835 HG23 ILE A 297       1.151  -7.147  -3.605  1.00  0.00           H  
ATOM   4836  CD1 ILE A 297       3.308  -3.706  -4.238  1.00  0.00           C  
ATOM   4837 HD11 ILE A 297       4.243  -4.150  -3.896  1.00  0.00           H  
ATOM   4838 HD12 ILE A 297       2.996  -4.176  -5.170  1.00  0.00           H  
ATOM   4839 HD13 ILE A 297       3.469  -2.646  -4.429  1.00  0.00           H  
ATOM   4840  N   ALA A 298       1.443  -7.626  -0.602  1.00  0.00           N  
ATOM   4841  H   ALA A 298       2.387  -7.289  -0.475  1.00  0.00           H  
ATOM   4842  CA  ALA A 298       1.246  -9.072  -0.496  1.00  0.00           C  
ATOM   4843  HA  ALA A 298       0.177  -9.285  -0.535  1.00  0.00           H  
ATOM   4844  C   ALA A 298       1.772  -9.651   0.838  1.00  0.00           C  
ATOM   4845  CB  ALA A 298       1.897  -9.721  -1.727  1.00  0.00           C  
ATOM   4846  HB1 ALA A 298       2.972  -9.545  -1.719  1.00  0.00           H  
ATOM   4847  HB2 ALA A 298       1.709 -10.794  -1.720  1.00  0.00           H  
ATOM   4848  HB3 ALA A 298       1.475  -9.300  -2.640  1.00  0.00           H  
ATOM   4849  O   ALA A 298       2.652 -10.517   0.862  1.00  0.00           O  
ATOM   4850  N   SER A 299       1.232  -9.191   1.974  1.00  0.00           N  
ATOM   4851  H   SER A 299       0.596  -8.408   1.921  1.00  0.00           H  
ATOM   4852  CA  SER A 299       1.673  -9.628   3.313  1.00  0.00           C  
ATOM   4853  HA  SER A 299       2.753  -9.498   3.372  1.00  0.00           H  
ATOM   4854  C   SER A 299       1.377 -11.092   3.655  1.00  0.00           C  
ATOM   4855  CB  SER A 299       1.038  -8.769   4.415  1.00  0.00           C  
ATOM   4856  HB2 SER A 299       1.362  -9.141   5.387  1.00  0.00           H  
ATOM   4857  HB3 SER A 299       1.379  -7.737   4.335  1.00  0.00           H  
ATOM   4858  O   SER A 299       2.052 -11.646   4.521  1.00  0.00           O  
ATOM   4859  OG  SER A 299      -0.378  -8.791   4.362  1.00  0.00           O  
ATOM   4860  HG  SER A 299      -0.688  -9.690   4.496  1.00  0.00           H  
ATOM   4861  N   ASP A 300       0.357 -11.708   3.047  1.00  0.00           N  
ATOM   4862  H   ASP A 300      -0.126 -11.222   2.305  1.00  0.00           H  
ATOM   4863  CA  ASP A 300      -0.042 -13.092   3.354  1.00  0.00           C  
ATOM   4864  HA  ASP A 300      -0.326 -13.126   4.406  1.00  0.00           H  
ATOM   4865  C   ASP A 300       1.142 -14.058   3.102  1.00  0.00           C  
ATOM   4866  CB  ASP A 300      -1.299 -13.463   2.542  1.00  0.00           C  
ATOM   4867  HB2 ASP A 300      -2.068 -12.715   2.737  1.00  0.00           H  
ATOM   4868  HB3 ASP A 300      -1.041 -13.408   1.484  1.00  0.00           H  
ATOM   4869  O   ASP A 300       1.789 -13.979   2.044  1.00  0.00           O  
ATOM   4870  CG  ASP A 300      -1.899 -14.859   2.793  1.00  0.00           C  
ATOM   4871  OD1 ASP A 300      -1.140 -15.799   3.118  1.00  0.00           O  
ATOM   4872  OD2 ASP A 300      -3.116 -15.022   2.545  1.00  0.00           O  
ATOM   4873  N   PRO A 301       1.455 -14.970   4.047  1.00  0.00           N  
ATOM   4874  CA  PRO A 301       2.498 -15.979   3.876  1.00  0.00           C  
ATOM   4875  HA  PRO A 301       3.471 -15.499   3.980  1.00  0.00           H  
ATOM   4876  C   PRO A 301       2.452 -16.732   2.543  1.00  0.00           C  
ATOM   4877  CB  PRO A 301       2.292 -16.957   5.032  1.00  0.00           C  
ATOM   4878  HB2 PRO A 301       1.540 -17.702   4.772  1.00  0.00           H  
ATOM   4879  HB3 PRO A 301       3.226 -17.442   5.315  1.00  0.00           H  
ATOM   4880  O   PRO A 301       3.508 -17.012   1.973  1.00  0.00           O  
ATOM   4881  CG  PRO A 301       1.752 -16.066   6.139  1.00  0.00           C  
ATOM   4882  HG2 PRO A 301       2.582 -15.539   6.610  1.00  0.00           H  
ATOM   4883  HG3 PRO A 301       1.182 -16.637   6.872  1.00  0.00           H  
ATOM   4884  CD  PRO A 301       0.872 -15.076   5.383  1.00  0.00           C  
ATOM   4885  HD2 PRO A 301       0.880 -14.115   5.897  1.00  0.00           H  
ATOM   4886  HD3 PRO A 301      -0.145 -15.463   5.327  1.00  0.00           H  
ATOM   4887  N   LYS A 302       1.256 -17.017   2.004  1.00  0.00           N  
ATOM   4888  H   LYS A 302       0.428 -16.696   2.485  1.00  0.00           H  
ATOM   4889  CA  LYS A 302       1.099 -17.778   0.751  1.00  0.00           C  
ATOM   4890  HA  LYS A 302       1.696 -18.686   0.843  1.00  0.00           H  
ATOM   4891  C   LYS A 302       1.645 -17.053  -0.482  1.00  0.00           C  
ATOM   4892  CB  LYS A 302      -0.370 -18.207   0.583  1.00  0.00           C  
ATOM   4893  HB2 LYS A 302      -0.733 -18.560   1.548  1.00  0.00           H  
ATOM   4894  HB3 LYS A 302      -0.410 -19.047  -0.111  1.00  0.00           H  
ATOM   4895  O   LYS A 302       1.912 -17.691  -1.495  1.00  0.00           O  
ATOM   4896  CG  LYS A 302      -1.305 -17.104   0.052  1.00  0.00           C  
ATOM   4897  HG2 LYS A 302      -1.163 -17.005  -1.024  1.00  0.00           H  
ATOM   4898  HG3 LYS A 302      -1.060 -16.151   0.520  1.00  0.00           H  
ATOM   4899  CD  LYS A 302      -2.774 -17.450   0.340  1.00  0.00           C  
ATOM   4900  HD2 LYS A 302      -2.871 -17.587   1.417  1.00  0.00           H  
ATOM   4901  HD3 LYS A 302      -3.044 -18.382  -0.158  1.00  0.00           H  
ATOM   4902  CE  LYS A 302      -3.731 -16.332  -0.098  1.00  0.00           C  
ATOM   4903  HE2 LYS A 302      -3.227 -15.382   0.077  1.00  0.00           H  
ATOM   4904  HE3 LYS A 302      -3.948 -16.425  -1.162  1.00  0.00           H  
ATOM   4905  NZ  LYS A 302      -4.973 -16.336   0.714  1.00  0.00           N  
ATOM   4906  HZ1 LYS A 302      -5.652 -15.623   0.488  1.00  0.00           H  
ATOM   4907  HZ2 LYS A 302      -5.473 -17.214   0.716  1.00  0.00           H  
ATOM   4908  HZ3 LYS A 302      -4.720 -16.100   1.663  1.00  0.00           H  
ATOM   4909  N   PHE A 303       1.859 -15.738  -0.401  1.00  0.00           N  
ATOM   4910  H   PHE A 303       1.630 -15.276   0.468  1.00  0.00           H  
ATOM   4911  CA  PHE A 303       2.367 -14.916  -1.502  1.00  0.00           C  
ATOM   4912  HA  PHE A 303       2.199 -15.456  -2.434  1.00  0.00           H  
ATOM   4913  C   PHE A 303       3.883 -14.694  -1.461  1.00  0.00           C  
ATOM   4914  CB  PHE A 303       1.572 -13.607  -1.593  1.00  0.00           C  
ATOM   4915  HB2 PHE A 303       1.770 -13.023  -0.695  1.00  0.00           H  
ATOM   4916  HB3 PHE A 303       1.928 -13.036  -2.450  1.00  0.00           H  
ATOM   4917  O   PHE A 303       4.363 -13.709  -2.016  1.00  0.00           O  
ATOM   4918  CG  PHE A 303       0.076 -13.779  -1.764  1.00  0.00           C  
ATOM   4919  CD1 PHE A 303      -0.442 -14.721  -2.674  1.00  0.00           C  
ATOM   4920  HD1 PHE A 303       0.217 -15.324  -3.281  1.00  0.00           H  
ATOM   4921  CD2 PHE A 303      -0.803 -12.981  -1.014  1.00  0.00           C  
ATOM   4922  HD2 PHE A 303      -0.409 -12.234  -0.341  1.00  0.00           H  
ATOM   4923  CE1 PHE A 303      -1.829 -14.899  -2.787  1.00  0.00           C  
ATOM   4924  HE1 PHE A 303      -2.222 -15.635  -3.474  1.00  0.00           H  
ATOM   4925  CE2 PHE A 303      -2.192 -13.154  -1.130  1.00  0.00           C  
ATOM   4926  HE2 PHE A 303      -2.866 -12.546  -0.544  1.00  0.00           H  
ATOM   4927  CZ  PHE A 303      -2.703 -14.114  -2.018  1.00  0.00           C  
ATOM   4928  HZ  PHE A 303      -3.771 -14.246  -2.110  1.00  0.00           H  
ATOM   4929  N   LYS A 304       4.648 -15.611  -0.850  1.00  0.00           N  
ATOM   4930  H   LYS A 304       4.183 -16.371  -0.374  1.00  0.00           H  
ATOM   4931  CA  LYS A 304       6.120 -15.547  -0.782  1.00  0.00           C  
ATOM   4932  HA  LYS A 304       6.411 -14.736  -0.114  1.00  0.00           H  
ATOM   4933  C   LYS A 304       6.777 -15.219  -2.126  1.00  0.00           C  
ATOM   4934  CB  LYS A 304       6.669 -16.859  -0.197  1.00  0.00           C  
ATOM   4935  HB2 LYS A 304       6.320 -17.703  -0.793  1.00  0.00           H  
ATOM   4936  HB3 LYS A 304       6.290 -16.971   0.819  1.00  0.00           H  
ATOM   4937  O   LYS A 304       7.546 -14.270  -2.189  1.00  0.00           O  
ATOM   4938  CG  LYS A 304       8.208 -16.872  -0.162  1.00  0.00           C
[truncated: 337,941 more chars]
