# Supplementary material for: Rationally engineering santalene synthase to readjust the component ratio of sandalwood oil
Source: Nat Commun. 2022 May 6;13:2508. doi: 10.1038/s41467-022-30294-8 (PMC9076924; doi:10.1038/s41467-022-30294-8)
Supplement: Supplementary file 6 — Supplementary Data 4 [file 41467_2022_30294_MOESM6_ESM.zip › pdb-files/sassy/alphafold2-models/ranked_4.pdb]

ATOM      1  N   MET A   1      64.893  20.263   5.718  1.00  0.00           N  
ATOM      2  H   MET A   1      65.339  20.940   6.320  1.00  0.00           H  
ATOM      3  H2  MET A   1      65.596  19.752   5.202  1.00  0.00           H  
ATOM      4  H3  MET A   1      64.371  19.594   6.265  1.00  0.00           H  
ATOM      5  CA  MET A   1      64.005  20.923   4.747  1.00  0.00           C  
ATOM      6  HA  MET A   1      63.176  21.429   5.242  1.00  0.00           H  
ATOM      7  C   MET A   1      63.454  19.813   3.887  1.00  0.00           C  
ATOM      8  CB  MET A   1      64.768  21.923   3.854  1.00  0.00           C  
ATOM      9  HB2 MET A   1      65.687  21.460   3.495  1.00  0.00           H  
ATOM     10  HB3 MET A   1      64.150  22.154   2.987  1.00  0.00           H  
ATOM     11  O   MET A   1      64.169  19.384   3.007  1.00  0.00           O  
ATOM     12  CG  MET A   1      65.122  23.250   4.525  1.00  0.00           C  
ATOM     13  HG2 MET A   1      65.711  23.058   5.423  1.00  0.00           H  
ATOM     14  HG3 MET A   1      64.205  23.767   4.807  1.00  0.00           H  
ATOM     15  SD  MET A   1      66.085  24.314   3.419  1.00  0.00           S  
ATOM     16  CE  MET A   1      66.332  25.772   4.465  1.00  0.00           C  
ATOM     17  HE1 MET A   1      66.909  26.516   3.916  1.00  0.00           H  
ATOM     18  HE2 MET A   1      65.366  26.198   4.736  1.00  0.00           H  
ATOM     19  HE3 MET A   1      66.875  25.492   5.367  1.00  0.00           H  
ATOM     20  N   ASP A   2      62.283  19.283   4.220  1.00  0.00           N  
ATOM     21  H   ASP A   2      61.769  19.604   5.028  1.00  0.00           H  
ATOM     22  CA  ASP A   2      61.531  18.388   3.337  1.00  0.00           C  
ATOM     23  HA  ASP A   2      61.584  18.761   2.314  1.00  0.00           H  
ATOM     24  C   ASP A   2      60.072  18.467   3.776  1.00  0.00           C  
ATOM     25  CB  ASP A   2      62.060  16.939   3.368  1.00  0.00           C  
ATOM     26  HB2 ASP A   2      61.222  16.257   3.220  1.00  0.00           H  
ATOM     27  HB3 ASP A   2      62.493  16.726   4.345  1.00  0.00           H  
ATOM     28  O   ASP A   2      59.681  17.946   4.819  1.00  0.00           O  
ATOM     29  CG  ASP A   2      63.077  16.646   2.256  1.00  0.00           C  
ATOM     30  OD1 ASP A   2      62.940  17.251   1.169  1.00  0.00           O  
ATOM     31  OD2 ASP A   2      63.967  15.807   2.513  1.00  0.00           O  
ATOM     32  N   SER A   3      59.292  19.241   3.024  1.00  0.00           N  
ATOM     33  H   SER A   3      59.693  19.663   2.199  1.00  0.00           H  
ATOM     34  CA  SER A   3      57.847  19.356   3.177  1.00  0.00           C  
ATOM     35  HA  SER A   3      57.539  18.947   4.140  1.00  0.00           H  
ATOM     36  C   SER A   3      57.191  18.537   2.071  1.00  0.00           C  
ATOM     37  CB  SER A   3      57.408  20.826   3.135  1.00  0.00           C  
ATOM     38  HB2 SER A   3      56.323  20.880   3.232  1.00  0.00           H  
ATOM     39  HB3 SER A   3      57.859  21.362   3.970  1.00  0.00           H  
ATOM     40  O   SER A   3      57.119  18.980   0.924  1.00  0.00           O  
ATOM     41  OG  SER A   3      57.801  21.438   1.922  1.00  0.00           O  
ATOM     42  HG  SER A   3      57.549  20.843   1.212  1.00  0.00           H  
ATOM     43  N   SER A   4      56.706  17.348   2.417  1.00  0.00           N  
ATOM     44  H   SER A   4      56.856  17.009   3.357  1.00  0.00           H  
ATOM     45  CA  SER A   4      55.795  16.575   1.579  1.00  0.00           C  
ATOM     46  HA  SER A   4      56.193  16.517   0.566  1.00  0.00           H  
ATOM     47  C   SER A   4      54.433  17.271   1.550  1.00  0.00           C  
ATOM     48  CB  SER A   4      55.668  15.150   2.130  1.00  0.00           C  
ATOM     49  HB2 SER A   4      54.948  14.592   1.532  1.00  0.00           H  
ATOM     50  HB3 SER A   4      56.635  14.650   2.071  1.00  0.00           H  
ATOM     51  O   SER A   4      53.722  17.305   2.555  1.00  0.00           O  
ATOM     52  OG  SER A   4      55.240  15.184   3.479  1.00  0.00           O  
ATOM     53  HG  SER A   4      54.466  15.751   3.522  1.00  0.00           H  
ATOM     54  N   THR A   5      54.069  17.843   0.406  1.00  0.00           N  
ATOM     55  H   THR A   5      54.697  17.800  -0.384  1.00  0.00           H  
ATOM     56  CA  THR A   5      52.722  18.351   0.136  1.00  0.00           C  
ATOM     57  HA  THR A   5      52.262  18.671   1.070  1.00  0.00           H  
ATOM     58  C   THR A   5      51.878  17.211  -0.427  1.00  0.00           C  
ATOM     59  CB  THR A   5      52.746  19.566  -0.812  1.00  0.00           C  
ATOM     60  HB  THR A   5      51.826  19.591  -1.396  1.00  0.00           H  
ATOM     61  O   THR A   5      52.119  16.722  -1.526  1.00  0.00           O  
ATOM     62  CG2 THR A   5      52.861  20.871  -0.025  1.00  0.00           C  
ATOM     63 HG21 THR A   5      51.985  20.991   0.612  1.00  0.00           H  
ATOM     64 HG22 THR A   5      53.757  20.861   0.595  1.00  0.00           H  
ATOM     65 HG23 THR A   5      52.904  21.712  -0.717  1.00  0.00           H  
ATOM     66  OG1 THR A   5      53.855  19.541  -1.683  1.00  0.00           O  
ATOM     67  HG1 THR A   5      54.591  19.968  -1.238  1.00  0.00           H  
ATOM     68  N   ALA A   6      50.895  16.764   0.355  1.00  0.00           N  
ATOM     69  H   ALA A   6      50.780  17.174   1.271  1.00  0.00           H  
ATOM     70  CA  ALA A   6      49.848  15.867  -0.107  1.00  0.00           C  
ATOM     71  HA  ALA A   6      50.290  15.079  -0.717  1.00  0.00           H  
ATOM     72  C   ALA A   6      48.860  16.666  -0.969  1.00  0.00           C  
ATOM     73  CB  ALA A   6      49.178  15.217   1.111  1.00  0.00           C  
ATOM     74  HB1 ALA A   6      49.914  14.651   1.683  1.00  0.00           H  
ATOM     75  HB2 ALA A   6      48.732  15.980   1.749  1.00  0.00           H  
ATOM     76  HB3 ALA A   6      48.394  14.538   0.776  1.00  0.00           H  
ATOM     77  O   ALA A   6      48.170  17.560  -0.478  1.00  0.00           O  
ATOM     78  N   THR A   7      48.812  16.365  -2.264  1.00  0.00           N  
ATOM     79  H   THR A   7      49.484  15.711  -2.640  1.00  0.00           H  
ATOM     80  CA  THR A   7      47.813  16.904  -3.188  1.00  0.00           C  
ATOM     81  HA  THR A   7      47.658  17.961  -2.970  1.00  0.00           H  
ATOM     82  C   THR A   7      46.501  16.155  -2.968  1.00  0.00           C  
ATOM     83  CB  THR A   7      48.288  16.776  -4.647  1.00  0.00           C  
ATOM     84  HB  THR A   7      48.168  15.747  -4.986  1.00  0.00           H  
ATOM     85  O   THR A   7      46.356  15.005  -3.377  1.00  0.00           O  
ATOM     86  CG2 THR A   7      47.523  17.708  -5.585  1.00  0.00           C  
ATOM     87 HG21 THR A   7      47.902  17.591  -6.600  1.00  0.00           H  
ATOM     88 HG22 THR A   7      46.464  17.447  -5.578  1.00  0.00           H  
ATOM     89 HG23 THR A   7      47.639  18.745  -5.271  1.00  0.00           H  
ATOM     90  OG1 THR A   7      49.654  17.111  -4.754  1.00  0.00           O  
ATOM     91  HG1 THR A   7      49.764  18.032  -4.508  1.00  0.00           H  
ATOM     92  N   ALA A   8      45.545  16.792  -2.293  1.00  0.00           N  
ATOM     93  H   ALA A   8      45.742  17.706  -1.910  1.00  0.00           H  
ATOM     94  CA  ALA A   8      44.170  16.316  -2.249  1.00  0.00           C  
ATOM     95  HA  ALA A   8      44.165  15.262  -1.972  1.00  0.00           H  
ATOM     96  C   ALA A   8      43.553  16.465  -3.649  1.00  0.00           C  
ATOM     97  CB  ALA A   8      43.404  17.100  -1.176  1.00  0.00           C  
ATOM     98  HB1 ALA A   8      42.374  16.747  -1.132  1.00  0.00           H  
ATOM     99  HB2 ALA A   8      43.871  16.952  -0.202  1.00  0.00           H  
ATOM    100  HB3 ALA A   8      43.401  18.163  -1.418  1.00  0.00           H  
ATOM    101  O   ALA A   8      43.405  17.578  -4.152  1.00  0.00           O  
ATOM    102  N   MET A   9      43.215  15.342  -4.286  1.00  0.00           N  
ATOM    103  H   MET A   9      43.434  14.458  -3.848  1.00  0.00           H  
ATOM    104  CA  MET A   9      42.372  15.320  -5.479  1.00  0.00           C  
ATOM    105  HA  MET A   9      42.746  16.037  -6.209  1.00  0.00           H  
ATOM    106  C   MET A   9      40.953  15.741  -5.085  1.00  0.00           C  
ATOM    107  CB  MET A   9      42.365  13.921  -6.120  1.00  0.00           C  
ATOM    108  HB2 MET A   9      42.263  13.159  -5.348  1.00  0.00           H  
ATOM    109  HB3 MET A   9      41.501  13.849  -6.780  1.00  0.00           H  
ATOM    110  O   MET A   9      40.152  14.935  -4.620  1.00  0.00           O  
ATOM    111  CG  MET A   9      43.605  13.631  -6.969  1.00  0.00           C  
ATOM    112  HG2 MET A   9      44.497  13.689  -6.346  1.00  0.00           H  
ATOM    113  HG3 MET A   9      43.674  14.389  -7.750  1.00  0.00           H  
ATOM    114  SD  MET A   9      43.527  11.995  -7.750  1.00  0.00           S  
ATOM    115  CE  MET A   9      44.808  12.167  -9.018  1.00  0.00           C  
ATOM    116  HE1 MET A   9      44.542  12.976  -9.699  1.00  0.00           H  
ATOM    117  HE2 MET A   9      44.886  11.236  -9.579  1.00  0.00           H  
ATOM    118  HE3 MET A   9      45.765  12.386  -8.545  1.00  0.00           H  
ATOM    119  N   THR A  10      40.643  17.019  -5.258  1.00  0.00           N  
ATOM    120  H   THR A  10      41.375  17.673  -5.497  1.00  0.00           H  
ATOM    121  CA  THR A  10      39.265  17.504  -5.326  1.00  0.00           C  
ATOM    122  HA  THR A  10      38.668  17.041  -4.540  1.00  0.00           H  
ATOM    123  C   THR A  10      38.682  17.111  -6.682  1.00  0.00           C  
ATOM    124  CB  THR A  10      39.213  19.028  -5.138  1.00  0.00           C  
ATOM    125  HB  THR A  10      38.231  19.396  -5.434  1.00  0.00           H  
ATOM    126  O   THR A  10      39.179  17.560  -7.716  1.00  0.00           O  
ATOM    127  CG2 THR A  10      39.468  19.419  -3.682  1.00  0.00           C  
ATOM    128 HG21 THR A  10      38.712  18.965  -3.042  1.00  0.00           H  
ATOM    129 HG22 THR A  10      40.459  19.088  -3.373  1.00  0.00           H  
ATOM    130 HG23 THR A  10      39.408  20.504  -3.587  1.00  0.00           H  
ATOM    131  OG1 THR A  10      40.207  19.645  -5.926  1.00  0.00           O  
ATOM    132  HG1 THR A  10      40.042  19.366  -6.830  1.00  0.00           H  
ATOM    133  N   ALA A  11      37.649  16.264  -6.682  1.00  0.00           N  
ATOM    134  H   ALA A  11      37.327  15.887  -5.802  1.00  0.00           H  
ATOM    135  CA  ALA A  11      36.827  16.013  -7.864  1.00  0.00           C  
ATOM    136  HA  ALA A  11      37.460  15.572  -8.634  1.00  0.00           H  
ATOM    137  C   ALA A  11      36.242  17.345  -8.385  1.00  0.00           C  
ATOM    138  CB  ALA A  11      35.723  15.012  -7.496  1.00  0.00           C  
ATOM    139  HB1 ALA A  11      36.166  14.080  -7.144  1.00  0.00           H  
ATOM    140  HB2 ALA A  11      35.086  15.429  -6.716  1.00  0.00           H  
ATOM    141  HB3 ALA A  11      35.110  14.801  -8.372  1.00  0.00           H  
ATOM    142  O   ALA A  11      35.915  18.214  -7.570  1.00  0.00           O  
ATOM    143  N   PRO A  12      36.131  17.547  -9.710  1.00  0.00           N  
ATOM    144  CA  PRO A  12      35.636  18.802 -10.250  1.00  0.00           C  
ATOM    145  HA  PRO A  12      36.209  19.630  -9.833  1.00  0.00           H  
ATOM    146  C   PRO A  12      34.160  18.983  -9.884  1.00  0.00           C  
ATOM    147  CB  PRO A  12      35.887  18.741 -11.759  1.00  0.00           C  
ATOM    148  HB2 PRO A  12      35.118  19.267 -12.326  1.00  0.00           H  
ATOM    149  HB3 PRO A  12      36.871  19.156 -11.979  1.00  0.00           H  
ATOM    150  O   PRO A  12      33.337  18.089 -10.077  1.00  0.00           O  
ATOM    151  CG  PRO A  12      35.889  17.243 -12.061  1.00  0.00           C  
ATOM    152  HG2 PRO A  12      34.867  16.910 -12.241  1.00  0.00           H  
ATOM    153  HG3 PRO A  12      36.521  17.005 -12.917  1.00  0.00           H  
ATOM    154  CD  PRO A  12      36.412  16.600 -10.776  1.00  0.00           C  
ATOM    155  HD2 PRO A  12      37.489  16.452 -10.853  1.00  0.00           H  
ATOM    156  HD3 PRO A  12      35.909  15.649 -10.604  1.00  0.00           H  
ATOM    157  N   PHE A  13      33.848  20.158  -9.343  1.00  0.00           N  
ATOM    158  H   PHE A  13      34.595  20.824  -9.207  1.00  0.00           H  
ATOM    159  CA  PHE A  13      32.488  20.650  -9.163  1.00  0.00           C  
ATOM    160  HA  PHE A  13      31.925  19.949  -8.549  1.00  0.00           H  
ATOM    161  C   PHE A  13      31.842  20.746 -10.555  1.00  0.00           C  
ATOM    162  CB  PHE A  13      32.562  22.023  -8.455  1.00  0.00           C  
ATOM    163  HB2 PHE A  13      32.292  22.812  -9.156  1.00  0.00           H  
ATOM    164  HB3 PHE A  13      33.589  22.232  -8.155  1.00  0.00           H  
ATOM    165  O   PHE A  13      32.308  21.521 -11.388  1.00  0.00           O  
ATOM    166  CG  PHE A  13      31.698  22.166  -7.218  1.00  0.00           C  
ATOM    167  CD1 PHE A  13      30.449  22.809  -7.300  1.00  0.00           C  
ATOM    168  HD1 PHE A  13      30.085  23.164  -8.253  1.00  0.00           H  
ATOM    169  CD2 PHE A  13      32.164  21.699  -5.974  1.00  0.00           C  
ATOM    170  HD2 PHE A  13      33.121  21.203  -5.909  1.00  0.00           H  
ATOM    171  CE1 PHE A  13      29.673  22.992  -6.142  1.00  0.00           C  
ATOM    172  HE1 PHE A  13      28.715  23.485  -6.213  1.00  0.00           H  
ATOM    173  CE2 PHE A  13      31.386  21.880  -4.815  1.00  0.00           C  
ATOM    174  HE2 PHE A  13      31.743  21.519  -3.862  1.00  0.00           H  
ATOM    175  CZ  PHE A  13      30.141  22.529  -4.900  1.00  0.00           C  
ATOM    176  HZ  PHE A  13      29.541  22.667  -4.012  1.00  0.00           H  
ATOM    177  N   ILE A  14      30.823  19.930 -10.827  1.00  0.00           N  
ATOM    178  H   ILE A  14      30.513  19.283 -10.116  1.00  0.00           H  
ATOM    179  CA  ILE A  14      30.003  20.063 -12.036  1.00  0.00           C  
ATOM    180  HA  ILE A  14      30.646  20.312 -12.880  1.00  0.00           H  
ATOM    181  C   ILE A  14      29.055  21.243 -11.799  1.00  0.00           C  
ATOM    182  CB  ILE A  14      29.273  18.740 -12.374  1.00  0.00           C  
ATOM    183  HB  ILE A  14      28.681  18.440 -11.509  1.00  0.00           H  
ATOM    184  O   ILE A  14      28.309  21.249 -10.817  1.00  0.00           O  
ATOM    185  CG1 ILE A  14      30.309  17.627 -12.678  1.00  0.00           C  
ATOM    186 HG12 ILE A  14      30.996  17.538 -11.837  1.00  0.00           H  
ATOM    187 HG13 ILE A  14      30.892  17.908 -13.555  1.00  0.00           H  
ATOM    188  CG2 ILE A  14      28.317  18.932 -13.567  1.00  0.00           C  
ATOM    189 HG21 ILE A  14      28.873  19.228 -14.457  1.00  0.00           H  
ATOM    190 HG22 ILE A  14      27.580  19.705 -13.349  1.00  0.00           H  
ATOM    191 HG23 ILE A  14      27.765  18.016 -13.775  1.00  0.00           H  
ATOM    192  CD1 ILE A  14      29.705  16.236 -12.911  1.00  0.00           C  
ATOM    193 HD11 ILE A  14      30.509  15.503 -12.983  1.00  0.00           H  
ATOM    194 HD12 ILE A  14      29.055  15.968 -12.079  1.00  0.00           H  
ATOM    195 HD13 ILE A  14      29.137  16.216 -13.842  1.00  0.00           H  
ATOM    196  N   ASP A  15      29.131  22.251 -12.666  1.00  0.00           N  
ATOM    197  H   ASP A  15      29.747  22.164 -13.462  1.00  0.00           H  
ATOM    198  CA  ASP A  15      28.246  23.415 -12.658  1.00  0.00           C  
ATOM    199  HA  ASP A  15      28.318  23.898 -11.684  1.00  0.00           H  
ATOM    200  C   ASP A  15      26.798  22.960 -12.947  1.00  0.00           C  
ATOM    201  CB  ASP A  15      28.743  24.430 -13.703  1.00  0.00           C  
ATOM    202  HB2 ASP A  15      28.608  24.019 -14.703  1.00  0.00           H  
ATOM    203  HB3 ASP A  15      29.810  24.587 -13.548  1.00  0.00           H  
ATOM    204  O   ASP A  15      26.561  22.317 -13.972  1.00  0.00           O  
ATOM    205  CG  ASP A  15      28.036  25.791 -13.623  1.00  0.00           C  
ATOM    206  OD1 ASP A  15      26.840  25.832 -13.243  1.00  0.00           O  
ATOM    207  OD2 ASP A  15      28.701  26.807 -13.906  1.00  0.00           O  
ATOM    208  N   PRO A  16      25.810  23.268 -12.085  1.00  0.00           N  
ATOM    209  CA  PRO A  16      24.410  22.907 -12.316  1.00  0.00           C  
ATOM    210  HA  PRO A  16      24.346  21.825 -12.428  1.00  0.00           H  
ATOM    211  C   PRO A  16      23.780  23.559 -13.559  1.00  0.00           C  
ATOM    212  CB  PRO A  16      23.655  23.338 -11.053  1.00  0.00           C  
ATOM    213  HB2 PRO A  16      22.916  22.593 -10.757  1.00  0.00           H  
ATOM    214  HB3 PRO A  16      23.171  24.300 -11.220  1.00  0.00           H  
ATOM    215  O   PRO A  16      22.656  23.211 -13.911  1.00  0.00           O  
ATOM    216  CG  PRO A  16      24.739  23.511  -9.993  1.00  0.00           C  
ATOM    217  HG2 PRO A  16      24.469  24.268  -9.256  1.00  0.00           H  
ATOM    218  HG3 PRO A  16      24.930  22.553  -9.509  1.00  0.00           H  
ATOM    219  CD  PRO A  16      25.963  23.919 -10.797  1.00  0.00           C  
ATOM    220  HD2 PRO A  16      26.859  23.585 -10.274  1.00  0.00           H  
ATOM    221  HD3 PRO A  16      25.978  25.000 -10.934  1.00  0.00           H  
ATOM    222  N   THR A  17      24.456  24.519 -14.199  1.00  0.00           N  
ATOM    223  H   THR A  17      25.359  24.793 -13.838  1.00  0.00           H  
ATOM    224  CA  THR A  17      23.949  25.245 -15.374  1.00  0.00           C  
ATOM    225  HA  THR A  17      22.870  25.097 -15.423  1.00  0.00           H  
ATOM    226  C   THR A  17      24.467  24.726 -16.717  1.00  0.00           C  
ATOM    227  CB  THR A  17      24.159  26.758 -15.242  1.00  0.00           C  
ATOM    228  HB  THR A  17      23.718  27.240 -16.115  1.00  0.00           H  
ATOM    229  O   THR A  17      24.004  25.188 -17.762  1.00  0.00           O  
ATOM    230  CG2 THR A  17      23.464  27.326 -14.004  1.00  0.00           C  
ATOM    231 HG21 THR A  17      23.931  26.937 -13.099  1.00  0.00           H  
ATOM    232 HG22 THR A  17      22.409  27.054 -14.016  1.00  0.00           H  
ATOM    233 HG23 THR A  17      23.555  28.413 -14.011  1.00  0.00           H  
ATOM    234  OG1 THR A  17      25.515  27.128 -15.182  1.00  0.00           O  
ATOM    235  HG1 THR A  17      25.958  26.694 -14.449  1.00  0.00           H  
ATOM    236  N   ASP A  18      25.342  23.714 -16.729  1.00  0.00           N  
ATOM    237  H   ASP A  18      25.699  23.352 -15.856  1.00  0.00           H  
ATOM    238  CA  ASP A  18      25.726  23.044 -17.971  1.00  0.00           C  
ATOM    239  HA  ASP A  18      25.906  23.810 -18.726  1.00  0.00           H  
ATOM    240  C   ASP A  18      24.554  22.195 -18.485  1.00  0.00           C  
ATOM    241  CB  ASP A  18      27.027  22.233 -17.807  1.00  0.00           C  
ATOM    242  HB2 ASP A  18      26.998  21.392 -18.501  1.00  0.00           H  
ATOM    243  HB3 ASP A  18      27.080  21.823 -16.799  1.00  0.00           H  
ATOM    244  O   ASP A  18      24.291  21.074 -18.040  1.00  0.00           O  
ATOM    245  CG  ASP A  18      28.306  23.024 -18.125  1.00  0.00           C  
ATOM    246  OD1 ASP A  18      28.230  23.992 -18.918  1.00  0.00           O  
ATOM    247  OD2 ASP A  18      29.382  22.583 -17.660  1.00  0.00           O  
ATOM    248  N   HIS A  19      23.818  22.745 -19.454  1.00  0.00           N  
ATOM    249  H   HIS A  19      23.987  23.719 -19.663  1.00  0.00           H  
ATOM    250  CA  HIS A  19      22.807  22.014 -20.203  1.00  0.00           C  
ATOM    251  HA  HIS A  19      22.049  21.658 -19.505  1.00  0.00           H  
ATOM    252  C   HIS A  19      23.455  20.798 -20.878  1.00  0.00           C  
ATOM    253  CB  HIS A  19      22.134  22.931 -21.237  1.00  0.00           C  
ATOM    254  HB2 HIS A  19      21.542  22.316 -21.915  1.00  0.00           H  
ATOM    255  HB3 HIS A  19      22.902  23.427 -21.831  1.00  0.00           H  
ATOM    256  O   HIS A  19      24.052  20.903 -21.949  1.00  0.00           O  
ATOM    257  CG  HIS A  19      21.214  23.971 -20.648  1.00  0.00           C  
ATOM    258  CD2 HIS A  19      21.334  25.330 -20.770  1.00  0.00           C  
ATOM    259  HD2 HIS A  19      22.129  25.853 -21.280  1.00  0.00           H  
ATOM    260  ND1 HIS A  19      20.066  23.734 -19.923  1.00  0.00           N  
ATOM    261  HD1 HIS A  19      19.740  22.841 -19.582  1.00  0.00           H  
ATOM    262  CE1 HIS A  19      19.513  24.919 -19.617  1.00  0.00           C  
ATOM    263  HE1 HIS A  19      18.623  25.055 -19.020  1.00  0.00           H  
ATOM    264  NE2 HIS A  19      20.238  25.921 -20.132  1.00  0.00           N  
ATOM    265  N   VAL A  20      23.308  19.620 -20.262  1.00  0.00           N  
ATOM    266  H   VAL A  20      23.110  19.654 -19.272  1.00  0.00           H  
ATOM    267  CA  VAL A  20      23.639  18.335 -20.886  1.00  0.00           C  
ATOM    268  HA  VAL A  20      24.684  18.360 -21.194  1.00  0.00           H  
ATOM    269  C   VAL A  20      22.763  18.188 -22.132  1.00  0.00           C  
ATOM    270  CB  VAL A  20      23.459  17.153 -19.906  1.00  0.00           C  
ATOM    271  HB  VAL A  20      22.422  17.116 -19.574  1.00  0.00           H  
ATOM    272  O   VAL A  20      21.593  17.795 -22.045  1.00  0.00           O  
ATOM    273  CG1 VAL A  20      23.808  15.811 -20.568  1.00  0.00           C  
ATOM    274 HG11 VAL A  20      23.694  15.006 -19.843  1.00  0.00           H  
ATOM    275 HG12 VAL A  20      24.838  15.825 -20.922  1.00  0.00           H  
ATOM    276 HG13 VAL A  20      23.139  15.609 -21.405  1.00  0.00           H  
ATOM    277  CG2 VAL A  20      24.351  17.308 -18.669  1.00  0.00           C  
ATOM    278 HG21 VAL A  20      24.218  16.456 -18.003  1.00  0.00           H  
ATOM    279 HG22 VAL A  20      25.399  17.371 -18.963  1.00  0.00           H  
ATOM    280 HG23 VAL A  20      24.091  18.211 -18.116  1.00  0.00           H  
ATOM    281  N   ASN A  21      23.321  18.553 -23.287  1.00  0.00           N  
ATOM    282  H   ASN A  21      24.196  19.056 -23.235  1.00  0.00           H  
ATOM    283  CA  ASN A  21      22.803  18.187 -24.596  1.00  0.00           C  
ATOM    284  HA  ASN A  21      21.726  18.355 -24.626  1.00  0.00           H  
ATOM    285  C   ASN A  21      23.049  16.689 -24.757  1.00  0.00           C  
ATOM    286  CB  ASN A  21      23.484  19.022 -25.702  1.00  0.00           C  
ATOM    287  HB2 ASN A  21      23.526  18.431 -26.618  1.00  0.00           H  
ATOM    288  HB3 ASN A  21      24.508  19.260 -25.413  1.00  0.00           H  
ATOM    289  O   ASN A  21      24.162  16.258 -25.064  1.00  0.00           O  
ATOM    290  CG  ASN A  21      22.734  20.296 -26.051  1.00  0.00           C  
ATOM    291  ND2 ASN A  21      23.401  21.266 -26.630  1.00  0.00           N  
ATOM    292 HD21 ASN A  21      22.872  22.108 -26.808  1.00  0.00           H  
ATOM    293 HD22 ASN A  21      24.402  21.202 -26.752  1.00  0.00           H  
ATOM    294  OD1 ASN A  21      21.541  20.431 -25.853  1.00  0.00           O  
ATOM    295  N   LEU A  22      22.011  15.891 -24.502  1.00  0.00           N  
ATOM    296  H   LEU A  22      21.140  16.310 -24.206  1.00  0.00           H  
ATOM    297  CA  LEU A  22      22.038  14.465 -24.791  1.00  0.00           C  
ATOM    298  HA  LEU A  22      22.826  13.987 -24.209  1.00  0.00           H  
ATOM    299  C   LEU A  22      22.345  14.289 -26.280  1.00  0.00           C  
ATOM    300  CB  LEU A  22      20.682  13.830 -24.438  1.00  0.00           C  
ATOM    301  HB2 LEU A  22      20.596  12.877 -24.960  1.00  0.00           H  
ATOM    302  HB3 LEU A  22      19.889  14.479 -24.810  1.00  0.00           H  
ATOM    303  O   LEU A  22      21.575  14.734 -27.132  1.00  0.00           O  
ATOM    304  CG  LEU A  22      20.489  13.567 -22.937  1.00  0.00           C  
ATOM    305  HG  LEU A  22      20.940  14.373 -22.358  1.00  0.00           H  
ATOM    306  CD1 LEU A  22      19.004  13.519 -22.612  1.00  0.00           C  
ATOM    307 HD11 LEU A  22      18.526  12.690 -23.133  1.00  0.00           H  
ATOM    308 HD12 LEU A  22      18.525  14.452 -22.908  1.00  0.00           H  
ATOM    309 HD13 LEU A  22      18.881  13.375 -21.538  1.00  0.00           H  
ATOM    310  CD2 LEU A  22      21.109  12.230 -22.526  1.00  0.00           C  
ATOM    311 HD21 LEU A  22      22.181  12.233 -22.724  1.00  0.00           H  
ATOM    312 HD22 LEU A  22      20.954  12.069 -21.459  1.00  0.00           H  
ATOM    313 HD23 LEU A  22      20.640  11.412 -23.072  1.00  0.00           H  
ATOM    314  N   LYS A  23      23.448  13.603 -26.592  1.00  0.00           N  
ATOM    315  H   LYS A  23      24.060  13.328 -25.837  1.00  0.00           H  
ATOM    316  CA  LYS A  23      23.629  12.975 -27.904  1.00  0.00           C  
ATOM    317  HA  LYS A  23      23.372  13.677 -28.697  1.00  0.00           H  
ATOM    318  C   LYS A  23      22.630  11.822 -27.993  1.00  0.00           C  
ATOM    319  CB  LYS A  23      25.075  12.496 -28.106  1.00  0.00           C  
ATOM    320  HB2 LYS A  23      25.408  11.951 -27.222  1.00  0.00           H  
ATOM    321  HB3 LYS A  23      25.085  11.805 -28.949  1.00  0.00           H  
ATOM    322  O   LYS A  23      22.973  10.672 -27.747  1.00  0.00           O  
ATOM    323  CG  LYS A  23      26.052  13.636 -28.419  1.00  0.00           C  
ATOM    324  HG2 LYS A  23      26.109  14.318 -27.571  1.00  0.00           H  
ATOM    325  HG3 LYS A  23      25.703  14.180 -29.296  1.00  0.00           H  
ATOM    326  CD  LYS A  23      27.436  13.041 -28.703  1.00  0.00           C  
ATOM    327  HD2 LYS A  23      27.790  12.529 -27.808  1.00  0.00           H  
ATOM    328  HD3 LYS A  23      27.347  12.314 -29.510  1.00  0.00           H  
ATOM    329  CE  LYS A  23      28.432  14.128 -29.107  1.00  0.00           C  
ATOM    330  HE2 LYS A  23      28.043  14.640 -29.987  1.00  0.00           H  
ATOM    331  HE3 LYS A  23      28.505  14.853 -28.297  1.00  0.00           H  
ATOM    332  NZ  LYS A  23      29.758  13.532 -29.399  1.00  0.00           N  
ATOM    333  HZ1 LYS A  23      30.110  13.056 -28.580  1.00  0.00           H  
ATOM    334  HZ2 LYS A  23      29.669  12.852 -30.140  1.00  0.00           H  
ATOM    335  HZ3 LYS A  23      30.418  14.243 -29.680  1.00  0.00           H  
ATOM    336  N   THR A  24      21.367  12.150 -28.233  1.00  0.00           N  
ATOM    337  H   THR A  24      21.157  13.125 -28.390  1.00  0.00           H  
ATOM    338  CA  THR A  24      20.407  11.162 -28.711  1.00  0.00           C  
ATOM    339  HA  THR A  24      20.536  10.224 -28.171  1.00  0.00           H  
ATOM    340  C   THR A  24      20.774  10.923 -30.163  1.00  0.00           C  
ATOM    341  CB  THR A  24      18.946  11.604 -28.532  1.00  0.00           C  
ATOM    342  HB  THR A  24      18.301  10.943 -29.111  1.00  0.00           H  
ATOM    343  O   THR A  24      20.787  11.854 -30.968  1.00  0.00           O  
ATOM    344  CG2 THR A  24      18.535  11.534 -27.062  1.00  0.00           C  
ATOM    345 HG21 THR A  24      19.118  12.240 -26.470  1.00  0.00           H  
ATOM    346 HG22 THR A  24      18.690  10.524 -26.683  1.00  0.00           H  
ATOM    347 HG23 THR A  24      17.477  11.780 -26.972  1.00  0.00           H  
ATOM    348  OG1 THR A  24      18.725  12.939 -28.928  1.00  0.00           O  
ATOM    349  HG1 THR A  24      19.117  13.518 -28.271  1.00  0.00           H  
ATOM    350  N   ASP A  25      21.204   9.705 -30.473  1.00  0.00           N  
ATOM    351  H   ASP A  25      21.237   8.971 -29.780  1.00  0.00           H  
ATOM    352  CA  ASP A  25      21.440   9.337 -31.857  1.00  0.00           C  
ATOM    353  HA  ASP A  25      22.188  10.007 -32.282  1.00  0.00           H  
ATOM    354  C   ASP A  25      20.127   9.540 -32.621  1.00  0.00           C  
ATOM    355  CB  ASP A  25      21.974   7.896 -31.955  1.00  0.00           C  
ATOM    356  HB2 ASP A  25      21.944   7.583 -32.998  1.00  0.00           H  
ATOM    357  HB3 ASP A  25      21.332   7.228 -31.380  1.00  0.00           H  
ATOM    358  O   ASP A  25      19.057   9.116 -32.175  1.00  0.00           O  
ATOM    359  CG  ASP A  25      23.426   7.793 -31.465  1.00  0.00           C  
ATOM    360  OD1 ASP A  25      24.243   8.648 -31.883  1.00  0.00           O  
ATOM    361  OD2 ASP A  25      23.705   6.918 -30.615  1.00  0.00           O  
ATOM    362  N   THR A  26      20.202  10.182 -33.788  1.00  0.00           N  
ATOM    363  H   THR A  26      21.089  10.583 -34.057  1.00  0.00           H  
ATOM    364  CA  THR A  26      19.216   9.989 -34.856  1.00  0.00           C  
ATOM    365  HA  THR A  26      18.208  10.089 -34.453  1.00  0.00           H  
ATOM    366  C   THR A  26      19.386   8.557 -35.357  1.00  0.00           C  
ATOM    367  CB  THR A  26      19.406  11.001 -35.999  1.00  0.00           C  
ATOM    368  HB  THR A  26      18.812  10.683 -36.856  1.00  0.00           H  
ATOM    369  O   THR A  26      19.924   8.328 -36.440  1.00  0.00           O  
ATOM    370  CG2 THR A  26      18.959  12.408 -35.613  1.00  0.00           C  
ATOM    371 HG21 THR A  26      19.540  12.761 -34.761  1.00  0.00           H  
ATOM    372 HG22 THR A  26      17.902  12.397 -35.348  1.00  0.00           H  
ATOM    373 HG23 THR A  26      19.110  13.080 -36.458  1.00  0.00           H  
ATOM    374  OG1 THR A  26      20.766  11.061 -36.374  1.00  0.00           O  
ATOM    375  HG1 THR A  26      20.984  10.164 -36.637  1.00  0.00           H  
ATOM    376  N   ASP A  27      19.062   7.589 -34.505  1.00  0.00           N  
ATOM    377  H   ASP A  27      18.719   7.846 -33.590  1.00  0.00           H  
ATOM    378  CA  ASP A  27      19.301   6.185 -34.778  1.00  0.00           C  
ATOM    379  HA  ASP A  27      20.282   6.128 -35.251  1.00  0.00           H  
ATOM    380  C   ASP A  27      18.265   5.721 -35.800  1.00  0.00           C  
ATOM    381  CB  ASP A  27      19.325   5.354 -33.478  1.00  0.00           C  
ATOM    382  HB2 ASP A  27      18.488   4.655 -33.483  1.00  0.00           H  
ATOM    383  HB3 ASP A  27      19.184   6.014 -32.622  1.00  0.00           H  
ATOM    384  O   ASP A  27      17.054   5.842 -35.608  1.00  0.00           O  
ATOM    385  CG  ASP A  27      20.622   4.559 -33.259  1.00  0.00           C  
ATOM    386  OD1 ASP A  27      21.448   4.484 -34.198  1.00  0.00           O  
ATOM    387  OD2 ASP A  27      20.741   3.992 -32.149  1.00  0.00           O  
ATOM    388  N   ALA A  28      18.781   5.245 -36.928  1.00  0.00           N  
ATOM    389  H   ALA A  28      19.787   5.159 -36.941  1.00  0.00           H  
ATOM    390  CA  ALA A  28      18.103   5.045 -38.202  1.00  0.00           C  
ATOM    391  HA  ALA A  28      17.508   5.937 -38.400  1.00  0.00           H  
ATOM    392  C   ALA A  28      17.123   3.852 -38.241  1.00  0.00           C  
ATOM    393  CB  ALA A  28      19.199   4.958 -39.274  1.00  0.00           C  
ATOM    394  HB1 ALA A  28      18.742   4.914 -40.263  1.00  0.00           H  
ATOM    395  HB2 ALA A  28      19.838   5.840 -39.224  1.00  0.00           H  
ATOM    396  HB3 ALA A  28      19.800   4.062 -39.119  1.00  0.00           H  
ATOM    397  O   ALA A  28      16.983   3.196 -39.271  1.00  0.00           O  
ATOM    398  N   SER A  29      16.419   3.557 -37.147  1.00  0.00           N  
ATOM    399  H   SER A  29      16.543   4.147 -36.337  1.00  0.00           H  
ATOM    400  CA  SER A  29      15.260   2.662 -37.191  1.00  0.00           C  
ATOM    401  HA  SER A  29      15.338   2.006 -38.058  1.00  0.00           H  
ATOM    402  C   SER A  29      13.999   3.508 -37.364  1.00  0.00           C  
ATOM    403  CB  SER A  29      15.216   1.736 -35.969  1.00  0.00           C  
ATOM    404  HB2 SER A  29      14.426   0.999 -36.114  1.00  0.00           H  
ATOM    405  HB3 SER A  29      16.166   1.212 -35.869  1.00  0.00           H  
ATOM    406  O   SER A  29      13.433   3.995 -36.385  1.00  0.00           O  
ATOM    407  OG  SER A  29      14.946   2.462 -34.792  1.00  0.00           O  
ATOM    408  HG  SER A  29      14.344   3.164 -35.045  1.00  0.00           H  
ATOM    409  N   GLU A  30      13.551   3.688 -38.606  1.00  0.00           N  
ATOM    410  H   GLU A  30      14.108   3.314 -39.361  1.00  0.00           H  
ATOM    411  CA  GLU A  30      12.414   4.544 -38.993  1.00  0.00           C  
ATOM    412  HA  GLU A  30      12.616   5.552 -38.632  1.00  0.00           H  
ATOM    413  C   GLU A  30      11.042   4.170 -38.370  1.00  0.00           C  
ATOM    414  CB  GLU A  30      12.335   4.617 -40.539  1.00  0.00           C  
ATOM    415  HB2 GLU A  30      12.410   3.609 -40.945  1.00  0.00           H  
ATOM    416  HB3 GLU A  30      11.370   5.029 -40.836  1.00  0.00           H  
ATOM    417  O   GLU A  30      10.045   4.775 -38.735  1.00  0.00           O  
ATOM    418  CG  GLU A  30      13.418   5.519 -41.160  1.00  0.00           C  
ATOM    419  HG2 GLU A  30      13.352   6.503 -40.697  1.00  0.00           H  
ATOM    420  HG3 GLU A  30      14.398   5.104 -40.924  1.00  0.00           H  
ATOM    421  CD  GLU A  30      13.286   5.662 -42.691  1.00  0.00           C  
ATOM    422  OE1 GLU A  30      13.665   6.738 -43.210  1.00  0.00           O  
ATOM    423  OE2 GLU A  30      12.837   4.691 -43.343  1.00  0.00           O  
ATOM    424  N   ASN A  31      10.945   3.239 -37.407  1.00  0.00           N  
ATOM    425  H   ASN A  31      11.808   2.863 -37.042  1.00  0.00           H  
ATOM    426  CA  ASN A  31       9.671   2.781 -36.823  1.00  0.00           C  
ATOM    427  HA  ASN A  31       8.937   3.580 -36.925  1.00  0.00           H  
ATOM    428  C   ASN A  31       9.715   2.477 -35.303  1.00  0.00           C  
ATOM    429  CB  ASN A  31       9.164   1.571 -37.642  1.00  0.00           C  
ATOM    430  HB2 ASN A  31       8.349   1.076 -37.112  1.00  0.00           H  
ATOM    431  HB3 ASN A  31       9.971   0.848 -37.760  1.00  0.00           H  
ATOM    432  O   ASN A  31       9.094   1.510 -34.860  1.00  0.00           O  
ATOM    433  CG  ASN A  31       8.584   1.934 -38.996  1.00  0.00           C  
ATOM    434  ND2 ASN A  31       8.797   1.112 -39.995  1.00  0.00           N  
ATOM    435 HD21 ASN A  31       8.442   1.429 -40.886  1.00  0.00           H  
ATOM    436 HD22 ASN A  31       9.400   0.310 -39.880  1.00  0.00           H  
ATOM    437  OD1 ASN A  31       7.868   2.900 -39.176  1.00  0.00           O  
ATOM    438  N   ARG A  32      10.429   3.251 -34.465  1.00  0.00           N  
ATOM    439  H   ARG A  32      10.916   4.055 -34.835  1.00  0.00           H  
ATOM    440  CA  ARG A  32      10.287   3.083 -32.997  1.00  0.00           C  
ATOM    441  HA  ARG A  32      10.344   2.018 -32.775  1.00  0.00           H  
ATOM    442  C   ARG A  32       8.898   3.541 -32.540  1.00  0.00           C  
ATOM    443  CB  ARG A  32      11.394   3.773 -32.179  1.00  0.00           C  
ATOM    444  HB2 ARG A  32      11.419   4.839 -32.407  1.00  0.00           H  
ATOM    445  HB3 ARG A  32      11.153   3.657 -31.122  1.00  0.00           H  
ATOM    446  O   ARG A  32       8.434   4.612 -32.934  1.00  0.00           O  
ATOM    447  CG  ARG A  32      12.778   3.157 -32.430  1.00  0.00           C  
ATOM    448  HG2 ARG A  32      12.691   2.071 -32.480  1.00  0.00           H  
ATOM    449  HG3 ARG A  32      13.141   3.531 -33.388  1.00  0.00           H  
ATOM    450  CD  ARG A  32      13.789   3.512 -31.326  1.00  0.00           C  
ATOM    451  HD2 ARG A  32      13.421   3.132 -30.374  1.00  0.00           H  
ATOM    452  HD3 ARG A  32      13.859   4.597 -31.249  1.00  0.00           H  
ATOM    453  NE  ARG A  32      15.136   2.965 -31.613  1.00  0.00           N  
ATOM    454  HE  ARG A  32      15.618   3.363 -32.406  1.00  0.00           H  
ATOM    455  NH1 ARG A  32      15.201   1.195 -30.106  1.00  0.00           N  
ATOM    456 HH11 ARG A  32      15.604   0.289 -29.915  1.00  0.00           H  
ATOM    457 HH12 ARG A  32      14.252   1.346 -29.794  1.00  0.00           H  
ATOM    458  NH2 ARG A  32      16.913   1.545 -31.450  1.00  0.00           N  
ATOM    459 HH21 ARG A  32      17.390   2.019 -32.203  1.00  0.00           H  
ATOM    460 HH22 ARG A  32      17.236   0.626 -31.185  1.00  0.00           H  
ATOM    461  CZ  ARG A  32      15.732   1.921 -31.050  1.00  0.00           C  
ATOM    462  N   ARG A  33       8.236   2.738 -31.703  1.00  0.00           N  
ATOM    463  H   ARG A  33       8.702   1.907 -31.367  1.00  0.00           H  
ATOM    464  CA  ARG A  33       6.946   3.100 -31.102  1.00  0.00           C  
ATOM    465  HA  ARG A  33       6.298   3.470 -31.897  1.00  0.00           H  
ATOM    466  C   ARG A  33       7.164   4.255 -30.119  1.00  0.00           C  
ATOM    467  CB  ARG A  33       6.296   1.839 -30.499  1.00  0.00           C  
ATOM    468  HB2 ARG A  33       6.103   1.136 -31.309  1.00  0.00           H  
ATOM    469  HB3 ARG A  33       7.006   1.363 -29.822  1.00  0.00           H  
ATOM    470  O   ARG A  33       8.185   4.343 -29.443  1.00  0.00           O  
ATOM    471  CG  ARG A  33       4.979   2.073 -29.740  1.00  0.00           C  
ATOM    472  HG2 ARG A  33       5.172   2.741 -28.901  1.00  0.00           H  
ATOM    473  HG3 ARG A  33       4.238   2.525 -30.398  1.00  0.00           H  
ATOM    474  CD  ARG A  33       4.443   0.743 -29.188  1.00  0.00           C  
ATOM    475  HD2 ARG A  33       5.271   0.194 -28.741  1.00  0.00           H  
ATOM    476  HD3 ARG A  33       4.033   0.149 -30.006  1.00  0.00           H  
ATOM    477  NE  ARG A  33       3.413   0.948 -28.152  1.00  0.00           N  
ATOM    478  HE  ARG A  33       3.092   1.890 -27.979  1.00  0.00           H  
ATOM    479  NH1 ARG A  33       3.202  -1.252 -27.504  1.00  0.00           N  
ATOM    480 HH11 ARG A  33       2.705  -1.954 -26.975  1.00  0.00           H  
ATOM    481 HH12 ARG A  33       4.044  -1.523 -27.993  1.00  0.00           H  
ATOM    482  NH2 ARG A  33       2.023   0.303 -26.462  1.00  0.00           N  
ATOM    483 HH21 ARG A  33       1.664   1.243 -26.367  1.00  0.00           H  
ATOM    484 HH22 ARG A  33       1.696  -0.442 -25.863  1.00  0.00           H  
ATOM    485  CZ  ARG A  33       2.887   0.003 -27.385  1.00  0.00           C  
ATOM    486  N   MET A  34       6.200   5.170 -30.063  1.00  0.00           N  
ATOM    487  H   MET A  34       5.387   5.048 -30.649  1.00  0.00           H  
ATOM    488  CA  MET A  34       6.166   6.237 -29.064  1.00  0.00           C  
ATOM    489  HA  MET A  34       7.064   6.194 -28.448  1.00  0.00           H  
ATOM    490  C   MET A  34       4.968   6.017 -28.148  1.00  0.00           C  
ATOM    491  CB  MET A  34       6.124   7.625 -29.721  1.00  0.00           C  
ATOM    492  HB2 MET A  34       6.032   8.370 -28.930  1.00  0.00           H  
ATOM    493  HB3 MET A  34       5.250   7.704 -30.368  1.00  0.00           H  
ATOM    494  O   MET A  34       3.847   5.839 -28.622  1.00  0.00           O  
ATOM    495  CG  MET A  34       7.392   7.934 -30.528  1.00  0.00           C  
ATOM    496  HG2 MET A  34       7.342   7.417 -31.486  1.00  0.00           H  
ATOM    497  HG3 MET A  34       8.252   7.543 -29.984  1.00  0.00           H  
ATOM    498  SD  MET A  34       7.692   9.705 -30.814  1.00  0.00           S  
ATOM    499  CE  MET A  34       6.211  10.164 -31.753  1.00  0.00           C  
ATOM    500  HE1 MET A  34       5.325  10.035 -31.132  1.00  0.00           H  
ATOM    501  HE2 MET A  34       6.285  11.209 -32.056  1.00  0.00           H  
ATOM    502  HE3 MET A  34       6.131   9.535 -32.639  1.00  0.00           H  
ATOM    503  N   GLY A  35       5.196   6.061 -26.834  1.00  0.00           N  
ATOM    504  H   GLY A  35       6.151   6.111 -26.508  1.00  0.00           H  
ATOM    505  CA  GLY A  35       4.140   5.946 -25.823  1.00  0.00           C  
ATOM    506  HA2 GLY A  35       4.598   5.839 -24.839  1.00  0.00           H  
ATOM    507  HA3 GLY A  35       3.537   5.060 -26.020  1.00  0.00           H  
ATOM    508  C   GLY A  35       3.216   7.168 -25.789  1.00  0.00           C  
ATOM    509  O   GLY A  35       2.126   7.102 -25.226  1.00  0.00           O  
ATOM    510  N   ASN A  36       3.630   8.270 -26.432  1.00  0.00           N  
ATOM    511  H   ASN A  36       4.511   8.208 -26.921  1.00  0.00           H  
ATOM    512  CA  ASN A  36       2.937   9.561 -26.465  1.00  0.00           C  
ATOM    513  HA  ASN A  36       3.629  10.283 -26.899  1.00  0.00           H  
ATOM    514  C   ASN A  36       2.627  10.112 -25.064  1.00  0.00           C  
ATOM    515  CB  ASN A  36       1.717   9.486 -27.401  1.00  0.00           C  
ATOM    516  HB2 ASN A  36       1.186  10.438 -27.384  1.00  0.00           H  
ATOM    517  HB3 ASN A  36       1.035   8.714 -27.043  1.00  0.00           H  
ATOM    518  O   ASN A  36       1.584  10.729 -24.837  1.00  0.00           O  
ATOM    519  CG  ASN A  36       2.097   9.210 -28.842  1.00  0.00           C  
ATOM    520  ND2 ASN A  36       1.289   8.466 -29.557  1.00  0.00           N  
ATOM    521 HD21 ASN A  36       0.507   8.003 -29.115  1.00  0.00           H  
ATOM    522 HD22 ASN A  36       1.614   8.221 -30.481  1.00  0.00           H  
ATOM    523  OD1 ASN A  36       3.105   9.672 -29.351  1.00  0.00           O  
ATOM    524  N   TYR A  37       3.541   9.892 -24.116  1.00  0.00           N  
ATOM    525  H   TYR A  37       4.373   9.365 -24.338  1.00  0.00           H  
ATOM    526  CA  TYR A  37       3.412  10.428 -22.769  1.00  0.00           C  
ATOM    527  HA  TYR A  37       2.430  10.145 -22.391  1.00  0.00           H  
ATOM    528  C   TYR A  37       3.485  11.953 -22.782  1.00  0.00           C  
ATOM    529  CB  TYR A  37       4.470   9.823 -21.844  1.00  0.00           C  
ATOM    530  HB2 TYR A  37       4.320  10.210 -20.836  1.00  0.00           H  
ATOM    531  HB3 TYR A  37       5.455  10.150 -22.179  1.00  0.00           H  
ATOM    532  O   TYR A  37       4.277  12.566 -23.501  1.00  0.00           O  
ATOM    533  CG  TYR A  37       4.435   8.310 -21.779  1.00  0.00           C  
ATOM    534  CD1 TYR A  37       3.235   7.628 -21.485  1.00  0.00           C  
ATOM    535  HD1 TYR A  37       2.322   8.175 -21.305  1.00  0.00           H  
ATOM    536  CD2 TYR A  37       5.617   7.581 -21.989  1.00  0.00           C  
ATOM    537  HD2 TYR A  37       6.545   8.097 -22.186  1.00  0.00           H  
ATOM    538  CE1 TYR A  37       3.226   6.223 -21.398  1.00  0.00           C  
ATOM    539  HE1 TYR A  37       2.324   5.684 -21.148  1.00  0.00           H  
ATOM    540  CE2 TYR A  37       5.613   6.178 -21.872  1.00  0.00           C  
ATOM    541  HE2 TYR A  37       6.527   5.612 -21.973  1.00  0.00           H  
ATOM    542  OH  TYR A  37       4.421   4.155 -21.380  1.00  0.00           O  
ATOM    543  HH  TYR A  37       5.288   3.836 -21.119  1.00  0.00           H  
ATOM    544  CZ  TYR A  37       4.421   5.496 -21.568  1.00  0.00           C  
ATOM    545  N   LYS A  38       2.639  12.582 -21.966  1.00  0.00           N  
ATOM    546  H   LYS A  38       2.071  12.021 -21.347  1.00  0.00           H  
ATOM    547  CA  LYS A  38       2.705  14.028 -21.762  1.00  0.00           C  
ATOM    548  HA  LYS A  38       2.834  14.490 -22.741  1.00  0.00           H  
ATOM    549  C   LYS A  38       3.927  14.365 -20.899  1.00  0.00           C  
ATOM    550  CB  LYS A  38       1.414  14.557 -21.131  1.00  0.00           C  
ATOM    551  HB2 LYS A  38       1.200  14.000 -20.219  1.00  0.00           H  
ATOM    552  HB3 LYS A  38       1.560  15.604 -20.866  1.00  0.00           H  
ATOM    553  O   LYS A  38       4.240  13.600 -19.986  1.00  0.00           O  
ATOM    554  CG  LYS A  38       0.229  14.452 -22.101  1.00  0.00           C  
ATOM    555  HG2 LYS A  38       0.038  13.406 -22.338  1.00  0.00           H  
ATOM    556  HG3 LYS A  38       0.463  14.989 -23.021  1.00  0.00           H  
ATOM    557  CD  LYS A  38      -1.023  15.062 -21.464  1.00  0.00           C  
ATOM    558  HD2 LYS A  38      -1.242  14.526 -20.541  1.00  0.00           H  
ATOM    559  HD3 LYS A  38      -0.834  16.110 -21.228  1.00  0.00           H  
ATOM    560  CE  LYS A  38      -2.216  14.953 -22.416  1.00  0.00           C  
ATOM    561  HE2 LYS A  38      -1.999  15.522 -23.320  1.00  0.00           H  
ATOM    562  HE3 LYS A  38      -2.335  13.907 -22.699  1.00  0.00           H  
ATOM    563  NZ  LYS A  38      -3.456  15.448 -21.767  1.00  0.00           N  
ATOM    564  HZ1 LYS A  38      -4.247  15.362 -22.389  1.00  0.00           H  
ATOM    565  HZ2 LYS A  38      -3.653  14.902 -20.941  1.00  0.00           H  
ATOM    566  HZ3 LYS A  38      -3.355  16.411 -21.480  1.00  0.00           H  
ATOM    567  N   PRO A  39       4.575  15.521 -21.125  1.00  0.00           N  
ATOM    568  CA  PRO A  39       5.601  16.019 -20.219  1.00  0.00           C  
ATOM    569  HA  PRO A  39       6.458  15.346 -20.260  1.00  0.00           H  
ATOM    570  C   PRO A  39       5.087  16.117 -18.780  1.00  0.00           C  
ATOM    571  CB  PRO A  39       6.002  17.396 -20.758  1.00  0.00           C  
ATOM    572  HB2 PRO A  39       7.067  17.588 -20.620  1.00  0.00           H  
ATOM    573  HB3 PRO A  39       5.411  18.175 -20.276  1.00  0.00           H  
ATOM    574  O   PRO A  39       3.897  16.352 -18.549  1.00  0.00           O  
ATOM    575  CG  PRO A  39       5.627  17.326 -22.237  1.00  0.00           C  
ATOM    576  HG2 PRO A  39       5.420  18.312 -22.651  1.00  0.00           H  
ATOM    577  HG3 PRO A  39       6.427  16.836 -22.792  1.00  0.00           H  
ATOM    578  CD  PRO A  39       4.388  16.437 -22.238  1.00  0.00           C  
ATOM    579  HD2 PRO A  39       3.495  17.040 -22.069  1.00  0.00           H  
ATOM    580  HD3 PRO A  39       4.322  15.909 -23.189  1.00  0.00           H  
ATOM    581  N   SER A  40       5.997  15.982 -17.815  1.00  0.00           N  
ATOM    582  H   SER A  40       6.956  15.797 -18.072  1.00  0.00           H  
ATOM    583  CA  SER A  40       5.674  16.189 -16.404  1.00  0.00           C  
ATOM    584  HA  SER A  40       4.924  15.455 -16.110  1.00  0.00           H  
ATOM    585  C   SER A  40       5.123  17.598 -16.181  1.00  0.00           C  
ATOM    586  CB  SER A  40       6.918  15.992 -15.535  1.00  0.00           C  
ATOM    587  HB2 SER A  40       7.498  15.151 -15.916  1.00  0.00           H  
ATOM    588  HB3 SER A  40       7.541  16.885 -15.561  1.00  0.00           H  
ATOM    589  O   SER A  40       5.707  18.577 -16.647  1.00  0.00           O  
ATOM    590  OG  SER A  40       6.535  15.706 -14.208  1.00  0.00           O  
ATOM    591  HG  SER A  40       6.774  14.786 -14.073  1.00  0.00           H  
ATOM    592  N   ILE A  41       4.023  17.723 -15.435  1.00  0.00           N  
ATOM    593  H   ILE A  41       3.523  16.887 -15.170  1.00  0.00           H  
ATOM    594  CA  ILE A  41       3.504  19.038 -15.023  1.00  0.00           C  
ATOM    595  HA  ILE A  41       3.528  19.702 -15.887  1.00  0.00           H  
ATOM    596  C   ILE A  41       4.353  19.709 -13.937  1.00  0.00           C  
ATOM    597  CB  ILE A  41       2.052  18.940 -14.531  1.00  0.00           C  
ATOM    598  HB  ILE A  41       1.750  19.939 -14.218  1.00  0.00           H  
ATOM    599  O   ILE A  41       4.107  20.866 -13.582  1.00  0.00           O  
ATOM    600  CG1 ILE A  41       1.916  17.991 -13.320  1.00  0.00           C  
ATOM    601 HG12 ILE A  41       1.900  16.957 -13.666  1.00  0.00           H  
ATOM    602 HG13 ILE A  41       2.762  18.105 -12.642  1.00  0.00           H  
ATOM    603  CG2 ILE A  41       1.128  18.535 -15.684  1.00  0.00           C  
ATOM    604 HG21 ILE A  41       0.092  18.691 -15.383  1.00  0.00           H  
ATOM    605 HG22 ILE A  41       1.327  19.152 -16.560  1.00  0.00           H  
ATOM    606 HG23 ILE A  41       1.280  17.489 -15.950  1.00  0.00           H  
ATOM    607  CD1 ILE A  41       0.654  18.256 -12.510  1.00  0.00           C  
ATOM    608 HD11 ILE A  41       0.603  17.545 -11.685  1.00  0.00           H  
ATOM    609 HD12 ILE A  41       0.707  19.267 -12.104  1.00  0.00           H  
ATOM    610 HD13 ILE A  41      -0.227  18.142 -13.141  1.00  0.00           H  
ATOM    611  N   TRP A  42       5.294  18.974 -13.347  1.00  0.00           N  
ATOM    612  H   TRP A  42       5.479  18.045 -13.696  1.00  0.00           H  
ATOM    613  CA  TRP A  42       6.094  19.453 -12.234  1.00  0.00           C  
ATOM    614  HA  TRP A  42       5.484  20.134 -11.641  1.00  0.00           H  
ATOM    615  C   TRP A  42       7.307  20.222 -12.743  1.00  0.00           C  
ATOM    616  CB  TRP A  42       6.479  18.287 -11.325  1.00  0.00           C  
ATOM    617  HB2 TRP A  42       7.178  17.639 -11.854  1.00  0.00           H  
ATOM    618  HB3 TRP A  42       6.990  18.693 -10.452  1.00  0.00           H  
ATOM    619  O   TRP A  42       8.083  19.735 -13.562  1.00  0.00           O  
ATOM    620  CG  TRP A  42       5.318  17.469 -10.852  1.00  0.00           C  
ATOM    621  CD1 TRP A  42       5.108  16.168 -11.150  1.00  0.00           C  
ATOM    622  HD1 TRP A  42       5.766  15.557 -11.750  1.00  0.00           H  
ATOM    623  CD2 TRP A  42       4.198  17.869 -10.002  1.00  0.00           C  
ATOM    624  CE2 TRP A  42       3.322  16.751  -9.865  1.00  0.00           C  
ATOM    625  CE3 TRP A  42       3.854  19.045  -9.296  1.00  0.00           C  
ATOM    626  HE3 TRP A  42       4.518  19.896  -9.344  1.00  0.00           H  
ATOM    627  NE1 TRP A  42       3.949  15.733 -10.543  1.00  0.00           N  
ATOM    628  HE1 TRP A  42       3.686  14.759 -10.498  1.00  0.00           H  
ATOM    629  CH2 TRP A  42       1.858  17.968  -8.380  1.00  0.00           C  
ATOM    630  HH2 TRP A  42       0.993  17.975  -7.734  1.00  0.00           H  
ATOM    631  CZ2 TRP A  42       2.160  16.793  -9.084  1.00  0.00           C  
ATOM    632  HZ2 TRP A  42       1.539  15.915  -8.989  1.00  0.00           H  
ATOM    633  CZ3 TRP A  42       2.705  19.089  -8.480  1.00  0.00           C  
ATOM    634  HZ3 TRP A  42       2.499  19.973  -7.894  1.00  0.00           H  
ATOM    635  N   ASN A  43       7.485  21.436 -12.229  1.00  0.00           N  
ATOM    636  H   ASN A  43       6.824  21.782 -11.548  1.00  0.00           H  
ATOM    637  CA  ASN A  43       8.651  22.247 -12.540  1.00  0.00           C  
ATOM    638  HA  ASN A  43       8.905  22.115 -13.592  1.00  0.00           H  
ATOM    639  C   ASN A  43       9.848  21.759 -11.706  1.00  0.00           C  
ATOM    640  CB  ASN A  43       8.282  23.727 -12.330  1.00  0.00           C  
ATOM    641  HB2 ASN A  43       7.455  23.979 -12.995  1.00  0.00           H  
ATOM    642  HB3 ASN A  43       7.964  23.892 -11.301  1.00  0.00           H  
ATOM    643  O   ASN A  43       9.851  21.903 -10.484  1.00  0.00           O  
ATOM    644  CG  ASN A  43       9.447  24.654 -12.618  1.00  0.00           C  
ATOM    645  ND2 ASN A  43       9.232  25.783 -13.244  1.00  0.00           N  
ATOM    646 HD21 ASN A  43      10.066  26.312 -13.455  1.00  0.00           H  
ATOM    647 HD22 ASN A  43       8.316  26.035 -13.586  1.00  0.00           H  
ATOM    648  OD1 ASN A  43      10.577  24.381 -12.276  1.00  0.00           O  
ATOM    649  N   TYR A  44      10.866  21.206 -12.368  1.00  0.00           N  
ATOM    650  H   TYR A  44      10.793  21.092 -13.369  1.00  0.00           H  
ATOM    651  CA  TYR A  44      12.051  20.664 -11.703  1.00  0.00           C  
ATOM    652  HA  TYR A  44      11.720  20.033 -10.879  1.00  0.00           H  
ATOM    653  C   TYR A  44      12.958  21.726 -11.080  1.00  0.00           C  
ATOM    654  CB  TYR A  44      12.834  19.775 -12.673  1.00  0.00           C  
ATOM    655  HB2 TYR A  44      12.769  20.168 -13.688  1.00  0.00           H  
ATOM    656  HB3 TYR A  44      13.888  19.782 -12.395  1.00  0.00           H  
ATOM    657  O   TYR A  44      13.620  21.422 -10.092  1.00  0.00           O  
ATOM    658  CG  TYR A  44      12.347  18.346 -12.639  1.00  0.00           C  
ATOM    659  CD1 TYR A  44      13.047  17.398 -11.870  1.00  0.00           C  
ATOM    660  HD1 TYR A  44      13.945  17.684 -11.342  1.00  0.00           H  
ATOM    661  CD2 TYR A  44      11.165  17.980 -13.312  1.00  0.00           C  
ATOM    662  HD2 TYR A  44      10.615  18.707 -13.891  1.00  0.00           H  
ATOM    663  CE1 TYR A  44      12.582  16.077 -11.792  1.00  0.00           C  
ATOM    664  HE1 TYR A  44      13.123  15.353 -11.202  1.00  0.00           H  
ATOM    665  CE2 TYR A  44      10.690  16.659 -13.228  1.00  0.00           C  
ATOM    666  HE2 TYR A  44       9.786  16.362 -13.738  1.00  0.00           H  
ATOM    667  OH  TYR A  44      10.948  14.438 -12.411  1.00  0.00           O  
ATOM    668  HH  TYR A  44      11.618  13.823 -12.102  1.00  0.00           H  
ATOM    669  CZ  TYR A  44      11.405  15.708 -12.477  1.00  0.00           C  
ATOM    670  N   ASP A  45      12.968  22.965 -11.572  1.00  0.00           N  
ATOM    671  H   ASP A  45      12.397  23.197 -12.372  1.00  0.00           H  
ATOM    672  CA  ASP A  45      13.677  24.061 -10.900  1.00  0.00           C  
ATOM    673  HA  ASP A  45      14.708  23.761 -10.712  1.00  0.00           H  
ATOM    674  C   ASP A  45      13.014  24.362  -9.552  1.00  0.00           C  
ATOM    675  CB  ASP A  45      13.706  25.329 -11.769  1.00  0.00           C  
ATOM    676  HB2 ASP A  45      12.691  25.695 -11.926  1.00  0.00           H  
ATOM    677  HB3 ASP A  45      14.247  26.103 -11.225  1.00  0.00           H  
ATOM    678  O   ASP A  45      13.688  24.478  -8.527  1.00  0.00           O  
ATOM    679  CG  ASP A  45      14.393  25.133 -13.121  1.00  0.00           C  
ATOM    680  OD1 ASP A  45      15.319  24.294 -13.185  1.00  0.00           O  
ATOM    681  OD2 ASP A  45      13.971  25.829 -14.071  1.00  0.00           O  
ATOM    682  N   PHE A  46      11.676  24.390  -9.524  1.00  0.00           N  
ATOM    683  H   PHE A  46      11.189  24.260 -10.399  1.00  0.00           H  
ATOM    684  CA  PHE A  46      10.918  24.519  -8.281  1.00  0.00           C  
ATOM    685  HA  PHE A  46      11.271  25.407  -7.756  1.00  0.00           H  
ATOM    686  C   PHE A  46      11.162  23.329  -7.350  1.00  0.00           C  
ATOM    687  CB  PHE A  46       9.422  24.701  -8.561  1.00  0.00           C  
ATOM    688  HB2 PHE A  46       9.264  25.674  -9.026  1.00  0.00           H  
ATOM    689  HB3 PHE A  46       9.090  23.939  -9.266  1.00  0.00           H  
ATOM    690  O   PHE A  46      11.493  23.547  -6.186  1.00  0.00           O  
ATOM    691  CG  PHE A  46       8.571  24.604  -7.309  1.00  0.00           C  
ATOM    692  CD1 PHE A  46       7.785  23.459  -7.071  1.00  0.00           C  
ATOM    693  HD1 PHE A  46       7.770  22.653  -7.790  1.00  0.00           H  
ATOM    694  CD2 PHE A  46       8.625  25.627  -6.344  1.00  0.00           C  
ATOM    695  HD2 PHE A  46       9.256  26.489  -6.500  1.00  0.00           H  
ATOM    696  CE1 PHE A  46       7.036  23.353  -5.886  1.00  0.00           C  
ATOM    697  HE1 PHE A  46       6.438  22.473  -5.700  1.00  0.00           H  
ATOM    698  CE2 PHE A  46       7.881  25.517  -5.157  1.00  0.00           C  
ATOM    699  HE2 PHE A  46       7.939  26.294  -4.408  1.00  0.00           H  
ATOM    700  CZ  PHE A  46       7.079  24.385  -4.932  1.00  0.00           C  
ATOM    701  HZ  PHE A  46       6.516  24.305  -4.014  1.00  0.00           H  
ATOM    702  N   LEU A  47      11.060  22.088  -7.842  1.00  0.00           N  
ATOM    703  H   LEU A  47      10.786  21.971  -8.808  1.00  0.00           H  
ATOM    704  CA  LEU A  47      11.301  20.907  -7.009  1.00  0.00           C  
ATOM    705  HA  LEU A  47      10.613  20.935  -6.163  1.00  0.00           H  
ATOM    706  C   LEU A  47      12.710  20.930  -6.405  1.00  0.00           C  
ATOM    707  CB  LEU A  47      11.072  19.603  -7.793  1.00  0.00           C  
ATOM    708  HB2 LEU A  47      11.729  19.595  -8.662  1.00  0.00           H  
ATOM    709  HB3 LEU A  47      11.381  18.782  -7.145  1.00  0.00           H  
ATOM    710  O   LEU A  47      12.847  20.758  -5.201  1.00  0.00           O  
ATOM    711  CG  LEU A  47       9.631  19.315  -8.255  1.00  0.00           C  
ATOM    712  HG  LEU A  47       9.327  20.042  -9.008  1.00  0.00           H  
ATOM    713  CD1 LEU A  47       9.589  17.925  -8.892  1.00  0.00           C  
ATOM    714 HD11 LEU A  47      10.240  17.901  -9.766  1.00  0.00           H  
ATOM    715 HD12 LEU A  47       9.925  17.173  -8.178  1.00  0.00           H  
ATOM    716 HD13 LEU A  47       8.575  17.680  -9.205  1.00  0.00           H  
ATOM    717  CD2 LEU A  47       8.609  19.367  -7.117  1.00  0.00           C  
ATOM    718 HD21 LEU A  47       8.540  20.381  -6.722  1.00  0.00           H  
ATOM    719 HD22 LEU A  47       7.627  19.075  -7.490  1.00  0.00           H  
ATOM    720 HD23 LEU A  47       8.906  18.687  -6.319  1.00  0.00           H  
ATOM    721  N   GLN A  48      13.744  21.231  -7.196  1.00  0.00           N  
ATOM    722  H   GLN A  48      13.573  21.394  -8.178  1.00  0.00           H  
ATOM    723  CA  GLN A  48      15.123  21.356  -6.707  1.00  0.00           C  
ATOM    724  HA  GLN A  48      15.430  20.416  -6.248  1.00  0.00           H  
ATOM    725  C   GLN A  48      15.283  22.456  -5.651  1.00  0.00           C  
ATOM    726  CB  GLN A  48      16.048  21.659  -7.890  1.00  0.00           C  
ATOM    727  HB2 GLN A  48      17.015  21.989  -7.511  1.00  0.00           H  
ATOM    728  HB3 GLN A  48      15.626  22.466  -8.488  1.00  0.00           H  
ATOM    729  O   GLN A  48      16.061  22.300  -4.706  1.00  0.00           O  
ATOM    730  CG  GLN A  48      16.284  20.425  -8.765  1.00  0.00           C  
ATOM    731  HG2 GLN A  48      15.344  19.983  -9.095  1.00  0.00           H  
ATOM    732  HG3 GLN A  48      16.817  19.680  -8.176  1.00  0.00           H  
ATOM    733  CD  GLN A  48      17.129  20.794  -9.972  1.00  0.00           C  
ATOM    734  NE2 GLN A  48      16.528  21.297 -11.027  1.00  0.00           N  
ATOM    735 HE21 GLN A  48      15.534  21.475 -11.002  1.00  0.00           H  
ATOM    736 HE22 GLN A  48      17.099  21.630 -11.791  1.00  0.00           H  
ATOM    737  OE1 GLN A  48      18.344  20.679  -9.935  1.00  0.00           O  
ATOM    738  N   SER A  49      14.536  23.556  -5.786  1.00  0.00           N  
ATOM    739  H   SER A  49      13.968  23.648  -6.616  1.00  0.00           H  
ATOM    740  CA  SER A  49      14.554  24.665  -4.828  1.00  0.00           C  
ATOM    741  HA  SER A  49      15.593  24.958  -4.676  1.00  0.00           H  
ATOM    742  C   SER A  49      13.992  24.292  -3.449  1.00  0.00           C  
ATOM    743  CB  SER A  49      13.820  25.873  -5.420  1.00  0.00           C  
ATOM    744  HB2 SER A  49      14.184  26.773  -4.926  1.00  0.00           H  
ATOM    745  HB3 SER A  49      14.050  25.964  -6.481  1.00  0.00           H  
ATOM    746  O   SER A  49      14.346  24.922  -2.450  1.00  0.00           O  
ATOM    747  OG  SER A  49      12.420  25.812  -5.229  1.00  0.00           O  
ATOM    748  HG  SER A  49      12.090  24.975  -5.561  1.00  0.00           H  
ATOM    749  N   LEU A  50      13.175  23.232  -3.355  1.00  0.00           N  
ATOM    750  H   LEU A  50      12.928  22.732  -4.197  1.00  0.00           H  
ATOM    751  CA  LEU A  50      12.614  22.763  -2.084  1.00  0.00           C  
ATOM    752  HA  LEU A  50      12.084  23.590  -1.611  1.00  0.00           H  
ATOM    753  C   LEU A  50      13.696  22.321  -1.090  1.00  0.00           C  
ATOM    754  CB  LEU A  50      11.627  21.609  -2.322  1.00  0.00           C  
ATOM    755  HB2 LEU A  50      11.306  21.239  -1.348  1.00  0.00           H  
ATOM    756  HB3 LEU A  50      12.153  20.789  -2.811  1.00  0.00           H  
ATOM    757  O   LEU A  50      13.502  22.463   0.114  1.00  0.00           O  
ATOM    758  CG  LEU A  50      10.365  21.962  -3.126  1.00  0.00           C  
ATOM    759  HG  LEU A  50      10.647  22.379  -4.093  1.00  0.00           H  
ATOM    760  CD1 LEU A  50       9.536  20.702  -3.373  1.00  0.00           C  
ATOM    761 HD11 LEU A  50      10.147  19.971  -3.901  1.00  0.00           H  
ATOM    762 HD12 LEU A  50       8.670  20.948  -3.988  1.00  0.00           H  
ATOM    763 HD13 LEU A  50       9.206  20.275  -2.426  1.00  0.00           H  
ATOM    764  CD2 LEU A  50       9.489  22.974  -2.384  1.00  0.00           C  
ATOM    765 HD21 LEU A  50       8.555  23.116  -2.927  1.00  0.00           H  
ATOM    766 HD22 LEU A  50      10.002  23.934  -2.334  1.00  0.00           H  
ATOM    767 HD23 LEU A  50       9.268  22.618  -1.378  1.00  0.00           H  
ATOM    768  N   ALA A  51      14.862  21.876  -1.571  1.00  0.00           N  
ATOM    769  H   ALA A  51      14.972  21.803  -2.572  1.00  0.00           H  
ATOM    770  CA  ALA A  51      15.986  21.506  -0.709  1.00  0.00           C  
ATOM    771  HA  ALA A  51      15.637  20.791   0.036  1.00  0.00           H  
ATOM    772  C   ALA A  51      16.584  22.695   0.067  1.00  0.00           C  
ATOM    773  CB  ALA A  51      17.055  20.817  -1.563  1.00  0.00           C  
ATOM    774  HB1 ALA A  51      17.912  20.564  -0.939  1.00  0.00           H  
ATOM    775  HB2 ALA A  51      16.654  19.890  -1.974  1.00  0.00           H  
ATOM    776  HB3 ALA A  51      17.372  21.474  -2.373  1.00  0.00           H  
ATOM    777  O   ALA A  51      17.233  22.491   1.093  1.00  0.00           O  
ATOM    778  N   THR A  52      16.403  23.928  -0.421  1.00  0.00           N  
ATOM    779  H   THR A  52      15.874  24.032  -1.275  1.00  0.00           H  
ATOM    780  CA  THR A  52      17.058  25.128   0.126  1.00  0.00           C  
ATOM    781  HA  THR A  52      17.654  24.852   0.995  1.00  0.00           H  
ATOM    782  C   THR A  52      16.094  26.204   0.613  1.00  0.00           C  
ATOM    783  CB  THR A  52      18.014  25.749  -0.908  1.00  0.00           C  
ATOM    784  HB  THR A  52      18.407  26.689  -0.520  1.00  0.00           H  
ATOM    785  O   THR A  52      16.504  27.038   1.420  1.00  0.00           O  
ATOM    786  CG2 THR A  52      19.194  24.824  -1.212  1.00  0.00           C  
ATOM    787 HG21 THR A  52      18.838  23.905  -1.677  1.00  0.00           H  
ATOM    788 HG22 THR A  52      19.720  24.584  -0.288  1.00  0.00           H  
ATOM    789 HG23 THR A  52      19.879  25.328  -1.894  1.00  0.00           H  
ATOM    790  OG1 THR A  52      17.366  25.991  -2.137  1.00  0.00           O  
ATOM    791  HG1 THR A  52      17.109  26.914  -2.192  1.00  0.00           H  
ATOM    792  N   HIS A  53      14.851  26.243   0.120  1.00  0.00           N  
ATOM    793  H   HIS A  53      14.606  25.570  -0.592  1.00  0.00           H  
ATOM    794  CA  HIS A  53      14.008  27.440   0.240  1.00  0.00           C  
ATOM    795  HA  HIS A  53      14.528  28.180   0.848  1.00  0.00           H  
ATOM    796  C   HIS A  53      12.677  27.274   0.972  1.00  0.00           C  
ATOM    797  CB  HIS A  53      13.829  28.066  -1.152  1.00  0.00           C  
ATOM    798  HB2 HIS A  53      13.120  28.892  -1.085  1.00  0.00           H  
ATOM    799  HB3 HIS A  53      13.416  27.329  -1.841  1.00  0.00           H  
ATOM    800  O   HIS A  53      12.101  28.297   1.340  1.00  0.00           O  
ATOM    801  CG  HIS A  53      15.122  28.617  -1.701  1.00  0.00           C  
ATOM    802  CD2 HIS A  53      15.528  28.637  -3.007  1.00  0.00           C  
ATOM    803  HD2 HIS A  53      14.962  28.279  -3.854  1.00  0.00           H  
ATOM    804  ND1 HIS A  53      16.121  29.211  -0.963  1.00  0.00           N  
ATOM    805  HD1 HIS A  53      16.139  29.293   0.044  1.00  0.00           H  
ATOM    806  CE1 HIS A  53      17.102  29.579  -1.799  1.00  0.00           C  
ATOM    807  HE1 HIS A  53      18.026  30.055  -1.506  1.00  0.00           H  
ATOM    808  NE2 HIS A  53      16.796  29.225  -3.054  1.00  0.00           N  
ATOM    809  N   HIS A  54      12.194  26.059   1.250  1.00  0.00           N  
ATOM    810  H   HIS A  54      12.715  25.232   0.999  1.00  0.00           H  
ATOM    811  CA  HIS A  54      10.859  25.900   1.833  1.00  0.00           C  
ATOM    812  HA  HIS A  54      10.445  26.895   1.993  1.00  0.00           H  
ATOM    813  C   HIS A  54      10.845  25.283   3.236  1.00  0.00           C  
ATOM    814  CB  HIS A  54       9.899  25.271   0.815  1.00  0.00           C  
ATOM    815  HB2 HIS A  54       9.099  24.755   1.346  1.00  0.00           H  
ATOM    816  HB3 HIS A  54      10.421  24.538   0.200  1.00  0.00           H  
ATOM    817  O   HIS A  54      11.360  24.200   3.488  1.00  0.00           O  
ATOM    818  CG  HIS A  54       9.272  26.346  -0.048  1.00  0.00           C  
ATOM    819  CD2 HIS A  54       9.591  26.682  -1.338  1.00  0.00           C  
ATOM    820  HD2 HIS A  54      10.331  26.198  -1.958  1.00  0.00           H  
ATOM    821  ND1 HIS A  54       8.327  27.253   0.379  1.00  0.00           N  
ATOM    822  HD1 HIS A  54       7.858  27.246   1.274  1.00  0.00           H  
ATOM    823  CE1 HIS A  54       8.078  28.106  -0.627  1.00  0.00           C  
ATOM    824  HE1 HIS A  54       7.364  28.916  -0.594  1.00  0.00           H  
ATOM    825  NE2 HIS A  54       8.820  27.795  -1.699  1.00  0.00           N  
ATOM    826  N   ASN A  55      10.204  26.034   4.141  1.00  0.00           N  
ATOM    827  H   ASN A  55       9.833  26.909   3.799  1.00  0.00           H  
ATOM    828  CA  ASN A  55       9.765  25.652   5.480  1.00  0.00           C  
ATOM    829  HA  ASN A  55       9.339  26.546   5.936  1.00  0.00           H  
ATOM    830  C   ASN A  55      10.876  25.218   6.442  1.00  0.00           C  
ATOM    831  CB  ASN A  55       8.610  24.643   5.351  1.00  0.00           C  
ATOM    832  HB2 ASN A  55       8.970  23.745   4.848  1.00  0.00           H  
ATOM    833  HB3 ASN A  55       8.256  24.356   6.341  1.00  0.00           H  
ATOM    834  O   ASN A  55      10.843  24.104   6.966  1.00  0.00           O  
ATOM    835  CG  ASN A  55       7.426  25.202   4.586  1.00  0.00           C  
ATOM    836  ND2 ASN A  55       6.714  24.369   3.868  1.00  0.00           N  
ATOM    837 HD21 ASN A  55       5.924  24.736   3.358  1.00  0.00           H  
ATOM    838 HD22 ASN A  55       7.058  23.438   3.682  1.00  0.00           H  
ATOM    839  OD1 ASN A  55       7.144  26.392   4.612  1.00  0.00           O  
ATOM    840  N   ILE A  56      11.798  26.132   6.782  1.00  0.00           N  
ATOM    841  H   ILE A  56      11.796  27.023   6.304  1.00  0.00           H  
ATOM    842  CA  ILE A  56      12.476  26.034   8.083  1.00  0.00           C  
ATOM    843  HA  ILE A  56      12.987  25.073   8.143  1.00  0.00           H  
ATOM    844  C   ILE A  56      11.362  26.069   9.124  1.00  0.00           C  
ATOM    845  CB  ILE A  56      13.515  27.153   8.334  1.00  0.00           C  
ATOM    846  HB  ILE A  56      13.014  28.119   8.268  1.00  0.00           H  
ATOM    847  O   ILE A  56      10.763  27.117   9.371  1.00  0.00           O  
ATOM    848  CG1 ILE A  56      14.626  27.104   7.263  1.00  0.00           C  
ATOM    849 HG12 ILE A  56      15.153  26.152   7.327  1.00  0.00           H  
ATOM    850 HG13 ILE A  56      14.171  27.167   6.274  1.00  0.00           H  
ATOM    851  CG2 ILE A  56      14.121  27.009   9.749  1.00  0.00           C  
ATOM    852 HG21 ILE A  56      14.810  27.829   9.953  1.00  0.00           H  
ATOM    853 HG22 ILE A  56      13.342  27.051  10.510  1.00  0.00           H  
ATOM    854 HG23 ILE A  56      14.652  26.061   9.836  1.00  0.00           H  
ATOM    855  CD1 ILE A  56      15.647  28.245   7.363  1.00  0.00           C  
ATOM    856 HD11 ILE A  56      16.299  28.219   6.490  1.00  0.00           H  
ATOM    857 HD12 ILE A  56      15.132  29.206   7.390  1.00  0.00           H  
ATOM    858 HD13 ILE A  56      16.263  28.133   8.255  1.00  0.00           H  
ATOM    859  N   VAL A  57      11.044  24.904   9.687  1.00  0.00           N  
ATOM    860  H   VAL A  57      11.474  24.064   9.326  1.00  0.00           H  
ATOM    861  CA  VAL A  57      10.138  24.807  10.822  1.00  0.00           C  
ATOM    862  HA  VAL A  57       9.150  25.162  10.528  1.00  0.00           H  
ATOM    863  C   VAL A  57      10.718  25.715  11.890  1.00  0.00           C  
ATOM    864  CB  VAL A  57      10.021  23.369  11.347  1.00  0.00           C  
ATOM    865  HB  VAL A  57      11.007  23.015  11.650  1.00  0.00           H  
ATOM    866  O   VAL A  57      11.793  25.449  12.428  1.00  0.00           O  
ATOM    867  CG1 VAL A  57       9.088  23.326  12.563  1.00  0.00           C  
ATOM    868 HG11 VAL A  57       8.060  23.536  12.266  1.00  0.00           H  
ATOM    869 HG12 VAL A  57       9.147  22.342  13.028  1.00  0.00           H  
ATOM    870 HG13 VAL A  57       9.406  24.047  13.317  1.00  0.00           H  
ATOM    871  CG2 VAL A  57       9.479  22.419  10.274  1.00  0.00           C  
ATOM    872 HG21 VAL A  57      10.106  22.447   9.383  1.00  0.00           H  
ATOM    873 HG22 VAL A  57       9.500  21.397  10.654  1.00  0.00           H  
ATOM    874 HG23 VAL A  57       8.460  22.691   9.997  1.00  0.00           H  
ATOM    875  N   GLU A  58      10.033  26.824  12.149  1.00  0.00           N  
ATOM    876  H   GLU A  58       9.339  27.118  11.477  1.00  0.00           H  
ATOM    877  CA  GLU A  58      10.512  27.784  13.127  1.00  0.00           C  
ATOM    878  HA  GLU A  58      11.469  28.178  12.785  1.00  0.00           H  
ATOM    879  C   GLU A  58      10.720  27.096  14.479  1.00  0.00           C  
ATOM    880  CB  GLU A  58       9.533  28.944  13.286  1.00  0.00           C  
ATOM    881  HB2 GLU A  58       9.976  29.625  14.012  1.00  0.00           H  
ATOM    882  HB3 GLU A  58       8.596  28.569  13.697  1.00  0.00           H  
ATOM    883  O   GLU A  58       9.927  26.245  14.891  1.00  0.00           O  
ATOM    884  CG  GLU A  58       9.245  29.713  11.985  1.00  0.00           C  
ATOM    885  HG2 GLU A  58       8.782  29.041  11.263  1.00  0.00           H  
ATOM    886  HG3 GLU A  58      10.184  30.084  11.572  1.00  0.00           H  
ATOM    887  CD  GLU A  58       8.308  30.888  12.272  1.00  0.00           C  
ATOM    888  OE1 GLU A  58       7.380  31.176  11.492  1.00  0.00           O  
ATOM    889  OE2 GLU A  58       8.420  31.459  13.373  1.00  0.00           O  
ATOM    890  N   GLU A  59      11.759  27.495  15.209  1.00  0.00           N  
ATOM    891  H   GLU A  59      12.414  28.150  14.807  1.00  0.00           H  
ATOM    892  CA  GLU A  59      12.084  26.902  16.509  1.00  0.00           C  
ATOM    893  HA  GLU A  59      12.363  25.859  16.357  1.00  0.00           H  
ATOM    894  C   GLU A  59      10.884  26.942  17.478  1.00  0.00           C  
ATOM    895  CB  GLU A  59      13.284  27.664  17.086  1.00  0.00           C  
ATOM    896  HB2 GLU A  59      12.951  28.654  17.398  1.00  0.00           H  
ATOM    897  HB3 GLU A  59      14.041  27.780  16.309  1.00  0.00           H  
ATOM    898  O   GLU A  59      10.684  26.024  18.279  1.00  0.00           O  
ATOM    899  CG  GLU A  59      13.922  26.934  18.275  1.00  0.00           C  
ATOM    900  HG2 GLU A  59      13.142  26.681  18.993  1.00  0.00           H  
ATOM    901  HG3 GLU A  59      14.369  26.004  17.924  1.00  0.00           H  
ATOM    902  CD  GLU A  59      14.981  27.776  19.000  1.00  0.00           C  
ATOM    903  OE1 GLU A  59      15.257  27.437  20.177  1.00  0.00           O  
ATOM    904  OE2 GLU A  59      15.400  28.822  18.471  1.00  0.00           O  
ATOM    905  N   ARG A  60      10.027  27.970  17.364  1.00  0.00           N  
ATOM    906  H   ARG A  60      10.231  28.664  16.660  1.00  0.00           H  
ATOM    907  CA  ARG A  60       8.768  28.062  18.119  1.00  0.00           C  
ATOM    908  HA  ARG A  60       9.006  27.964  19.178  1.00  0.00           H  
ATOM    909  C   ARG A  60       7.799  26.915  17.820  1.00  0.00           C  
ATOM    910  CB  ARG A  60       8.088  29.433  17.923  1.00  0.00           C  
ATOM    911  HB2 ARG A  60       8.772  30.218  18.247  1.00  0.00           H  
ATOM    912  HB3 ARG A  60       7.217  29.465  18.577  1.00  0.00           H  
ATOM    913  O   ARG A  60       7.183  26.404  18.752  1.00  0.00           O  
ATOM    914  CG  ARG A  60       7.625  29.745  16.489  1.00  0.00           C  
ATOM    915  HG2 ARG A  60       7.063  28.911  16.070  1.00  0.00           H  
ATOM    916  HG3 ARG A  60       8.501  29.930  15.867  1.00  0.00           H  
ATOM    917  CD  ARG A  60       6.710  30.973  16.449  1.00  0.00           C  
ATOM    918  HD2 ARG A  60       5.791  30.757  16.994  1.00  0.00           H  
ATOM    919  HD3 ARG A  60       7.215  31.820  16.914  1.00  0.00           H  
ATOM    920  NE  ARG A  60       6.399  31.308  15.060  1.00  0.00           N  
ATOM    921  HE  ARG A  60       7.108  31.078  14.379  1.00  0.00           H  
ATOM    922  NH1 ARG A  60       4.620  32.731  15.313  1.00  0.00           N  
ATOM    923 HH11 ARG A  60       3.883  33.276  14.890  1.00  0.00           H  
ATOM    924 HH12 ARG A  60       4.483  32.425  16.266  1.00  0.00           H  
ATOM    925  NH2 ARG A  60       5.486  32.350  13.281  1.00  0.00           N  
ATOM    926 HH21 ARG A  60       6.216  31.951  12.708  1.00  0.00           H  
ATOM    927 HH22 ARG A  60       4.801  32.958  12.855  1.00  0.00           H  
ATOM    928  CZ  ARG A  60       5.498  32.124  14.564  1.00  0.00           C  
ATOM    929  N   HIS A  61       7.691  26.476  16.565  1.00  0.00           N  
ATOM    930  H   HIS A  61       8.318  26.850  15.867  1.00  0.00           H  
ATOM    931  CA  HIS A  61       6.808  25.382  16.161  1.00  0.00           C  
ATOM    932  HA  HIS A  61       5.817  25.548  16.585  1.00  0.00           H  
ATOM    933  C   HIS A  61       7.315  24.048  16.707  1.00  0.00           C  
ATOM    934  CB  HIS A  61       6.680  25.333  14.632  1.00  0.00           C  
ATOM    935  HB2 HIS A  61       7.671  25.203  14.198  1.00  0.00           H  
ATOM    936  HB3 HIS A  61       6.087  24.462  14.353  1.00  0.00           H  
ATOM    937  O   HIS A  61       6.514  23.276  17.225  1.00  0.00           O  
ATOM    938  CG  HIS A  61       6.047  26.551  14.007  1.00  0.00           C  
ATOM    939  CD2 HIS A  61       4.983  27.271  14.481  1.00  0.00           C  
ATOM    940  HD2 HIS A  61       4.429  27.075  15.387  1.00  0.00           H  
ATOM    941  ND1 HIS A  61       6.437  27.143  12.826  1.00  0.00           N  
ATOM    942  HD1 HIS A  61       7.198  26.849  12.231  1.00  0.00           H  
ATOM    943  CE1 HIS A  61       5.646  28.207  12.606  1.00  0.00           C  
ATOM    944  HE1 HIS A  61       5.733  28.888  11.772  1.00  0.00           H  
ATOM    945  NE2 HIS A  61       4.743  28.319  13.591  1.00  0.00           N  
ATOM    946  N   LEU A  62       8.634  23.819  16.694  1.00  0.00           N  
ATOM    947  H   LEU A  62       9.230  24.494  16.237  1.00  0.00           H  
ATOM    948  CA  LEU A  62       9.245  22.629  17.302  1.00  0.00           C  
ATOM    949  HA  LEU A  62       8.804  21.736  16.859  1.00  0.00           H  
ATOM    950  C   LEU A  62       8.961  22.557  18.808  1.00  0.00           C  
ATOM    951  CB  LEU A  62      10.767  22.632  17.055  1.00  0.00           C  
ATOM    952  HB2 LEU A  62      11.207  21.807  17.615  1.00  0.00           H  
ATOM    953  HB3 LEU A  62      11.186  23.557  17.452  1.00  0.00           H  
ATOM    954  O   LEU A  62       8.493  21.538  19.312  1.00  0.00           O  
ATOM    955  CG  LEU A  62      11.197  22.497  15.585  1.00  0.00           C  
ATOM    956  HG  LEU A  62      10.748  23.302  15.002  1.00  0.00           H  
ATOM    957  CD1 LEU A  62      12.714  22.615  15.468  1.00  0.00           C  
ATOM    958 HD11 LEU A  62      13.042  23.576  15.865  1.00  0.00           H  
ATOM    959 HD12 LEU A  62      13.201  21.808  16.017  1.00  0.00           H  
ATOM    960 HD13 LEU A  62      13.002  22.564  14.418  1.00  0.00           H  
ATOM    961  CD2 LEU A  62      10.781  21.150  15.004  1.00  0.00           C  
ATOM    962 HD21 LEU A  62      11.157  21.056  13.985  1.00  0.00           H  
ATOM    963 HD22 LEU A  62      11.171  20.334  15.612  1.00  0.00           H  
ATOM    964 HD23 LEU A  62       9.692  21.102  14.974  1.00  0.00           H  
ATOM    965  N   LYS A  63       9.190  23.663  19.529  1.00  0.00           N  
ATOM    966  H   LYS A  63       9.587  24.460  19.053  1.00  0.00           H  
ATOM    967  CA  LYS A  63       8.920  23.744  20.975  1.00  0.00           C  
ATOM    968  HA  LYS A  63       9.451  22.939  21.482  1.00  0.00           H  
ATOM    969  C   LYS A  63       7.440  23.539  21.292  1.00  0.00           C  
ATOM    970  CB  LYS A  63       9.400  25.098  21.519  1.00  0.00           C  
ATOM    971  HB2 LYS A  63       9.018  25.898  20.884  1.00  0.00           H  
ATOM    972  HB3 LYS A  63       9.004  25.238  22.525  1.00  0.00           H  
ATOM    973  O   LYS A  63       7.104  22.858  22.261  1.00  0.00           O  
ATOM    974  CG  LYS A  63      10.930  25.172  21.587  1.00  0.00           C  
ATOM    975  HG2 LYS A  63      11.352  24.940  20.609  1.00  0.00           H  
ATOM    976  HG3 LYS A  63      11.290  24.433  22.302  1.00  0.00           H  
ATOM    977  CD  LYS A  63      11.404  26.567  22.015  1.00  0.00           C  
ATOM    978  HD2 LYS A  63      11.032  26.803  23.012  1.00  0.00           H  
ATOM    979  HD3 LYS A  63      11.031  27.298  21.298  1.00  0.00           H  
ATOM    980  CE  LYS A  63      12.935  26.572  22.002  1.00  0.00           C  
ATOM    981  HE2 LYS A  63      13.261  26.145  21.054  1.00  0.00           H  
ATOM    982  HE3 LYS A  63      13.318  25.922  22.790  1.00  0.00           H  
ATOM    983  NZ  LYS A  63      13.521  27.928  22.109  1.00  0.00           N  
ATOM    984  HZ1 LYS A  63      13.599  28.265  23.058  1.00  0.00           H  
ATOM    985  HZ2 LYS A  63      14.436  27.877  21.685  1.00  0.00           H  
ATOM    986  HZ3 LYS A  63      13.037  28.583  21.512  1.00  0.00           H  
ATOM    987  N   LEU A  64       6.553  24.123  20.486  1.00  0.00           N  
ATOM    988  H   LEU A  64       6.891  24.698  19.728  1.00  0.00           H  
ATOM    989  CA  LEU A  64       5.113  23.970  20.658  1.00  0.00           C  
ATOM    990  HA  LEU A  64       4.881  24.179  21.702  1.00  0.00           H  
ATOM    991  C   LEU A  64       4.659  22.533  20.372  1.00  0.00           C  
ATOM    992  CB  LEU A  64       4.387  25.003  19.780  1.00  0.00           C  
ATOM    993  HB2 LEU A  64       4.732  26.000  20.055  1.00  0.00           H  
ATOM    994  HB3 LEU A  64       4.656  24.830  18.738  1.00  0.00           H  
ATOM    995  O   LEU A  64       3.903  21.981  21.169  1.00  0.00           O  
ATOM    996  CG  LEU A  64       2.854  24.958  19.901  1.00  0.00           C  
ATOM    997  HG  LEU A  64       2.493  23.994  19.543  1.00  0.00           H  
ATOM    998  CD1 LEU A  64       2.363  25.164  21.339  1.00  0.00           C  
ATOM    999 HD11 LEU A  64       2.768  26.095  21.735  1.00  0.00           H  
ATOM   1000 HD12 LEU A  64       2.667  24.322  21.961  1.00  0.00           H  
ATOM   1001 HD13 LEU A  64       1.274  25.214  21.341  1.00  0.00           H  
ATOM   1002  CD2 LEU A  64       2.240  26.051  19.028  1.00  0.00           C  
ATOM   1003 HD21 LEU A  64       1.153  25.967  19.031  1.00  0.00           H  
ATOM   1004 HD22 LEU A  64       2.601  25.959  18.004  1.00  0.00           H  
ATOM   1005 HD23 LEU A  64       2.518  27.038  19.398  1.00  0.00           H  
ATOM   1006  N   ALA A  65       5.146  21.914  19.295  1.00  0.00           N  
ATOM   1007  H   ALA A  65       5.761  22.416  18.671  1.00  0.00           H  
ATOM   1008  CA  ALA A  65       4.850  20.523  18.967  1.00  0.00           C  
ATOM   1009  HA  ALA A  65       3.773  20.413  18.842  1.00  0.00           H  
ATOM   1010  C   ALA A  65       5.283  19.580  20.099  1.00  0.00           C  
ATOM   1011  CB  ALA A  65       5.522  20.169  17.636  1.00  0.00           C  
ATOM   1012  HB1 ALA A  65       5.159  20.829  16.848  1.00  0.00           H  
ATOM   1013  HB2 ALA A  65       5.284  19.140  17.366  1.00  0.00           H  
ATOM   1014  HB3 ALA A  65       6.604  20.273  17.716  1.00  0.00           H  
ATOM   1015  O   ALA A  65       4.487  18.748  20.528  1.00  0.00           O  
ATOM   1016  N   GLU A  66       6.478  19.766  20.671  1.00  0.00           N  
ATOM   1017  H   GLU A  66       7.123  20.416  20.245  1.00  0.00           H  
ATOM   1018  CA  GLU A  66       6.951  18.935  21.786  1.00  0.00           C  
ATOM   1019  HA  GLU A  66       6.850  17.892  21.487  1.00  0.00           H  
ATOM   1020  C   GLU A  66       6.105  19.128  23.057  1.00  0.00           C  
ATOM   1021  CB  GLU A  66       8.440  19.224  22.043  1.00  0.00           C  
ATOM   1022  HB2 GLU A  66       8.546  20.229  22.450  1.00  0.00           H  
ATOM   1023  HB3 GLU A  66       8.977  19.192  21.095  1.00  0.00           H  
ATOM   1024  O   GLU A  66       5.728  18.160  23.722  1.00  0.00           O  
ATOM   1025  CG  GLU A  66       9.098  18.221  23.008  1.00  0.00           C  
ATOM   1026  HG2 GLU A  66      10.147  18.494  23.118  1.00  0.00           H  
ATOM   1027  HG3 GLU A  66       8.632  18.325  23.988  1.00  0.00           H  
ATOM   1028  CD  GLU A  66       9.010  16.749  22.546  1.00  0.00           C  
ATOM   1029  OE1 GLU A  66       9.045  15.852  23.417  1.00  0.00           O  
ATOM   1030  OE2 GLU A  66       8.875  16.487  21.328  1.00  0.00           O  
ATOM   1031  N   LYS A  67       5.710  20.372  23.364  1.00  0.00           N  
ATOM   1032  H   LYS A  67       6.052  21.129  22.790  1.00  0.00           H  
ATOM   1033  CA  LYS A  67       4.782  20.657  24.469  1.00  0.00           C  
ATOM   1034  HA  LYS A  67       5.211  20.257  25.388  1.00  0.00           H  
ATOM   1035  C   LYS A  67       3.437  19.949  24.272  1.00  0.00           C  
ATOM   1036  CB  LYS A  67       4.608  22.177  24.609  1.00  0.00           C  
ATOM   1037  HB2 LYS A  67       4.237  22.579  23.666  1.00  0.00           H  
ATOM   1038  HB3 LYS A  67       5.581  22.627  24.810  1.00  0.00           H  
ATOM   1039  O   LYS A  67       2.933  19.322  25.205  1.00  0.00           O  
ATOM   1040  CG  LYS A  67       3.632  22.557  25.734  1.00  0.00           C  
ATOM   1041  HG2 LYS A  67       4.040  22.243  26.694  1.00  0.00           H  
ATOM   1042  HG3 LYS A  67       2.674  22.061  25.578  1.00  0.00           H  
ATOM   1043  CD  LYS A  67       3.383  24.068  25.744  1.00  0.00           C  
ATOM   1044  HD2 LYS A  67       3.051  24.375  24.752  1.00  0.00           H  
ATOM   1045  HD3 LYS A  67       4.311  24.586  25.984  1.00  0.00           H  
ATOM   1046  CE  LYS A  67       2.300  24.413  26.772  1.00  0.00           C  
ATOM   1047  HE2 LYS A  67       2.669  24.158  27.765  1.00  0.00           H  
ATOM   1048  HE3 LYS A  67       1.426  23.795  26.567  1.00  0.00           H  
ATOM   1049  NZ  LYS A  67       1.933  25.850  26.703  1.00  0.00           N  
ATOM   1050  HZ1 LYS A  67       1.584  26.078  25.783  1.00  0.00           H  
ATOM   1051  HZ2 LYS A  67       1.214  26.076  27.375  1.00  0.00           H  
ATOM   1052  HZ3 LYS A  67       2.738  26.434  26.881  1.00  0.00           H  
ATOM   1053  N   LEU A  68       2.843  20.060  23.084  1.00  0.00           N  
ATOM   1054  H   LEU A  68       3.326  20.571  22.358  1.00  0.00           H  
ATOM   1055  CA  LEU A  68       1.551  19.443  22.768  1.00  0.00           C  
ATOM   1056  HA  LEU A  68       0.825  19.709  23.536  1.00  0.00           H  
ATOM   1057  C   LEU A  68       1.655  17.913  22.767  1.00  0.00           C  
ATOM   1058  CB  LEU A  68       1.052  19.955  21.410  1.00  0.00           C  
ATOM   1059  HB2 LEU A  68       0.170  19.377  21.133  1.00  0.00           H  
ATOM   1060  HB3 LEU A  68       1.831  19.767  20.671  1.00  0.00           H  
ATOM   1061  O   LEU A  68       0.778  17.245  23.309  1.00  0.00           O  
ATOM   1062  CG  LEU A  68       0.680  21.446  21.357  1.00  0.00           C  
ATOM   1063  HG  LEU A  68       1.482  22.050  21.782  1.00  0.00           H  
ATOM   1064  CD1 LEU A  68       0.473  21.855  19.902  1.00  0.00           C  
ATOM   1065 HD11 LEU A  68       1.396  21.678  19.351  1.00  0.00           H  
ATOM   1066 HD12 LEU A  68      -0.330  21.266  19.458  1.00  0.00           H  
ATOM   1067 HD13 LEU A  68       0.225  22.915  19.843  1.00  0.00           H  
ATOM   1068  CD2 LEU A  68      -0.603  21.772  22.116  1.00  0.00           C  
ATOM   1069 HD21 LEU A  68      -1.444  21.262  21.646  1.00  0.00           H  
ATOM   1070 HD22 LEU A  68      -0.518  21.462  23.158  1.00  0.00           H  
ATOM   1071 HD23 LEU A  68      -0.784  22.846  22.082  1.00  0.00           H  
ATOM   1072  N   LYS A  69       2.756  17.352  22.258  1.00  0.00           N  
ATOM   1073  H   LYS A  69       3.424  17.949  21.791  1.00  0.00           H  
ATOM   1074  CA  LYS A  69       3.056  15.919  22.337  1.00  0.00           C  
ATOM   1075  HA  LYS A  69       2.275  15.367  21.814  1.00  0.00           H  
ATOM   1076  C   LYS A  69       3.057  15.431  23.786  1.00  0.00           C  
ATOM   1077  CB  LYS A  69       4.395  15.667  21.635  1.00  0.00           C  
ATOM   1078  HB2 LYS A  69       5.178  16.226  22.147  1.00  0.00           H  
ATOM   1079  HB3 LYS A  69       4.326  16.038  20.612  1.00  0.00           H  
ATOM   1080  O   LYS A  69       2.408  14.432  24.083  1.00  0.00           O  
ATOM   1081  CG  LYS A  69       4.792  14.186  21.589  1.00  0.00           C  
ATOM   1082  HG2 LYS A  69       4.849  13.777  22.597  1.00  0.00           H  
ATOM   1083  HG3 LYS A  69       4.062  13.624  21.006  1.00  0.00           H  
ATOM   1084  CD  LYS A  69       6.168  14.093  20.930  1.00  0.00           C  
ATOM   1085  HD2 LYS A  69       6.871  14.698  21.502  1.00  0.00           H  
ATOM   1086  HD3 LYS A  69       6.108  14.500  19.920  1.00  0.00           H  
ATOM   1087  CE  LYS A  69       6.687  12.659  20.868  1.00  0.00           C  
ATOM   1088  HE2 LYS A  69       6.712  12.251  21.878  1.00  0.00           H  
ATOM   1089  HE3 LYS A  69       6.013  12.052  20.263  1.00  0.00           H  
ATOM   1090  NZ  LYS A  69       8.050  12.676  20.287  1.00  0.00           N  
ATOM   1091  HZ1 LYS A  69       8.633  13.313  20.809  1.00  0.00           H  
ATOM   1092  HZ2 LYS A  69       8.463  11.754  20.267  1.00  0.00           H  
ATOM   1093  HZ3 LYS A  69       8.014  13.036  19.344  1.00  0.00           H  
ATOM   1094  N   GLY A  70       3.696  16.163  24.703  1.00  0.00           N  
ATOM   1095  H   GLY A  70       4.255  16.940  24.382  1.00  0.00           H  
ATOM   1096  CA  GLY A  70       3.654  15.863  26.138  1.00  0.00           C  
ATOM   1097  HA2 GLY A  70       4.097  14.883  26.316  1.00  0.00           H  
ATOM   1098  HA3 GLY A  70       4.242  16.613  26.667  1.00  0.00           H  
ATOM   1099  C   GLY A  70       2.234  15.868  26.724  1.00  0.00           C  
ATOM   1100  O   GLY A  70       1.884  14.983  27.503  1.00  0.00           O  
ATOM   1101  N   GLN A  71       1.383  16.812  26.306  1.00  0.00           N  
ATOM   1102  H   GLN A  71       1.716  17.500  25.646  1.00  0.00           H  
ATOM   1103  CA  GLN A  71      -0.024  16.851  26.726  1.00  0.00           C  
ATOM   1104  HA  GLN A  71      -0.068  16.821  27.814  1.00  0.00           H  
ATOM   1105  C   GLN A  71      -0.815  15.642  26.217  1.00  0.00           C  
ATOM   1106  CB  GLN A  71      -0.703  18.140  26.245  1.00  0.00           C  
ATOM   1107  HB2 GLN A  71      -1.769  18.074  26.467  1.00  0.00           H  
ATOM   1108  HB3 GLN A  71      -0.590  18.238  25.165  1.00  0.00           H  
ATOM   1109  O   GLN A  71      -1.579  15.056  26.977  1.00  0.00           O  
ATOM   1110  CG  GLN A  71      -0.150  19.394  26.931  1.00  0.00           C  
ATOM   1111  HG2 GLN A  71       0.922  19.476  26.753  1.00  0.00           H  
ATOM   1112  HG3 GLN A  71      -0.310  19.306  28.006  1.00  0.00           H  
ATOM   1113  CD  GLN A  71      -0.818  20.674  26.440  1.00  0.00           C  
ATOM   1114  NE2 GLN A  71      -0.578  21.788  27.097  1.00  0.00           N  
ATOM   1115 HE21 GLN A  71      -0.075  21.738  27.971  1.00  0.00           H  
ATOM   1116 HE22 GLN A  71      -1.175  22.556  26.826  1.00  0.00           H  
ATOM   1117  OE1 GLN A  71      -1.582  20.723  25.491  1.00  0.00           O  
ATOM   1118  N   VAL A  72      -0.617  15.232  24.963  1.00  0.00           N  
ATOM   1119  H   VAL A  72       0.000  15.769  24.370  1.00  0.00           H  
ATOM   1120  CA  VAL A  72      -1.299  14.058  24.396  1.00  0.00           C  
ATOM   1121  HA  VAL A  72      -2.366  14.142  24.601  1.00  0.00           H  
ATOM   1122  C   VAL A  72      -0.827  12.763  25.064  1.00  0.00           C  
ATOM   1123  CB  VAL A  72      -1.125  14.008  22.871  1.00  0.00           C  
ATOM   1124  HB  VAL A  72      -0.060  14.013  22.639  1.00  0.00           H  
ATOM   1125  O   VAL A  72      -1.658  11.916  25.385  1.00  0.00           O  
ATOM   1126  CG1 VAL A  72      -1.774  12.759  22.261  1.00  0.00           C  
ATOM   1127 HG11 VAL A  72      -1.237  11.863  22.570  1.00  0.00           H  
ATOM   1128 HG12 VAL A  72      -2.814  12.678  22.580  1.00  0.00           H  
ATOM   1129 HG13 VAL A  72      -1.736  12.809  21.173  1.00  0.00           H  
ATOM   1130  CG2 VAL A  72      -1.774  15.236  22.223  1.00  0.00           C  
ATOM   1131 HG21 VAL A  72      -2.837  15.262  22.460  1.00  0.00           H  
ATOM   1132 HG22 VAL A  72      -1.638  15.193  21.142  1.00  0.00           H  
ATOM   1133 HG23 VAL A  72      -1.312  16.156  22.582  1.00  0.00           H  
ATOM   1134  N   LYS A  73       0.468  12.630  25.389  1.00  0.00           N  
ATOM   1135  H   LYS A  73       1.119  13.336  25.077  1.00  0.00           H  
ATOM   1136  CA  LYS A  73       0.956  11.509  26.218  1.00  0.00           C  
ATOM   1137  HA  LYS A  73       0.729  10.566  25.721  1.00  0.00           H  
ATOM   1138  C   LYS A  73       0.247  11.452  27.572  1.00  0.00           C  
ATOM   1139  CB  LYS A  73       2.471  11.596  26.448  1.00  0.00           C  
ATOM   1140  HB2 LYS A  73       2.741  12.586  26.817  1.00  0.00           H  
ATOM   1141  HB3 LYS A  73       2.739  10.862  27.208  1.00  0.00           H  
ATOM   1142  O   LYS A  73      -0.156  10.380  28.013  1.00  0.00           O  
ATOM   1143  CG  LYS A  73       3.271  11.281  25.184  1.00  0.00           C  
ATOM   1144  HG2 LYS A  73       3.131  12.079  24.456  1.00  0.00           H  
ATOM   1145  HG3 LYS A  73       2.917  10.342  24.758  1.00  0.00           H  
ATOM   1146  CD  LYS A  73       4.764  11.173  25.497  1.00  0.00           C  
ATOM   1147  HD2 LYS A  73       4.906  10.420  26.273  1.00  0.00           H  
ATOM   1148  HD3 LYS A  73       5.133  12.132  25.862  1.00  0.00           H  
ATOM   1149  CE  LYS A  73       5.517  10.781  24.221  1.00  0.00           C  
ATOM   1150  HE2 LYS A  73       4.794  10.683  23.412  1.00  0.00           H  
ATOM   1151  HE3 LYS A  73       6.228  11.565  23.962  1.00  0.00           H  
ATOM   1152  NZ  LYS A  73       6.198   9.484  24.395  1.00  0.00           N  
ATOM   1153  HZ1 LYS A  73       6.547   9.116  23.522  1.00  0.00           H  
ATOM   1154  HZ2 LYS A  73       5.496   8.814  24.678  1.00  0.00           H  
ATOM   1155  HZ3 LYS A  73       6.905   9.498  25.116  1.00  0.00           H  
ATOM   1156  N   PHE A  74       0.040  12.605  28.210  1.00  0.00           N  
ATOM   1157  H   PHE A  74       0.419  13.454  27.815  1.00  0.00           H  
ATOM   1158  CA  PHE A  74      -0.726  12.673  29.453  1.00  0.00           C  
ATOM   1159  HA  PHE A  74      -0.285  11.975  30.165  1.00  0.00           H  
ATOM   1160  C   PHE A  74      -2.189  12.234  29.263  1.00  0.00           C  
ATOM   1161  CB  PHE A  74      -0.618  14.081  30.051  1.00  0.00           C  
ATOM   1162  HB2 PHE A  74       0.435  14.323  30.194  1.00  0.00           H  
ATOM   1163  HB3 PHE A  74      -1.030  14.813  29.357  1.00  0.00           H  
ATOM   1164  O   PHE A  74      -2.720  11.542  30.127  1.00  0.00           O  
ATOM   1165  CG  PHE A  74      -1.335  14.222  31.377  1.00  0.00           C  
ATOM   1166  CD1 PHE A  74      -2.659  14.697  31.419  1.00  0.00           C  
ATOM   1167  HD1 PHE A  74      -3.166  14.971  30.505  1.00  0.00           H  
ATOM   1168  CD2 PHE A  74      -0.691  13.836  32.566  1.00  0.00           C  
ATOM   1169  HD2 PHE A  74       0.318  13.452  32.535  1.00  0.00           H  
ATOM   1170  CE1 PHE A  74      -3.335  14.790  32.648  1.00  0.00           C  
ATOM   1171  HE1 PHE A  74      -4.357  15.139  32.677  1.00  0.00           H  
ATOM   1172  CE2 PHE A  74      -1.366  13.932  33.795  1.00  0.00           C  
ATOM   1173  HE2 PHE A  74      -0.874  13.624  34.706  1.00  0.00           H  
ATOM   1174  CZ  PHE A  74      -2.688  14.408  33.836  1.00  0.00           C  
ATOM   1175  HZ  PHE A  74      -3.211  14.468  34.779  1.00  0.00           H  
ATOM   1176  N   MET A  75      -2.825  12.557  28.127  1.00  0.00           N  
ATOM   1177  H   MET A  75      -2.342  13.125  27.447  1.00  0.00           H  
ATOM   1178  CA  MET A  75      -4.185  12.081  27.819  1.00  0.00           C  
ATOM   1179  HA  MET A  75      -4.850  12.397  28.623  1.00  0.00           H  
ATOM   1180  C   MET A  75      -4.266  10.551  27.755  1.00  0.00           C  
ATOM   1181  CB  MET A  75      -4.718  12.663  26.498  1.00  0.00           C  
ATOM   1182  HB2 MET A  75      -4.080  12.360  25.668  1.00  0.00           H  
ATOM   1183  HB3 MET A  75      -5.709  12.248  26.315  1.00  0.00           H  
ATOM   1184  O   MET A  75      -5.227   9.983  28.267  1.00  0.00           O  
ATOM   1185  CG  MET A  75      -4.843  14.186  26.505  1.00  0.00           C  
ATOM   1186  HG2 MET A  75      -5.525  14.482  27.302  1.00  0.00           H  
ATOM   1187  HG3 MET A  75      -3.866  14.621  26.717  1.00  0.00           H  
ATOM   1188  SD  MET A  75      -5.435  14.876  24.937  1.00  0.00           S  
ATOM   1189  CE  MET A  75      -5.195  16.632  25.291  1.00  0.00           C  
ATOM   1190  HE1 MET A  75      -5.606  17.224  24.474  1.00  0.00           H  
ATOM   1191  HE2 MET A  75      -4.128  16.837  25.387  1.00  0.00           H  
ATOM   1192  HE3 MET A  75      -5.699  16.899  26.220  1.00  0.00           H  
ATOM   1193  N   PHE A  76      -3.259   9.879  27.185  1.00  0.00           N  
ATOM   1194  H   PHE A  76      -2.513  10.401  26.747  1.00  0.00           H  
ATOM   1195  CA  PHE A  76      -3.196   8.411  27.164  1.00  0.00           C  
ATOM   1196  HA  PHE A  76      -4.131   8.025  26.758  1.00  0.00           H  
ATOM   1197  C   PHE A  76      -3.045   7.793  28.562  1.00  0.00           C  
ATOM   1198  CB  PHE A  76      -2.042   7.950  26.262  1.00  0.00           C  
ATOM   1199  HB2 PHE A  76      -1.737   6.950  26.568  1.00  0.00           H  
ATOM   1200  HB3 PHE A  76      -1.177   8.599  26.397  1.00  0.00           H  
ATOM   1201  O   PHE A  76      -3.617   6.735  28.830  1.00  0.00           O  
ATOM   1202  CG  PHE A  76      -2.407   7.872  24.797  1.00  0.00           C  
ATOM   1203  CD1 PHE A  76      -3.237   6.826  24.355  1.00  0.00           C  
ATOM   1204  HD1 PHE A  76      -3.611   6.098  25.058  1.00  0.00           H  
ATOM   1205  CD2 PHE A  76      -1.898   8.802  23.871  1.00  0.00           C  
ATOM   1206  HD2 PHE A  76      -1.247   9.597  24.203  1.00  0.00           H  
ATOM   1207  CE1 PHE A  76      -3.568   6.718  22.995  1.00  0.00           C  
ATOM   1208  HE1 PHE A  76      -4.207   5.914  22.663  1.00  0.00           H  
ATOM   1209  CE2 PHE A  76      -2.222   8.686  22.507  1.00  0.00           C  
ATOM   1210  HE2 PHE A  76      -1.819   9.391  21.795  1.00  0.00           H  
ATOM   1211  CZ  PHE A  76      -3.060   7.645  22.069  1.00  0.00           C  
ATOM   1212  HZ  PHE A  76      -3.309   7.553  21.022  1.00  0.00           H  
ATOM   1213  N   GLY A  77      -2.287   8.446  29.448  1.00  0.00           N  
ATOM   1214  H   GLY A  77      -1.817   9.285  29.138  1.00  0.00           H  
ATOM   1215  CA  GLY A  77      -2.064   7.986  30.823  1.00  0.00           C  
ATOM   1216  HA2 GLY A  77      -1.164   8.467  31.205  1.00  0.00           H  
ATOM   1217  HA3 GLY A  77      -1.903   6.908  30.821  1.00  0.00           H  
ATOM   1218  C   GLY A  77      -3.209   8.296  31.795  1.00  0.00           C  
ATOM   1219  O   GLY A  77      -3.259   7.720  32.882  1.00  0.00           O  
ATOM   1220  N   ALA A  78      -4.124   9.196  31.435  1.00  0.00           N  
ATOM   1221  H   ALA A  78      -4.040   9.641  30.532  1.00  0.00           H  
ATOM   1222  CA  ALA A  78      -5.240   9.575  32.290  1.00  0.00           C  
ATOM   1223  HA  ALA A  78      -4.826   9.793  33.275  1.00  0.00           H  
ATOM   1224  C   ALA A  78      -6.280   8.437  32.416  1.00  0.00           C  
ATOM   1225  CB  ALA A  78      -5.862  10.870  31.757  1.00  0.00           C  
ATOM   1226  HB1 ALA A  78      -5.104  11.652  31.708  1.00  0.00           H  
ATOM   1227  HB2 ALA A  78      -6.267  10.699  30.759  1.00  0.00           H  
ATOM   1228  HB3 ALA A  78      -6.668  11.191  32.416  1.00  0.00           H  
ATOM   1229  O   ALA A  78      -6.539   7.720  31.443  1.00  0.00           O  
ATOM   1230  N   PRO A  79      -6.926   8.268  33.590  1.00  0.00           N  
ATOM   1231  CA  PRO A  79      -8.064   7.364  33.730  1.00  0.00           C  
ATOM   1232  HA  PRO A  79      -7.723   6.345  33.550  1.00  0.00           H  
ATOM   1233  C   PRO A  79      -9.172   7.728  32.737  1.00  0.00           C  
ATOM   1234  CB  PRO A  79      -8.532   7.494  35.184  1.00  0.00           C  
ATOM   1235  HB2 PRO A  79      -8.880   6.540  35.581  1.00  0.00           H  
ATOM   1236  HB3 PRO A  79      -9.316   8.247  35.268  1.00  0.00           H  
ATOM   1237  O   PRO A  79      -9.629   8.870  32.697  1.00  0.00           O  
ATOM   1238  CG  PRO A  79      -7.285   7.989  35.913  1.00  0.00           C  
ATOM   1239  HG2 PRO A  79      -7.536   8.546  36.816  1.00  0.00           H  
ATOM   1240  HG3 PRO A  79      -6.639   7.144  36.150  1.00  0.00           H  
ATOM   1241  CD  PRO A  79      -6.606   8.876  34.872  1.00  0.00           C  
ATOM   1242  HD2 PRO A  79      -7.022   9.883  34.910  1.00  0.00           H  
ATOM   1243  HD3 PRO A  79      -5.532   8.896  35.054  1.00  0.00           H  
ATOM   1244  N   MET A  80      -9.592   6.757  31.929  1.00  0.00           N  
ATOM   1245  H   MET A  80      -9.195   5.833  32.022  1.00  0.00           H  
ATOM   1246  CA  MET A  80     -10.547   6.961  30.845  1.00  0.00           C  
ATOM   1247  HA  MET A  80     -11.232   7.764  31.115  1.00  0.00           H  
ATOM   1248  C   MET A  80     -11.354   5.687  30.605  1.00  0.00           C  
ATOM   1249  CB  MET A  80      -9.774   7.369  29.582  1.00  0.00           C  
ATOM   1250  HB2 MET A  80      -9.146   6.541  29.253  1.00  0.00           H  
ATOM   1251  HB3 MET A  80      -9.130   8.212  29.831  1.00  0.00           H  
ATOM   1252  O   MET A  80     -10.794   4.588  30.641  1.00  0.00           O  
ATOM   1253  CG  MET A  80     -10.702   7.781  28.439  1.00  0.00           C  
ATOM   1254  HG2 MET A  80     -11.313   8.622  28.766  1.00  0.00           H  
ATOM   1255  HG3 MET A  80     -11.358   6.941  28.213  1.00  0.00           H  
ATOM   1256  SD  MET A  80      -9.867   8.237  26.899  1.00  0.00           S  
ATOM   1257  CE  MET A  80      -8.727   9.519  27.466  1.00  0.00           C  
ATOM   1258  HE1 MET A  80      -9.263  10.246  28.077  1.00  0.00           H  
ATOM   1259  HE2 MET A  80      -7.921   9.074  28.050  1.00  0.00           H  
ATOM   1260  HE3 MET A  80      -8.298  10.029  26.604  1.00  0.00           H  
ATOM   1261  N   GLU A  81     -12.646   5.852  30.317  1.00  0.00           N  
ATOM   1262  H   GLU A  81     -13.044   6.780  30.344  1.00  0.00           H  
ATOM   1263  CA  GLU A  81     -13.517   4.753  29.897  1.00  0.00           C  
ATOM   1264  HA  GLU A  81     -13.574   4.046  30.725  1.00  0.00           H  
ATOM   1265  C   GLU A  81     -12.951   4.040  28.653  1.00  0.00           C  
ATOM   1266  CB  GLU A  81     -14.933   5.272  29.595  1.00  0.00           C  
ATOM   1267  HB2 GLU A  81     -15.504   4.484  29.104  1.00  0.00           H  
ATOM   1268  HB3 GLU A  81     -14.866   6.108  28.898  1.00  0.00           H  
ATOM   1269  O   GLU A  81     -12.417   4.704  27.755  1.00  0.00           O  
ATOM   1270  CG  GLU A  81     -15.694   5.728  30.850  1.00  0.00           C  
ATOM   1271  HG2 GLU A  81     -15.171   6.578  31.286  1.00  0.00           H  
ATOM   1272  HG3 GLU A  81     -16.684   6.069  30.547  1.00  0.00           H  
ATOM   1273  CD  GLU A  81     -15.841   4.607  31.891  1.00  0.00           C  
ATOM   1274  OE1 GLU A  81     -15.733   4.922  33.095  1.00  0.00           O  
ATOM   1275  OE2 GLU A  81     -16.012   3.441  31.466  1.00  0.00           O  
ATOM   1276  N   PRO A  82     -13.085   2.704  28.537  1.00  0.00           N  
ATOM   1277  CA  PRO A  82     -12.481   1.944  27.441  1.00  0.00           C  
ATOM   1278  HA  PRO A  82     -11.396   1.992  27.539  1.00  0.00           H  
ATOM   1279  C   PRO A  82     -12.874   2.430  26.040  1.00  0.00           C  
ATOM   1280  CB  PRO A  82     -12.943   0.505  27.662  1.00  0.00           C  
ATOM   1281  HB2 PRO A  82     -12.210  -0.218  27.304  1.00  0.00           H  
ATOM   1282  HB3 PRO A  82     -13.904   0.356  27.169  1.00  0.00           H  
ATOM   1283  O   PRO A  82     -12.025   2.485  25.150  1.00  0.00           O  
ATOM   1284  CG  PRO A  82     -13.146   0.412  29.170  1.00  0.00           C  
ATOM   1285  HG2 PRO A  82     -12.187   0.245  29.660  1.00  0.00           H  
ATOM   1286  HG3 PRO A  82     -13.856  -0.370  29.439  1.00  0.00           H  
ATOM   1287  CD  PRO A  82     -13.671   1.799  29.523  1.00  0.00           C  
ATOM   1288  HD2 PRO A  82     -14.758   1.821  29.440  1.00  0.00           H  
ATOM   1289  HD3 PRO A  82     -13.369   2.041  30.542  1.00  0.00           H  
ATOM   1290  N   LEU A  83     -14.137   2.829  25.845  1.00  0.00           N  
ATOM   1291  H   LEU A  83     -14.788   2.760  26.614  1.00  0.00           H  
ATOM   1292  CA  LEU A  83     -14.601   3.361  24.562  1.00  0.00           C  
ATOM   1293  HA  LEU A  83     -14.328   2.645  23.787  1.00  0.00           H  
ATOM   1294  C   LEU A  83     -13.912   4.684  24.214  1.00  0.00           C  
ATOM   1295  CB  LEU A  83     -16.133   3.512  24.574  1.00  0.00           C  
ATOM   1296  HB2 LEU A  83     -16.578   2.528  24.725  1.00  0.00           H  
ATOM   1297  HB3 LEU A  83     -16.421   4.147  25.411  1.00  0.00           H  
ATOM   1298  O   LEU A  83     -13.401   4.823  23.109  1.00  0.00           O  
ATOM   1299  CG  LEU A  83     -16.700   4.129  23.277  1.00  0.00           C  
ATOM   1300  HG  LEU A  83     -16.342   5.153  23.167  1.00  0.00           H  
ATOM   1301  CD1 LEU A  83     -16.299   3.327  22.036  1.00  0.00           C  
ATOM   1302 HD11 LEU A  83     -16.816   3.719  21.160  1.00  0.00           H  
ATOM   1303 HD12 LEU A  83     -16.538   2.274  22.183  1.00  0.00           H  
ATOM   1304 HD13 LEU A  83     -15.231   3.436  21.850  1.00  0.00           H  
ATOM   1305  CD2 LEU A  83     -18.227   4.168  23.356  1.00  0.00           C  
ATOM   1306 HD21 LEU A  83     -18.529   4.758  24.221  1.00  0.00           H  
ATOM   1307 HD22 LEU A  83     -18.633   3.161  23.452  1.00  0.00           H  
ATOM   1308 HD23 LEU A  83     -18.626   4.646  22.462  1.00  0.00           H  
ATOM   1309  N   ALA A  84     -13.834   5.619  25.162  1.00  0.00           N  
ATOM   1310  H   ALA A  84     -14.202   5.424  26.082  1.00  0.00           H  
ATOM   1311  CA  ALA A  84     -13.157   6.893  24.939  1.00  0.00           C  
ATOM   1312  HA  ALA A  84     -13.595   7.377  24.067  1.00  0.00           H  
ATOM   1313  C   ALA A  84     -11.660   6.684  24.643  1.00  0.00           C  
ATOM   1314  CB  ALA A  84     -13.408   7.787  26.157  1.00  0.00           C  
ATOM   1315  HB1 ALA A  84     -12.826   8.704  26.064  1.00  0.00           H  
ATOM   1316  HB2 ALA A  84     -13.136   7.266  27.075  1.00  0.00           H  
ATOM   1317  HB3 ALA A  84     -14.465   8.048  26.201  1.00  0.00           H  
ATOM   1318  O   ALA A  84     -11.085   7.393  23.818  1.00  0.00           O  
ATOM   1319  N   LYS A  85     -11.037   5.656  25.238  1.00  0.00           N  
ATOM   1320  H   LYS A  85     -11.548   5.140  25.940  1.00  0.00           H  
ATOM   1321  CA  LYS A  85      -9.650   5.280  24.935  1.00  0.00           C  
ATOM   1322  HA  LYS A  85      -9.040   6.182  24.993  1.00  0.00           H  
ATOM   1323  C   LYS A  85      -9.494   4.762  23.501  1.00  0.00           C  
ATOM   1324  CB  LYS A  85      -9.156   4.295  26.002  1.00  0.00           C  
ATOM   1325  HB2 LYS A  85      -9.731   3.371  25.943  1.00  0.00           H  
ATOM   1326  HB3 LYS A  85      -9.332   4.744  26.980  1.00  0.00           H  
ATOM   1327  O   LYS A  85      -8.531   5.136  22.836  1.00  0.00           O  
ATOM   1328  CG  LYS A  85      -7.661   3.974  25.849  1.00  0.00           C  
ATOM   1329  HG2 LYS A  85      -7.087   4.900  25.831  1.00  0.00           H  
ATOM   1330  HG3 LYS A  85      -7.506   3.456  24.902  1.00  0.00           H  
ATOM   1331  CD  LYS A  85      -7.138   3.077  26.980  1.00  0.00           C  
ATOM   1332  HD2 LYS A  85      -6.127   2.758  26.727  1.00  0.00           H  
ATOM   1333  HD3 LYS A  85      -7.769   2.192  27.065  1.00  0.00           H  
ATOM   1334  CE  LYS A  85      -7.102   3.828  28.317  1.00  0.00           C  
ATOM   1335  HE2 LYS A  85      -6.512   4.736  28.190  1.00  0.00           H  
ATOM   1336  HE3 LYS A  85      -8.115   4.128  28.585  1.00  0.00           H  
ATOM   1337  NZ  LYS A  85      -6.517   2.998  29.396  1.00  0.00           N  
ATOM   1338  HZ1 LYS A  85      -5.573   2.731  29.158  1.00  0.00           H  
ATOM   1339  HZ2 LYS A  85      -6.480   3.532  30.252  1.00  0.00           H  
ATOM   1340  HZ3 LYS A  85      -7.071   2.167  29.551  1.00  0.00           H  
ATOM   1341  N   LEU A  86     -10.435   3.955  23.000  1.00  0.00           N  
ATOM   1342  H   LEU A  86     -11.205   3.689  23.598  1.00  0.00           H  
ATOM   1343  CA  LEU A  86     -10.454   3.556  21.586  1.00  0.00           C  
ATOM   1344  HA  LEU A  86      -9.486   3.132  21.319  1.00  0.00           H  
ATOM   1345  C   LEU A  86     -10.671   4.748  20.652  1.00  0.00           C  
ATOM   1346  CB  LEU A  86     -11.561   2.530  21.306  1.00  0.00           C  
ATOM   1347  HB2 LEU A  86     -12.511   2.920  21.672  1.00  0.00           H  
ATOM   1348  HB3 LEU A  86     -11.644   2.431  20.224  1.00  0.00           H  
ATOM   1349  O   LEU A  86      -9.994   4.846  19.634  1.00  0.00           O  
ATOM   1350  CG  LEU A  86     -11.347   1.131  21.878  1.00  0.00           C  
ATOM   1351  HG  LEU A  86     -11.284   1.194  22.965  1.00  0.00           H  
ATOM   1352  CD1 LEU A  86     -12.555   0.280  21.516  1.00  0.00           C  
ATOM   1353 HD11 LEU A  86     -12.744   0.336  20.444  1.00  0.00           H  
ATOM   1354 HD12 LEU A  86     -12.343  -0.756  21.781  1.00  0.00           H  
ATOM   1355 HD13 LEU A  86     -13.432   0.644  22.052  1.00  0.00           H  
ATOM   1356  CD2 LEU A  86     -10.113   0.422  21.305  1.00  0.00           C  
ATOM   1357 HD21 LEU A  86     -10.005  -0.567  21.751  1.00  0.00           H  
ATOM   1358 HD22 LEU A  86      -9.211   0.994  21.523  1.00  0.00           H  
ATOM   1359 HD23 LEU A  86     -10.214   0.299  20.227  1.00  0.00           H  
ATOM   1360  N   GLU A  87     -11.594   5.649  20.990  1.00  0.00           N  
ATOM   1361  H   GLU A  87     -12.156   5.489  21.814  1.00  0.00           H  
ATOM   1362  CA  GLU A  87     -11.853   6.856  20.199  1.00  0.00           C  
ATOM   1363  HA  GLU A  87     -12.064   6.571  19.168  1.00  0.00           H  
ATOM   1364  C   GLU A  87     -10.615   7.767  20.154  1.00  0.00           C  
ATOM   1365  CB  GLU A  87     -13.080   7.607  20.751  1.00  0.00           C  
ATOM   1366  HB2 GLU A  87     -13.135   8.582  20.267  1.00  0.00           H  
ATOM   1367  HB3 GLU A  87     -12.943   7.765  21.821  1.00  0.00           H  
ATOM   1368  O   GLU A  87     -10.281   8.282  19.088  1.00  0.00           O  
ATOM   1369  CG  GLU A  87     -14.413   6.874  20.495  1.00  0.00           C  
ATOM   1370  HG2 GLU A  87     -14.375   5.876  20.932  1.00  0.00           H  
ATOM   1371  HG3 GLU A  87     -14.535   6.755  19.419  1.00  0.00           H  
ATOM   1372  CD  GLU A  87     -15.634   7.625  21.067  1.00  0.00           C  
ATOM   1373  OE1 GLU A  87     -16.712   7.616  20.412  1.00  0.00           O  
ATOM   1374  OE2 GLU A  87     -15.511   8.227  22.155  1.00  0.00           O  
ATOM   1375  N   LEU A  88      -9.876   7.902  21.264  1.00  0.00           N  
ATOM   1376  H   LEU A  88     -10.228   7.508  22.125  1.00  0.00           H  
ATOM   1377  CA  LEU A  88      -8.603   8.627  21.293  1.00  0.00           C  
ATOM   1378  HA  LEU A  88      -8.787   9.633  20.915  1.00  0.00           H  
ATOM   1379  C   LEU A  88      -7.565   7.979  20.370  1.00  0.00           C  
ATOM   1380  CB  LEU A  88      -8.083   8.728  22.742  1.00  0.00           C  
ATOM   1381  HB2 LEU A  88      -7.998   7.722  23.154  1.00  0.00           H  
ATOM   1382  HB3 LEU A  88      -8.812   9.273  23.341  1.00  0.00           H  
ATOM   1383  O   LEU A  88      -6.940   8.686  19.581  1.00  0.00           O  
ATOM   1384  CG  LEU A  88      -6.706   9.418  22.863  1.00  0.00           C  
ATOM   1385  HG  LEU A  88      -5.969   8.872  22.274  1.00  0.00           H  
ATOM   1386  CD1 LEU A  88      -6.744  10.871  22.384  1.00  0.00           C  
ATOM   1387 HD11 LEU A  88      -7.502  11.427  22.935  1.00  0.00           H  
ATOM   1388 HD12 LEU A  88      -6.969  10.904  21.318  1.00  0.00           H  
ATOM   1389 HD13 LEU A  88      -5.768  11.331  22.540  1.00  0.00           H  
ATOM   1390  CD2 LEU A  88      -6.226   9.414  24.314  1.00  0.00           C  
ATOM   1391 HD21 LEU A  88      -6.884  10.030  24.927  1.00  0.00           H  
ATOM   1392 HD22 LEU A  88      -5.210   9.805  24.363  1.00  0.00           H  
ATOM   1393 HD23 LEU A  88      -6.221   8.393  24.696  1.00  0.00           H  
ATOM   1394  N   VAL A  89      -7.390   6.654  20.444  1.00  0.00           N  
ATOM   1395  H   VAL A  89      -7.939   6.134  21.113  1.00  0.00           H  
ATOM   1396  CA  VAL A  89      -6.474   5.925  19.549  1.00  0.00           C  
ATOM   1397  HA  VAL A  89      -5.467   6.323  19.678  1.00  0.00           H  
ATOM   1398  C   VAL A  89      -6.854   6.156  18.085  1.00  0.00           C  
ATOM   1399  CB  VAL A  89      -6.442   4.416  19.870  1.00  0.00           C  
ATOM   1400  HB  VAL A  89      -7.461   4.033  19.929  1.00  0.00           H  
ATOM   1401  O   VAL A  89      -5.987   6.507  17.287  1.00  0.00           O  
ATOM   1402  CG1 VAL A  89      -5.685   3.617  18.799  1.00  0.00           C  
ATOM   1403 HG11 VAL A  89      -4.715   4.076  18.606  1.00  0.00           H  
ATOM   1404 HG12 VAL A  89      -6.254   3.596  17.869  1.00  0.00           H  
ATOM   1405 HG13 VAL A  89      -5.540   2.588  19.127  1.00  0.00           H  
ATOM   1406  CG2 VAL A  89      -5.740   4.139  21.205  1.00  0.00           C  
ATOM   1407 HG21 VAL A  89      -6.175   4.749  21.996  1.00  0.00           H  
ATOM   1408 HG22 VAL A  89      -4.677   4.363  21.115  1.00  0.00           H  
ATOM   1409 HG23 VAL A  89      -5.858   3.088  21.469  1.00  0.00           H  
ATOM   1410  N   ASP A  90      -8.137   6.019  17.742  1.00  0.00           N  
ATOM   1411  H   ASP A  90      -8.801   5.745  18.451  1.00  0.00           H  
ATOM   1412  CA  ASP A  90      -8.625   6.202  16.372  1.00  0.00           C  
ATOM   1413  HA  ASP A  90      -8.111   5.493  15.722  1.00  0.00           H  
ATOM   1414  C   ASP A  90      -8.340   7.613  15.852  1.00  0.00           C  
ATOM   1415  CB  ASP A  90     -10.134   5.924  16.322  1.00  0.00           C  
ATOM   1416  HB2 ASP A  90     -10.330   4.984  16.837  1.00  0.00           H  
ATOM   1417  HB3 ASP A  90     -10.675   6.710  16.848  1.00  0.00           H  
ATOM   1418  O   ASP A  90      -7.793   7.782  14.763  1.00  0.00           O  
ATOM   1419  CG  ASP A  90     -10.656   5.808  14.886  1.00  0.00           C  
ATOM   1420  OD1 ASP A  90     -10.069   5.024  14.105  1.00  0.00           O  
ATOM   1421  OD2 ASP A  90     -11.726   6.376  14.560  1.00  0.00           O  
ATOM   1422  N   VAL A  91      -8.652   8.637  16.649  1.00  0.00           N  
ATOM   1423  H   VAL A  91      -9.089   8.436  17.538  1.00  0.00           H  
ATOM   1424  CA  VAL A  91      -8.405  10.035  16.282  1.00  0.00           C  
ATOM   1425  HA  VAL A  91      -8.865  10.227  15.312  1.00  0.00           H  
ATOM   1426  C   VAL A  91      -6.909  10.298  16.116  1.00  0.00           C  
ATOM   1427  CB  VAL A  91      -9.045  10.982  17.312  1.00  0.00           C  
ATOM   1428  HB  VAL A  91      -8.762  10.666  18.316  1.00  0.00           H  
ATOM   1429  O   VAL A  91      -6.510  10.893  15.119  1.00  0.00           O  
ATOM   1430  CG1 VAL A  91      -8.607  12.437  17.128  1.00  0.00           C  
ATOM   1431 HG11 VAL A  91      -9.117  13.054  17.867  1.00  0.00           H  
ATOM   1432 HG12 VAL A  91      -8.857  12.788  16.126  1.00  0.00           H  
ATOM   1433 HG13 VAL A  91      -7.533  12.534  17.292  1.00  0.00           H  
ATOM   1434  CG2 VAL A  91     -10.575  10.958  17.189  1.00  0.00           C  
ATOM   1435 HG21 VAL A  91     -11.017  11.559  17.984  1.00  0.00           H  
ATOM   1436 HG22 VAL A  91     -10.949   9.938  17.281  1.00  0.00           H  
ATOM   1437 HG23 VAL A  91     -10.881  11.360  16.224  1.00  0.00           H  
ATOM   1438  N   VAL A  92      -6.065   9.831  17.040  1.00  0.00           N  
ATOM   1439  H   VAL A  92      -6.446   9.314  17.820  1.00  0.00           H  
ATOM   1440  CA  VAL A  92      -4.604  10.009  16.959  1.00  0.00           C  
ATOM   1441  HA  VAL A  92      -4.384  11.073  16.876  1.00  0.00           H  
ATOM   1442  C   VAL A  92      -4.034   9.347  15.701  1.00  0.00           C  
ATOM   1443  CB  VAL A  92      -3.933   9.475  18.241  1.00  0.00           C  
ATOM   1444  HB  VAL A  92      -4.329   8.486  18.471  1.00  0.00           H  
ATOM   1445  O   VAL A  92      -3.232   9.962  14.996  1.00  0.00           O  
ATOM   1446  CG1 VAL A  92      -2.408   9.365  18.134  1.00  0.00           C  
ATOM   1447 HG11 VAL A  92      -2.004   8.984  19.072  1.00  0.00           H  
ATOM   1448 HG12 VAL A  92      -1.980  10.348  17.937  1.00  0.00           H  
ATOM   1449 HG13 VAL A  92      -2.122   8.677  17.338  1.00  0.00           H  
ATOM   1450  CG2 VAL A  92      -4.215  10.421  19.417  1.00  0.00           C  
ATOM   1451 HG21 VAL A  92      -3.703  11.371  19.266  1.00  0.00           H  
ATOM   1452 HG22 VAL A  92      -3.868   9.969  20.347  1.00  0.00           H  
ATOM   1453 HG23 VAL A  92      -5.285  10.610  19.507  1.00  0.00           H  
ATOM   1454  N   GLN A  93      -4.465   8.126  15.375  1.00  0.00           N  
ATOM   1455  H   GLN A  93      -5.132   7.664  15.975  1.00  0.00           H  
ATOM   1456  CA  GLN A  93      -4.016   7.439  14.163  1.00  0.00           C  
ATOM   1457  HA  GLN A  93      -2.927   7.434  14.145  1.00  0.00           H  
ATOM   1458  C   GLN A  93      -4.471   8.162  12.896  1.00  0.00           C  
ATOM   1459  CB  GLN A  93      -4.513   5.988  14.158  1.00  0.00           C  
ATOM   1460  HB2 GLN A  93      -5.578   5.955  14.389  1.00  0.00           H  
ATOM   1461  HB3 GLN A  93      -4.361   5.570  13.163  1.00  0.00           H  
ATOM   1462  O   GLN A  93      -3.652   8.428  12.015  1.00  0.00           O  
ATOM   1463  CG  GLN A  93      -3.729   5.136  15.161  1.00  0.00           C  
ATOM   1464  HG2 GLN A  93      -3.925   5.468  16.181  1.00  0.00           H  
ATOM   1465  HG3 GLN A  93      -2.664   5.260  14.966  1.00  0.00           H  
ATOM   1466  CD  GLN A  93      -4.071   3.657  15.057  1.00  0.00           C  
ATOM   1467  NE2 GLN A  93      -3.107   2.791  15.280  1.00  0.00           N  
ATOM   1468 HE21 GLN A  93      -3.348   1.817  15.166  1.00  0.00           H  
ATOM   1469 HE22 GLN A  93      -2.169   3.114  15.465  1.00  0.00           H  
ATOM   1470  OE1 GLN A  93      -5.183   3.252  14.765  1.00  0.00           O  
ATOM   1471  N   ARG A  94      -5.753   8.537  12.818  1.00  0.00           N  
ATOM   1472  H   ARG A  94      -6.370   8.300  13.581  1.00  0.00           H  
ATOM   1473  CA  ARG A  94      -6.311   9.217  11.643  1.00  0.00           C  
ATOM   1474  HA  ARG A  94      -6.003   8.682  10.744  1.00  0.00           H  
ATOM   1475  C   ARG A  94      -5.782  10.633  11.459  1.00  0.00           C  
ATOM   1476  CB  ARG A  94      -7.836   9.217  11.710  1.00  0.00           C  
ATOM   1477  HB2 ARG A  94      -8.165   9.656  12.652  1.00  0.00           H  
ATOM   1478  HB3 ARG A  94      -8.205   9.826  10.884  1.00  0.00           H  
ATOM   1479  O   ARG A  94      -5.752  11.106  10.335  1.00  0.00           O  
ATOM   1480  CG  ARG A  94      -8.417   7.806  11.560  1.00  0.00           C  
ATOM   1481  HG2 ARG A  94      -8.015   7.331  10.665  1.00  0.00           H  
ATOM   1482  HG3 ARG A  94      -8.149   7.186  12.416  1.00  0.00           H  
ATOM   1483  CD  ARG A  94      -9.937   7.884  11.454  1.00  0.00           C  
ATOM   1484  HD2 ARG A  94     -10.309   8.503  12.271  1.00  0.00           H  
ATOM   1485  HD3 ARG A  94     -10.337   6.878  11.579  1.00  0.00           H  
ATOM   1486  NE  ARG A  94     -10.341   8.404  10.129  1.00  0.00           N  
ATOM   1487  HE  ARG A  94      -9.709   8.259   9.354  1.00  0.00           H  
ATOM   1488  NH1 ARG A  94     -12.278   9.387  10.745  1.00  0.00           N  
ATOM   1489 HH11 ARG A  94     -11.898   9.314  11.678  1.00  0.00           H  
ATOM   1490 HH12 ARG A  94     -12.833  10.199  10.516  1.00  0.00           H  
ATOM   1491  NH2 ARG A  94     -11.800   9.242   8.600  1.00  0.00           N  
ATOM   1492 HH21 ARG A  94     -12.746   9.453   8.318  1.00  0.00           H  
ATOM   1493 HH22 ARG A  94     -11.091   9.139   7.888  1.00  0.00           H  
ATOM   1494  CZ  ARG A  94     -11.465   9.000   9.825  1.00  0.00           C  
ATOM   1495  N   LEU A  95      -5.324  11.300  12.518  1.00  0.00           N  
ATOM   1496  H   LEU A  95      -5.464  10.892  13.431  1.00  0.00           H  
ATOM   1497  CA  LEU A  95      -4.623  12.588  12.428  1.00  0.00           C  
ATOM   1498  HA  LEU A  95      -5.116  13.199  11.672  1.00  0.00           H  
ATOM   1499  C   LEU A  95      -3.166  12.461  11.943  1.00  0.00           C  
ATOM   1500  CB  LEU A  95      -4.706  13.307  13.788  1.00  0.00           C  
ATOM   1501  HB2 LEU A  95      -3.979  14.118  13.802  1.00  0.00           H  
ATOM   1502  HB3 LEU A  95      -4.416  12.603  14.568  1.00  0.00           H  
ATOM   1503  O   LEU A  95      -2.470  13.468  11.853  1.00  0.00           O  
ATOM   1504  CG  LEU A  95      -6.085  13.904  14.123  1.00  0.00           C  
ATOM   1505  HG  LEU A  95      -6.851  13.131  14.059  1.00  0.00           H  
ATOM   1506  CD1 LEU A  95      -6.057  14.451  15.551  1.00  0.00           C  
ATOM   1507 HD11 LEU A  95      -5.757  13.657  16.234  1.00  0.00           H  
ATOM   1508 HD12 LEU A  95      -5.350  15.277  15.624  1.00  0.00           H  
ATOM   1509 HD13 LEU A  95      -7.054  14.796  15.824  1.00  0.00           H  
ATOM   1510  CD2 LEU A  95      -6.490  15.048  13.190  1.00  0.00           C  
ATOM   1511 HD21 LEU A  95      -6.567  14.695  12.162  1.00  0.00           H  
ATOM   1512 HD22 LEU A  95      -5.762  15.857  13.244  1.00  0.00           H  
ATOM   1513 HD23 LEU A  95      -7.472  15.422  13.483  1.00  0.00           H  
ATOM   1514  N   GLY A  96      -2.684  11.250  11.640  1.00  0.00           N  
ATOM   1515  H   GLY A  96      -3.293  10.449  11.721  1.00  0.00           H  
ATOM   1516  CA  GLY A  96      -1.309  11.018  11.186  1.00  0.00           C  
ATOM   1517  HA2 GLY A  96      -1.036  11.778  10.454  1.00  0.00           H  
ATOM   1518  HA3 GLY A  96      -1.261  10.041  10.706  1.00  0.00           H  
ATOM   1519  C   GLY A  96      -0.267  11.049  12.308  1.00  0.00           C  
ATOM   1520  O   GLY A  96       0.931  11.038  12.036  1.00  0.00           O  
ATOM   1521  N   LEU A  97      -0.707  11.041  13.569  1.00  0.00           N  
ATOM   1522  H   LEU A  97      -1.705  11.002  13.721  1.00  0.00           H  
ATOM   1523  CA  LEU A  97       0.154  11.178  14.744  1.00  0.00           C  
ATOM   1524  HA  LEU A  97       1.048  11.734  14.463  1.00  0.00           H  
ATOM   1525  C   LEU A  97       0.655   9.834  15.299  1.00  0.00           C  
ATOM   1526  CB  LEU A  97      -0.602  11.982  15.813  1.00  0.00           C  
ATOM   1527  HB2 LEU A  97      -1.527  11.458  16.053  1.00  0.00           H  
ATOM   1528  HB3 LEU A  97       0.014  12.003  16.712  1.00  0.00           H  
ATOM   1529  O   LEU A  97       1.362   9.813  16.303  1.00  0.00           O  
ATOM   1530  CG  LEU A  97      -0.950  13.432  15.436  1.00  0.00           C  
ATOM   1531  HG  LEU A  97      -1.535  13.455  14.516  1.00  0.00           H  
ATOM   1532  CD1 LEU A  97      -1.791  14.047  16.558  1.00  0.00           C  
ATOM   1533 HD11 LEU A  97      -1.240  14.020  17.498  1.00  0.00           H  
ATOM   1534 HD12 LEU A  97      -2.032  15.081  16.310  1.00  0.00           H  
ATOM   1535 HD13 LEU A  97      -2.721  13.489  16.663  1.00  0.00           H  
ATOM   1536  CD2 LEU A  97       0.318  14.262  15.253  1.00  0.00           C  
ATOM   1537 HD21 LEU A  97       0.980  14.132  16.109  1.00  0.00           H  
ATOM   1538 HD22 LEU A  97       0.080  15.323  15.171  1.00  0.00           H  
ATOM   1539 HD23 LEU A  97       0.838  13.961  14.344  1.00  0.00           H  
ATOM   1540  N   ASN A  98       0.307   8.709  14.663  1.00  0.00           N  
ATOM   1541  H   ASN A  98      -0.286   8.807  13.851  1.00  0.00           H  
ATOM   1542  CA  ASN A  98       0.640   7.356  15.129  1.00  0.00           C  
ATOM   1543  HA  ASN A  98       0.067   7.143  16.032  1.00  0.00           H  
ATOM   1544  C   ASN A  98       2.128   7.191  15.491  1.00  0.00           C  
ATOM   1545  CB  ASN A  98       0.225   6.360  14.033  1.00  0.00           C  
ATOM   1546  HB2 ASN A  98      -0.837   6.474  13.814  1.00  0.00           H  
ATOM   1547  HB3 ASN A  98       0.782   6.568  13.119  1.00  0.00           H  
ATOM   1548  O   ASN A  98       2.452   6.672  16.555  1.00  0.00           O  
ATOM   1549  CG  ASN A  98       0.458   4.916  14.446  1.00  0.00           C  
ATOM   1550  ND2 ASN A  98       1.326   4.205  13.766  1.00  0.00           N  
ATOM   1551 HD21 ASN A  98       1.477   3.254  14.072  1.00  0.00           H  
ATOM   1552 HD22 ASN A  98       1.877   4.613  13.024  1.00  0.00           H  
ATOM   1553  OD1 ASN A  98      -0.157   4.405  15.368  1.00  0.00           O  
ATOM   1554  N   HIS A  99       3.025   7.704  14.647  1.00  0.00           N  
ATOM   1555  H   HIS A  99       2.697   8.148  13.801  1.00  0.00           H  
ATOM   1556  CA  HIS A  99       4.474   7.587  14.822  1.00  0.00           C  
ATOM   1557  HA  HIS A  99       4.723   6.531  14.925  1.00  0.00           H  
ATOM   1558  C   HIS A  99       5.021   8.316  16.068  1.00  0.00           C  
ATOM   1559  CB  HIS A  99       5.135   8.093  13.538  1.00  0.00           C  
ATOM   1560  HB2 HIS A  99       6.152   7.702  13.502  1.00  0.00           H  
ATOM   1561  HB3 HIS A  99       4.597   7.690  12.681  1.00  0.00           H  
ATOM   1562  O   HIS A  99       6.116   8.011  16.539  1.00  0.00           O  
ATOM   1563  CG  HIS A  99       5.196   9.594  13.419  1.00  0.00           C  
ATOM   1564  CD2 HIS A  99       6.282  10.357  13.744  1.00  0.00           C  
ATOM   1565  HD2 HIS A  99       7.220   9.989  14.132  1.00  0.00           H  
ATOM   1566  ND1 HIS A  99       4.215  10.452  12.965  1.00  0.00           N  
ATOM   1567  HD1 HIS A  99       3.324  10.217  12.551  1.00  0.00           H  
ATOM   1568  CE1 HIS A  99       4.712  11.700  13.016  1.00  0.00           C  
ATOM   1569  HE1 HIS A  99       4.196  12.590  12.690  1.00  0.00           H  
ATOM   1570  NE2 HIS A  99       5.974  11.686  13.476  1.00  0.00           N  
ATOM   1571  N   LEU A 100       4.267   9.269  16.632  1.00  0.00           N  
ATOM   1572  H   LEU A 100       3.371   9.482  16.217  1.00  0.00           H  
ATOM   1573  CA  LEU A 100       4.637   9.968  17.867  1.00  0.00           C  
ATOM   1574  HA  LEU A 100       5.721  10.074  17.904  1.00  0.00           H  
ATOM   1575  C   LEU A 100       4.228   9.210  19.137  1.00  0.00           C  
ATOM   1576  CB  LEU A 100       3.997  11.365  17.892  1.00  0.00           C  
ATOM   1577  HB2 LEU A 100       2.914  11.245  17.863  1.00  0.00           H  
ATOM   1578  HB3 LEU A 100       4.243  11.833  18.845  1.00  0.00           H  
ATOM   1579  O   LEU A 100       4.775   9.501  20.206  1.00  0.00           O  
ATOM   1580  CG  LEU A 100       4.400  12.328  16.765  1.00  0.00           C  
ATOM   1581  HG  LEU A 100       4.021  11.955  15.813  1.00  0.00           H  
ATOM   1582  CD1 LEU A 100       3.758  13.681  17.072  1.00  0.00           C  
ATOM   1583 HD11 LEU A 100       4.224  14.144  17.941  1.00  0.00           H  
ATOM   1584 HD12 LEU A 100       3.880  14.337  16.210  1.00  0.00           H  
ATOM   1585 HD13 LEU A 100       2.694  13.543  17.266  1.00  0.00           H  
ATOM   1586  CD2 LEU A 100       5.914  12.531  16.686  1.00  0.00           C  
ATOM   1587 HD21 LEU A 100       6.118  13.262  15.903  1.00  0.00           H  
ATOM   1588 HD22 LEU A 100       6.398  11.599  16.396  1.00  0.00           H  
ATOM   1589 HD23 LEU A 100       6.304  12.895  17.637  1.00  0.00           H  
ATOM   1590  N   PHE A 101       3.272   8.282  19.019  1.00  0.00           N  
ATOM   1591  H   PHE A 101       2.923   8.086  18.092  1.00  0.00           H  
ATOM   1592  CA  PHE A 101       2.576   7.637  20.137  1.00  0.00           C  
ATOM   1593  HA  PHE A 101       3.136   7.828  21.052  1.00  0.00           H  
ATOM   1594  C   PHE A 101       2.509   6.108  19.994  1.00  0.00           C  
ATOM   1595  CB  PHE A 101       1.177   8.258  20.303  1.00  0.00           C  
ATOM   1596  HB2 PHE A 101       0.700   7.832  21.186  1.00  0.00           H  
ATOM   1597  HB3 PHE A 101       0.571   7.981  19.440  1.00  0.00           H  
ATOM   1598  O   PHE A 101       1.591   5.476  20.511  1.00  0.00           O  
ATOM   1599  CG  PHE A 101       1.168   9.766  20.453  1.00  0.00           C  
ATOM   1600  CD1 PHE A 101       1.690  10.364  21.614  1.00  0.00           C  
ATOM   1601  HD1 PHE A 101       2.081   9.742  22.406  1.00  0.00           H  
ATOM   1602  CD2 PHE A 101       0.656  10.574  19.423  1.00  0.00           C  
ATOM   1603  HD2 PHE A 101       0.269  10.115  18.525  1.00  0.00           H  
ATOM   1604  CE1 PHE A 101       1.711  11.765  21.729  1.00  0.00           C  
ATOM   1605  HE1 PHE A 101       2.104  12.237  22.618  1.00  0.00           H  
ATOM   1606  CE2 PHE A 101       0.673  11.973  19.544  1.00  0.00           C  
ATOM   1607  HE2 PHE A 101       0.283  12.598  18.754  1.00  0.00           H  
ATOM   1608  CZ  PHE A 101       1.213  12.565  20.692  1.00  0.00           C  
ATOM   1609  HZ  PHE A 101       1.231  13.641  20.786  1.00  0.00           H  
ATOM   1610  N   GLU A 102       3.456   5.492  19.274  1.00  0.00           N  
ATOM   1611  H   GLU A 102       4.123   6.067  18.780  1.00  0.00           H  
ATOM   1612  CA  GLU A 102       3.448   4.045  19.005  1.00  0.00           C  
ATOM   1613  HA  GLU A 102       2.578   3.801  18.396  1.00  0.00           H  
ATOM   1614  C   GLU A 102       3.364   3.208  20.290  1.00  0.00           C  
ATOM   1615  CB  GLU A 102       4.722   3.622  18.252  1.00  0.00           C  
ATOM   1616  HB2 GLU A 102       4.740   2.533  18.209  1.00  0.00           H  
ATOM   1617  HB3 GLU A 102       5.595   3.957  18.813  1.00  0.00           H  
ATOM   1618  O   GLU A 102       2.619   2.229  20.344  1.00  0.00           O  
ATOM   1619  CG  GLU A 102       4.808   4.159  16.818  1.00  0.00           C  
ATOM   1620  HG2 GLU A 102       3.939   3.815  16.258  1.00  0.00           H  
ATOM   1621  HG3 GLU A 102       4.786   5.248  16.858  1.00  0.00           H  
ATOM   1622  CD  GLU A 102       6.091   3.712  16.094  1.00  0.00           C  
ATOM   1623  OE1 GLU A 102       6.461   4.357  15.090  1.00  0.00           O  
ATOM   1624  OE2 GLU A 102       6.743   2.728  16.516  1.00  0.00           O  
ATOM   1625  N   THR A 103       4.113   3.596  21.327  1.00  0.00           N  
ATOM   1626  H   THR A 103       4.688   4.419  21.225  1.00  0.00           H  
ATOM   1627  CA  THR A 103       4.115   2.908  22.624  1.00  0.00           C  
ATOM   1628  HA  THR A 103       4.274   1.842  22.462  1.00  0.00           H  
ATOM   1629  C   THR A 103       2.772   3.071  23.324  1.00  0.00           C  
ATOM   1630  CB  THR A 103       5.243   3.429  23.525  1.00  0.00           C  
ATOM   1631  HB  THR A 103       5.095   4.490  23.725  1.00  0.00           H  
ATOM   1632  O   THR A 103       2.149   2.078  23.688  1.00  0.00           O  
ATOM   1633  CG2 THR A 103       5.337   2.678  24.851  1.00  0.00           C  
ATOM   1634 HG21 THR A 103       5.425   1.606  24.676  1.00  0.00           H  
ATOM   1635 HG22 THR A 103       6.197   3.026  25.423  1.00  0.00           H  
ATOM   1636 HG23 THR A 103       4.444   2.861  25.449  1.00  0.00           H  
ATOM   1637  OG1 THR A 103       6.485   3.256  22.880  1.00  0.00           O  
ATOM   1638  HG1 THR A 103       7.159   3.362  23.555  1.00  0.00           H  
ATOM   1639  N   GLU A 104       2.293   4.308  23.456  1.00  0.00           N  
ATOM   1640  H   GLU A 104       2.834   5.085  23.104  1.00  0.00           H  
ATOM   1641  CA  GLU A 104       1.043   4.626  24.142  1.00  0.00           C  
ATOM   1642  HA  GLU A 104       1.091   4.251  25.165  1.00  0.00           H  
ATOM   1643  C   GLU A 104      -0.164   3.949  23.467  1.00  0.00           C  
ATOM   1644  CB  GLU A 104       0.847   6.154  24.182  1.00  0.00           C  
ATOM   1645  HB2 GLU A 104       0.829   6.556  23.169  1.00  0.00           H  
ATOM   1646  HB3 GLU A 104      -0.137   6.330  24.617  1.00  0.00           H  
ATOM   1647  O   GLU A 104      -1.030   3.397  24.147  1.00  0.00           O  
ATOM   1648  CG  GLU A 104       1.863   6.940  25.041  1.00  0.00           C  
ATOM   1649  HG2 GLU A 104       1.405   7.899  25.284  1.00  0.00           H  
ATOM   1650  HG3 GLU A 104       2.012   6.410  25.981  1.00  0.00           H  
ATOM   1651  CD  GLU A 104       3.235   7.232  24.394  1.00  0.00           C  
ATOM   1652  OE1 GLU A 104       4.061   7.938  25.029  1.00  0.00           O  
ATOM   1653  OE2 GLU A 104       3.496   6.815  23.244  1.00  0.00           O  
ATOM   1654  N   ILE A 105      -0.197   3.920  22.130  1.00  0.00           N  
ATOM   1655  H   ILE A 105       0.537   4.402  21.631  1.00  0.00           H  
ATOM   1656  CA  ILE A 105      -1.236   3.232  21.352  1.00  0.00           C  
ATOM   1657  HA  ILE A 105      -2.211   3.573  21.699  1.00  0.00           H  
ATOM   1658  C   ILE A 105      -1.183   1.720  21.592  1.00  0.00           C  
ATOM   1659  CB  ILE A 105      -1.107   3.584  19.851  1.00  0.00           C  
ATOM   1660  HB  ILE A 105      -0.067   3.452  19.552  1.00  0.00           H  
ATOM   1661  O   ILE A 105      -2.217   1.110  21.874  1.00  0.00           O  
ATOM   1662  CG1 ILE A 105      -1.509   5.060  19.624  1.00  0.00           C  
ATOM   1663 HG12 ILE A 105      -2.585   5.172  19.762  1.00  0.00           H  
ATOM   1664 HG13 ILE A 105      -1.017   5.692  20.363  1.00  0.00           H  
ATOM   1665  CG2 ILE A 105      -1.973   2.651  18.981  1.00  0.00           C  
ATOM   1666 HG21 ILE A 105      -1.956   2.970  17.939  1.00  0.00           H  
ATOM   1667 HG22 ILE A 105      -1.585   1.633  19.009  1.00  0.00           H  
ATOM   1668 HG23 ILE A 105      -3.002   2.650  19.341  1.00  0.00           H  
ATOM   1669  CD1 ILE A 105      -1.124   5.594  18.240  1.00  0.00           C  
ATOM   1670 HD11 ILE A 105      -0.067   5.408  18.048  1.00  0.00           H  
ATOM   1671 HD12 ILE A 105      -1.300   6.669  18.212  1.00  0.00           H  
ATOM   1672 HD13 ILE A 105      -1.730   5.125  17.464  1.00  0.00           H  
ATOM   1673  N   LYS A 106       0.004   1.102  21.512  1.00  0.00           N  
ATOM   1674  H   LYS A 106       0.823   1.658  21.310  1.00  0.00           H  
ATOM   1675  CA  LYS A 106       0.166  -0.343  21.751  1.00  0.00           C  
ATOM   1676  HA  LYS A 106      -0.486  -0.894  21.074  1.00  0.00           H  
ATOM   1677  C   LYS A 106      -0.271  -0.727  23.162  1.00  0.00           C  
ATOM   1678  CB  LYS A 106       1.623  -0.764  21.501  1.00  0.00           C  
ATOM   1679  HB2 LYS A 106       1.800  -1.731  21.973  1.00  0.00           H  
ATOM   1680  HB3 LYS A 106       2.294  -0.037  21.957  1.00  0.00           H  
ATOM   1681  O   LYS A 106      -1.020  -1.688  23.323  1.00  0.00           O  
ATOM   1682  CG  LYS A 106       1.933  -0.902  20.003  1.00  0.00           C  
ATOM   1683  HG2 LYS A 106       1.359  -1.734  19.597  1.00  0.00           H  
ATOM   1684  HG3 LYS A 106       1.639   0.006  19.478  1.00  0.00           H  
ATOM   1685  CD  LYS A 106       3.430  -1.158  19.777  1.00  0.00           C  
ATOM   1686  HD2 LYS A 106       3.992  -0.315  20.179  1.00  0.00           H  
ATOM   1687  HD3 LYS A 106       3.727  -2.069  20.295  1.00  0.00           H  
ATOM   1688  CE  LYS A 106       3.713  -1.292  18.276  1.00  0.00           C  
ATOM   1689  HE2 LYS A 106       3.304  -0.416  17.772  1.00  0.00           H  
ATOM   1690  HE3 LYS A 106       3.184  -2.167  17.897  1.00  0.00           H  
ATOM   1691  NZ  LYS A 106       5.165  -1.401  17.983  1.00  0.00           N  
ATOM   1692  HZ1 LYS A 106       5.643  -0.560  18.273  1.00  0.00           H  
ATOM   1693  HZ2 LYS A 106       5.574  -2.198  18.449  1.00  0.00           H  
ATOM   1694  HZ3 LYS A 106       5.312  -1.497  16.989  1.00  0.00           H  
ATOM   1695  N   GLU A 107       0.142   0.031  24.173  1.00  0.00           N  
ATOM   1696  H   GLU A 107       0.760   0.804  23.972  1.00  0.00           H  
ATOM   1697  CA  GLU A 107      -0.245  -0.201  25.567  1.00  0.00           C  
ATOM   1698  HA  GLU A 107       0.008  -1.223  25.848  1.00  0.00           H  
ATOM   1699  C   GLU A 107      -1.755  -0.033  25.779  1.00  0.00           C  
ATOM   1700  CB  GLU A 107       0.525   0.759  26.483  1.00  0.00           C  
ATOM   1701  HB2 GLU A 107       0.430   1.773  26.096  1.00  0.00           H  
ATOM   1702  HB3 GLU A 107       0.080   0.723  27.477  1.00  0.00           H  
ATOM   1703  O   GLU A 107      -2.386  -0.879  26.420  1.00  0.00           O  
ATOM   1704  CG  GLU A 107       2.008   0.375  26.602  1.00  0.00           C  
ATOM   1705  HG2 GLU A 107       2.454   0.318  25.609  1.00  0.00           H  
ATOM   1706  HG3 GLU A 107       2.067  -0.619  27.045  1.00  0.00           H  
ATOM   1707  CD  GLU A 107       2.818   1.359  27.461  1.00  0.00           C  
ATOM   1708  OE1 GLU A 107       4.014   1.064  27.678  1.00  0.00           O  
ATOM   1709  OE2 GLU A 107       2.245   2.375  27.918  1.00  0.00           O  
ATOM   1710  N   ALA A 108      -2.357   1.008  25.193  1.00  0.00           N  
ATOM   1711  H   ALA A 108      -1.786   1.685  24.707  1.00  0.00           H  
ATOM   1712  CA  ALA A 108      -3.794   1.248  25.261  1.00  0.00           C  
ATOM   1713  HA  ALA A 108      -4.080   1.332  26.310  1.00  0.00           H  
ATOM   1714  C   ALA A 108      -4.598   0.086  24.657  1.00  0.00           C  
ATOM   1715  CB  ALA A 108      -4.106   2.577  24.560  1.00  0.00           C  
ATOM   1716  HB1 ALA A 108      -3.618   3.396  25.087  1.00  0.00           H  
ATOM   1717  HB2 ALA A 108      -3.741   2.556  23.533  1.00  0.00           H  
ATOM   1718  HB3 ALA A 108      -5.182   2.749  24.540  1.00  0.00           H  
ATOM   1719  O   ALA A 108      -5.501  -0.446  25.310  1.00  0.00           O  
ATOM   1720  N   LEU A 109      -4.246  -0.345  23.442  1.00  0.00           N  
ATOM   1721  H   LEU A 109      -3.487   0.127  22.971  1.00  0.00           H  
ATOM   1722  CA  LEU A 109      -4.921  -1.447  22.753  1.00  0.00           C  
ATOM   1723  HA  LEU A 109      -5.996  -1.267  22.767  1.00  0.00           H  
ATOM   1724  C   LEU A 109      -4.709  -2.781  23.471  1.00  0.00           C  
ATOM   1725  CB  LEU A 109      -4.434  -1.518  21.295  1.00  0.00           C  
ATOM   1726  HB2 LEU A 109      -3.346  -1.576  21.292  1.00  0.00           H  
ATOM   1727  HB3 LEU A 109      -4.816  -2.434  20.845  1.00  0.00           H  
ATOM   1728  O   LEU A 109      -5.661  -3.539  23.652  1.00  0.00           O  
ATOM   1729  CG  LEU A 109      -4.873  -0.329  20.419  1.00  0.00           C  
ATOM   1730  HG  LEU A 109      -4.496   0.603  20.840  1.00  0.00           H  
ATOM   1731  CD1 LEU A 109      -4.299  -0.492  19.012  1.00  0.00           C  
ATOM   1732 HD11 LEU A 109      -4.531   0.391  18.417  1.00  0.00           H  
ATOM   1733 HD12 LEU A 109      -4.734  -1.364  18.523  1.00  0.00           H  
ATOM   1734 HD13 LEU A 109      -3.215  -0.597  19.064  1.00  0.00           H  
ATOM   1735  CD2 LEU A 109      -6.396  -0.220  20.308  1.00  0.00           C  
ATOM   1736 HD21 LEU A 109      -6.830   0.029  21.276  1.00  0.00           H  
ATOM   1737 HD22 LEU A 109      -6.815  -1.157  19.940  1.00  0.00           H  
ATOM   1738 HD23 LEU A 109      -6.651   0.583  19.616  1.00  0.00           H  
ATOM   1739  N   PHE A 110      -3.497  -3.052  23.953  1.00  0.00           N  
ATOM   1740  H   PHE A 110      -2.742  -2.408  23.768  1.00  0.00           H  
ATOM   1741  CA  PHE A 110      -3.204  -4.279  24.688  1.00  0.00           C  
ATOM   1742  HA  PHE A 110      -3.540  -5.125  24.088  1.00  0.00           H  
ATOM   1743  C   PHE A 110      -3.935  -4.344  26.034  1.00  0.00           C  
ATOM   1744  CB  PHE A 110      -1.694  -4.385  24.878  1.00  0.00           C  
ATOM   1745  HB2 PHE A 110      -1.354  -3.574  25.522  1.00  0.00           H  
ATOM   1746  HB3 PHE A 110      -1.212  -4.260  23.908  1.00  0.00           H  
ATOM   1747  O   PHE A 110      -4.421  -5.407  26.424  1.00  0.00           O  
ATOM   1748  CG  PHE A 110      -1.244  -5.714  25.436  1.00  0.00           C  
ATOM   1749  CD1 PHE A 110      -0.615  -5.777  26.690  1.00  0.00           C  
ATOM   1750  HD1 PHE A 110      -0.485  -4.875  27.270  1.00  0.00           H  
ATOM   1751  CD2 PHE A 110      -1.364  -6.874  24.649  1.00  0.00           C  
ATOM   1752  HD2 PHE A 110      -1.833  -6.822  23.677  1.00  0.00           H  
ATOM   1753  CE1 PHE A 110      -0.029  -6.981  27.112  1.00  0.00           C  
ATOM   1754  HE1 PHE A 110       0.598  -6.977  27.991  1.00  0.00           H  
ATOM   1755  CE2 PHE A 110      -0.828  -8.091  25.098  1.00  0.00           C  
ATOM   1756  HE2 PHE A 110      -0.891  -8.967  24.469  1.00  0.00           H  
ATOM   1757  CZ  PHE A 110      -0.134  -8.139  26.317  1.00  0.00           C  
ATOM   1758  HZ  PHE A 110       0.363  -9.053  26.606  1.00  0.00           H  
ATOM   1759  N   SER A 111      -4.078  -3.212  26.728  1.00  0.00           N  
ATOM   1760  H   SER A 111      -3.619  -2.377  26.391  1.00  0.00           H  
ATOM   1761  CA  SER A 111      -4.893  -3.128  27.942  1.00  0.00           C  
ATOM   1762  HA  SER A 111      -4.526  -3.860  28.661  1.00  0.00           H  
ATOM   1763  C   SER A 111      -6.364  -3.440  27.658  1.00  0.00           C  
ATOM   1764  CB  SER A 111      -4.768  -1.738  28.567  1.00  0.00           C  
ATOM   1765  HB2 SER A 111      -3.721  -1.530  28.788  1.00  0.00           H  
ATOM   1766  HB3 SER A 111      -5.131  -0.987  27.864  1.00  0.00           H  
ATOM   1767  O   SER A 111      -6.981  -4.165  28.432  1.00  0.00           O  
ATOM   1768  OG  SER A 111      -5.521  -1.663  29.764  1.00  0.00           O  
ATOM   1769  HG  SER A 111      -6.227  -2.314  29.740  1.00  0.00           H  
ATOM   1770  N   ILE A 112      -6.919  -2.929  26.555  1.00  0.00           N  
ATOM   1771  H   ILE A 112      -6.358  -2.320  25.977  1.00  0.00           H  
ATOM   1772  CA  ILE A 112      -8.309  -3.189  26.136  1.00  0.00           C  
ATOM   1773  HA  ILE A 112      -8.974  -3.042  26.987  1.00  0.00           H  
ATOM   1774  C   ILE A 112      -8.501  -4.639  25.671  1.00  0.00           C  
ATOM   1775  CB  ILE A 112      -8.695  -2.188  25.024  1.00  0.00           C  
ATOM   1776  HB  ILE A 112      -7.906  -2.179  24.273  1.00  0.00           H  
ATOM   1777  O   ILE A 112      -9.574  -5.221  25.833  1.00  0.00           O  
ATOM   1778  CG1 ILE A 112      -8.813  -0.774  25.636  1.00  0.00           C  
ATOM   1779 HG12 ILE A 112      -9.726  -0.707  26.227  1.00  0.00           H  
ATOM   1780 HG13 ILE A 112      -7.973  -0.580  26.303  1.00  0.00           H  
ATOM   1781  CG2 ILE A 112     -10.008  -2.597  24.328  1.00  0.00           C  
ATOM   1782 HG21 ILE A 112     -10.366  -1.809  23.664  1.00  0.00           H  
ATOM   1783 HG22 ILE A 112      -9.851  -3.490  23.723  1.00  0.00           H  
ATOM   1784 HG23 ILE A 112     -10.765  -2.794  25.087  1.00  0.00           H  
ATOM   1785  CD1 ILE A 112      -8.815   0.331  24.581  1.00  0.00           C  
ATOM   1786 HD11 ILE A 112      -9.722   0.249  23.982  1.00  0.00           H  
ATOM   1787 HD12 ILE A 112      -8.818   1.304  25.072  1.00  0.00           H  
ATOM   1788 HD13 ILE A 112      -7.935   0.251  23.943  1.00  0.00           H  
ATOM   1789  N   TYR A 113      -7.469  -5.232  25.077  1.00  0.00           N  
ATOM   1790  H   TYR A 113      -6.656  -4.674  24.857  1.00  0.00           H  
ATOM   1791  CA  TYR A 113      -7.479  -6.633  24.676  1.00  0.00           C  
ATOM   1792  HA  TYR A 113      -8.374  -6.830  24.086  1.00  0.00           H  
ATOM   1793  C   TYR A 113      -7.500  -7.570  25.886  1.00  0.00           C  
ATOM   1794  CB  TYR A 113      -6.253  -6.904  23.806  1.00  0.00           C  
ATOM   1795  HB2 TYR A 113      -6.284  -6.238  22.944  1.00  0.00           H  
ATOM   1796  HB3 TYR A 113      -5.345  -6.675  24.364  1.00  0.00           H  
ATOM   1797  O   TYR A 113      -8.280  -8.520  25.914  1.00  0.00           O  
ATOM   1798  CG  TYR A 113      -6.186  -8.334  23.322  1.00  0.00           C  
ATOM   1799  CD1 TYR A 113      -5.277  -9.243  23.894  1.00  0.00           C  
ATOM   1800  HD1 TYR A 113      -4.601  -8.913  24.669  1.00  0.00           H  
ATOM   1801  CD2 TYR A 113      -7.066  -8.760  22.316  1.00  0.00           C  
ATOM   1802  HD2 TYR A 113      -7.740  -8.049  21.861  1.00  0.00           H  
ATOM   1803  CE1 TYR A 113      -5.256 -10.583  23.459  1.00  0.00           C  
ATOM   1804  HE1 TYR A 113      -4.559 -11.284  23.893  1.00  0.00           H  
ATOM   1805  CE2 TYR A 113      -7.058 -10.098  21.888  1.00  0.00           C  
ATOM   1806  HE2 TYR A 113      -7.723 -10.439  21.109  1.00  0.00           H  
ATOM   1807  OH  TYR A 113      -6.149 -12.302  22.035  1.00  0.00           O  
ATOM   1808  HH  TYR A 113      -5.463 -12.828  22.452  1.00  0.00           H  
ATOM   1809  CZ  TYR A 113      -6.154 -11.013  22.458  1.00  0.00           C  
ATOM   1810  N   LYS A 114      -6.660  -7.286  26.890  1.00  0.00           N  
ATOM   1811  H   LYS A 114      -6.043  -6.494  26.772  1.00  0.00           H  
ATOM   1812  CA  LYS A 114      -6.568  -8.064  28.133  1.00  0.00           C  
ATOM   1813  HA  LYS A 114      -6.493  -9.124  27.889  1.00  0.00           H  
ATOM   1814  C   LYS A 114      -7.797  -7.940  29.019  1.00  0.00           C  
ATOM   1815  CB  LYS A 114      -5.341  -7.616  28.930  1.00  0.00           C  
ATOM   1816  HB2 LYS A 114      -5.251  -6.530  28.905  1.00  0.00           H  
ATOM   1817  HB3 LYS A 114      -5.471  -7.923  29.968  1.00  0.00           H  
ATOM   1818  O   LYS A 114      -8.084  -8.868  29.775  1.00  0.00           O  
ATOM   1819  CG  LYS A 114      -4.069  -8.272  28.396  1.00  0.00           C  
ATOM   1820  HG2 LYS A 114      -3.874  -7.952  27.372  1.00  0.00           H  
ATOM   1821  HG3 LYS A 114      -4.203  -9.353  28.411  1.00  0.00           H  
ATOM   1822  CD  LYS A 114      -2.891  -7.894  29.294  1.00  0.00           C  
ATOM   1823  HD2 LYS A 114      -2.589  -6.871  29.068  1.00  0.00           H  
ATOM   1824  HD3 LYS A 114      -3.184  -7.962  30.341  1.00  0.00           H  
ATOM   1825  CE  LYS A 114      -1.746  -8.866  29.033  1.00  0.00           C  
ATOM   1826  HE2 LYS A 114      -2.080  -9.872  29.286  1.00  0.00           H  
ATOM   1827  HE3 LYS A 114      -1.531  -8.854  27.964  1.00  0.00           H  
ATOM   1828  NZ  LYS A 114      -0.548  -8.506  29.827  1.00  0.00           N  
ATOM   1829  HZ1 LYS A 114      -0.273  -7.558  29.613  1.00  0.00           H  
ATOM   1830  HZ2 LYS A 114      -0.750  -8.564  30.815  1.00  0.00           H  
ATOM   1831  HZ3 LYS A 114       0.220  -9.125  29.610  1.00  0.00           H  
ATOM   1832  N   ASP A 115      -8.488  -6.808  28.957  1.00  0.00           N  
ATOM   1833  H   ASP A 115      -8.167  -6.062  28.357  1.00  0.00           H  
ATOM   1834  CA  ASP A 115      -9.753  -6.639  29.651  1.00  0.00           C  
ATOM   1835  HA  ASP A 115      -9.626  -6.977  30.680  1.00  0.00           H  
ATOM   1836  C   ASP A 115     -10.830  -7.520  28.995  1.00  0.00           C  
ATOM   1837  CB  ASP A 115     -10.132  -5.153  29.719  1.00  0.00           C  
ATOM   1838  HB2 ASP A 115      -9.305  -4.596  30.159  1.00  0.00           H  
ATOM   1839  HB3 ASP A 115     -10.305  -4.773  28.712  1.00  0.00           H  
ATOM   1840  O   ASP A 115     -11.419  -7.184  27.967  1.00  0.00           O  
ATOM   1841  CG  ASP A 115     -11.382  -4.928  30.576  1.00  0.00           C  
ATOM   1842  OD1 ASP A 115     -11.842  -5.900  31.223  1.00  0.00           O  
ATOM   1843  OD2 ASP A 115     -11.885  -3.784  30.570  1.00  0.00           O  
ATOM   1844  N   GLY A 116     -11.062  -8.689  29.597  1.00  0.00           N  
ATOM   1845  H   GLY A 116     -10.464  -8.928  30.375  1.00  0.00           H  
ATOM   1846  CA  GLY A 116     -12.101  -9.640  29.199  1.00  0.00           C  
ATOM   1847  HA2 GLY A 116     -11.896 -10.608  29.657  1.00  0.00           H  
ATOM   1848  HA3 GLY A 116     -12.077  -9.757  28.115  1.00  0.00           H  
ATOM   1849  C   GLY A 116     -13.519  -9.213  29.594  1.00  0.00           C  
ATOM   1850  O   GLY A 116     -14.454  -9.997  29.441  1.00  0.00           O  
ATOM   1851  N   SER A 117     -13.700  -8.003  30.135  1.00  0.00           N  
ATOM   1852  H   SER A 117     -12.900  -7.403  30.280  1.00  0.00           H  
ATOM   1853  CA  SER A 117     -15.017  -7.437  30.404  1.00  0.00           C  
ATOM   1854  HA  SER A 117     -15.579  -8.124  31.036  1.00  0.00           H  
ATOM   1855  C   SER A 117     -15.777  -7.215  29.098  1.00  0.00           C  
ATOM   1856  CB  SER A 117     -14.872  -6.113  31.152  1.00  0.00           C  
ATOM   1857  HB2 SER A 117     -14.400  -6.289  32.119  1.00  0.00           H  
ATOM   1858  HB3 SER A 117     -14.242  -5.440  30.571  1.00  0.00           H  
ATOM   1859  O   SER A 117     -15.491  -6.299  28.325  1.00  0.00           O  
ATOM   1860  OG  SER A 117     -16.134  -5.497  31.337  1.00  0.00           O  
ATOM   1861  HG  SER A 117     -15.952  -4.667  31.785  1.00  0.00           H  
ATOM   1862  N   ASN A 118     -16.802  -8.033  28.867  1.00  0.00           N  
ATOM   1863  H   ASN A 118     -16.865  -8.874  29.423  1.00  0.00           H  
ATOM   1864  CA  ASN A 118     -17.710  -7.848  27.736  1.00  0.00           C  
ATOM   1865  HA  ASN A 118     -17.119  -7.589  26.857  1.00  0.00           H  
ATOM   1866  C   ASN A 118     -18.687  -6.678  27.957  1.00  0.00           C  
ATOM   1867  CB  ASN A 118     -18.423  -9.176  27.425  1.00  0.00           C  
ATOM   1868  HB2 ASN A 118     -18.944  -9.530  28.314  1.00  0.00           H  
ATOM   1869  HB3 ASN A 118     -19.163  -9.005  26.643  1.00  0.00           H  
ATOM   1870  O   ASN A 118     -19.318  -6.221  27.011  1.00  0.00           O  
ATOM   1871  CG  ASN A 118     -17.489 -10.271  26.930  1.00  0.00           C  
ATOM   1872  ND2 ASN A 118     -18.004 -11.450  26.682  1.00  0.00           N  
ATOM   1873 HD21 ASN A 118     -18.994 -11.618  26.790  1.00  0.00           H  
ATOM   1874 HD22 ASN A 118     -17.345 -12.153  26.380  1.00  0.00           H  
ATOM   1875  OD1 ASN A 118     -16.297 -10.113  26.765  1.00  0.00           O  
ATOM   1876  N   GLY A 119     -18.827  -6.179  29.190  1.00  0.00           N  
ATOM   1877  H   GLY A 119     -18.190  -6.499  29.906  1.00  0.00           H  
ATOM   1878  CA  GLY A 119     -19.968  -5.352  29.595  1.00  0.00           C  
ATOM   1879  HA2 GLY A 119     -19.879  -5.138  30.660  1.00  0.00           H  
ATOM   1880  HA3 GLY A 119     -20.887  -5.915  29.436  1.00  0.00           H  
ATOM   1881  C   GLY A 119     -20.111  -4.013  28.868  1.00  0.00           C  
ATOM   1882  O   GLY A 119     -21.232  -3.567  28.655  1.00  0.00           O  
ATOM   1883  N   TRP A 120     -19.008  -3.372  28.475  1.00  0.00           N  
ATOM   1884  H   TRP A 120     -18.107  -3.793  28.651  1.00  0.00           H  
ATOM   1885  CA  TRP A 120     -19.054  -2.027  27.885  1.00  0.00           C  
ATOM   1886  HA  TRP A 120     -19.932  -1.503  28.262  1.00  0.00           H  
ATOM   1887  C   TRP A 120     -19.180  -2.025  26.356  1.00  0.00           C  
ATOM   1888  CB  TRP A 120     -17.824  -1.241  28.345  1.00  0.00           C  
ATOM   1889  HB2 TRP A 120     -17.793  -1.235  29.435  1.00  0.00           H  
ATOM   1890  HB3 TRP A 120     -17.937  -0.206  28.023  1.00  0.00           H  
ATOM   1891  O   TRP A 120     -19.662  -1.049  25.783  1.00  0.00           O  
ATOM   1892  CG  TRP A 120     -16.517  -1.749  27.824  1.00  0.00           C  
ATOM   1893  CD1 TRP A 120     -15.691  -2.614  28.457  1.00  0.00           C  
ATOM   1894  HD1 TRP A 120     -15.859  -3.040  29.435  1.00  0.00           H  
ATOM   1895  CD2 TRP A 120     -15.868  -1.425  26.559  1.00  0.00           C  
ATOM   1896  CE2 TRP A 120     -14.639  -2.147  26.496  1.00  0.00           C  
ATOM   1897  CE3 TRP A 120     -16.189  -0.588  25.465  1.00  0.00           C  
ATOM   1898  HE3 TRP A 120     -17.100  -0.008  25.495  1.00  0.00           H  
ATOM   1899  NE1 TRP A 120     -14.569  -2.837  27.688  1.00  0.00           N  
ATOM   1900  HE1 TRP A 120     -13.802  -3.414  28.002  1.00  0.00           H  
ATOM   1901  CH2 TRP A 120     -14.169  -1.287  24.294  1.00  0.00           C  
ATOM   1902  HH2 TRP A 120     -13.527  -1.247  23.427  1.00  0.00           H  
ATOM   1903  CZ2 TRP A 120     -13.813  -2.110  25.371  1.00  0.00           C  
ATOM   1904  HZ2 TRP A 120     -12.912  -2.705  25.349  1.00  0.00           H  
ATOM   1905  CZ3 TRP A 120     -15.335  -0.505  24.349  1.00  0.00           C  
ATOM   1906  HZ3 TRP A 120     -15.571   0.156  23.528  1.00  0.00           H  
ATOM   1907  N   TRP A 121     -18.744  -3.094  25.683  1.00  0.00           N  
ATOM   1908  H   TRP A 121     -18.362  -3.870  26.205  1.00  0.00           H  
ATOM   1909  CA  TRP A 121     -18.787  -3.184  24.221  1.00  0.00           C  
ATOM   1910  HA  TRP A 121     -19.014  -2.202  23.808  1.00  0.00           H  
ATOM   1911  C   TRP A 121     -19.885  -4.112  23.713  1.00  0.00           C  
ATOM   1912  CB  TRP A 121     -17.416  -3.586  23.669  1.00  0.00           C  
ATOM   1913  HB2 TRP A 121     -17.489  -3.656  22.583  1.00  0.00           H  
ATOM   1914  HB3 TRP A 121     -16.709  -2.786  23.884  1.00  0.00           H  
ATOM   1915  O   TRP A 121     -20.433  -3.848  22.644  1.00  0.00           O  
ATOM   1916  CG  TRP A 121     -16.837  -4.867  24.182  1.00  0.00           C  
ATOM   1917  CD1 TRP A 121     -15.999  -4.982  25.231  1.00  0.00           C  
ATOM   1918  HD1 TRP A 121     -15.684  -4.164  25.862  1.00  0.00           H  
ATOM   1919  CD2 TRP A 121     -17.064  -6.231  23.724  1.00  0.00           C  
ATOM   1920  CE2 TRP A 121     -16.239  -7.104  24.492  1.00  0.00           C  
ATOM   1921  CE3 TRP A 121     -17.886  -6.820  22.740  1.00  0.00           C  
ATOM   1922  HE3 TRP A 121     -18.516  -6.191  22.128  1.00  0.00           H  
ATOM   1923  NE1 TRP A 121     -15.607  -6.286  25.400  1.00  0.00           N  
ATOM   1924  HE1 TRP A 121     -15.074  -6.592  26.201  1.00  0.00           H  
ATOM   1925  CH2 TRP A 121     -17.066  -9.046  23.317  1.00  0.00           C  
ATOM   1926  HH2 TRP A 121     -17.062 -10.114  23.152  1.00  0.00           H  
ATOM   1927  CZ2 TRP A 121     -16.203  -8.481  24.268  1.00  0.00           C  
ATOM   1928  HZ2 TRP A 121     -15.511  -9.098  24.822  1.00  0.00           H  
ATOM   1929  CZ3 TRP A 121     -17.905  -8.215  22.555  1.00  0.00           C  
ATOM   1930  HZ3 TRP A 121     -18.547  -8.646  21.800  1.00  0.00           H  
ATOM   1931  N   PHE A 122     -20.230  -5.172  24.446  1.00  0.00           N  
ATOM   1932  H   PHE A 122     -19.792  -5.320  25.344  1.00  0.00           H  
ATOM   1933  CA  PHE A 122     -21.182  -6.179  23.985  1.00  0.00           C  
ATOM   1934  HA  PHE A 122     -20.821  -6.570  23.034  1.00  0.00           H  
ATOM   1935  C   PHE A 122     -22.570  -5.570  23.760  1.00  0.00           C  
ATOM   1936  CB  PHE A 122     -21.219  -7.339  24.982  1.00  0.00           C  
ATOM   1937  HB2 PHE A 122     -20.194  -7.678  25.136  1.00  0.00           H  
ATOM   1938  HB3 PHE A 122     -21.612  -6.986  25.935  1.00  0.00           H  
ATOM   1939  O   PHE A 122     -23.153  -4.963  24.653  1.00  0.00           O  
ATOM   1940  CG  PHE A 122     -22.026  -8.527  24.518  1.00  0.00           C  
ATOM   1941  CD1 PHE A 122     -23.386  -8.641  24.858  1.00  0.00           C  
ATOM   1942  HD1 PHE A 122     -23.859  -7.876  25.457  1.00  0.00           H  
ATOM   1943  CD2 PHE A 122     -21.413  -9.517  23.729  1.00  0.00           C  
ATOM   1944  HD2 PHE A 122     -20.369  -9.429  23.465  1.00  0.00           H  
ATOM   1945  CE1 PHE A 122     -24.132  -9.744  24.408  1.00  0.00           C  
ATOM   1946  HE1 PHE A 122     -25.178  -9.828  24.662  1.00  0.00           H  
ATOM   1947  CE2 PHE A 122     -22.159 -10.619  23.278  1.00  0.00           C  
ATOM   1948  HE2 PHE A 122     -21.689 -11.376  22.666  1.00  0.00           H  
ATOM   1949  CZ  PHE A 122     -23.518 -10.733  23.619  1.00  0.00           C  
ATOM   1950  HZ  PHE A 122     -24.094 -11.576  23.267  1.00  0.00           H  
ATOM   1951  N   GLY A 123     -23.095  -5.715  22.542  1.00  0.00           N  
ATOM   1952  H   GLY A 123     -22.556  -6.204  21.842  1.00  0.00           H  
ATOM   1953  CA  GLY A 123     -24.364  -5.104  22.130  1.00  0.00           C  
ATOM   1954  HA2 GLY A 123     -24.747  -5.636  21.259  1.00  0.00           H  
ATOM   1955  HA3 GLY A 123     -25.091  -5.209  22.935  1.00  0.00           H  
ATOM   1956  C   GLY A 123     -24.272  -3.613  21.772  1.00  0.00           C  
ATOM   1957  O   GLY A 123     -25.243  -3.046  21.277  1.00  0.00           O  
ATOM   1958  N   HIS A 124     -23.112  -2.970  21.935  1.00  0.00           N  
ATOM   1959  H   HIS A 124     -22.336  -3.465  22.350  1.00  0.00           H  
ATOM   1960  CA  HIS A 124     -22.882  -1.592  21.503  1.00  0.00           C  
ATOM   1961  HA  HIS A 124     -23.844  -1.094  21.381  1.00  0.00           H  
ATOM   1962  C   HIS A 124     -22.159  -1.568  20.146  1.00  0.00           C  
ATOM   1963  CB  HIS A 124     -22.137  -0.829  22.607  1.00  0.00           C  
ATOM   1964  HB2 HIS A 124     -21.129  -1.228  22.724  1.00  0.00           H  
ATOM   1965  HB3 HIS A 124     -22.657  -0.992  23.551  1.00  0.00           H  
ATOM   1966  O   HIS A 124     -20.943  -1.750  20.072  1.00  0.00           O  
ATOM   1967  CG  HIS A 124     -22.073   0.658  22.358  1.00  0.00           C  
ATOM   1968  CD2 HIS A 124     -22.471   1.638  23.226  1.00  0.00           C  
ATOM   1969  HD2 HIS A 124     -22.854   1.485  24.225  1.00  0.00           H  
ATOM   1970  ND1 HIS A 124     -21.675   1.283  21.197  1.00  0.00           N  
ATOM   1971  HD1 HIS A 124     -21.373   0.806  20.359  1.00  0.00           H  
ATOM   1972  CE1 HIS A 124     -21.833   2.609  21.366  1.00  0.00           C  
ATOM   1973  HE1 HIS A 124     -21.637   3.379  20.635  1.00  0.00           H  
ATOM   1974  NE2 HIS A 124     -22.322   2.868  22.580  1.00  0.00           N  
ATOM   1975  N   LEU A 125     -22.892  -1.281  19.061  1.00  0.00           N  
ATOM   1976  H   LEU A 125     -23.890  -1.202  19.194  1.00  0.00           H  
ATOM   1977  CA  LEU A 125     -22.404  -1.420  17.676  1.00  0.00           C  
ATOM   1978  HA  LEU A 125     -22.175  -2.473  17.511  1.00  0.00           H  
ATOM   1979  C   LEU A 125     -21.102  -0.654  17.393  1.00  0.00           C  
ATOM   1980  CB  LEU A 125     -23.535  -1.023  16.704  1.00  0.00           C  
ATOM   1981  HB2 LEU A 125     -23.785   0.026  16.863  1.00  0.00           H  
ATOM   1982  HB3 LEU A 125     -24.419  -1.619  16.931  1.00  0.00           H  
ATOM   1983  O   LEU A 125     -20.142  -1.238  16.895  1.00  0.00           O  
ATOM   1984  CG  LEU A 125     -23.181  -1.225  15.218  1.00  0.00           C  
ATOM   1985  HG  LEU A 125     -22.292  -0.641  14.983  1.00  0.00           H  
ATOM   1986  CD1 LEU A 125     -22.909  -2.688  14.885  1.00  0.00           C  
ATOM   1987 HD11 LEU A 125     -22.771  -2.782  13.808  1.00  0.00           H  
ATOM   1988 HD12 LEU A 125     -21.998  -3.037  15.371  1.00  0.00           H  
ATOM   1989 HD13 LEU A 125     -23.748  -3.314  15.189  1.00  0.00           H  
ATOM   1990  CD2 LEU A 125     -24.322  -0.741  14.323  1.00  0.00           C  
ATOM   1991 HD21 LEU A 125     -24.005  -0.773  13.280  1.00  0.00           H  
ATOM   1992 HD22 LEU A 125     -25.189  -1.392  14.435  1.00  0.00           H  
ATOM   1993 HD23 LEU A 125     -24.613   0.280  14.571  1.00  0.00           H  
ATOM   1994  N   HIS A 126     -21.042   0.633  17.754  1.00  0.00           N  
ATOM   1995  H   HIS A 126     -21.884   1.070  18.099  1.00  0.00           H  
ATOM   1996  CA  HIS A 126     -19.836   1.448  17.560  1.00  0.00           C  
ATOM   1997  HA  HIS A 126     -19.566   1.423  16.504  1.00  0.00           H  
ATOM   1998  C   HIS A 126     -18.632   0.894  18.339  1.00  0.00           C  
ATOM   1999  CB  HIS A 126     -20.127   2.905  17.944  1.00  0.00           C  
ATOM   2000  HB2 HIS A 126     -20.489   2.934  18.972  1.00  0.00           H  
ATOM   2001  HB3 HIS A 126     -20.905   3.307  17.295  1.00  0.00           H  
ATOM   2002  O   HIS A 126     -17.600   0.615  17.738  1.00  0.00           O  
ATOM   2003  CG  HIS A 126     -18.918   3.797  17.854  1.00  0.00           C  
ATOM   2004  CD2 HIS A 126     -18.317   4.494  18.867  1.00  0.00           C  
ATOM   2005  HD2 HIS A 126     -18.632   4.533  19.899  1.00  0.00           H  
ATOM   2006  ND1 HIS A 126     -18.163   4.016  16.732  1.00  0.00           N  
ATOM   2007  HD1 HIS A 126     -18.281   3.589  15.824  1.00  0.00           H  
ATOM   2008  CE1 HIS A 126     -17.129   4.804  17.042  1.00  0.00           C  
ATOM   2009  HE1 HIS A 126     -16.346   5.111  16.364  1.00  0.00           H  
ATOM   2010  NE2 HIS A 126     -17.200   5.138  18.332  1.00  0.00           N  
ATOM   2011  N   ALA A 127     -18.785   0.671  19.648  1.00  0.00           N  
ATOM   2012  H   ALA A 127     -19.643   0.953  20.101  1.00  0.00           H  
ATOM   2013  CA  ALA A 127     -17.741   0.139  20.516  1.00  0.00           C  
ATOM   2014  HA  ALA A 127     -16.895   0.826  20.509  1.00  0.00           H  
ATOM   2015  C   ALA A 127     -17.220  -1.231  20.058  1.00  0.00           C  
ATOM   2016  CB  ALA A 127     -18.310   0.058  21.937  1.00  0.00           C  
ATOM   2017  HB1 ALA A 127     -19.155  -0.630  21.957  1.00  0.00           H  
ATOM   2018  HB2 ALA A 127     -18.640   1.041  22.274  1.00  0.00           H  
ATOM   2019  HB3 ALA A 127     -17.549  -0.318  22.621  1.00  0.00           H  
ATOM   2020  O   ALA A 127     -16.010  -1.406  19.950  1.00  0.00           O  
ATOM   2021  N   THR A 128     -18.110  -2.178  19.733  1.00  0.00           N  
ATOM   2022  H   THR A 128     -19.094  -1.974  19.835  1.00  0.00           H  
ATOM   2023  CA  THR A 128     -17.706  -3.509  19.244  1.00  0.00           C  
ATOM   2024  HA  THR A 128     -17.053  -3.974  19.983  1.00  0.00           H  
ATOM   2025  C   THR A 128     -16.922  -3.400  17.941  1.00  0.00           C  
ATOM   2026  CB  THR A 128     -18.909  -4.439  19.019  1.00  0.00           C  
ATOM   2027  HB  THR A 128     -19.588  -4.003  18.286  1.00  0.00           H  
ATOM   2028  O   THR A 128     -15.851  -3.990  17.816  1.00  0.00           O  
ATOM   2029  CG2 THR A 128     -18.470  -5.831  18.557  1.00  0.00           C  
ATOM   2030 HG21 THR A 128     -17.669  -6.200  19.197  1.00  0.00           H  
ATOM   2031 HG22 THR A 128     -19.304  -6.531  18.616  1.00  0.00           H  
ATOM   2032 HG23 THR A 128     -18.119  -5.799  17.526  1.00  0.00           H  
ATOM   2033  OG1 THR A 128     -19.605  -4.672  20.214  1.00  0.00           O  
ATOM   2034  HG1 THR A 128     -19.883  -3.849  20.622  1.00  0.00           H  
ATOM   2035  N   SER A 129     -17.420  -2.610  16.988  1.00  0.00           N  
ATOM   2036  H   SER A 129     -18.294  -2.131  17.154  1.00  0.00           H  
ATOM   2037  CA  SER A 129     -16.802  -2.488  15.666  1.00  0.00           C  
ATOM   2038  HA  SER A 129     -16.610  -3.485  15.269  1.00  0.00           H  
ATOM   2039  C   SER A 129     -15.464  -1.752  15.717  1.00  0.00           C  
ATOM   2040  CB  SER A 129     -17.735  -1.769  14.698  1.00  0.00           C  
ATOM   2041  HB2 SER A 129     -17.308  -1.862  13.700  1.00  0.00           H  
ATOM   2042  HB3 SER A 129     -17.806  -0.716  14.968  1.00  0.00           H  
ATOM   2043  O   SER A 129     -14.492  -2.195  15.111  1.00  0.00           O  
ATOM   2044  OG  SER A 129     -19.030  -2.333  14.707  1.00  0.00           O  
ATOM   2045  HG  SER A 129     -19.515  -1.972  15.452  1.00  0.00           H  
ATOM   2046  N   LEU A 130     -15.383  -0.664  16.488  1.00  0.00           N  
ATOM   2047  H   LEU A 130     -16.209  -0.348  16.976  1.00  0.00           H  
ATOM   2048  CA  LEU A 130     -14.146   0.089  16.681  1.00  0.00           C  
ATOM   2049  HA  LEU A 130     -13.754   0.346  15.697  1.00  0.00           H  
ATOM   2050  C   LEU A 130     -13.087  -0.760  17.393  1.00  0.00           C  
ATOM   2051  CB  LEU A 130     -14.466   1.379  17.459  1.00  0.00           C  
ATOM   2052  HB2 LEU A 130     -15.234   1.935  16.920  1.00  0.00           H  
ATOM   2053  HB3 LEU A 130     -14.869   1.113  18.437  1.00  0.00           H  
ATOM   2054  O   LEU A 130     -11.934  -0.793  16.964  1.00  0.00           O  
ATOM   2055  CG  LEU A 130     -13.248   2.295  17.666  1.00  0.00           C  
ATOM   2056  HG  LEU A 130     -12.483   1.758  18.226  1.00  0.00           H  
ATOM   2057  CD1 LEU A 130     -12.665   2.746  16.334  1.00  0.00           C  
ATOM   2058 HD11 LEU A 130     -13.438   3.232  15.738  1.00  0.00           H  
ATOM   2059 HD12 LEU A 130     -11.860   3.458  16.517  1.00  0.00           H  
ATOM   2060 HD13 LEU A 130     -12.236   1.898  15.800  1.00  0.00           H  
ATOM   2061  CD2 LEU A 130     -13.647   3.540  18.454  1.00  0.00           C  
ATOM   2062 HD21 LEU A 130     -14.050   3.257  19.426  1.00  0.00           H  
ATOM   2063 HD22 LEU A 130     -12.772   4.172  18.611  1.00  0.00           H  
ATOM   2064 HD23 LEU A 130     -14.400   4.113  17.913  1.00  0.00           H  
ATOM   2065  N   ARG A 131     -13.493  -1.498  18.435  1.00  0.00           N  
ATOM   2066  H   ARG A 131     -14.452  -1.408  18.738  1.00  0.00           H  
ATOM   2067  CA  ARG A 131     -12.632  -2.451  19.142  1.00  0.00           C  
ATOM   2068  HA  ARG A 131     -11.759  -1.919  19.521  1.00  0.00           H  
ATOM   2069  C   ARG A 131     -12.106  -3.519  18.189  1.00  0.00           C  
ATOM   2070  CB  ARG A 131     -13.407  -3.070  20.321  1.00  0.00           C  
ATOM   2071  HB2 ARG A 131     -13.780  -2.276  20.968  1.00  0.00           H  
ATOM   2072  HB3 ARG A 131     -14.264  -3.629  19.946  1.00  0.00           H  
ATOM   2073  O   ARG A 131     -10.903  -3.748  18.155  1.00  0.00           O  
ATOM   2074  CG  ARG A 131     -12.525  -4.007  21.152  1.00  0.00           C  
ATOM   2075  HG2 ARG A 131     -11.635  -3.467  21.477  1.00  0.00           H  
ATOM   2076  HG3 ARG A 131     -12.232  -4.849  20.525  1.00  0.00           H  
ATOM   2077  CD  ARG A 131     -13.258  -4.559  22.380  1.00  0.00           C  
ATOM   2078  HD2 ARG A 131     -13.583  -3.726  23.003  1.00  0.00           H  
ATOM   2079  HD3 ARG A 131     -14.150  -5.100  22.066  1.00  0.00           H  
ATOM   2080  NE  ARG A 131     -12.380  -5.439  23.180  1.00  0.00           N  
ATOM   2081  HE  ARG A 131     -11.955  -5.040  24.005  1.00  0.00           H  
ATOM   2082  NH1 ARG A 131     -12.624  -7.367  21.958  1.00  0.00           N  
ATOM   2083 HH11 ARG A 131     -12.408  -8.345  21.828  1.00  0.00           H  
ATOM   2084 HH12 ARG A 131     -13.306  -6.900  21.377  1.00  0.00           H  
ATOM   2085  NH2 ARG A 131     -11.286  -7.341  23.760  1.00  0.00           N  
ATOM   2086 HH21 ARG A 131     -11.072  -8.321  23.638  1.00  0.00           H  
ATOM   2087 HH22 ARG A 131     -10.919  -6.879  24.579  1.00  0.00           H  
ATOM   2088  CZ  ARG A 131     -12.102  -6.712  22.960  1.00  0.00           C  
ATOM   2089  N   PHE A 132     -12.987  -4.153  17.415  1.00  0.00           N  
ATOM   2090  H   PHE A 132     -13.965  -3.917  17.501  1.00  0.00           H  
ATOM   2091  CA  PHE A 132     -12.603  -5.164  16.431  1.00  0.00           C  
ATOM   2092  HA  PHE A 132     -12.133  -6.005  16.940  1.00  0.00           H  
ATOM   2093  C   PHE A 132     -11.580  -4.607  15.438  1.00  0.00           C  
ATOM   2094  CB  PHE A 132     -13.852  -5.671  15.700  1.00  0.00           C  
ATOM   2095  HB2 PHE A 132     -14.359  -4.830  15.227  1.00  0.00           H  
ATOM   2096  HB3 PHE A 132     -14.540  -6.101  16.428  1.00  0.00           H  
ATOM   2097  O   PHE A 132     -10.509  -5.189  15.274  1.00  0.00           O  
ATOM   2098  CG  PHE A 132     -13.546  -6.711  14.639  1.00  0.00           C  
ATOM   2099  CD1 PHE A 132     -13.206  -6.321  13.328  1.00  0.00           C  
ATOM   2100  HD1 PHE A 132     -13.159  -5.276  13.060  1.00  0.00           H  
ATOM   2101  CD2 PHE A 132     -13.581  -8.077  14.967  1.00  0.00           C  
ATOM   2102  HD2 PHE A 132     -13.870  -8.388  15.960  1.00  0.00           H  
ATOM   2103  CE1 PHE A 132     -12.899  -7.289  12.359  1.00  0.00           C  
ATOM   2104  HE1 PHE A 132     -12.643  -6.991  11.353  1.00  0.00           H  
ATOM   2105  CE2 PHE A 132     -13.256  -9.046  14.003  1.00  0.00           C  
ATOM   2106  HE2 PHE A 132     -13.283 -10.096  14.256  1.00  0.00           H  
ATOM   2107  CZ  PHE A 132     -12.905  -8.651  12.702  1.00  0.00           C  
ATOM   2108  HZ  PHE A 132     -12.634  -9.392  11.965  1.00  0.00           H  
ATOM   2109  N   ARG A 133     -11.884  -3.451  14.833  1.00  0.00           N  
ATOM   2110  H   ARG A 133     -12.780  -3.031  15.032  1.00  0.00           H  
ATOM   2111  CA  ARG A 133     -11.033  -2.818  13.826  1.00  0.00           C  
ATOM   2112  HA  ARG A 133     -10.896  -3.523  13.007  1.00  0.00           H  
ATOM   2113  C   ARG A 133      -9.635  -2.521  14.364  1.00  0.00           C  
ATOM   2114  CB  ARG A 133     -11.732  -1.563  13.279  1.00  0.00           C  
ATOM   2115  HB2 ARG A 133     -12.628  -1.869  12.740  1.00  0.00           H  
ATOM   2116  HB3 ARG A 133     -12.028  -0.915  14.104  1.00  0.00           H  
ATOM   2117  O   ARG A 133      -8.658  -2.985  13.786  1.00  0.00           O  
ATOM   2118  CG  ARG A 133     -10.808  -0.780  12.338  1.00  0.00           C  
ATOM   2119  HG2 ARG A 133     -10.321  -1.469  11.648  1.00  0.00           H  
ATOM   2120  HG3 ARG A 133     -10.029  -0.292  12.925  1.00  0.00           H  
ATOM   2121  CD  ARG A 133     -11.536   0.263  11.499  1.00  0.00           C  
ATOM   2122  HD2 ARG A 133     -10.838   0.682  10.774  1.00  0.00           H  
ATOM   2123  HD3 ARG A 133     -12.336  -0.225  10.943  1.00  0.00           H  
ATOM   2124  NE  ARG A 133     -12.090   1.343  12.327  1.00  0.00           N  
ATOM   2125  HE  ARG A 133     -13.097   1.404  12.362  1.00  0.00           H  
ATOM   2126  NH1 ARG A 133     -10.114   2.425  12.931  1.00  0.00           N  
ATOM   2127 HH11 ARG A 133      -9.734   3.265  13.344  1.00  0.00           H  
ATOM   2128 HH12 ARG A 133      -9.504   1.679  12.628  1.00  0.00           H  
ATOM   2129  NH2 ARG A 133     -12.060   3.329  13.389  1.00  0.00           N  
ATOM   2130 HH21 ARG A 133     -13.067   3.399  13.364  1.00  0.00           H  
ATOM   2131 HH22 ARG A 133     -11.507   4.111  13.711  1.00  0.00           H  
ATOM   2132  CZ  ARG A 133     -11.412   2.335  12.877  1.00  0.00           C  
ATOM   2133  N   LEU A 134      -9.540  -1.780  15.468  1.00  0.00           N  
ATOM   2134  H   LEU A 134     -10.390  -1.461  15.912  1.00  0.00           H  
ATOM   2135  CA  LEU A 134      -8.251  -1.338  16.004  1.00  0.00           C  
ATOM   2136  HA  LEU A 134      -7.675  -0.878  15.201  1.00  0.00           H  
ATOM   2137  C   LEU A 134      -7.400  -2.508  16.516  1.00  0.00           C  
ATOM   2138  CB  LEU A 134      -8.479  -0.299  17.115  1.00  0.00           C  
ATOM   2139  HB2 LEU A 134      -9.143  -0.727  17.866  1.00  0.00           H  
ATOM   2140  HB3 LEU A 134      -7.516  -0.104  17.588  1.00  0.00           H  
ATOM   2141  O   LEU A 134      -6.186  -2.503  16.325  1.00  0.00           O  
ATOM   2142  CG  LEU A 134      -9.053   1.049  16.640  1.00  0.00           C  
ATOM   2143  HG  LEU A 134      -9.998   0.889  16.122  1.00  0.00           H  
ATOM   2144  CD1 LEU A 134      -9.307   1.943  17.853  1.00  0.00           C  
ATOM   2145 HD11 LEU A 134      -9.608   2.938  17.526  1.00  0.00           H  
ATOM   2146 HD12 LEU A 134     -10.118   1.523  18.447  1.00  0.00           H  
ATOM   2147 HD13 LEU A 134      -8.404   2.034  18.457  1.00  0.00           H  
ATOM   2148  CD2 LEU A 134      -8.106   1.791  15.701  1.00  0.00           C  
ATOM   2149 HD21 LEU A 134      -7.130   1.918  16.170  1.00  0.00           H  
ATOM   2150 HD22 LEU A 134      -8.506   2.776  15.462  1.00  0.00           H  
ATOM   2151 HD23 LEU A 134      -7.976   1.241  14.769  1.00  0.00           H  
ATOM   2152  N   LEU A 135      -8.022  -3.525  17.122  1.00  0.00           N  
ATOM   2153  H   LEU A 135      -9.024  -3.484  17.243  1.00  0.00           H  
ATOM   2154  CA  LEU A 135      -7.305  -4.716  17.586  1.00  0.00           C  
ATOM   2155  HA  LEU A 135      -6.414  -4.394  18.125  1.00  0.00           H  
ATOM   2156  C   LEU A 135      -6.795  -5.568  16.417  1.00  0.00           C  
ATOM   2157  CB  LEU A 135      -8.192  -5.523  18.547  1.00  0.00           C  
ATOM   2158  HB2 LEU A 135      -7.699  -6.470  18.766  1.00  0.00           H  
ATOM   2159  HB3 LEU A 135      -9.130  -5.749  18.040  1.00  0.00           H  
ATOM   2160  O   LEU A 135      -5.633  -5.963  16.420  1.00  0.00           O  
ATOM   2161  CG  LEU A 135      -8.488  -4.800  19.877  1.00  0.00           C  
ATOM   2162  HG  LEU A 135      -8.929  -3.821  19.692  1.00  0.00           H  
ATOM   2163  CD1 LEU A 135      -9.465  -5.627  20.707  1.00  0.00           C  
ATOM   2164 HD11 LEU A 135      -8.987  -6.561  21.001  1.00  0.00           H  
ATOM   2165 HD12 LEU A 135      -9.749  -5.070  21.600  1.00  0.00           H  
ATOM   2166 HD13 LEU A 135     -10.346  -5.850  20.104  1.00  0.00           H  
ATOM   2167  CD2 LEU A 135      -7.240  -4.600  20.730  1.00  0.00           C  
ATOM   2168 HD21 LEU A 135      -6.748  -5.562  20.877  1.00  0.00           H  
ATOM   2169 HD22 LEU A 135      -7.505  -4.168  21.695  1.00  0.00           H  
ATOM   2170 HD23 LEU A 135      -6.552  -3.919  20.229  1.00  0.00           H  
ATOM   2171  N   ARG A 136      -7.608  -5.787  15.375  1.00  0.00           N  
ATOM   2172  H   ARG A 136      -8.553  -5.433  15.407  1.00  0.00           H  
ATOM   2173  CA  ARG A 136      -7.151  -6.490  14.163  1.00  0.00           C  
ATOM   2174  HA  ARG A 136      -6.725  -7.451  14.452  1.00  0.00           H  
ATOM   2175  C   ARG A 136      -6.013  -5.736  13.472  1.00  0.00           C  
ATOM   2176  CB  ARG A 136      -8.327  -6.713  13.198  1.00  0.00           C  
ATOM   2177  HB2 ARG A 136      -8.903  -5.791  13.121  1.00  0.00           H  
ATOM   2178  HB3 ARG A 136      -7.936  -6.935  12.205  1.00  0.00           H  
ATOM   2179  O   ARG A 136      -5.024  -6.353  13.094  1.00  0.00           O  
ATOM   2180  CG  ARG A 136      -9.271  -7.859  13.600  1.00  0.00           C  
ATOM   2181  HG2 ARG A 136     -10.162  -7.784  12.977  1.00  0.00           H  
ATOM   2182  HG3 ARG A 136      -9.570  -7.755  14.643  1.00  0.00           H  
ATOM   2183  CD  ARG A 136      -8.640  -9.243  13.372  1.00  0.00           C  
ATOM   2184  HD2 ARG A 136      -8.191  -9.270  12.379  1.00  0.00           H  
ATOM   2185  HD3 ARG A 136      -7.843  -9.397  14.100  1.00  0.00           H  
ATOM   2186  NE  ARG A 136      -9.635 -10.329  13.499  1.00  0.00           N  
ATOM   2187  HE  ARG A 136     -10.117 -10.428  14.381  1.00  0.00           H  
ATOM   2188  NH1 ARG A 136      -9.772 -11.116  11.303  1.00  0.00           N  
ATOM   2189 HH11 ARG A 136      -9.124 -10.444  10.917  1.00  0.00           H  
ATOM   2190 HH12 ARG A 136     -10.300 -11.695  10.666  1.00  0.00           H  
ATOM   2191  NH2 ARG A 136     -10.954 -12.050  12.889  1.00  0.00           N  
ATOM   2192 HH21 ARG A 136     -11.387 -12.620  12.176  1.00  0.00           H  
ATOM   2193 HH22 ARG A 136     -11.284 -12.103  13.842  1.00  0.00           H  
ATOM   2194  CZ  ARG A 136     -10.087 -11.151  12.560  1.00  0.00           C  
ATOM   2195  N   GLN A 137      -6.114  -4.409  13.363  1.00  0.00           N  
ATOM   2196  H   GLN A 137      -6.962  -3.966  13.688  1.00  0.00           H  
ATOM   2197  CA  GLN A 137      -5.077  -3.570  12.749  1.00  0.00           C  
ATOM   2198  HA  GLN A 137      -4.869  -3.949  11.749  1.00  0.00           H  
ATOM   2199  C   GLN A 137      -3.742  -3.600  13.502  1.00  0.00           C  
ATOM   2200  CB  GLN A 137      -5.576  -2.120  12.635  1.00  0.00           C  
ATOM   2201  HB2 GLN A 137      -4.731  -1.462  12.432  1.00  0.00           H  
ATOM   2202  HB3 GLN A 137      -6.033  -1.811  13.576  1.00  0.00           H  
ATOM   2203  O   GLN A 137      -2.704  -3.454  12.867  1.00  0.00           O  
ATOM   2204  CG  GLN A 137      -6.578  -1.973  11.485  1.00  0.00           C  
ATOM   2205  HG2 GLN A 137      -7.399  -2.677  11.620  1.00  0.00           H  
ATOM   2206  HG3 GLN A 137      -6.070  -2.231  10.555  1.00  0.00           H  
ATOM   2207  CD  GLN A 137      -7.162  -0.569  11.355  1.00  0.00           C  
ATOM   2208  NE2 GLN A 137      -7.301  -0.075  10.143  1.00  0.00           N  
ATOM   2209 HE21 GLN A 137      -7.624   0.879  10.069  1.00  0.00           H  
ATOM   2210 HE22 GLN A 137      -7.056  -0.633   9.338  1.00  0.00           H  
ATOM   2211  OE1 GLN A 137      -7.549   0.096  12.307  1.00  0.00           O  
ATOM   2212  N   CYS A 138      -3.740  -3.801  14.824  1.00  0.00           N  
ATOM   2213  H   CYS A 138      -4.618  -3.880  15.317  1.00  0.00           H  
ATOM   2214  CA  CYS A 138      -2.504  -3.920  15.602  1.00  0.00           C  
ATOM   2215  HA  CYS A 138      -1.719  -3.395  15.057  1.00  0.00           H  
ATOM   2216  C   CYS A 138      -1.979  -5.361  15.733  1.00  0.00           C  
ATOM   2217  CB  CYS A 138      -2.655  -3.187  16.942  1.00  0.00           C  
ATOM   2218  HB2 CYS A 138      -3.079  -2.199  16.761  1.00  0.00           H  
ATOM   2219  HB3 CYS A 138      -1.665  -3.073  17.384  1.00  0.00           H  
ATOM   2220  O   CYS A 138      -1.069  -5.605  16.526  1.00  0.00           O  
ATOM   2221  SG  CYS A 138      -3.706  -4.095  18.106  1.00  0.00           S  
ATOM   2222  HG  CYS A 138      -3.668  -3.177  19.076  1.00  0.00           H  
ATOM   2223  N   GLY A 139      -2.537  -6.308  14.970  1.00  0.00           N  
ATOM   2224  H   GLY A 139      -3.263  -6.045  14.320  1.00  0.00           H  
ATOM   2225  CA  GLY A 139      -2.103  -7.706  14.974  1.00  0.00           C  
ATOM   2226  HA2 GLY A 139      -2.455  -8.181  14.059  1.00  0.00           H  
ATOM   2227  HA3 GLY A 139      -1.014  -7.751  14.983  1.00  0.00           H  
ATOM   2228  C   GLY A 139      -2.629  -8.518  16.160  1.00  0.00           C  
ATOM   2229  O   GLY A 139      -2.019  -9.514  16.538  1.00  0.00           O  
ATOM   2230  N   LEU A 140      -3.746  -8.113  16.774  1.00  0.00           N  
ATOM   2231  H   LEU A 140      -4.206  -7.279  16.439  1.00  0.00           H  
ATOM   2232  CA  LEU A 140      -4.420  -8.882  17.823  1.00  0.00           C  
ATOM   2233  HA  LEU A 140      -3.746  -9.662  18.177  1.00  0.00           H  
ATOM   2234  C   LEU A 140      -5.653  -9.596  17.261  1.00  0.00           C  
ATOM   2235  CB  LEU A 140      -4.755  -7.982  19.027  1.00  0.00           C  
ATOM   2236  HB2 LEU A 140      -5.362  -7.146  18.679  1.00  0.00           H  
ATOM   2237  HB3 LEU A 140      -5.354  -8.553  19.737  1.00  0.00           H  
ATOM   2238  O   LEU A 140      -6.546  -8.986  16.668  1.00  0.00           O  
ATOM   2239  CG  LEU A 140      -3.515  -7.429  19.755  1.00  0.00           C  
ATOM   2240  HG  LEU A 140      -2.861  -6.921  19.047  1.00  0.00           H  
ATOM   2241  CD1 LEU A 140      -3.934  -6.422  20.826  1.00  0.00           C  
ATOM   2242 HD11 LEU A 140      -3.046  -5.964  21.262  1.00  0.00           H  
ATOM   2243 HD12 LEU A 140      -4.535  -5.635  20.369  1.00  0.00           H  
ATOM   2244 HD13 LEU A 140      -4.510  -6.927  21.602  1.00  0.00           H  
ATOM   2245  CD2 LEU A 140      -2.726  -8.532  20.467  1.00  0.00           C  
ATOM   2246 HD21 LEU A 140      -2.289  -9.203  19.728  1.00  0.00           H  
ATOM   2247 HD22 LEU A 140      -3.379  -9.094  21.135  1.00  0.00           H  
ATOM   2248 HD23 LEU A 140      -1.908  -8.088  21.035  1.00  0.00           H  
ATOM   2249  N   PHE A 141      -5.719 -10.910  17.480  1.00  0.00           N  
ATOM   2250  H   PHE A 141      -4.963 -11.366  17.970  1.00  0.00           H  
ATOM   2251  CA  PHE A 141      -6.830 -11.722  16.999  1.00  0.00           C  
ATOM   2252  HA  PHE A 141      -7.013 -11.461  15.957  1.00  0.00           H  
ATOM   2253  C   PHE A 141      -8.101 -11.448  17.798  1.00  0.00           C  
ATOM   2254  CB  PHE A 141      -6.490 -13.213  17.048  1.00  0.00           C  
ATOM   2255  HB2 PHE A 141      -5.659 -13.407  16.371  1.00  0.00           H  
ATOM   2256  HB3 PHE A 141      -6.180 -13.482  18.058  1.00  0.00           H  
ATOM   2257  O   PHE A 141      -8.134 -11.604  19.016  1.00  0.00           O  
ATOM   2258  CG  PHE A 141      -7.644 -14.094  16.616  1.00  0.00           C  
ATOM   2259  CD1 PHE A 141      -8.325 -14.890  17.555  1.00  0.00           C  
ATOM   2260  HD1 PHE A 141      -8.016 -14.889  18.590  1.00  0.00           H  
ATOM   2261  CD2 PHE A 141      -8.064 -14.085  15.275  1.00  0.00           C  
ATOM   2262  HD2 PHE A 141      -7.556 -13.462  14.553  1.00  0.00           H  
ATOM   2263  CE1 PHE A 141      -9.406 -15.692  17.146  1.00  0.00           C  
ATOM   2264  HE1 PHE A 141      -9.919 -16.316  17.862  1.00  0.00           H  
ATOM   2265  CE2 PHE A 141      -9.143 -14.885  14.863  1.00  0.00           C  
ATOM   2266  HE2 PHE A 141      -9.450 -14.882  13.828  1.00  0.00           H  
ATOM   2267  CZ  PHE A 141      -9.810 -15.694  15.798  1.00  0.00           C  
ATOM   2268  HZ  PHE A 141     -10.631 -16.319  15.477  1.00  0.00           H  
ATOM   2269  N   ILE A 142      -9.174 -11.112  17.088  1.00  0.00           N  
ATOM   2270  H   ILE A 142      -9.055 -11.017  16.090  1.00  0.00           H  
ATOM   2271  CA  ILE A 142     -10.535 -11.040  17.624  1.00  0.00           C  
ATOM   2272  HA  ILE A 142     -10.555 -11.516  18.604  1.00  0.00           H  
ATOM   2273  C   ILE A 142     -11.448 -11.812  16.676  1.00  0.00           C  
ATOM   2274  CB  ILE A 142     -10.995  -9.572  17.765  1.00  0.00           C  
ATOM   2275  HB  ILE A 142     -10.899  -9.090  16.793  1.00  0.00           H  
ATOM   2276  O   ILE A 142     -11.439 -11.491  15.490  1.00  0.00           O  
ATOM   2277  CG1 ILE A 142     -10.126  -8.777  18.762  1.00  0.00           C  
ATOM   2278 HG12 ILE A 142      -9.083  -8.801  18.444  1.00  0.00           H  
ATOM   2279 HG13 ILE A 142     -10.446  -7.735  18.733  1.00  0.00           H  
ATOM   2280  CG2 ILE A 142     -12.477  -9.486  18.182  1.00  0.00           C  
ATOM   2281 HG21 ILE A 142     -12.763  -8.444  18.324  1.00  0.00           H  
ATOM   2282 HG22 ILE A 142     -12.659 -10.048  19.099  1.00  0.00           H  
ATOM   2283 HG23 ILE A 142     -13.113  -9.907  17.403  1.00  0.00           H  
ATOM   2284  CD1 ILE A 142     -10.217  -9.272  20.213  1.00  0.00           C  
ATOM   2285 HD11 ILE A 142     -11.234  -9.171  20.590  1.00  0.00           H  
ATOM   2286 HD12 ILE A 142      -9.560  -8.675  20.845  1.00  0.00           H  
ATOM   2287 HD13 ILE A 142      -9.917 -10.317  20.295  1.00  0.00           H  
ATOM   2288  N   PRO A 143     -12.241 -12.790  17.141  1.00  0.00           N  
ATOM   2289  CA  PRO A 143     -13.121 -13.555  16.261  1.00  0.00           C  
ATOM   2290  HA  PRO A 143     -12.550 -13.969  15.429  1.00  0.00           H  
ATOM   2291  C   PRO A 143     -14.257 -12.685  15.704  1.00  0.00           C  
ATOM   2292  CB  PRO A 143     -13.647 -14.702  17.131  1.00  0.00           C  
ATOM   2293  HB2 PRO A 143     -12.960 -15.545  17.072  1.00  0.00           H  
ATOM   2294  HB3 PRO A 143     -14.651 -15.013  16.840  1.00  0.00           H  
ATOM   2295  O   PRO A 143     -14.803 -11.848  16.425  1.00  0.00           O  
ATOM   2296  CG  PRO A 143     -13.620 -14.122  18.546  1.00  0.00           C  
ATOM   2297  HG2 PRO A 143     -14.509 -13.514  18.711  1.00  0.00           H  
ATOM   2298  HG3 PRO A 143     -13.542 -14.903  19.302  1.00  0.00           H  
ATOM   2299  CD  PRO A 143     -12.381 -13.229  18.523  1.00  0.00           C  
ATOM   2300  HD2 PRO A 143     -11.503 -13.808  18.808  1.00  0.00           H  
ATOM   2301  HD3 PRO A 143     -12.518 -12.388  19.202  1.00  0.00           H  
ATOM   2302  N   GLN A 144     -14.672 -12.921  14.454  1.00  0.00           N  
ATOM   2303  H   GLN A 144     -14.140 -13.551  13.871  1.00  0.00           H  
ATOM   2304  CA  GLN A 144     -15.858 -12.279  13.851  1.00  0.00           C  
ATOM   2305  HA  GLN A 144     -15.683 -11.204  13.809  1.00  0.00           H  
ATOM   2306  C   GLN A 144     -17.153 -12.497  14.662  1.00  0.00           C  
ATOM   2307  CB  GLN A 144     -16.049 -12.782  12.405  1.00  0.00           C  
ATOM   2308  HB2 GLN A 144     -15.171 -12.521  11.813  1.00  0.00           H  
ATOM   2309  HB3 GLN A 144     -16.911 -12.274  11.975  1.00  0.00           H  
ATOM   2310  O   GLN A 144     -18.091 -11.707  14.565  1.00  0.00           O  
ATOM   2311  CG  GLN A 144     -16.266 -14.304  12.338  1.00  0.00           C  
ATOM   2312  HG2 GLN A 144     -15.356 -14.801  12.676  1.00  0.00           H  
ATOM   2313  HG3 GLN A 144     -17.075 -14.603  13.005  1.00  0.00           H  
ATOM   2314  CD  GLN A 144     -16.612 -14.844  10.957  1.00  0.00           C  
ATOM   2315  NE2 GLN A 144     -16.260 -16.081  10.694  1.00  0.00           N  
ATOM   2316 HE21 GLN A 144     -15.688 -16.598  11.347  1.00  0.00           H  
ATOM   2317 HE22 GLN A 144     -16.495 -16.453   9.784  1.00  0.00           H  
ATOM   2318  OE1 GLN A 144     -17.241 -14.218  10.124  1.00  0.00           O  
ATOM   2319  N   ASP A 145     -17.202 -13.533  15.511  1.00  0.00           N  
ATOM   2320  H   ASP A 145     -16.418 -14.168  15.520  1.00  0.00           H  
ATOM   2321  CA  ASP A 145     -18.357 -13.885  16.345  1.00  0.00           C  
ATOM   2322  HA  ASP A 145     -19.195 -14.130  15.692  1.00  0.00           H  
ATOM   2323  C   ASP A 145     -18.814 -12.766  17.289  1.00  0.00           C  
ATOM   2324  CB  ASP A 145     -18.018 -15.116  17.189  1.00  0.00           C  
ATOM   2325  HB2 ASP A 145     -17.136 -14.909  17.795  1.00  0.00           H  
ATOM   2326  HB3 ASP A 145     -18.846 -15.329  17.864  1.00  0.00           H  
ATOM   2327  O   ASP A 145     -19.965 -12.774  17.730  1.00  0.00           O  
ATOM   2328  CG  ASP A 145     -17.779 -16.344  16.322  1.00  0.00           C  
ATOM   2329  OD1 ASP A 145     -18.776 -16.856  15.767  1.00  0.00           O  
ATOM   2330  OD2 ASP A 145     -16.615 -16.774  16.237  1.00  0.00           O  
ATOM   2331  N   VAL A 146     -17.960 -11.772  17.566  1.00  0.00           N  
ATOM   2332  H   VAL A 146     -17.040 -11.806  17.151  1.00  0.00           H  
ATOM   2333  CA  VAL A 146     -18.354 -10.571  18.321  1.00  0.00           C  
ATOM   2334  HA  VAL A 146     -18.690 -10.889  19.308  1.00  0.00           H  
ATOM   2335  C   VAL A 146     -19.537  -9.839  17.679  1.00  0.00           C  
ATOM   2336  CB  VAL A 146     -17.179  -9.593  18.517  1.00  0.00           C  
ATOM   2337  HB  VAL A 146     -17.540  -8.760  19.121  1.00  0.00           H  
ATOM   2338  O   VAL A 146     -20.283  -9.159  18.382  1.00  0.00           O  
ATOM   2339  CG1 VAL A 146     -16.038 -10.250  19.305  1.00  0.00           C  
ATOM   2340 HG11 VAL A 146     -16.422 -10.643  20.246  1.00  0.00           H  
ATOM   2341 HG12 VAL A 146     -15.595 -11.063  18.731  1.00  0.00           H  
ATOM   2342 HG13 VAL A 146     -15.270  -9.507  19.520  1.00  0.00           H  
ATOM   2343  CG2 VAL A 146     -16.634  -9.010  17.206  1.00  0.00           C  
ATOM   2344 HG21 VAL A 146     -17.401  -8.419  16.707  1.00  0.00           H  
ATOM   2345 HG22 VAL A 146     -16.309  -9.803  16.532  1.00  0.00           H  
ATOM   2346 HG23 VAL A 146     -15.790  -8.354  17.419  1.00  0.00           H  
ATOM   2347  N   PHE A 147     -19.751 -10.011  16.370  1.00  0.00           N  
ATOM   2348  H   PHE A 147     -19.096 -10.570  15.843  1.00  0.00           H  
ATOM   2349  CA  PHE A 147     -20.848  -9.387  15.636  1.00  0.00           C  
ATOM   2350  HA  PHE A 147     -21.077  -8.445  16.137  1.00  0.00           H  
ATOM   2351  C   PHE A 147     -22.158 -10.187  15.646  1.00  0.00           C  
ATOM   2352  CB  PHE A 147     -20.386  -9.045  14.216  1.00  0.00           C  
ATOM   2353  HB2 PHE A 147     -20.093  -9.963  13.707  1.00  0.00           H  
ATOM   2354  HB3 PHE A 147     -21.221  -8.613  13.664  1.00  0.00           H  
ATOM   2355  O   PHE A 147     -23.197  -9.621  15.312  1.00  0.00           O  
ATOM   2356  CG  PHE A 147     -19.237  -8.057  14.180  1.00  0.00           C  
ATOM   2357  CD1 PHE A 147     -19.424  -6.748  14.659  1.00  0.00           C  
ATOM   2358  HD1 PHE A 147     -20.393  -6.434  15.019  1.00  0.00           H  
ATOM   2359  CD2 PHE A 147     -17.976  -8.443  13.689  1.00  0.00           C  
ATOM   2360  HD2 PHE A 147     -17.821  -9.444  13.314  1.00  0.00           H  
ATOM   2361  CE1 PHE A 147     -18.363  -5.830  14.646  1.00  0.00           C  
ATOM   2362  HE1 PHE A 147     -18.523  -4.820  14.994  1.00  0.00           H  
ATOM   2363  CE2 PHE A 147     -16.914  -7.521  13.678  1.00  0.00           C  
ATOM   2364  HE2 PHE A 147     -15.943  -7.813  13.304  1.00  0.00           H  
ATOM   2365  CZ  PHE A 147     -17.110  -6.212  14.142  1.00  0.00           C  
ATOM   2366  HZ  PHE A 147     -16.299  -5.501  14.098  1.00  0.00           H  
ATOM   2367  N   LYS A 148     -22.168 -11.444  16.120  1.00  0.00           N  
ATOM   2368  H   LYS A 148     -21.294 -11.847  16.426  1.00  0.00           H  
ATOM   2369  CA  LYS A 148     -23.398 -12.262  16.222  1.00  0.00           C  
ATOM   2370  HA  LYS A 148     -23.842 -12.368  15.232  1.00  0.00           H  
ATOM   2371  C   LYS A 148     -24.476 -11.622  17.096  1.00  0.00           C  
ATOM   2372  CB  LYS A 148     -23.075 -13.658  16.773  1.00  0.00           C  
ATOM   2373  HB2 LYS A 148     -24.007 -14.144  17.063  1.00  0.00           H  
ATOM   2374  HB3 LYS A 148     -22.444 -13.575  17.659  1.00  0.00           H  
ATOM   2375  O   LYS A 148     -25.659 -11.851  16.888  1.00  0.00           O  
ATOM   2376  CG  LYS A 148     -22.399 -14.534  15.717  1.00  0.00           C  
ATOM   2377  HG2 LYS A 148     -23.075 -14.635  14.868  1.00  0.00           H  
ATOM   2378  HG3 LYS A 148     -21.479 -14.058  15.379  1.00  0.00           H  
ATOM   2379  CD  LYS A 148     -22.073 -15.924  16.271  1.00  0.00           C  
ATOM   2380  HD2 LYS A 148     -21.230 -15.841  16.956  1.00  0.00           H  
ATOM   2381  HD3 LYS A 148     -22.937 -16.331  16.796  1.00  0.00           H  
ATOM   2382  CE  LYS A 148     -21.717 -16.835  15.094  1.00  0.00           C  
ATOM   2383  HE2 LYS A 148     -21.006 -16.303  14.461  1.00  0.00           H  
ATOM   2384  HE3 LYS A 148     -22.615 -17.023  14.507  1.00  0.00           H  
ATOM   2385  NZ  LYS A 148     -21.090 -18.098  15.536  1.00  0.00           N  
ATOM   2386  HZ1 LYS A 148     -21.604 -18.551  16.278  1.00  0.00           H  
ATOM   2387  HZ2 LYS A 148     -20.944 -18.713  14.748  1.00  0.00           H  
ATOM   2388  HZ3 LYS A 148     -20.162 -17.854  15.851  1.00  0.00           H  
ATOM   2389  N   THR A 149     -24.078 -10.789  18.057  1.00  0.00           N  
ATOM   2390  H   THR A 149     -23.085 -10.632  18.150  1.00  0.00           H  
ATOM   2391  CA  THR A 149     -25.008 -10.039  18.921  1.00  0.00           C  
ATOM   2392  HA  THR A 149     -25.699 -10.747  19.377  1.00  0.00           H  
ATOM   2393  C   THR A 149     -25.871  -9.027  18.148  1.00  0.00           C  
ATOM   2394  CB  THR A 149     -24.209  -9.374  20.052  1.00  0.00           C  
ATOM   2395  HB  THR A 149     -23.506 -10.111  20.441  1.00  0.00           H  
ATOM   2396  O   THR A 149     -26.919  -8.609  18.631  1.00  0.00           O  
ATOM   2397  CG2 THR A 149     -23.413  -8.146  19.611  1.00  0.00           C  
ATOM   2398 HG21 THR A 149     -22.738  -7.841  20.411  1.00  0.00           H  
ATOM   2399 HG22 THR A 149     -24.090  -7.324  19.378  1.00  0.00           H  
ATOM   2400 HG23 THR A 149     -22.819  -8.379  18.728  1.00  0.00           H  
ATOM   2401  OG1 THR A 149     -25.046  -8.994  21.115  1.00  0.00           O  
ATOM   2402  HG1 THR A 149     -24.494  -8.845  21.887  1.00  0.00           H  
ATOM   2403  N   PHE A 150     -25.456  -8.651  16.932  1.00  0.00           N  
ATOM   2404  H   PHE A 150     -24.600  -9.047  16.569  1.00  0.00           H  
ATOM   2405  CA  PHE A 150     -26.175  -7.736  16.040  1.00  0.00           C  
ATOM   2406  HA  PHE A 150     -26.883  -7.149  16.624  1.00  0.00           H  
ATOM   2407  C   PHE A 150     -26.996  -8.462  14.964  1.00  0.00           C  
ATOM   2408  CB  PHE A 150     -25.157  -6.780  15.409  1.00  0.00           C  
ATOM   2409  HB2 PHE A 150     -24.508  -7.354  14.749  1.00  0.00           H  
ATOM   2410  HB3 PHE A 150     -25.672  -6.048  14.786  1.00  0.00           H  
ATOM   2411  O   PHE A 150     -27.666  -7.809  14.162  1.00  0.00           O  
ATOM   2412  CG  PHE A 150     -24.316  -6.026  16.415  1.00  0.00           C  
ATOM   2413  CD1 PHE A 150     -24.912  -5.139  17.328  1.00  0.00           C  
ATOM   2414  HD1 PHE A 150     -25.977  -4.965  17.295  1.00  0.00           H  
ATOM   2415  CD2 PHE A 150     -22.933  -6.250  16.460  1.00  0.00           C  
ATOM   2416  HD2 PHE A 150     -22.486  -6.921  15.741  1.00  0.00           H  
ATOM   2417  CE1 PHE A 150     -24.125  -4.508  18.306  1.00  0.00           C  
ATOM   2418  HE1 PHE A 150     -24.597  -3.840  19.011  1.00  0.00           H  
ATOM   2419  CE2 PHE A 150     -22.147  -5.629  17.442  1.00  0.00           C  
ATOM   2420  HE2 PHE A 150     -21.087  -5.832  17.484  1.00  0.00           H  
ATOM   2421  CZ  PHE A 150     -22.746  -4.774  18.382  1.00  0.00           C  
ATOM   2422  HZ  PHE A 150     -22.143  -4.321  19.155  1.00  0.00           H  
ATOM   2423  N   GLN A 151     -26.946  -9.796  14.941  1.00  0.00           N  
ATOM   2424  H   GLN A 151     -26.433 -10.278  15.665  1.00  0.00           H  
ATOM   2425  CA  GLN A 151     -27.750 -10.626  14.055  1.00  0.00           C  
ATOM   2426  HA  GLN A 151     -28.022 -10.035  13.180  1.00  0.00           H  
ATOM   2427  C   GLN A 151     -29.055 -11.042  14.745  1.00  0.00           C  
ATOM   2428  CB  GLN A 151     -26.937 -11.829  13.550  1.00  0.00           C  
ATOM   2429  HB2 GLN A 151     -26.515 -12.357  14.405  1.00  0.00           H  
ATOM   2430  HB3 GLN A 151     -27.606 -12.513  13.028  1.00  0.00           H  
ATOM   2431  O   GLN A 151     -29.131 -11.246  15.959  1.00  0.00           O  
ATOM   2432  CG  GLN A 151     -25.812 -11.421  12.577  1.00  0.00           C  
ATOM   2433  HG2 GLN A 151     -25.177 -10.663  13.035  1.00  0.00           H  
ATOM   2434  HG3 GLN A 151     -26.260 -10.990  11.681  1.00  0.00           H  
ATOM   2435  CD  GLN A 151     -24.918 -12.595  12.171  1.00  0.00           C  
ATOM   2436  NE2 GLN A 151     -24.399 -12.616  10.963  1.00  0.00           N  
ATOM   2437 HE21 GLN A 151     -24.782 -12.050  10.219  1.00  0.00           H  
ATOM   2438 HE22 GLN A 151     -23.961 -13.469  10.646  1.00  0.00           H  
ATOM   2439  OE1 GLN A 151     -24.635 -13.490  12.960  1.00  0.00           O  
ATOM   2440  N   ASN A 152     -30.113 -11.157  13.954  1.00  0.00           N  
ATOM   2441  H   ASN A 152     -29.965 -11.002  12.967  1.00  0.00           H  
ATOM   2442  CA  ASN A 152     -31.409 -11.658  14.374  1.00  0.00           C  
ATOM   2443  HA  ASN A 152     -31.606 -11.286  15.380  1.00  0.00           H  
ATOM   2444  C   ASN A 152     -31.395 -13.206  14.448  1.00  0.00           C  
ATOM   2445  CB  ASN A 152     -32.461 -11.048  13.417  1.00  0.00           C  
ATOM   2446  HB2 ASN A 152     -33.466 -11.230  13.797  1.00  0.00           H  
ATOM   2447  HB3 ASN A 152     -32.309  -9.970  13.365  1.00  0.00           H  
ATOM   2448  O   ASN A 152     -30.379 -13.870  14.248  1.00  0.00           O  
ATOM   2449  CG  ASN A 152     -32.378 -11.611  12.007  1.00  0.00           C  
ATOM   2450  ND2 ASN A 152     -33.019 -11.005  11.039  1.00  0.00           N  
ATOM   2451 HD21 ASN A 152     -32.921 -11.436  10.131  1.00  0.00           H  
ATOM   2452 HD22 ASN A 152     -33.365 -10.061  11.138  1.00  0.00           H  
ATOM   2453  OD1 ASN A 152     -31.790 -12.651  11.793  1.00  0.00           O  
ATOM   2454  N   LYS A 153     -32.558 -13.816  14.704  1.00  0.00           N  
ATOM   2455  H   LYS A 153     -33.382 -13.238  14.790  1.00  0.00           H  
ATOM   2456  CA  LYS A 153     -32.682 -15.283  14.797  1.00  0.00           C  
ATOM   2457  HA  LYS A 153     -31.884 -15.653  15.440  1.00  0.00           H  
ATOM   2458  C   LYS A 153     -32.486 -16.027  13.467  1.00  0.00           C  
ATOM   2459  CB  LYS A 153     -34.035 -15.668  15.406  1.00  0.00           C  
ATOM   2460  HB2 LYS A 153     -34.834 -15.269  14.782  1.00  0.00           H  
ATOM   2461  HB3 LYS A 153     -34.115 -16.755  15.407  1.00  0.00           H  
ATOM   2462  O   LYS A 153     -32.282 -17.236  13.512  1.00  0.00           O  
ATOM   2463  CG  LYS A 153     -34.204 -15.168  16.846  1.00  0.00           C  
ATOM   2464  HG2 LYS A 153     -33.381 -15.538  17.458  1.00  0.00           H  
ATOM   2465  HG3 LYS A 153     -34.202 -14.079  16.862  1.00  0.00           H  
ATOM   2466  CD  LYS A 153     -35.532 -15.681  17.412  1.00  0.00           C  
ATOM   2467  HD2 LYS A 153     -36.347 -15.340  16.773  1.00  0.00           H  
ATOM   2468  HD3 LYS A 153     -35.517 -16.771  17.421  1.00  0.00           H  
ATOM   2469  CE  LYS A 153     -35.732 -15.152  18.833  1.00  0.00           C  
ATOM   2470  HE2 LYS A 153     -34.897 -15.486  19.447  1.00  0.00           H  
ATOM   2471  HE3 LYS A 153     -35.708 -14.063  18.803  1.00  0.00           H  
ATOM   2472  NZ  LYS A 153     -37.017 -15.626  19.401  1.00  0.00           N  
ATOM   2473  HZ1 LYS A 153     -37.139 -15.270  20.338  1.00  0.00           H  
ATOM   2474  HZ2 LYS A 153     -37.789 -15.314  18.829  1.00  0.00           H  
ATOM   2475  HZ3 LYS A 153     -37.029 -16.636  19.434  1.00  0.00           H  
ATOM   2476  N   THR A 154     -32.590 -15.353  12.318  1.00  0.00           N  
ATOM   2477  H   THR A 154     -32.664 -14.345  12.333  1.00  0.00           H  
ATOM   2478  CA  THR A 154     -32.314 -15.938  10.992  1.00  0.00           C  
ATOM   2479  HA  THR A 154     -32.542 -17.004  11.028  1.00  0.00           H  
ATOM   2480  C   THR A 154     -30.832 -15.860  10.624  1.00  0.00           C  
ATOM   2481  CB  THR A 154     -33.192 -15.333   9.870  1.00  0.00           C  
ATOM   2482  HB  THR A 154     -32.916 -15.779   8.915  1.00  0.00           H  
ATOM   2483  O   THR A 154     -30.436 -16.463   9.633  1.00  0.00           O  
ATOM   2484  CG2 THR A 154     -34.673 -15.608  10.139  1.00  0.00           C  
ATOM   2485 HG21 THR A 154     -35.260 -15.233   9.301  1.00  0.00           H  
ATOM   2486 HG22 THR A 154     -34.835 -16.682  10.231  1.00  0.00           H  
ATOM   2487 HG23 THR A 154     -34.993 -15.105  11.052  1.00  0.00           H  
ATOM   2488  OG1 THR A 154     -33.085 -13.935   9.778  1.00  0.00           O  
ATOM   2489  HG1 THR A 154     -33.075 -13.651   8.862  1.00  0.00           H  
ATOM   2490  N   GLY A 155     -30.009 -15.189  11.441  1.00  0.00           N  
ATOM   2491  H   GLY A 155     -30.408 -14.689  12.223  1.00  0.00           H  
ATOM   2492  CA  GLY A 155     -28.586 -14.968  11.184  1.00  0.00           C  
ATOM   2493  HA2 GLY A 155     -28.058 -14.910  12.136  1.00  0.00           H  
ATOM   2494  HA3 GLY A 155     -28.177 -15.802  10.612  1.00  0.00           H  
ATOM   2495  C   GLY A 155     -28.293 -13.683  10.408  1.00  0.00           C  
ATOM   2496  O   GLY A 155     -27.138 -13.397  10.140  1.00  0.00           O  
ATOM   2497  N   GLU A 156     -29.302 -12.875  10.082  1.00  0.00           N  
ATOM   2498  H   GLU A 156     -30.234 -13.109  10.392  1.00  0.00           H  
ATOM   2499  CA  GLU A 156     -29.127 -11.626   9.331  1.00  0.00           C  
ATOM   2500  HA  GLU A 156     -28.235 -11.698   8.709  1.00  0.00           H  
ATOM   2501  C   GLU A 156     -28.966 -10.432  10.281  1.00  0.00           C  
ATOM   2502  CB  GLU A 156     -30.334 -11.394   8.413  1.00  0.00           C  
ATOM   2503  HB2 GLU A 156     -30.206 -10.449   7.886  1.00  0.00           H  
ATOM   2504  HB3 GLU A 156     -31.216 -11.308   9.049  1.00  0.00           H  
ATOM   2505  O   GLU A 156     -29.563 -10.405  11.357  1.00  0.00           O  
ATOM   2506  CG  GLU A 156     -30.551 -12.509   7.375  1.00  0.00           C  
ATOM   2507  HG2 GLU A 156     -29.751 -12.460   6.637  1.00  0.00           H  
ATOM   2508  HG3 GLU A 156     -30.508 -13.484   7.861  1.00  0.00           H  
ATOM   2509  CD  GLU A 156     -31.920 -12.387   6.694  1.00  0.00           C  
ATOM   2510  OE1 GLU A 156     -31.993 -12.568   5.459  1.00  0.00           O  
ATOM   2511  OE2 GLU A 156     -32.913 -12.161   7.431  1.00  0.00           O  
ATOM   2512  N   PHE A 157     -28.208  -9.404   9.890  1.00  0.00           N  
ATOM   2513  H   PHE A 157     -27.738  -9.453   8.998  1.00  0.00           H  
ATOM   2514  CA  PHE A 157     -28.092  -8.171  10.681  1.00  0.00           C  
ATOM   2515  HA  PHE A 157     -27.720  -8.435  11.671  1.00  0.00           H  
ATOM   2516  C   PHE A 157     -29.454  -7.480  10.877  1.00  0.00           C  
ATOM   2517  CB  PHE A 157     -27.068  -7.227  10.040  1.00  0.00           C  
ATOM   2518  HB2 PHE A 157     -27.242  -7.179   8.965  1.00  0.00           H  
ATOM   2519  HB3 PHE A 157     -27.220  -6.225  10.442  1.00  0.00           H  
ATOM   2520  O   PHE A 157     -30.236  -7.337   9.934  1.00  0.00           O  
ATOM   2521  CG  PHE A 157     -25.631  -7.627  10.313  1.00  0.00           C  
ATOM   2522  CD1 PHE A 157     -25.007  -7.203  11.502  1.00  0.00           C  
ATOM   2523  HD1 PHE A 157     -25.547  -6.578  12.199  1.00  0.00           H  
ATOM   2524  CD2 PHE A 157     -24.932  -8.456   9.414  1.00  0.00           C  
ATOM   2525  HD2 PHE A 157     -25.400  -8.797   8.503  1.00  0.00           H  
ATOM   2526  CE1 PHE A 157     -23.693  -7.608  11.795  1.00  0.00           C  
ATOM   2527  HE1 PHE A 157     -23.216  -7.291  12.711  1.00  0.00           H  
ATOM   2528  CE2 PHE A 157     -23.627  -8.877   9.720  1.00  0.00           C  
ATOM   2529  HE2 PHE A 157     -23.103  -9.545   9.052  1.00  0.00           H  
ATOM   2530  CZ  PHE A 157     -23.008  -8.453  10.907  1.00  0.00           C  
ATOM   2531  HZ  PHE A 157     -22.010  -8.796  11.140  1.00  0.00           H  
ATOM   2532  N   ASP A 158     -29.749  -7.040  12.107  1.00  0.00           N  
ATOM   2533  H   ASP A 158     -29.077  -7.188  12.847  1.00  0.00           H  
ATOM   2534  CA  ASP A 158     -31.031  -6.400  12.433  1.00  0.00           C  
ATOM   2535  HA  ASP A 158     -31.822  -7.059  12.077  1.00  0.00           H  
ATOM   2536  C   ASP A 158     -31.179  -5.055  11.697  1.00  0.00           C  
ATOM   2537  CB  ASP A 158     -31.208  -6.264  13.963  1.00  0.00           C  
ATOM   2538  HB2 ASP A 158     -30.469  -5.563  14.351  1.00  0.00           H  
ATOM   2539  HB3 ASP A 158     -31.011  -7.236  14.415  1.00  0.00           H  
ATOM   2540  O   ASP A 158     -30.371  -4.139  11.853  1.00  0.00           O  
ATOM   2541  CG  ASP A 158     -32.614  -5.805  14.408  1.00  0.00           C  
ATOM   2542  OD1 ASP A 158     -33.358  -5.213  13.591  1.00  0.00           O  
ATOM   2543  OD2 ASP A 158     -32.983  -6.035  15.584  1.00  0.00           O  
ATOM   2544  N   MET A 159     -32.260  -4.902  10.927  1.00  0.00           N  
ATOM   2545  H   MET A 159     -32.893  -5.686  10.859  1.00  0.00           H  
ATOM   2546  CA  MET A 159     -32.579  -3.672  10.195  1.00  0.00           C  
ATOM   2547  HA  MET A 159     -31.770  -3.465   9.494  1.00  0.00           H  
ATOM   2548  C   MET A 159     -32.701  -2.436  11.098  1.00  0.00           C  
ATOM   2549  CB  MET A 159     -33.885  -3.870   9.412  1.00  0.00           C  
ATOM   2550  HB2 MET A 159     -34.249  -2.902   9.067  1.00  0.00           H  
ATOM   2551  HB3 MET A 159     -34.641  -4.285  10.077  1.00  0.00           H  
ATOM   2552  O   MET A 159     -32.458  -1.327  10.627  1.00  0.00           O  
ATOM   2553  CG  MET A 159     -33.720  -4.795   8.198  1.00  0.00           C  
ATOM   2554  HG2 MET A 159     -33.378  -5.770   8.546  1.00  0.00           H  
ATOM   2555  HG3 MET A 159     -34.703  -4.936   7.748  1.00  0.00           H  
ATOM   2556  SD  MET A 159     -32.582  -4.235   6.893  1.00  0.00           S  
ATOM   2557  CE  MET A 159     -33.279  -2.615   6.470  1.00  0.00           C  
ATOM   2558  HE1 MET A 159     -34.332  -2.721   6.209  1.00  0.00           H  
ATOM   2559  HE2 MET A 159     -32.731  -2.195   5.627  1.00  0.00           H  
ATOM   2560  HE3 MET A 159     -33.179  -1.938   7.319  1.00  0.00           H  
ATOM   2561  N   LYS A 160     -33.014  -2.596  12.393  1.00  0.00           N  
ATOM   2562  H   LYS A 160     -33.161  -3.537  12.730  1.00  0.00           H  
ATOM   2563  CA  LYS A 160     -33.028  -1.488  13.370  1.00  0.00           C  
ATOM   2564  HA  LYS A 160     -33.702  -0.701  13.031  1.00  0.00           H  
ATOM   2565  C   LYS A 160     -31.661  -0.828  13.545  1.00  0.00           C  
ATOM   2566  CB  LYS A 160     -33.485  -2.007  14.734  1.00  0.00           C  
ATOM   2567  HB2 LYS A 160     -32.842  -2.836  15.028  1.00  0.00           H  
ATOM   2568  HB3 LYS A 160     -33.374  -1.210  15.469  1.00  0.00           H  
ATOM   2569  O   LYS A 160     -31.576   0.313  13.990  1.00  0.00           O  
ATOM   2570  CG  LYS A 160     -34.947  -2.458  14.727  1.00  0.00           C  
ATOM   2571  HG2 LYS A 160     -35.107  -3.213  13.958  1.00  0.00           H  
ATOM   2572  HG3 LYS A 160     -35.595  -1.603  14.533  1.00  0.00           H  
ATOM   2573  CD  LYS A 160     -35.264  -3.054  16.095  1.00  0.00           C  
ATOM   2574  HD2 LYS A 160     -34.564  -3.867  16.287  1.00  0.00           H  
ATOM   2575  HD3 LYS A 160     -35.149  -2.289  16.862  1.00  0.00           H  
ATOM   2576  CE  LYS A 160     -36.686  -3.600  16.100  1.00  0.00           C  
ATOM   2577  HE2 LYS A 160     -36.787  -4.275  15.250  1.00  0.00           H  
ATOM   2578  HE3 LYS A 160     -37.385  -2.774  15.974  1.00  0.00           H  
ATOM   2579  NZ  LYS A 160     -36.927  -4.327  17.364  1.00  0.00           N  
ATOM   2580  HZ1 LYS A 160     -37.852  -4.733  17.372  1.00  0.00           H  
ATOM   2581  HZ2 LYS A 160     -36.807  -3.703  18.148  1.00  0.00           H  
ATOM   2582  HZ3 LYS A 160     -36.237  -5.062  17.435  1.00  0.00           H  
ATOM   2583  N   LEU A 161     -30.579  -1.524  13.197  1.00  0.00           N  
ATOM   2584  H   LEU A 161     -30.698  -2.455  12.823  1.00  0.00           H  
ATOM   2585  CA  LEU A 161     -29.236  -0.953  13.231  1.00  0.00           C  
ATOM   2586  HA  LEU A 161     -29.071  -0.498  14.207  1.00  0.00           H  
ATOM   2587  C   LEU A 161     -29.066   0.158  12.191  1.00  0.00           C  
ATOM   2588  CB  LEU A 161     -28.190  -2.055  13.010  1.00  0.00           C  
ATOM   2589  HB2 LEU A 161     -28.334  -2.456  12.007  1.00  0.00           H  
ATOM   2590  HB3 LEU A 161     -27.194  -1.612  13.043  1.00  0.00           H  
ATOM   2591  O   LEU A 161     -28.192   1.002  12.388  1.00  0.00           O  
ATOM   2592  CG  LEU A 161     -28.257  -3.212  14.020  1.00  0.00           C  
ATOM   2593  HG  LEU A 161     -29.276  -3.594  14.078  1.00  0.00           H  
ATOM   2594  CD1 LEU A 161     -27.358  -4.342  13.538  1.00  0.00           C  
ATOM   2595 HD11 LEU A 161     -27.542  -5.210  14.171  1.00  0.00           H  
ATOM   2596 HD12 LEU A 161     -26.309  -4.048  13.571  1.00  0.00           H  
ATOM   2597 HD13 LEU A 161     -27.630  -4.619  12.520  1.00  0.00           H  
ATOM   2598  CD2 LEU A 161     -27.838  -2.807  15.436  1.00  0.00           C  
ATOM   2599 HD21 LEU A 161     -28.487  -2.011  15.801  1.00  0.00           H  
ATOM   2600 HD22 LEU A 161     -27.947  -3.669  16.094  1.00  0.00           H  
ATOM   2601 HD23 LEU A 161     -26.799  -2.479  15.449  1.00  0.00           H  
ATOM   2602  N   CYS A 162     -29.895   0.201  11.132  1.00  0.00           N  
ATOM   2603  H   CYS A 162     -30.625  -0.491  11.037  1.00  0.00           H  
ATOM   2604  CA  CYS A 162     -29.810   1.250  10.117  1.00  0.00           C  
ATOM   2605  HA  CYS A 162     -28.796   1.221   9.719  1.00  0.00           H  
ATOM   2606  C   CYS A 162     -30.039   2.669  10.697  1.00  0.00           C  
ATOM   2607  CB  CYS A 162     -30.741   1.002   8.918  1.00  0.00           C  
ATOM   2608  HB2 CYS A 162     -30.704   1.911   8.317  1.00  0.00           H  
ATOM   2609  HB3 CYS A 162     -31.759   0.939   9.300  1.00  0.00           H  
ATOM   2610  O   CYS A 162     -29.566   3.637  10.105  1.00  0.00           O  
ATOM   2611  SG  CYS A 162     -30.507  -0.385   7.732  1.00  0.00           S  
ATOM   2612  N   ASP A 163     -30.685   2.801  11.864  1.00  0.00           N  
ATOM   2613  H   ASP A 163     -31.113   1.986  12.281  1.00  0.00           H  
ATOM   2614  CA  ASP A 163     -30.899   4.094  12.533  1.00  0.00           C  
ATOM   2615  HA  ASP A 163     -31.155   4.842  11.782  1.00  0.00           H  
ATOM   2616  C   ASP A 163     -29.640   4.599  13.274  1.00  0.00           C  
ATOM   2617  CB  ASP A 163     -32.089   3.978  13.504  1.00  0.00           C  
ATOM   2618  HB2 ASP A 163     -32.206   4.929  14.024  1.00  0.00           H  
ATOM   2619  HB3 ASP A 163     -31.858   3.218  14.251  1.00  0.00           H  
ATOM   2620  O   ASP A 163     -29.490   5.794  13.534  1.00  0.00           O  
ATOM   2621  CG  ASP A 163     -33.427   3.638  12.829  1.00  0.00           C  
ATOM   2622  OD1 ASP A 163     -33.607   4.007  11.647  1.00  0.00           O  
ATOM   2623  OD2 ASP A 163     -34.271   3.015  13.513  1.00  0.00           O  
ATOM   2624  N   ASN A 164     -28.691   3.711  13.604  1.00  0.00           N  
ATOM   2625  H   ASN A 164     -28.810   2.763  13.277  1.00  0.00           H  
ATOM   2626  CA  ASN A 164     -27.447   4.055  14.301  1.00  0.00           C  
ATOM   2627  HA  ASN A 164     -27.594   4.997  14.829  1.00  0.00           H  
ATOM   2628  C   ASN A 164     -26.294   4.277  13.312  1.00  0.00           C  
ATOM   2629  CB  ASN A 164     -27.132   2.990  15.361  1.00  0.00           C  
ATOM   2630  HB2 ASN A 164     -26.975   2.030  14.868  1.00  0.00           H  
ATOM   2631  HB3 ASN A 164     -27.986   2.896  16.031  1.00  0.00           H  
ATOM   2632  O   ASN A 164     -25.386   3.452  13.185  1.00  0.00           O  
ATOM   2633  CG  ASN A 164     -25.898   3.322  16.192  1.00  0.00           C  
ATOM   2634  ND2 ASN A 164     -25.591   2.494  17.161  1.00  0.00           N  
ATOM   2635 HD21 ASN A 164     -26.218   1.727  17.358  1.00  0.00           H  
ATOM   2636 HD22 ASN A 164     -24.890   2.819  17.812  1.00  0.00           H  
ATOM   2637  OD1 ASN A 164     -25.189   4.305  16.017  1.00  0.00           O  
ATOM   2638  N   VAL A 165     -26.303   5.426  12.638  1.00  0.00           N  
ATOM   2639  H   VAL A 165     -27.122   6.008  12.742  1.00  0.00           H  
ATOM   2640  CA  VAL A 165     -25.334   5.758  11.580  1.00  0.00           C  
ATOM   2641  HA  VAL A 165     -25.445   5.028  10.778  1.00  0.00           H  
ATOM   2642  C   VAL A 165     -23.874   5.685  12.055  1.00  0.00           C  
ATOM   2643  CB  VAL A 165     -25.648   7.146  10.996  1.00  0.00           C  
ATOM   2644  HB  VAL A 165     -25.575   7.888  11.791  1.00  0.00           H  
ATOM   2645  O   VAL A 165     -23.035   5.119  11.354  1.00  0.00           O  
ATOM   2646  CG1 VAL A 165     -24.671   7.531   9.881  1.00  0.00           C  
ATOM   2647 HG11 VAL A 165     -23.644   7.563  10.246  1.00  0.00           H  
ATOM   2648 HG12 VAL A 165     -24.928   8.530   9.531  1.00  0.00           H  
ATOM   2649 HG13 VAL A 165     -24.741   6.823   9.055  1.00  0.00           H  
ATOM   2650  CG2 VAL A 165     -27.067   7.199  10.413  1.00  0.00           C  
ATOM   2651 HG21 VAL A 165     -27.814   7.028  11.189  1.00  0.00           H  
ATOM   2652 HG22 VAL A 165     -27.188   6.443   9.638  1.00  0.00           H  
ATOM   2653 HG23 VAL A 165     -27.259   8.183   9.985  1.00  0.00           H  
ATOM   2654  N   LYS A 166     -23.545   6.192  13.257  1.00  0.00           N  
ATOM   2655  H   LYS A 166     -24.278   6.621  13.803  1.00  0.00           H  
ATOM   2656  CA  LYS A 166     -22.173   6.124  13.811  1.00  0.00           C  
ATOM   2657  HA  LYS A 166     -21.488   6.558  13.083  1.00  0.00           H  
ATOM   2658  C   LYS A 166     -21.724   4.671  14.016  1.00  0.00           C  
ATOM   2659  CB  LYS A 166     -22.082   6.945  15.119  1.00  0.00           C  
ATOM   2660  HB2 LYS A 166     -22.766   6.526  15.857  1.00  0.00           H  
ATOM   2661  HB3 LYS A 166     -22.389   7.970  14.911  1.00  0.00           H  
ATOM   2662  O   LYS A 166     -20.588   4.312  13.691  1.00  0.00           O  
ATOM   2663  CG  LYS A 166     -20.654   6.970  15.710  1.00  0.00           C  
ATOM   2664  HG2 LYS A 166     -19.971   7.362  14.956  1.00  0.00           H  
ATOM   2665  HG3 LYS A 166     -20.353   5.949  15.945  1.00  0.00           H  
ATOM   2666  CD  LYS A 166     -20.511   7.814  16.995  1.00  0.00           C  
ATOM   2667  HD2 LYS A 166     -21.207   7.441  17.747  1.00  0.00           H  
ATOM   2668  HD3 LYS A 166     -20.744   8.856  16.777  1.00  0.00           H  
ATOM   2669  CE  LYS A 166     -19.065   7.695  17.521  1.00  0.00           C  
ATOM   2670  HE2 LYS A 166     -18.834   6.633  17.605  1.00  0.00           H  
ATOM   2671  HE3 LYS A 166     -18.379   8.112  16.783  1.00  0.00           H  
ATOM   2672  NZ  LYS A 166     -18.816   8.331  18.846  1.00  0.00           N  
ATOM   2673  HZ1 LYS A 166     -17.925   8.039  19.222  1.00  0.00           H  
ATOM   2674  HZ2 LYS A 166     -19.471   8.031  19.554  1.00  0.00           H  
ATOM   2675  HZ3 LYS A 166     -18.789   9.340  18.803  1.00  0.00           H  
ATOM   2676  N   GLY A 167     -22.618   3.831  14.538  1.00  0.00           N  
ATOM   2677  H   GLY A 167     -23.539   4.186  14.750  1.00  0.00           H  
ATOM   2678  CA  GLY A 167     -22.383   2.399  14.689  1.00  0.00           C  
ATOM   2679  HA2 GLY A 167     -21.491   2.234  15.293  1.00  0.00           H  
ATOM   2680  HA3 GLY A 167     -23.243   1.956  15.192  1.00  0.00           H  
ATOM   2681  C   GLY A 167     -22.189   1.696  13.346  1.00  0.00           C  
ATOM   2682  O   GLY A 167     -21.204   0.979  13.187  1.00  0.00           O  
ATOM   2683  N   LEU A 168     -23.063   1.955  12.369  1.00  0.00           N  
ATOM   2684  H   LEU A 168     -23.853   2.550  12.574  1.00  0.00           H  
ATOM   2685  CA  LEU A 168     -22.970   1.382  11.023  1.00  0.00           C  
ATOM   2686  HA  LEU A 168     -23.006   0.294  11.080  1.00  0.00           H  
ATOM   2687  C   LEU A 168     -21.678   1.753  10.314  1.00  0.00           C  
ATOM   2688  CB  LEU A 168     -24.105   1.902  10.145  1.00  0.00           C  
ATOM   2689  HB2 LEU A 168     -24.135   2.987  10.240  1.00  0.00           H  
ATOM   2690  HB3 LEU A 168     -23.878   1.666   9.105  1.00  0.00           H  
ATOM   2691  O   LEU A 168     -21.044   0.878   9.740  1.00  0.00           O  
ATOM   2692  CG  LEU A 168     -25.490   1.341  10.451  1.00  0.00           C  
ATOM   2693  HG  LEU A 168     -25.727   1.512  11.502  1.00  0.00           H  
ATOM   2694  CD1 LEU A 168     -26.467   2.122   9.574  1.00  0.00           C  
ATOM   2695 HD11 LEU A 168     -27.200   2.604  10.220  1.00  0.00           H  
ATOM   2696 HD12 LEU A 168     -26.956   1.446   8.872  1.00  0.00           H  
ATOM   2697 HD13 LEU A 168     -25.981   2.904   8.990  1.00  0.00           H  
ATOM   2698  CD2 LEU A 168     -25.595  -0.159  10.155  1.00  0.00           C  
ATOM   2699 HD21 LEU A 168     -25.345  -0.358   9.113  1.00  0.00           H  
ATOM   2700 HD22 LEU A 168     -24.936  -0.726  10.812  1.00  0.00           H  
ATOM   2701 HD23 LEU A 168     -26.619  -0.482  10.340  1.00  0.00           H  
ATOM   2702  N   LEU A 169     -21.273   3.024  10.375  1.00  0.00           N  
ATOM   2703  H   LEU A 169     -21.880   3.707  10.806  1.00  0.00           H  
ATOM   2704  CA  LEU A 169     -20.009   3.469   9.798  1.00  0.00           C  
ATOM   2705  HA  LEU A 169     -20.018   3.260   8.728  1.00  0.00           H  
ATOM   2706  C   LEU A 169     -18.837   2.694  10.407  1.00  0.00           C  
ATOM   2707  CB  LEU A 169     -19.869   4.985  10.018  1.00  0.00           C  
ATOM   2708  HB2 LEU A 169     -19.958   5.197  11.083  1.00  0.00           H  
ATOM   2709  HB3 LEU A 169     -20.690   5.487   9.505  1.00  0.00           H  
ATOM   2710  O   LEU A 169     -17.924   2.283   9.707  1.00  0.00           O  
ATOM   2711  CG  LEU A 169     -18.534   5.563   9.514  1.00  0.00           C  
ATOM   2712  HG  LEU A 169     -17.708   5.108  10.062  1.00  0.00           H  
ATOM   2713  CD1 LEU A 169     -18.326   5.332   8.020  1.00  0.00           C  
ATOM   2714 HD11 LEU A 169     -18.190   4.271   7.813  1.00  0.00           H  
ATOM   2715 HD12 LEU A 169     -19.176   5.706   7.449  1.00  0.00           H  
ATOM   2716 HD13 LEU A 169     -17.418   5.842   7.699  1.00  0.00           H  
ATOM   2717  CD2 LEU A 169     -18.489   7.068   9.778  1.00  0.00           C  
ATOM   2718 HD21 LEU A 169     -18.631   7.262  10.841  1.00  0.00           H  
ATOM   2719 HD22 LEU A 169     -17.516   7.453   9.470  1.00  0.00           H  
ATOM   2720 HD23 LEU A 169     -19.272   7.570   9.210  1.00  0.00           H  
ATOM   2721  N   SER A 170     -18.880   2.434  11.711  1.00  0.00           N  
ATOM   2722  H   SER A 170     -19.711   2.693  12.224  1.00  0.00           H  
ATOM   2723  CA  SER A 170     -17.805   1.694  12.375  1.00  0.00           C  
ATOM   2724  HA  SER A 170     -16.848   2.112  12.064  1.00  0.00           H  
ATOM   2725  C   SER A 170     -17.792   0.219  11.992  1.00  0.00           C  
ATOM   2726  CB  SER A 170     -17.917   1.852  13.881  1.00  0.00           C  
ATOM   2727  HB2 SER A 170     -18.832   1.383  14.243  1.00  0.00           H  
ATOM   2728  HB3 SER A 170     -17.053   1.399  14.368  1.00  0.00           H  
ATOM   2729  O   SER A 170     -16.711  -0.341  11.829  1.00  0.00           O  
ATOM   2730  OG  SER A 170     -17.946   3.236  14.146  1.00  0.00           O  
ATOM   2731  HG  SER A 170     -18.673   3.619  13.650  1.00  0.00           H  
ATOM   2732  N   LEU A 171     -18.967  -0.400  11.831  1.00  0.00           N  
ATOM   2733  H   LEU A 171     -19.817   0.116  12.007  1.00  0.00           H  
ATOM   2734  CA  LEU A 171     -19.092  -1.777  11.349  1.00  0.00           C  
ATOM   2735  HA  LEU A 171     -18.422  -2.410  11.932  1.00  0.00           H  
ATOM   2736  C   LEU A 171     -18.654  -1.899   9.885  1.00  0.00           C  
ATOM   2737  CB  LEU A 171     -20.533  -2.270  11.574  1.00  0.00           C  
ATOM   2738  HB2 LEU A 171     -21.221  -1.601  11.057  1.00  0.00           H  
ATOM   2739  HB3 LEU A 171     -20.759  -2.220  12.639  1.00  0.00           H  
ATOM   2740  O   LEU A 171     -17.944  -2.842   9.547  1.00  0.00           O  
ATOM   2741  CG  LEU A 171     -20.771  -3.714  11.080  1.00  0.00           C  
ATOM   2742  HG  LEU A 171     -20.562  -3.770  10.012  1.00  0.00           H  
ATOM   2743  CD1 LEU A 171     -19.883  -4.718  11.814  1.00  0.00           C  
ATOM   2744 HD11 LEU A 171     -18.840  -4.584  11.526  1.00  0.00           H  
ATOM   2745 HD12 LEU A 171     -19.988  -4.577  12.889  1.00  0.00           H  
ATOM   2746 HD13 LEU A 171     -20.172  -5.736  11.554  1.00  0.00           H  
ATOM   2747  CD2 LEU A 171     -22.225  -4.139  11.292  1.00  0.00           C  
ATOM   2748 HD21 LEU A 171     -22.419  -5.046  10.719  1.00  0.00           H  
ATOM   2749 HD22 LEU A 171     -22.411  -4.358  12.343  1.00  0.00           H  
ATOM   2750 HD23 LEU A 171     -22.904  -3.360  10.947  1.00  0.00           H  
ATOM   2751  N   TYR A 172     -19.011  -0.924   9.046  1.00  0.00           N  
ATOM   2752  H   TYR A 172     -19.623  -0.195   9.385  1.00  0.00           H  
ATOM   2753  CA  TYR A 172     -18.547  -0.829   7.665  1.00  0.00           C  
ATOM   2754  HA  TYR A 172     -18.895  -1.698   7.107  1.00  0.00           H  
ATOM   2755  C   TYR A 172     -17.020  -0.837   7.625  1.00  0.00           C  
ATOM   2756  CB  TYR A 172     -19.121   0.433   7.008  1.00  0.00           C  
ATOM   2757  HB2 TYR A 172     -20.204   0.336   6.938  1.00  0.00           H  
ATOM   2758  HB3 TYR A 172     -18.920   1.299   7.639  1.00  0.00           H  
ATOM   2759  O   TYR A 172     -16.437  -1.731   7.023  1.00  0.00           O  
ATOM   2760  CG  TYR A 172     -18.568   0.715   5.628  1.00  0.00           C  
ATOM   2761  CD1 TYR A 172     -17.460   1.572   5.484  1.00  0.00           C  
ATOM   2762  HD1 TYR A 172     -16.999   2.025   6.349  1.00  0.00           H  
ATOM   2763  CD2 TYR A 172     -19.137   0.102   4.495  1.00  0.00           C  
ATOM   2764  HD2 TYR A 172     -19.962  -0.587   4.604  1.00  0.00           H  
ATOM   2765  CE1 TYR A 172     -16.927   1.827   4.209  1.00  0.00           C  
ATOM   2766  HE1 TYR A 172     -16.056   2.457   4.104  1.00  0.00           H  
ATOM   2767  CE2 TYR A 172     -18.614   0.372   3.215  1.00  0.00           C  
ATOM   2768  HE2 TYR A 172     -19.030  -0.098   2.336  1.00  0.00           H  
ATOM   2769  OH  TYR A 172     -17.040   1.541   1.833  1.00  0.00           O  
ATOM   2770  HH  TYR A 172     -16.378   2.236   1.864  1.00  0.00           H  
ATOM   2771  CZ  TYR A 172     -17.516   1.245   3.068  1.00  0.00           C  
ATOM   2772  N   GLU A 173     -16.363   0.065   8.359  1.00  0.00           N  
ATOM   2773  H   GLU A 173     -16.894   0.784   8.829  1.00  0.00           H  
ATOM   2774  CA  GLU A 173     -14.896   0.138   8.389  1.00  0.00           C  
ATOM   2775  HA  GLU A 173     -14.528   0.238   7.368  1.00  0.00           H  
ATOM   2776  C   GLU A 173     -14.246  -1.132   8.962  1.00  0.00           C  
ATOM   2777  CB  GLU A 173     -14.460   1.363   9.215  1.00  0.00           C  
ATOM   2778  HB2 GLU A 173     -13.376   1.358   9.321  1.00  0.00           H  
ATOM   2779  HB3 GLU A 173     -14.884   1.273  10.216  1.00  0.00           H  
ATOM   2780  O   GLU A 173     -13.185  -1.555   8.506  1.00  0.00           O  
ATOM   2781  CG  GLU A 173     -14.887   2.723   8.633  1.00  0.00           C  
ATOM   2782  HG2 GLU A 173     -14.708   3.481   9.395  1.00  0.00           H  
ATOM   2783  HG3 GLU A 173     -15.954   2.719   8.413  1.00  0.00           H  
ATOM   2784  CD  GLU A 173     -14.153   3.122   7.352  1.00  0.00           C  
ATOM   2785  OE1 GLU A 173     -14.247   4.312   6.987  1.00  0.00           O  
ATOM   2786  OE2 GLU A 173     -13.477   2.262   6.751  1.00  0.00           O  
ATOM   2787  N   ALA A 174     -14.877  -1.770   9.953  1.00  0.00           N  
ATOM   2788  H   ALA A 174     -15.743  -1.381  10.296  1.00  0.00           H  
ATOM   2789  CA  ALA A 174     -14.403  -3.024  10.537  1.00  0.00           C  
ATOM   2790  HA  ALA A 174     -13.349  -2.917  10.795  1.00  0.00           H  
ATOM   2791  C   ALA A 174     -14.509  -4.215   9.569  1.00  0.00           C  
ATOM   2792  CB  ALA A 174     -15.204  -3.276  11.819  1.00  0.00           C  
ATOM   2793  HB1 ALA A 174     -14.892  -4.216  12.274  1.00  0.00           H  
ATOM   2794  HB2 ALA A 174     -16.266  -3.346  11.586  1.00  0.00           H  
ATOM   2795  HB3 ALA A 174     -15.043  -2.459  12.523  1.00  0.00           H  
ATOM   2796  O   ALA A 174     -13.660  -5.105   9.601  1.00  0.00           O  
ATOM   2797  N   SER A 175     -15.520  -4.229   8.697  1.00  0.00           N  
ATOM   2798  H   SER A 175     -16.199  -3.483   8.740  1.00  0.00           H  
ATOM   2799  CA  SER A 175     -15.777  -5.340   7.771  1.00  0.00           C  
ATOM   2800  HA  SER A 175     -15.850  -6.257   8.356  1.00  0.00           H  
ATOM   2801  C   SER A 175     -14.659  -5.564   6.742  1.00  0.00           C  
ATOM   2802  CB  SER A 175     -17.126  -5.139   7.079  1.00  0.00           C  
ATOM   2803  HB2 SER A 175     -17.891  -4.900   7.817  1.00  0.00           H  
ATOM   2804  HB3 SER A 175     -17.400  -6.077   6.596  1.00  0.00           H  
ATOM   2805  O   SER A 175     -14.464  -6.683   6.272  1.00  0.00           O  
ATOM   2806  OG  SER A 175     -17.076  -4.126   6.093  1.00  0.00           O  
ATOM   2807  HG  SER A 175     -16.839  -3.281   6.483  1.00  0.00           H  
ATOM   2808  N   TYR A 176     -13.852  -4.538   6.448  1.00  0.00           N  
ATOM   2809  H   TYR A 176     -14.061  -3.639   6.858  1.00  0.00           H  
ATOM   2810  CA  TYR A 176     -12.722  -4.626   5.512  1.00  0.00           C  
ATOM   2811  HA  TYR A 176     -13.032  -5.247   4.671  1.00  0.00           H  
ATOM   2812  C   TYR A 176     -11.471  -5.313   6.084  1.00  0.00           C  
ATOM   2813  CB  TYR A 176     -12.410  -3.232   4.955  1.00  0.00           C  
ATOM   2814  HB2 TYR A 176     -12.328  -2.516   5.773  1.00  0.00           H  
ATOM   2815  HB3 TYR A 176     -11.450  -3.253   4.440  1.00  0.00           H  
ATOM   2816  O   TYR A 176     -10.487  -5.492   5.365  1.00  0.00           O  
ATOM   2817  CG  TYR A 176     -13.457  -2.774   3.965  1.00  0.00           C  
ATOM   2818  CD1 TYR A 176     -13.334  -3.115   2.605  1.00  0.00           C  
ATOM   2819  HD1 TYR A 176     -12.474  -3.672   2.263  1.00  0.00           H  
ATOM   2820  CD2 TYR A 176     -14.577  -2.053   4.407  1.00  0.00           C  
ATOM   2821  HD2 TYR A 176     -14.662  -1.783   5.449  1.00  0.00           H  
ATOM   2822  CE1 TYR A 176     -14.313  -2.703   1.679  1.00  0.00           C  
ATOM   2823  HE1 TYR A 176     -14.196  -2.934   0.631  1.00  0.00           H  
ATOM   2824  CE2 TYR A 176     -15.572  -1.663   3.494  1.00  0.00           C  
ATOM   2825  HE2 TYR A 176     -16.437  -1.114   3.836  1.00  0.00           H  
ATOM   2826  OH  TYR A 176     -16.355  -1.528   1.232  1.00  0.00           O  
ATOM   2827  HH  TYR A 176     -16.122  -1.748   0.327  1.00  0.00           H  
ATOM   2828  CZ  TYR A 176     -15.426  -1.956   2.122  1.00  0.00           C  
ATOM   2829  N   LEU A 177     -11.502  -5.725   7.356  1.00  0.00           N  
ATOM   2830  H   LEU A 177     -12.338  -5.534   7.890  1.00  0.00           H  
ATOM   2831  CA  LEU A 177     -10.432  -6.480   8.026  1.00  0.00           C  
ATOM   2832  HA  LEU A 177      -9.506  -6.364   7.463  1.00  0.00           H  
ATOM   2833  C   LEU A 177     -10.687  -7.991   8.080  1.00  0.00           C  
ATOM   2834  CB  LEU A 177     -10.215  -5.885   9.423  1.00  0.00           C  
ATOM   2835  HB2 LEU A 177      -9.682  -6.585  10.065  1.00  0.00           H  
ATOM   2836  HB3 LEU A 177     -11.186  -5.699   9.882  1.00  0.00           H  
ATOM   2837  O   LEU A 177      -9.954  -8.708   8.764  1.00  0.00           O  
ATOM   2838  CG  LEU A 177      -9.404  -4.589   9.324  1.00  0.00           C  
ATOM   2839  HG  LEU A 177      -9.594  -4.087   8.375  1.00  0.00           H  
ATOM   2840  CD1 LEU A 177      -9.810  -3.643  10.434  1.00  0.00           C  
ATOM   2841 HD11 LEU A 177      -9.547  -4.077  11.399  1.00  0.00           H  
ATOM   2842 HD12 LEU A 177      -9.269  -2.710  10.277  1.00  0.00           H  
ATOM   2843 HD13 LEU A 177     -10.881  -3.451  10.375  1.00  0.00           H  
ATOM   2844  CD2 LEU A 177      -7.906  -4.866   9.457  1.00  0.00           C  
ATOM   2845 HD21 LEU A 177      -7.593  -5.553   8.672  1.00  0.00           H  
ATOM   2846 HD22 LEU A 177      -7.677  -5.304  10.429  1.00  0.00           H  
ATOM   2847 HD23 LEU A 177      -7.353  -3.934   9.339  1.00  0.00           H  
ATOM   2848  N   GLY A 178     -11.723  -8.473   7.390  1.00  0.00           N  
ATOM   2849  H   GLY A 178     -12.299  -7.840   6.854  1.00  0.00           H  
ATOM   2850  CA  GLY A 178     -12.040  -9.894   7.362  1.00  0.00           C  
ATOM   2851  HA2 GLY A 178     -12.107 -10.244   8.392  1.00  0.00           H  
ATOM   2852  HA3 GLY A 178     -12.995 -10.062   6.864  1.00  0.00           H  
ATOM   2853  C   GLY A 178     -10.975 -10.749   6.692  1.00  0.00           C  
ATOM   2854  O   GLY A 178     -10.196 -10.272   5.863  1.00  0.00           O  
ATOM   2855  N   TRP A 179     -10.954 -12.020   7.085  1.00  0.00           N  
ATOM   2856  H   TRP A 179     -11.529 -12.272   7.876  1.00  0.00           H  
ATOM   2857  CA  TRP A 179     -10.138 -13.079   6.499  1.00  0.00           C  
ATOM   2858  HA  TRP A 179      -9.376 -12.640   5.855  1.00  0.00           H  
ATOM   2859  C   TRP A 179     -10.975 -14.024   5.639  1.00  0.00           C  
ATOM   2860  CB  TRP A 179      -9.424 -13.848   7.613  1.00  0.00           C  
ATOM   2861  HB2 TRP A 179     -10.172 -14.328   8.245  1.00  0.00           H  
ATOM   2862  HB3 TRP A 179      -8.823 -14.640   7.165  1.00  0.00           H  
ATOM   2863  O   TRP A 179     -12.209 -14.004   5.655  1.00  0.00           O  
ATOM   2864  CG  TRP A 179      -8.515 -13.054   8.495  1.00  0.00           C  
ATOM   2865  CD1 TRP A 179      -7.978 -11.842   8.221  1.00  0.00           C  
ATOM   2866  HD1 TRP A 179      -8.152 -11.285   7.313  1.00  0.00           H  
ATOM   2867  CD2 TRP A 179      -7.960 -13.457   9.777  1.00  0.00           C  
ATOM   2868  CE2 TRP A 179      -7.079 -12.429  10.226  1.00  0.00           C  
ATOM   2869  CE3 TRP A 179      -8.082 -14.607  10.585  1.00  0.00           C  
ATOM   2870  HE3 TRP A 179      -8.722 -15.413  10.256  1.00  0.00           H  
ATOM   2871  NE1 TRP A 179      -7.126 -11.468   9.240  1.00  0.00           N  
ATOM   2872  HE1 TRP A 179      -6.486 -10.690   9.168  1.00  0.00           H  
ATOM   2873  CH2 TRP A 179      -6.465 -13.709  12.179  1.00  0.00           C  
ATOM   2874  HH2 TRP A 179      -5.850 -13.840  13.056  1.00  0.00           H  
ATOM   2875  CZ2 TRP A 179      -6.352 -12.535  11.416  1.00  0.00           C  
ATOM   2876  HZ2 TRP A 179      -5.663 -11.756  11.707  1.00  0.00           H  
ATOM   2877  CZ3 TRP A 179      -7.336 -14.736  11.771  1.00  0.00           C  
ATOM   2878  HZ3 TRP A 179      -7.394 -15.647  12.348  1.00  0.00           H  
ATOM   2879  N   LYS A 180     -10.298 -14.884   4.873  1.00  0.00           N  
ATOM   2880  H   LYS A 180      -9.292 -14.908   4.951  1.00  0.00           H  
ATOM   2881  CA  LYS A 180     -10.973 -15.894   4.057  1.00  0.00           C  
ATOM   2882  HA  LYS A 180     -11.666 -15.379   3.393  1.00  0.00           H  
ATOM   2883  C   LYS A 180     -11.780 -16.837   4.961  1.00  0.00           C  
ATOM   2884  CB  LYS A 180      -9.933 -16.625   3.202  1.00  0.00           C  
ATOM   2885  HB2 LYS A 180      -9.335 -15.883   2.673  1.00  0.00           H  
ATOM   2886  HB3 LYS A 180      -9.272 -17.207   3.844  1.00  0.00           H  
ATOM   2887  O   LYS A 180     -11.249 -17.398   5.914  1.00  0.00           O  
ATOM   2888  CG  LYS A 180     -10.602 -17.544   2.172  1.00  0.00           C  
ATOM   2889  HG2 LYS A 180     -11.308 -16.963   1.579  1.00  0.00           H  
ATOM   2890  HG3 LYS A 180     -11.138 -18.345   2.683  1.00  0.00           H  
ATOM   2891  CD  LYS A 180      -9.548 -18.151   1.242  1.00  0.00           C  
ATOM   2892  HD2 LYS A 180      -8.855 -18.757   1.826  1.00  0.00           H  
ATOM   2893  HD3 LYS A 180      -8.997 -17.342   0.763  1.00  0.00           H  
ATOM   2894  CE  LYS A 180     -10.225 -19.010   0.171  1.00  0.00           C  
ATOM   2895  HE2 LYS A 180     -10.725 -19.850   0.652  1.00  0.00           H  
ATOM   2896  HE3 LYS A 180     -10.983 -18.401  -0.322  1.00  0.00           H  
ATOM   2897  NZ  LYS A 180      -9.236 -19.485  -0.828  1.00  0.00           N  
ATOM   2898  HZ1 LYS A 180      -9.686 -20.028  -1.552  1.00  0.00           H  
ATOM   2899  HZ2 LYS A 180      -8.795 -18.692  -1.272  1.00  0.00           H  
ATOM   2900  HZ3 LYS A 180      -8.513 -20.039  -0.390  1.00  0.00           H  
ATOM   2901  N   GLY A 181     -13.064 -17.009   4.648  1.00  0.00           N  
ATOM   2902  H   GLY A 181     -13.440 -16.477   3.876  1.00  0.00           H  
ATOM   2903  CA  GLY A 181     -14.006 -17.799   5.452  1.00  0.00           C  
ATOM   2904  HA2 GLY A 181     -13.485 -18.646   5.898  1.00  0.00           H  
ATOM   2905  HA3 GLY A 181     -14.787 -18.183   4.796  1.00  0.00           H  
ATOM   2906  C   GLY A 181     -14.701 -17.026   6.583  1.00  0.00           C  
ATOM   2907  O   GLY A 181     -15.534 -17.603   7.284  1.00  0.00           O  
ATOM   2908  N   GLU A 182     -14.415 -15.729   6.763  1.00  0.00           N  
ATOM   2909  H   GLU A 182     -13.713 -15.285   6.188  1.00  0.00           H  
ATOM   2910  CA  GLU A 182     -15.123 -14.878   7.726  1.00  0.00           C  
ATOM   2911  HA  GLU A 182     -15.450 -15.536   8.531  1.00  0.00           H  
ATOM   2912  C   GLU A 182     -16.423 -14.276   7.163  1.00  0.00           C  
ATOM   2913  CB  GLU A 182     -14.206 -13.840   8.399  1.00  0.00           C  
ATOM   2914  HB2 GLU A 182     -13.755 -13.189   7.650  1.00  0.00           H  
ATOM   2915  HB3 GLU A 182     -14.821 -13.227   9.058  1.00  0.00           H  
ATOM   2916  O   GLU A 182     -16.563 -13.062   7.013  1.00  0.00           O  
ATOM   2917  CG  GLU A 182     -13.114 -14.492   9.259  1.00  0.00           C  
ATOM   2918  HG2 GLU A 182     -13.559 -15.302   9.838  1.00  0.00           H  
ATOM   2919  HG3 GLU A 182     -12.355 -14.929   8.610  1.00  0.00           H  
ATOM   2920  CD  GLU A 182     -12.467 -13.489  10.227  1.00  0.00           C  
ATOM   2921  OE1 GLU A 182     -12.567 -13.696  11.461  1.00  0.00           O  
ATOM   2922  OE2 GLU A 182     -11.850 -12.493   9.786  1.00  0.00           O  
ATOM   2923  N   ASN A 183     -17.401 -15.142   6.882  1.00  0.00           N  
ATOM   2924  H   ASN A 183     -17.165 -16.123   6.925  1.00  0.00           H  
ATOM   2925  CA  ASN A 183     -18.654 -14.773   6.209  1.00  0.00           C  
ATOM   2926  HA  ASN A 183     -18.408 -14.376   5.224  1.00  0.00           H  
ATOM   2927  C   ASN A 183     -19.480 -13.691   6.936  1.00  0.00           C  
ATOM   2928  CB  ASN A 183     -19.518 -16.034   6.029  1.00  0.00           C  
ATOM   2929  HB2 ASN A 183     -20.449 -15.748   5.541  1.00  0.00           H  
ATOM   2930  HB3 ASN A 183     -19.767 -16.439   7.010  1.00  0.00           H  
ATOM   2931  O   ASN A 183     -20.169 -12.918   6.276  1.00  0.00           O  
ATOM   2932  CG  ASN A 183     -18.883 -17.133   5.193  1.00  0.00           C  
ATOM   2933  ND2 ASN A 183     -19.468 -18.306   5.204  1.00  0.00           N  
ATOM   2934 HD21 ASN A 183     -19.053 -19.001   4.599  1.00  0.00           H  
ATOM   2935 HD22 ASN A 183     -20.363 -18.412   5.660  1.00  0.00           H  
ATOM   2936  OD1 ASN A 183     -17.861 -16.994   4.547  1.00  0.00           O  
ATOM   2937  N   ILE A 184     -19.406 -13.583   8.272  1.00  0.00           N  
ATOM   2938  H   ILE A 184     -18.729 -14.146   8.767  1.00  0.00           H  
ATOM   2939  CA  ILE A 184     -20.147 -12.548   9.023  1.00  0.00           C  
ATOM   2940  HA  ILE A 184     -21.199 -12.606   8.747  1.00  0.00           H  
ATOM   2941  C   ILE A 184     -19.651 -11.153   8.631  1.00  0.00           C  
ATOM   2942  CB  ILE A 184     -20.030 -12.749  10.557  1.00  0.00           C  
ATOM   2943  HB  ILE A 184     -18.978 -12.690  10.836  1.00  0.00           H  
ATOM   2944  O   ILE A 184     -20.429 -10.202   8.607  1.00  0.00           O  
ATOM   2945  CG1 ILE A 184     -20.573 -14.137  10.965  1.00  0.00           C  
ATOM   2946 HG12 ILE A 184     -21.625 -14.211  10.688  1.00  0.00           H  
ATOM   2947 HG13 ILE A 184     -20.029 -14.906  10.417  1.00  0.00           H  
ATOM   2948  CG2 ILE A 184     -20.744 -11.629  11.338  1.00  0.00           C  
ATOM   2949 HG21 ILE A 184     -20.270 -10.666  11.146  1.00  0.00           H  
ATOM   2950 HG22 ILE A 184     -20.685 -11.807  12.412  1.00  0.00           H  
ATOM   2951 HG23 ILE A 184     -21.791 -11.579  11.038  1.00  0.00           H  
ATOM   2952  CD1 ILE A 184     -20.428 -14.464  12.456  1.00  0.00           C  
ATOM   2953 HD11 ILE A 184     -21.155 -13.896  13.037  1.00  0.00           H  
ATOM   2954 HD12 ILE A 184     -20.620 -15.528  12.601  1.00  0.00           H  
ATOM   2955 HD13 ILE A 184     -19.419 -14.232  12.797  1.00  0.00           H  
ATOM   2956  N   LEU A 185     -18.362 -11.011   8.310  1.00  0.00           N  
ATOM   2957  H   LEU A 185     -17.787 -11.839   8.240  1.00  0.00           H  
ATOM   2958  CA  LEU A 185     -17.792  -9.734   7.885  1.00  0.00           C  
ATOM   2959  HA  LEU A 185     -18.208  -8.941   8.506  1.00  0.00           H  
ATOM   2960  C   LEU A 185     -18.185  -9.394   6.446  1.00  0.00           C  
ATOM   2961  CB  LEU A 185     -16.269  -9.752   8.078  1.00  0.00           C  
ATOM   2962  HB2 LEU A 185     -15.851 -10.570   7.490  1.00  0.00           H  
ATOM   2963  HB3 LEU A 185     -15.849  -8.821   7.696  1.00  0.00           H  
ATOM   2964  O   LEU A 185     -18.468  -8.231   6.167  1.00  0.00           O  
ATOM   2965  CG  LEU A 185     -15.860  -9.921   9.550  1.00  0.00           C  
ATOM   2966  HG  LEU A 185     -16.339 -10.807   9.967  1.00  0.00           H  
ATOM   2967  CD1 LEU A 185     -14.360 -10.115   9.665  1.00  0.00           C  
ATOM   2968 HD11 LEU A 185     -14.060 -10.934   9.012  1.00  0.00           H  
ATOM   2969 HD12 LEU A 185     -14.109 -10.406  10.685  1.00  0.00           H  
ATOM   2970 HD13 LEU A 185     -13.838  -9.196   9.395  1.00  0.00           H  
ATOM   2971  CD2 LEU A 185     -16.222  -8.712  10.413  1.00  0.00           C  
ATOM   2972 HD21 LEU A 185     -15.840  -8.885  11.419  1.00  0.00           H  
ATOM   2973 HD22 LEU A 185     -15.765  -7.809  10.009  1.00  0.00           H  
ATOM   2974 HD23 LEU A 185     -17.304  -8.592  10.466  1.00  0.00           H  
ATOM   2975  N   ASP A 186     -18.287 -10.390   5.563  1.00  0.00           N  
ATOM   2976  H   ASP A 186     -18.026 -11.323   5.848  1.00  0.00           H  
ATOM   2977  CA  ASP A 186     -18.824 -10.198   4.210  1.00  0.00           C  
ATOM   2978  HA  ASP A 186     -18.269  -9.398   3.720  1.00  0.00           H  
ATOM   2979  C   ASP A 186     -20.305  -9.753   4.269  1.00  0.00           C  
ATOM   2980  CB  ASP A 186     -18.636 -11.483   3.377  1.00  0.00           C  
ATOM   2981  HB2 ASP A 186     -19.180 -11.363   2.440  1.00  0.00           H  
ATOM   2982  HB3 ASP A 186     -19.080 -12.324   3.909  1.00  0.00           H  
ATOM   2983  O   ASP A 186     -20.697  -8.769   3.634  1.00  0.00           O  
ATOM   2984  CG  ASP A 186     -17.171 -11.814   3.026  1.00  0.00           C  
ATOM   2985  OD1 ASP A 186     -16.376 -10.889   2.730  1.00  0.00           O  
ATOM   2986  OD2 ASP A 186     -16.816 -13.013   2.968  1.00  0.00           O  
ATOM   2987  N   GLU A 187     -21.117 -10.394   5.119  1.00  0.00           N  
ATOM   2988  H   GLU A 187     -20.761 -11.217   5.583  1.00  0.00           H  
ATOM   2989  CA  GLU A 187     -22.507  -9.996   5.385  1.00  0.00           C  
ATOM   2990  HA  GLU A 187     -23.066  -9.987   4.450  1.00  0.00           H  
ATOM   2991  C   GLU A 187     -22.601  -8.588   5.996  1.00  0.00           C  
ATOM   2992  CB  GLU A 187     -23.164 -10.997   6.346  1.00  0.00           C  
ATOM   2993  HB2 GLU A 187     -22.508 -11.134   7.205  1.00  0.00           H  
ATOM   2994  HB3 GLU A 187     -24.103 -10.571   6.700  1.00  0.00           H  
ATOM   2995  O   GLU A 187     -23.430  -7.776   5.574  1.00  0.00           O  
ATOM   2996  CG  GLU A 187     -23.468 -12.364   5.715  1.00  0.00           C  
ATOM   2997  HG2 GLU A 187     -24.258 -12.237   4.975  1.00  0.00           H  
ATOM   2998  HG3 GLU A 187     -22.582 -12.731   5.197  1.00  0.00           H  
ATOM   2999  CD  GLU A 187     -23.908 -13.400   6.765  1.00  0.00           C  
ATOM   3000  OE1 GLU A 187     -23.874 -14.608   6.436  1.00  0.00           O  
ATOM   3001  OE2 GLU A 187     -24.269 -12.987   7.896  1.00  0.00           O  
ATOM   3002  N   ALA A 188     -21.729  -8.266   6.959  1.00  0.00           N  
ATOM   3003  H   ALA A 188     -21.103  -8.986   7.290  1.00  0.00           H  
ATOM   3004  CA  ALA A 188     -21.664  -6.949   7.587  1.00  0.00           C  
ATOM   3005  HA  ALA A 188     -22.635  -6.724   8.028  1.00  0.00           H  
ATOM   3006  C   ALA A 188     -21.337  -5.857   6.564  1.00  0.00           C  
ATOM   3007  CB  ALA A 188     -20.608  -6.961   8.697  1.00  0.00           C  
ATOM   3008  HB1 ALA A 188     -19.621  -7.154   8.275  1.00  0.00           H  
ATOM   3009  HB2 ALA A 188     -20.835  -7.734   9.431  1.00  0.00           H  
ATOM   3010  HB3 ALA A 188     -20.592  -5.989   9.190  1.00  0.00           H  
ATOM   3011  O   ALA A 188     -21.970  -4.796   6.573  1.00  0.00           O  
ATOM   3012  N   LYS A 189     -20.386  -6.115   5.658  1.00  0.00           N  
ATOM   3013  H   LYS A 189     -19.902  -6.999   5.720  1.00  0.00           H  
ATOM   3014  CA  LYS A 189     -20.016  -5.198   4.574  1.00  0.00           C  
ATOM   3015  HA  LYS A 189     -19.691  -4.250   5.004  1.00  0.00           H  
ATOM   3016  C   LYS A 189     -21.215  -4.921   3.669  1.00  0.00           C  
ATOM   3017  CB  LYS A 189     -18.844  -5.796   3.776  1.00  0.00           C  
ATOM   3018  HB2 LYS A 189     -18.067  -6.132   4.463  1.00  0.00           H  
ATOM   3019  HB3 LYS A 189     -19.193  -6.666   3.219  1.00  0.00           H  
ATOM   3020  O   LYS A 189     -21.557  -3.758   3.444  1.00  0.00           O  
ATOM   3021  CG  LYS A 189     -18.230  -4.778   2.800  1.00  0.00           C  
ATOM   3022  HG2 LYS A 189     -19.023  -4.289   2.234  1.00  0.00           H  
ATOM   3023  HG3 LYS A 189     -17.690  -4.013   3.359  1.00  0.00           H  
ATOM   3024  CD  LYS A 189     -17.286  -5.444   1.792  1.00  0.00           C  
ATOM   3025  HD2 LYS A 189     -16.967  -4.694   1.068  1.00  0.00           H  
ATOM   3026  HD3 LYS A 189     -17.847  -6.205   1.250  1.00  0.00           H  
ATOM   3027  CE  LYS A 189     -16.039  -6.078   2.418  1.00  0.00           C  
ATOM   3028  HE2 LYS A 189     -15.366  -5.283   2.738  1.00  0.00           H  
ATOM   3029  HE3 LYS A 189     -16.325  -6.660   3.294  1.00  0.00           H  
ATOM   3030  NZ  LYS A 189     -15.376  -6.968   1.426  1.00  0.00           N  
ATOM   3031  HZ1 LYS A 189     -15.335  -6.577   0.495  1.00  0.00           H  
ATOM   3032  HZ2 LYS A 189     -14.454  -7.269   1.707  1.00  0.00           H  
ATOM   3033  HZ3 LYS A 189     -15.927  -7.798   1.257  1.00  0.00           H  
ATOM   3034  N   ALA A 190     -21.900  -5.967   3.202  1.00  0.00           N  
ATOM   3035  H   ALA A 190     -21.565  -6.894   3.424  1.00  0.00           H  
ATOM   3036  CA  ALA A 190     -23.069  -5.834   2.332  1.00  0.00           C  
ATOM   3037  HA  ALA A 190     -22.781  -5.265   1.448  1.00  0.00           H  
ATOM   3038  C   ALA A 190     -24.221  -5.077   3.021  1.00  0.00           C  
ATOM   3039  CB  ALA A 190     -23.497  -7.237   1.883  1.00  0.00           C  
ATOM   3040  HB1 ALA A 190     -22.672  -7.724   1.362  1.00  0.00           H  
ATOM   3041  HB2 ALA A 190     -23.771  -7.843   2.746  1.00  0.00           H  
ATOM   3042  HB3 ALA A 190     -24.349  -7.167   1.207  1.00  0.00           H  
ATOM   3043  O   ALA A 190     -24.786  -4.135   2.453  1.00  0.00           O  
ATOM   3044  N   PHE A 191     -24.532  -5.440   4.269  1.00  0.00           N  
ATOM   3045  H   PHE A 191     -24.039  -6.223   4.672  1.00  0.00           H  
ATOM   3046  CA  PHE A 191     -25.580  -4.807   5.071  1.00  0.00           C  
ATOM   3047  HA  PHE A 191     -26.529  -4.879   4.539  1.00  0.00           H  
ATOM   3048  C   PHE A 191     -25.302  -3.319   5.314  1.00  0.00           C  
ATOM   3049  CB  PHE A 191     -25.711  -5.559   6.403  1.00  0.00           C  
ATOM   3050  HB2 PHE A 191     -24.726  -5.660   6.857  1.00  0.00           H  
ATOM   3051  HB3 PHE A 191     -26.084  -6.565   6.209  1.00  0.00           H  
ATOM   3052  O   PHE A 191     -26.134  -2.461   5.000  1.00  0.00           O  
ATOM   3053  CG  PHE A 191     -26.633  -4.873   7.391  1.00  0.00           C  
ATOM   3054  CD1 PHE A 191     -26.099  -4.140   8.469  1.00  0.00           C  
ATOM   3055  HD1 PHE A 191     -25.030  -4.094   8.614  1.00  0.00           H  
ATOM   3056  CD2 PHE A 191     -28.027  -4.951   7.221  1.00  0.00           C  
ATOM   3057  HD2 PHE A 191     -28.443  -5.529   6.409  1.00  0.00           H  
ATOM   3058  CE1 PHE A 191     -26.957  -3.486   9.370  1.00  0.00           C  
ATOM   3059  HE1 PHE A 191     -26.548  -2.940  10.207  1.00  0.00           H  
ATOM   3060  CE2 PHE A 191     -28.883  -4.302   8.126  1.00  0.00           C  
ATOM   3061  HE2 PHE A 191     -29.954  -4.387   8.015  1.00  0.00           H  
ATOM   3062  CZ  PHE A 191     -28.349  -3.565   9.196  1.00  0.00           C  
ATOM   3063  HZ  PHE A 191     -29.016  -3.075   9.890  1.00  0.00           H  
ATOM   3064  N   THR A 192     -24.116  -2.997   5.834  1.00  0.00           N  
ATOM   3065  H   THR A 192     -23.458  -3.737   6.031  1.00  0.00           H  
ATOM   3066  CA  THR A 192     -23.751  -1.613   6.164  1.00  0.00           C  
ATOM   3067  HA  THR A 192     -24.539  -1.190   6.788  1.00  0.00           H  
ATOM   3068  C   THR A 192     -23.656  -0.740   4.922  1.00  0.00           C  
ATOM   3069  CB  THR A 192     -22.440  -1.517   6.943  1.00  0.00           C  
ATOM   3070  HB  THR A 192     -22.193  -0.461   7.049  1.00  0.00           H  
ATOM   3071  O   THR A 192     -24.172   0.376   4.941  1.00  0.00           O  
ATOM   3072  CG2 THR A 192     -22.543  -2.111   8.341  1.00  0.00           C  
ATOM   3073 HG21 THR A 192     -23.280  -1.558   8.924  1.00  0.00           H  
ATOM   3074 HG22 THR A 192     -21.571  -2.016   8.824  1.00  0.00           H  
ATOM   3075 HG23 THR A 192     -22.828  -3.163   8.303  1.00  0.00           H  
ATOM   3076  OG1 THR A 192     -21.397  -2.168   6.264  1.00  0.00           O  
ATOM   3077  HG1 THR A 192     -21.505  -3.114   6.387  1.00  0.00           H  
ATOM   3078  N   THR A 193     -23.112  -1.254   3.814  1.00  0.00           N  
ATOM   3079  H   THR A 193     -22.655  -2.152   3.880  1.00  0.00           H  
ATOM   3080  CA  THR A 193     -23.081  -0.541   2.527  1.00  0.00           C  
ATOM   3081  HA  THR A 193     -22.498   0.372   2.644  1.00  0.00           H  
ATOM   3082  C   THR A 193     -24.489  -0.151   2.081  1.00  0.00           C  
ATOM   3083  CB  THR A 193     -22.418  -1.396   1.437  1.00  0.00           C  
ATOM   3084  HB  THR A 193     -22.959  -2.334   1.315  1.00  0.00           H  
ATOM   3085  O   THR A 193     -24.723   0.999   1.703  1.00  0.00           O  
ATOM   3086  CG2 THR A 193     -22.344  -0.677   0.088  1.00  0.00           C  
ATOM   3087 HG21 THR A 193     -21.751  -1.278  -0.601  1.00  0.00           H  
ATOM   3088 HG22 THR A 193     -23.345  -0.551  -0.326  1.00  0.00           H  
ATOM   3089 HG23 THR A 193     -21.865   0.293   0.219  1.00  0.00           H  
ATOM   3090  OG1 THR A 193     -21.094  -1.671   1.801  1.00  0.00           O  
ATOM   3091  HG1 THR A 193     -21.102  -2.412   2.411  1.00  0.00           H  
ATOM   3092  N   LYS A 194     -25.453  -1.077   2.167  1.00  0.00           N  
ATOM   3093  H   LYS A 194     -25.204  -1.997   2.501  1.00  0.00           H  
ATOM   3094  CA  LYS A 194     -26.852  -0.818   1.801  1.00  0.00           C  
ATOM   3095  HA  LYS A 194     -26.874  -0.414   0.789  1.00  0.00           H  
ATOM   3096  C   LYS A 194     -27.500   0.237   2.703  1.00  0.00           C  
ATOM   3097  CB  LYS A 194     -27.622  -2.145   1.815  1.00  0.00           C  
ATOM   3098  HB2 LYS A 194     -27.600  -2.561   2.822  1.00  0.00           H  
ATOM   3099  HB3 LYS A 194     -27.127  -2.849   1.146  1.00  0.00           H  
ATOM   3100  O   LYS A 194     -28.095   1.183   2.177  1.00  0.00           O  
ATOM   3101  CG  LYS A 194     -29.083  -1.977   1.371  1.00  0.00           C  
ATOM   3102  HG2 LYS A 194     -29.114  -1.631   0.338  1.00  0.00           H  
ATOM   3103  HG3 LYS A 194     -29.585  -1.247   2.006  1.00  0.00           H  
ATOM   3104  CD  LYS A 194     -29.821  -3.313   1.492  1.00  0.00           C  
ATOM   3105  HD2 LYS A 194     -29.737  -3.669   2.519  1.00  0.00           H  
ATOM   3106  HD3 LYS A 194     -29.358  -4.041   0.826  1.00  0.00           H  
ATOM   3107  CE  LYS A 194     -31.300  -3.142   1.132  1.00  0.00           C  
ATOM   3108  HE2 LYS A 194     -31.721  -2.356   1.759  1.00  0.00           H  
ATOM   3109  HE3 LYS A 194     -31.371  -2.819   0.094  1.00  0.00           H  
ATOM   3110  NZ  LYS A 194     -32.042  -4.411   1.335  1.00  0.00           N  
ATOM   3111  HZ1 LYS A 194     -31.980  -4.704   2.299  1.00  0.00           H  
ATOM   3112  HZ2 LYS A 194     -33.016  -4.303   1.093  1.00  0.00           H  
ATOM   3113  HZ3 LYS A 194     -31.647  -5.146   0.766  1.00  0.00           H  
ATOM   3114  N   CYS A 195     -27.391   0.106   4.032  1.00  0.00           N  
ATOM   3115  H   CYS A 195     -26.912  -0.699   4.407  1.00  0.00           H  
ATOM   3116  CA  CYS A 195     -27.968   1.096   4.953  1.00  0.00           C  
ATOM   3117  HA  CYS A 195     -29.037   1.188   4.759  1.00  0.00           H  
ATOM   3118  C   CYS A 195     -27.326   2.480   4.740  1.00  0.00           C  
ATOM   3119  CB  CYS A 195     -27.776   0.716   6.430  1.00  0.00           C  
ATOM   3120  HB2 CYS A 195     -26.703   0.617   6.597  1.00  0.00           H  
ATOM   3121  HB3 CYS A 195     -28.111   1.570   7.018  1.00  0.00           H  
ATOM   3122  O   CYS A 195     -28.040   3.469   4.595  1.00  0.00           O  
ATOM   3123  SG  CYS A 195     -28.544  -0.749   7.190  1.00  0.00           S  
ATOM   3124  N   LEU A 196     -25.990   2.563   4.677  1.00  0.00           N  
ATOM   3125  H   LEU A 196     -25.444   1.718   4.765  1.00  0.00           H  
ATOM   3126  CA  LEU A 196     -25.266   3.835   4.563  1.00  0.00           C  
ATOM   3127  HA  LEU A 196     -25.618   4.506   5.346  1.00  0.00           H  
ATOM   3128  C   LEU A 196     -25.560   4.545   3.235  1.00  0.00           C  
ATOM   3129  CB  LEU A 196     -23.755   3.602   4.751  1.00  0.00           C  
ATOM   3130  HB2 LEU A 196     -23.441   2.816   4.064  1.00  0.00           H  
ATOM   3131  HB3 LEU A 196     -23.226   4.513   4.469  1.00  0.00           H  
ATOM   3132  O   LEU A 196     -25.835   5.743   3.247  1.00  0.00           O  
ATOM   3133  CG  LEU A 196     -23.317   3.225   6.180  1.00  0.00           C  
ATOM   3134  HG  LEU A 196     -23.883   2.361   6.528  1.00  0.00           H  
ATOM   3135  CD1 LEU A 196     -21.832   2.863   6.179  1.00  0.00           C  
ATOM   3136 HD11 LEU A 196     -21.535   2.526   7.172  1.00  0.00           H  
ATOM   3137 HD12 LEU A 196     -21.651   2.049   5.478  1.00  0.00           H  
ATOM   3138 HD13 LEU A 196     -21.227   3.722   5.888  1.00  0.00           H  
ATOM   3139  CD2 LEU A 196     -23.528   4.365   7.181  1.00  0.00           C  
ATOM   3140 HD21 LEU A 196     -24.593   4.566   7.302  1.00  0.00           H  
ATOM   3141 HD22 LEU A 196     -23.119   4.084   8.152  1.00  0.00           H  
ATOM   3142 HD23 LEU A 196     -23.025   5.267   6.832  1.00  0.00           H  
ATOM   3143  N   LYS A 197     -25.604   3.822   2.104  1.00  0.00           N  
ATOM   3144  H   LYS A 197     -25.351   2.845   2.146  1.00  0.00           H  
ATOM   3145  CA  LYS A 197     -26.012   4.394   0.804  1.00  0.00           C  
ATOM   3146  HA  LYS A 197     -25.380   5.253   0.581  1.00  0.00           H  
ATOM   3147  C   LYS A 197     -27.449   4.923   0.811  1.00  0.00           C  
ATOM   3148  CB  LYS A 197     -25.855   3.360  -0.323  1.00  0.00           C  
ATOM   3149  HB2 LYS A 197     -26.269   2.403  -0.005  1.00  0.00           H  
ATOM   3150  HB3 LYS A 197     -26.423   3.701  -1.189  1.00  0.00           H  
ATOM   3151  O   LYS A 197     -27.735   5.882   0.106  1.00  0.00           O  
ATOM   3152  CG  LYS A 197     -24.394   3.188  -0.760  1.00  0.00           C  
ATOM   3153  HG2 LYS A 197     -23.792   2.850   0.084  1.00  0.00           H  
ATOM   3154  HG3 LYS A 197     -24.010   4.152  -1.094  1.00  0.00           H  
ATOM   3155  CD  LYS A 197     -24.275   2.178  -1.911  1.00  0.00           C  
ATOM   3156  HD2 LYS A 197     -24.888   2.512  -2.748  1.00  0.00           H  
ATOM   3157  HD3 LYS A 197     -24.632   1.206  -1.569  1.00  0.00           H  
ATOM   3158  CE  LYS A 197     -22.809   2.069  -2.357  1.00  0.00           C  
ATOM   3159  HE2 LYS A 197     -22.206   1.786  -1.494  1.00  0.00           H  
ATOM   3160  HE3 LYS A 197     -22.469   3.053  -2.679  1.00  0.00           H  
ATOM   3161  NZ  LYS A 197     -22.612   1.082  -3.451  1.00  0.00           N  
ATOM   3162  HZ1 LYS A 197     -22.878   0.154  -3.155  1.00  0.00           H  
ATOM   3163  HZ2 LYS A 197     -23.138   1.335  -4.275  1.00  0.00           H  
ATOM   3164  HZ3 LYS A 197     -21.635   1.044  -3.706  1.00  0.00           H  
ATOM   3165  N   SER A 198     -28.336   4.327   1.605  1.00  0.00           N  
ATOM   3166  H   SER A 198     -28.030   3.543   2.163  1.00  0.00           H  
ATOM   3167  CA  SER A 198     -29.731   4.779   1.720  1.00  0.00           C  
ATOM   3168  HA  SER A 198     -30.088   5.096   0.740  1.00  0.00           H  
ATOM   3169  C   SER A 198     -29.888   5.971   2.671  1.00  0.00           C  
ATOM   3170  CB  SER A 198     -30.622   3.626   2.192  1.00  0.00           C  
ATOM   3171  HB2 SER A 198     -31.663   3.944   2.149  1.00  0.00           H  
ATOM   3172  HB3 SER A 198     -30.378   3.373   3.223  1.00  0.00           H  
ATOM   3173  O   SER A 198     -30.806   6.771   2.517  1.00  0.00           O  
ATOM   3174  OG  SER A 198     -30.451   2.476   1.378  1.00  0.00           O  
ATOM   3175  HG  SER A 198     -29.599   2.085   1.585  1.00  0.00           H  
ATOM   3176  N   ALA A 199     -29.005   6.090   3.667  1.00  0.00           N  
ATOM   3177  H   ALA A 199     -28.318   5.359   3.784  1.00  0.00           H  
ATOM   3178  CA  ALA A 199     -29.114   7.089   4.723  1.00  0.00           C  
ATOM   3179  HA  ALA A 199     -30.160   7.372   4.840  1.00  0.00           H  
ATOM   3180  C   ALA A 199     -28.331   8.382   4.447  1.00  0.00           C  
ATOM   3181  CB  ALA A 199     -28.663   6.437   6.036  1.00  0.00           C  
ATOM   3182  HB1 ALA A 199     -28.779   7.147   6.856  1.00  0.00           H  
ATOM   3183  HB2 ALA A 199     -27.616   6.140   5.967  1.00  0.00           H  
ATOM   3184  HB3 ALA A 199     -29.273   5.559   6.245  1.00  0.00           H  
ATOM   3185  O   ALA A 199     -28.711   9.420   4.982  1.00  0.00           O  
ATOM   3186  N   TRP A 200     -27.243   8.343   3.662  1.00  0.00           N  
ATOM   3187  H   TRP A 200     -26.979   7.455   3.258  1.00  0.00           H  
ATOM   3188  CA  TRP A 200     -26.215   9.396   3.714  1.00  0.00           C  
ATOM   3189  HA  TRP A 200     -25.879   9.437   4.750  1.00  0.00           H  
ATOM   3190  C   TRP A 200     -26.706  10.814   3.383  1.00  0.00           C  
ATOM   3191  CB  TRP A 200     -24.987   9.026   2.870  1.00  0.00           C  
ATOM   3192  HB2 TRP A 200     -24.155   9.643   3.208  1.00  0.00           H  
ATOM   3193  HB3 TRP A 200     -24.707   7.989   3.057  1.00  0.00           H  
ATOM   3194  O   TRP A 200     -26.215  11.767   3.986  1.00  0.00           O  
ATOM   3195  CG  TRP A 200     -25.138   9.242   1.399  1.00  0.00           C  
ATOM   3196  CD1 TRP A 200     -25.707   8.382   0.532  1.00  0.00           C  
ATOM   3197  HD1 TRP A 200     -26.113   7.420   0.810  1.00  0.00           H  
ATOM   3198  CD2 TRP A 200     -24.814  10.434   0.623  1.00  0.00           C  
ATOM   3199  CE2 TRP A 200     -25.220  10.216  -0.727  1.00  0.00           C  
ATOM   3200  CE3 TRP A 200     -24.277  11.701   0.942  1.00  0.00           C  
ATOM   3201  HE3 TRP A 200     -24.012  11.910   1.968  1.00  0.00           H  
ATOM   3202  NE1 TRP A 200     -25.762   8.949  -0.725  1.00  0.00           N  
ATOM   3203  HE1 TRP A 200     -26.281   8.549  -1.494  1.00  0.00           H  
ATOM   3204  CH2 TRP A 200     -24.577  12.459  -1.361  1.00  0.00           C  
ATOM   3205  HH2 TRP A 200     -24.561  13.249  -2.098  1.00  0.00           H  
ATOM   3206  CZ2 TRP A 200     -25.104  11.206  -1.711  1.00  0.00           C  
ATOM   3207  HZ2 TRP A 200     -25.507  11.034  -2.698  1.00  0.00           H  
ATOM   3208  CZ3 TRP A 200     -24.160  12.704  -0.039  1.00  0.00           C  
ATOM   3209  HZ3 TRP A 200     -23.809  13.687   0.241  1.00  0.00           H  
ATOM   3210  N   GLU A 201     -27.691  10.966   2.493  1.00  0.00           N  
ATOM   3211  H   GLU A 201     -28.017  10.152   1.991  1.00  0.00           H  
ATOM   3212  CA  GLU A 201     -28.269  12.275   2.137  1.00  0.00           C  
ATOM   3213  HA  GLU A 201     -27.459  12.983   1.963  1.00  0.00           H  
ATOM   3214  C   GLU A 201     -29.142  12.874   3.253  1.00  0.00           C  
ATOM   3215  CB  GLU A 201     -29.087  12.164   0.838  1.00  0.00           C  
ATOM   3216  HB2 GLU A 201     -29.875  11.423   0.973  1.00  0.00           H  
ATOM   3217  HB3 GLU A 201     -29.545  13.131   0.632  1.00  0.00           H  
ATOM   3218  O   GLU A 201     -29.331  14.087   3.305  1.00  0.00           O  
ATOM   3219  CG  GLU A 201     -28.206  11.775  -0.357  1.00  0.00           C  
ATOM   3220  HG2 GLU A 201     -27.364  12.466  -0.397  1.00  0.00           H  
ATOM   3221  HG3 GLU A 201     -27.826  10.768  -0.184  1.00  0.00           H  
ATOM   3222  CD  GLU A 201     -28.932  11.787  -1.711  1.00  0.00           C  
ATOM   3223  OE1 GLU A 201     -28.214  11.801  -2.739  1.00  0.00           O  
ATOM   3224  OE2 GLU A 201     -30.183  11.758  -1.719  1.00  0.00           O  
ATOM   3225  N   ASN A 202     -29.638  12.040   4.174  1.00  0.00           N  
ATOM   3226  H   ASN A 202     -29.365  11.069   4.120  1.00  0.00           H  
ATOM   3227  CA  ASN A 202     -30.571  12.422   5.238  1.00  0.00           C  
ATOM   3228  HA  ASN A 202     -30.953  13.421   5.026  1.00  0.00           H  
ATOM   3229  C   ASN A 202     -29.914  12.509   6.628  1.00  0.00           C  
ATOM   3230  CB  ASN A 202     -31.763  11.450   5.214  1.00  0.00           C  
ATOM   3231  HB2 ASN A 202     -31.401  10.431   5.345  1.00  0.00           H  
ATOM   3232  HB3 ASN A 202     -32.438  11.681   6.038  1.00  0.00           H  
ATOM   3233  O   ASN A 202     -30.605  12.715   7.627  1.00  0.00           O  
ATOM   3234  CG  ASN A 202     -32.567  11.558   3.931  1.00  0.00           C  
ATOM   3235  ND2 ASN A 202     -32.866  10.454   3.287  1.00  0.00           N  
ATOM   3236 HD21 ASN A 202     -33.309  10.587   2.389  1.00  0.00           H  
ATOM   3237 HD22 ASN A 202     -32.486   9.565   3.577  1.00  0.00           H  
ATOM   3238  OD1 ASN A 202     -32.950  12.628   3.495  1.00  0.00           O  
ATOM   3239  N   ILE A 203     -28.589  12.351   6.723  1.00  0.00           N  
ATOM   3240  H   ILE A 203     -28.067  12.205   5.871  1.00  0.00           H  
ATOM   3241  CA  ILE A 203     -27.863  12.485   7.992  1.00  0.00           C  
ATOM   3242  HA  ILE A 203     -28.391  11.909   8.752  1.00  0.00           H  
ATOM   3243  C   ILE A 203     -27.866  13.961   8.420  1.00  0.00           C  
ATOM   3244  CB  ILE A 203     -26.430  11.917   7.881  1.00  0.00           C  
ATOM   3245  HB  ILE A 203     -25.926  12.434   7.064  1.00  0.00           H  
ATOM   3246  O   ILE A 203     -27.305  14.819   7.740  1.00  0.00           O  
ATOM   3247  CG1 ILE A 203     -26.436  10.407   7.561  1.00  0.00           C  
ATOM   3248 HG12 ILE A 203     -27.116  10.217   6.730  1.00  0.00           H  
ATOM   3249 HG13 ILE A 203     -26.803   9.853   8.424  1.00  0.00           H  
ATOM   3250  CG2 ILE A 203     -25.651  12.162   9.190  1.00  0.00           C  
ATOM   3251 HG21 ILE A 203     -25.564  13.231   9.382  1.00  0.00           H  
ATOM   3252 HG22 ILE A 203     -24.634  11.778   9.113  1.00  0.00           H  
ATOM   3253 HG23 ILE A 203     -26.154  11.680  10.028  1.00  0.00           H  
ATOM   3254  CD1 ILE A 203     -25.062   9.864   7.147  1.00  0.00           C  
ATOM   3255 HD11 ILE A 203     -24.330   9.973   7.947  1.00  0.00           H  
ATOM   3256 HD12 ILE A 203     -25.155   8.807   6.897  1.00  0.00           H  
ATOM   3257 HD13 ILE A 203     -24.701  10.407   6.273  1.00  0.00           H  
ATOM   3258  N   SER A 204     -28.454  14.257   9.583  1.00  0.00           N  
ATOM   3259  H   SER A 204     -28.926  13.521  10.087  1.00  0.00           H  
ATOM   3260  CA  SER A 204     -28.555  15.623  10.125  1.00  0.00           C  
ATOM   3261  HA  SER A 204     -29.016  16.263   9.373  1.00  0.00           H  
ATOM   3262  C   SER A 204     -27.198  16.236  10.484  1.00  0.00           C  
ATOM   3263  CB  SER A 204     -29.455  15.604  11.368  1.00  0.00           C  
ATOM   3264  HB2 SER A 204     -30.468  15.347  11.058  1.00  0.00           H  
ATOM   3265  HB3 SER A 204     -29.473  16.592  11.828  1.00  0.00           H  
ATOM   3266  O   SER A 204     -26.971  17.437  10.322  1.00  0.00           O  
ATOM   3267  OG  SER A 204     -29.012  14.638  12.309  1.00  0.00           O  
ATOM   3268  HG  SER A 204     -28.442  15.044  12.965  1.00  0.00           H  
ATOM   3269  N   GLU A 205     -26.279  15.416  10.986  1.00  0.00           N  
ATOM   3270  H   GLU A 205     -26.527  14.442  11.084  1.00  0.00           H  
ATOM   3271  CA  GLU A 205     -24.936  15.825  11.383  1.00  0.00           C  
ATOM   3272  HA  GLU A 205     -24.981  16.803  11.860  1.00  0.00           H  
ATOM   3273  C   GLU A 205     -24.018  15.922  10.159  1.00  0.00           C  
ATOM   3274  CB  GLU A 205     -24.387  14.827  12.406  1.00  0.00           C  
ATOM   3275  HB2 GLU A 205     -24.512  13.820  12.008  1.00  0.00           H  
ATOM   3276  HB3 GLU A 205     -23.325  15.021  12.555  1.00  0.00           H  
ATOM   3277  O   GLU A 205     -23.546  14.917   9.628  1.00  0.00           O  
ATOM   3278  CG  GLU A 205     -25.109  14.929  13.757  1.00  0.00           C  
ATOM   3279  HG2 GLU A 205     -26.186  14.882  13.596  1.00  0.00           H  
ATOM   3280  HG3 GLU A 205     -24.876  15.897  14.201  1.00  0.00           H  
ATOM   3281  CD  GLU A 205     -24.707  13.807  14.724  1.00  0.00           C  
ATOM   3282  OE1 GLU A 205     -25.342  13.739  15.797  1.00  0.00           O  
ATOM   3283  OE2 GLU A 205     -23.764  13.049  14.403  1.00  0.00           O  
ATOM   3284  N   LYS A 206     -23.718  17.150   9.720  1.00  0.00           N  
ATOM   3285  H   LYS A 206     -24.225  17.918  10.136  1.00  0.00           H  
ATOM   3286  CA  LYS A 206     -22.912  17.395   8.509  1.00  0.00           C  
ATOM   3287  HA  LYS A 206     -23.438  16.967   7.655  1.00  0.00           H  
ATOM   3288  C   LYS A 206     -21.538  16.718   8.535  1.00  0.00           C  
ATOM   3289  CB  LYS A 206     -22.730  18.902   8.285  1.00  0.00           C  
ATOM   3290  HB2 LYS A 206     -22.293  19.353   9.176  1.00  0.00           H  
ATOM   3291  HB3 LYS A 206     -22.034  19.041   7.458  1.00  0.00           H  
ATOM   3292  O   LYS A 206     -21.103  16.184   7.516  1.00  0.00           O  
ATOM   3293  CG  LYS A 206     -24.043  19.615   7.937  1.00  0.00           C  
ATOM   3294  HG2 LYS A 206     -24.731  19.557   8.781  1.00  0.00           H  
ATOM   3295  HG3 LYS A 206     -24.498  19.130   7.074  1.00  0.00           H  
ATOM   3296  CD  LYS A 206     -23.766  21.086   7.604  1.00  0.00           C  
ATOM   3297  HD2 LYS A 206     -23.320  21.571   8.473  1.00  0.00           H  
ATOM   3298  HD3 LYS A 206     -23.067  21.137   6.770  1.00  0.00           H  
ATOM   3299  CE  LYS A 206     -25.069  21.793   7.226  1.00  0.00           C  
ATOM   3300  HE2 LYS A 206     -25.762  21.717   8.065  1.00  0.00           H  
ATOM   3301  HE3 LYS A 206     -25.516  21.267   6.382  1.00  0.00           H  
ATOM   3302  NZ  LYS A 206     -24.831  23.216   6.879  1.00  0.00           N  
ATOM   3303  HZ1 LYS A 206     -25.701  23.666   6.631  1.00  0.00           H  
ATOM   3304  HZ2 LYS A 206     -24.426  23.707   7.663  1.00  0.00           H  
ATOM   3305  HZ3 LYS A 206     -24.200  23.285   6.094  1.00  0.00           H  
ATOM   3306  N   TRP A 207     -20.857  16.731   9.684  1.00  0.00           N  
ATOM   3307  H   TRP A 207     -21.281  17.155  10.497  1.00  0.00           H  
ATOM   3308  CA  TRP A 207     -19.544  16.094   9.834  1.00  0.00           C  
ATOM   3309  HA  TRP A 207     -18.881  16.465   9.052  1.00  0.00           H  
ATOM   3310  C   TRP A 207     -19.644  14.569   9.656  1.00  0.00           C  
ATOM   3311  CB  TRP A 207     -18.930  16.483  11.190  1.00  0.00           C  
ATOM   3312  HB2 TRP A 207     -17.888  16.161  11.194  1.00  0.00           H  
ATOM   3313  HB3 TRP A 207     -18.927  17.568  11.288  1.00  0.00           H  
ATOM   3314  O   TRP A 207     -18.815  13.968   8.970  1.00  0.00           O  
ATOM   3315  CG  TRP A 207     -19.603  15.882  12.388  1.00  0.00           C  
ATOM   3316  CD1 TRP A 207     -20.581  16.450  13.131  1.00  0.00           C  
ATOM   3317  HD1 TRP A 207     -20.975  17.445  12.983  1.00  0.00           H  
ATOM   3318  CD2 TRP A 207     -19.383  14.555  12.963  1.00  0.00           C  
ATOM   3319  CE2 TRP A 207     -20.323  14.362  14.016  1.00  0.00           C  
ATOM   3320  CE3 TRP A 207     -18.505  13.485  12.679  1.00  0.00           C  
ATOM   3321  HE3 TRP A 207     -17.749  13.614  11.919  1.00  0.00           H  
ATOM   3322  NE1 TRP A 207     -21.017  15.548  14.085  1.00  0.00           N  
ATOM   3323  HE1 TRP A 207     -21.790  15.702  14.716  1.00  0.00           H  
ATOM   3324  CH2 TRP A 207     -19.534  12.114  14.421  1.00  0.00           C  
ATOM   3325  HH2 TRP A 207     -19.591  11.185  14.969  1.00  0.00           H  
ATOM   3326  CZ2 TRP A 207     -20.416  13.161  14.729  1.00  0.00           C  
ATOM   3327  HZ2 TRP A 207     -21.179  13.043  15.485  1.00  0.00           H  
ATOM   3328  CZ3 TRP A 207     -18.575  12.280  13.406  1.00  0.00           C  
ATOM   3329  HZ3 TRP A 207     -17.875  11.484  13.201  1.00  0.00           H  
ATOM   3330  N   LEU A 208     -20.707  13.951  10.183  1.00  0.00           N  
ATOM   3331  H   LEU A 208     -21.362  14.490  10.731  1.00  0.00           H  
ATOM   3332  CA  LEU A 208     -20.952  12.518  10.053  1.00  0.00           C  
ATOM   3333  HA  LEU A 208     -20.026  12.000  10.302  1.00  0.00           H  
ATOM   3334  C   LEU A 208     -21.322  12.152   8.613  1.00  0.00           C  
ATOM   3335  CB  LEU A 208     -22.035  12.099  11.060  1.00  0.00           C  
ATOM   3336  HB2 LEU A 208     -21.723  12.405  12.059  1.00  0.00           H  
ATOM   3337  HB3 LEU A 208     -22.959  12.627  10.823  1.00  0.00           H  
ATOM   3338  O   LEU A 208     -20.774  11.194   8.073  1.00  0.00           O  
ATOM   3339  CG  LEU A 208     -22.336  10.589  11.077  1.00  0.00           C  
ATOM   3340  HG  LEU A 208     -22.714  10.282  10.102  1.00  0.00           H  
ATOM   3341  CD1 LEU A 208     -21.102   9.745  11.410  1.00  0.00           C  
ATOM   3342 HD11 LEU A 208     -21.389   8.697  11.500  1.00  0.00           H  
ATOM   3343 HD12 LEU A 208     -20.668  10.088  12.349  1.00  0.00           H  
ATOM   3344 HD13 LEU A 208     -20.365   9.827  10.611  1.00  0.00           H  
ATOM   3345  CD2 LEU A 208     -23.412  10.298  12.120  1.00  0.00           C  
ATOM   3346 HD21 LEU A 208     -23.087  10.651  13.099  1.00  0.00           H  
ATOM   3347 HD22 LEU A 208     -23.615   9.228  12.169  1.00  0.00           H  
ATOM   3348 HD23 LEU A 208     -24.329  10.826  11.859  1.00  0.00           H  
ATOM   3349  N   ALA A 209     -22.168  12.953   7.957  1.00  0.00           N  
ATOM   3350  H   ALA A 209     -22.615  13.698   8.471  1.00  0.00           H  
ATOM   3351  CA  ALA A 209     -22.501  12.783   6.543  1.00  0.00           C  
ATOM   3352  HA  ALA A 209     -22.981  11.813   6.409  1.00  0.00           H  
ATOM   3353  C   ALA A 209     -21.243  12.813   5.656  1.00  0.00           C  
ATOM   3354  CB  ALA A 209     -23.491  13.882   6.136  1.00  0.00           C  
ATOM   3355  HB1 ALA A 209     -23.901  13.659   5.151  1.00  0.00           H  
ATOM   3356  HB2 ALA A 209     -24.310  13.940   6.853  1.00  0.00           H  
ATOM   3357  HB3 ALA A 209     -22.993  14.851   6.106  1.00  0.00           H  
ATOM   3358  O   ALA A 209     -21.062  11.957   4.787  1.00  0.00           O  
ATOM   3359  N   LYS A 210     -20.325  13.755   5.926  1.00  0.00           N  
ATOM   3360  H   LYS A 210     -20.550  14.436   6.637  1.00  0.00           H  
ATOM   3361  CA  LYS A 210     -19.032  13.857   5.233  1.00  0.00           C  
ATOM   3362  HA  LYS A 210     -19.226  13.920   4.162  1.00  0.00           H  
ATOM   3363  C   LYS A 210     -18.177  12.602   5.442  1.00  0.00           C  
ATOM   3364  CB  LYS A 210     -18.314  15.144   5.682  1.00  0.00           C  
ATOM   3365  HB2 LYS A 210     -19.003  15.983   5.589  1.00  0.00           H  
ATOM   3366  HB3 LYS A 210     -18.030  15.053   6.731  1.00  0.00           H  
ATOM   3367  O   LYS A 210     -17.611  12.099   4.474  1.00  0.00           O  
ATOM   3368  CG  LYS A 210     -17.061  15.452   4.845  1.00  0.00           C  
ATOM   3369  HG2 LYS A 210     -17.347  15.579   3.801  1.00  0.00           H  
ATOM   3370  HG3 LYS A 210     -16.370  14.611   4.918  1.00  0.00           H  
ATOM   3371  CD  LYS A 210     -16.341  16.720   5.337  1.00  0.00           C  
ATOM   3372  HD2 LYS A 210     -17.022  17.569   5.281  1.00  0.00           H  
ATOM   3373  HD3 LYS A 210     -16.051  16.576   6.378  1.00  0.00           H  
ATOM   3374  CE  LYS A 210     -15.086  17.008   4.494  1.00  0.00           C  
ATOM   3375  HE2 LYS A 210     -15.392  17.217   3.469  1.00  0.00           H  
ATOM   3376  HE3 LYS A 210     -14.463  16.114   4.479  1.00  0.00           H  
ATOM   3377  NZ  LYS A 210     -14.296  18.148   5.036  1.00  0.00           N  
ATOM   3378  HZ1 LYS A 210     -14.865  18.972   5.165  1.00  0.00           H  
ATOM   3379  HZ2 LYS A 210     -13.514  18.371   4.437  1.00  0.00           H  
ATOM   3380  HZ3 LYS A 210     -13.904  17.915   5.937  1.00  0.00           H  
ATOM   3381  N   ARG A 211     -18.114  12.062   6.667  1.00  0.00           N  
ATOM   3382  H   ARG A 211     -18.600  12.536   7.415  1.00  0.00           H  
ATOM   3383  CA  ARG A 211     -17.380  10.816   6.963  1.00  0.00           C  
ATOM   3384  HA  ARG A 211     -16.379  10.888   6.539  1.00  0.00           H  
ATOM   3385  C   ARG A 211     -17.994   9.595   6.284  1.00  0.00           C  
ATOM   3386  CB  ARG A 211     -17.258  10.588   8.479  1.00  0.00           C  
ATOM   3387  HB2 ARG A 211     -16.909   9.569   8.647  1.00  0.00           H  
ATOM   3388  HB3 ARG A 211     -18.232  10.702   8.954  1.00  0.00           H  
ATOM   3389  O   ARG A 211     -17.245   8.792   5.742  1.00  0.00           O  
ATOM   3390  CG  ARG A 211     -16.248  11.553   9.111  1.00  0.00           C  
ATOM   3391  HG2 ARG A 211     -16.588  12.577   8.956  1.00  0.00           H  
ATOM   3392  HG3 ARG A 211     -15.280  11.444   8.622  1.00  0.00           H  
ATOM   3393  CD  ARG A 211     -16.067  11.337  10.617  1.00  0.00           C  
ATOM   3394  HD2 ARG A 211     -15.495  12.188  10.987  1.00  0.00           H  
ATOM   3395  HD3 ARG A 211     -17.045  11.356  11.097  1.00  0.00           H  
ATOM   3396  NE  ARG A 211     -15.353  10.085  10.965  1.00  0.00           N  
ATOM   3397  HE  ARG A 211     -15.344   9.343  10.280  1.00  0.00           H  
ATOM   3398  NH1 ARG A 211     -14.959  10.631  13.169  1.00  0.00           N  
ATOM   3399 HH11 ARG A 211     -14.582  10.427  14.083  1.00  0.00           H  
ATOM   3400 HH12 ARG A 211     -15.133  11.611  13.000  1.00  0.00           H  
ATOM   3401  NH2 ARG A 211     -14.389   8.614  12.436  1.00  0.00           N  
ATOM   3402 HH21 ARG A 211     -14.052   8.397  13.363  1.00  0.00           H  
ATOM   3403 HH22 ARG A 211     -14.239   7.941  11.697  1.00  0.00           H  
ATOM   3404  CZ  ARG A 211     -14.915   9.784  12.183  1.00  0.00           C  
ATOM   3405  N   VAL A 212     -19.322   9.475   6.261  1.00  0.00           N  
ATOM   3406  H   VAL A 212     -19.873  10.160   6.759  1.00  0.00           H  
ATOM   3407  CA  VAL A 212     -20.012   8.375   5.566  1.00  0.00           C  
ATOM   3408  HA  VAL A 212     -19.607   7.427   5.919  1.00  0.00           H  
ATOM   3409  C   VAL A 212     -19.739   8.425   4.067  1.00  0.00           C  
ATOM   3410  CB  VAL A 212     -21.525   8.389   5.858  1.00  0.00           C  
ATOM   3411  HB  VAL A 212     -21.920   9.391   5.693  1.00  0.00           H  
ATOM   3412  O   VAL A 212     -19.352   7.414   3.487  1.00  0.00           O  
ATOM   3413  CG1 VAL A 212     -22.299   7.411   4.965  1.00  0.00           C  
ATOM   3414 HG11 VAL A 212     -23.338   7.350   5.286  1.00  0.00           H  
ATOM   3415 HG12 VAL A 212     -21.844   6.421   5.015  1.00  0.00           H  
ATOM   3416 HG13 VAL A 212     -22.290   7.753   3.930  1.00  0.00           H  
ATOM   3417  CG2 VAL A 212     -21.775   7.990   7.317  1.00  0.00           C  
ATOM   3418 HG21 VAL A 212     -22.845   7.994   7.525  1.00  0.00           H  
ATOM   3419 HG22 VAL A 212     -21.383   6.990   7.504  1.00  0.00           H  
ATOM   3420 HG23 VAL A 212     -21.292   8.693   7.996  1.00  0.00           H  
ATOM   3421  N   LYS A 213     -19.872   9.601   3.442  1.00  0.00           N  
ATOM   3422  H   LYS A 213     -20.219  10.391   3.966  1.00  0.00           H  
ATOM   3423  CA  LYS A 213     -19.569   9.770   2.015  1.00  0.00           C  
ATOM   3424  HA  LYS A 213     -20.189   9.078   1.444  1.00  0.00           H  
ATOM   3425  C   LYS A 213     -18.117   9.404   1.696  1.00  0.00           C  
ATOM   3426  CB  LYS A 213     -19.907  11.207   1.593  1.00  0.00           C  
ATOM   3427  HB2 LYS A 213     -19.287  11.909   2.151  1.00  0.00           H  
ATOM   3428  HB3 LYS A 213     -20.954  11.404   1.824  1.00  0.00           H  
ATOM   3429  O   LYS A 213     -17.868   8.733   0.701  1.00  0.00           O  
ATOM   3430  CG  LYS A 213     -19.681  11.403   0.088  1.00  0.00           C  
ATOM   3431  HG2 LYS A 213     -18.627  11.257  -0.147  1.00  0.00           H  
ATOM   3432  HG3 LYS A 213     -20.269  10.666  -0.458  1.00  0.00           H  
ATOM   3433  CD  LYS A 213     -20.088  12.805  -0.371  1.00  0.00           C  
ATOM   3434  HD2 LYS A 213     -21.152  12.948  -0.180  1.00  0.00           H  
ATOM   3435  HD3 LYS A 213     -19.512  13.550   0.178  1.00  0.00           H  
ATOM   3436  CE  LYS A 213     -19.802  12.914  -1.872  1.00  0.00           C  
ATOM   3437  HE2 LYS A 213     -20.337  12.113  -2.381  1.00  0.00           H  
ATOM   3438  HE3 LYS A 213     -18.737  12.751  -2.037  1.00  0.00           H  
ATOM   3439  NZ  LYS A 213     -20.213  14.227  -2.424  1.00  0.00           N  
ATOM   3440  HZ1 LYS A 213     -20.016  14.257  -3.414  1.00  0.00           H  
ATOM   3441  HZ2 LYS A 213     -19.710  14.978  -1.971  1.00  0.00           H  
ATOM   3442  HZ3 LYS A 213     -21.206  14.359  -2.296  1.00  0.00           H  
ATOM   3443  N   HIS A 214     -17.177   9.823   2.543  1.00  0.00           N  
ATOM   3444  H   HIS A 214     -17.454  10.400   3.324  1.00  0.00           H  
ATOM   3445  CA  HIS A 214     -15.760   9.495   2.384  1.00  0.00           C  
ATOM   3446  HA  HIS A 214     -15.432   9.786   1.386  1.00  0.00           H  
ATOM   3447  C   HIS A 214     -15.504   7.988   2.505  1.00  0.00           C  
ATOM   3448  CB  HIS A 214     -14.949  10.298   3.402  1.00  0.00           C  
ATOM   3449  HB2 HIS A 214     -15.246  11.345   3.330  1.00  0.00           H  
ATOM   3450  HB3 HIS A 214     -15.168   9.949   4.411  1.00  0.00           H  
ATOM   3451  O   HIS A 214     -14.876   7.404   1.630  1.00  0.00           O  
ATOM   3452  CG  HIS A 214     -13.467  10.232   3.161  1.00  0.00           C  
ATOM   3453  CD2 HIS A 214     -12.546   9.659   3.984  1.00  0.00           C  
ATOM   3454  HD2 HIS A 214     -12.733   9.144   4.915  1.00  0.00           H  
ATOM   3455  ND1 HIS A 214     -12.814  10.842   2.092  1.00  0.00           N  
ATOM   3456  CE1 HIS A 214     -11.504  10.641   2.310  1.00  0.00           C  
ATOM   3457  HE1 HIS A 214     -10.709  11.027   1.688  1.00  0.00           H  
ATOM   3458  NE2 HIS A 214     -11.317   9.935   3.438  1.00  0.00           N  
ATOM   3459  HE2 HIS A 214     -10.425   9.734   3.868  1.00  0.00           H  
ATOM   3460  N   ALA A 215     -16.051   7.324   3.523  1.00  0.00           N  
ATOM   3461  H   ALA A 215     -16.571   7.834   4.223  1.00  0.00           H  
ATOM   3462  CA  ALA A 215     -15.884   5.882   3.714  1.00  0.00           C  
ATOM   3463  HA  ALA A 215     -14.821   5.649   3.766  1.00  0.00           H  
ATOM   3464  C   ALA A 215     -16.484   5.047   2.566  1.00  0.00           C  
ATOM   3465  CB  ALA A 215     -16.520   5.524   5.057  1.00  0.00           C  
ATOM   3466  HB1 ALA A 215     -16.036   6.098   5.847  1.00  0.00           H  
ATOM   3467  HB2 ALA A 215     -16.367   4.465   5.265  1.00  0.00           H  
ATOM   3468  HB3 ALA A 215     -17.588   5.739   5.042  1.00  0.00           H  
ATOM   3469  O   ALA A 215     -15.888   4.057   2.145  1.00  0.00           O  
ATOM   3470  N   LEU A 216     -17.637   5.462   2.024  1.00  0.00           N  
ATOM   3471  H   LEU A 216     -18.095   6.263   2.435  1.00  0.00           H  
ATOM   3472  CA  LEU A 216     -18.290   4.788   0.893  1.00  0.00           C  
ATOM   3473  HA  LEU A 216     -18.329   3.718   1.097  1.00  0.00           H  
ATOM   3474  C   LEU A 216     -17.531   4.925  -0.436  1.00  0.00           C  
ATOM   3475  CB  LEU A 216     -19.723   5.327   0.726  1.00  0.00           C  
ATOM   3476  HB2 LEU A 216     -19.684   6.416   0.747  1.00  0.00           H  
ATOM   3477  HB3 LEU A 216     -20.090   5.034  -0.258  1.00  0.00           H  
ATOM   3478  O   LEU A 216     -17.782   4.127  -1.336  1.00  0.00           O  
ATOM   3479  CG  LEU A 216     -20.740   4.834   1.770  1.00  0.00           C  
ATOM   3480  HG  LEU A 216     -20.392   5.071   2.776  1.00  0.00           H  
ATOM   3481  CD1 LEU A 216     -22.071   5.553   1.527  1.00  0.00           C  
ATOM   3482 HD11 LEU A 216     -22.808   5.229   2.262  1.00  0.00           H  
ATOM   3483 HD12 LEU A 216     -22.438   5.337   0.524  1.00  0.00           H  
ATOM   3484 HD13 LEU A 216     -21.926   6.628   1.632  1.00  0.00           H  
ATOM   3485  CD2 LEU A 216     -20.993   3.326   1.676  1.00  0.00           C  
ATOM   3486 HD21 LEU A 216     -21.260   3.051   0.656  1.00  0.00           H  
ATOM   3487 HD22 LEU A 216     -21.795   3.039   2.356  1.00  0.00           H  
ATOM   3488 HD23 LEU A 216     -20.096   2.781   1.969  1.00  0.00           H  
ATOM   3489  N   ALA A 217     -16.646   5.918  -0.577  1.00  0.00           N  
ATOM   3490  H   ALA A 217     -16.512   6.564   0.188  1.00  0.00           H  
ATOM   3491  CA  ALA A 217     -15.777   6.037  -1.750  1.00  0.00           C  
ATOM   3492  HA  ALA A 217     -16.351   5.810  -2.648  1.00  0.00           H  
ATOM   3493  C   ALA A 217     -14.625   5.022  -1.689  1.00  0.00           C  
ATOM   3494  CB  ALA A 217     -15.278   7.484  -1.858  1.00  0.00           C  
ATOM   3495  HB1 ALA A 217     -14.642   7.576  -2.739  1.00  0.00           H  
ATOM   3496  HB2 ALA A 217     -14.700   7.758  -0.975  1.00  0.00           H  
ATOM   3497  HB3 ALA A 217     -16.127   8.160  -1.960  1.00  0.00           H  
ATOM   3498  O   ALA A 217     -14.412   4.263  -2.626  1.00  0.00           O  
ATOM   3499  N   LEU A 218     -13.937   4.962  -0.547  1.00  0.00           N  
ATOM   3500  H   LEU A 218     -14.237   5.556   0.213  1.00  0.00           H  
ATOM   3501  CA  LEU A 218     -12.896   3.979  -0.259  1.00  0.00           C  
ATOM   3502  HA  LEU A 218     -13.179   3.048  -0.750  1.00  0.00           H  
ATOM   3503  C   LEU A 218     -12.844   3.778   1.268  1.00  0.00           C  
ATOM   3504  CB  LEU A 218     -11.555   4.469  -0.854  1.00  0.00           C  
ATOM   3505  HB2 LEU A 218     -11.720   4.799  -1.880  1.00  0.00           H  
ATOM   3506  HB3 LEU A 218     -11.217   5.335  -0.285  1.00  0.00           H  
ATOM   3507  O   LEU A 218     -12.811   4.772   2.007  1.00  0.00           O  
ATOM   3508  CG  LEU A 218     -10.409   3.445  -0.867  1.00  0.00           C  
ATOM   3509  HG  LEU A 218     -10.311   2.999   0.123  1.00  0.00           H  
ATOM   3510  CD1 LEU A 218     -10.628   2.350  -1.910  1.00  0.00           C  
ATOM   3511 HD11 LEU A 218     -11.569   1.823  -1.748  1.00  0.00           H  
ATOM   3512 HD12 LEU A 218     -10.667   2.795  -2.904  1.00  0.00           H  
ATOM   3513 HD13 LEU A 218      -9.800   1.642  -1.885  1.00  0.00           H  
ATOM   3514  CD2 LEU A 218      -9.091   4.134  -1.225  1.00  0.00           C  
ATOM   3515 HD21 LEU A 218      -8.894   4.964  -0.546  1.00  0.00           H  
ATOM   3516 HD22 LEU A 218      -9.144   4.526  -2.240  1.00  0.00           H  
ATOM   3517 HD23 LEU A 218      -8.272   3.417  -1.162  1.00  0.00           H  
ATOM   3518  N   PRO A 219     -12.859   2.535   1.774  1.00  0.00           N  
ATOM   3519  CA  PRO A 219     -12.829   2.271   3.209  1.00  0.00           C  
ATOM   3520  HA  PRO A 219     -13.622   2.821   3.715  1.00  0.00           H  
ATOM   3521  C   PRO A 219     -11.480   2.669   3.809  1.00  0.00           C  
ATOM   3522  CB  PRO A 219     -13.082   0.771   3.341  1.00  0.00           C  
ATOM   3523  HB2 PRO A 219     -12.637   0.346   4.241  1.00  0.00           H  
ATOM   3524  HB3 PRO A 219     -14.157   0.592   3.316  1.00  0.00           H  
ATOM   3525  O   PRO A 219     -10.435   2.558   3.164  1.00  0.00           O  
ATOM   3526  CG  PRO A 219     -12.434   0.238   2.066  1.00  0.00           C  
ATOM   3527  HG2 PRO A 219     -12.795  -0.746   1.769  1.00  0.00           H  
ATOM   3528  HG3 PRO A 219     -11.352   0.211   2.193  1.00  0.00           H  
ATOM   3529  CD  PRO A 219     -12.821   1.285   1.035  1.00  0.00           C  
ATOM   3530  HD2 PRO A 219     -12.069   1.301   0.245  1.00  0.00           H  
ATOM   3531  HD3 PRO A 219     -13.807   1.065   0.627  1.00  0.00           H  
ATOM   3532  N   LEU A 220     -11.478   3.076   5.077  1.00  0.00           N  
ATOM   3533  H   LEU A 220     -12.353   3.043   5.581  1.00  0.00           H  
ATOM   3534  CA  LEU A 220     -10.299   3.540   5.806  1.00  0.00           C  
ATOM   3535  HA  LEU A 220      -9.962   4.472   5.351  1.00  0.00           H  
ATOM   3536  C   LEU A 220      -9.136   2.543   5.743  1.00  0.00           C  
ATOM   3537  CB  LEU A 220     -10.718   3.805   7.263  1.00  0.00           C  
ATOM   3538  HB2 LEU A 220     -11.106   2.878   7.684  1.00  0.00           H  
ATOM   3539  HB3 LEU A 220     -11.525   4.538   7.262  1.00  0.00           H  
ATOM   3540  O   LEU A 220      -7.988   2.951   5.589  1.00  0.00           O  
ATOM   3541  CG  LEU A 220      -9.594   4.312   8.182  1.00  0.00           C  
ATOM   3542  HG  LEU A 220      -8.789   3.578   8.221  1.00  0.00           H  
ATOM   3543  CD1 LEU A 220      -9.029   5.649   7.711  1.00  0.00           C  
ATOM   3544 HD11 LEU A 220      -8.517   5.514   6.758  1.00  0.00           H  
ATOM   3545 HD12 LEU A 220      -9.828   6.380   7.588  1.00  0.00           H  
ATOM   3546 HD13 LEU A 220      -8.300   6.018   8.432  1.00  0.00           H  
ATOM   3547  CD2 LEU A 220     -10.136   4.487   9.602  1.00  0.00           C  
ATOM   3548 HD21 LEU A 220     -10.528   3.536   9.961  1.00  0.00           H  
ATOM   3549 HD22 LEU A 220     -10.935   5.228   9.605  1.00  0.00           H  
ATOM   3550 HD23 LEU A 220      -9.334   4.809  10.266  1.00  0.00           H  
ATOM   3551  N   HIS A 221      -9.415   1.238   5.826  1.00  0.00           N  
ATOM   3552  H   HIS A 221     -10.384   0.968   5.918  1.00  0.00           H  
ATOM   3553  CA  HIS A 221      -8.373   0.204   5.779  1.00  0.00           C  
ATOM   3554  HA  HIS A 221      -7.624   0.442   6.535  1.00  0.00           H  
ATOM   3555  C   HIS A 221      -7.623   0.150   4.440  1.00  0.00           C  
ATOM   3556  CB  HIS A 221      -8.978  -1.162   6.122  1.00  0.00           C  
ATOM   3557  HB2 HIS A 221      -9.696  -1.444   5.351  1.00  0.00           H  
ATOM   3558  HB3 HIS A 221      -9.508  -1.096   7.073  1.00  0.00           H  
ATOM   3559  O   HIS A 221      -6.476  -0.292   4.408  1.00  0.00           O  
ATOM   3560  CG  HIS A 221      -7.925  -2.235   6.245  1.00  0.00           C  
ATOM   3561  CD2 HIS A 221      -7.891  -3.395   5.532  1.00  0.00           C  
ATOM   3562  HD2 HIS A 221      -8.621  -3.731   4.809  1.00  0.00           H  
ATOM   3563  ND1 HIS A 221      -6.804  -2.178   7.086  1.00  0.00           N  
ATOM   3564  CE1 HIS A 221      -6.135  -3.325   6.860  1.00  0.00           C  
ATOM   3565  HE1 HIS A 221      -5.229  -3.625   7.366  1.00  0.00           H  
ATOM   3566  NE2 HIS A 221      -6.763  -4.067   5.934  1.00  0.00           N  
ATOM   3567  HE2 HIS A 221      -6.489  -4.991   5.634  1.00  0.00           H  
ATOM   3568  N   TRP A 222      -8.231   0.624   3.351  1.00  0.00           N  
ATOM   3569  H   TRP A 222      -9.155   1.021   3.445  1.00  0.00           H  
ATOM   3570  CA  TRP A 222      -7.626   0.660   2.015  1.00  0.00           C  
ATOM   3571  HA  TRP A 222      -6.797  -0.046   1.970  1.00  0.00           H  
ATOM   3572  C   TRP A 222      -7.039   2.031   1.657  1.00  0.00           C  
ATOM   3573  CB  TRP A 222      -8.655   0.205   0.978  1.00  0.00           C  
ATOM   3574  HB2 TRP A 222      -9.511   0.878   1.014  1.00  0.00           H  
ATOM   3575  HB3 TRP A 222      -8.214   0.315  -0.013  1.00  0.00           H  
ATOM   3576  O   TRP A 222      -6.439   2.178   0.594  1.00  0.00           O  
ATOM   3577  CG  TRP A 222      -9.147  -1.209   1.082  1.00  0.00           C  
ATOM   3578  CD1 TRP A 222      -8.770  -2.151   1.981  1.00  0.00           C  
ATOM   3579  HD1 TRP A 222      -8.030  -2.017   2.755  1.00  0.00           H  
ATOM   3580  CD2 TRP A 222     -10.064  -1.883   0.172  1.00  0.00           C  
ATOM   3581  CE2 TRP A 222     -10.214  -3.236   0.597  1.00  0.00           C  
ATOM   3582  CE3 TRP A 222     -10.745  -1.495  -1.001  1.00  0.00           C  
ATOM   3583  HE3 TRP A 222     -10.633  -0.487  -1.370  1.00  0.00           H  
ATOM   3584  NE1 TRP A 222      -9.420  -3.339   1.715  1.00  0.00           N  
ATOM   3585  HE1 TRP A 222      -9.202  -4.207   2.183  1.00  0.00           H  
ATOM   3586  CH2 TRP A 222     -11.681  -3.735  -1.257  1.00  0.00           C  
ATOM   3587  HH2 TRP A 222     -12.295  -4.426  -1.816  1.00  0.00           H  
ATOM   3588  CZ2 TRP A 222     -11.006  -4.159  -0.100  1.00  0.00           C  
ATOM   3589  HZ2 TRP A 222     -11.073  -5.185   0.230  1.00  0.00           H  
ATOM   3590  CZ3 TRP A 222     -11.548  -2.410  -1.706  1.00  0.00           C  
ATOM   3591  HZ3 TRP A 222     -12.060  -2.097  -2.603  1.00  0.00           H  
ATOM   3592  N   ARG A 223      -7.151   3.029   2.543  1.00  0.00           N  
ATOM   3593  H   ARG A 223      -7.611   2.837   3.421  1.00  0.00           H  
ATOM   3594  CA  ARG A 223      -6.615   4.378   2.322  1.00  0.00           C  
ATOM   3595  HA  ARG A 223      -6.665   4.590   1.254  1.00  0.00           H  
ATOM   3596  C   ARG A 223      -5.152   4.493   2.727  1.00  0.00           C  
ATOM   3597  CB  ARG A 223      -7.465   5.416   3.068  1.00  0.00           C  
ATOM   3598  HB2 ARG A 223      -6.952   6.377   3.043  1.00  0.00           H  
ATOM   3599  HB3 ARG A 223      -7.592   5.120   4.109  1.00  0.00           H  
ATOM   3600  O   ARG A 223      -4.724   3.941   3.738  1.00  0.00           O  
ATOM   3601  CG  ARG A 223      -8.828   5.581   2.396  1.00  0.00           C  
ATOM   3602  HG2 ARG A 223      -9.360   4.630   2.374  1.00  0.00           H  
ATOM   3603  HG3 ARG A 223      -8.654   5.908   1.371  1.00  0.00           H  
ATOM   3604  CD  ARG A 223      -9.688   6.630   3.100  1.00  0.00           C  
ATOM   3605  HD2 ARG A 223      -9.868   6.325   4.131  1.00  0.00           H  
ATOM   3606  HD3 ARG A 223      -9.152   7.579   3.115  1.00  0.00           H  
ATOM   3607  NE  ARG A 223     -10.975   6.798   2.408  1.00  0.00           N  
ATOM   3608  HE  ARG A 223     -11.747   6.223   2.713  1.00  0.00           H  
ATOM   3609  NH1 ARG A 223     -10.223   8.005   0.595  1.00  0.00           N  
ATOM   3610 HH11 ARG A 223     -10.390   8.340  -0.343  1.00  0.00           H  
ATOM   3611 HH12 ARG A 223      -9.290   8.004   0.980  1.00  0.00           H  
ATOM   3612  NH2 ARG A 223     -12.349   7.457   0.719  1.00  0.00           N  
ATOM   3613 HH21 ARG A 223     -13.140   7.072   1.215  1.00  0.00           H  
ATOM   3614 HH22 ARG A 223     -12.474   7.861  -0.197  1.00  0.00           H  
ATOM   3615  CZ  ARG A 223     -11.177   7.424   1.264  1.00  0.00           C  
ATOM   3616  N   VAL A 224      -4.396   5.288   1.970  1.00  0.00           N  
ATOM   3617  H   VAL A 224      -4.806   5.687   1.138  1.00  0.00           H  
ATOM   3618  CA  VAL A 224      -3.025   5.676   2.330  1.00  0.00           C  
ATOM   3619  HA  VAL A 224      -2.446   4.769   2.507  1.00  0.00           H  
ATOM   3620  C   VAL A 224      -3.063   6.552   3.590  1.00  0.00           C  
ATOM   3621  CB  VAL A 224      -2.340   6.439   1.186  1.00  0.00           C  
ATOM   3622  HB  VAL A 224      -2.944   7.311   0.934  1.00  0.00           H  
ATOM   3623  O   VAL A 224      -3.665   7.628   3.539  1.00  0.00           O  
ATOM   3624  CG1 VAL A 224      -0.934   6.902   1.588  1.00  0.00           C  
ATOM   3625 HG11 VAL A 224      -0.440   7.355   0.728  1.00  0.00           H  
ATOM   3626 HG12 VAL A 224      -0.985   7.655   2.375  1.00  0.00           H  
ATOM   3627 HG13 VAL A 224      -0.348   6.050   1.931  1.00  0.00           H  
ATOM   3628  CG2 VAL A 224      -2.211   5.562  -0.058  1.00  0.00           C  
ATOM   3629 HG21 VAL A 224      -1.710   6.115  -0.852  1.00  0.00           H  
ATOM   3630 HG22 VAL A 224      -1.633   4.667   0.172  1.00  0.00           H  
ATOM   3631 HG23 VAL A 224      -3.198   5.281  -0.424  1.00  0.00           H  
ATOM   3632  N   PRO A 225      -2.392   6.171   4.696  1.00  0.00           N  
ATOM   3633  CA  PRO A 225      -2.514   6.878   5.972  1.00  0.00           C  
ATOM   3634  HA  PRO A 225      -3.541   6.779   6.325  1.00  0.00           H  
ATOM   3635  C   PRO A 225      -2.161   8.363   5.902  1.00  0.00           C  
ATOM   3636  CB  PRO A 225      -1.580   6.141   6.937  1.00  0.00           C  
ATOM   3637  HB2 PRO A 225      -0.571   6.550   6.882  1.00  0.00           H  
ATOM   3638  HB3 PRO A 225      -1.950   6.179   7.962  1.00  0.00           H  
ATOM   3639  O   PRO A 225      -2.836   9.188   6.511  1.00  0.00           O  
ATOM   3640  CG  PRO A 225      -1.573   4.716   6.393  1.00  0.00           C  
ATOM   3641  HG2 PRO A 225      -0.673   4.173   6.680  1.00  0.00           H  
ATOM   3642  HG3 PRO A 225      -2.466   4.188   6.729  1.00  0.00           H  
ATOM   3643  CD  PRO A 225      -1.645   4.930   4.885  1.00  0.00           C  
ATOM   3644  HD2 PRO A 225      -2.147   4.075   4.431  1.00  0.00           H  
ATOM   3645  HD3 PRO A 225      -0.641   5.039   4.475  1.00  0.00           H  
ATOM   3646  N   ARG A 226      -1.124   8.732   5.141  1.00  0.00           N  
ATOM   3647  H   ARG A 226      -0.586   8.010   4.684  1.00  0.00           H  
ATOM   3648  CA  ARG A 226      -0.680  10.129   5.053  1.00  0.00           C  
ATOM   3649  HA  ARG A 226      -0.669  10.523   6.069  1.00  0.00           H  
ATOM   3650  C   ARG A 226      -1.653  11.021   4.274  1.00  0.00           C  
ATOM   3651  CB  ARG A 226       0.744  10.168   4.475  1.00  0.00           C  
ATOM   3652  HB2 ARG A 226       1.373   9.470   5.026  1.00  0.00           H  
ATOM   3653  HB3 ARG A 226       0.720   9.847   3.434  1.00  0.00           H  
ATOM   3654  O   ARG A 226      -1.877  12.160   4.679  1.00  0.00           O  
ATOM   3655  CG  ARG A 226       1.388  11.560   4.546  1.00  0.00           C  
ATOM   3656  HG2 ARG A 226       0.783  12.272   3.986  1.00  0.00           H  
ATOM   3657  HG3 ARG A 226       2.369  11.506   4.074  1.00  0.00           H  
ATOM   3658  CD  ARG A 226       1.565  12.060   5.986  1.00  0.00           C  
ATOM   3659  HD2 ARG A 226       2.180  11.349   6.538  1.00  0.00           H  
ATOM   3660  HD3 ARG A 226       0.591  12.144   6.468  1.00  0.00           H  
ATOM   3661  NE  ARG A 226       2.201  13.381   5.990  1.00  0.00           N  
ATOM   3662  HE  ARG A 226       2.401  13.792   5.089  1.00  0.00           H  
ATOM   3663  NH1 ARG A 226       2.346  13.725   8.270  1.00  0.00           N  
ATOM   3664 HH11 ARG A 226       2.663  14.288   9.047  1.00  0.00           H  
ATOM   3665 HH12 ARG A 226       1.972  12.805   8.454  1.00  0.00           H  
ATOM   3666  NH2 ARG A 226       3.022  15.293   6.800  1.00  0.00           N  
ATOM   3667 HH21 ARG A 226       3.098  15.637   5.853  1.00  0.00           H  
ATOM   3668 HH22 ARG A 226       3.269  15.937   7.538  1.00  0.00           H  
ATOM   3669  CZ  ARG A 226       2.515  14.121   7.035  1.00  0.00           C  
ATOM   3670  N   ILE A 227      -2.245  10.498   3.199  1.00  0.00           N  
ATOM   3671  H   ILE A 227      -2.055   9.532   2.974  1.00  0.00           H  
ATOM   3672  CA  ILE A 227      -3.286  11.197   2.427  1.00  0.00           C  
ATOM   3673  HA  ILE A 227      -2.955  12.213   2.212  1.00  0.00           H  
ATOM   3674  C   ILE A 227      -4.558  11.308   3.272  1.00  0.00           C  
ATOM   3675  CB  ILE A 227      -3.546  10.478   1.082  1.00  0.00           C  
ATOM   3676  HB  ILE A 227      -3.771   9.430   1.284  1.00  0.00           H  
ATOM   3677  O   ILE A 227      -5.134  12.388   3.391  1.00  0.00           O  
ATOM   3678  CG1 ILE A 227      -2.296  10.564   0.175  1.00  0.00           C  
ATOM   3679 HG12 ILE A 227      -1.393  10.354   0.749  1.00  0.00           H  
ATOM   3680 HG13 ILE A 227      -2.220  11.579  -0.214  1.00  0.00           H  
ATOM   3681  CG2 ILE A 227      -4.759  11.106   0.365  1.00  0.00           C  
ATOM   3682 HG21 ILE A 227      -5.671  10.976   0.949  1.00  0.00           H  
ATOM   3683 HG22 ILE A 227      -4.594  12.171   0.203  1.00  0.00           H  
ATOM   3684 HG23 ILE A 227      -4.936  10.638  -0.603  1.00  0.00           H  
ATOM   3685  CD1 ILE A 227      -2.310   9.604  -1.018  1.00  0.00           C  
ATOM   3686 HD11 ILE A 227      -1.557   9.914  -1.742  1.00  0.00           H  
ATOM   3687 HD12 ILE A 227      -2.087   8.588  -0.693  1.00  0.00           H  
ATOM   3688 HD13 ILE A 227      -3.284   9.615  -1.507  1.00  0.00           H  
ATOM   3689  N   GLU A 228      -4.947  10.217   3.937  1.00  0.00           N  
ATOM   3690  H   GLU A 228      -4.449   9.349   3.796  1.00  0.00           H  
ATOM   3691  CA  GLU A 228      -6.082  10.218   4.858  1.00  0.00           C  
ATOM   3692  HA  GLU A 228      -6.974  10.521   4.309  1.00  0.00           H  
ATOM   3693  C   GLU A 228      -5.889  11.229   5.990  1.00  0.00           C  
ATOM   3694  CB  GLU A 228      -6.300   8.803   5.412  1.00  0.00           C  
ATOM   3695  HB2 GLU A 228      -5.365   8.444   5.842  1.00  0.00           H  
ATOM   3696  HB3 GLU A 228      -6.559   8.136   4.590  1.00  0.00           H  
ATOM   3697  O   GLU A 228      -6.818  11.965   6.299  1.00  0.00           O  
ATOM   3698  CG  GLU A 228      -7.385   8.715   6.500  1.00  0.00           C  
ATOM   3699  HG2 GLU A 228      -7.424   7.677   6.830  1.00  0.00           H  
ATOM   3700  HG3 GLU A 228      -7.081   9.304   7.365  1.00  0.00           H  
ATOM   3701  CD  GLU A 228      -8.793   9.145   6.052  1.00  0.00           C  
ATOM   3702  OE1 GLU A 228      -9.679   9.251   6.938  1.00  0.00           O  
ATOM   3703  OE2 GLU A 228      -9.026   9.306   4.833  1.00  0.00           O  
ATOM   3704  N   ALA A 229      -4.687  11.333   6.563  1.00  0.00           N  
ATOM   3705  H   ALA A 229      -3.977  10.653   6.329  1.00  0.00           H  
ATOM   3706  CA  ALA A 229      -4.397  12.309   7.606  1.00  0.00           C  
ATOM   3707  HA  ALA A 229      -5.111  12.163   8.417  1.00  0.00           H  
ATOM   3708  C   ALA A 229      -4.594  13.747   7.125  1.00  0.00           C  
ATOM   3709  CB  ALA A 229      -2.980  12.077   8.141  1.00  0.00           C  
ATOM   3710  HB1 ALA A 229      -2.250  12.197   7.342  1.00  0.00           H  
ATOM   3711  HB2 ALA A 229      -2.771  12.798   8.931  1.00  0.00           H  
ATOM   3712  HB3 ALA A 229      -2.908  11.069   8.552  1.00  0.00           H  
ATOM   3713  O   ALA A 229      -5.197  14.555   7.833  1.00  0.00           O  
ATOM   3714  N   ARG A 230      -4.155  14.065   5.900  1.00  0.00           N  
ATOM   3715  H   ARG A 230      -3.713  13.344   5.348  1.00  0.00           H  
ATOM   3716  CA  ARG A 230      -4.344  15.400   5.321  1.00  0.00           C  
ATOM   3717  HA  ARG A 230      -3.885  16.118   6.001  1.00  0.00           H  
ATOM   3718  C   ARG A 230      -5.824  15.764   5.222  1.00  0.00           C  
ATOM   3719  CB  ARG A 230      -3.657  15.471   3.947  1.00  0.00           C  
ATOM   3720  HB2 ARG A 230      -4.098  14.727   3.283  1.00  0.00           H  
ATOM   3721  HB3 ARG A 230      -2.602  15.221   4.060  1.00  0.00           H  
ATOM   3722  O   ARG A 230      -6.191  16.877   5.600  1.00  0.00           O  
ATOM   3723  CG  ARG A 230      -3.776  16.839   3.257  1.00  0.00           C  
ATOM   3724  HG2 ARG A 230      -4.827  17.053   3.065  1.00  0.00           H  
ATOM   3725  HG3 ARG A 230      -3.270  16.776   2.294  1.00  0.00           H  
ATOM   3726  CD  ARG A 230      -3.142  17.987   4.057  1.00  0.00           C  
ATOM   3727  HD2 ARG A 230      -2.058  17.885   4.016  1.00  0.00           H  
ATOM   3728  HD3 ARG A 230      -3.447  17.942   5.102  1.00  0.00           H  
ATOM   3729  NE  ARG A 230      -3.516  19.299   3.506  1.00  0.00           N  
ATOM   3730  HE  ARG A 230      -2.844  19.733   2.889  1.00  0.00           H  
ATOM   3731  NH1 ARG A 230      -5.565  19.448   4.536  1.00  0.00           N  
ATOM   3732 HH11 ARG A 230      -6.453  19.927   4.500  1.00  0.00           H  
ATOM   3733 HH12 ARG A 230      -5.509  18.521   4.933  1.00  0.00           H  
ATOM   3734  NH2 ARG A 230      -4.980  21.034   3.154  1.00  0.00           N  
ATOM   3735 HH21 ARG A 230      -5.941  21.324   3.266  1.00  0.00           H  
ATOM   3736 HH22 ARG A 230      -4.369  21.468   2.477  1.00  0.00           H  
ATOM   3737  CZ  ARG A 230      -4.661  19.917   3.733  1.00  0.00           C  
ATOM   3738  N   TRP A 231      -6.656  14.838   4.747  1.00  0.00           N  
ATOM   3739  H   TRP A 231      -6.262  13.960   4.442  1.00  0.00           H  
ATOM   3740  CA  TRP A 231      -8.106  15.022   4.664  1.00  0.00           C  
ATOM   3741  HA  TRP A 231      -8.325  15.968   4.170  1.00  0.00           H  
ATOM   3742  C   TRP A 231      -8.761  15.065   6.051  1.00  0.00           C  
ATOM   3743  CB  TRP A 231      -8.695  13.885   3.819  1.00  0.00           C  
ATOM   3744  HB2 TRP A 231      -8.407  12.927   4.252  1.00  0.00           H  
ATOM   3745  HB3 TRP A 231      -8.267  13.932   2.818  1.00  0.00           H  
ATOM   3746  O   TRP A 231      -9.604  15.923   6.332  1.00  0.00           O  
ATOM   3747  CG  TRP A 231     -10.187  13.914   3.708  1.00  0.00           C  
ATOM   3748  CD1 TRP A 231     -10.887  14.524   2.728  1.00  0.00           C  
ATOM   3749  HD1 TRP A 231     -10.440  15.033   1.887  1.00  0.00           H  
ATOM   3750  CD2 TRP A 231     -11.177  13.316   4.599  1.00  0.00           C  
ATOM   3751  CE2 TRP A 231     -12.475  13.642   4.107  1.00  0.00           C  
ATOM   3752  CE3 TRP A 231     -11.114  12.512   5.758  1.00  0.00           C  
ATOM   3753  HE3 TRP A 231     -10.150  12.178   6.112  1.00  0.00           H  
ATOM   3754  NE1 TRP A 231     -12.239  14.341   2.942  1.00  0.00           N  
ATOM   3755  HE1 TRP A 231     -12.928  14.538   2.230  1.00  0.00           H  
ATOM   3756  CH2 TRP A 231     -13.552  12.457   5.921  1.00  0.00           C  
ATOM   3757  HH2 TRP A 231     -14.448  12.108   6.413  1.00  0.00           H  
ATOM   3758  CZ2 TRP A 231     -13.649  13.224   4.749  1.00  0.00           C  
ATOM   3759  HZ2 TRP A 231     -14.611  13.439   4.307  1.00  0.00           H  
ATOM   3760  CZ3 TRP A 231     -12.286  12.098   6.416  1.00  0.00           C  
ATOM   3761  HZ3 TRP A 231     -12.201  11.467   7.289  1.00  0.00           H  
ATOM   3762  N   PHE A 232      -8.362  14.159   6.945  1.00  0.00           N  
ATOM   3763  H   PHE A 232      -7.678  13.472   6.663  1.00  0.00           H  
ATOM   3764  CA  PHE A 232      -8.995  13.999   8.245  1.00  0.00           C  
ATOM   3765  HA  PHE A 232     -10.072  14.000   8.078  1.00  0.00           H  
ATOM   3766  C   PHE A 232      -8.697  15.163   9.184  1.00  0.00           C  
ATOM   3767  CB  PHE A 232      -8.627  12.657   8.887  1.00  0.00           C  
ATOM   3768  HB2 PHE A 232      -8.854  11.850   8.190  1.00  0.00           H  
ATOM   3769  HB3 PHE A 232      -7.556  12.639   9.084  1.00  0.00           H  
ATOM   3770  O   PHE A 232      -9.574  15.520   9.957  1.00  0.00           O  
ATOM   3771  CG  PHE A 232      -9.398  12.406  10.173  1.00  0.00           C  
ATOM   3772  CD1 PHE A 232      -8.736  12.396  11.414  1.00  0.00           C  
ATOM   3773  HD1 PHE A 232      -7.669  12.553  11.453  1.00  0.00           H  
ATOM   3774  CD2 PHE A 232     -10.800  12.293  10.141  1.00  0.00           C  
ATOM   3775  HD2 PHE A 232     -11.318  12.376   9.196  1.00  0.00           H  
ATOM   3776  CE1 PHE A 232      -9.458  12.198  12.605  1.00  0.00           C  
ATOM   3777  HE1 PHE A 232      -8.941  12.188  13.553  1.00  0.00           H  
ATOM   3778  CE2 PHE A 232     -11.531  12.170  11.338  1.00  0.00           C  
ATOM   3779  HE2 PHE A 232     -12.610  12.204  11.329  1.00  0.00           H  
ATOM   3780  CZ  PHE A 232     -10.857  12.084  12.567  1.00  0.00           C  
ATOM   3781  HZ  PHE A 232     -11.416  12.015  13.489  1.00  0.00           H  
ATOM   3782  N   ILE A 233      -7.538  15.821   9.083  1.00  0.00           N  
ATOM   3783  H   ILE A 233      -6.827  15.452   8.468  1.00  0.00           H  
ATOM   3784  CA  ILE A 233      -7.258  17.054   9.836  1.00  0.00           C  
ATOM   3785  HA  ILE A 233      -7.300  16.828  10.902  1.00  0.00           H  
ATOM   3786  C   ILE A 233      -8.341  18.118   9.578  1.00  0.00           C  
ATOM   3787  CB  ILE A 233      -5.833  17.558   9.504  1.00  0.00           C  
ATOM   3788  HB  ILE A 233      -5.688  17.509   8.425  1.00  0.00           H  
ATOM   3789  O   ILE A 233      -8.853  18.715  10.524  1.00  0.00           O  
ATOM   3790  CG1 ILE A 233      -4.785  16.656  10.198  1.00  0.00           C  
ATOM   3791 HG12 ILE A 233      -5.068  15.609  10.095  1.00  0.00           H  
ATOM   3792 HG13 ILE A 233      -4.778  16.879  11.265  1.00  0.00           H  
ATOM   3793  CG2 ILE A 233      -5.620  19.017   9.952  1.00  0.00           C  
ATOM   3794 HG21 ILE A 233      -4.587  19.314   9.772  1.00  0.00           H  
ATOM   3795 HG22 ILE A 233      -5.842  19.117  11.015  1.00  0.00           H  
ATOM   3796 HG23 ILE A 233      -6.261  19.688   9.381  1.00  0.00           H  
ATOM   3797  CD1 ILE A 233      -3.358  16.810   9.652  1.00  0.00           C  
ATOM   3798 HD11 ILE A 233      -2.954  17.791   9.901  1.00  0.00           H  
ATOM   3799 HD12 ILE A 233      -2.719  16.052  10.105  1.00  0.00           H  
ATOM   3800 HD13 ILE A 233      -3.355  16.672   8.571  1.00  0.00           H  
ATOM   3801  N   GLU A 234      -8.748  18.318   8.320  1.00  0.00           N  
ATOM   3802  H   GLU A 234      -8.331  17.768   7.582  1.00  0.00           H  
ATOM   3803  CA  GLU A 234      -9.811  19.273   7.970  1.00  0.00           C  
ATOM   3804  HA  GLU A 234      -9.638  20.223   8.476  1.00  0.00           H  
ATOM   3805  C   GLU A 234     -11.205  18.784   8.366  1.00  0.00           C  
ATOM   3806  CB  GLU A 234      -9.846  19.508   6.458  1.00  0.00           C  
ATOM   3807  HB2 GLU A 234      -9.955  18.550   5.950  1.00  0.00           H  
ATOM   3808  HB3 GLU A 234     -10.720  20.118   6.230  1.00  0.00           H  
ATOM   3809  O   GLU A 234     -12.075  19.584   8.708  1.00  0.00           O  
ATOM   3810  CG  GLU A 234      -8.610  20.229   5.922  1.00  0.00           C  
ATOM   3811  HG2 GLU A 234      -8.513  21.189   6.429  1.00  0.00           H  
ATOM   3812  HG3 GLU A 234      -7.726  19.633   6.152  1.00  0.00           H  
ATOM   3813  CD  GLU A 234      -8.690  20.458   4.407  1.00  0.00           C  
ATOM   3814  OE1 GLU A 234      -7.678  20.977   3.876  1.00  0.00           O  
ATOM   3815  OE2 GLU A 234      -9.716  20.096   3.789  1.00  0.00           O  
ATOM   3816  N   ALA A 235     -11.454  17.475   8.275  1.00  0.00           N  
ATOM   3817  H   ALA A 235     -10.715  16.866   7.954  1.00  0.00           H  
ATOM   3818  CA  ALA A 235     -12.723  16.896   8.701  1.00  0.00           C  
ATOM   3819  HA  ALA A 235     -13.536  17.471   8.258  1.00  0.00           H  
ATOM   3820  C   ALA A 235     -12.895  16.984  10.225  1.00  0.00           C  
ATOM   3821  CB  ALA A 235     -12.812  15.454   8.187  1.00  0.00           C  
ATOM   3822  HB1 ALA A 235     -12.060  14.840   8.683  1.00  0.00           H  
ATOM   3823  HB2 ALA A 235     -13.798  15.046   8.409  1.00  0.00           H  
ATOM   3824  HB3 ALA A 235     -12.641  15.424   7.110  1.00  0.00           H  
ATOM   3825  O   ALA A 235     -13.967  17.359  10.691  1.00  0.00           O  
ATOM   3826  N   TYR A 236     -11.834  16.699  10.981  1.00  0.00           N  
ATOM   3827  H   TYR A 236     -10.986  16.408  10.515  1.00  0.00           H  
ATOM   3828  CA  TYR A 236     -11.805  16.719  12.438  1.00  0.00           C  
ATOM   3829  HA  TYR A 236     -12.628  16.109  12.808  1.00  0.00           H  
ATOM   3830  C   TYR A 236     -11.993  18.131  12.992  1.00  0.00           C  
ATOM   3831  CB  TYR A 236     -10.487  16.101  12.920  1.00  0.00           C  
ATOM   3832  HB2 TYR A 236      -9.656  16.718  12.578  1.00  0.00           H  
ATOM   3833  HB3 TYR A 236     -10.377  15.116  12.466  1.00  0.00           H  
ATOM   3834  O   TYR A 236     -12.713  18.306  13.966  1.00  0.00           O  
ATOM   3835  CG  TYR A 236     -10.406  15.920  14.422  1.00  0.00           C  
ATOM   3836  CD1 TYR A 236      -9.404  16.572  15.167  1.00  0.00           C  
ATOM   3837  HD1 TYR A 236      -8.694  17.213  14.666  1.00  0.00           H  
ATOM   3838  CD2 TYR A 236     -11.339  15.090  15.073  1.00  0.00           C  
ATOM   3839  HD2 TYR A 236     -12.122  14.600  14.513  1.00  0.00           H  
ATOM   3840  CE1 TYR A 236      -9.320  16.378  16.558  1.00  0.00           C  
ATOM   3841  HE1 TYR A 236      -8.549  16.878  17.124  1.00  0.00           H  
ATOM   3842  CE2 TYR A 236     -11.276  14.912  16.465  1.00  0.00           C  
ATOM   3843  HE2 TYR A 236     -12.004  14.290  16.965  1.00  0.00           H  
ATOM   3844  OH  TYR A 236     -10.158  15.347  18.540  1.00  0.00           O  
ATOM   3845  HH  TYR A 236      -9.317  15.680  18.861  1.00  0.00           H  
ATOM   3846  CZ  TYR A 236     -10.259  15.545  17.203  1.00  0.00           C  
ATOM   3847  N   GLU A 237     -11.445  19.158  12.334  1.00  0.00           N  
ATOM   3848  H   GLU A 237     -10.827  18.960  11.561  1.00  0.00           H  
ATOM   3849  CA  GLU A 237     -11.685  20.569  12.684  1.00  0.00           C  
ATOM   3850  HA  GLU A 237     -11.339  20.744  13.703  1.00  0.00           H  
ATOM   3851  C   GLU A 237     -13.174  20.965  12.657  1.00  0.00           C  
ATOM   3852  CB  GLU A 237     -10.847  21.444  11.738  1.00  0.00           C  
ATOM   3853  HB2 GLU A 237     -11.159  21.269  10.708  1.00  0.00           H  
ATOM   3854  HB3 GLU A 237      -9.808  21.129  11.835  1.00  0.00           H  
ATOM   3855  O   GLU A 237     -13.578  21.897  13.347  1.00  0.00           O  
ATOM   3856  CG  GLU A 237     -10.925  22.951  12.034  1.00  0.00           C  
ATOM   3857  HG2 GLU A 237     -10.909  23.096  13.114  1.00  0.00           H  
ATOM   3858  HG3 GLU A 237     -11.862  23.348  11.645  1.00  0.00           H  
ATOM   3859  CD  GLU A 237      -9.746  23.715  11.411  1.00  0.00           C  
ATOM   3860  OE1 GLU A 237      -9.188  24.623  12.067  1.00  0.00           O  
ATOM   3861  OE2 GLU A 237      -9.244  23.335  10.328  1.00  0.00           O  
ATOM   3862  N   GLN A 238     -14.000  20.242  11.895  1.00  0.00           N  
ATOM   3863  H   GLN A 238     -13.614  19.444  11.409  1.00  0.00           H  
ATOM   3864  CA  GLN A 238     -15.439  20.489  11.765  1.00  0.00           C  
ATOM   3865  HA  GLN A 238     -15.639  21.533  12.006  1.00  0.00           H  
ATOM   3866  C   GLN A 238     -16.286  19.648  12.736  1.00  0.00           C  
ATOM   3867  CB  GLN A 238     -15.868  20.242  10.306  1.00  0.00           C  
ATOM   3868  HB2 GLN A 238     -15.686  19.199  10.048  1.00  0.00           H  
ATOM   3869  HB3 GLN A 238     -16.936  20.435  10.208  1.00  0.00           H  
ATOM   3870  O   GLN A 238     -17.509  19.807  12.769  1.00  0.00           O  
ATOM   3871  CG  GLN A 238     -15.117  21.143   9.316  1.00  0.00           C  
ATOM   3872  HG2 GLN A 238     -15.399  22.181   9.492  1.00  0.00           H  
ATOM   3873  HG3 GLN A 238     -14.043  21.065   9.488  1.00  0.00           H  
ATOM   3874  CD  GLN A 238     -15.382  20.812   7.850  1.00  0.00           C  
ATOM   3875  NE2 GLN A 238     -14.392  20.988   7.000  1.00  0.00           N  
ATOM   3876 HE21 GLN A 238     -13.488  21.217   7.387  1.00  0.00           H  
ATOM   3877 HE22 GLN A 238     -14.628  21.194   6.039  1.00  0.00           H  
ATOM   3878  OE1 GLN A 238     -16.460  20.428   7.416  1.00  0.00           O  
ATOM   3879  N   GLU A 239     -15.679  18.734  13.499  1.00  0.00           N  
ATOM   3880  H   GLU A 239     -14.670  18.685  13.496  1.00  0.00           H  
ATOM   3881  CA  GLU A 239     -16.395  17.894  14.461  1.00  0.00           C  
ATOM   3882  HA  GLU A 239     -17.342  17.600  14.009  1.00  0.00           H  
ATOM   3883  C   GLU A 239     -16.730  18.677  15.740  1.00  0.00           C  
ATOM   3884  CB  GLU A 239     -15.631  16.590  14.777  1.00  0.00           C  
ATOM   3885  HB2 GLU A 239     -16.182  16.068  15.559  1.00  0.00           H  
ATOM   3886  HB3 GLU A 239     -14.636  16.823  15.156  1.00  0.00           H  
ATOM   3887  O   GLU A 239     -15.921  19.439  16.269  1.00  0.00           O  
ATOM   3888  CG  GLU A 239     -15.523  15.651  13.558  1.00  0.00           C  
ATOM   3889  HG2 GLU A 239     -16.518  15.545  13.124  1.00  0.00           H  
ATOM   3890  HG3 GLU A 239     -14.889  16.121  12.806  1.00  0.00           H  
ATOM   3891  CD  GLU A 239     -14.977  14.237  13.863  1.00  0.00           C  
ATOM   3892  OE1 GLU A 239     -14.909  13.403  12.920  1.00  0.00           O  
ATOM   3893  OE2 GLU A 239     -14.645  13.922  15.025  1.00  0.00           O  
ATOM   3894  N   ALA A 240     -17.934  18.467  16.279  1.00  0.00           N  
ATOM   3895  H   ALA A 240     -18.556  17.808  15.832  1.00  0.00           H  
ATOM   3896  CA  ALA A 240     -18.410  19.196  17.458  1.00  0.00           C  
ATOM   3897  HA  ALA A 240     -18.311  20.265  17.269  1.00  0.00           H  
ATOM   3898  C   ALA A 240     -17.604  18.886  18.735  1.00  0.00           C  
ATOM   3899  CB  ALA A 240     -19.895  18.865  17.652  1.00  0.00           C  
ATOM   3900  HB1 ALA A 240     -20.283  19.426  18.502  1.00  0.00           H  
ATOM   3901  HB2 ALA A 240     -20.456  19.142  16.760  1.00  0.00           H  
ATOM   3902  HB3 ALA A 240     -20.019  17.799  17.844  1.00  0.00           H  
ATOM   3903  O   ALA A 240     -17.532  19.708  19.644  1.00  0.00           O  
ATOM   3904  N   ASN A 241     -17.008  17.697  18.806  1.00  0.00           N  
ATOM   3905  H   ASN A 241     -17.098  17.075  18.015  1.00  0.00           H  
ATOM   3906  CA  ASN A 241     -16.211  17.193  19.924  1.00  0.00           C  
ATOM   3907  HA  ASN A 241     -16.359  17.852  20.780  1.00  0.00           H  
ATOM   3908  C   ASN A 241     -14.698  17.214  19.638  1.00  0.00           C  
ATOM   3909  CB  ASN A 241     -16.727  15.793  20.312  1.00  0.00           C  
ATOM   3910  HB2 ASN A 241     -17.787  15.848  20.560  1.00  0.00           H  
ATOM   3911  HB3 ASN A 241     -16.189  15.453  21.197  1.00  0.00           H  
ATOM   3912  O   ASN A 241     -13.940  16.506  20.303  1.00  0.00           O  
ATOM   3913  CG  ASN A 241     -16.552  14.771  19.198  1.00  0.00           C  
ATOM   3914  ND2 ASN A 241     -16.195  13.550  19.511  1.00  0.00           N  
ATOM   3915 HD21 ASN A 241     -15.970  12.968  18.716  1.00  0.00           H  
ATOM   3916 HD22 ASN A 241     -15.910  13.321  20.453  1.00  0.00           H  
ATOM   3917  OD1 ASN A 241     -16.770  15.044  18.032  1.00  0.00           O  
ATOM   3918  N   MET A 242     -14.258  18.006  18.656  1.00  0.00           N  
ATOM   3919  H   MET A 242     -14.929  18.548  18.131  1.00  0.00           H  
ATOM   3920  CA  MET A 242     -12.850  18.165  18.307  1.00  0.00           C  
ATOM   3921  HA  MET A 242     -12.478  17.201  17.960  1.00  0.00           H  
ATOM   3922  C   MET A 242     -12.013  18.612  19.513  1.00  0.00           C  
ATOM   3923  CB  MET A 242     -12.756  19.157  17.142  1.00  0.00           C  
ATOM   3924  HB2 MET A 242     -13.228  20.099  17.421  1.00  0.00           H  
ATOM   3925  HB3 MET A 242     -13.329  18.739  16.314  1.00  0.00           H  
ATOM   3926  O   MET A 242     -12.337  19.572  20.212  1.00  0.00           O  
ATOM   3927  CG  MET A 242     -11.327  19.422  16.651  1.00  0.00           C  
ATOM   3928  HG2 MET A 242     -10.780  18.479  16.651  1.00  0.00           H  
ATOM   3929  HG3 MET A 242     -11.388  19.762  15.617  1.00  0.00           H  
ATOM   3930  SD  MET A 242     -10.372  20.661  17.571  1.00  0.00           S  
ATOM   3931  CE  MET A 242     -11.286  22.161  17.124  1.00  0.00           C  
ATOM   3932  HE1 MET A 242     -11.365  22.239  16.040  1.00  0.00           H  
ATOM   3933  HE2 MET A 242     -12.288  22.129  17.554  1.00  0.00           H  
ATOM   3934  HE3 MET A 242     -10.762  23.035  17.510  1.00  0.00           H  
ATOM   3935  N   ASN A 243     -10.899  17.918  19.748  1.00  0.00           N  
ATOM   3936  H   ASN A 243     -10.736  17.101  19.176  1.00  0.00           H  
ATOM   3937  CA  ASN A 243      -9.918  18.294  20.760  1.00  0.00           C  
ATOM   3938  HA  ASN A 243     -10.458  18.776  21.575  1.00  0.00           H  
ATOM   3939  C   ASN A 243      -8.874  19.266  20.166  1.00  0.00           C  
ATOM   3940  CB  ASN A 243      -9.281  17.027  21.340  1.00  0.00           C  
ATOM   3941  HB2 ASN A 243      -8.725  16.520  20.552  1.00  0.00           H  
ATOM   3942  HB3 ASN A 243     -10.067  16.362  21.697  1.00  0.00           H  
ATOM   3943  O   ASN A 243      -8.091  18.851  19.300  1.00  0.00           O  
ATOM   3944  CG  ASN A 243      -8.310  17.328  22.466  1.00  0.00           C  
ATOM   3945  ND2 ASN A 243      -8.487  16.720  23.613  1.00  0.00           N  
ATOM   3946 HD21 ASN A 243      -9.240  16.056  23.726  1.00  0.00           H  
ATOM   3947 HD22 ASN A 243      -7.791  16.870  24.330  1.00  0.00           H  
ATOM   3948  OD1 ASN A 243      -7.376  18.099  22.325  1.00  0.00           O  
ATOM   3949  N   PRO A 244      -8.790  20.519  20.657  1.00  0.00           N  
ATOM   3950  CA  PRO A 244      -7.918  21.541  20.078  1.00  0.00           C  
ATOM   3951  HA  PRO A 244      -8.129  21.646  19.014  1.00  0.00           H  
ATOM   3952  C   PRO A 244      -6.426  21.222  20.228  1.00  0.00           C  
ATOM   3953  CB  PRO A 244      -8.301  22.845  20.789  1.00  0.00           C  
ATOM   3954  HB2 PRO A 244      -9.077  23.350  20.214  1.00  0.00           H  
ATOM   3955  HB3 PRO A 244      -7.446  23.507  20.929  1.00  0.00           H  
ATOM   3956  O   PRO A 244      -5.638  21.570  19.349  1.00  0.00           O  
ATOM   3957  CG  PRO A 244      -8.883  22.382  22.123  1.00  0.00           C  
ATOM   3958  HG2 PRO A 244      -8.077  22.183  22.829  1.00  0.00           H  
ATOM   3959  HG3 PRO A 244      -9.585  23.108  22.534  1.00  0.00           H  
ATOM   3960  CD  PRO A 244      -9.575  21.077  21.750  1.00  0.00           C  
ATOM   3961  HD2 PRO A 244     -10.587  21.279  21.401  1.00  0.00           H  
ATOM   3962  HD3 PRO A 244      -9.594  20.413  22.614  1.00  0.00           H  
ATOM   3963  N   THR A 245      -6.025  20.522  21.295  1.00  0.00           N  
ATOM   3964  H   THR A 245      -6.715  20.204  21.960  1.00  0.00           H  
ATOM   3965  CA  THR A 245      -4.637  20.074  21.483  1.00  0.00           C  
ATOM   3966  HA  THR A 245      -3.969  20.931  21.388  1.00  0.00           H  
ATOM   3967  C   THR A 245      -4.247  19.063  20.408  1.00  0.00           C  
ATOM   3968  CB  THR A 245      -4.440  19.459  22.878  1.00  0.00           C  
ATOM   3969  HB  THR A 245      -5.148  18.640  23.006  1.00  0.00           H  
ATOM   3970  O   THR A 245      -3.185  19.205  19.802  1.00  0.00           O  
ATOM   3971  CG2 THR A 245      -3.040  18.908  23.135  1.00  0.00           C  
ATOM   3972 HG21 THR A 245      -2.833  18.078  22.460  1.00  0.00           H  
ATOM   3973 HG22 THR A 245      -2.289  19.685  22.988  1.00  0.00           H  
ATOM   3974 HG23 THR A 245      -2.973  18.538  24.158  1.00  0.00           H  
ATOM   3975  OG1 THR A 245      -4.672  20.421  23.880  1.00  0.00           O  
ATOM   3976  HG1 THR A 245      -3.825  20.595  24.298  1.00  0.00           H  
ATOM   3977  N   LEU A 246      -5.113  18.077  20.131  1.00  0.00           N  
ATOM   3978  H   LEU A 246      -5.988  18.055  20.635  1.00  0.00           H  
ATOM   3979  CA  LEU A 246      -4.876  17.087  19.075  1.00  0.00           C  
ATOM   3980  HA  LEU A 246      -3.892  16.640  19.223  1.00  0.00           H  
ATOM   3981  C   LEU A 246      -4.831  17.743  17.695  1.00  0.00           C  
ATOM   3982  CB  LEU A 246      -5.953  15.984  19.101  1.00  0.00           C  
ATOM   3983  HB2 LEU A 246      -5.863  15.396  18.188  1.00  0.00           H  
ATOM   3984  HB3 LEU A 246      -6.936  16.454  19.088  1.00  0.00           H  
ATOM   3985  O   LEU A 246      -3.904  17.481  16.933  1.00  0.00           O  
ATOM   3986  CG  LEU A 246      -5.869  15.013  20.291  1.00  0.00           C  
ATOM   3987  HG  LEU A 246      -5.909  15.574  21.225  1.00  0.00           H  
ATOM   3988  CD1 LEU A 246      -7.028  14.016  20.258  1.00  0.00           C  
ATOM   3989 HD11 LEU A 246      -7.007  13.412  21.165  1.00  0.00           H  
ATOM   3990 HD12 LEU A 246      -6.933  13.357  19.396  1.00  0.00           H  
ATOM   3991 HD13 LEU A 246      -7.992  14.523  20.209  1.00  0.00           H  
ATOM   3992  CD2 LEU A 246      -4.590  14.179  20.245  1.00  0.00           C  
ATOM   3993 HD21 LEU A 246      -3.713  14.823  20.308  1.00  0.00           H  
ATOM   3994 HD22 LEU A 246      -4.544  13.618  19.311  1.00  0.00           H  
ATOM   3995 HD23 LEU A 246      -4.576  13.481  21.082  1.00  0.00           H  
ATOM   3996  N   LEU A 247      -5.785  18.629  17.390  1.00  0.00           N  
ATOM   3997  H   LEU A 247      -6.525  18.798  18.057  1.00  0.00           H  
ATOM   3998  CA  LEU A 247      -5.832  19.310  16.097  1.00  0.00           C  
ATOM   3999  HA  LEU A 247      -5.848  18.548  15.318  1.00  0.00           H  
ATOM   4000  C   LEU A 247      -4.587  20.174  15.867  1.00  0.00           C  
ATOM   4001  CB  LEU A 247      -7.121  20.145  16.008  1.00  0.00           C  
ATOM   4002  HB2 LEU A 247      -7.979  19.486  16.143  1.00  0.00           H  
ATOM   4003  HB3 LEU A 247      -7.124  20.871  16.821  1.00  0.00           H  
ATOM   4004  O   LEU A 247      -3.972  20.096  14.804  1.00  0.00           O  
ATOM   4005  CG  LEU A 247      -7.274  20.897  14.671  1.00  0.00           C  
ATOM   4006  HG  LEU A 247      -6.397  21.520  14.495  1.00  0.00           H  
ATOM   4007  CD1 LEU A 247      -7.442  19.939  13.491  1.00  0.00           C  
ATOM   4008 HD11 LEU A 247      -7.605  20.500  12.570  1.00  0.00           H  
ATOM   4009 HD12 LEU A 247      -6.552  19.323  13.365  1.00  0.00           H  
ATOM   4010 HD13 LEU A 247      -8.311  19.299  13.647  1.00  0.00           H  
ATOM   4011  CD2 LEU A 247      -8.484  21.821  14.723  1.00  0.00           C  
ATOM   4012 HD21 LEU A 247      -9.395  21.232  14.831  1.00  0.00           H  
ATOM   4013 HD22 LEU A 247      -8.545  22.405  13.804  1.00  0.00           H  
ATOM   4014 HD23 LEU A 247      -8.399  22.507  15.565  1.00  0.00           H  
ATOM   4015  N   LYS A 248      -4.183  20.983  16.857  1.00  0.00           N  
ATOM   4016  H   LYS A 248      -4.725  21.020  17.709  1.00  0.00           H  
ATOM   4017  CA  LYS A 248      -3.004  21.848  16.717  1.00  0.00           C  
ATOM   4018  HA  LYS A 248      -3.115  22.405  15.786  1.00  0.00           H  
ATOM   4019  C   LYS A 248      -1.726  21.023  16.567  1.00  0.00           C  
ATOM   4020  CB  LYS A 248      -2.918  22.840  17.890  1.00  0.00           C  
ATOM   4021  HB2 LYS A 248      -2.662  22.291  18.796  1.00  0.00           H  
ATOM   4022  HB3 LYS A 248      -3.895  23.298  18.046  1.00  0.00           H  
ATOM   4023  O   LYS A 248      -0.899  21.366  15.723  1.00  0.00           O  
ATOM   4024  CG  LYS A 248      -1.881  23.963  17.673  1.00  0.00           C  
ATOM   4025  HG2 LYS A 248      -1.734  24.471  18.626  1.00  0.00           H  
ATOM   4026  HG3 LYS A 248      -0.924  23.532  17.379  1.00  0.00           H  
ATOM   4027  CD  LYS A 248      -2.313  25.019  16.632  1.00  0.00           C  
ATOM   4028  HD2 LYS A 248      -2.485  24.544  15.666  1.00  0.00           H  
ATOM   4029  HD3 LYS A 248      -3.246  25.472  16.969  1.00  0.00           H  
ATOM   4030  CE  LYS A 248      -1.243  26.115  16.466  1.00  0.00           C  
ATOM   4031  HE2 LYS A 248      -0.885  26.404  17.454  1.00  0.00           H  
ATOM   4032  HE3 LYS A 248      -0.396  25.696  15.922  1.00  0.00           H  
ATOM   4033  NZ  LYS A 248      -1.744  27.336  15.767  1.00  0.00           N  
ATOM   4034  HZ1 LYS A 248      -1.018  28.032  15.668  1.00  0.00           H  
ATOM   4035  HZ2 LYS A 248      -2.481  27.794  16.284  1.00  0.00           H  
ATOM   4036  HZ3 LYS A 248      -2.118  27.166  14.844  1.00  0.00           H  
ATOM   4037  N   LEU A 249      -1.581  19.934  17.329  1.00  0.00           N  
ATOM   4038  H   LEU A 249      -2.303  19.702  17.997  1.00  0.00           H  
ATOM   4039  CA  LEU A 249      -0.447  19.022  17.177  1.00  0.00           C  
ATOM   4040  HA  LEU A 249       0.468  19.604  17.281  1.00  0.00           H  
ATOM   4041  C   LEU A 249      -0.428  18.394  15.780  1.00  0.00           C  
ATOM   4042  CB  LEU A 249      -0.475  17.945  18.274  1.00  0.00           C  
ATOM   4043  HB2 LEU A 249      -1.414  17.395  18.204  1.00  0.00           H  
ATOM   4044  HB3 LEU A 249      -0.447  18.435  19.248  1.00  0.00           H  
ATOM   4045  O   LEU A 249       0.617  18.405  15.146  1.00  0.00           O  
ATOM   4046  CG  LEU A 249       0.689  16.937  18.177  1.00  0.00           C  
ATOM   4047  HG  LEU A 249       0.617  16.392  17.236  1.00  0.00           H  
ATOM   4048  CD1 LEU A 249       2.073  17.584  18.258  1.00  0.00           C  
ATOM   4049 HD11 LEU A 249       2.840  16.811  18.209  1.00  0.00           H  
ATOM   4050 HD12 LEU A 249       2.184  18.136  19.191  1.00  0.00           H  
ATOM   4051 HD13 LEU A 249       2.232  18.247  17.408  1.00  0.00           H  
ATOM   4052  CD2 LEU A 249       0.585  15.923  19.311  1.00  0.00           C  
ATOM   4053 HD21 LEU A 249       0.635  16.427  20.276  1.00  0.00           H  
ATOM   4054 HD22 LEU A 249      -0.357  15.382  19.226  1.00  0.00           H  
ATOM   4055 HD23 LEU A 249       1.408  15.214  19.218  1.00  0.00           H  
ATOM   4056  N   ALA A 250      -1.572  17.918  15.282  1.00  0.00           N  
ATOM   4057  H   ALA A 250      -2.397  17.920  15.865  1.00  0.00           H  
ATOM   4058  CA  ALA A 250      -1.686  17.320  13.953  1.00  0.00           C  
ATOM   4059  HA  ALA A 250      -1.017  16.463  13.877  1.00  0.00           H  
ATOM   4060  C   ALA A 250      -1.273  18.284  12.837  1.00  0.00           C  
ATOM   4061  CB  ALA A 250      -3.115  16.813  13.765  1.00  0.00           C  
ATOM   4062  HB1 ALA A 250      -3.385  16.166  14.599  1.00  0.00           H  
ATOM   4063  HB2 ALA A 250      -3.816  17.646  13.714  1.00  0.00           H  
ATOM   4064  HB3 ALA A 250      -3.167  16.238  12.841  1.00  0.00           H  
ATOM   4065  O   ALA A 250      -0.485  17.913  11.975  1.00  0.00           O  
ATOM   4066  N   LYS A 251      -1.738  19.540  12.873  1.00  0.00           N  
ATOM   4067  H   LYS A 251      -2.400  19.778  13.598  1.00  0.00           H  
ATOM   4068  CA  LYS A 251      -1.352  20.551  11.875  1.00  0.00           C  
ATOM   4069  HA  LYS A 251      -1.540  20.150  10.879  1.00  0.00           H  
ATOM   4070  C   LYS A 251       0.152  20.857  11.914  1.00  0.00           C  
ATOM   4071  CB  LYS A 251      -2.181  21.834  12.057  1.00  0.00           C  
ATOM   4072  HB2 LYS A 251      -2.058  22.213  13.072  1.00  0.00           H  
ATOM   4073  HB3 LYS A 251      -1.792  22.575  11.358  1.00  0.00           H  
ATOM   4074  O   LYS A 251       0.788  20.938  10.865  1.00  0.00           O  
ATOM   4075  CG  LYS A 251      -3.676  21.651  11.747  1.00  0.00           C  
ATOM   4076  HG2 LYS A 251      -4.128  20.956  12.454  1.00  0.00           H  
ATOM   4077  HG3 LYS A 251      -3.763  21.215  10.752  1.00  0.00           H  
ATOM   4078  CD  LYS A 251      -4.452  22.982  11.776  1.00  0.00           C  
ATOM   4079  HD2 LYS A 251      -4.472  23.372  12.794  1.00  0.00           H  
ATOM   4080  HD3 LYS A 251      -3.949  23.699  11.127  1.00  0.00           H  
ATOM   4081  CE  LYS A 251      -5.888  22.761  11.273  1.00  0.00           C  
ATOM   4082  HE2 LYS A 251      -5.835  22.268  10.302  1.00  0.00           H  
ATOM   4083  HE3 LYS A 251      -6.406  22.083  11.951  1.00  0.00           H  
ATOM   4084  NZ  LYS A 251      -6.676  24.013  11.125  1.00  0.00           N  
ATOM   4085  HZ1 LYS A 251      -7.023  24.393  11.994  1.00  0.00           H  
ATOM   4086  HZ2 LYS A 251      -7.554  23.817  10.665  1.00  0.00           H  
ATOM   4087  HZ3 LYS A 251      -6.202  24.723  10.585  1.00  0.00           H  
ATOM   4088  N   LEU A 252       0.721  21.016  13.113  1.00  0.00           N  
ATOM   4089  H   LEU A 252       0.145  20.899  13.934  1.00  0.00           H  
ATOM   4090  CA  LEU A 252       2.153  21.288  13.289  1.00  0.00           C  
ATOM   4091  HA  LEU A 252       2.434  22.143  12.675  1.00  0.00           H  
ATOM   4092  C   LEU A 252       3.011  20.116  12.812  1.00  0.00           C  
ATOM   4093  CB  LEU A 252       2.454  21.589  14.767  1.00  0.00           C  
ATOM   4094  HB2 LEU A 252       1.970  20.830  15.381  1.00  0.00           H  
ATOM   4095  HB3 LEU A 252       3.529  21.506  14.934  1.00  0.00           H  
ATOM   4096  O   LEU A 252       3.897  20.309  11.984  1.00  0.00           O  
ATOM   4097  CG  LEU A 252       2.000  22.983  15.222  1.00  0.00           C  
ATOM   4098  HG  LEU A 252       0.977  23.170  14.896  1.00  0.00           H  
ATOM   4099  CD1 LEU A 252       2.045  23.053  16.746  1.00  0.00           C  
ATOM   4100 HD11 LEU A 252       1.396  22.275  17.149  1.00  0.00           H  
ATOM   4101 HD12 LEU A 252       1.674  24.023  17.076  1.00  0.00           H  
ATOM   4102 HD13 LEU A 252       3.064  22.899  17.101  1.00  0.00           H  
ATOM   4103  CD2 LEU A 252       2.906  24.089  14.681  1.00  0.00           C  
ATOM   4104 HD21 LEU A 252       3.930  23.919  15.015  1.00  0.00           H  
ATOM   4105 HD22 LEU A 252       2.565  25.059  15.042  1.00  0.00           H  
ATOM   4106 HD23 LEU A 252       2.885  24.095  13.591  1.00  0.00           H  
ATOM   4107  N   ASP A 253       2.719  18.914  13.302  1.00  0.00           N  
ATOM   4108  H   ASP A 253       1.953  18.819  13.954  1.00  0.00           H  
ATOM   4109  CA  ASP A 253       3.439  17.698  12.940  1.00  0.00           C  
ATOM   4110  HA  ASP A 253       4.493  17.811  13.193  1.00  0.00           H  
ATOM   4111  C   ASP A 253       3.343  17.419  11.435  1.00  0.00           C  
ATOM   4112  CB  ASP A 253       2.877  16.530  13.751  1.00  0.00           C  
ATOM   4113  HB2 ASP A 253       3.010  16.726  14.815  1.00  0.00           H  
ATOM   4114  HB3 ASP A 253       1.811  16.423  13.548  1.00  0.00           H  
ATOM   4115  O   ASP A 253       4.357  17.157  10.788  1.00  0.00           O  
ATOM   4116  CG  ASP A 253       3.604  15.249  13.369  1.00  0.00           C  
ATOM   4117  OD1 ASP A 253       4.701  15.033  13.927  1.00  0.00           O  
ATOM   4118  OD2 ASP A 253       3.065  14.529  12.500  1.00  0.00           O  
ATOM   4119  N   PHE A 254       2.158  17.587  10.836  1.00  0.00           N  
ATOM   4120  H   PHE A 254       1.343  17.778  11.402  1.00  0.00           H  
ATOM   4121  CA  PHE A 254       1.989  17.410   9.399  1.00  0.00           C  
ATOM   4122  HA  PHE A 254       2.246  16.374   9.177  1.00  0.00           H  
ATOM   4123  C   PHE A 254       2.943  18.314   8.610  1.00  0.00           C  
ATOM   4124  CB  PHE A 254       0.531  17.631   8.981  1.00  0.00           C  
ATOM   4125  HB2 PHE A 254      -0.115  17.068   9.654  1.00  0.00           H  
ATOM   4126  HB3 PHE A 254       0.276  18.687   9.074  1.00  0.00           H  
ATOM   4127  O   PHE A 254       3.678  17.810   7.760  1.00  0.00           O  
ATOM   4128  CG  PHE A 254       0.249  17.158   7.569  1.00  0.00           C  
ATOM   4129  CD1 PHE A 254       0.610  17.948   6.459  1.00  0.00           C  
ATOM   4130  HD1 PHE A 254       1.050  18.924   6.601  1.00  0.00           H  
ATOM   4131  CD2 PHE A 254      -0.346  15.897   7.368  1.00  0.00           C  
ATOM   4132  HD2 PHE A 254      -0.638  15.295   8.215  1.00  0.00           H  
ATOM   4133  CE1 PHE A 254       0.406  17.464   5.156  1.00  0.00           C  
ATOM   4134  HE1 PHE A 254       0.685  18.068   4.305  1.00  0.00           H  
ATOM   4135  CE2 PHE A 254      -0.556  15.417   6.065  1.00  0.00           C  
ATOM   4136  HE2 PHE A 254      -1.015  14.451   5.910  1.00  0.00           H  
ATOM   4137  CZ  PHE A 254      -0.166  16.194   4.962  1.00  0.00           C  
ATOM   4138  HZ  PHE A 254      -0.324  15.821   3.961  1.00  0.00           H  
ATOM   4139  N   ASN A 255       2.992  19.610   8.927  1.00  0.00           N  
ATOM   4140  H   ASN A 255       2.365  19.952   9.641  1.00  0.00           H  
ATOM   4141  CA  ASN A 255       3.879  20.565   8.256  1.00  0.00           C  
ATOM   4142  HA  ASN A 255       3.726  20.499   7.179  1.00  0.00           H  
ATOM   4143  C   ASN A 255       5.365  20.273   8.521  1.00  0.00           C  
ATOM   4144  CB  ASN A 255       3.515  21.984   8.718  1.00  0.00           C  
ATOM   4145  HB2 ASN A 255       4.261  22.679   8.332  1.00  0.00           H  
ATOM   4146  HB3 ASN A 255       3.530  22.029   9.807  1.00  0.00           H  
ATOM   4147  O   ASN A 255       6.197  20.450   7.633  1.00  0.00           O  
ATOM   4148  CG  ASN A 255       2.161  22.454   8.223  1.00  0.00           C  
ATOM   4149  ND2 ASN A 255       1.740  23.614   8.666  1.00  0.00           N  
ATOM   4150 HD21 ASN A 255       2.306  24.156   9.303  1.00  0.00           H  
ATOM   4151 HD22 ASN A 255       0.845  23.944   8.333  1.00  0.00           H  
ATOM   4152  OD1 ASN A 255       1.486  21.818   7.430  1.00  0.00           O  
ATOM   4153  N   MET A 256       5.708  19.799   9.722  1.00  0.00           N  
ATOM   4154  H   MET A 256       4.985  19.683  10.417  1.00  0.00           H  
ATOM   4155  CA  MET A 256       7.075  19.398  10.065  1.00  0.00           C  
ATOM   4156  HA  MET A 256       7.753  20.224   9.852  1.00  0.00           H  
ATOM   4157  C   MET A 256       7.548  18.210   9.228  1.00  0.00           C  
ATOM   4158  CB  MET A 256       7.158  19.042  11.554  1.00  0.00           C  
ATOM   4159  HB2 MET A 256       8.104  18.530  11.734  1.00  0.00           H  
ATOM   4160  HB3 MET A 256       6.347  18.368  11.829  1.00  0.00           H  
ATOM   4161  O   MET A 256       8.623  18.257   8.634  1.00  0.00           O  
ATOM   4162  CG  MET A 256       7.106  20.289  12.433  1.00  0.00           C  
ATOM   4163  HG2 MET A 256       8.012  20.856  12.217  1.00  0.00           H  
ATOM   4164  HG3 MET A 256       6.256  20.908  12.146  1.00  0.00           H  
ATOM   4165  SD  MET A 256       7.024  20.006  14.224  1.00  0.00           S  
ATOM   4166  CE  MET A 256       8.379  18.820  14.441  1.00  0.00           C  
ATOM   4167  HE1 MET A 256       8.064  17.844  14.070  1.00  0.00           H  
ATOM   4168  HE2 MET A 256       9.259  19.145  13.886  1.00  0.00           H  
ATOM   4169  HE3 MET A 256       8.620  18.732  15.501  1.00  0.00           H  
ATOM   4170  N   VAL A 257       6.731  17.161   9.144  1.00  0.00           N  
ATOM   4171  H   VAL A 257       5.878  17.174   9.684  1.00  0.00           H  
ATOM   4172  CA  VAL A 257       7.021  15.987   8.315  1.00  0.00           C  
ATOM   4173  HA  VAL A 257       8.014  15.614   8.565  1.00  0.00           H  
ATOM   4174  C   VAL A 257       7.051  16.368   6.829  1.00  0.00           C  
ATOM   4175  CB  VAL A 257       6.002  14.871   8.612  1.00  0.00           C  
ATOM   4176  HB  VAL A 257       4.997  15.271   8.473  1.00  0.00           H  
ATOM   4177  O   VAL A 257       7.942  15.928   6.110  1.00  0.00           O  
ATOM   4178  CG1 VAL A 257       6.180  13.667   7.683  1.00  0.00           C  
ATOM   4179 HG11 VAL A 257       5.942  13.959   6.660  1.00  0.00           H  
ATOM   4180 HG12 VAL A 257       5.509  12.860   7.976  1.00  0.00           H  
ATOM   4181 HG13 VAL A 257       7.209  13.309   7.721  1.00  0.00           H  
ATOM   4182  CG2 VAL A 257       6.105  14.373  10.058  1.00  0.00           C  
ATOM   4183 HG21 VAL A 257       7.115  14.023  10.271  1.00  0.00           H  
ATOM   4184 HG22 VAL A 257       5.871  15.171  10.764  1.00  0.00           H  
ATOM   4185 HG23 VAL A 257       5.396  13.564  10.236  1.00  0.00           H  
ATOM   4186  N   GLN A 258       6.146  17.245   6.377  1.00  0.00           N  
ATOM   4187  H   GLN A 258       5.447  17.597   7.016  1.00  0.00           H  
ATOM   4188  CA  GLN A 258       6.145  17.752   5.002  1.00  0.00           C  
ATOM   4189  HA  GLN A 258       6.082  16.902   4.322  1.00  0.00           H  
ATOM   4190  C   GLN A 258       7.441  18.506   4.667  1.00  0.00           C  
ATOM   4191  CB  GLN A 258       4.909  18.639   4.779  1.00  0.00           C  
ATOM   4192  HB2 GLN A 258       4.010  18.067   5.010  1.00  0.00           H  
ATOM   4193  HB3 GLN A 258       4.958  19.495   5.452  1.00  0.00           H  
ATOM   4194  O   GLN A 258       7.984  18.305   3.590  1.00  0.00           O  
ATOM   4195  CG  GLN A 258       4.806  19.150   3.334  1.00  0.00           C  
ATOM   4196  HG2 GLN A 258       4.700  18.307   2.652  1.00  0.00           H  
ATOM   4197  HG3 GLN A 258       5.713  19.691   3.064  1.00  0.00           H  
ATOM   4198  CD  GLN A 258       3.640  20.113   3.165  1.00  0.00           C  
ATOM   4199  NE2 GLN A 258       2.542  19.683   2.584  1.00  0.00           N  
ATOM   4200 HE21 GLN A 258       1.781  20.336   2.463  1.00  0.00           H  
ATOM   4201 HE22 GLN A 258       2.479  18.722   2.280  1.00  0.00           H  
ATOM   4202  OE1 GLN A 258       3.703  21.252   3.594  1.00  0.00           O  
ATOM   4203  N   SER A 259       7.981  19.320   5.581  1.00  0.00           N  
ATOM   4204  H   SER A 259       7.466  19.493   6.433  1.00  0.00           H  
ATOM   4205  CA  SER A 259       9.269  20.008   5.385  1.00  0.00           C  
ATOM   4206  HA  SER A 259       9.209  20.631   4.493  1.00  0.00           H  
ATOM   4207  C   SER A 259      10.431  19.022   5.180  1.00  0.00           C  
ATOM   4208  CB  SER A 259       9.532  20.923   6.587  1.00  0.00           C  
ATOM   4209  HB2 SER A 259       9.392  20.358   7.509  1.00  0.00           H  
ATOM   4210  HB3 SER A 259       8.817  21.746   6.574  1.00  0.00           H  
ATOM   4211  O   SER A 259      11.262  19.206   4.288  1.00  0.00           O  
ATOM   4212  OG  SER A 259      10.848  21.435   6.579  1.00  0.00           O  
ATOM   4213  HG  SER A 259      10.818  22.394   6.549  1.00  0.00           H  
ATOM   4214  N   ILE A 260      10.452  17.919   5.938  1.00  0.00           N  
ATOM   4215  H   ILE A 260       9.734  17.808   6.640  1.00  0.00           H  
ATOM   4216  CA  ILE A 260      11.430  16.837   5.737  1.00  0.00           C  
ATOM   4217  HA  ILE A 260      12.433  17.261   5.786  1.00  0.00           H  
ATOM   4218  C   ILE A 260      11.271  16.241   4.337  1.00  0.00           C  
ATOM   4219  CB  ILE A 260      11.297  15.762   6.840  1.00  0.00           C  
ATOM   4220  HB  ILE A 260      10.263  15.417   6.876  1.00  0.00           H  
ATOM   4221  O   ILE A 260      12.254  16.105   3.610  1.00  0.00           O  
ATOM   4222  CG1 ILE A 260      11.651  16.385   8.209  1.00  0.00           C  
ATOM   4223 HG12 ILE A 260      11.066  17.293   8.359  1.00  0.00           H  
ATOM   4224 HG13 ILE A 260      12.704  16.666   8.220  1.00  0.00           H  
ATOM   4225  CG2 ILE A 260      12.185  14.537   6.546  1.00  0.00           C  
ATOM   4226 HG21 ILE A 260      12.093  13.791   7.335  1.00  0.00           H  
ATOM   4227 HG22 ILE A 260      11.877  14.056   5.618  1.00  0.00           H  
ATOM   4228 HG23 ILE A 260      13.228  14.838   6.449  1.00  0.00           H  
ATOM   4229  CD1 ILE A 260      11.366  15.472   9.404  1.00  0.00           C  
ATOM   4230 HD11 ILE A 260      12.096  14.664   9.433  1.00  0.00           H  
ATOM   4231 HD12 ILE A 260      11.456  16.048  10.325  1.00  0.00           H  
ATOM   4232 HD13 ILE A 260      10.355  15.070   9.335  1.00  0.00           H  
ATOM   4233  N   HIS A 261      10.033  15.945   3.935  1.00  0.00           N  
ATOM   4234  H   HIS A 261       9.265  16.081   4.577  1.00  0.00           H  
ATOM   4235  CA  HIS A 261       9.751  15.390   2.614  1.00  0.00           C  
ATOM   4236  HA  HIS A 261      10.377  14.507   2.489  1.00  0.00           H  
ATOM   4237  C   HIS A 261      10.141  16.340   1.476  1.00  0.00           C  
ATOM   4238  CB  HIS A 261       8.267  14.996   2.518  1.00  0.00           C  
ATOM   4239  HB2 HIS A 261       8.061  14.689   1.493  1.00  0.00           H  
ATOM   4240  HB3 HIS A 261       7.652  15.874   2.713  1.00  0.00           H  
ATOM   4241  O   HIS A 261      10.730  15.911   0.491  1.00  0.00           O  
ATOM   4242  CG  HIS A 261       7.804  13.885   3.437  1.00  0.00           C  
ATOM   4243  CD2 HIS A 261       8.589  13.007   4.133  1.00  0.00           C  
ATOM   4244  HD2 HIS A 261       9.669  12.976   4.127  1.00  0.00           H  
ATOM   4245  ND1 HIS A 261       6.461  13.568   3.672  1.00  0.00           N  
ATOM   4246  CE1 HIS A 261       6.475  12.512   4.496  1.00  0.00           C  
ATOM   4247  HE1 HIS A 261       5.594  12.013   4.871  1.00  0.00           H  
ATOM   4248  NE2 HIS A 261       7.732  12.161   4.803  1.00  0.00           N  
ATOM   4249  HE2 HIS A 261       7.976  11.402   5.424  1.00  0.00           H  
ATOM   4250  N   GLN A 262       9.886  17.640   1.622  1.00  0.00           N  
ATOM   4251  H   GLN A 262       9.383  17.929   2.448  1.00  0.00           H  
ATOM   4252  CA  GLN A 262      10.264  18.675   0.653  1.00  0.00           C  
ATOM   4253  HA  GLN A 262       9.818  18.446  -0.315  1.00  0.00           H  
ATOM   4254  C   GLN A 262      11.774  18.742   0.442  1.00  0.00           C  
ATOM   4255  CB  GLN A 262       9.741  20.033   1.142  1.00  0.00           C  
ATOM   4256  HB2 GLN A 262       9.943  20.150   2.207  1.00  0.00           H  
ATOM   4257  HB3 GLN A 262      10.239  20.843   0.609  1.00  0.00           H  
ATOM   4258  O   GLN A 262      12.237  18.845  -0.697  1.00  0.00           O  
ATOM   4259  CG  GLN A 262       8.240  20.127   0.878  1.00  0.00           C  
ATOM   4260  HG2 GLN A 262       7.736  19.246   1.275  1.00  0.00           H  
ATOM   4261  HG3 GLN A 262       8.084  20.129  -0.201  1.00  0.00           H  
ATOM   4262  CD  GLN A 262       7.554  21.355   1.460  1.00  0.00           C  
ATOM   4263  NE2 GLN A 262       6.322  21.534   1.055  1.00  0.00           N  
ATOM   4264 HE21 GLN A 262       5.777  22.330   1.355  1.00  0.00           H  
ATOM   4265 HE22 GLN A 262       5.911  20.819   0.471  1.00  0.00           H  
ATOM   4266  OE1 GLN A 262       8.062  22.131   2.261  1.00  0.00           O  
ATOM   4267  N   LYS A 263      12.548  18.628   1.526  1.00  0.00           N  
ATOM   4268  H   LYS A 263      12.106  18.575   2.432  1.00  0.00           H  
ATOM   4269  CA  LYS A 263      14.004  18.580   1.431  1.00  0.00           C  
ATOM   4270  HA  LYS A 263      14.327  19.462   0.878  1.00  0.00           H  
ATOM   4271  C   LYS A 263      14.474  17.365   0.628  1.00  0.00           C  
ATOM   4272  CB  LYS A 263      14.607  18.626   2.836  1.00  0.00           C  
ATOM   4273  HB2 LYS A 263      14.253  19.519   3.351  1.00  0.00           H  
ATOM   4274  HB3 LYS A 263      14.298  17.746   3.400  1.00  0.00           H  
ATOM   4275  O   LYS A 263      15.267  17.522  -0.297  1.00  0.00           O  
ATOM   4276  CG  LYS A 263      16.133  18.666   2.736  1.00  0.00           C  
ATOM   4277  HG2 LYS A 263      16.439  19.558   2.190  1.00  0.00           H  
ATOM   4278  HG3 LYS A 263      16.486  17.788   2.194  1.00  0.00           H  
ATOM   4279  CD  LYS A 263      16.782  18.663   4.115  1.00  0.00           C  
ATOM   4280  HD2 LYS A 263      16.416  17.809   4.684  1.00  0.00           H  
ATOM   4281  HD3 LYS A 263      16.552  19.593   4.635  1.00  0.00           H  
ATOM   4282  CE  LYS A 263      18.281  18.527   3.864  1.00  0.00           C  
ATOM   4283  HE2 LYS A 263      18.443  17.649   3.237  1.00  0.00           H  
ATOM   4284  HE3 LYS A 263      18.626  19.384   3.286  1.00  0.00           H  
ATOM   4285  NZ  LYS A 263      19.037  18.388   5.122  1.00  0.00           N  
ATOM   4286  HZ1 LYS A 263      20.009  18.245   4.886  1.00  0.00           H  
ATOM   4287  HZ2 LYS A 263      18.701  17.573   5.616  1.00  0.00           H  
ATOM   4288  HZ3 LYS A 263      18.929  19.218   5.687  1.00  0.00           H  
ATOM   4289  N   GLU A 264      13.952  16.183   0.956  1.00  0.00           N  
ATOM   4290  H   GLU A 264      13.297  16.148   1.724  1.00  0.00           H  
ATOM   4291  CA  GLU A 264      14.260  14.936   0.243  1.00  0.00           C  
ATOM   4292  HA  GLU A 264      15.331  14.737   0.294  1.00  0.00           H  
ATOM   4293  C   GLU A 264      13.883  15.042  -1.246  1.00  0.00           C  
ATOM   4294  CB  GLU A 264      13.511  13.761   0.901  1.00  0.00           C  
ATOM   4295  HB2 GLU A 264      12.447  13.994   0.910  1.00  0.00           H  
ATOM   4296  HB3 GLU A 264      13.659  12.870   0.292  1.00  0.00           H  
ATOM   4297  O   GLU A 264      14.691  14.713  -2.114  1.00  0.00           O  
ATOM   4298  CG  GLU A 264      13.965  13.438   2.339  1.00  0.00           C  
ATOM   4299  HG2 GLU A 264      14.013  14.357   2.923  1.00  0.00           H  
ATOM   4300  HG3 GLU A 264      14.975  13.028   2.303  1.00  0.00           H  
ATOM   4301  CD  GLU A 264      13.040  12.443   3.067  1.00  0.00           C  
ATOM   4302  OE1 GLU A 264      13.240  12.186   4.278  1.00  0.00           O  
ATOM   4303  OE2 GLU A 264      12.078  11.905   2.471  1.00  0.00           O  
ATOM   4304  N   ILE A 265      12.696  15.578  -1.563  1.00  0.00           N  
ATOM   4305  H   ILE A 265      12.065  15.807  -0.808  1.00  0.00           H  
ATOM   4306  CA  ILE A 265      12.245  15.820  -2.944  1.00  0.00           C  
ATOM   4307  HA  ILE A 265      12.204  14.866  -3.468  1.00  0.00           H  
ATOM   4308  C   ILE A 265      13.240  16.701  -3.699  1.00  0.00           C  
ATOM   4309  CB  ILE A 265      10.832  16.454  -2.969  1.00  0.00           C  
ATOM   4310  HB  ILE A 265      10.811  17.281  -2.259  1.00  0.00           H  
ATOM   4311  O   ILE A 265      13.566  16.391  -4.843  1.00  0.00           O  
ATOM   4312  CG1 ILE A 265       9.767  15.418  -2.559  1.00  0.00           C  
ATOM   4313 HG12 ILE A 265      10.139  14.827  -1.722  1.00  0.00           H  
ATOM   4314 HG13 ILE A 265       9.589  14.735  -3.390  1.00  0.00           H  
ATOM   4315  CG2 ILE A 265      10.470  17.010  -4.364  1.00  0.00           C  
ATOM   4316 HG21 ILE A 265      11.128  17.836  -4.632  1.00  0.00           H  
ATOM   4317 HG22 ILE A 265      10.557  16.224  -5.114  1.00  0.00           H  
ATOM   4318 HG23 ILE A 265       9.451  17.398  -4.366  1.00  0.00           H  
ATOM   4319  CD1 ILE A 265       8.434  16.041  -2.126  1.00  0.00           C  
ATOM   4320 HD11 ILE A 265       7.980  16.607  -2.939  1.00  0.00           H  
ATOM   4321 HD12 ILE A 265       7.746  15.248  -1.832  1.00  0.00           H  
ATOM   4322 HD13 ILE A 265       8.591  16.701  -1.273  1.00  0.00           H  
ATOM   4323  N   GLY A 266      13.734  17.783  -3.095  1.00  0.00           N  
ATOM   4324  H   GLY A 266      13.428  18.005  -2.158  1.00  0.00           H  
ATOM   4325  CA  GLY A 266      14.665  18.679  -3.779  1.00  0.00           C  
ATOM   4326  HA2 GLY A 266      14.240  18.945  -4.747  1.00  0.00           H  
ATOM   4327  HA3 GLY A 266      14.798  19.584  -3.187  1.00  0.00           H  
ATOM   4328  C   GLY A 266      16.028  18.048  -4.064  1.00  0.00           C  
ATOM   4329  O   GLY A 266      16.600  18.276  -5.132  1.00  0.00           O  
ATOM   4330  N   GLU A 267      16.529  17.212  -3.153  1.00  0.00           N  
ATOM   4331  H   GLU A 267      16.004  17.056  -2.305  1.00  0.00           H  
ATOM   4332  CA  GLU A 267      17.761  16.439  -3.355  1.00  0.00           C  
ATOM   4333  HA  GLU A 267      18.553  17.110  -3.687  1.00  0.00           H  
ATOM   4334  C   GLU A 267      17.580  15.389  -4.468  1.00  0.00           C  
ATOM   4335  CB  GLU A 267      18.199  15.804  -2.016  1.00  0.00           C  
ATOM   4336  HB2 GLU A 267      19.016  15.109  -2.208  1.00  0.00           H  
ATOM   4337  HB3 GLU A 267      17.362  15.249  -1.593  1.00  0.00           H  
ATOM   4338  O   GLU A 267      18.400  15.304  -5.387  1.00  0.00           O  
ATOM   4339  CG  GLU A 267      18.684  16.865  -1.003  1.00  0.00           C  
ATOM   4340  HG2 GLU A 267      19.579  17.336  -1.410  1.00  0.00           H  
ATOM   4341  HG3 GLU A 267      17.928  17.645  -0.912  1.00  0.00           H  
ATOM   4342  CD  GLU A 267      19.000  16.336   0.414  1.00  0.00           C  
ATOM   4343  OE1 GLU A 267      19.386  17.170   1.276  1.00  0.00           O  
ATOM   4344  OE2 GLU A 267      18.884  15.119   0.669  1.00  0.00           O  
ATOM   4345  N   LEU A 268      16.460  14.661  -4.448  1.00  0.00           N  
ATOM   4346  H   LEU A 268      15.836  14.778  -3.663  1.00  0.00           H  
ATOM   4347  CA  LEU A 268      16.111  13.657  -5.458  1.00  0.00           C  
ATOM   4348  HA  LEU A 268      16.954  12.976  -5.581  1.00  0.00           H  
ATOM   4349  C   LEU A 268      15.840  14.280  -6.834  1.00  0.00           C  
ATOM   4350  CB  LEU A 268      14.890  12.863  -4.961  1.00  0.00           C  
ATOM   4351  HB2 LEU A 268      14.500  12.254  -5.777  1.00  0.00           H  
ATOM   4352  HB3 LEU A 268      14.113  13.573  -4.679  1.00  0.00           H  
ATOM   4353  O   LEU A 268      16.246  13.720  -7.848  1.00  0.00           O  
ATOM   4354  CG  LEU A 268      15.201  11.943  -3.764  1.00  0.00           C  
ATOM   4355  HG  LEU A 268      15.810  12.471  -3.030  1.00  0.00           H  
ATOM   4356  CD1 LEU A 268      13.903  11.513  -3.086  1.00  0.00           C  
ATOM   4357 HD11 LEU A 268      13.361  12.398  -2.754  1.00  0.00           H  
ATOM   4358 HD12 LEU A 268      13.292  10.937  -3.781  1.00  0.00           H  
ATOM   4359 HD13 LEU A 268      14.134  10.903  -2.212  1.00  0.00           H  
ATOM   4360  CD2 LEU A 268      15.949  10.684  -4.205  1.00  0.00           C  
ATOM   4361 HD21 LEU A 268      15.365  10.131  -4.941  1.00  0.00           H  
ATOM   4362 HD22 LEU A 268      16.129  10.043  -3.342  1.00  0.00           H  
ATOM   4363 HD23 LEU A 268      16.915  10.948  -4.636  1.00  0.00           H  
ATOM   4364  N   ALA A 269      15.210  15.456  -6.894  1.00  0.00           N  
ATOM   4365  H   ALA A 269      14.847  15.846  -6.036  1.00  0.00           H  
ATOM   4366  CA  ALA A 269      14.968  16.180  -8.141  1.00  0.00           C  
ATOM   4367  HA  ALA A 269      14.466  15.525  -8.853  1.00  0.00           H  
ATOM   4368  C   ALA A 269      16.272  16.596  -8.815  1.00  0.00           C  
ATOM   4369  CB  ALA A 269      14.057  17.380  -7.863  1.00  0.00           C  
ATOM   4370  HB1 ALA A 269      13.109  17.030  -7.454  1.00  0.00           H  
ATOM   4371  HB2 ALA A 269      13.864  17.919  -8.791  1.00  0.00           H  
ATOM   4372  HB3 ALA A 269      14.529  18.053  -7.147  1.00  0.00           H  
ATOM   4373  O   ALA A 269      16.402  16.466 -10.032  1.00  0.00           O  
ATOM   4374  N   ARG A 270      17.259  17.030  -8.022  1.00  0.00           N  
ATOM   4375  H   ARG A 270      17.079  17.099  -7.031  1.00  0.00           H  
ATOM   4376  CA  ARG A 270      18.588  17.360  -8.537  1.00  0.00           C  
ATOM   4377  HA  ARG A 270      18.481  18.068  -9.358  1.00  0.00           H  
ATOM   4378  C   ARG A 270      19.261  16.127  -9.120  1.00  0.00           C  
ATOM   4379  CB  ARG A 270      19.419  17.999  -7.424  1.00  0.00           C  
ATOM   4380  HB2 ARG A 270      18.824  18.792  -6.972  1.00  0.00           H  
ATOM   4381  HB3 ARG A 270      19.646  17.259  -6.657  1.00  0.00           H  
ATOM   4382  O   ARG A 270      19.737  16.184 -10.247  1.00  0.00           O  
ATOM   4383  CG  ARG A 270      20.726  18.588  -7.977  1.00  0.00           C  
ATOM   4384  HG2 ARG A 270      21.323  17.801  -8.436  1.00  0.00           H  
ATOM   4385  HG3 ARG A 270      20.496  19.336  -8.736  1.00  0.00           H  
ATOM   4386  CD  ARG A 270      21.550  19.236  -6.861  1.00  0.00           C  
ATOM   4387  HD2 ARG A 270      22.462  19.645  -7.295  1.00  0.00           H  
ATOM   4388  HD3 ARG A 270      21.818  18.459  -6.144  1.00  0.00           H  
ATOM   4389  NE  ARG A 270      20.793  20.313  -6.195  1.00  0.00           N  
ATOM   4390  HE  ARG A 270      20.044  20.722  -6.737  1.00  0.00           H  
ATOM   4391  NH1 ARG A 270      21.893  20.294  -4.185  1.00  0.00           N  
ATOM   4392 HH11 ARG A 270      22.532  19.611  -4.568  1.00  0.00           H  
ATOM   4393 HH12 ARG A 270      21.939  20.564  -3.213  1.00  0.00           H  
ATOM   4394  NH2 ARG A 270      20.085  21.582  -4.445  1.00  0.00           N  
ATOM   4395 HH21 ARG A 270      20.155  21.868  -3.479  1.00  0.00           H  
ATOM   4396 HH22 ARG A 270      19.276  21.864  -4.980  1.00  0.00           H  
ATOM   4397  CZ  ARG A 270      20.929  20.726  -4.950  1.00  0.00           C  
ATOM   4398  N   TRP A 271      19.265  15.015  -8.383  1.00  0.00           N  
ATOM   4399  H   TRP A 271      18.840  15.039  -7.467  1.00  0.00           H  
ATOM   4400  CA  TRP A 271      19.791  13.747  -8.891  1.00  0.00           C  
ATOM   4401  HA  TRP A 271      20.846  13.866  -9.138  1.00  0.00           H  
ATOM   4402  C   TRP A 271      19.096  13.320 -10.191  1.00  0.00           C  
ATOM   4403  CB  TRP A 271      19.659  12.653  -7.820  1.00  0.00           C  
ATOM   4404  HB2 TRP A 271      20.468  12.756  -7.097  1.00  0.00           H  
ATOM   4405  HB3 TRP A 271      18.718  12.784  -7.285  1.00  0.00           H  
ATOM   4406  O   TRP A 271      19.766  12.956 -11.150  1.00  0.00           O  
ATOM   4407  CG  TRP A 271      19.671  11.272  -8.394  1.00  0.00           C  
ATOM   4408  CD1 TRP A 271      20.711  10.716  -9.055  1.00  0.00           C  
ATOM   4409  HD1 TRP A 271      21.663  11.202  -9.213  1.00  0.00           H  
ATOM   4410  CD2 TRP A 271      18.536  10.372  -8.592  1.00  0.00           C  
ATOM   4411  CE2 TRP A 271      18.974   9.274  -9.389  1.00  0.00           C  
ATOM   4412  CE3 TRP A 271      17.168  10.406  -8.243  1.00  0.00           C  
ATOM   4413  HE3 TRP A 271      16.790  11.236  -7.665  1.00  0.00           H  
ATOM   4414  NE1 TRP A 271      20.297   9.552  -9.664  1.00  0.00           N  
ATOM   4415  HE1 TRP A 271      20.844   9.077 -10.369  1.00  0.00           H  
ATOM   4416  CH2 TRP A 271      16.766   8.297  -9.405  1.00  0.00           C  
ATOM   4417  HH2 TRP A 271      16.083   7.523  -9.723  1.00  0.00           H  
ATOM   4418  CZ2 TRP A 271      18.118   8.235  -9.777  1.00  0.00           C  
ATOM   4419  HZ2 TRP A 271      18.475   7.423 -10.393  1.00  0.00           H  
ATOM   4420  CZ3 TRP A 271      16.291   9.383  -8.649  1.00  0.00           C  
ATOM   4421  HZ3 TRP A 271      15.246   9.433  -8.382  1.00  0.00           H  
ATOM   4422  N   TRP A 272      17.768  13.384 -10.249  1.00  0.00           N  
ATOM   4423  H   TRP A 272      17.254  13.648  -9.421  1.00  0.00           H  
ATOM   4424  CA  TRP A 272      17.024  12.917 -11.414  1.00  0.00           C  
ATOM   4425  HA  TRP A 272      17.257  11.864 -11.571  1.00  0.00           H  
ATOM   4426  C   TRP A 272      17.418  13.661 -12.692  1.00  0.00           C  
ATOM   4427  CB  TRP A 272      15.532  13.050 -11.133  1.00  0.00           C  
ATOM   4428  HB2 TRP A 272      15.281  14.104 -11.015  1.00  0.00           H  
ATOM   4429  HB3 TRP A 272      15.312  12.542 -10.194  1.00  0.00           H  
ATOM   4430  O   TRP A 272      17.708  13.026 -13.705  1.00  0.00           O  
ATOM   4431  CG  TRP A 272      14.666  12.448 -12.189  1.00  0.00           C  
ATOM   4432  CD1 TRP A 272      13.831  13.116 -13.012  1.00  0.00           C  
ATOM   4433  HD1 TRP A 272      13.710  14.188 -13.046  1.00  0.00           H  
ATOM   4434  CD2 TRP A 272      14.619  11.056 -12.623  1.00  0.00           C  
ATOM   4435  CE2 TRP A 272      13.673  10.946 -13.685  1.00  0.00           C  
ATOM   4436  CE3 TRP A 272      15.309   9.884 -12.246  1.00  0.00           C  
ATOM   4437  HE3 TRP A 272      16.043   9.936 -11.456  1.00  0.00           H  
ATOM   4438  NE1 TRP A 272      13.181  12.223 -13.837  1.00  0.00           N  
ATOM   4439  HE1 TRP A 272      12.447  12.493 -14.475  1.00  0.00           H  
ATOM   4440  CH2 TRP A 272      14.112   8.583 -13.926  1.00  0.00           C  
ATOM   4441  HH2 TRP A 272      13.921   7.634 -14.404  1.00  0.00           H  
ATOM   4442  CZ2 TRP A 272      13.409   9.731 -14.330  1.00  0.00           C  
ATOM   4443  HZ2 TRP A 272      12.685   9.677 -15.129  1.00  0.00           H  
ATOM   4444  CZ3 TRP A 272      15.061   8.660 -12.892  1.00  0.00           C  
ATOM   4445  HZ3 TRP A 272      15.600   7.773 -12.595  1.00  0.00           H  
ATOM   4446  N   VAL A 273      17.536  14.989 -12.621  1.00  0.00           N  
ATOM   4447  H   VAL A 273      17.312  15.444 -11.748  1.00  0.00           H  
ATOM   4448  CA  VAL A 273      17.955  15.824 -13.758  1.00  0.00           C  
ATOM   4449  HA  VAL A 273      17.316  15.601 -14.613  1.00  0.00           H  
ATOM   4450  C   VAL A 273      19.392  15.518 -14.200  1.00  0.00           C  
ATOM   4451  CB  VAL A 273      17.778  17.316 -13.409  1.00  0.00           C  
ATOM   4452  HB  VAL A 273      18.298  17.528 -12.474  1.00  0.00           H  
ATOM   4453  O   VAL A 273      19.680  15.544 -15.398  1.00  0.00           O  
ATOM   4454  CG1 VAL A 273      18.325  18.256 -14.490  1.00  0.00           C  
ATOM   4455 HG11 VAL A 273      18.093  19.290 -14.232  1.00  0.00           H  
ATOM   4456 HG12 VAL A 273      17.870  18.013 -15.450  1.00  0.00           H  
ATOM   4457 HG13 VAL A 273      19.408  18.160 -14.563  1.00  0.00           H  
ATOM   4458  CG2 VAL A 273      16.291  17.653 -13.232  1.00  0.00           C  
ATOM   4459 HG21 VAL A 273      15.844  17.002 -12.481  1.00  0.00           H  
ATOM   4460 HG22 VAL A 273      16.183  18.688 -12.908  1.00  0.00           H  
ATOM   4461 HG23 VAL A 273      15.764  17.513 -14.176  1.00  0.00           H  
ATOM   4462  N   THR A 274      20.310  15.173 -13.284  1.00  0.00           N  
ATOM   4463  H   THR A 274      20.049  15.108 -12.310  1.00  0.00           H  
ATOM   4464  CA  THR A 274      21.692  14.832 -13.681  1.00  0.00           C  
ATOM   4465  HA  THR A 274      22.029  15.596 -14.381  1.00  0.00           H  
ATOM   4466  C   THR A 274      21.797  13.509 -14.434  1.00  0.00           C  
ATOM   4467  CB  THR A 274      22.704  14.819 -12.527  1.00  0.00           C  
ATOM   4468  HB  THR A 274      23.687  14.626 -12.957  1.00  0.00           H  
ATOM   4469  O   THR A 274      22.760  13.316 -15.175  1.00  0.00           O  
ATOM   4470  CG2 THR A 274      22.793  16.145 -11.779  1.00  0.00           C  
ATOM   4471 HG21 THR A 274      22.833  16.968 -12.493  1.00  0.00           H  
ATOM   4472 HG22 THR A 274      23.698  16.163 -11.171  1.00  0.00           H  
ATOM   4473 HG23 THR A 274      21.926  16.280 -11.133  1.00  0.00           H  
ATOM   4474  OG1 THR A 274      22.445  13.813 -11.582  1.00  0.00           O  
ATOM   4475  HG1 THR A 274      23.117  13.883 -10.900  1.00  0.00           H  
ATOM   4476  N   THR A 275      20.813  12.613 -14.305  1.00  0.00           N  
ATOM   4477  H   THR A 275      20.068  12.810 -13.652  1.00  0.00           H  
ATOM   4478  CA  THR A 275      20.781  11.368 -15.092  1.00  0.00           C  
ATOM   4479  HA  THR A 275      21.766  10.906 -15.047  1.00  0.00           H  
ATOM   4480  C   THR A 275      20.471  11.606 -16.573  1.00  0.00           C  
ATOM   4481  CB  THR A 275      19.766  10.353 -14.546  1.00  0.00           C  
ATOM   4482  HB  THR A 275      19.953   9.407 -15.053  1.00  0.00           H  
ATOM   4483  O   THR A 275      20.808  10.772 -17.412  1.00  0.00           O  
ATOM   4484  CG2 THR A 275      19.875  10.094 -13.046  1.00  0.00           C  
ATOM   4485 HG21 THR A 275      20.917   9.927 -12.774  1.00  0.00           H  
ATOM   4486 HG22 THR A 275      19.286   9.212 -12.795  1.00  0.00           H  
ATOM   4487 HG23 THR A 275      19.480  10.944 -12.490  1.00  0.00           H  
ATOM   4488  OG1 THR A 275      18.442  10.743 -14.829  1.00  0.00           O  
ATOM   4489  HG1 THR A 275      18.221  11.539 -14.341  1.00  0.00           H  
ATOM   4490  N   GLY A 276      19.799  12.716 -16.902  1.00  0.00           N  
ATOM   4491  H   GLY A 276      19.568  13.373 -16.170  1.00  0.00           H  
ATOM   4492  CA  GLY A 276      19.251  12.984 -18.231  1.00  0.00           C  
ATOM   4493  HA2 GLY A 276      18.909  14.018 -18.257  1.00  0.00           H  
ATOM   4494  HA3 GLY A 276      20.035  12.848 -18.976  1.00  0.00           H  
ATOM   4495  C   GLY A 276      18.062  12.097 -18.623  1.00  0.00           C  
ATOM   4496  O   GLY A 276      17.547  12.243 -19.731  1.00  0.00           O  
ATOM   4497  N   LEU A 277      17.605  11.190 -17.749  1.00  0.00           N  
ATOM   4498  H   LEU A 277      18.040  11.125 -16.841  1.00  0.00           H  
ATOM   4499  CA  LEU A 277      16.441  10.341 -18.019  1.00  0.00           C  
ATOM   4500  HA  LEU A 277      16.566   9.872 -18.995  1.00  0.00           H  
ATOM   4501  C   LEU A 277      15.138  11.152 -18.085  1.00  0.00           C  
ATOM   4502  CB  LEU A 277      16.324   9.239 -16.955  1.00  0.00           C  
ATOM   4503  HB2 LEU A 277      15.416   8.676 -17.171  1.00  0.00           H  
ATOM   4504  HB3 LEU A 277      16.191   9.707 -15.980  1.00  0.00           H  
ATOM   4505  O   LEU A 277      14.217  10.773 -18.800  1.00  0.00           O  
ATOM   4506  CG  LEU A 277      17.495   8.243 -16.874  1.00  0.00           C  
ATOM   4507  HG  LEU A 277      18.408   8.763 -16.584  1.00  0.00           H  
ATOM   4508  CD1 LEU A 277      17.167   7.199 -15.805  1.00  0.00           C  
ATOM   4509 HD11 LEU A 277      16.224   6.705 -16.040  1.00  0.00           H  
ATOM   4510 HD12 LEU A 277      17.955   6.447 -15.754  1.00  0.00           H  
ATOM   4511 HD13 LEU A 277      17.080   7.694 -14.838  1.00  0.00           H  
ATOM   4512  CD2 LEU A 277      17.779   7.518 -18.192  1.00  0.00           C  
ATOM   4513 HD21 LEU A 277      16.877   7.025 -18.551  1.00  0.00           H  
ATOM   4514 HD22 LEU A 277      18.121   8.237 -18.937  1.00  0.00           H  
ATOM   4515 HD23 LEU A 277      18.561   6.772 -18.048  1.00  0.00           H  
ATOM   4516  N   ASP A 278      15.089  12.306 -17.414  1.00  0.00           N  
ATOM   4517  H   ASP A 278      15.922  12.605 -16.928  1.00  0.00           H  
ATOM   4518  CA  ASP A 278      13.975  13.261 -17.433  1.00  0.00           C  
ATOM   4519  HA  ASP A 278      13.078  12.750 -17.084  1.00  0.00           H  
ATOM   4520  C   ASP A 278      13.669  13.830 -18.831  1.00  0.00           C  
ATOM   4521  CB  ASP A 278      14.304  14.404 -16.454  1.00  0.00           C  
ATOM   4522  HB2 ASP A 278      13.413  15.015 -16.311  1.00  0.00           H  
ATOM   4523  HB3 ASP A 278      14.574  13.981 -15.486  1.00  0.00           H  
ATOM   4524  O   ASP A 278      12.575  14.349 -19.066  1.00  0.00           O  
ATOM   4525  CG  ASP A 278      15.457  15.300 -16.926  1.00  0.00           C  
ATOM   4526  OD1 ASP A 278      16.563  14.760 -17.162  1.00  0.00           O  
ATOM   4527  OD2 ASP A 278      15.234  16.522 -17.071  1.00  0.00           O  
ATOM   4528  N   LYS A 279      14.629  13.720 -19.758  1.00  0.00           N  
ATOM   4529  H   LYS A 279      15.496  13.302 -19.451  1.00  0.00           H  
ATOM   4530  CA  LYS A 279      14.560  14.232 -21.133  1.00  0.00           C  
ATOM   4531  HA  LYS A 279      13.783  14.995 -21.190  1.00  0.00           H  
ATOM   4532  C   LYS A 279      14.193  13.164 -22.167  1.00  0.00           C  
ATOM   4533  CB  LYS A 279      15.910  14.865 -21.486  1.00  0.00           C  
ATOM   4534  HB2 LYS A 279      16.674  14.098 -21.356  1.00  0.00           H  
ATOM   4535  HB3 LYS A 279      15.907  15.175 -22.531  1.00  0.00           H  
ATOM   4536  O   LYS A 279      14.068  13.488 -23.349  1.00  0.00           O  
ATOM   4537  CG  LYS A 279      16.261  16.082 -20.621  1.00  0.00           C  
ATOM   4538  HG2 LYS A 279      15.596  16.909 -20.870  1.00  0.00           H  
ATOM   4539  HG3 LYS A 279      16.138  15.837 -19.565  1.00  0.00           H  
ATOM   4540  CD  LYS A 279      17.717  16.490 -20.851  1.00  0.00           C  
ATOM   4541  HD2 LYS A 279      17.867  16.760 -21.896  1.00  0.00           H  
ATOM   4542  HD3 LYS A 279      18.355  15.644 -20.595  1.00  0.00           H  
ATOM   4543  CE  LYS A 279      18.066  17.671 -19.947  1.00  0.00           C  
ATOM   4544  HE2 LYS A 279      17.511  18.548 -20.282  1.00  0.00           H  
ATOM   4545  HE3 LYS A 279      17.730  17.433 -18.938  1.00  0.00           H  
ATOM   4546  NZ  LYS A 279      19.527  17.927 -19.950  1.00  0.00           N  
ATOM   4547  HZ1 LYS A 279      19.741  18.743 -19.395  1.00  0.00           H  
ATOM   4548  HZ2 LYS A 279      19.995  17.140 -19.524  1.00  0.00           H  
ATOM   4549  HZ3 LYS A 279      19.900  18.033 -20.882  1.00  0.00           H  
ATOM   4550  N   LEU A 280      14.050  11.899 -21.769  1.00  0.00           N  
ATOM   4551  H   LEU A 280      14.102  11.691 -20.782  1.00  0.00           H  
ATOM   4552  CA  LEU A 280      13.686  10.825 -22.692  1.00  0.00           C  
ATOM   4553  HA  LEU A 280      14.271  10.928 -23.606  1.00  0.00           H  
ATOM   4554  C   LEU A 280      12.210  10.950 -23.083  1.00  0.00           C  
ATOM   4555  CB  LEU A 280      14.003   9.456 -22.066  1.00  0.00           C  
ATOM   4556  HB2 LEU A 280      13.477   9.379 -21.114  1.00  0.00           H  
ATOM   4557  HB3 LEU A 280      13.609   8.679 -22.721  1.00  0.00           H  
ATOM   4558  O   LEU A 280      11.324  10.577 -22.326  1.00  0.00           O  
ATOM   4559  CG  LEU A 280      15.497   9.184 -21.819  1.00  0.00           C  
ATOM   4560  HG  LEU A 280      15.880   9.900 -21.091  1.00  0.00           H  
ATOM   4561  CD1 LEU A 280      15.664   7.775 -21.254  1.00  0.00           C  
ATOM   4562 HD11 LEU A 280      15.293   7.034 -21.962  1.00  0.00           H  
ATOM   4563 HD12 LEU A 280      15.096   7.695 -20.327  1.00  0.00           H  
ATOM   4564 HD13 LEU A 280      16.715   7.580 -21.042  1.00  0.00           H  
ATOM   4565  CD2 LEU A 280      16.346   9.296 -23.090  1.00  0.00           C  
ATOM   4566 HD21 LEU A 280      17.362   8.962 -22.882  1.00  0.00           H  
ATOM   4567 HD22 LEU A 280      15.918   8.684 -23.884  1.00  0.00           H  
ATOM   4568 HD23 LEU A 280      16.393  10.337 -23.411  1.00  0.00           H  
ATOM   4569  N   ALA A 281      11.943  11.449 -24.291  1.00  0.00           N  
ATOM   4570  H   ALA A 281      12.717  11.832 -24.816  1.00  0.00           H  
ATOM   4571  CA  ALA A 281      10.585  11.763 -24.750  1.00  0.00           C  
ATOM   4572  HA  ALA A 281      10.146  12.479 -24.055  1.00  0.00           H  
ATOM   4573  C   ALA A 281       9.626  10.557 -24.810  1.00  0.00           C  
ATOM   4574  CB  ALA A 281      10.699  12.426 -26.129  1.00  0.00           C  
ATOM   4575  HB1 ALA A 281      11.131  11.729 -26.847  1.00  0.00           H  
ATOM   4576  HB2 ALA A 281       9.707  12.719 -26.473  1.00  0.00           H  
ATOM   4577  HB3 ALA A 281      11.325  13.316 -26.062  1.00  0.00           H  
ATOM   4578  O   ALA A 281       8.412  10.740 -24.787  1.00  0.00           O  
ATOM   4579  N   PHE A 282      10.154   9.332 -24.908  1.00  0.00           N  
ATOM   4580  H   PHE A 282      11.159   9.235 -24.867  1.00  0.00           H  
ATOM   4581  CA  PHE A 282       9.342   8.115 -24.916  1.00  0.00           C  
ATOM   4582  HA  PHE A 282       8.383   8.337 -25.386  1.00  0.00           H  
ATOM   4583  C   PHE A 282       9.030   7.586 -23.512  1.00  0.00           C  
ATOM   4584  CB  PHE A 282      10.027   7.025 -25.752  1.00  0.00           C  
ATOM   4585  HB2 PHE A 282       9.301   6.240 -25.964  1.00  0.00           H  
ATOM   4586  HB3 PHE A 282      10.343   7.441 -26.709  1.00  0.00           H  
ATOM   4587  O   PHE A 282       8.204   6.686 -23.418  1.00  0.00           O  
ATOM   4588  CG  PHE A 282      11.212   6.399 -25.046  1.00  0.00           C  
ATOM   4589  CD1 PHE A 282      12.492   6.957 -25.203  1.00  0.00           C  
ATOM   4590  HD1 PHE A 282      12.646   7.791 -25.871  1.00  0.00           H  
ATOM   4591  CD2 PHE A 282      11.018   5.313 -24.169  1.00  0.00           C  
ATOM   4592  HD2 PHE A 282      10.038   4.880 -24.035  1.00  0.00           H  
ATOM   4593  CE1 PHE A 282      13.569   6.442 -24.468  1.00  0.00           C  
ATOM   4594  HE1 PHE A 282      14.545   6.898 -24.550  1.00  0.00           H  
ATOM   4595  CE2 PHE A 282      12.100   4.791 -23.445  1.00  0.00           C  
ATOM   4596  HE2 PHE A 282      11.945   3.968 -22.763  1.00  0.00           H  
ATOM   4597  CZ  PHE A 282      13.370   5.363 -23.593  1.00  0.00           C  
ATOM   4598  HZ  PHE A 282      14.191   4.986 -23.001  1.00  0.00           H  
ATOM   4599  N   ALA A 283       9.683   8.094 -22.461  1.00  0.00           N  
ATOM   4600  H   ALA A 283      10.263   8.911 -22.583  1.00  0.00           H  
ATOM   4601  CA  ALA A 283       9.559   7.594 -21.096  1.00  0.00           C  
ATOM   4602  HA  ALA A 283       8.993   6.663 -21.110  1.00  0.00           H  
ATOM   4603  C   ALA A 283       8.795   8.580 -20.204  1.00  0.00           C  
ATOM   4604  CB  ALA A 283      10.951   7.269 -20.542  1.00  0.00           C  
ATOM   4605  HB1 ALA A 283      11.535   8.184 -20.443  1.00  0.00           H  
ATOM   4606  HB2 ALA A 283      11.463   6.574 -21.208  1.00  0.00           H  
ATOM   4607  HB3 ALA A 283      10.846   6.802 -19.563  1.00  0.00           H  
ATOM   4608  O   ALA A 283       8.830   9.799 -20.395  1.00  0.00           O  
ATOM   4609  N   ARG A 284       8.093   8.048 -19.206  1.00  0.00           N  
ATOM   4610  H   ARG A 284       8.111   7.044 -19.106  1.00  0.00           H  
ATOM   4611  CA  ARG A 284       7.356   8.828 -18.213  1.00  0.00           C  
ATOM   4612  HA  ARG A 284       6.777   9.593 -18.730  1.00  0.00           H  
ATOM   4613  C   ARG A 284       8.324   9.528 -17.260  1.00  0.00           C  
ATOM   4614  CB  ARG A 284       6.395   7.898 -17.462  1.00  0.00           C  
ATOM   4615  HB2 ARG A 284       6.021   8.418 -16.580  1.00  0.00           H  
ATOM   4616  HB3 ARG A 284       6.941   7.014 -17.133  1.00  0.00           H  
ATOM   4617  O   ARG A 284       9.229   8.916 -16.696  1.00  0.00           O  
ATOM   4618  CG  ARG A 284       5.192   7.482 -18.322  1.00  0.00           C  
ATOM   4619  HG2 ARG A 284       4.521   8.335 -18.426  1.00  0.00           H  
ATOM   4620  HG3 ARG A 284       5.537   7.188 -19.314  1.00  0.00           H  
ATOM   4621  CD  ARG A 284       4.419   6.304 -17.716  1.00  0.00           C  
ATOM   4622  HD2 ARG A 284       3.448   6.237 -18.208  1.00  0.00           H  
ATOM   4623  HD3 ARG A 284       4.270   6.477 -16.651  1.00  0.00           H  
ATOM   4624  NE  ARG A 284       5.139   5.039 -17.921  1.00  0.00           N  
ATOM   4625  HE  ARG A 284       5.972   5.053 -18.493  1.00  0.00           H  
ATOM   4626  NH1 ARG A 284       3.772   3.567 -16.763  1.00  0.00           N  
ATOM   4627 HH11 ARG A 284       3.053   4.261 -16.621  1.00  0.00           H  
ATOM   4628 HH12 ARG A 284       3.619   2.590 -16.559  1.00  0.00           H  
ATOM   4629  NH2 ARG A 284       5.610   2.860 -17.791  1.00  0.00           N  
ATOM   4630 HH21 ARG A 284       6.266   3.004 -18.545  1.00  0.00           H  
ATOM   4631 HH22 ARG A 284       5.534   1.909 -17.461  1.00  0.00           H  
ATOM   4632  CZ  ARG A 284       4.827   3.835 -17.481  1.00  0.00           C  
ATOM   4633  N   ASN A 285       8.091  10.820 -17.023  1.00  0.00           N  
ATOM   4634  H   ASN A 285       7.312  11.249 -17.501  1.00  0.00           H  
ATOM   4635  CA  ASN A 285       8.875  11.630 -16.091  1.00  0.00           C  
ATOM   4636  HA  ASN A 285       9.769  11.070 -15.817  1.00  0.00           H  
ATOM   4637  C   ASN A 285       8.098  11.883 -14.783  1.00  0.00           C  
ATOM   4638  CB  ASN A 285       9.364  12.903 -16.797  1.00  0.00           C  
ATOM   4639  HB2 ASN A 285       9.900  12.630 -17.706  1.00  0.00           H  
ATOM   4640  HB3 ASN A 285       8.514  13.530 -17.066  1.00  0.00           H  
ATOM   4641  O   ASN A 285       7.448  12.920 -14.600  1.00  0.00           O  
ATOM   4642  CG  ASN A 285      10.314  13.682 -15.909  1.00  0.00           C  
ATOM   4643  ND2 ASN A 285      10.702  14.871 -16.298  1.00  0.00           N  
ATOM   4644 HD21 ASN A 285      11.397  15.323 -15.720  1.00  0.00           H  
ATOM   4645 HD22 ASN A 285      10.592  15.134 -17.267  1.00  0.00           H  
ATOM   4646  OD1 ASN A 285      10.754  13.212 -14.876  1.00  0.00           O  
ATOM   4647  N   ASN A 286       8.179  10.900 -13.884  1.00  0.00           N  
ATOM   4648  H   ASN A 286       8.740  10.101 -14.143  1.00  0.00           H  
ATOM   4649  CA  ASN A 286       7.253  10.716 -12.765  1.00  0.00           C  
ATOM   4650  HA  ASN A 286       6.525  11.528 -12.765  1.00  0.00           H  
ATOM   4651  C   ASN A 286       7.918  10.770 -11.380  1.00  0.00           C  
ATOM   4652  CB  ASN A 286       6.488   9.403 -13.011  1.00  0.00           C  
ATOM   4653  HB2 ASN A 286       5.976   9.078 -12.105  1.00  0.00           H  
ATOM   4654  HB3 ASN A 286       7.182   8.609 -13.286  1.00  0.00           H  
ATOM   4655  O   ASN A 286       7.417  10.165 -10.436  1.00  0.00           O  
ATOM   4656  CG  ASN A 286       5.425   9.520 -14.080  1.00  0.00           C  
ATOM   4657  ND2 ASN A 286       4.729   8.444 -14.324  1.00  0.00           N  
ATOM   4658 HD21 ASN A 286       3.853   8.624 -14.795  1.00  0.00           H  
ATOM   4659 HD22 ASN A 286       4.849   7.624 -13.746  1.00  0.00           H  
ATOM   4660  OD1 ASN A 286       5.195  10.554 -14.688  1.00  0.00           O  
ATOM   4661  N   LEU A 287       9.034  11.492 -11.211  1.00  0.00           N  
ATOM   4662  H   LEU A 287       9.426  11.967 -12.012  1.00  0.00           H  
ATOM   4663  CA  LEU A 287       9.765  11.512  -9.931  1.00  0.00           C  
ATOM   4664  HA  LEU A 287      10.180  10.520  -9.754  1.00  0.00           H  
ATOM   4665  C   LEU A 287       8.867  11.869  -8.734  1.00  0.00           C  
ATOM   4666  CB  LEU A 287      10.910  12.529 -10.010  1.00  0.00           C  
ATOM   4667  HB2 LEU A 287      11.540  12.298 -10.869  1.00  0.00           H  
ATOM   4668  HB3 LEU A 287      10.457  13.511 -10.148  1.00  0.00           H  
ATOM   4669  O   LEU A 287       8.959  11.230  -7.687  1.00  0.00           O  
ATOM   4670  CG  LEU A 287      11.782  12.584  -8.743  1.00  0.00           C  
ATOM   4671  HG  LEU A 287      11.168  12.600  -7.843  1.00  0.00           H  
ATOM   4672  CD1 LEU A 287      12.750  11.408  -8.666  1.00  0.00           C  
ATOM   4673 HD11 LEU A 287      13.317  11.313  -9.592  1.00  0.00           H  
ATOM   4674 HD12 LEU A 287      13.440  11.541  -7.832  1.00  0.00           H  
ATOM   4675 HD13 LEU A 287      12.182  10.492  -8.500  1.00  0.00           H  
ATOM   4676  CD2 LEU A 287      12.586  13.869  -8.742  1.00  0.00           C  
ATOM   4677 HD21 LEU A 287      11.927  14.732  -8.833  1.00  0.00           H  
ATOM   4678 HD22 LEU A 287      13.122  13.937  -7.795  1.00  0.00           H  
ATOM   4679 HD23 LEU A 287      13.298  13.841  -9.567  1.00  0.00           H  
ATOM   4680  N   LEU A 288       7.996  12.879  -8.867  1.00  0.00           N  
ATOM   4681  H   LEU A 288       7.933  13.357  -9.754  1.00  0.00           H  
ATOM   4682  CA  LEU A 288       7.132  13.278  -7.753  1.00  0.00           C  
ATOM   4683  HA  LEU A 288       7.769  13.333  -6.870  1.00  0.00           H  
ATOM   4684  C   LEU A 288       6.062  12.218  -7.455  1.00  0.00           C  
ATOM   4685  CB  LEU A 288       6.517  14.667  -8.002  1.00  0.00           C  
ATOM   4686  HB2 LEU A 288       7.278  15.332  -8.409  1.00  0.00           H  
ATOM   4687  HB3 LEU A 288       5.720  14.567  -8.739  1.00  0.00           H  
ATOM   4688  O   LEU A 288       5.705  12.028  -6.295  1.00  0.00           O  
ATOM   4689  CG  LEU A 288       5.945  15.302  -6.714  1.00  0.00           C  
ATOM   4690  HG  LEU A 288       5.238  14.620  -6.241  1.00  0.00           H  
ATOM   4691  CD1 LEU A 288       7.033  15.657  -5.700  1.00  0.00           C  
ATOM   4692 HD11 LEU A 288       7.789  16.289  -6.165  1.00  0.00           H  
ATOM   4693 HD12 LEU A 288       7.504  14.754  -5.311  1.00  0.00           H  
ATOM   4694 HD13 LEU A 288       6.593  16.186  -4.854  1.00  0.00           H  
ATOM   4695  CD2 LEU A 288       5.201  16.594  -7.030  1.00  0.00           C  
ATOM   4696 HD21 LEU A 288       5.819  17.248  -7.645  1.00  0.00           H  
ATOM   4697 HD22 LEU A 288       4.923  17.109  -6.111  1.00  0.00           H  
ATOM   4698 HD23 LEU A 288       4.281  16.334  -7.554  1.00  0.00           H  
ATOM   4699  N   GLN A 289       5.577  11.496  -8.468  1.00  0.00           N  
ATOM   4700  H   GLN A 289       5.919  11.669  -9.403  1.00  0.00           H  
ATOM   4701  CA  GLN A 289       4.693  10.345  -8.279  1.00  0.00           C  
ATOM   4702  HA  GLN A 289       3.871  10.630  -7.623  1.00  0.00           H  
ATOM   4703  C   GLN A 289       5.432   9.195  -7.583  1.00  0.00           C  
ATOM   4704  CB  GLN A 289       4.099   9.884  -9.616  1.00  0.00           C  
ATOM   4705  HB2 GLN A 289       4.886   9.735 -10.354  1.00  0.00           H  
ATOM   4706  HB3 GLN A 289       3.618   8.922  -9.442  1.00  0.00           H  
ATOM   4707  O   GLN A 289       4.909   8.655  -6.609  1.00  0.00           O  
ATOM   4708  CG  GLN A 289       3.020  10.816 -10.182  1.00  0.00           C  
ATOM   4709  HG2 GLN A 289       2.491  10.285 -10.974  1.00  0.00           H  
ATOM   4710  HG3 GLN A 289       2.291  11.026  -9.400  1.00  0.00           H  
ATOM   4711  CD  GLN A 289       3.507  12.136 -10.769  1.00  0.00           C  
ATOM   4712  NE2 GLN A 289       2.603  13.076 -10.944  1.00  0.00           N  
ATOM   4713 HE21 GLN A 289       1.644  12.845 -10.730  1.00  0.00           H  
ATOM   4714 HE22 GLN A 289       2.830  13.786 -11.625  1.00  0.00           H  
ATOM   4715  OE1 GLN A 289       4.667  12.384 -11.068  1.00  0.00           O  
ATOM   4716  N   SER A 290       6.671   8.889  -7.984  1.00  0.00           N  
ATOM   4717  H   SER A 290       7.028   9.306  -8.832  1.00  0.00           H  
ATOM   4718  CA  SER A 290       7.538   7.933  -7.279  1.00  0.00           C  
ATOM   4719  HA  SER A 290       7.071   6.949  -7.296  1.00  0.00           H  
ATOM   4720  C   SER A 290       7.745   8.335  -5.814  1.00  0.00           C  
ATOM   4721  CB  SER A 290       8.907   7.827  -7.963  1.00  0.00           C  
ATOM   4722  HB2 SER A 290       9.528   7.116  -7.418  1.00  0.00           H  
ATOM   4723  HB3 SER A 290       9.402   8.798  -7.954  1.00  0.00           H  
ATOM   4724  O   SER A 290       7.669   7.491  -4.921  1.00  0.00           O  
ATOM   4725  OG  SER A 290       8.779   7.390  -9.298  1.00  0.00           O  
ATOM   4726  HG  SER A 290       9.635   7.478  -9.722  1.00  0.00           H  
ATOM   4727  N   TYR A 291       7.939   9.632  -5.540  1.00  0.00           N  
ATOM   4728  H   TYR A 291       8.052  10.270  -6.315  1.00  0.00           H  
ATOM   4729  CA  TYR A 291       8.044  10.156  -4.176  1.00  0.00           C  
ATOM   4730  HA  TYR A 291       8.770   9.561  -3.621  1.00  0.00           H  
ATOM   4731  C   TYR A 291       6.742  10.012  -3.389  1.00  0.00           C  
ATOM   4732  CB  TYR A 291       8.555  11.602  -4.186  1.00  0.00           C  
ATOM   4733  HB2 TYR A 291       7.777  12.269  -4.557  1.00  0.00           H  
ATOM   4734  HB3 TYR A 291       9.412  11.676  -4.856  1.00  0.00           H  
ATOM   4735  O   TYR A 291       6.754   9.575  -2.240  1.00  0.00           O  
ATOM   4736  CG  TYR A 291       8.976  12.035  -2.798  1.00  0.00           C  
ATOM   4737  CD1 TYR A 291       8.000  12.435  -1.867  1.00  0.00           C  
ATOM   4738  HD1 TYR A 291       6.965  12.515  -2.164  1.00  0.00           H  
ATOM   4739  CD2 TYR A 291      10.324  11.923  -2.403  1.00  0.00           C  
ATOM   4740  HD2 TYR A 291      11.075  11.637  -3.125  1.00  0.00           H  
ATOM   4741  CE1 TYR A 291       8.362  12.659  -0.530  1.00  0.00           C  
ATOM   4742  HE1 TYR A 291       7.612  12.901   0.208  1.00  0.00           H  
ATOM   4743  CE2 TYR A 291      10.690  12.144  -1.062  1.00  0.00           C  
ATOM   4744  HE2 TYR A 291      11.714  12.019  -0.740  1.00  0.00           H  
ATOM   4745  OH  TYR A 291       9.975  12.615   1.192  1.00  0.00           O  
ATOM   4746  HH  TYR A 291      10.866  12.367   1.452  1.00  0.00           H  
ATOM   4747  CZ  TYR A 291       9.699  12.495  -0.124  1.00  0.00           C  
ATOM   4748  N   MET A 292       5.596  10.322  -3.991  1.00  0.00           N  
ATOM   4749  H   MET A 292       5.620  10.696  -4.929  1.00  0.00           H  
ATOM   4750  CA  MET A 292       4.309  10.104  -3.337  1.00  0.00           C  
ATOM   4751  HA  MET A 292       4.322  10.625  -2.379  1.00  0.00           H  
ATOM   4752  C   MET A 292       4.080   8.612  -3.037  1.00  0.00           C  
ATOM   4753  CB  MET A 292       3.198  10.719  -4.189  1.00  0.00           C  
ATOM   4754  HB2 MET A 292       3.188  10.239  -5.168  1.00  0.00           H  
ATOM   4755  HB3 MET A 292       3.414  11.775  -4.354  1.00  0.00           H  
ATOM   4756  O   MET A 292       3.542   8.290  -1.979  1.00  0.00           O  
ATOM   4757  CG  MET A 292       1.819  10.606  -3.532  1.00  0.00           C  
ATOM   4758  HG2 MET A 292       1.619   9.569  -3.264  1.00  0.00           H  
ATOM   4759  HG3 MET A 292       1.069  10.885  -4.271  1.00  0.00           H  
ATOM   4760  SD  MET A 292       1.601  11.678  -2.079  1.00  0.00           S  
ATOM   4761  CE  MET A 292       1.308  10.428  -0.800  1.00  0.00           C  
ATOM   4762  HE1 MET A 292       2.241   9.913  -0.570  1.00  0.00           H  
ATOM   4763  HE2 MET A 292       0.580   9.698  -1.155  1.00  0.00           H  
ATOM   4764  HE3 MET A 292       0.934  10.908   0.104  1.00  0.00           H  
ATOM   4765  N   TRP A 293       4.554   7.695  -3.886  1.00  0.00           N  
ATOM   4766  H   TRP A 293       4.949   7.999  -4.764  1.00  0.00           H  
ATOM   4767  CA  TRP A 293       4.508   6.257  -3.601  1.00  0.00           C  
ATOM   4768  HA  TRP A 293       3.480   6.001  -3.345  1.00  0.00           H  
ATOM   4769  C   TRP A 293       5.380   5.857  -2.413  1.00  0.00           C  
ATOM   4770  CB  TRP A 293       4.916   5.437  -4.828  1.00  0.00           C  
ATOM   4771  HB2 TRP A 293       5.941   5.079  -4.739  1.00  0.00           H  
ATOM   4772  HB3 TRP A 293       4.869   6.064  -5.719  1.00  0.00           H  
ATOM   4773  O   TRP A 293       4.933   5.123  -1.530  1.00  0.00           O  
ATOM   4774  CG  TRP A 293       4.003   4.280  -5.032  1.00  0.00           C  
ATOM   4775  CD1 TRP A 293       3.795   3.247  -4.183  1.00  0.00           C  
ATOM   4776  HD1 TRP A 293       4.320   3.101  -3.251  1.00  0.00           H  
ATOM   4777  CD2 TRP A 293       3.054   4.108  -6.111  1.00  0.00           C  
ATOM   4778  CE2 TRP A 293       2.217   3.001  -5.805  1.00  0.00           C  
ATOM   4779  CE3 TRP A 293       2.800   4.808  -7.299  1.00  0.00           C  
ATOM   4780  HE3 TRP A 293       3.417   5.654  -7.564  1.00  0.00           H  
ATOM   4781  NE1 TRP A 293       2.734   2.487  -4.640  1.00  0.00           N  
ATOM   4782  HE1 TRP A 293       2.376   1.660  -4.183  1.00  0.00           H  
ATOM   4783  CH2 TRP A 293       0.898   3.361  -7.776  1.00  0.00           C  
ATOM   4784  HH2 TRP A 293       0.035   3.146  -8.389  1.00  0.00           H  
ATOM   4785  CZ2 TRP A 293       1.143   2.624  -6.615  1.00  0.00           C  
ATOM   4786  HZ2 TRP A 293       0.523   1.780  -6.349  1.00  0.00           H  
ATOM   4787  CZ3 TRP A 293       1.738   4.423  -8.125  1.00  0.00           C  
ATOM   4788  HZ3 TRP A 293       1.532   4.982  -9.026  1.00  0.00           H  
ATOM   4789  N   SER A 294       6.612   6.366  -2.351  1.00  0.00           N  
ATOM   4790  H   SER A 294       6.939   6.950  -3.107  1.00  0.00           H  
ATOM   4791  CA  SER A 294       7.501   6.103  -1.217  1.00  0.00           C  
ATOM   4792  HA  SER A 294       7.565   5.023  -1.084  1.00  0.00           H  
ATOM   4793  C   SER A 294       6.939   6.691   0.082  1.00  0.00           C  
ATOM   4794  CB  SER A 294       8.913   6.610  -1.515  1.00  0.00           C  
ATOM   4795  HB2 SER A 294       9.622   6.024  -0.931  1.00  0.00           H  
ATOM   4796  HB3 SER A 294       9.134   6.454  -2.571  1.00  0.00           H  
ATOM   4797  O   SER A 294       7.006   6.050   1.130  1.00  0.00           O  
ATOM   4798  OG  SER A 294       9.069   7.976  -1.186  1.00  0.00           O  
ATOM   4799  HG  SER A 294       9.873   8.298  -1.601  1.00  0.00           H  
ATOM   4800  N   CYS A 295       6.296   7.861   0.007  1.00  0.00           N  
ATOM   4801  H   CYS A 295       6.370   8.369  -0.863  1.00  0.00           H  
ATOM   4802  CA  CYS A 295       5.581   8.480   1.117  1.00  0.00           C  
ATOM   4803  HA  CYS A 295       6.246   8.510   1.980  1.00  0.00           H  
ATOM   4804  C   CYS A 295       4.346   7.666   1.530  1.00  0.00           C  
ATOM   4805  CB  CYS A 295       5.236   9.923   0.725  1.00  0.00           C  
ATOM   4806  HB2 CYS A 295       6.151  10.428   0.414  1.00  0.00           H  
ATOM   4807  HB3 CYS A 295       4.539   9.927  -0.113  1.00  0.00           H  
ATOM   4808  O   CYS A 295       4.093   7.519   2.725  1.00  0.00           O  
ATOM   4809  SG  CYS A 295       4.518  10.809   2.141  1.00  0.00           S  
ATOM   4810  HG  CYS A 295       4.981  12.021   1.822  1.00  0.00           H  
ATOM   4811  N   ALA A 296       3.614   7.073   0.580  1.00  0.00           N  
ATOM   4812  H   ALA A 296       3.830   7.251  -0.390  1.00  0.00           H  
ATOM   4813  CA  ALA A 296       2.526   6.154   0.896  1.00  0.00           C  
ATOM   4814  HA  ALA A 296       1.820   6.683   1.535  1.00  0.00           H  
ATOM   4815  C   ALA A 296       3.042   4.950   1.695  1.00  0.00           C  
ATOM   4816  CB  ALA A 296       1.799   5.733  -0.391  1.00  0.00           C  
ATOM   4817  HB1 ALA A 296       2.467   5.174  -1.047  1.00  0.00           H  
ATOM   4818  HB2 ALA A 296       0.951   5.095  -0.141  1.00  0.00           H  
ATOM   4819  HB3 ALA A 296       1.439   6.615  -0.921  1.00  0.00           H  
ATOM   4820  O   ALA A 296       2.474   4.635   2.738  1.00  0.00           O  
ATOM   4821  N   ILE A 297       4.145   4.336   1.251  1.00  0.00           N  
ATOM   4822  H   ILE A 297       4.538   4.670   0.382  1.00  0.00           H  
ATOM   4823  CA  ILE A 297       4.768   3.162   1.881  1.00  0.00           C  
ATOM   4824  HA  ILE A 297       4.004   2.398   2.028  1.00  0.00           H  
ATOM   4825  C   ILE A 297       5.331   3.494   3.271  1.00  0.00           C  
ATOM   4826  CB  ILE A 297       5.831   2.561   0.926  1.00  0.00           C  
ATOM   4827  HB  ILE A 297       6.505   3.357   0.608  1.00  0.00           H  
ATOM   4828  O   ILE A 297       5.020   2.798   4.240  1.00  0.00           O  
ATOM   4829  CG1 ILE A 297       5.132   1.960  -0.319  1.00  0.00           C  
ATOM   4830 HG12 ILE A 297       4.551   1.088  -0.020  1.00  0.00           H  
ATOM   4831 HG13 ILE A 297       4.433   2.685  -0.737  1.00  0.00           H  
ATOM   4832  CG2 ILE A 297       6.669   1.463   1.605  1.00  0.00           C  
ATOM   4833 HG21 ILE A 297       7.460   1.120   0.939  1.00  0.00           H  
ATOM   4834 HG22 ILE A 297       7.151   1.830   2.511  1.00  0.00           H  
ATOM   4835 HG23 ILE A 297       6.024   0.619   1.851  1.00  0.00           H  
ATOM   4836  CD1 ILE A 297       6.090   1.551  -1.446  1.00  0.00           C  
ATOM   4837 HD11 ILE A 297       5.510   1.218  -2.307  1.00  0.00           H  
ATOM   4838 HD12 ILE A 297       6.731   0.727  -1.131  1.00  0.00           H  
ATOM   4839 HD13 ILE A 297       6.703   2.403  -1.739  1.00  0.00           H  
ATOM   4840  N   ALA A 298       6.139   4.552   3.376  1.00  0.00           N  
ATOM   4841  H   ALA A 298       6.313   5.085   2.536  1.00  0.00           H  
ATOM   4842  CA  ALA A 298       6.989   4.838   4.529  1.00  0.00           C  
ATOM   4843  HA  ALA A 298       6.598   4.308   5.397  1.00  0.00           H  
ATOM   4844  C   ALA A 298       7.010   6.338   4.888  1.00  0.00           C  
ATOM   4845  CB  ALA A 298       8.388   4.281   4.223  1.00  0.00           C  
ATOM   4846  HB1 ALA A 298       8.829   4.815   3.382  1.00  0.00           H  
ATOM   4847  HB2 ALA A 298       8.325   3.222   3.974  1.00  0.00           H  
ATOM   4848  HB3 ALA A 298       9.026   4.395   5.100  1.00  0.00           H  
ATOM   4849  O   ALA A 298       8.062   6.978   4.862  1.00  0.00           O  
ATOM   4850  N   SER A 299       5.861   6.922   5.242  1.00  0.00           N  
ATOM   4851  H   SER A 299       5.006   6.389   5.174  1.00  0.00           H  
ATOM   4852  CA  SER A 299       5.739   8.367   5.516  1.00  0.00           C  
ATOM   4853  HA  SER A 299       6.080   8.908   4.633  1.00  0.00           H  
ATOM   4854  C   SER A 299       6.560   8.878   6.705  1.00  0.00           C  
ATOM   4855  CB  SER A 299       4.273   8.750   5.753  1.00  0.00           C  
ATOM   4856  HB2 SER A 299       3.705   8.599   4.835  1.00  0.00           H  
ATOM   4857  HB3 SER A 299       4.217   9.809   6.006  1.00  0.00           H  
ATOM   4858  O   SER A 299       6.938  10.050   6.718  1.00  0.00           O  
ATOM   4859  OG  SER A 299       3.668   7.987   6.787  1.00  0.00           O  
ATOM   4860  HG  SER A 299       4.134   8.098   7.619  1.00  0.00           H  
ATOM   4861  N   ASP A 300       6.824   8.041   7.712  1.00  0.00           N  
ATOM   4862  H   ASP A 300       6.451   7.104   7.670  1.00  0.00           H  
ATOM   4863  CA  ASP A 300       7.415   8.498   8.975  1.00  0.00           C  
ATOM   4864  HA  ASP A 300       6.777   9.291   9.364  1.00  0.00           H  
ATOM   4865  C   ASP A 300       8.847   9.014   8.791  1.00  0.00           C  
ATOM   4866  CB  ASP A 300       7.463   7.387  10.027  1.00  0.00           C  
ATOM   4867  HB2 ASP A 300       8.006   7.760  10.895  1.00  0.00           H  
ATOM   4868  HB3 ASP A 300       8.021   6.538   9.631  1.00  0.00           H  
ATOM   4869  O   ASP A 300       9.658   8.329   8.161  1.00  0.00           O  
ATOM   4870  CG  ASP A 300       6.100   6.913  10.509  1.00  0.00           C  
ATOM   4871  OD1 ASP A 300       5.081   7.532  10.127  1.00  0.00           O  
ATOM   4872  OD2 ASP A 300       6.119   5.927  11.275  1.00  0.00           O  
ATOM   4873  N   PRO A 301       9.235  10.146   9.407  1.00  0.00           N  
ATOM   4874  CA  PRO A 301      10.560  10.748   9.225  1.00  0.00           C  
ATOM   4875  HA  PRO A 301      10.600  11.205   8.236  1.00  0.00           H  
ATOM   4876  C   PRO A 301      11.741   9.783   9.377  1.00  0.00           C  
ATOM   4877  CB  PRO A 301      10.630  11.847  10.283  1.00  0.00           C  
ATOM   4878  HB2 PRO A 301      11.305  12.648   9.981  1.00  0.00           H  
ATOM   4879  HB3 PRO A 301      10.935  11.435  11.246  1.00  0.00           H  
ATOM   4880  O   PRO A 301      12.697   9.859   8.608  1.00  0.00           O  
ATOM   4881  CG  PRO A 301       9.185  12.315  10.371  1.00  0.00           C  
ATOM   4882  HG2 PRO A 301       8.972  12.811  11.319  1.00  0.00           H  
ATOM   4883  HG3 PRO A 301       8.975  12.975   9.529  1.00  0.00           H  
ATOM   4884  CD  PRO A 301       8.393  11.021  10.216  1.00  0.00           C  
ATOM   4885  HD2 PRO A 301       8.217  10.570  11.192  1.00  0.00           H  
ATOM   4886  HD3 PRO A 301       7.444  11.239   9.724  1.00  0.00           H  
ATOM   4887  N   LYS A 302      11.640   8.823  10.308  1.00  0.00           N  
ATOM   4888  H   LYS A 302      10.787   8.799  10.848  1.00  0.00           H  
ATOM   4889  CA  LYS A 302      12.672   7.810  10.588  1.00  0.00           C  
ATOM   4890  HA  LYS A 302      13.601   8.337  10.807  1.00  0.00           H  
ATOM   4891  C   LYS A 302      13.006   6.896   9.399  1.00  0.00           C  
ATOM   4892  CB  LYS A 302      12.280   7.010  11.848  1.00  0.00           C  
ATOM   4893  HB2 LYS A 302      12.057   7.714  12.650  1.00  0.00           H  
ATOM   4894  HB3 LYS A 302      13.137   6.413  12.161  1.00  0.00           H  
ATOM   4895  O   LYS A 302      14.064   6.278   9.400  1.00  0.00           O  
ATOM   4896  CG  LYS A 302      11.076   6.067  11.654  1.00  0.00           C  
ATOM   4897  HG2 LYS A 302      11.368   5.257  10.986  1.00  0.00           H  
ATOM   4898  HG3 LYS A 302      10.252   6.614  11.195  1.00  0.00           H  
ATOM   4899  CD  LYS A 302      10.586   5.468  12.987  1.00  0.00           C  
ATOM   4900  HD2 LYS A 302      10.209   6.272  13.619  1.00  0.00           H  
ATOM   4901  HD3 LYS A 302      11.413   4.970  13.492  1.00  0.00           H  
ATOM   4902  CE  LYS A 302       9.460   4.456  12.728  1.00  0.00           C  
ATOM   4903  HE2 LYS A 302       8.713   4.910  12.077  1.00  0.00           H  
ATOM   4904  HE3 LYS A 302       9.900   3.611  12.197  1.00  0.00           H  
ATOM   4905  NZ  LYS A 302       8.791   3.964  13.960  1.00  0.00           N  
ATOM   4906  HZ1 LYS A 302       9.411   3.646  14.691  1.00  0.00           H  
ATOM   4907  HZ2 LYS A 302       8.146   4.634  14.354  1.00  0.00           H  
ATOM   4908  HZ3 LYS A 302       8.121   3.233  13.765  1.00  0.00           H  
ATOM   4909  N   PHE A 303      12.147   6.824   8.380  1.00  0.00           N  
ATOM   4910  H   PHE A 303      11.289   7.354   8.446  1.00  0.00           H  
ATOM   4911  CA  PHE A 303      12.326   5.979   7.195  1.00  0.00           C  
ATOM   4912  HA  PHE A 303      13.066   5.214   7.431  1.00  0.00           H  
ATOM   4913  C   PHE A 303      12.913   6.710   5.979  1.00  0.00           C  
ATOM   4914  CB  PHE A 303      11.015   5.251   6.871  1.00  0.00           C  
ATOM   4915  HB2 PHE A 303      11.179   4.590   6.020  1.00  0.00           H  
ATOM   4916  HB3 PHE A 303      10.269   5.990   6.579  1.00  0.00           H  
ATOM   4917  O   PHE A 303      12.655   6.308   4.846  1.00  0.00           O  
ATOM   4918  CG  PHE A 303      10.470   4.392   7.991  1.00  0.00           C  
ATOM   4919  CD1 PHE A 303      11.311   3.486   8.666  1.00  0.00           C  
ATOM   4920  HD1 PHE A 303      12.349   3.384   8.387  1.00  0.00           H  
ATOM   4921  CD2 PHE A 303       9.114   4.488   8.348  1.00  0.00           C  
ATOM   4922  HD2 PHE A 303       8.464   5.169   7.820  1.00  0.00           H  
ATOM   4923  CE1 PHE A 303      10.803   2.709   9.716  1.00  0.00           C  
ATOM   4924  HE1 PHE A 303      11.458   2.028  10.240  1.00  0.00           H  
ATOM   4925  CE2 PHE A 303       8.599   3.695   9.387  1.00  0.00           C  
ATOM   4926  HE2 PHE A 303       7.557   3.774   9.660  1.00  0.00           H  
ATOM   4927  CZ  PHE A 303       9.444   2.800  10.062  1.00  0.00           C  
ATOM   4928  HZ  PHE A 303       9.046   2.186  10.857  1.00  0.00           H  
ATOM   4929  N   LYS A 304      13.726   7.755   6.194  1.00  0.00           N  
ATOM   4930  H   LYS A 304      13.858   8.063   7.147  1.00  0.00           H  
ATOM   4931  CA  LYS A 304      14.421   8.497   5.124  1.00  0.00           C  
ATOM   4932  HA  LYS A 304      13.693   9.059   4.540  1.00  0.00           H  
ATOM   4933  C   LYS A 304      15.129   7.572   4.128  1.00  0.00           C  
ATOM   4934  CB  LYS A 304      15.403   9.501   5.750  1.00  0.00           C  
ATOM   4935  HB2 LYS A 304      14.835  10.211   6.351  1.00  0.00           H  
ATOM   4936  HB3 LYS A 304      16.098   8.973   6.403  1.00  0.00           H  
ATOM   4937  O   LYS A 304      14.845   7.647   2.938  1.00  0.00           O  
ATOM   4938  CG  LYS A 304      16.207  10.278   4.690  1.00  0.00           C
[truncated: 337,941 more chars]
