# Supplementary material for: Rationally engineering santalene synthase to readjust the component ratio of sandalwood oil
Source: Nat Commun. 2022 May 6;13:2508. doi: 10.1038/s41467-022-30294-8 (PMC9076924; doi:10.1038/s41467-022-30294-8)
Supplement: Supplementary file 6 — Supplementary Data 4 [file 41467_2022_30294_MOESM6_ESM.zip › pdb-files/sassy/alphafold2-models/ranked_1.pdb]

ATOM      1  N   MET A   1      16.275  12.348  36.610  1.00  0.00           N  
ATOM      2  H   MET A   1      15.647  11.557  36.643  1.00  0.00           H  
ATOM      3  H2  MET A   1      15.955  12.951  35.865  1.00  0.00           H  
ATOM      4  H3  MET A   1      16.261  12.839  37.492  1.00  0.00           H  
ATOM      5  CA  MET A   1      17.627  11.844  36.298  1.00  0.00           C  
ATOM      6  HA  MET A   1      18.301  12.680  36.111  1.00  0.00           H  
ATOM      7  C   MET A   1      17.490  11.077  34.997  1.00  0.00           C  
ATOM      8  CB  MET A   1      18.212  10.997  37.443  1.00  0.00           C  
ATOM      9  HB2 MET A   1      17.442  10.341  37.850  1.00  0.00           H  
ATOM     10  HB3 MET A   1      19.020  10.379  37.053  1.00  0.00           H  
ATOM     11  O   MET A   1      16.578  10.267  34.913  1.00  0.00           O  
ATOM     12  CG  MET A   1      18.786  11.886  38.558  1.00  0.00           C  
ATOM     13  HG2 MET A   1      19.617  12.460  38.148  1.00  0.00           H  
ATOM     14  HG3 MET A   1      18.020  12.585  38.892  1.00  0.00           H  
ATOM     15  SD  MET A   1      19.383  10.974  40.007  1.00  0.00           S  
ATOM     16  CE  MET A   1      20.154  12.315  40.955  1.00  0.00           C  
ATOM     17  HE1 MET A   1      20.570  11.912  41.878  1.00  0.00           H  
ATOM     18  HE2 MET A   1      19.408  13.073  41.197  1.00  0.00           H  
ATOM     19  HE3 MET A   1      20.954  12.765  40.368  1.00  0.00           H  
ATOM     20  N   ASP A   2      18.292  11.480  34.011  1.00  0.00           N  
ATOM     21  H   ASP A   2      19.147  11.950  34.273  1.00  0.00           H  
ATOM     22  CA  ASP A   2      18.283  11.181  32.567  1.00  0.00           C  
ATOM     23  HA  ASP A   2      19.064  11.818  32.152  1.00  0.00           H  
ATOM     24  C   ASP A   2      17.058  11.631  31.752  1.00  0.00           C  
ATOM     25  CB  ASP A   2      18.805   9.764  32.286  1.00  0.00           C  
ATOM     26  HB2 ASP A   2      18.215   9.036  32.842  1.00  0.00           H  
ATOM     27  HB3 ASP A   2      18.697   9.556  31.222  1.00  0.00           H  
ATOM     28  O   ASP A   2      16.127  10.881  31.482  1.00  0.00           O  
ATOM     29  CG  ASP A   2      20.294   9.631  32.652  1.00  0.00           C  
ATOM     30  OD1 ASP A   2      20.911  10.670  33.000  1.00  0.00           O  
ATOM     31  OD2 ASP A   2      20.796   8.490  32.621  1.00  0.00           O  
ATOM     32  N   SER A   3      17.098  12.900  31.322  1.00  0.00           N  
ATOM     33  H   SER A   3      17.891  13.465  31.590  1.00  0.00           H  
ATOM     34  CA  SER A   3      16.270  13.447  30.242  1.00  0.00           C  
ATOM     35  HA  SER A   3      15.331  12.896  30.186  1.00  0.00           H  
ATOM     36  C   SER A   3      17.009  13.301  28.905  1.00  0.00           C  
ATOM     37  CB  SER A   3      15.941  14.925  30.521  1.00  0.00           C  
ATOM     38  HB2 SER A   3      15.337  15.316  29.703  1.00  0.00           H  
ATOM     39  HB3 SER A   3      15.362  14.996  31.442  1.00  0.00           H  
ATOM     40  O   SER A   3      17.899  14.100  28.606  1.00  0.00           O  
ATOM     41  OG  SER A   3      17.121  15.702  30.645  1.00  0.00           O  
ATOM     42  HG  SER A   3      17.658  15.511  29.873  1.00  0.00           H  
ATOM     43  N   SER A   4      16.657  12.306  28.087  1.00  0.00           N  
ATOM     44  H   SER A   4      15.981  11.620  28.389  1.00  0.00           H  
ATOM     45  CA  SER A   4      17.067  12.278  26.679  1.00  0.00           C  
ATOM     46  HA  SER A   4      18.082  12.666  26.596  1.00  0.00           H  
ATOM     47  C   SER A   4      16.133  13.182  25.873  1.00  0.00           C  
ATOM     48  CB  SER A   4      17.093  10.851  26.118  1.00  0.00           C  
ATOM     49  HB2 SER A   4      17.773  10.239  26.712  1.00  0.00           H  
ATOM     50  HB3 SER A   4      17.456  10.878  25.091  1.00  0.00           H  
ATOM     51  O   SER A   4      14.975  12.847  25.626  1.00  0.00           O  
ATOM     52  OG  SER A   4      15.808  10.271  26.134  1.00  0.00           O  
ATOM     53  HG  SER A   4      15.192  10.880  25.720  1.00  0.00           H  
ATOM     54  N   THR A   5      16.624  14.351  25.478  1.00  0.00           N  
ATOM     55  H   THR A   5      17.558  14.613  25.760  1.00  0.00           H  
ATOM     56  CA  THR A   5      15.940  15.263  24.558  1.00  0.00           C  
ATOM     57  HA  THR A   5      14.936  15.466  24.929  1.00  0.00           H  
ATOM     58  C   THR A   5      15.819  14.623  23.176  1.00  0.00           C  
ATOM     59  CB  THR A   5      16.704  16.596  24.454  1.00  0.00           C  
ATOM     60  HB  THR A   5      16.486  17.072  23.498  1.00  0.00           H  
ATOM     61  O   THR A   5      16.797  14.553  22.431  1.00  0.00           O  
ATOM     62  CG2 THR A   5      16.297  17.559  25.566  1.00  0.00           C  
ATOM     63 HG21 THR A   5      16.878  18.477  25.483  1.00  0.00           H  
ATOM     64 HG22 THR A   5      16.475  17.104  26.540  1.00  0.00           H  
ATOM     65 HG23 THR A   5      15.239  17.803  25.468  1.00  0.00           H  
ATOM     66  OG1 THR A   5      18.096  16.371  24.562  1.00  0.00           O  
ATOM     67  HG1 THR A   5      18.358  15.906  23.764  1.00  0.00           H  
ATOM     68  N   ALA A   6      14.612  14.172  22.827  1.00  0.00           N  
ATOM     69  H   ALA A   6      13.878  14.164  23.520  1.00  0.00           H  
ATOM     70  CA  ALA A   6      14.242  13.851  21.455  1.00  0.00           C  
ATOM     71  HA  ALA A   6      14.952  13.132  21.048  1.00  0.00           H  
ATOM     72  C   ALA A   6      14.310  15.143  20.631  1.00  0.00           C  
ATOM     73  CB  ALA A   6      12.848  13.209  21.451  1.00  0.00           C  
ATOM     74  HB1 ALA A   6      12.863  12.292  22.041  1.00  0.00           H  
ATOM     75  HB2 ALA A   6      12.559  12.965  20.428  1.00  0.00           H  
ATOM     76  HB3 ALA A   6      12.114  13.895  21.872  1.00  0.00           H  
ATOM     77  O   ALA A   6      13.458  16.025  20.741  1.00  0.00           O  
ATOM     78  N   THR A   7      15.381  15.292  19.857  1.00  0.00           N  
ATOM     79  H   THR A   7      16.041  14.529  19.802  1.00  0.00           H  
ATOM     80  CA  THR A   7      15.524  16.411  18.928  1.00  0.00           C  
ATOM     81  HA  THR A   7      15.188  17.329  19.409  1.00  0.00           H  
ATOM     82  C   THR A   7      14.621  16.106  17.742  1.00  0.00           C  
ATOM     83  CB  THR A   7      16.989  16.600  18.506  1.00  0.00           C  
ATOM     84  HB  THR A   7      17.316  15.756  17.899  1.00  0.00           H  
ATOM     85  O   THR A   7      14.904  15.188  16.978  1.00  0.00           O  
ATOM     86  CG2 THR A   7      17.197  17.901  17.731  1.00  0.00           C  
ATOM     87 HG21 THR A   7      18.263  18.053  17.559  1.00  0.00           H  
ATOM     88 HG22 THR A   7      16.690  17.841  16.768  1.00  0.00           H  
ATOM     89 HG23 THR A   7      16.802  18.743  18.299  1.00  0.00           H  
ATOM     90  OG1 THR A   7      17.806  16.673  19.655  1.00  0.00           O  
ATOM     91  HG1 THR A   7      17.617  15.913  20.210  1.00  0.00           H  
ATOM     92  N   ALA A   8      13.504  16.824  17.618  1.00  0.00           N  
ATOM     93  H   ALA A   8      13.274  17.499  18.333  1.00  0.00           H  
ATOM     94  CA  ALA A   8      12.641  16.738  16.448  1.00  0.00           C  
ATOM     95  HA  ALA A   8      12.320  15.705  16.314  1.00  0.00           H  
ATOM     96  C   ALA A   8      13.447  17.172  15.211  1.00  0.00           C  
ATOM     97  CB  ALA A   8      11.398  17.609  16.688  1.00  0.00           C  
ATOM     98  HB1 ALA A   8      10.741  17.550  15.820  1.00  0.00           H  
ATOM     99  HB2 ALA A   8      10.859  17.253  17.565  1.00  0.00           H  
ATOM    100  HB3 ALA A   8      11.691  18.648  16.839  1.00  0.00           H  
ATOM    101  O   ALA A   8      13.734  18.355  15.035  1.00  0.00           O  
ATOM    102  N   MET A   9      13.859  16.213  14.378  1.00  0.00           N  
ATOM    103  H   MET A   9      13.679  15.249  14.620  1.00  0.00           H  
ATOM    104  CA  MET A   9      14.500  16.495  13.096  1.00  0.00           C  
ATOM    105  HA  MET A   9      15.259  17.265  13.231  1.00  0.00           H  
ATOM    106  C   MET A   9      13.448  17.046  12.132  1.00  0.00           C  
ATOM    107  CB  MET A   9      15.187  15.239  12.530  1.00  0.00           C  
ATOM    108  HB2 MET A   9      14.554  14.364  12.679  1.00  0.00           H  
ATOM    109  HB3 MET A   9      15.328  15.375  11.458  1.00  0.00           H  
ATOM    110  O   MET A   9      12.726  16.307  11.469  1.00  0.00           O  
ATOM    111  CG  MET A   9      16.569  14.994  13.144  1.00  0.00           C  
ATOM    112  HG2 MET A   9      17.166  15.897  13.015  1.00  0.00           H  
ATOM    113  HG3 MET A   9      16.465  14.792  14.210  1.00  0.00           H  
ATOM    114  SD  MET A   9      17.442  13.613  12.355  1.00  0.00           S  
ATOM    115  CE  MET A   9      19.159  13.998  12.786  1.00  0.00           C  
ATOM    116  HE1 MET A   9      19.266  14.026  13.870  1.00  0.00           H  
ATOM    117  HE2 MET A   9      19.812  13.227  12.377  1.00  0.00           H  
ATOM    118  HE3 MET A   9      19.434  14.964  12.363  1.00  0.00           H  
ATOM    119  N   THR A  10      13.338  18.369  12.058  1.00  0.00           N  
ATOM    120  H   THR A  10      13.865  18.940  12.703  1.00  0.00           H  
ATOM    121  CA  THR A  10      12.605  19.041  10.984  1.00  0.00           C  
ATOM    122  HA  THR A  10      11.618  18.588  10.887  1.00  0.00           H  
ATOM    123  C   THR A  10      13.361  18.853   9.671  1.00  0.00           C  
ATOM    124  CB  THR A  10      12.434  20.536  11.287  1.00  0.00           C  
ATOM    125  HB  THR A  10      12.110  21.051  10.382  1.00  0.00           H  
ATOM    126  O   THR A  10      14.509  19.281   9.565  1.00  0.00           O  
ATOM    127  CG2 THR A  10      11.391  20.769  12.380  1.00  0.00           C  
ATOM    128 HG21 THR A  10      10.431  20.356  12.073  1.00  0.00           H  
ATOM    129 HG22 THR A  10      11.284  21.840  12.554  1.00  0.00           H  
ATOM    130 HG23 THR A  10      11.710  20.290  13.306  1.00  0.00           H  
ATOM    131  OG1 THR A  10      13.651  21.095  11.730  1.00  0.00           O  
ATOM    132  HG1 THR A  10      14.317  20.858  11.080  1.00  0.00           H  
ATOM    133  N   ALA A  11      12.728  18.223   8.678  1.00  0.00           N  
ATOM    134  H   ALA A  11      11.838  17.787   8.873  1.00  0.00           H  
ATOM    135  CA  ALA A  11      13.306  18.021   7.349  1.00  0.00           C  
ATOM    136  HA  ALA A  11      14.178  17.375   7.454  1.00  0.00           H  
ATOM    137  C   ALA A  11      13.715  19.368   6.703  1.00  0.00           C  
ATOM    138  CB  ALA A  11      12.275  17.283   6.482  1.00  0.00           C  
ATOM    139  HB1 ALA A  11      12.019  16.329   6.944  1.00  0.00           H  
ATOM    140  HB2 ALA A  11      12.703  17.089   5.498  1.00  0.00           H  
ATOM    141  HB3 ALA A  11      11.376  17.887   6.367  1.00  0.00           H  
ATOM    142  O   ALA A  11      12.857  20.247   6.568  1.00  0.00           O  
ATOM    143  N   PRO A  12      14.983  19.559   6.289  1.00  0.00           N  
ATOM    144  CA  PRO A  12      15.385  20.740   5.536  1.00  0.00           C  
ATOM    145  HA  PRO A  12      14.902  21.631   5.937  1.00  0.00           H  
ATOM    146  C   PRO A  12      14.986  20.570   4.061  1.00  0.00           C  
ATOM    147  CB  PRO A  12      16.896  20.856   5.755  1.00  0.00           C  
ATOM    148  HB2 PRO A  12      17.399  21.321   4.907  1.00  0.00           H  
ATOM    149  HB3 PRO A  12      17.085  21.427   6.665  1.00  0.00           H  
ATOM    150  O   PRO A  12      15.379  19.598   3.415  1.00  0.00           O  
ATOM    151  CG  PRO A  12      17.351  19.410   5.962  1.00  0.00           C  
ATOM    152  HG2 PRO A  12      18.211  19.351   6.630  1.00  0.00           H  
ATOM    153  HG3 PRO A  12      17.595  18.964   4.998  1.00  0.00           H  
ATOM    154  CD  PRO A  12      16.131  18.700   6.552  1.00  0.00           C  
ATOM    155  HD2 PRO A  12      16.261  18.586   7.628  1.00  0.00           H  
ATOM    156  HD3 PRO A  12      16.005  17.724   6.083  1.00  0.00           H  
ATOM    157  N   PHE A  13      14.195  21.503   3.523  1.00  0.00           N  
ATOM    158  H   PHE A  13      13.902  22.273   4.107  1.00  0.00           H  
ATOM    159  CA  PHE A  13      13.936  21.605   2.080  1.00  0.00           C  
ATOM    160  HA  PHE A  13      13.600  20.636   1.713  1.00  0.00           H  
ATOM    161  C   PHE A  13      15.239  21.963   1.334  1.00  0.00           C  
ATOM    162  CB  PHE A  13      12.825  22.641   1.821  1.00  0.00           C  
ATOM    163  HB2 PHE A  13      12.740  22.789   0.745  1.00  0.00           H  
ATOM    164  HB3 PHE A  13      13.122  23.597   2.253  1.00  0.00           H  
ATOM    165  O   PHE A  13      16.037  22.742   1.853  1.00  0.00           O  
ATOM    166  CG  PHE A  13      11.451  22.248   2.348  1.00  0.00           C  
ATOM    167  CD1 PHE A  13      10.706  21.264   1.672  1.00  0.00           C  
ATOM    168  HD1 PHE A  13      11.117  20.791   0.793  1.00  0.00           H  
ATOM    169  CD2 PHE A  13      10.927  22.830   3.519  1.00  0.00           C  
ATOM    170  HD2 PHE A  13      11.497  23.581   4.047  1.00  0.00           H  
ATOM    171  CE1 PHE A  13       9.464  20.842   2.177  1.00  0.00           C  
ATOM    172  HE1 PHE A  13       8.962  20.016   1.693  1.00  0.00           H  
ATOM    173  CE2 PHE A  13       9.671  22.426   4.012  1.00  0.00           C  
ATOM    174  HE2 PHE A  13       9.290  22.866   4.922  1.00  0.00           H  
ATOM    175  CZ  PHE A  13       8.941  21.426   3.346  1.00  0.00           C  
ATOM    176  HZ  PHE A  13       8.008  21.076   3.764  1.00  0.00           H  
ATOM    177  N   ILE A  14      15.462  21.382   0.148  1.00  0.00           N  
ATOM    178  H   ILE A  14      14.743  20.791  -0.244  1.00  0.00           H  
ATOM    179  CA  ILE A  14      16.666  21.599  -0.682  1.00  0.00           C  
ATOM    180  HA  ILE A  14      17.533  21.636  -0.023  1.00  0.00           H  
ATOM    181  C   ILE A  14      16.612  22.958  -1.408  1.00  0.00           C  
ATOM    182  CB  ILE A  14      16.867  20.401  -1.656  1.00  0.00           C  
ATOM    183  HB  ILE A  14      15.903  20.157  -2.104  1.00  0.00           H  
ATOM    184  O   ILE A  14      15.562  23.351  -1.918  1.00  0.00           O  
ATOM    185  CG1 ILE A  14      17.364  19.170  -0.870  1.00  0.00           C  
ATOM    186 HG12 ILE A  14      16.601  18.915  -0.135  1.00  0.00           H  
ATOM    187 HG13 ILE A  14      18.277  19.436  -0.337  1.00  0.00           H  
ATOM    188  CG2 ILE A  14      17.832  20.711  -2.810  1.00  0.00           C  
ATOM    189 HG21 ILE A  14      17.922  19.868  -3.496  1.00  0.00           H  
ATOM    190 HG22 ILE A  14      17.424  21.519  -3.418  1.00  0.00           H  
ATOM    191 HG23 ILE A  14      18.820  20.985  -2.441  1.00  0.00           H  
ATOM    192  CD1 ILE A  14      17.657  17.918  -1.712  1.00  0.00           C  
ATOM    193 HD11 ILE A  14      16.764  17.605  -2.252  1.00  0.00           H  
ATOM    194 HD12 ILE A  14      18.468  18.102  -2.418  1.00  0.00           H  
ATOM    195 HD13 ILE A  14      18.011  17.118  -1.062  1.00  0.00           H  
ATOM    196  N   ASP A  15      17.764  23.639  -1.477  1.00  0.00           N  
ATOM    197  H   ASP A  15      18.578  23.211  -1.061  1.00  0.00           H  
ATOM    198  CA  ASP A  15      18.056  24.756  -2.391  1.00  0.00           C  
ATOM    199  HA  ASP A  15      17.242  25.478  -2.327  1.00  0.00           H  
ATOM    200  C   ASP A  15      18.228  24.209  -3.832  1.00  0.00           C  
ATOM    201  CB  ASP A  15      19.336  25.471  -1.910  1.00  0.00           C  
ATOM    202  HB2 ASP A  15      19.195  25.747  -0.865  1.00  0.00           H  
ATOM    203  HB3 ASP A  15      20.173  24.774  -1.955  1.00  0.00           H  
ATOM    204  O   ASP A  15      19.036  23.298  -4.019  1.00  0.00           O  
ATOM    205  CG  ASP A  15      19.714  26.740  -2.697  1.00  0.00           C  
ATOM    206  OD1 ASP A  15      19.395  26.833  -3.905  1.00  0.00           O  
ATOM    207  OD2 ASP A  15      20.322  27.635  -2.072  1.00  0.00           O  
ATOM    208  N   PRO A  16      17.505  24.705  -4.858  1.00  0.00           N  
ATOM    209  CA  PRO A  16      17.452  24.117  -6.207  1.00  0.00           C  
ATOM    210  HA  PRO A  16      17.105  23.089  -6.100  1.00  0.00           H  
ATOM    211  C   PRO A  16      18.753  24.077  -7.040  1.00  0.00           C  
ATOM    212  CB  PRO A  16      16.384  24.924  -6.962  1.00  0.00           C  
ATOM    213  HB2 PRO A  16      16.856  25.718  -7.541  1.00  0.00           H  
ATOM    214  HB3 PRO A  16      15.788  24.287  -7.615  1.00  0.00           H  
ATOM    215  O   PRO A  16      18.666  23.880  -8.250  1.00  0.00           O  
ATOM    216  CG  PRO A  16      15.536  25.564  -5.873  1.00  0.00           C  
ATOM    217  HG2 PRO A  16      15.088  26.501  -6.203  1.00  0.00           H  
ATOM    218  HG3 PRO A  16      14.769  24.861  -5.549  1.00  0.00           H  
ATOM    219  CD  PRO A  16      16.532  25.781  -4.747  1.00  0.00           C  
ATOM    220  HD2 PRO A  16      15.981  25.759  -3.806  1.00  0.00           H  
ATOM    221  HD3 PRO A  16      17.033  26.740  -4.874  1.00  0.00           H  
ATOM    222  N   THR A  17      19.939  24.306  -6.470  1.00  0.00           N  
ATOM    223  H   THR A  17      19.975  24.386  -5.464  1.00  0.00           H  
ATOM    224  CA  THR A  17      21.153  24.641  -7.240  1.00  0.00           C  
ATOM    225  HA  THR A  17      20.874  24.727  -8.290  1.00  0.00           H  
ATOM    226  C   THR A  17      22.268  23.584  -7.268  1.00  0.00           C  
ATOM    227  CB  THR A  17      21.678  26.030  -6.843  1.00  0.00           C  
ATOM    228  HB  THR A  17      22.644  26.194  -7.320  1.00  0.00           H  
ATOM    229  O   THR A  17      23.244  23.769  -7.998  1.00  0.00           O  
ATOM    230  CG2 THR A  17      20.729  27.140  -7.299  1.00  0.00           C  
ATOM    231 HG21 THR A  17      19.765  27.037  -6.801  1.00  0.00           H  
ATOM    232 HG22 THR A  17      21.159  28.108  -7.042  1.00  0.00           H  
ATOM    233 HG23 THR A  17      20.588  27.083  -8.379  1.00  0.00           H  
ATOM    234  OG1 THR A  17      21.829  26.173  -5.449  1.00  0.00           O  
ATOM    235  HG1 THR A  17      20.990  26.424  -5.055  1.00  0.00           H  
ATOM    236  N   ASP A  18      22.128  22.441  -6.589  1.00  0.00           N  
ATOM    237  H   ASP A  18      21.324  22.324  -5.989  1.00  0.00           H  
ATOM    238  CA  ASP A  18      23.148  21.378  -6.617  1.00  0.00           C  
ATOM    239  HA  ASP A  18      24.122  21.852  -6.736  1.00  0.00           H  
ATOM    240  C   ASP A  18      23.006  20.448  -7.841  1.00  0.00           C  
ATOM    241  CB  ASP A  18      23.193  20.614  -5.278  1.00  0.00           C  
ATOM    242  HB2 ASP A  18      23.591  19.616  -5.460  1.00  0.00           H  
ATOM    243  HB3 ASP A  18      22.181  20.500  -4.888  1.00  0.00           H  
ATOM    244  O   ASP A  18      22.347  19.407  -7.815  1.00  0.00           O  
ATOM    245  CG  ASP A  18      24.099  21.264  -4.220  1.00  0.00           C  
ATOM    246  OD1 ASP A  18      25.068  21.959  -4.606  1.00  0.00           O  
ATOM    247  OD2 ASP A  18      23.870  20.989  -3.022  1.00  0.00           O  
ATOM    248  N   HIS A  19      23.673  20.808  -8.942  1.00  0.00           N  
ATOM    249  H   HIS A  19      24.118  21.715  -8.931  1.00  0.00           H  
ATOM    250  CA  HIS A  19      23.813  19.959 -10.129  1.00  0.00           C  
ATOM    251  HA  HIS A  19      22.975  19.263 -10.164  1.00  0.00           H  
ATOM    252  C   HIS A  19      25.106  19.127 -10.076  1.00  0.00           C  
ATOM    253  CB  HIS A  19      23.743  20.813 -11.403  1.00  0.00           C  
ATOM    254  HB2 HIS A  19      23.986  20.184 -12.260  1.00  0.00           H  
ATOM    255  HB3 HIS A  19      24.492  21.603 -11.349  1.00  0.00           H  
ATOM    256  O   HIS A  19      26.205  19.630 -10.311  1.00  0.00           O  
ATOM    257  CG  HIS A  19      22.388  21.428 -11.653  1.00  0.00           C  
ATOM    258  CD2 HIS A  19      22.098  22.764 -11.729  1.00  0.00           C  
ATOM    259  HD2 HIS A  19      22.802  23.573 -11.600  1.00  0.00           H  
ATOM    260  ND1 HIS A  19      21.208  20.748 -11.861  1.00  0.00           N  
ATOM    261  HD1 HIS A  19      21.073  19.748 -11.807  1.00  0.00           H  
ATOM    262  CE1 HIS A  19      20.235  21.653 -12.056  1.00  0.00           C  
ATOM    263  HE1 HIS A  19      19.193  21.422 -12.218  1.00  0.00           H  
ATOM    264  NE2 HIS A  19      20.735  22.897 -12.006  1.00  0.00           N  
ATOM    265  N   VAL A  20      24.988  17.817  -9.838  1.00  0.00           N  
ATOM    266  H   VAL A  20      24.074  17.468  -9.587  1.00  0.00           H  
ATOM    267  CA  VAL A  20      26.074  16.857 -10.106  1.00  0.00           C  
ATOM    268  HA  VAL A  20      27.029  17.354  -9.938  1.00  0.00           H  
ATOM    269  C   VAL A  20      26.007  16.439 -11.576  1.00  0.00           C  
ATOM    270  CB  VAL A  20      26.022  15.641  -9.159  1.00  0.00           C  
ATOM    271  HB  VAL A  20      25.049  15.156  -9.241  1.00  0.00           H  
ATOM    272  O   VAL A  20      25.097  15.711 -11.971  1.00  0.00           O  
ATOM    273  CG1 VAL A  20      27.108  14.604  -9.491  1.00  0.00           C  
ATOM    274 HG11 VAL A  20      28.088  15.082  -9.486  1.00  0.00           H  
ATOM    275 HG12 VAL A  20      27.104  13.806  -8.748  1.00  0.00           H  
ATOM    276 HG13 VAL A  20      26.929  14.169 -10.474  1.00  0.00           H  
ATOM    277  CG2 VAL A  20      26.228  16.074  -7.702  1.00  0.00           C  
ATOM    278 HG21 VAL A  20      27.188  16.577  -7.588  1.00  0.00           H  
ATOM    279 HG22 VAL A  20      26.191  15.210  -7.038  1.00  0.00           H  
ATOM    280 HG23 VAL A  20      25.439  16.763  -7.401  1.00  0.00           H  
ATOM    281  N   ASN A  21      26.992  16.868 -12.372  1.00  0.00           N  
ATOM    282  H   ASN A  21      27.630  17.552 -11.991  1.00  0.00           H  
ATOM    283  CA  ASN A  21      27.143  16.504 -13.786  1.00  0.00           C  
ATOM    284  HA  ASN A  21      26.246  16.806 -14.327  1.00  0.00           H  
ATOM    285  C   ASN A  21      27.296  14.982 -13.968  1.00  0.00           C  
ATOM    286  CB  ASN A  21      28.358  17.252 -14.386  1.00  0.00           C  
ATOM    287  HB2 ASN A  21      29.183  17.257 -13.672  1.00  0.00           H  
ATOM    288  HB3 ASN A  21      28.691  16.721 -15.277  1.00  0.00           H  
ATOM    289  O   ASN A  21      28.387  14.425 -13.821  1.00  0.00           O  
ATOM    290  CG  ASN A  21      28.058  18.671 -14.836  1.00  0.00           C  
ATOM    291  ND2 ASN A  21      29.066  19.489 -15.029  1.00  0.00           N  
ATOM    292 HD21 ASN A  21      30.021  19.175 -14.935  1.00  0.00           H  
ATOM    293 HD22 ASN A  21      28.805  20.399 -15.382  1.00  0.00           H  
ATOM    294  OD1 ASN A  21      26.929  19.065 -15.044  1.00  0.00           O  
ATOM    295  N   LEU A  22      26.210  14.301 -14.339  1.00  0.00           N  
ATOM    296  H   LEU A  22      25.334  14.802 -14.364  1.00  0.00           H  
ATOM    297  CA  LEU A  22      26.297  13.030 -15.059  1.00  0.00           C  
ATOM    298  HA  LEU A  22      26.960  12.350 -14.525  1.00  0.00           H  
ATOM    299  C   LEU A  22      26.892  13.312 -16.444  1.00  0.00           C  
ATOM    300  CB  LEU A  22      24.894  12.405 -15.181  1.00  0.00           C  
ATOM    301  HB2 LEU A  22      24.189  13.194 -15.444  1.00  0.00           H  
ATOM    302  HB3 LEU A  22      24.893  11.685 -15.999  1.00  0.00           H  
ATOM    303  O   LEU A  22      26.544  14.317 -17.062  1.00  0.00           O  
ATOM    304  CG  LEU A  22      24.406  11.684 -13.912  1.00  0.00           C  
ATOM    305  HG  LEU A  22      24.688  12.252 -13.026  1.00  0.00           H  
ATOM    306  CD1 LEU A  22      22.888  11.554 -13.944  1.00  0.00           C  
ATOM    307 HD11 LEU A  22      22.432  12.543 -13.931  1.00  0.00           H  
ATOM    308 HD12 LEU A  22      22.571  11.037 -14.850  1.00  0.00           H  
ATOM    309 HD13 LEU A  22      22.533  10.983 -13.086  1.00  0.00           H  
ATOM    310  CD2 LEU A  22      24.998  10.274 -13.821  1.00  0.00           C  
ATOM    311 HD21 LEU A  22      24.627   9.780 -12.923  1.00  0.00           H  
ATOM    312 HD22 LEU A  22      26.086  10.324 -13.773  1.00  0.00           H  
ATOM    313 HD23 LEU A  22      24.696   9.685 -14.688  1.00  0.00           H  
ATOM    314  N   LYS A  23      27.749  12.420 -16.960  1.00  0.00           N  
ATOM    315  H   LYS A  23      27.977  11.612 -16.398  1.00  0.00           H  
ATOM    316  CA  LYS A  23      28.182  12.442 -18.370  1.00  0.00           C  
ATOM    317  HA  LYS A  23      28.550  13.437 -18.620  1.00  0.00           H  
ATOM    318  C   LYS A  23      26.971  12.174 -19.279  1.00  0.00           C  
ATOM    319  CB  LYS A  23      29.295  11.409 -18.631  1.00  0.00           C  
ATOM    320  HB2 LYS A  23      29.014  10.456 -18.183  1.00  0.00           H  
ATOM    321  HB3 LYS A  23      29.362  11.261 -19.709  1.00  0.00           H  
ATOM    322  O   LYS A  23      26.788  11.061 -19.755  1.00  0.00           O  
ATOM    323  CG  LYS A  23      30.689  11.822 -18.146  1.00  0.00           C  
ATOM    324  HG2 LYS A  23      30.690  11.923 -17.060  1.00  0.00           H  
ATOM    325  HG3 LYS A  23      30.960  12.776 -18.598  1.00  0.00           H  
ATOM    326  CD  LYS A  23      31.698  10.745 -18.574  1.00  0.00           C  
ATOM    327  HD2 LYS A  23      31.620  10.598 -19.651  1.00  0.00           H  
ATOM    328  HD3 LYS A  23      31.450   9.810 -18.072  1.00  0.00           H  
ATOM    329  CE  LYS A  23      33.129  11.157 -18.227  1.00  0.00           C  
ATOM    330  HE2 LYS A  23      33.196  11.313 -17.150  1.00  0.00           H  
ATOM    331  HE3 LYS A  23      33.340  12.109 -18.715  1.00  0.00           H  
ATOM    332  NZ  LYS A  23      34.097  10.123 -18.668  1.00  0.00           N  
ATOM    333  HZ1 LYS A  23      35.041  10.406 -18.446  1.00  0.00           H  
ATOM    334  HZ2 LYS A  23      33.897   9.244 -18.214  1.00  0.00           H  
ATOM    335  HZ3 LYS A  23      34.023   9.992 -19.667  1.00  0.00           H  
ATOM    336  N   THR A  24      26.136  13.185 -19.480  1.00  0.00           N  
ATOM    337  H   THR A  24      26.306  14.033 -18.958  1.00  0.00           H  
ATOM    338  CA  THR A  24      24.976  13.190 -20.387  1.00  0.00           C  
ATOM    339  HA  THR A  24      24.757  12.168 -20.698  1.00  0.00           H  
ATOM    340  C   THR A  24      25.277  13.957 -21.682  1.00  0.00           C  
ATOM    341  CB  THR A  24      23.714  13.724 -19.684  1.00  0.00           C  
ATOM    342  HB  THR A  24      22.935  13.908 -20.423  1.00  0.00           H  
ATOM    343  O   THR A  24      24.426  14.044 -22.559  1.00  0.00           O  
ATOM    344  CG2 THR A  24      23.177  12.728 -18.656  1.00  0.00           C  
ATOM    345 HG21 THR A  24      23.945  12.488 -17.920  1.00  0.00           H  
ATOM    346 HG22 THR A  24      22.866  11.815 -19.164  1.00  0.00           H  
ATOM    347 HG23 THR A  24      22.309  13.157 -18.154  1.00  0.00           H  
ATOM    348  OG1 THR A  24      23.990  14.922 -18.995  1.00  0.00           O  
ATOM    349  HG1 THR A  24      24.515  14.734 -18.214  1.00  0.00           H  
ATOM    350  N   ASP A  25      26.520  14.427 -21.850  1.00  0.00           N  
ATOM    351  H   ASP A  25      27.132  14.345 -21.051  1.00  0.00           H  
ATOM    352  CA  ASP A  25      27.007  15.336 -22.904  1.00  0.00           C  
ATOM    353  HA  ASP A  25      26.329  16.190 -22.936  1.00  0.00           H  
ATOM    354  C   ASP A  25      27.012  14.785 -24.353  1.00  0.00           C  
ATOM    355  CB  ASP A  25      28.409  15.858 -22.493  1.00  0.00           C  
ATOM    356  HB2 ASP A  25      29.007  15.023 -22.128  1.00  0.00           H  
ATOM    357  HB3 ASP A  25      28.932  16.277 -23.353  1.00  0.00           H  
ATOM    358  O   ASP A  25      27.850  15.183 -25.159  1.00  0.00           O  
ATOM    359  CG  ASP A  25      28.394  16.981 -21.457  1.00  0.00           C  
ATOM    360  OD1 ASP A  25      27.391  17.721 -21.400  1.00  0.00           O  
ATOM    361  OD2 ASP A  25      29.416  17.087 -20.740  1.00  0.00           O  
ATOM    362  N   THR A  26      26.106  13.880 -24.747  1.00  0.00           N  
ATOM    363  H   THR A  26      25.361  13.652 -24.105  1.00  0.00           H  
ATOM    364  CA  THR A  26      26.040  13.405 -26.152  1.00  0.00           C  
ATOM    365  HA  THR A  26      26.446  14.199 -26.779  1.00  0.00           H  
ATOM    366  C   THR A  26      24.654  13.204 -26.773  1.00  0.00           C  
ATOM    367  CB  THR A  26      26.936  12.174 -26.405  1.00  0.00           C  
ATOM    368  HB  THR A  26      26.619  11.647 -27.305  1.00  0.00           H  
ATOM    369  O   THR A  26      24.611  12.870 -27.952  1.00  0.00           O  
ATOM    370  CG2 THR A  26      28.411  12.544 -26.578  1.00  0.00           C  
ATOM    371 HG21 THR A  26      28.961  11.664 -26.911  1.00  0.00           H  
ATOM    372 HG22 THR A  26      28.509  13.327 -27.330  1.00  0.00           H  
ATOM    373 HG23 THR A  26      28.835  12.890 -25.635  1.00  0.00           H  
ATOM    374  OG1 THR A  26      26.878  11.295 -25.307  1.00  0.00           O  
ATOM    375  HG1 THR A  26      26.860  11.875 -24.542  1.00  0.00           H  
ATOM    376  N   ASP A  27      23.533  13.517 -26.113  1.00  0.00           N  
ATOM    377  H   ASP A  27      23.574  13.800 -25.144  1.00  0.00           H  
ATOM    378  CA  ASP A  27      22.200  13.427 -26.760  1.00  0.00           C  
ATOM    379  HA  ASP A  27      22.244  12.641 -27.514  1.00  0.00           H  
ATOM    380  C   ASP A  27      21.835  14.710 -27.566  1.00  0.00           C  
ATOM    381  CB  ASP A  27      21.133  12.952 -25.746  1.00  0.00           C  
ATOM    382  HB2 ASP A  27      21.150  13.612 -24.879  1.00  0.00           H  
ATOM    383  HB3 ASP A  27      20.148  13.025 -26.207  1.00  0.00           H  
ATOM    384  O   ASP A  27      20.674  15.072 -27.739  1.00  0.00           O  
ATOM    385  CG  ASP A  27      21.310  11.487 -25.279  1.00  0.00           C  
ATOM    386  OD1 ASP A  27      21.990  10.694 -25.969  1.00  0.00           O  
ATOM    387  OD2 ASP A  27      20.800  11.136 -24.186  1.00  0.00           O  
ATOM    388  N   ALA A  28      22.844  15.430 -28.073  1.00  0.00           N  
ATOM    389  H   ALA A  28      23.763  15.016 -27.998  1.00  0.00           H  
ATOM    390  CA  ALA A  28      22.750  16.798 -28.599  1.00  0.00           C  
ATOM    391  HA  ALA A  28      22.004  17.319 -28.000  1.00  0.00           H  
ATOM    392  C   ALA A  28      22.267  16.933 -30.066  1.00  0.00           C  
ATOM    393  CB  ALA A  28      24.100  17.495 -28.348  1.00  0.00           C  
ATOM    394  HB1 ALA A  28      24.367  17.412 -27.295  1.00  0.00           H  
ATOM    395  HB2 ALA A  28      24.876  17.031 -28.957  1.00  0.00           H  
ATOM    396  HB3 ALA A  28      24.026  18.552 -28.606  1.00  0.00           H  
ATOM    397  O   ALA A  28      22.590  17.929 -30.715  1.00  0.00           O  
ATOM    398  N   SER A  29      21.517  15.970 -30.619  1.00  0.00           N  
ATOM    399  H   SER A  29      21.262  15.171 -30.055  1.00  0.00           H  
ATOM    400  CA  SER A  29      21.119  16.000 -32.043  1.00  0.00           C  
ATOM    401  HA  SER A  29      21.496  16.924 -32.481  1.00  0.00           H  
ATOM    402  C   SER A  29      19.619  16.064 -32.346  1.00  0.00           C  
ATOM    403  CB  SER A  29      21.813  14.890 -32.838  1.00  0.00           C  
ATOM    404  HB2 SER A  29      22.886  14.943 -32.655  1.00  0.00           H  
ATOM    405  HB3 SER A  29      21.640  15.044 -33.903  1.00  0.00           H  
ATOM    406  O   SER A  29      19.273  16.146 -33.521  1.00  0.00           O  
ATOM    407  OG  SER A  29      21.351  13.606 -32.480  1.00  0.00           O  
ATOM    408  HG  SER A  29      20.457  13.480 -32.806  1.00  0.00           H  
ATOM    409  N   GLU A  30      18.719  16.088 -31.358  1.00  0.00           N  
ATOM    410  H   GLU A  30      19.030  16.055 -30.397  1.00  0.00           H  
ATOM    411  CA  GLU A  30      17.267  16.148 -31.610  1.00  0.00           C  
ATOM    412  HA  GLU A  30      17.096  16.550 -32.609  1.00  0.00           H  
ATOM    413  C   GLU A  30      16.540  17.090 -30.636  1.00  0.00           C  
ATOM    414  CB  GLU A  30      16.663  14.734 -31.583  1.00  0.00           C  
ATOM    415  HB2 GLU A  30      16.947  14.243 -30.652  1.00  0.00           H  
ATOM    416  HB3 GLU A  30      15.577  14.820 -31.616  1.00  0.00           H  
ATOM    417  O   GLU A  30      16.882  17.169 -29.458  1.00  0.00           O  
ATOM    418  CG  GLU A  30      17.123  13.891 -32.789  1.00  0.00           C  
ATOM    419  HG2 GLU A  30      18.205  13.764 -32.747  1.00  0.00           H  
ATOM    420  HG3 GLU A  30      16.874  14.430 -33.703  1.00  0.00           H  
ATOM    421  CD  GLU A  30      16.493  12.497 -32.837  1.00  0.00           C  
ATOM    422  OE1 GLU A  30      16.547  11.885 -33.923  1.00  0.00           O  
ATOM    423  OE2 GLU A  30      15.998  12.051 -31.778  1.00  0.00           O  
ATOM    424  N   ASN A  31      15.522  17.814 -31.125  1.00  0.00           N  
ATOM    425  H   ASN A  31      15.277  17.681 -32.095  1.00  0.00           H  
ATOM    426  CA  ASN A  31      14.639  18.661 -30.310  1.00  0.00           C  
ATOM    427  HA  ASN A  31      15.244  19.295 -29.662  1.00  0.00           H  
ATOM    428  C   ASN A  31      13.752  17.783 -29.404  1.00  0.00           C  
ATOM    429  CB  ASN A  31      13.779  19.559 -31.229  1.00  0.00           C  
ATOM    430  HB2 ASN A  31      12.958  19.970 -30.642  1.00  0.00           H  
ATOM    431  HB3 ASN A  31      13.341  18.949 -32.019  1.00  0.00           H  
ATOM    432  O   ASN A  31      12.592  17.525 -29.727  1.00  0.00           O  
ATOM    433  CG  ASN A  31      14.500  20.747 -31.837  1.00  0.00           C  
ATOM    434  ND2 ASN A  31      14.020  21.242 -32.955  1.00  0.00           N  
ATOM    435 HD21 ASN A  31      14.518  22.037 -33.330  1.00  0.00           H  
ATOM    436 HD22 ASN A  31      13.208  20.824 -33.386  1.00  0.00           H  
ATOM    437  OD1 ASN A  31      15.467  21.279 -31.324  1.00  0.00           O  
ATOM    438  N   ARG A  32      14.305  17.296 -28.288  1.00  0.00           N  
ATOM    439  H   ARG A  32      15.293  17.460 -28.157  1.00  0.00           H  
ATOM    440  CA  ARG A  32      13.581  16.503 -27.281  1.00  0.00           C  
ATOM    441  HA  ARG A  32      13.051  15.696 -27.786  1.00  0.00           H  
ATOM    442  C   ARG A  32      12.522  17.350 -26.580  1.00  0.00           C  
ATOM    443  CB  ARG A  32      14.565  15.911 -26.252  1.00  0.00           C  
ATOM    444  HB2 ARG A  32      14.004  15.338 -25.514  1.00  0.00           H  
ATOM    445  HB3 ARG A  32      15.059  16.729 -25.729  1.00  0.00           H  
ATOM    446  O   ARG A  32      12.761  18.524 -26.287  1.00  0.00           O  
ATOM    447  CG  ARG A  32      15.647  15.003 -26.857  1.00  0.00           C  
ATOM    448  HG2 ARG A  32      16.333  14.698 -26.067  1.00  0.00           H  
ATOM    449  HG3 ARG A  32      16.219  15.549 -27.608  1.00  0.00           H  
ATOM    450  CD  ARG A  32      15.036  13.750 -27.480  1.00  0.00           C  
ATOM    451  HD2 ARG A  32      14.610  13.146 -26.679  1.00  0.00           H  
ATOM    452  HD3 ARG A  32      14.242  14.021 -28.176  1.00  0.00           H  
ATOM    453  NE  ARG A  32      16.035  12.972 -28.221  1.00  0.00           N  
ATOM    454  HE  ARG A  32      16.901  13.409 -28.501  1.00  0.00           H  
ATOM    455  NH1 ARG A  32      14.842  11.028 -28.265  1.00  0.00           N  
ATOM    456 HH11 ARG A  32      14.818  10.054 -28.530  1.00  0.00           H  
ATOM    457 HH12 ARG A  32      14.120  11.400 -27.664  1.00  0.00           H  
ATOM    458  NH2 ARG A  32      16.795  11.184 -29.336  1.00  0.00           N  
ATOM    459 HH21 ARG A  32      16.779  11.573 -30.268  1.00  0.00           H  
ATOM    460 HH22 ARG A  32      16.750  10.180 -29.435  1.00  0.00           H  
ATOM    461  CZ  ARG A  32      15.883  11.724 -28.599  1.00  0.00           C  
ATOM    462  N   ARG A  33      11.356  16.765 -26.284  1.00  0.00           N  
ATOM    463  H   ARG A  33      11.255  15.773 -26.449  1.00  0.00           H  
ATOM    464  CA  ARG A  33      10.358  17.436 -25.440  1.00  0.00           C  
ATOM    465  HA  ARG A  33      10.317  18.487 -25.729  1.00  0.00           H  
ATOM    466  C   ARG A  33      10.819  17.381 -23.985  1.00  0.00           C  
ATOM    467  CB  ARG A  33       8.951  16.840 -25.597  1.00  0.00           C  
ATOM    468  HB2 ARG A  33       8.948  15.826 -25.197  1.00  0.00           H  
ATOM    469  HB3 ARG A  33       8.266  17.422 -24.979  1.00  0.00           H  
ATOM    470  O   ARG A  33      11.536  16.474 -23.572  1.00  0.00           O  
ATOM    471  CG  ARG A  33       8.409  16.806 -27.035  1.00  0.00           C  
ATOM    472  HG2 ARG A  33       8.207  17.822 -27.376  1.00  0.00           H  
ATOM    473  HG3 ARG A  33       9.146  16.353 -27.698  1.00  0.00           H  
ATOM    474  CD  ARG A  33       7.130  15.961 -27.107  1.00  0.00           C  
ATOM    475  HD2 ARG A  33       6.783  15.928 -28.140  1.00  0.00           H  
ATOM    476  HD3 ARG A  33       7.374  14.945 -26.798  1.00  0.00           H  
ATOM    477  NE  ARG A  33       6.057  16.500 -26.250  1.00  0.00           N  
ATOM    478  HE  ARG A  33       6.121  17.466 -25.964  1.00  0.00           H  
ATOM    479  NH1 ARG A  33       4.800  14.579 -26.037  1.00  0.00           N  
ATOM    480 HH11 ARG A  33       4.037  14.106 -25.574  1.00  0.00           H  
ATOM    481 HH12 ARG A  33       5.564  13.979 -26.313  1.00  0.00           H  
ATOM    482  NH2 ARG A  33       4.105  16.473 -25.114  1.00  0.00           N  
ATOM    483 HH21 ARG A  33       3.206  16.034 -24.980  1.00  0.00           H  
ATOM    484 HH22 ARG A  33       4.174  17.447 -24.855  1.00  0.00           H  
ATOM    485  CZ  ARG A  33       5.000  15.842 -25.809  1.00  0.00           C  
ATOM    486  N   MET A  34      10.391  18.367 -23.207  1.00  0.00           N  
ATOM    487  H   MET A  34       9.774  19.061 -23.606  1.00  0.00           H  
ATOM    488  CA  MET A  34      10.548  18.372 -21.756  1.00  0.00           C  
ATOM    489  HA  MET A  34      11.074  17.475 -21.431  1.00  0.00           H  
ATOM    490  C   MET A  34       9.156  18.359 -21.131  1.00  0.00           C  
ATOM    491  CB  MET A  34      11.358  19.595 -21.298  1.00  0.00           C  
ATOM    492  HB2 MET A  34      10.849  20.506 -21.614  1.00  0.00           H  
ATOM    493  HB3 MET A  34      11.406  19.590 -20.209  1.00  0.00           H  
ATOM    494  O   MET A  34       8.317  19.182 -21.495  1.00  0.00           O  
ATOM    495  CG  MET A  34      12.791  19.594 -21.846  1.00  0.00           C  
ATOM    496  HG2 MET A  34      12.762  19.748 -22.925  1.00  0.00           H  
ATOM    497  HG3 MET A  34      13.229  18.613 -21.661  1.00  0.00           H  
ATOM    498  SD  MET A  34      13.891  20.839 -21.108  1.00  0.00           S  
ATOM    499  CE  MET A  34      13.048  22.373 -21.581  1.00  0.00           C  
ATOM    500  HE1 MET A  34      13.655  23.225 -21.276  1.00  0.00           H  
ATOM    501  HE2 MET A  34      12.080  22.430 -21.084  1.00  0.00           H  
ATOM    502  HE3 MET A  34      12.908  22.395 -22.662  1.00  0.00           H  
ATOM    503  N   GLY A  35       8.919  17.454 -20.180  1.00  0.00           N  
ATOM    504  H   GLY A  35       9.608  16.738 -19.995  1.00  0.00           H  
ATOM    505  CA  GLY A  35       7.659  17.380 -19.431  1.00  0.00           C  
ATOM    506  HA2 GLY A  35       6.820  17.341 -20.125  1.00  0.00           H  
ATOM    507  HA3 GLY A  35       7.652  16.467 -18.836  1.00  0.00           H  
ATOM    508  C   GLY A  35       7.457  18.569 -18.484  1.00  0.00           C  
ATOM    509  O   GLY A  35       6.349  18.804 -18.010  1.00  0.00           O  
ATOM    510  N   ASN A  36       8.516  19.357 -18.241  1.00  0.00           N  
ATOM    511  H   ASN A  36       9.377  19.123 -18.714  1.00  0.00           H  
ATOM    512  CA  ASN A  36       8.544  20.489 -17.309  1.00  0.00           C  
ATOM    513  HA  ASN A  36       9.586  20.792 -17.208  1.00  0.00           H  
ATOM    514  C   ASN A  36       8.105  20.103 -15.884  1.00  0.00           C  
ATOM    515  CB  ASN A  36       7.778  21.689 -17.897  1.00  0.00           C  
ATOM    516  HB2 ASN A  36       6.735  21.409 -18.048  1.00  0.00           H  
ATOM    517  HB3 ASN A  36       7.802  22.516 -17.188  1.00  0.00           H  
ATOM    518  O   ASN A  36       7.468  20.895 -15.185  1.00  0.00           O  
ATOM    519  CG  ASN A  36       8.366  22.197 -19.198  1.00  0.00           C  
ATOM    520  ND2 ASN A  36       7.534  22.619 -20.120  1.00  0.00           N  
ATOM    521 HD21 ASN A  36       7.949  22.847 -21.013  1.00  0.00           H  
ATOM    522 HD22 ASN A  36       6.542  22.480 -19.996  1.00  0.00           H  
ATOM    523  OD1 ASN A  36       9.568  22.246 -19.403  1.00  0.00           O  
ATOM    524  N   TYR A  37       8.443  18.887 -15.447  1.00  0.00           N  
ATOM    525  H   TYR A  37       8.934  18.254 -16.062  1.00  0.00           H  
ATOM    526  CA  TYR A  37       8.186  18.449 -14.080  1.00  0.00           C  
ATOM    527  HA  TYR A  37       7.131  18.620 -13.868  1.00  0.00           H  
ATOM    528  C   TYR A  37       9.011  19.271 -13.089  1.00  0.00           C  
ATOM    529  CB  TYR A  37       8.463  16.951 -13.916  1.00  0.00           C  
ATOM    530  HB2 TYR A  37       9.534  16.780 -14.019  1.00  0.00           H  
ATOM    531  HB3 TYR A  37       8.179  16.648 -12.909  1.00  0.00           H  
ATOM    532  O   TYR A  37      10.163  19.632 -13.341  1.00  0.00           O  
ATOM    533  CG  TYR A  37       7.717  16.077 -14.904  1.00  0.00           C  
ATOM    534  CD1 TYR A  37       6.306  16.055 -14.934  1.00  0.00           C  
ATOM    535  HD1 TYR A  37       5.737  16.654 -14.238  1.00  0.00           H  
ATOM    536  CD2 TYR A  37       8.446  15.279 -15.799  1.00  0.00           C  
ATOM    537  HD2 TYR A  37       9.525  15.259 -15.754  1.00  0.00           H  
ATOM    538  CE1 TYR A  37       5.630  15.244 -15.871  1.00  0.00           C  
ATOM    539  HE1 TYR A  37       4.551  15.226 -15.914  1.00  0.00           H  
ATOM    540  CE2 TYR A  37       7.773  14.487 -16.746  1.00  0.00           C  
ATOM    541  HE2 TYR A  37       8.311  13.851 -17.433  1.00  0.00           H  
ATOM    542  OH  TYR A  37       5.767  13.758 -17.776  1.00  0.00           O  
ATOM    543  HH  TYR A  37       4.972  13.270 -17.552  1.00  0.00           H  
ATOM    544  CZ  TYR A  37       6.368  14.468 -16.791  1.00  0.00           C  
ATOM    545  N   LYS A  38       8.420  19.563 -11.930  1.00  0.00           N  
ATOM    546  H   LYS A  38       7.502  19.183 -11.753  1.00  0.00           H  
ATOM    547  CA  LYS A  38       9.157  20.194 -10.835  1.00  0.00           C  
ATOM    548  HA  LYS A  38       9.723  21.027 -11.253  1.00  0.00           H  
ATOM    549  C   LYS A  38      10.137  19.185 -10.221  1.00  0.00           C  
ATOM    550  CB  LYS A  38       8.203  20.729  -9.766  1.00  0.00           C  
ATOM    551  HB2 LYS A  38       8.795  21.061  -8.913  1.00  0.00           H  
ATOM    552  HB3 LYS A  38       7.558  19.916  -9.431  1.00  0.00           H  
ATOM    553  O   LYS A  38       9.790  18.007 -10.112  1.00  0.00           O  
ATOM    554  CG  LYS A  38       7.346  21.905 -10.256  1.00  0.00           C  
ATOM    555  HG2 LYS A  38       6.717  21.587 -11.088  1.00  0.00           H  
ATOM    556  HG3 LYS A  38       7.987  22.727 -10.574  1.00  0.00           H  
ATOM    557  CD  LYS A  38       6.464  22.353  -9.088  1.00  0.00           C  
ATOM    558  HD2 LYS A  38       5.891  21.492  -8.746  1.00  0.00           H  
ATOM    559  HD3 LYS A  38       7.095  22.687  -8.264  1.00  0.00           H  
ATOM    560  CE  LYS A  38       5.488  23.468  -9.453  1.00  0.00           C  
ATOM    561  HE2 LYS A  38       6.041  24.385  -9.656  1.00  0.00           H  
ATOM    562  HE3 LYS A  38       4.944  23.176 -10.351  1.00  0.00           H  
ATOM    563  NZ  LYS A  38       4.543  23.652  -8.325  1.00  0.00           N  
ATOM    564  HZ1 LYS A  38       3.807  24.321  -8.503  1.00  0.00           H  
ATOM    565  HZ2 LYS A  38       5.005  23.868  -7.453  1.00  0.00           H  
ATOM    566  HZ3 LYS A  38       4.128  22.772  -8.054  1.00  0.00           H  
ATOM    567  N   PRO A  39      11.312  19.633  -9.745  1.00  0.00           N  
ATOM    568  CA  PRO A  39      12.187  18.801  -8.929  1.00  0.00           C  
ATOM    569  HA  PRO A  39      12.561  17.982  -9.544  1.00  0.00           H  
ATOM    570  C   PRO A  39      11.457  18.237  -7.705  1.00  0.00           C  
ATOM    571  CB  PRO A  39      13.353  19.703  -8.510  1.00  0.00           C  
ATOM    572  HB2 PRO A  39      14.295  19.155  -8.477  1.00  0.00           H  
ATOM    573  HB3 PRO A  39      13.146  20.159  -7.542  1.00  0.00           H  
ATOM    574  O   PRO A  39      10.489  18.822  -7.211  1.00  0.00           O  
ATOM    575  CG  PRO A  39      13.371  20.790  -9.582  1.00  0.00           C  
ATOM    576  HG2 PRO A  39      13.918  20.434 -10.455  1.00  0.00           H  
ATOM    577  HG3 PRO A  39      13.803  21.720  -9.211  1.00  0.00           H  
ATOM    578  CD  PRO A  39      11.895  20.951  -9.936  1.00  0.00           C  
ATOM    579  HD2 PRO A  39      11.804  21.286 -10.969  1.00  0.00           H  
ATOM    580  HD3 PRO A  39      11.424  21.662  -9.257  1.00  0.00           H  
ATOM    581  N   SER A  40      11.954  17.117  -7.180  1.00  0.00           N  
ATOM    582  H   SER A  40      12.768  16.697  -7.607  1.00  0.00           H  
ATOM    583  CA  SER A  40      11.446  16.572  -5.923  1.00  0.00           C  
ATOM    584  HA  SER A  40      10.381  16.373  -6.040  1.00  0.00           H  
ATOM    585  C   SER A  40      11.646  17.575  -4.787  1.00  0.00           C  
ATOM    586  CB  SER A  40      12.148  15.260  -5.578  1.00  0.00           C  
ATOM    587  HB2 SER A  40      12.157  14.618  -6.459  1.00  0.00           H  
ATOM    588  HB3 SER A  40      13.177  15.453  -5.274  1.00  0.00           H  
ATOM    589  O   SER A  40      12.741  18.097  -4.590  1.00  0.00           O  
ATOM    590  OG  SER A  40      11.450  14.592  -4.546  1.00  0.00           O  
ATOM    591  HG  SER A  40      11.159  13.764  -4.934  1.00  0.00           H  
ATOM    592  N   ILE A  41      10.600  17.815  -3.997  1.00  0.00           N  
ATOM    593  H   ILE A  41       9.699  17.457  -4.279  1.00  0.00           H  
ATOM    594  CA  ILE A  41      10.699  18.618  -2.768  1.00  0.00           C  
ATOM    595  HA  ILE A  41      11.286  19.511  -2.986  1.00  0.00           H  
ATOM    596  C   ILE A  41      11.415  17.888  -1.622  1.00  0.00           C  
ATOM    597  CB  ILE A  41       9.302  19.052  -2.297  1.00  0.00           C  
ATOM    598  HB  ILE A  41       9.427  19.599  -1.362  1.00  0.00           H  
ATOM    599  O   ILE A  41      11.650  18.483  -0.565  1.00  0.00           O  
ATOM    600  CG1 ILE A  41       8.405  17.823  -2.027  1.00  0.00           C  
ATOM    601 HG12 ILE A  41       8.045  17.414  -2.971  1.00  0.00           H  
ATOM    602 HG13 ILE A  41       8.967  17.042  -1.515  1.00  0.00           H  
ATOM    603  CG2 ILE A  41       8.669  20.022  -3.305  1.00  0.00           C  
ATOM    604 HG21 ILE A  41       8.450  19.514  -4.244  1.00  0.00           H  
ATOM    605 HG22 ILE A  41       9.356  20.843  -3.513  1.00  0.00           H  
ATOM    606 HG23 ILE A  41       7.744  20.432  -2.899  1.00  0.00           H  
ATOM    607  CD1 ILE A  41       7.214  18.157  -1.144  1.00  0.00           C  
ATOM    608 HD11 ILE A  41       7.576  18.511  -0.179  1.00  0.00           H  
ATOM    609 HD12 ILE A  41       6.619  17.256  -0.995  1.00  0.00           H  
ATOM    610 HD13 ILE A  41       6.603  18.918  -1.629  1.00  0.00           H  
ATOM    611  N   TRP A  42      11.675  16.588  -1.780  1.00  0.00           N  
ATOM    612  H   TRP A  42      11.523  16.170  -2.686  1.00  0.00           H  
ATOM    613  CA  TRP A  42      12.212  15.739  -0.728  1.00  0.00           C  
ATOM    614  HA  TRP A  42      11.894  16.141   0.234  1.00  0.00           H  
ATOM    615  C   TRP A  42      13.734  15.737  -0.760  1.00  0.00           C  
ATOM    616  CB  TRP A  42      11.641  14.325  -0.840  1.00  0.00           C  
ATOM    617  HB2 TRP A  42      12.045  13.736  -0.016  1.00  0.00           H  
ATOM    618  HB3 TRP A  42      11.975  13.874  -1.775  1.00  0.00           H  
ATOM    619  O   TRP A  42      14.354  15.482  -1.790  1.00  0.00           O  
ATOM    620  CG  TRP A  42      10.148  14.263  -0.764  1.00  0.00           C  
ATOM    621  CD1 TRP A  42       9.315  13.958  -1.785  1.00  0.00           C  
ATOM    622  HD1 TRP A  42       9.635  13.704  -2.785  1.00  0.00           H  
ATOM    623  CD2 TRP A  42       9.290  14.540   0.385  1.00  0.00           C  
ATOM    624  CE2 TRP A  42       7.931  14.428  -0.035  1.00  0.00           C  
ATOM    625  CE3 TRP A  42       9.524  14.852   1.744  1.00  0.00           C  
ATOM    626  HE3 TRP A  42      10.542  14.925   2.096  1.00  0.00           H  
ATOM    627  NE1 TRP A  42       8.004  14.042  -1.356  1.00  0.00           N  
ATOM    628  HE1 TRP A  42       7.212  13.811  -1.939  1.00  0.00           H  
ATOM    629  CH2 TRP A  42       7.121  14.906   2.197  1.00  0.00           C  
ATOM    630  HH2 TRP A  42       6.301  15.023   2.889  1.00  0.00           H  
ATOM    631  CZ2 TRP A  42       6.856  14.620   0.846  1.00  0.00           C  
ATOM    632  HZ2 TRP A  42       5.841  14.509   0.495  1.00  0.00           H  
ATOM    633  CZ3 TRP A  42       8.452  15.022   2.642  1.00  0.00           C  
ATOM    634  HZ3 TRP A  42       8.652  15.229   3.683  1.00  0.00           H  
ATOM    635  N   ASN A  43      14.339  15.989   0.399  1.00  0.00           N  
ATOM    636  H   ASN A  43      13.783  16.203   1.214  1.00  0.00           H  
ATOM    637  CA  ASN A  43      15.783  15.966   0.527  1.00  0.00           C  
ATOM    638  HA  ASN A  43      16.191  16.409  -0.382  1.00  0.00           H  
ATOM    639  C   ASN A  43      16.299  14.524   0.598  1.00  0.00           C  
ATOM    640  CB  ASN A  43      16.191  16.849   1.718  1.00  0.00           C  
ATOM    641  HB2 ASN A  43      15.766  16.460   2.644  1.00  0.00           H  
ATOM    642  HB3 ASN A  43      15.781  17.849   1.573  1.00  0.00           H  
ATOM    643  O   ASN A  43      16.076  13.843   1.597  1.00  0.00           O  
ATOM    644  CG  ASN A  43      17.697  16.949   1.882  1.00  0.00           C  
ATOM    645  ND2 ASN A  43      18.194  18.053   2.376  1.00  0.00           N  
ATOM    646 HD21 ASN A  43      19.201  18.123   2.374  1.00  0.00           H  
ATOM    647 HD22 ASN A  43      17.583  18.826   2.602  1.00  0.00           H  
ATOM    648  OD1 ASN A  43      18.437  16.032   1.584  1.00  0.00           O  
ATOM    649  N   TYR A  44      17.005  14.068  -0.437  1.00  0.00           N  
ATOM    650  H   TYR A  44      17.136  14.666  -1.240  1.00  0.00           H  
ATOM    651  CA  TYR A  44      17.517  12.699  -0.503  1.00  0.00           C  
ATOM    652  HA  TYR A  44      16.694  12.022  -0.274  1.00  0.00           H  
ATOM    653  C   TYR A  44      18.610  12.389   0.521  1.00  0.00           C  
ATOM    654  CB  TYR A  44      17.987  12.379  -1.925  1.00  0.00           C  
ATOM    655  HB2 TYR A  44      18.420  13.264  -2.392  1.00  0.00           H  
ATOM    656  HB3 TYR A  44      18.769  11.622  -1.884  1.00  0.00           H  
ATOM    657  O   TYR A  44      18.703  11.241   0.947  1.00  0.00           O  
ATOM    658  CG  TYR A  44      16.857  11.841  -2.769  1.00  0.00           C  
ATOM    659  CD1 TYR A  44      16.615  10.456  -2.779  1.00  0.00           C  
ATOM    660  HD1 TYR A  44      17.263   9.787  -2.232  1.00  0.00           H  
ATOM    661  CD2 TYR A  44      16.012  12.715  -3.479  1.00  0.00           C  
ATOM    662  HD2 TYR A  44      16.186  13.781  -3.455  1.00  0.00           H  
ATOM    663  CE1 TYR A  44      15.526   9.945  -3.500  1.00  0.00           C  
ATOM    664  HE1 TYR A  44      15.339   8.882  -3.522  1.00  0.00           H  
ATOM    665  CE2 TYR A  44      14.937  12.202  -4.227  1.00  0.00           C  
ATOM    666  HE2 TYR A  44      14.284  12.869  -4.771  1.00  0.00           H  
ATOM    667  OH  TYR A  44      13.674  10.297  -4.950  1.00  0.00           O  
ATOM    668  HH  TYR A  44      13.437  10.853  -5.696  1.00  0.00           H  
ATOM    669  CZ  TYR A  44      14.695  10.814  -4.232  1.00  0.00           C  
ATOM    670  N   ASP A  45      19.392  13.366   0.980  1.00  0.00           N  
ATOM    671  H   ASP A  45      19.279  14.309   0.636  1.00  0.00           H  
ATOM    672  CA  ASP A  45      20.332  13.151   2.088  1.00  0.00           C  
ATOM    673  HA  ASP A  45      20.939  12.269   1.884  1.00  0.00           H  
ATOM    674  C   ASP A  45      19.570  12.897   3.390  1.00  0.00           C  
ATOM    675  CB  ASP A  45      21.277  14.349   2.255  1.00  0.00           C  
ATOM    676  HB2 ASP A  45      20.699  15.263   2.395  1.00  0.00           H  
ATOM    677  HB3 ASP A  45      21.867  14.195   3.158  1.00  0.00           H  
ATOM    678  O   ASP A  45      19.877  11.960   4.130  1.00  0.00           O  
ATOM    679  CG  ASP A  45      22.249  14.525   1.089  1.00  0.00           C  
ATOM    680  OD1 ASP A  45      22.533  13.512   0.406  1.00  0.00           O  
ATOM    681  OD2 ASP A  45      22.728  15.666   0.934  1.00  0.00           O  
ATOM    682  N   PHE A  46      18.505  13.670   3.631  1.00  0.00           N  
ATOM    683  H   PHE A  46      18.293  14.395   2.961  1.00  0.00           H  
ATOM    684  CA  PHE A  46      17.601  13.427   4.754  1.00  0.00           C  
ATOM    685  HA  PHE A  46      18.190  13.404   5.672  1.00  0.00           H  
ATOM    686  C   PHE A  46      16.914  12.062   4.632  1.00  0.00           C  
ATOM    687  CB  PHE A  46      16.577  14.560   4.881  1.00  0.00           C  
ATOM    688  HB2 PHE A  46      17.090  15.476   5.176  1.00  0.00           H  
ATOM    689  HB3 PHE A  46      16.118  14.731   3.908  1.00  0.00           H  
ATOM    690  O   PHE A  46      16.963  11.285   5.583  1.00  0.00           O  
ATOM    691  CG  PHE A  46      15.472  14.262   5.874  1.00  0.00           C  
ATOM    692  CD1 PHE A  46      14.190  13.902   5.416  1.00  0.00           C  
ATOM    693  HD1 PHE A  46      13.987  13.861   4.356  1.00  0.00           H  
ATOM    694  CD2 PHE A  46      15.743  14.279   7.255  1.00  0.00           C  
ATOM    695  HD2 PHE A  46      16.733  14.521   7.611  1.00  0.00           H  
ATOM    696  CE1 PHE A  46      13.180  13.572   6.336  1.00  0.00           C  
ATOM    697  HE1 PHE A  46      12.200  13.291   5.980  1.00  0.00           H  
ATOM    698  CE2 PHE A  46      14.733  13.946   8.174  1.00  0.00           C  
ATOM    699  HE2 PHE A  46      14.947  13.938   9.232  1.00  0.00           H  
ATOM    700  CZ  PHE A  46      13.452  13.595   7.715  1.00  0.00           C  
ATOM    701  HZ  PHE A  46      12.687  13.329   8.429  1.00  0.00           H  
ATOM    702  N   LEU A  47      16.331  11.729   3.474  1.00  0.00           N  
ATOM    703  H   LEU A  47      16.334  12.406   2.724  1.00  0.00           H  
ATOM    704  CA  LEU A  47      15.670  10.437   3.274  1.00  0.00           C  
ATOM    705  HA  LEU A  47      14.889  10.329   4.027  1.00  0.00           H  
ATOM    706  C   LEU A  47      16.644   9.276   3.503  1.00  0.00           C  
ATOM    707  CB  LEU A  47      15.033  10.333   1.876  1.00  0.00           C  
ATOM    708  HB2 LEU A  47      15.809  10.487   1.126  1.00  0.00           H  
ATOM    709  HB3 LEU A  47      14.673   9.310   1.766  1.00  0.00           H  
ATOM    710  O   LEU A  47      16.331   8.375   4.272  1.00  0.00           O  
ATOM    711  CG  LEU A  47      13.854  11.276   1.569  1.00  0.00           C  
ATOM    712  HG  LEU A  47      14.193  12.312   1.545  1.00  0.00           H  
ATOM    713  CD1 LEU A  47      13.294  10.924   0.189  1.00  0.00           C  
ATOM    714 HD11 LEU A  47      12.992   9.877   0.160  1.00  0.00           H  
ATOM    715 HD12 LEU A  47      14.054  11.097  -0.573  1.00  0.00           H  
ATOM    716 HD13 LEU A  47      12.425  11.541  -0.040  1.00  0.00           H  
ATOM    717  CD2 LEU A  47      12.720  11.181   2.591  1.00  0.00           C  
ATOM    718 HD21 LEU A  47      11.888  11.811   2.277  1.00  0.00           H  
ATOM    719 HD22 LEU A  47      12.378  10.149   2.668  1.00  0.00           H  
ATOM    720 HD23 LEU A  47      13.064  11.523   3.567  1.00  0.00           H  
ATOM    721  N   GLN A  48      17.851   9.324   2.930  1.00  0.00           N  
ATOM    722  H   GLN A  48      18.071  10.107   2.331  1.00  0.00           H  
ATOM    723  CA  GLN A  48      18.891   8.312   3.151  1.00  0.00           C  
ATOM    724  HA  GLN A  48      18.522   7.338   2.830  1.00  0.00           H  
ATOM    725  C   GLN A  48      19.290   8.185   4.626  1.00  0.00           C  
ATOM    726  CB  GLN A  48      20.134   8.674   2.329  1.00  0.00           C  
ATOM    727  HB2 GLN A  48      20.980   8.085   2.685  1.00  0.00           H  
ATOM    728  HB3 GLN A  48      20.375   9.727   2.477  1.00  0.00           H  
ATOM    729  O   GLN A  48      19.565   7.076   5.097  1.00  0.00           O  
ATOM    730  CG  GLN A  48      19.957   8.383   0.836  1.00  0.00           C  
ATOM    731  HG2 GLN A  48      19.064   8.866   0.439  1.00  0.00           H  
ATOM    732  HG3 GLN A  48      19.843   7.306   0.706  1.00  0.00           H  
ATOM    733  CD  GLN A  48      21.178   8.846   0.058  1.00  0.00           C  
ATOM    734  NE2 GLN A  48      21.281  10.124  -0.233  1.00  0.00           N  
ATOM    735 HE21 GLN A  48      22.129  10.468  -0.660  1.00  0.00           H  
ATOM    736 HE22 GLN A  48      20.574  10.771   0.085  1.00  0.00           H  
ATOM    737  OE1 GLN A  48      22.066   8.057  -0.234  1.00  0.00           O  
ATOM    738  N   SER A  49      19.304   9.297   5.368  1.00  0.00           N  
ATOM    739  H   SER A  49      19.134  10.183   4.914  1.00  0.00           H  
ATOM    740  CA  SER A  49      19.628   9.292   6.796  1.00  0.00           C  
ATOM    741  HA  SER A  49      20.586   8.785   6.912  1.00  0.00           H  
ATOM    742  C   SER A  49      18.608   8.518   7.639  1.00  0.00           C  
ATOM    743  CB  SER A  49      19.810  10.721   7.319  1.00  0.00           C  
ATOM    744  HB2 SER A  49      20.419  10.682   8.222  1.00  0.00           H  
ATOM    745  HB3 SER A  49      20.344  11.319   6.580  1.00  0.00           H  
ATOM    746  O   SER A  49      18.980   7.967   8.673  1.00  0.00           O  
ATOM    747  OG  SER A  49      18.584  11.339   7.648  1.00  0.00           O  
ATOM    748  HG  SER A  49      17.997  11.312   6.888  1.00  0.00           H  
ATOM    749  N   LEU A  50      17.356   8.374   7.180  1.00  0.00           N  
ATOM    750  H   LEU A  50      17.104   8.828   6.314  1.00  0.00           H  
ATOM    751  CA  LEU A  50      16.321   7.610   7.889  1.00  0.00           C  
ATOM    752  HA  LEU A  50      16.234   8.004   8.901  1.00  0.00           H  
ATOM    753  C   LEU A  50      16.671   6.118   8.028  1.00  0.00           C  
ATOM    754  CB  LEU A  50      14.963   7.770   7.184  1.00  0.00           C  
ATOM    755  HB2 LEU A  50      15.041   7.374   6.172  1.00  0.00           H  
ATOM    756  HB3 LEU A  50      14.244   7.146   7.715  1.00  0.00           H  
ATOM    757  O   LEU A  50      16.232   5.466   8.973  1.00  0.00           O  
ATOM    758  CG  LEU A  50      14.393   9.198   7.137  1.00  0.00           C  
ATOM    759  HG  LEU A  50      15.120   9.872   6.683  1.00  0.00           H  
ATOM    760  CD1 LEU A  50      13.125   9.220   6.282  1.00  0.00           C  
ATOM    761 HD11 LEU A  50      13.360   8.867   5.278  1.00  0.00           H  
ATOM    762 HD12 LEU A  50      12.746  10.240   6.218  1.00  0.00           H  
ATOM    763 HD13 LEU A  50      12.365   8.571   6.719  1.00  0.00           H  
ATOM    764  CD2 LEU A  50      14.038   9.711   8.535  1.00  0.00           C  
ATOM    765 HD21 LEU A  50      13.591  10.702   8.456  1.00  0.00           H  
ATOM    766 HD22 LEU A  50      13.334   9.037   9.022  1.00  0.00           H  
ATOM    767 HD23 LEU A  50      14.939   9.798   9.143  1.00  0.00           H  
ATOM    768  N   ALA A  51      17.537   5.570   7.169  1.00  0.00           N  
ATOM    769  H   ALA A  51      17.902   6.141   6.420  1.00  0.00           H  
ATOM    770  CA  ALA A  51      18.005   4.190   7.313  1.00  0.00           C  
ATOM    771  HA  ALA A  51      17.150   3.518   7.249  1.00  0.00           H  
ATOM    772  C   ALA A  51      18.701   3.950   8.670  1.00  0.00           C  
ATOM    773  CB  ALA A  51      18.959   3.875   6.158  1.00  0.00           C  
ATOM    774  HB1 ALA A  51      18.446   4.011   5.207  1.00  0.00           H  
ATOM    775  HB2 ALA A  51      19.286   2.837   6.234  1.00  0.00           H  
ATOM    776  HB3 ALA A  51      19.820   4.542   6.204  1.00  0.00           H  
ATOM    777  O   ALA A  51      18.582   2.869   9.248  1.00  0.00           O  
ATOM    778  N   THR A  52      19.408   4.959   9.194  1.00  0.00           N  
ATOM    779  H   THR A  52      19.451   5.828   8.681  1.00  0.00           H  
ATOM    780  CA  THR A  52      20.168   4.891  10.457  1.00  0.00           C  
ATOM    781  HA  THR A  52      20.165   3.867  10.831  1.00  0.00           H  
ATOM    782  C   THR A  52      19.581   5.753  11.572  1.00  0.00           C  
ATOM    783  CB  THR A  52      21.634   5.297  10.233  1.00  0.00           C  
ATOM    784  HB  THR A  52      22.152   5.329  11.192  1.00  0.00           H  
ATOM    785  O   THR A  52      19.774   5.437  12.743  1.00  0.00           O  
ATOM    786  CG2 THR A  52      22.359   4.306   9.321  1.00  0.00           C  
ATOM    787 HG21 THR A  52      22.294   3.303   9.743  1.00  0.00           H  
ATOM    788 HG22 THR A  52      23.408   4.593   9.241  1.00  0.00           H  
ATOM    789 HG23 THR A  52      21.912   4.312   8.327  1.00  0.00           H  
ATOM    790  OG1 THR A  52      21.730   6.558   9.610  1.00  0.00           O  
ATOM    791  HG1 THR A  52      21.906   7.225  10.278  1.00  0.00           H  
ATOM    792  N   HIS A  53      18.866   6.821  11.221  1.00  0.00           N  
ATOM    793  H   HIS A  53      18.809   7.040  10.236  1.00  0.00           H  
ATOM    794  CA  HIS A  53      18.309   7.827  12.129  1.00  0.00           C  
ATOM    795  HA  HIS A  53      18.505   7.518  13.156  1.00  0.00           H  
ATOM    796  C   HIS A  53      16.782   7.941  12.017  1.00  0.00           C  
ATOM    797  CB  HIS A  53      19.007   9.179  11.903  1.00  0.00           C  
ATOM    798  HB2 HIS A  53      18.758   9.546  10.907  1.00  0.00           H  
ATOM    799  HB3 HIS A  53      18.628   9.902  12.625  1.00  0.00           H  
ATOM    800  O   HIS A  53      16.222   9.012  12.239  1.00  0.00           O  
ATOM    801  CG  HIS A  53      20.503   9.120  12.046  1.00  0.00           C  
ATOM    802  CD2 HIS A  53      21.425   9.386  11.073  1.00  0.00           C  
ATOM    803  HD2 HIS A  53      21.204   9.690  10.060  1.00  0.00           H  
ATOM    804  ND1 HIS A  53      21.195   8.740  13.173  1.00  0.00           N  
ATOM    805  HD1 HIS A  53      20.780   8.447  14.045  1.00  0.00           H  
ATOM    806  CE1 HIS A  53      22.505   8.775  12.886  1.00  0.00           C  
ATOM    807  HE1 HIS A  53      23.298   8.515  13.571  1.00  0.00           H  
ATOM    808  NE2 HIS A  53      22.695   9.141  11.609  1.00  0.00           N  
ATOM    809  N   HIS A  54      16.093   6.849  11.674  1.00  0.00           N  
ATOM    810  H   HIS A  54      16.593   5.996  11.468  1.00  0.00           H  
ATOM    811  CA  HIS A  54      14.642   6.763  11.848  1.00  0.00           C  
ATOM    812  HA  HIS A  54      14.171   7.557  11.267  1.00  0.00           H  
ATOM    813  C   HIS A  54      14.262   6.975  13.317  1.00  0.00           C  
ATOM    814  CB  HIS A  54      14.097   5.413  11.349  1.00  0.00           C  
ATOM    815  HB2 HIS A  54      13.033   5.355  11.577  1.00  0.00           H  
ATOM    816  HB3 HIS A  54      14.178   5.365  10.263  1.00  0.00           H  
ATOM    817  O   HIS A  54      15.087   6.832  14.223  1.00  0.00           O  
ATOM    818  CG  HIS A  54      14.771   4.205  11.947  1.00  0.00           C  
ATOM    819  CD2 HIS A  54      14.365   3.497  13.043  1.00  0.00           C  
ATOM    820  HD2 HIS A  54      13.510   3.734  13.659  1.00  0.00           H  
ATOM    821  ND1 HIS A  54      15.928   3.620  11.495  1.00  0.00           N  
ATOM    822  HD1 HIS A  54      16.414   3.876  10.648  1.00  0.00           H  
ATOM    823  CE1 HIS A  54      16.214   2.590  12.309  1.00  0.00           C  
ATOM    824  HE1 HIS A  54      17.067   1.938  12.193  1.00  0.00           H  
ATOM    825  NE2 HIS A  54      15.281   2.461  13.265  1.00  0.00           N  
ATOM    826  N   ASN A  55      12.987   7.268  13.561  1.00  0.00           N  
ATOM    827  H   ASN A  55      12.366   7.391  12.774  1.00  0.00           H  
ATOM    828  CA  ASN A  55      12.433   7.408  14.902  1.00  0.00           C  
ATOM    829  HA  ASN A  55      12.954   8.213  15.420  1.00  0.00           H  
ATOM    830  C   ASN A  55      12.648   6.111  15.701  1.00  0.00           C  
ATOM    831  CB  ASN A  55      10.943   7.783  14.762  1.00  0.00           C  
ATOM    832  HB2 ASN A  55      10.458   7.706  15.736  1.00  0.00           H  
ATOM    833  HB3 ASN A  55      10.453   7.086  14.082  1.00  0.00           H  
ATOM    834  O   ASN A  55      11.893   5.150  15.551  1.00  0.00           O  
ATOM    835  CG  ASN A  55      10.737   9.205  14.263  1.00  0.00           C  
ATOM    836  ND2 ASN A  55       9.635   9.493  13.606  1.00  0.00           N  
ATOM    837 HD21 ASN A  55       9.530  10.448  13.294  1.00  0.00           H  
ATOM    838 HD22 ASN A  55       8.946   8.790  13.380  1.00  0.00           H  
ATOM    839  OD1 ASN A  55      11.535  10.093  14.508  1.00  0.00           O  
ATOM    840  N   ILE A  56      13.692   6.058  16.535  1.00  0.00           N  
ATOM    841  H   ILE A  56      14.354   6.821  16.504  1.00  0.00           H  
ATOM    842  CA  ILE A  56      14.025   4.866  17.321  1.00  0.00           C  
ATOM    843  HA  ILE A  56      14.067   4.016  16.640  1.00  0.00           H  
ATOM    844  C   ILE A  56      12.899   4.623  18.324  1.00  0.00           C  
ATOM    845  CB  ILE A  56      15.405   4.978  18.014  1.00  0.00           C  
ATOM    846  HB  ILE A  56      15.403   5.862  18.651  1.00  0.00           H  
ATOM    847  O   ILE A  56      12.642   5.437  19.213  1.00  0.00           O  
ATOM    848  CG1 ILE A  56      16.525   5.131  16.959  1.00  0.00           C  
ATOM    849 HG12 ILE A  56      16.325   6.019  16.359  1.00  0.00           H  
ATOM    850 HG13 ILE A  56      16.520   4.269  16.292  1.00  0.00           H  
ATOM    851  CG2 ILE A  56      15.662   3.740  18.902  1.00  0.00           C  
ATOM    852 HG21 ILE A  56      16.614   3.840  19.425  1.00  0.00           H  
ATOM    853 HG22 ILE A  56      14.891   3.644  19.667  1.00  0.00           H  
ATOM    854 HG23 ILE A  56      15.679   2.838  18.291  1.00  0.00           H  
ATOM    855  CD1 ILE A  56      17.936   5.302  17.539  1.00  0.00           C  
ATOM    856 HD11 ILE A  56      17.941   6.105  18.276  1.00  0.00           H  
ATOM    857 HD12 ILE A  56      18.624   5.557  16.733  1.00  0.00           H  
ATOM    858 HD13 ILE A  56      18.276   4.374  17.999  1.00  0.00           H  
ATOM    859  N   VAL A  57      12.235   3.476  18.197  1.00  0.00           N  
ATOM    860  H   VAL A  57      12.457   2.867  17.423  1.00  0.00           H  
ATOM    861  CA  VAL A  57      11.228   3.054  19.168  1.00  0.00           C  
ATOM    862  HA  VAL A  57      10.590   3.908  19.398  1.00  0.00           H  
ATOM    863  C   VAL A  57      11.940   2.609  20.438  1.00  0.00           C  
ATOM    864  CB  VAL A  57      10.330   1.930  18.633  1.00  0.00           C  
ATOM    865  HB  VAL A  57      10.928   1.032  18.474  1.00  0.00           H  
ATOM    866  O   VAL A  57      12.602   1.574  20.471  1.00  0.00           O  
ATOM    867  CG1 VAL A  57       9.226   1.620  19.652  1.00  0.00           C  
ATOM    868 HG11 VAL A  57       8.691   0.724  19.336  1.00  0.00           H  
ATOM    869 HG12 VAL A  57       8.532   2.456  19.731  1.00  0.00           H  
ATOM    870 HG13 VAL A  57       9.653   1.410  20.633  1.00  0.00           H  
ATOM    871  CG2 VAL A  57       9.665   2.304  17.305  1.00  0.00           C  
ATOM    872 HG21 VAL A  57       9.075   1.460  16.950  1.00  0.00           H  
ATOM    873 HG22 VAL A  57      10.423   2.515  16.550  1.00  0.00           H  
ATOM    874 HG23 VAL A  57       9.030   3.182  17.425  1.00  0.00           H  
ATOM    875  N   GLU A  58      11.790   3.388  21.503  1.00  0.00           N  
ATOM    876  H   GLU A  58      11.434   4.322  21.360  1.00  0.00           H  
ATOM    877  CA  GLU A  58      12.345   3.030  22.803  1.00  0.00           C  
ATOM    878  HA  GLU A  58      13.419   2.886  22.686  1.00  0.00           H  
ATOM    879  C   GLU A  58      11.740   1.725  23.350  1.00  0.00           C  
ATOM    880  CB  GLU A  58      12.121   4.155  23.811  1.00  0.00           C  
ATOM    881  HB2 GLU A  58      11.053   4.245  24.014  1.00  0.00           H  
ATOM    882  HB3 GLU A  58      12.617   3.854  24.733  1.00  0.00           H  
ATOM    883  O   GLU A  58      10.541   1.466  23.222  1.00  0.00           O  
ATOM    884  CG  GLU A  58      12.667   5.524  23.364  1.00  0.00           C  
ATOM    885  HG2 GLU A  58      13.736   5.439  23.171  1.00  0.00           H  
ATOM    886  HG3 GLU A  58      12.164   5.834  22.448  1.00  0.00           H  
ATOM    887  CD  GLU A  58      12.417   6.563  24.457  1.00  0.00           C  
ATOM    888  OE1 GLU A  58      12.057   7.723  24.176  1.00  0.00           O  
ATOM    889  OE2 GLU A  58      12.443   6.171  25.637  1.00  0.00           O  
ATOM    890  N   GLU A  59      12.546   0.924  24.052  1.00  0.00           N  
ATOM    891  H   GLU A  59      13.528   1.156  24.100  1.00  0.00           H  
ATOM    892  CA  GLU A  59      12.117  -0.366  24.614  1.00  0.00           C  
ATOM    893  HA  GLU A  59      11.849  -1.030  23.793  1.00  0.00           H  
ATOM    894  C   GLU A  59      10.887  -0.232  25.537  1.00  0.00           C  
ATOM    895  CB  GLU A  59      13.301  -0.975  25.382  1.00  0.00           C  
ATOM    896  HB2 GLU A  59      13.463  -0.392  26.289  1.00  0.00           H  
ATOM    897  HB3 GLU A  59      14.197  -0.912  24.764  1.00  0.00           H  
ATOM    898  O   GLU A  59      10.017  -1.107  25.566  1.00  0.00           O  
ATOM    899  CG  GLU A  59      13.069  -2.449  25.752  1.00  0.00           C  
ATOM    900  HG2 GLU A  59      13.035  -3.042  24.838  1.00  0.00           H  
ATOM    901  HG3 GLU A  59      12.102  -2.543  26.246  1.00  0.00           H  
ATOM    902  CD  GLU A  59      14.136  -3.020  26.697  1.00  0.00           C  
ATOM    903  OE1 GLU A  59      13.830  -4.065  27.323  1.00  0.00           O  
ATOM    904  OE2 GLU A  59      15.173  -2.368  26.918  1.00  0.00           O  
ATOM    905  N   ARG A  60      10.769   0.894  26.259  1.00  0.00           N  
ATOM    906  H   ARG A  60      11.501   1.583  26.166  1.00  0.00           H  
ATOM    907  CA  ARG A  60       9.590   1.201  27.088  1.00  0.00           C  
ATOM    908  HA  ARG A  60       9.439   0.373  27.780  1.00  0.00           H  
ATOM    909  C   ARG A  60       8.299   1.285  26.270  1.00  0.00           C  
ATOM    910  CB  ARG A  60       9.811   2.478  27.926  1.00  0.00           C  
ATOM    911  HB2 ARG A  60      10.676   2.331  28.573  1.00  0.00           H  
ATOM    912  HB3 ARG A  60       8.939   2.614  28.566  1.00  0.00           H  
ATOM    913  O   ARG A  60       7.265   0.809  26.736  1.00  0.00           O  
ATOM    914  CG  ARG A  60      10.020   3.766  27.110  1.00  0.00           C  
ATOM    915  HG2 ARG A  60       9.227   3.885  26.371  1.00  0.00           H  
ATOM    916  HG3 ARG A  60      10.977   3.709  26.593  1.00  0.00           H  
ATOM    917  CD  ARG A  60      10.002   5.012  28.001  1.00  0.00           C  
ATOM    918  HD2 ARG A  60       9.011   5.129  28.441  1.00  0.00           H  
ATOM    919  HD3 ARG A  60      10.741   4.904  28.795  1.00  0.00           H  
ATOM    920  NE  ARG A  60      10.332   6.191  27.198  1.00  0.00           N  
ATOM    921  HE  ARG A  60      10.904   6.029  26.381  1.00  0.00           H  
ATOM    922  NH1 ARG A  60       9.818   7.892  28.636  1.00  0.00           N  
ATOM    923 HH11 ARG A  60       9.303   7.243  29.214  1.00  0.00           H  
ATOM    924 HH12 ARG A  60       9.736   8.885  28.802  1.00  0.00           H  
ATOM    925  NH2 ARG A  60      10.770   8.344  26.663  1.00  0.00           N  
ATOM    926 HH21 ARG A  60      11.262   8.011  25.846  1.00  0.00           H  
ATOM    927 HH22 ARG A  60      10.765   9.336  26.855  1.00  0.00           H  
ATOM    928  CZ  ARG A  60      10.300   7.468  27.504  1.00  0.00           C  
ATOM    929  N   HIS A  61       8.356   1.830  25.053  1.00  0.00           N  
ATOM    930  H   HIS A  61       9.259   2.094  24.684  1.00  0.00           H  
ATOM    931  CA  HIS A  61       7.202   1.965  24.166  1.00  0.00           C  
ATOM    932  HA  HIS A  61       6.365   2.373  24.731  1.00  0.00           H  
ATOM    933  C   HIS A  61       6.760   0.600  23.636  1.00  0.00           C  
ATOM    934  CB  HIS A  61       7.526   2.934  23.017  1.00  0.00           C  
ATOM    935  HB2 HIS A  61       6.675   2.975  22.337  1.00  0.00           H  
ATOM    936  HB3 HIS A  61       8.369   2.547  22.445  1.00  0.00           H  
ATOM    937  O   HIS A  61       5.565   0.320  23.644  1.00  0.00           O  
ATOM    938  CG  HIS A  61       7.846   4.344  23.456  1.00  0.00           C  
ATOM    939  CD2 HIS A  61       7.288   5.035  24.499  1.00  0.00           C  
ATOM    940  HD2 HIS A  61       6.522   4.676  25.170  1.00  0.00           H  
ATOM    941  ND1 HIS A  61       8.765   5.184  22.869  1.00  0.00           N  
ATOM    942  HD1 HIS A  61       9.334   4.981  22.059  1.00  0.00           H  
ATOM    943  CE1 HIS A  61       8.785   6.338  23.557  1.00  0.00           C  
ATOM    944  HE1 HIS A  61       9.429   7.179  23.347  1.00  0.00           H  
ATOM    945  NE2 HIS A  61       7.899   6.288  24.563  1.00  0.00           N  
ATOM    946  N   LEU A  62       7.705  -0.283  23.291  1.00  0.00           N  
ATOM    947  H   LEU A  62       8.667   0.026  23.295  1.00  0.00           H  
ATOM    948  CA  LEU A  62       7.408  -1.665  22.888  1.00  0.00           C  
ATOM    949  HA  LEU A  62       6.732  -1.652  22.034  1.00  0.00           H  
ATOM    950  C   LEU A  62       6.694  -2.439  24.004  1.00  0.00           C  
ATOM    951  CB  LEU A  62       8.712  -2.395  22.505  1.00  0.00           C  
ATOM    952  HB2 LEU A  62       9.399  -2.358  23.351  1.00  0.00           H  
ATOM    953  HB3 LEU A  62       8.476  -3.444  22.324  1.00  0.00           H  
ATOM    954  O   LEU A  62       5.638  -3.032  23.786  1.00  0.00           O  
ATOM    955  CG  LEU A  62       9.437  -1.847  21.267  1.00  0.00           C  
ATOM    956  HG  LEU A  62       9.671  -0.793  21.419  1.00  0.00           H  
ATOM    957  CD1 LEU A  62      10.746  -2.603  21.051  1.00  0.00           C  
ATOM    958 HD11 LEU A  62      11.278  -2.173  20.202  1.00  0.00           H  
ATOM    959 HD12 LEU A  62      11.379  -2.509  21.933  1.00  0.00           H  
ATOM    960 HD13 LEU A  62      10.547  -3.656  20.855  1.00  0.00           H  
ATOM    961  CD2 LEU A  62       8.587  -2.005  20.012  1.00  0.00           C  
ATOM    962 HD21 LEU A  62       8.266  -3.040  19.893  1.00  0.00           H  
ATOM    963 HD22 LEU A  62       7.716  -1.354  20.094  1.00  0.00           H  
ATOM    964 HD23 LEU A  62       9.160  -1.701  19.136  1.00  0.00           H  
ATOM    965  N   LYS A  63       7.237  -2.391  25.228  1.00  0.00           N  
ATOM    966  H   LYS A  63       8.110  -1.894  25.334  1.00  0.00           H  
ATOM    967  CA  LYS A  63       6.633  -3.055  26.397  1.00  0.00           C  
ATOM    968  HA  LYS A  63       6.503  -4.115  26.176  1.00  0.00           H  
ATOM    969  C   LYS A  63       5.239  -2.512  26.701  1.00  0.00           C  
ATOM    970  CB  LYS A  63       7.546  -2.891  27.621  1.00  0.00           C  
ATOM    971  HB2 LYS A  63       7.824  -1.842  27.726  1.00  0.00           H  
ATOM    972  HB3 LYS A  63       7.001  -3.196  28.514  1.00  0.00           H  
ATOM    973  O   LYS A  63       4.335  -3.277  27.042  1.00  0.00           O  
ATOM    974  CG  LYS A  63       8.808  -3.754  27.507  1.00  0.00           C  
ATOM    975  HG2 LYS A  63       9.331  -3.515  26.581  1.00  0.00           H  
ATOM    976  HG3 LYS A  63       8.520  -4.805  27.480  1.00  0.00           H  
ATOM    977  CD  LYS A  63       9.759  -3.520  28.689  1.00  0.00           C  
ATOM    978  HD2 LYS A  63      10.034  -2.465  28.712  1.00  0.00           H  
ATOM    979  HD3 LYS A  63       9.274  -3.797  29.625  1.00  0.00           H  
ATOM    980  CE  LYS A  63      11.010  -4.373  28.463  1.00  0.00           C  
ATOM    981  HE2 LYS A  63      11.341  -4.210  27.437  1.00  0.00           H  
ATOM    982  HE3 LYS A  63      10.763  -5.431  28.552  1.00  0.00           H  
ATOM    983  NZ  LYS A  63      12.137  -4.017  29.355  1.00  0.00           N  
ATOM    984  HZ1 LYS A  63      12.098  -4.461  30.262  1.00  0.00           H  
ATOM    985  HZ2 LYS A  63      12.246  -3.016  29.425  1.00  0.00           H  
ATOM    986  HZ3 LYS A  63      12.978  -4.294  28.870  1.00  0.00           H  
ATOM    987  N   LEU A  64       5.057  -1.197  26.583  1.00  0.00           N  
ATOM    988  H   LEU A  64       5.845  -0.619  26.329  1.00  0.00           H  
ATOM    989  CA  LEU A  64       3.766  -0.562  26.805  1.00  0.00           C  
ATOM    990  HA  LEU A  64       3.376  -0.938  27.752  1.00  0.00           H  
ATOM    991  C   LEU A  64       2.749  -0.934  25.718  1.00  0.00           C  
ATOM    992  CB  LEU A  64       3.972   0.954  26.928  1.00  0.00           C  
ATOM    993  HB2 LEU A  64       4.693   1.144  27.723  1.00  0.00           H  
ATOM    994  HB3 LEU A  64       4.391   1.332  25.995  1.00  0.00           H  
ATOM    995  O   LEU A  64       1.616  -1.266  26.059  1.00  0.00           O  
ATOM    996  CG  LEU A  64       2.682   1.731  27.234  1.00  0.00           C  
ATOM    997  HG  LEU A  64       1.990   1.637  26.396  1.00  0.00           H  
ATOM    998  CD1 LEU A  64       1.977   1.253  28.510  1.00  0.00           C  
ATOM    999 HD11 LEU A  64       1.609   0.236  28.371  1.00  0.00           H  
ATOM   1000 HD12 LEU A  64       2.672   1.293  29.348  1.00  0.00           H  
ATOM   1001 HD13 LEU A  64       1.120   1.896  28.713  1.00  0.00           H  
ATOM   1002  CD2 LEU A  64       3.019   3.205  27.420  1.00  0.00           C  
ATOM   1003 HD21 LEU A  64       3.451   3.610  26.504  1.00  0.00           H  
ATOM   1004 HD22 LEU A  64       3.740   3.335  28.227  1.00  0.00           H  
ATOM   1005 HD23 LEU A  64       2.110   3.751  27.672  1.00  0.00           H  
ATOM   1006  N   ALA A  65       3.149  -0.936  24.445  1.00  0.00           N  
ATOM   1007  H   ALA A  65       4.089  -0.644  24.222  1.00  0.00           H  
ATOM   1008  CA  ALA A  65       2.298  -1.351  23.334  1.00  0.00           C  
ATOM   1009  HA  ALA A  65       1.415  -0.713  23.310  1.00  0.00           H  
ATOM   1010  C   ALA A  65       1.816  -2.800  23.511  1.00  0.00           C  
ATOM   1011  CB  ALA A  65       3.062  -1.154  22.020  1.00  0.00           C  
ATOM   1012  HB1 ALA A  65       2.425  -1.430  21.179  1.00  0.00           H  
ATOM   1013  HB2 ALA A  65       3.958  -1.774  22.002  1.00  0.00           H  
ATOM   1014  HB3 ALA A  65       3.351  -0.109  21.909  1.00  0.00           H  
ATOM   1015  O   ALA A  65       0.617  -3.053  23.426  1.00  0.00           O  
ATOM   1016  N   GLU A  66       2.702  -3.733  23.876  1.00  0.00           N  
ATOM   1017  H   GLU A  66       3.682  -3.492  23.877  1.00  0.00           H  
ATOM   1018  CA  GLU A  66       2.320  -5.129  24.146  1.00  0.00           C  
ATOM   1019  HA  GLU A  66       1.776  -5.516  23.284  1.00  0.00           H  
ATOM   1020  C   GLU A  66       1.360  -5.262  25.340  1.00  0.00           C  
ATOM   1021  CB  GLU A  66       3.579  -5.988  24.354  1.00  0.00           C  
ATOM   1022  HB2 GLU A  66       4.271  -5.467  25.016  1.00  0.00           H  
ATOM   1023  HB3 GLU A  66       3.298  -6.921  24.841  1.00  0.00           H  
ATOM   1024  O   GLU A  66       0.362  -5.986  25.270  1.00  0.00           O  
ATOM   1025  CG  GLU A  66       4.290  -6.323  23.029  1.00  0.00           C  
ATOM   1026  HG2 GLU A  66       5.172  -6.923  23.253  1.00  0.00           H  
ATOM   1027  HG3 GLU A  66       4.628  -5.397  22.564  1.00  0.00           H  
ATOM   1028  CD  GLU A  66       3.385  -7.102  22.047  1.00  0.00           C  
ATOM   1029  OE1 GLU A  66       3.366  -6.795  20.834  1.00  0.00           O  
ATOM   1030  OE2 GLU A  66       2.633  -7.996  22.497  1.00  0.00           O  
ATOM   1031  N   LYS A  67       1.582  -4.501  26.422  1.00  0.00           N  
ATOM   1032  H   LYS A  67       2.416  -3.931  26.434  1.00  0.00           H  
ATOM   1033  CA  LYS A  67       0.646  -4.453  27.557  1.00  0.00           C  
ATOM   1034  HA  LYS A  67       0.512  -5.468  27.932  1.00  0.00           H  
ATOM   1035  C   LYS A  67      -0.741  -3.961  27.127  1.00  0.00           C  
ATOM   1036  CB  LYS A  67       1.239  -3.578  28.672  1.00  0.00           C  
ATOM   1037  HB2 LYS A  67       2.192  -4.003  28.987  1.00  0.00           H  
ATOM   1038  HB3 LYS A  67       1.427  -2.580  28.276  1.00  0.00           H  
ATOM   1039  O   LYS A  67      -1.746  -4.575  27.487  1.00  0.00           O  
ATOM   1040  CG  LYS A  67       0.308  -3.464  29.891  1.00  0.00           C  
ATOM   1041  HG2 LYS A  67       0.195  -4.443  30.357  1.00  0.00           H  
ATOM   1042  HG3 LYS A  67      -0.673  -3.106  29.577  1.00  0.00           H  
ATOM   1043  CD  LYS A  67       0.868  -2.465  30.908  1.00  0.00           C  
ATOM   1044  HD2 LYS A  67       1.812  -2.841  31.300  1.00  0.00           H  
ATOM   1045  HD3 LYS A  67       1.045  -1.515  30.405  1.00  0.00           H  
ATOM   1046  CE  LYS A  67      -0.137  -2.259  32.046  1.00  0.00           C  
ATOM   1047  HE2 LYS A  67      -0.264  -3.205  32.573  1.00  0.00           H  
ATOM   1048  HE3 LYS A  67      -1.097  -1.984  31.609  1.00  0.00           H  
ATOM   1049  NZ  LYS A  67       0.320  -1.199  32.980  1.00  0.00           N  
ATOM   1050  HZ1 LYS A  67       1.215  -1.440  33.381  1.00  0.00           H  
ATOM   1051  HZ2 LYS A  67       0.425  -0.322  32.492  1.00  0.00           H  
ATOM   1052  HZ3 LYS A  67      -0.343  -1.065  33.731  1.00  0.00           H  
ATOM   1053  N   LEU A  68      -0.810  -2.852  26.389  1.00  0.00           N  
ATOM   1054  H   LEU A  68       0.057  -2.417  26.108  1.00  0.00           H  
ATOM   1055  CA  LEU A  68      -2.073  -2.260  25.934  1.00  0.00           C  
ATOM   1056  HA  LEU A  68      -2.748  -2.152  26.783  1.00  0.00           H  
ATOM   1057  C   LEU A  68      -2.781  -3.170  24.923  1.00  0.00           C  
ATOM   1058  CB  LEU A  68      -1.807  -0.874  25.328  1.00  0.00           C  
ATOM   1059  HB2 LEU A  68      -2.731  -0.517  24.875  1.00  0.00           H  
ATOM   1060  HB3 LEU A  68      -1.061  -0.986  24.541  1.00  0.00           H  
ATOM   1061  O   LEU A  68      -3.991  -3.363  25.021  1.00  0.00           O  
ATOM   1062  CG  LEU A  68      -1.315   0.199  26.316  1.00  0.00           C  
ATOM   1063  HG  LEU A  68      -0.473  -0.181  26.896  1.00  0.00           H  
ATOM   1064  CD1 LEU A  68      -0.860   1.427  25.533  1.00  0.00           C  
ATOM   1065 HD11 LEU A  68      -0.053   1.137  24.861  1.00  0.00           H  
ATOM   1066 HD12 LEU A  68      -1.688   1.826  24.948  1.00  0.00           H  
ATOM   1067 HD13 LEU A  68      -0.491   2.193  26.216  1.00  0.00           H  
ATOM   1068  CD2 LEU A  68      -2.390   0.652  27.300  1.00  0.00           C  
ATOM   1069 HD21 LEU A  68      -2.786  -0.199  27.854  1.00  0.00           H  
ATOM   1070 HD22 LEU A  68      -1.962   1.364  28.006  1.00  0.00           H  
ATOM   1071 HD23 LEU A  68      -3.197   1.143  26.756  1.00  0.00           H  
ATOM   1072  N   LYS A  69      -2.036  -3.814  24.020  1.00  0.00           N  
ATOM   1073  H   LYS A  69      -1.054  -3.584  23.965  1.00  0.00           H  
ATOM   1074  CA  LYS A  69      -2.549  -4.839  23.104  1.00  0.00           C  
ATOM   1075  HA  LYS A  69      -3.302  -4.391  22.456  1.00  0.00           H  
ATOM   1076  C   LYS A  69      -3.229  -5.976  23.865  1.00  0.00           C  
ATOM   1077  CB  LYS A  69      -1.380  -5.326  22.243  1.00  0.00           C  
ATOM   1078  HB2 LYS A  69      -0.604  -5.719  22.901  1.00  0.00           H  
ATOM   1079  HB3 LYS A  69      -0.967  -4.467  21.714  1.00  0.00           H  
ATOM   1080  O   LYS A  69      -4.347  -6.347  23.517  1.00  0.00           O  
ATOM   1081  CG  LYS A  69      -1.739  -6.404  21.211  1.00  0.00           C  
ATOM   1082  HG2 LYS A  69      -2.463  -6.014  20.494  1.00  0.00           H  
ATOM   1083  HG3 LYS A  69      -2.145  -7.286  21.706  1.00  0.00           H  
ATOM   1084  CD  LYS A  69      -0.435  -6.769  20.498  1.00  0.00           C  
ATOM   1085  HD2 LYS A  69      -0.053  -5.883  19.992  1.00  0.00           H  
ATOM   1086  HD3 LYS A  69       0.298  -7.065  21.249  1.00  0.00           H  
ATOM   1087  CE  LYS A  69      -0.558  -7.900  19.483  1.00  0.00           C  
ATOM   1088  HE2 LYS A  69      -1.229  -7.601  18.679  1.00  0.00           H  
ATOM   1089  HE3 LYS A  69      -0.966  -8.780  19.981  1.00  0.00           H  
ATOM   1090  NZ  LYS A  69       0.804  -8.183  18.967  1.00  0.00           N  
ATOM   1091  HZ1 LYS A  69       1.454  -8.302  19.731  1.00  0.00           H  
ATOM   1092  HZ2 LYS A  69       1.163  -7.379  18.473  1.00  0.00           H  
ATOM   1093  HZ3 LYS A  69       0.835  -8.985  18.354  1.00  0.00           H  
ATOM   1094  N   GLY A  70      -2.621  -6.474  24.945  1.00  0.00           N  
ATOM   1095  H   GLY A  70      -1.683  -6.160  25.149  1.00  0.00           H  
ATOM   1096  CA  GLY A  70      -3.244  -7.469  25.827  1.00  0.00           C  
ATOM   1097  HA2 GLY A  70      -3.437  -8.382  25.263  1.00  0.00           H  
ATOM   1098  HA3 GLY A  70      -2.550  -7.699  26.636  1.00  0.00           H  
ATOM   1099  C   GLY A  70      -4.565  -6.995  26.451  1.00  0.00           C  
ATOM   1100  O   GLY A  70      -5.531  -7.755  26.500  1.00  0.00           O  
ATOM   1101  N   GLN A  71      -4.647  -5.727  26.868  1.00  0.00           N  
ATOM   1102  H   GLN A  71      -3.832  -5.138  26.776  1.00  0.00           H  
ATOM   1103  CA  GLN A  71      -5.888  -5.142  27.395  1.00  0.00           C  
ATOM   1104  HA  GLN A  71      -6.268  -5.783  28.192  1.00  0.00           H  
ATOM   1105  C   GLN A  71      -6.987  -5.057  26.331  1.00  0.00           C  
ATOM   1106  CB  GLN A  71      -5.634  -3.743  27.972  1.00  0.00           C  
ATOM   1107  HB2 GLN A  71      -5.181  -3.106  27.212  1.00  0.00           H  
ATOM   1108  HB3 GLN A  71      -6.592  -3.304  28.250  1.00  0.00           H  
ATOM   1109  O   GLN A  71      -8.135  -5.379  26.619  1.00  0.00           O  
ATOM   1110  CG  GLN A  71      -4.739  -3.763  29.215  1.00  0.00           C  
ATOM   1111  HG2 GLN A  71      -3.782  -4.228  28.979  1.00  0.00           H  
ATOM   1112  HG3 GLN A  71      -5.224  -4.357  29.990  1.00  0.00           H  
ATOM   1113  CD  GLN A  71      -4.469  -2.367  29.766  1.00  0.00           C  
ATOM   1114  NE2 GLN A  71      -3.835  -2.269  30.914  1.00  0.00           N  
ATOM   1115 HE21 GLN A  71      -3.665  -3.110  31.446  1.00  0.00           H  
ATOM   1116 HE22 GLN A  71      -3.848  -1.337  31.302  1.00  0.00           H  
ATOM   1117  OE1 GLN A  71      -4.831  -1.337  29.222  1.00  0.00           O  
ATOM   1118  N   VAL A  72      -6.650  -4.668  25.101  1.00  0.00           N  
ATOM   1119  H   VAL A  72      -5.699  -4.376  24.929  1.00  0.00           H  
ATOM   1120  CA  VAL A  72      -7.621  -4.597  23.997  1.00  0.00           C  
ATOM   1121  HA  VAL A  72      -8.501  -4.054  24.341  1.00  0.00           H  
ATOM   1122  C   VAL A  72      -8.100  -5.993  23.587  1.00  0.00           C  
ATOM   1123  CB  VAL A  72      -7.038  -3.823  22.806  1.00  0.00           C  
ATOM   1124  HB  VAL A  72      -6.106  -4.299  22.501  1.00  0.00           H  
ATOM   1125  O   VAL A  72      -9.297  -6.183  23.386  1.00  0.00           O  
ATOM   1126  CG1 VAL A  72      -8.004  -3.786  21.615  1.00  0.00           C  
ATOM   1127 HG11 VAL A  72      -7.605  -3.148  20.827  1.00  0.00           H  
ATOM   1128 HG12 VAL A  72      -8.976  -3.403  21.928  1.00  0.00           H  
ATOM   1129 HG13 VAL A  72      -8.133  -4.785  21.198  1.00  0.00           H  
ATOM   1130  CG2 VAL A  72      -6.737  -2.374  23.206  1.00  0.00           C  
ATOM   1131 HG21 VAL A  72      -7.656  -1.875  23.514  1.00  0.00           H  
ATOM   1132 HG22 VAL A  72      -6.024  -2.337  24.030  1.00  0.00           H  
ATOM   1133 HG23 VAL A  72      -6.299  -1.846  22.359  1.00  0.00           H  
ATOM   1134  N   LYS A  73      -7.220  -7.006  23.566  1.00  0.00           N  
ATOM   1135  H   LYS A  73      -6.241  -6.799  23.707  1.00  0.00           H  
ATOM   1136  CA  LYS A  73      -7.644  -8.410  23.385  1.00  0.00           C  
ATOM   1137  HA  LYS A  73      -8.160  -8.511  22.430  1.00  0.00           H  
ATOM   1138  C   LYS A  73      -8.651  -8.838  24.455  1.00  0.00           C  
ATOM   1139  CB  LYS A  73      -6.448  -9.375  23.404  1.00  0.00           C  
ATOM   1140  HB2 LYS A  73      -6.838 -10.392  23.446  1.00  0.00           H  
ATOM   1141  HB3 LYS A  73      -5.842  -9.204  24.294  1.00  0.00           H  
ATOM   1142  O   LYS A  73      -9.659  -9.463  24.138  1.00  0.00           O  
ATOM   1143  CG  LYS A  73      -5.574  -9.260  22.154  1.00  0.00           C  
ATOM   1144  HG2 LYS A  73      -6.201  -9.332  21.266  1.00  0.00           H  
ATOM   1145  HG3 LYS A  73      -5.066  -8.295  22.160  1.00  0.00           H  
ATOM   1146  CD  LYS A  73      -4.503 -10.352  22.120  1.00  0.00           C  
ATOM   1147  HD2 LYS A  73      -3.842 -10.236  22.979  1.00  0.00           H  
ATOM   1148  HD3 LYS A  73      -4.986 -11.327  22.174  1.00  0.00           H  
ATOM   1149  CE  LYS A  73      -3.691 -10.220  20.826  1.00  0.00           C  
ATOM   1150  HE2 LYS A  73      -2.632 -10.131  21.067  1.00  0.00           H  
ATOM   1151  HE3 LYS A  73      -4.006  -9.311  20.314  1.00  0.00           H  
ATOM   1152  NZ  LYS A  73      -3.927 -11.371  19.934  1.00  0.00           N  
ATOM   1153  HZ1 LYS A  73      -3.596 -12.249  20.309  1.00  0.00           H  
ATOM   1154  HZ2 LYS A  73      -3.591 -11.209  18.995  1.00  0.00           H  
ATOM   1155  HZ3 LYS A  73      -4.925 -11.476  19.816  1.00  0.00           H  
ATOM   1156  N   PHE A  74      -8.414  -8.460  25.714  1.00  0.00           N  
ATOM   1157  H   PHE A  74      -7.552  -7.976  25.921  1.00  0.00           H  
ATOM   1158  CA  PHE A  74      -9.368  -8.717  26.793  1.00  0.00           C  
ATOM   1159  HA  PHE A  74      -9.584  -9.786  26.810  1.00  0.00           H  
ATOM   1160  C   PHE A  74     -10.710  -8.005  26.566  1.00  0.00           C  
ATOM   1161  CB  PHE A  74      -8.745  -8.344  28.144  1.00  0.00           C  
ATOM   1162  HB2 PHE A  74      -7.819  -8.903  28.273  1.00  0.00           H  
ATOM   1163  HB3 PHE A  74      -8.492  -7.283  28.156  1.00  0.00           H  
ATOM   1164  O   PHE A  74     -11.751  -8.605  26.819  1.00  0.00           O  
ATOM   1165  CG  PHE A  74      -9.656  -8.633  29.320  1.00  0.00           C  
ATOM   1166  CD1 PHE A  74     -10.496  -7.626  29.833  1.00  0.00           C  
ATOM   1167  HD1 PHE A  74     -10.486  -6.638  29.395  1.00  0.00           H  
ATOM   1168  CD2 PHE A  74      -9.696  -9.926  29.874  1.00  0.00           C  
ATOM   1169  HD2 PHE A  74      -9.068 -10.706  29.471  1.00  0.00           H  
ATOM   1170  CE1 PHE A  74     -11.368  -7.910  30.898  1.00  0.00           C  
ATOM   1171  HE1 PHE A  74     -12.023  -7.140  31.280  1.00  0.00           H  
ATOM   1172  CE2 PHE A  74     -10.566 -10.209  30.941  1.00  0.00           C  
ATOM   1173  HE2 PHE A  74     -10.603 -11.205  31.358  1.00  0.00           H  
ATOM   1174  CZ  PHE A  74     -11.402  -9.201  31.454  1.00  0.00           C  
ATOM   1175  HZ  PHE A  74     -12.080  -9.422  32.265  1.00  0.00           H  
ATOM   1176  N   MET A  75     -10.712  -6.773  26.036  1.00  0.00           N  
ATOM   1177  H   MET A  75      -9.828  -6.322  25.851  1.00  0.00           H  
ATOM   1178  CA  MET A  75     -11.954  -6.074  25.671  1.00  0.00           C  
ATOM   1179  HA  MET A  75     -12.574  -5.988  26.564  1.00  0.00           H  
ATOM   1180  C   MET A  75     -12.768  -6.874  24.648  1.00  0.00           C  
ATOM   1181  CB  MET A  75     -11.696  -4.656  25.131  1.00  0.00           C  
ATOM   1182  HB2 MET A  75     -11.045  -4.698  24.258  1.00  0.00           H  
ATOM   1183  HB3 MET A  75     -12.645  -4.230  24.809  1.00  0.00           H  
ATOM   1184  O   MET A  75     -13.960  -7.050  24.859  1.00  0.00           O  
ATOM   1185  CG  MET A  75     -11.086  -3.712  26.168  1.00  0.00           C  
ATOM   1186  HG2 MET A  75     -10.183  -4.165  26.577  1.00  0.00           H  
ATOM   1187  HG3 MET A  75     -11.796  -3.580  26.985  1.00  0.00           H  
ATOM   1188  SD  MET A  75     -10.651  -2.082  25.499  1.00  0.00           S  
ATOM   1189  CE  MET A  75      -9.765  -1.404  26.923  1.00  0.00           C  
ATOM   1190  HE1 MET A  75      -8.883  -2.012  27.126  1.00  0.00           H  
ATOM   1191  HE2 MET A  75     -10.416  -1.405  27.797  1.00  0.00           H  
ATOM   1192  HE3 MET A  75      -9.457  -0.382  26.702  1.00  0.00           H  
ATOM   1193  N   PHE A  76     -12.147  -7.424  23.599  1.00  0.00           N  
ATOM   1194  H   PHE A  76     -11.162  -7.243  23.466  1.00  0.00           H  
ATOM   1195  CA  PHE A  76     -12.852  -8.262  22.616  1.00  0.00           C  
ATOM   1196  HA  PHE A  76     -13.668  -7.682  22.185  1.00  0.00           H  
ATOM   1197  C   PHE A  76     -13.494  -9.518  23.229  1.00  0.00           C  
ATOM   1198  CB  PHE A  76     -11.889  -8.665  21.491  1.00  0.00           C  
ATOM   1199  HB2 PHE A  76     -10.906  -8.895  21.901  1.00  0.00           H  
ATOM   1200  HB3 PHE A  76     -12.258  -9.578  21.024  1.00  0.00           H  
ATOM   1201  O   PHE A  76     -14.588  -9.913  22.816  1.00  0.00           O  
ATOM   1202  CG  PHE A  76     -11.762  -7.629  20.396  1.00  0.00           C  
ATOM   1203  CD1 PHE A  76     -12.818  -7.469  19.481  1.00  0.00           C  
ATOM   1204  HD1 PHE A  76     -13.706  -8.077  19.568  1.00  0.00           H  
ATOM   1205  CD2 PHE A  76     -10.595  -6.855  20.261  1.00  0.00           C  
ATOM   1206  HD2 PHE A  76      -9.774  -6.986  20.949  1.00  0.00           H  
ATOM   1207  CE1 PHE A  76     -12.713  -6.531  18.443  1.00  0.00           C  
ATOM   1208  HE1 PHE A  76     -13.528  -6.412  17.745  1.00  0.00           H  
ATOM   1209  CE2 PHE A  76     -10.487  -5.922  19.214  1.00  0.00           C  
ATOM   1210  HE2 PHE A  76      -9.584  -5.340  19.100  1.00  0.00           H  
ATOM   1211  CZ  PHE A  76     -11.548  -5.757  18.306  1.00  0.00           C  
ATOM   1212  HZ  PHE A  76     -11.466  -5.043  17.499  1.00  0.00           H  
ATOM   1213  N   GLY A  77     -12.828 -10.136  24.211  1.00  0.00           N  
ATOM   1214  H   GLY A  77     -11.922  -9.770  24.466  1.00  0.00           H  
ATOM   1215  CA  GLY A  77     -13.319 -11.330  24.905  1.00  0.00           C  
ATOM   1216  HA2 GLY A  77     -13.770 -12.009  24.181  1.00  0.00           H  
ATOM   1217  HA3 GLY A  77     -12.468 -11.835  25.363  1.00  0.00           H  
ATOM   1218  C   GLY A  77     -14.348 -11.058  26.010  1.00  0.00           C  
ATOM   1219  O   GLY A  77     -15.030 -11.986  26.447  1.00  0.00           O  
ATOM   1220  N   ALA A  78     -14.475  -9.814  26.475  1.00  0.00           N  
ATOM   1221  H   ALA A  78     -13.903  -9.083  26.076  1.00  0.00           H  
ATOM   1222  CA  ALA A  78     -15.403  -9.457  27.540  1.00  0.00           C  
ATOM   1223  HA  ALA A  78     -15.257 -10.181  28.342  1.00  0.00           H  
ATOM   1224  C   ALA A  78     -16.872  -9.516  27.063  1.00  0.00           C  
ATOM   1225  CB  ALA A  78     -15.029  -8.078  28.095  1.00  0.00           C  
ATOM   1226  HB1 ALA A  78     -13.996  -8.086  28.443  1.00  0.00           H  
ATOM   1227  HB2 ALA A  78     -15.686  -7.825  28.927  1.00  0.00           H  
ATOM   1228  HB3 ALA A  78     -15.139  -7.326  27.314  1.00  0.00           H  
ATOM   1229  O   ALA A  78     -17.169  -9.166  25.914  1.00  0.00           O  
ATOM   1230  N   PRO A  79     -17.827  -9.913  27.929  1.00  0.00           N  
ATOM   1231  CA  PRO A  79     -19.249  -9.795  27.623  1.00  0.00           C  
ATOM   1232  HA  PRO A  79     -19.472 -10.411  26.752  1.00  0.00           H  
ATOM   1233  C   PRO A  79     -19.625  -8.335  27.343  1.00  0.00           C  
ATOM   1234  CB  PRO A  79     -19.993 -10.354  28.843  1.00  0.00           C  
ATOM   1235  HB2 PRO A  79     -20.885 -10.907  28.551  1.00  0.00           H  
ATOM   1236  HB3 PRO A  79     -20.256  -9.551  29.531  1.00  0.00           H  
ATOM   1237  O   PRO A  79     -19.385  -7.458  28.172  1.00  0.00           O  
ATOM   1238  CG  PRO A  79     -18.960 -11.260  29.510  1.00  0.00           C  
ATOM   1239  HG2 PRO A  79     -18.959 -12.235  29.022  1.00  0.00           H  
ATOM   1240  HG3 PRO A  79     -19.141 -11.365  30.580  1.00  0.00           H  
ATOM   1241  CD  PRO A  79     -17.640 -10.547  29.225  1.00  0.00           C  
ATOM   1242  HD2 PRO A  79     -16.830 -11.275  29.209  1.00  0.00           H  
ATOM   1243  HD3 PRO A  79     -17.457  -9.783  29.980  1.00  0.00           H  
ATOM   1244  N   MET A  80     -20.216  -8.073  26.178  1.00  0.00           N  
ATOM   1245  H   MET A  80     -20.402  -8.832  25.539  1.00  0.00           H  
ATOM   1246  CA  MET A  80     -20.682  -6.745  25.778  1.00  0.00           C  
ATOM   1247  HA  MET A  80     -21.032  -6.218  26.666  1.00  0.00           H  
ATOM   1248  C   MET A  80     -21.853  -6.850  24.808  1.00  0.00           C  
ATOM   1249  CB  MET A  80     -19.537  -5.924  25.160  1.00  0.00           C  
ATOM   1250  HB2 MET A  80     -19.900  -4.920  24.937  1.00  0.00           H  
ATOM   1251  HB3 MET A  80     -18.745  -5.838  25.904  1.00  0.00           H  
ATOM   1252  O   MET A  80     -21.965  -7.832  24.069  1.00  0.00           O  
ATOM   1253  CG  MET A  80     -18.971  -6.539  23.874  1.00  0.00           C  
ATOM   1254  HG2 MET A  80     -19.781  -6.632  23.150  1.00  0.00           H  
ATOM   1255  HG3 MET A  80     -18.595  -7.537  24.099  1.00  0.00           H  
ATOM   1256  SD  MET A  80     -17.632  -5.601  23.095  1.00  0.00           S  
ATOM   1257  CE  MET A  80     -16.464  -5.550  24.472  1.00  0.00           C  
ATOM   1258  HE1 MET A  80     -16.362  -6.548  24.898  1.00  0.00           H  
ATOM   1259  HE2 MET A  80     -16.819  -4.862  25.239  1.00  0.00           H  
ATOM   1260  HE3 MET A  80     -15.495  -5.204  24.110  1.00  0.00           H  
ATOM   1261  N   GLU A  81     -22.689  -5.812  24.793  1.00  0.00           N  
ATOM   1262  H   GLU A  81     -22.551  -5.058  25.452  1.00  0.00           H  
ATOM   1263  CA  GLU A  81     -23.804  -5.698  23.856  1.00  0.00           C  
ATOM   1264  HA  GLU A  81     -24.477  -6.533  24.049  1.00  0.00           H  
ATOM   1265  C   GLU A  81     -23.316  -5.766  22.395  1.00  0.00           C  
ATOM   1266  CB  GLU A  81     -24.570  -4.386  24.091  1.00  0.00           C  
ATOM   1267  HB2 GLU A  81     -25.278  -4.237  23.276  1.00  0.00           H  
ATOM   1268  HB3 GLU A  81     -23.869  -3.552  24.070  1.00  0.00           H  
ATOM   1269  O   GLU A  81     -22.260  -5.206  22.073  1.00  0.00           O  
ATOM   1270  CG  GLU A  81     -25.336  -4.364  25.425  1.00  0.00           C  
ATOM   1271  HG2 GLU A  81     -25.869  -3.416  25.501  1.00  0.00           H  
ATOM   1272  HG3 GLU A  81     -24.616  -4.404  26.242  1.00  0.00           H  
ATOM   1273  CD  GLU A  81     -26.338  -5.522  25.543  1.00  0.00           C  
ATOM   1274  OE1 GLU A  81     -26.429  -6.094  26.650  1.00  0.00           O  
ATOM   1275  OE2 GLU A  81     -26.959  -5.852  24.506  1.00  0.00           O  
ATOM   1276  N   PRO A  82     -24.072  -6.396  21.475  1.00  0.00           N  
ATOM   1277  CA  PRO A  82     -23.649  -6.563  20.083  1.00  0.00           C  
ATOM   1278  HA  PRO A  82     -22.785  -7.226  20.058  1.00  0.00           H  
ATOM   1279  C   PRO A  82     -23.295  -5.253  19.366  1.00  0.00           C  
ATOM   1280  CB  PRO A  82     -24.833  -7.243  19.400  1.00  0.00           C  
ATOM   1281  HB2 PRO A  82     -25.537  -6.481  19.066  1.00  0.00           H  
ATOM   1282  HB3 PRO A  82     -24.517  -7.875  18.571  1.00  0.00           H  
ATOM   1283  O   PRO A  82     -22.334  -5.215  18.597  1.00  0.00           O  
ATOM   1284  CG  PRO A  82     -25.489  -8.048  20.516  1.00  0.00           C  
ATOM   1285  HG2 PRO A  82     -24.945  -8.981  20.666  1.00  0.00           H  
ATOM   1286  HG3 PRO A  82     -26.542  -8.242  20.314  1.00  0.00           H  
ATOM   1287  CD  PRO A  82     -25.303  -7.141  21.727  1.00  0.00           C  
ATOM   1288  HD2 PRO A  82     -25.239  -7.759  22.623  1.00  0.00           H  
ATOM   1289  HD3 PRO A  82     -26.141  -6.449  21.810  1.00  0.00           H  
ATOM   1290  N   LEU A  83     -24.031  -4.168  19.639  1.00  0.00           N  
ATOM   1291  H   LEU A  83     -24.808  -4.262  20.278  1.00  0.00           H  
ATOM   1292  CA  LEU A  83     -23.727  -2.852  19.074  1.00  0.00           C  
ATOM   1293  HA  LEU A  83     -23.637  -2.968  17.994  1.00  0.00           H  
ATOM   1294  C   LEU A  83     -22.384  -2.316  19.584  1.00  0.00           C  
ATOM   1295  CB  LEU A  83     -24.876  -1.871  19.370  1.00  0.00           C  
ATOM   1296  HB2 LEU A  83     -25.794  -2.264  18.931  1.00  0.00           H  
ATOM   1297  HB3 LEU A  83     -25.018  -1.808  20.448  1.00  0.00           H  
ATOM   1298  O   LEU A  83     -21.573  -1.873  18.777  1.00  0.00           O  
ATOM   1299  CG  LEU A  83     -24.628  -0.445  18.829  1.00  0.00           C  
ATOM   1300  HG  LEU A  83     -23.779   0.001  19.346  1.00  0.00           H  
ATOM   1301  CD1 LEU A  83     -24.354  -0.435  17.323  1.00  0.00           C  
ATOM   1302 HD11 LEU A  83     -25.136  -0.983  16.798  1.00  0.00           H  
ATOM   1303 HD12 LEU A  83     -23.385  -0.892  17.119  1.00  0.00           H  
ATOM   1304 HD13 LEU A  83     -24.302   0.594  16.965  1.00  0.00           H  
ATOM   1305  CD2 LEU A  83     -25.858   0.422  19.099  1.00  0.00           C  
ATOM   1306 HD21 LEU A  83     -26.054   0.448  20.171  1.00  0.00           H  
ATOM   1307 HD22 LEU A  83     -25.666   1.442  18.765  1.00  0.00           H  
ATOM   1308 HD23 LEU A  83     -26.733   0.022  18.587  1.00  0.00           H  
ATOM   1309  N   ALA A  84     -22.115  -2.424  20.888  1.00  0.00           N  
ATOM   1310  H   ALA A  84     -22.783  -2.881  21.492  1.00  0.00           H  
ATOM   1311  CA  ALA A  84     -20.841  -2.000  21.467  1.00  0.00           C  
ATOM   1312  HA  ALA A  84     -20.679  -0.949  21.228  1.00  0.00           H  
ATOM   1313  C   ALA A  84     -19.665  -2.803  20.886  1.00  0.00           C  
ATOM   1314  CB  ALA A  84     -20.921  -2.148  22.991  1.00  0.00           C  
ATOM   1315  HB1 ALA A  84     -20.002  -1.766  23.437  1.00  0.00           H  
ATOM   1316  HB2 ALA A  84     -21.039  -3.196  23.268  1.00  0.00           H  
ATOM   1317  HB3 ALA A  84     -21.762  -1.572  23.375  1.00  0.00           H  
ATOM   1318  O   ALA A  84     -18.589  -2.256  20.654  1.00  0.00           O  
ATOM   1319  N   LYS A  85     -19.886  -4.087  20.571  1.00  0.00           N  
ATOM   1320  H   LYS A  85     -20.773  -4.488  20.841  1.00  0.00           H  
ATOM   1321  CA  LYS A  85     -18.897  -4.927  19.883  1.00  0.00           C  
ATOM   1322  HA  LYS A  85     -17.951  -4.832  20.416  1.00  0.00           H  
ATOM   1323  C   LYS A  85     -18.619  -4.455  18.455  1.00  0.00           C  
ATOM   1324  CB  LYS A  85     -19.350  -6.391  19.945  1.00  0.00           C  
ATOM   1325  HB2 LYS A  85     -19.621  -6.623  20.975  1.00  0.00           H  
ATOM   1326  HB3 LYS A  85     -20.236  -6.532  19.326  1.00  0.00           H  
ATOM   1327  O   LYS A  85     -17.458  -4.406  18.059  1.00  0.00           O  
ATOM   1328  CG  LYS A  85     -18.240  -7.347  19.481  1.00  0.00           C  
ATOM   1329  HG2 LYS A  85     -18.083  -7.212  18.410  1.00  0.00           H  
ATOM   1330  HG3 LYS A  85     -17.309  -7.105  19.993  1.00  0.00           H  
ATOM   1331  CD  LYS A  85     -18.587  -8.819  19.746  1.00  0.00           C  
ATOM   1332  HD2 LYS A  85     -17.859  -9.442  19.226  1.00  0.00           H  
ATOM   1333  HD3 LYS A  85     -19.580  -9.041  19.354  1.00  0.00           H  
ATOM   1334  CE  LYS A  85     -18.526  -9.130  21.247  1.00  0.00           C  
ATOM   1335  HE2 LYS A  85     -17.559  -8.804  21.629  1.00  0.00           H  
ATOM   1336  HE3 LYS A  85     -19.293  -8.553  21.763  1.00  0.00           H  
ATOM   1337  NZ  LYS A  85     -18.705 -10.576  21.518  1.00  0.00           N  
ATOM   1338  HZ1 LYS A  85     -18.628 -10.743  22.511  1.00  0.00           H  
ATOM   1339  HZ2 LYS A  85     -17.974 -11.106  21.066  1.00  0.00           H  
ATOM   1340  HZ3 LYS A  85     -19.606 -10.899  21.194  1.00  0.00           H  
ATOM   1341  N   LEU A  86     -19.647  -4.073  17.691  1.00  0.00           N  
ATOM   1342  H   LEU A  86     -20.579  -4.136  18.075  1.00  0.00           H  
ATOM   1343  CA  LEU A  86     -19.452  -3.465  16.367  1.00  0.00           C  
ATOM   1344  HA  LEU A  86     -18.821  -4.116  15.761  1.00  0.00           H  
ATOM   1345  C   LEU A  86     -18.728  -2.120  16.451  1.00  0.00           C  
ATOM   1346  CB  LEU A  86     -20.792  -3.235  15.657  1.00  0.00           C  
ATOM   1347  HB2 LEU A  86     -21.456  -2.685  16.324  1.00  0.00           H  
ATOM   1348  HB3 LEU A  86     -20.592  -2.598  14.795  1.00  0.00           H  
ATOM   1349  O   LEU A  86     -17.839  -1.863  15.645  1.00  0.00           O  
ATOM   1350  CG  LEU A  86     -21.518  -4.478  15.146  1.00  0.00           C  
ATOM   1351  HG  LEU A  86     -21.789  -5.115  15.988  1.00  0.00           H  
ATOM   1352  CD1 LEU A  86     -22.793  -4.013  14.460  1.00  0.00           C  
ATOM   1353 HD11 LEU A  86     -22.545  -3.346  13.634  1.00  0.00           H  
ATOM   1354 HD12 LEU A  86     -23.413  -3.464  15.169  1.00  0.00           H  
ATOM   1355 HD13 LEU A  86     -23.321  -4.885  14.074  1.00  0.00           H  
ATOM   1356  CD2 LEU A  86     -20.720  -5.268  14.101  1.00  0.00           C  
ATOM   1357 HD21 LEU A  86     -19.785  -5.628  14.531  1.00  0.00           H  
ATOM   1358 HD22 LEU A  86     -21.294  -6.129  13.757  1.00  0.00           H  
ATOM   1359 HD23 LEU A  86     -20.499  -4.641  13.237  1.00  0.00           H  
ATOM   1360  N   GLU A  87     -19.093  -1.270  17.412  1.00  0.00           N  
ATOM   1361  H   GLU A  87     -19.866  -1.514  18.013  1.00  0.00           H  
ATOM   1362  CA  GLU A  87     -18.430   0.020  17.627  1.00  0.00           C  
ATOM   1363  HA  GLU A  87     -18.438   0.587  16.696  1.00  0.00           H  
ATOM   1364  C   GLU A  87     -16.953  -0.174  18.007  1.00  0.00           C  
ATOM   1365  CB  GLU A  87     -19.181   0.837  18.696  1.00  0.00           C  
ATOM   1366  HB2 GLU A  87     -18.562   1.689  18.976  1.00  0.00           H  
ATOM   1367  HB3 GLU A  87     -19.322   0.213  19.579  1.00  0.00           H  
ATOM   1368  O   GLU A  87     -16.097   0.534  17.482  1.00  0.00           O  
ATOM   1369  CG  GLU A  87     -20.544   1.376  18.212  1.00  0.00           C  
ATOM   1370  HG2 GLU A  87     -20.369   2.008  17.341  1.00  0.00           H  
ATOM   1371  HG3 GLU A  87     -21.176   0.548  17.893  1.00  0.00           H  
ATOM   1372  CD  GLU A  87     -21.289   2.190  19.291  1.00  0.00           C  
ATOM   1373  OE1 GLU A  87     -21.967   3.193  18.934  1.00  0.00           O  
ATOM   1374  OE2 GLU A  87     -21.182   1.840  20.486  1.00  0.00           O  
ATOM   1375  N   LEU A  88     -16.630  -1.175  18.837  1.00  0.00           N  
ATOM   1376  H   LEU A  88     -17.376  -1.683  19.290  1.00  0.00           H  
ATOM   1377  CA  LEU A  88     -15.246  -1.543  19.150  1.00  0.00           C  
ATOM   1378  HA  LEU A  88     -14.749  -0.657  19.546  1.00  0.00           H  
ATOM   1379  C   LEU A  88     -14.476  -1.970  17.894  1.00  0.00           C  
ATOM   1380  CB  LEU A  88     -15.228  -2.645  20.228  1.00  0.00           C  
ATOM   1381  HB2 LEU A  88     -15.712  -2.264  21.127  1.00  0.00           H  
ATOM   1382  HB3 LEU A  88     -15.812  -3.494  19.871  1.00  0.00           H  
ATOM   1383  O   LEU A  88     -13.371  -1.478  17.672  1.00  0.00           O  
ATOM   1384  CG  LEU A  88     -13.817  -3.154  20.591  1.00  0.00           C  
ATOM   1385  HG  LEU A  88     -13.333  -3.560  19.703  1.00  0.00           H  
ATOM   1386  CD1 LEU A  88     -12.934  -2.050  21.176  1.00  0.00           C  
ATOM   1387 HD11 LEU A  88     -11.972  -2.469  21.468  1.00  0.00           H  
ATOM   1388 HD12 LEU A  88     -13.418  -1.604  22.045  1.00  0.00           H  
ATOM   1389 HD13 LEU A  88     -12.755  -1.283  20.422  1.00  0.00           H  
ATOM   1390  CD2 LEU A  88     -13.912  -4.278  21.623  1.00  0.00           C  
ATOM   1391 HD21 LEU A  88     -14.348  -3.900  22.548  1.00  0.00           H  
ATOM   1392 HD22 LEU A  88     -14.536  -5.082  21.232  1.00  0.00           H  
ATOM   1393 HD23 LEU A  88     -12.918  -4.679  21.821  1.00  0.00           H  
ATOM   1394  N   VAL A  89     -15.052  -2.847  17.062  1.00  0.00           N  
ATOM   1395  H   VAL A  89     -15.963  -3.211  17.306  1.00  0.00           H  
ATOM   1396  CA  VAL A  89     -14.434  -3.260  15.789  1.00  0.00           C  
ATOM   1397  HA  VAL A  89     -13.461  -3.705  16.001  1.00  0.00           H  
ATOM   1398  C   VAL A  89     -14.176  -2.046  14.893  1.00  0.00           C  
ATOM   1399  CB  VAL A  89     -15.293  -4.307  15.049  1.00  0.00           C  
ATOM   1400  HB  VAL A  89     -16.320  -3.950  14.977  1.00  0.00           H  
ATOM   1401  O   VAL A  89     -13.064  -1.895  14.390  1.00  0.00           O  
ATOM   1402  CG1 VAL A  89     -14.772  -4.577  13.631  1.00  0.00           C  
ATOM   1403 HG11 VAL A  89     -14.942  -3.709  12.994  1.00  0.00           H  
ATOM   1404 HG12 VAL A  89     -15.295  -5.426  13.190  1.00  0.00           H  
ATOM   1405 HG13 VAL A  89     -13.703  -4.786  13.658  1.00  0.00           H  
ATOM   1406  CG2 VAL A  89     -15.301  -5.658  15.775  1.00  0.00           C  
ATOM   1407 HG21 VAL A  89     -14.318  -6.124  15.695  1.00  0.00           H  
ATOM   1408 HG22 VAL A  89     -15.556  -5.525  16.827  1.00  0.00           H  
ATOM   1409 HG23 VAL A  89     -16.040  -6.315  15.317  1.00  0.00           H  
ATOM   1410  N   ASP A  90     -15.165  -1.161  14.729  1.00  0.00           N  
ATOM   1411  H   ASP A  90     -16.050  -1.335  15.184  1.00  0.00           H  
ATOM   1412  CA  ASP A  90     -15.038   0.032  13.884  1.00  0.00           C  
ATOM   1413  HA  ASP A  90     -14.790  -0.285  12.871  1.00  0.00           H  
ATOM   1414  C   ASP A  90     -13.925   0.962  14.369  1.00  0.00           C  
ATOM   1415  CB  ASP A  90     -16.367   0.800  13.852  1.00  0.00           C  
ATOM   1416  HB2 ASP A  90     -16.570   1.236  14.830  1.00  0.00           H  
ATOM   1417  HB3 ASP A  90     -17.166   0.091  13.632  1.00  0.00           H  
ATOM   1418  O   ASP A  90     -13.087   1.392  13.579  1.00  0.00           O  
ATOM   1419  CG  ASP A  90     -16.378   1.898  12.781  1.00  0.00           C  
ATOM   1420  OD1 ASP A  90     -16.066   1.595  11.607  1.00  0.00           O  
ATOM   1421  OD2 ASP A  90     -16.834   3.035  13.037  1.00  0.00           O  
ATOM   1422  N   VAL A  91     -13.877   1.239  15.675  1.00  0.00           N  
ATOM   1423  H   VAL A  91     -14.590   0.851  16.276  1.00  0.00           H  
ATOM   1424  CA  VAL A  91     -12.834   2.086  16.263  1.00  0.00           C  
ATOM   1425  HA  VAL A  91     -12.806   3.028  15.716  1.00  0.00           H  
ATOM   1426  C   VAL A  91     -11.456   1.449  16.092  1.00  0.00           C  
ATOM   1427  CB  VAL A  91     -13.143   2.399  17.739  1.00  0.00           C  
ATOM   1428  HB  VAL A  91     -13.372   1.476  18.271  1.00  0.00           H  
ATOM   1429  O   VAL A  91     -10.526   2.134  15.677  1.00  0.00           O  
ATOM   1430  CG1 VAL A  91     -11.970   3.082  18.446  1.00  0.00           C  
ATOM   1431 HG11 VAL A  91     -11.713   4.015  17.945  1.00  0.00           H  
ATOM   1432 HG12 VAL A  91     -12.239   3.285  19.483  1.00  0.00           H  
ATOM   1433 HG13 VAL A  91     -11.101   2.425  18.457  1.00  0.00           H  
ATOM   1434  CG2 VAL A  91     -14.338   3.358  17.847  1.00  0.00           C  
ATOM   1435 HG21 VAL A  91     -14.511   3.622  18.890  1.00  0.00           H  
ATOM   1436 HG22 VAL A  91     -15.238   2.885  17.454  1.00  0.00           H  
ATOM   1437 HG23 VAL A  91     -14.138   4.264  17.276  1.00  0.00           H  
ATOM   1438  N   VAL A  92     -11.305   0.147  16.356  1.00  0.00           N  
ATOM   1439  H   VAL A  92     -12.110  -0.379  16.663  1.00  0.00           H  
ATOM   1440  CA  VAL A  92     -10.019  -0.557  16.199  1.00  0.00           C  
ATOM   1441  HA  VAL A  92      -9.264  -0.040  16.792  1.00  0.00           H  
ATOM   1442  C   VAL A  92      -9.534  -0.512  14.745  1.00  0.00           C  
ATOM   1443  CB  VAL A  92     -10.135  -2.003  16.723  1.00  0.00           C  
ATOM   1444  HB  VAL A  92     -11.032  -2.466  16.312  1.00  0.00           H  
ATOM   1445  O   VAL A  92      -8.357  -0.241  14.501  1.00  0.00           O  
ATOM   1446  CG1 VAL A  92      -8.934  -2.885  16.365  1.00  0.00           C  
ATOM   1447 HG11 VAL A  92      -9.084  -3.887  16.768  1.00  0.00           H  
ATOM   1448 HG12 VAL A  92      -8.822  -2.968  15.284  1.00  0.00           H  
ATOM   1449 HG13 VAL A  92      -8.024  -2.464  16.792  1.00  0.00           H  
ATOM   1450  CG2 VAL A  92     -10.225  -1.999  18.257  1.00  0.00           C  
ATOM   1451 HG21 VAL A  92     -11.020  -1.333  18.593  1.00  0.00           H  
ATOM   1452 HG22 VAL A  92     -10.445  -3.004  18.619  1.00  0.00           H  
ATOM   1453 HG23 VAL A  92      -9.282  -1.661  18.686  1.00  0.00           H  
ATOM   1454  N   GLN A  93     -10.423  -0.723  13.772  1.00  0.00           N  
ATOM   1455  H   GLN A  93     -11.379  -0.933  14.022  1.00  0.00           H  
ATOM   1456  CA  GLN A  93     -10.072  -0.638  12.352  1.00  0.00           C  
ATOM   1457  HA  GLN A  93      -9.197  -1.262  12.169  1.00  0.00           H  
ATOM   1458  C   GLN A  93      -9.689   0.785  11.938  1.00  0.00           C  
ATOM   1459  CB  GLN A  93     -11.227  -1.152  11.486  1.00  0.00           C  
ATOM   1460  HB2 GLN A  93     -12.163  -0.690  11.802  1.00  0.00           H  
ATOM   1461  HB3 GLN A  93     -11.037  -0.872  10.449  1.00  0.00           H  
ATOM   1462  O   GLN A  93      -8.633   0.979  11.335  1.00  0.00           O  
ATOM   1463  CG  GLN A  93     -11.343  -2.679  11.554  1.00  0.00           C  
ATOM   1464  HG2 GLN A  93     -10.378  -3.115  11.293  1.00  0.00           H  
ATOM   1465  HG3 GLN A  93     -11.591  -2.998  12.566  1.00  0.00           H  
ATOM   1466  CD  GLN A  93     -12.396  -3.230  10.601  1.00  0.00           C  
ATOM   1467  NE2 GLN A  93     -12.209  -4.435  10.110  1.00  0.00           N  
ATOM   1468 HE21 GLN A  93     -12.903  -4.763   9.454  1.00  0.00           H  
ATOM   1469 HE22 GLN A  93     -11.357  -4.937  10.316  1.00  0.00           H  
ATOM   1470  OE1 GLN A  93     -13.390  -2.601  10.275  1.00  0.00           O  
ATOM   1471  N   ARG A  94     -10.503   1.785  12.302  1.00  0.00           N  
ATOM   1472  H   ARG A  94     -11.347   1.556  12.806  1.00  0.00           H  
ATOM   1473  CA  ARG A  94     -10.246   3.194  11.968  1.00  0.00           C  
ATOM   1474  HA  ARG A  94     -10.055   3.285  10.899  1.00  0.00           H  
ATOM   1475  C   ARG A  94      -8.998   3.749  12.656  1.00  0.00           C  
ATOM   1476  CB  ARG A  94     -11.460   4.055  12.324  1.00  0.00           C  
ATOM   1477  HB2 ARG A  94     -11.162   5.097  12.205  1.00  0.00           H  
ATOM   1478  HB3 ARG A  94     -11.723   3.879  13.367  1.00  0.00           H  
ATOM   1479  O   ARG A  94      -8.356   4.620  12.095  1.00  0.00           O  
ATOM   1480  CG  ARG A  94     -12.702   3.862  11.443  1.00  0.00           C  
ATOM   1481  HG2 ARG A  94     -13.047   2.828  11.473  1.00  0.00           H  
ATOM   1482  HG3 ARG A  94     -12.465   4.135  10.414  1.00  0.00           H  
ATOM   1483  CD  ARG A  94     -13.786   4.796  11.995  1.00  0.00           C  
ATOM   1484  HD2 ARG A  94     -14.020   4.481  13.012  1.00  0.00           H  
ATOM   1485  HD3 ARG A  94     -13.381   5.806  12.044  1.00  0.00           H  
ATOM   1486  NE  ARG A  94     -15.033   4.788  11.208  1.00  0.00           N  
ATOM   1487  HE  ARG A  94     -15.659   4.025  11.422  1.00  0.00           H  
ATOM   1488  NH1 ARG A  94     -14.717   6.774  10.063  1.00  0.00           N  
ATOM   1489 HH11 ARG A  94     -15.006   7.389   9.315  1.00  0.00           H  
ATOM   1490 HH12 ARG A  94     -13.740   6.793  10.318  1.00  0.00           H  
ATOM   1491  NH2 ARG A  94     -16.614   5.655   9.804  1.00  0.00           N  
ATOM   1492 HH21 ARG A  94     -17.167   4.827   9.973  1.00  0.00           H  
ATOM   1493 HH22 ARG A  94     -16.853   6.298   9.062  1.00  0.00           H  
ATOM   1494  CZ  ARG A  94     -15.444   5.736  10.376  1.00  0.00           C  
ATOM   1495  N   LEU A  95      -8.607   3.232  13.824  1.00  0.00           N  
ATOM   1496  H   LEU A  95      -9.224   2.573  14.276  1.00  0.00           H  
ATOM   1497  CA  LEU A  95      -7.343   3.580  14.492  1.00  0.00           C  
ATOM   1498  HA  LEU A  95      -7.184   4.653  14.392  1.00  0.00           H  
ATOM   1499  C   LEU A  95      -6.102   2.937  13.842  1.00  0.00           C  
ATOM   1500  CB  LEU A  95      -7.435   3.222  15.989  1.00  0.00           C  
ATOM   1501  HB2 LEU A  95      -7.805   2.201  16.076  1.00  0.00           H  
ATOM   1502  HB3 LEU A  95      -6.433   3.237  16.418  1.00  0.00           H  
ATOM   1503  O   LEU A  95      -4.993   3.136  14.330  1.00  0.00           O  
ATOM   1504  CG  LEU A  95      -8.318   4.159  16.834  1.00  0.00           C  
ATOM   1505  HG  LEU A  95      -9.312   4.222  16.392  1.00  0.00           H  
ATOM   1506  CD1 LEU A  95      -8.444   3.591  18.248  1.00  0.00           C  
ATOM   1507 HD11 LEU A  95      -7.472   3.586  18.742  1.00  0.00           H  
ATOM   1508 HD12 LEU A  95      -8.823   2.570  18.196  1.00  0.00           H  
ATOM   1509 HD13 LEU A  95      -9.140   4.202  18.823  1.00  0.00           H  
ATOM   1510  CD2 LEU A  95      -7.757   5.578  16.957  1.00  0.00           C  
ATOM   1511 HD21 LEU A  95      -7.624   6.029  15.973  1.00  0.00           H  
ATOM   1512 HD22 LEU A  95      -8.461   6.196  17.514  1.00  0.00           H  
ATOM   1513 HD23 LEU A  95      -6.799   5.564  17.476  1.00  0.00           H  
ATOM   1514  N   GLY A  96      -6.258   2.159  12.765  1.00  0.00           N  
ATOM   1515  H   GLY A  96      -7.186   2.033  12.386  1.00  0.00           H  
ATOM   1516  CA  GLY A  96      -5.145   1.490  12.082  1.00  0.00           C  
ATOM   1517  HA2 GLY A  96      -5.477   1.190  11.088  1.00  0.00           H  
ATOM   1518  HA3 GLY A  96      -4.315   2.188  11.974  1.00  0.00           H  
ATOM   1519  C   GLY A  96      -4.621   0.245  12.804  1.00  0.00           C  
ATOM   1520  O   GLY A  96      -3.589  -0.302  12.420  1.00  0.00           O  
ATOM   1521  N   LEU A  97      -5.342  -0.240  13.818  1.00  0.00           N  
ATOM   1522  H   LEU A  97      -6.205   0.232  14.049  1.00  0.00           H  
ATOM   1523  CA  LEU A  97      -4.929  -1.355  14.673  1.00  0.00           C  
ATOM   1524  HA  LEU A  97      -3.840  -1.396  14.695  1.00  0.00           H  
ATOM   1525  C   LEU A  97      -5.392  -2.728  14.157  1.00  0.00           C  
ATOM   1526  CB  LEU A  97      -5.438  -1.090  16.100  1.00  0.00           C  
ATOM   1527  HB2 LEU A  97      -5.223  -1.970  16.706  1.00  0.00           H  
ATOM   1528  HB3 LEU A  97      -6.521  -0.967  16.063  1.00  0.00           H  
ATOM   1529  O   LEU A  97      -5.135  -3.742  14.802  1.00  0.00           O  
ATOM   1530  CG  LEU A  97      -4.836   0.137  16.805  1.00  0.00           C  
ATOM   1531  HG  LEU A  97      -4.971   1.031  16.196  1.00  0.00           H  
ATOM   1532  CD1 LEU A  97      -5.560   0.345  18.138  1.00  0.00           C  
ATOM   1533 HD11 LEU A  97      -5.484  -0.552  18.753  1.00  0.00           H  
ATOM   1534 HD12 LEU A  97      -5.116   1.187  18.670  1.00  0.00           H  
ATOM   1535 HD13 LEU A  97      -6.610   0.570  17.949  1.00  0.00           H  
ATOM   1536  CD2 LEU A  97      -3.350  -0.071  17.081  1.00  0.00           C  
ATOM   1537 HD21 LEU A  97      -2.950   0.745  17.684  1.00  0.00           H  
ATOM   1538 HD22 LEU A  97      -3.198  -1.000  17.631  1.00  0.00           H  
ATOM   1539 HD23 LEU A  97      -2.790  -0.103  16.146  1.00  0.00           H  
ATOM   1540  N   ASN A  98      -6.067  -2.784  13.003  1.00  0.00           N  
ATOM   1541  H   ASN A  98      -6.252  -1.907  12.539  1.00  0.00           H  
ATOM   1542  CA  ASN A  98      -6.644  -4.011  12.436  1.00  0.00           C  
ATOM   1543  HA  ASN A  98      -7.484  -4.325  13.056  1.00  0.00           H  
ATOM   1544  C   ASN A  98      -5.648  -5.186  12.401  1.00  0.00           C  
ATOM   1545  CB  ASN A  98      -7.164  -3.685  11.026  1.00  0.00           C  
ATOM   1546  HB2 ASN A  98      -6.341  -3.341  10.399  1.00  0.00           H  
ATOM   1547  HB3 ASN A  98      -7.903  -2.885  11.083  1.00  0.00           H  
ATOM   1548  O   ASN A  98      -5.979  -6.289  12.827  1.00  0.00           O  
ATOM   1549  CG  ASN A  98      -7.829  -4.883  10.368  1.00  0.00           C  
ATOM   1550  ND2 ASN A  98      -7.226  -5.449   9.349  1.00  0.00           N  
ATOM   1551 HD21 ASN A  98      -7.679  -6.253   8.939  1.00  0.00           H  
ATOM   1552 HD22 ASN A  98      -6.324  -5.133   9.023  1.00  0.00           H  
ATOM   1553  OD1 ASN A  98      -8.904  -5.310  10.758  1.00  0.00           O  
ATOM   1554  N   HIS A  99      -4.411  -4.928  11.971  1.00  0.00           N  
ATOM   1555  H   HIS A  99      -4.191  -3.990  11.667  1.00  0.00           H  
ATOM   1556  CA  HIS A  99      -3.364  -5.942  11.827  1.00  0.00           C  
ATOM   1557  HA  HIS A  99      -3.748  -6.738  11.189  1.00  0.00           H  
ATOM   1558  C   HIS A  99      -2.925  -6.589  13.159  1.00  0.00           C  
ATOM   1559  CB  HIS A  99      -2.187  -5.291  11.093  1.00  0.00           C  
ATOM   1560  HB2 HIS A  99      -2.565  -4.703  10.257  1.00  0.00           H  
ATOM   1561  HB3 HIS A  99      -1.564  -6.084  10.677  1.00  0.00           H  
ATOM   1562  O   HIS A  99      -2.343  -7.673  13.161  1.00  0.00           O  
ATOM   1563  CG  HIS A  99      -1.325  -4.413  11.961  1.00  0.00           C  
ATOM   1564  CD2 HIS A  99      -0.169  -4.812  12.571  1.00  0.00           C  
ATOM   1565  HD2 HIS A  99       0.265  -5.800  12.519  1.00  0.00           H  
ATOM   1566  ND1 HIS A  99      -1.520  -3.085  12.288  1.00  0.00           N  
ATOM   1567  HD1 HIS A  99      -2.228  -2.454  11.941  1.00  0.00           H  
ATOM   1568  CE1 HIS A  99      -0.498  -2.705  13.075  1.00  0.00           C  
ATOM   1569  HE1 HIS A  99      -0.351  -1.711  13.471  1.00  0.00           H  
ATOM   1570  NE2 HIS A  99       0.356  -3.725  13.260  1.00  0.00           N  
ATOM   1571  N   LEU A 100      -3.211  -5.955  14.306  1.00  0.00           N  
ATOM   1572  H   LEU A 100      -3.695  -5.070  14.256  1.00  0.00           H  
ATOM   1573  CA  LEU A 100      -2.926  -6.506  15.637  1.00  0.00           C  
ATOM   1574  HA  LEU A 100      -2.012  -7.097  15.587  1.00  0.00           H  
ATOM   1575  C   LEU A 100      -4.029  -7.439  16.160  1.00  0.00           C  
ATOM   1576  CB  LEU A 100      -2.726  -5.362  16.646  1.00  0.00           C  
ATOM   1577  HB2 LEU A 100      -2.559  -5.806  17.628  1.00  0.00           H  
ATOM   1578  HB3 LEU A 100      -3.654  -4.793  16.703  1.00  0.00           H  
ATOM   1579  O   LEU A 100      -3.765  -8.222  17.079  1.00  0.00           O  
ATOM   1580  CG  LEU A 100      -1.581  -4.378  16.363  1.00  0.00           C  
ATOM   1581  HG  LEU A 100      -1.801  -3.811  15.458  1.00  0.00           H  
ATOM   1582  CD1 LEU A 100      -1.500  -3.423  17.553  1.00  0.00           C  
ATOM   1583 HD11 LEU A 100      -0.822  -2.605  17.308  1.00  0.00           H  
ATOM   1584 HD12 LEU A 100      -2.489  -3.015  17.760  1.00  0.00           H  
ATOM   1585 HD13 LEU A 100      -1.130  -3.938  18.440  1.00  0.00           H  
ATOM   1586  CD2 LEU A 100      -0.230  -5.082  16.229  1.00  0.00           C  
ATOM   1587 HD21 LEU A 100       0.537  -4.321  16.086  1.00  0.00           H  
ATOM   1588 HD22 LEU A 100      -0.007  -5.663  17.124  1.00  0.00           H  
ATOM   1589 HD23 LEU A 100      -0.230  -5.717  15.344  1.00  0.00           H  
ATOM   1590  N   PHE A 101      -5.241  -7.336  15.603  1.00  0.00           N  
ATOM   1591  H   PHE A 101      -5.344  -6.697  14.827  1.00  0.00           H  
ATOM   1592  CA  PHE A 101      -6.468  -7.958  16.115  1.00  0.00           C  
ATOM   1593  HA  PHE A 101      -6.195  -8.720  16.845  1.00  0.00           H  
ATOM   1594  C   PHE A 101      -7.268  -8.688  15.022  1.00  0.00           C  
ATOM   1595  CB  PHE A 101      -7.325  -6.901  16.837  1.00  0.00           C  
ATOM   1596  HB2 PHE A 101      -8.192  -7.389  17.282  1.00  0.00           H  
ATOM   1597  HB3 PHE A 101      -7.697  -6.194  16.095  1.00  0.00           H  
ATOM   1598  O   PHE A 101      -8.484  -8.824  15.132  1.00  0.00           O  
ATOM   1599  CG  PHE A 101      -6.609  -6.138  17.933  1.00  0.00           C  
ATOM   1600  CD1 PHE A 101      -6.274  -6.778  19.140  1.00  0.00           C  
ATOM   1601  HD1 PHE A 101      -6.544  -7.813  19.288  1.00  0.00           H  
ATOM   1602  CD2 PHE A 101      -6.264  -4.788  17.742  1.00  0.00           C  
ATOM   1603  HD2 PHE A 101      -6.511  -4.299  16.811  1.00  0.00           H  
ATOM   1604  CE1 PHE A 101      -5.584  -6.068  20.139  1.00  0.00           C  
ATOM   1605  HE1 PHE A 101      -5.331  -6.541  21.076  1.00  0.00           H  
ATOM   1606  CE2 PHE A 101      -5.575  -4.082  18.741  1.00  0.00           C  
ATOM   1607  HE2 PHE A 101      -5.303  -3.048  18.593  1.00  0.00           H  
ATOM   1608  CZ  PHE A 101      -5.225  -4.728  19.933  1.00  0.00           C  
ATOM   1609  HZ  PHE A 101      -4.692  -4.189  20.702  1.00  0.00           H  
ATOM   1610  N   GLU A 102      -6.614  -9.144  13.944  1.00  0.00           N  
ATOM   1611  H   GLU A 102      -5.635  -8.911  13.852  1.00  0.00           H  
ATOM   1612  CA  GLU A 102      -7.287  -9.790  12.804  1.00  0.00           C  
ATOM   1613  HA  GLU A 102      -7.934  -9.062  12.314  1.00  0.00           H  
ATOM   1614  C   GLU A 102      -8.167 -10.974  13.235  1.00  0.00           C  
ATOM   1615  CB  GLU A 102      -6.259 -10.312  11.783  1.00  0.00           C  
ATOM   1616  HB2 GLU A 102      -5.548 -10.961  12.294  1.00  0.00           H  
ATOM   1617  HB3 GLU A 102      -6.793 -10.906  11.042  1.00  0.00           H  
ATOM   1618  O   GLU A 102      -9.286 -11.126  12.742  1.00  0.00           O  
ATOM   1619  CG  GLU A 102      -5.495  -9.205  11.046  1.00  0.00           C  
ATOM   1620  HG2 GLU A 102      -4.962  -8.607  11.786  1.00  0.00           H  
ATOM   1621  HG3 GLU A 102      -6.211  -8.563  10.534  1.00  0.00           H  
ATOM   1622  CD  GLU A 102      -4.479  -9.751  10.026  1.00  0.00           C  
ATOM   1623  OE1 GLU A 102      -3.601  -8.973   9.592  1.00  0.00           O  
ATOM   1624  OE2 GLU A 102      -4.527 -10.947   9.655  1.00  0.00           O  
ATOM   1625  N   THR A 103      -7.676 -11.799  14.166  1.00  0.00           N  
ATOM   1626  H   THR A 103      -6.757 -11.609  14.539  1.00  0.00           H  
ATOM   1627  CA  THR A 103      -8.411 -12.953  14.699  1.00  0.00           C  
ATOM   1628  HA  THR A 103      -8.782 -13.552  13.868  1.00  0.00           H  
ATOM   1629  C   THR A 103      -9.616 -12.502  15.514  1.00  0.00           C  
ATOM   1630  CB  THR A 103      -7.498 -13.840  15.557  1.00  0.00           C  
ATOM   1631  HB  THR A 103      -7.130 -13.273  16.413  1.00  0.00           H  
ATOM   1632  O   THR A 103     -10.738 -12.906  15.219  1.00  0.00           O  
ATOM   1633  CG2 THR A 103      -8.197 -15.102  16.057  1.00  0.00           C  
ATOM   1634 HG21 THR A 103      -8.992 -14.837  16.754  1.00  0.00           H  
ATOM   1635 HG22 THR A 103      -8.632 -15.652  15.223  1.00  0.00           H  
ATOM   1636 HG23 THR A 103      -7.490 -15.742  16.586  1.00  0.00           H  
ATOM   1637  OG1 THR A 103      -6.396 -14.272  14.790  1.00  0.00           O  
ATOM   1638  HG1 THR A 103      -5.996 -14.998  15.274  1.00  0.00           H  
ATOM   1639  N   GLU A 104      -9.406 -11.619  16.492  1.00  0.00           N  
ATOM   1640  H   GLU A 104      -8.466 -11.294  16.669  1.00  0.00           H  
ATOM   1641  CA  GLU A 104     -10.458 -11.128  17.381  1.00  0.00           C  
ATOM   1642  HA  GLU A 104     -10.920 -11.976  17.888  1.00  0.00           H  
ATOM   1643  C   GLU A 104     -11.571 -10.401  16.606  1.00  0.00           C  
ATOM   1644  CB  GLU A 104      -9.848 -10.189  18.438  1.00  0.00           C  
ATOM   1645  HB2 GLU A 104      -9.341  -9.355  17.953  1.00  0.00           H  
ATOM   1646  HB3 GLU A 104     -10.682  -9.773  19.004  1.00  0.00           H  
ATOM   1647  O   GLU A 104     -12.755 -10.601  16.882  1.00  0.00           O  
ATOM   1648  CG  GLU A 104      -8.902 -10.856  19.460  1.00  0.00           C  
ATOM   1649  HG2 GLU A 104      -8.862 -10.205  20.333  1.00  0.00           H  
ATOM   1650  HG3 GLU A 104      -9.345 -11.798  19.785  1.00  0.00           H  
ATOM   1651  CD  GLU A 104      -7.450 -11.101  18.995  1.00  0.00           C  
ATOM   1652  OE1 GLU A 104      -6.624 -11.555  19.827  1.00  0.00           O  
ATOM   1653  OE2 GLU A 104      -7.090 -10.798  17.837  1.00  0.00           O  
ATOM   1654  N   ILE A 105     -11.213  -9.607  15.590  1.00  0.00           N  
ATOM   1655  H   ILE A 105     -10.225  -9.474  15.424  1.00  0.00           H  
ATOM   1656  CA  ILE A 105     -12.169  -8.925  14.708  1.00  0.00           C  
ATOM   1657  HA  ILE A 105     -12.877  -8.372  15.325  1.00  0.00           H  
ATOM   1658  C   ILE A 105     -12.982  -9.943  13.901  1.00  0.00           C  
ATOM   1659  CB  ILE A 105     -11.437  -7.916  13.790  1.00  0.00           C  
ATOM   1660  HB  ILE A 105     -10.584  -8.419  13.333  1.00  0.00           H  
ATOM   1661  O   ILE A 105     -14.212  -9.851  13.867  1.00  0.00           O  
ATOM   1662  CG1 ILE A 105     -10.923  -6.721  14.626  1.00  0.00           C  
ATOM   1663 HG12 ILE A 105     -10.415  -7.089  15.517  1.00  0.00           H  
ATOM   1664 HG13 ILE A 105     -11.767  -6.116  14.957  1.00  0.00           H  
ATOM   1665  CG2 ILE A 105     -12.359  -7.420  12.657  1.00  0.00           C  
ATOM   1666 HG21 ILE A 105     -12.589  -8.232  11.968  1.00  0.00           H  
ATOM   1667 HG22 ILE A 105     -11.869  -6.639  12.076  1.00  0.00           H  
ATOM   1668 HG23 ILE A 105     -13.289  -7.032  13.074  1.00  0.00           H  
ATOM   1669  CD1 ILE A 105      -9.932  -5.826  13.871  1.00  0.00           C  
ATOM   1670 HD11 ILE A 105      -9.501  -5.107  14.568  1.00  0.00           H  
ATOM   1671 HD12 ILE A 105      -9.128  -6.431  13.451  1.00  0.00           H  
ATOM   1672 HD13 ILE A 105     -10.436  -5.276  13.076  1.00  0.00           H  
ATOM   1673  N   LYS A 106     -12.328 -10.928  13.269  1.00  0.00           N  
ATOM   1674  H   LYS A 106     -11.323 -10.972  13.360  1.00  0.00           H  
ATOM   1675  CA  LYS A 106     -13.018 -11.973  12.495  1.00  0.00           C  
ATOM   1676  HA  LYS A 106     -13.629 -11.503  11.725  1.00  0.00           H  
ATOM   1677  C   LYS A 106     -13.986 -12.768  13.370  1.00  0.00           C  
ATOM   1678  CB  LYS A 106     -11.996 -12.906  11.825  1.00  0.00           C  
ATOM   1679  HB2 LYS A 106     -12.496 -13.829  11.533  1.00  0.00           H  
ATOM   1680  HB3 LYS A 106     -11.211 -13.158  12.539  1.00  0.00           H  
ATOM   1681  O   LYS A 106     -15.134 -12.969  12.977  1.00  0.00           O  
ATOM   1682  CG  LYS A 106     -11.380 -12.279  10.565  1.00  0.00           C  
ATOM   1683  HG2 LYS A 106     -12.162 -12.148   9.817  1.00  0.00           H  
ATOM   1684  HG3 LYS A 106     -10.966 -11.299  10.803  1.00  0.00           H  
ATOM   1685  CD  LYS A 106     -10.273 -13.174   9.991  1.00  0.00           C  
ATOM   1686  HD2 LYS A 106     -10.688 -14.150   9.741  1.00  0.00           H  
ATOM   1687  HD3 LYS A 106      -9.495 -13.294  10.745  1.00  0.00           H  
ATOM   1688  CE  LYS A 106      -9.677 -12.521   8.737  1.00  0.00           C  
ATOM   1689  HE2 LYS A 106      -9.346 -11.517   9.000  1.00  0.00           H  
ATOM   1690  HE3 LYS A 106     -10.462 -12.423   7.987  1.00  0.00           H  
ATOM   1691  NZ  LYS A 106      -8.534 -13.294   8.186  1.00  0.00           N  
ATOM   1692  HZ1 LYS A 106      -8.175 -12.836   7.361  1.00  0.00           H  
ATOM   1693  HZ2 LYS A 106      -8.815 -14.231   7.936  1.00  0.00           H  
ATOM   1694  HZ3 LYS A 106      -7.782 -13.334   8.859  1.00  0.00           H  
ATOM   1695  N   GLU A 107     -13.561 -13.175  14.563  1.00  0.00           N  
ATOM   1696  H   GLU A 107     -12.604 -12.982  14.821  1.00  0.00           H  
ATOM   1697  CA  GLU A 107     -14.401 -13.901  15.521  1.00  0.00           C  
ATOM   1698  HA  GLU A 107     -14.805 -14.794  15.045  1.00  0.00           H  
ATOM   1699  C   GLU A 107     -15.593 -13.059  15.996  1.00  0.00           C  
ATOM   1700  CB  GLU A 107     -13.553 -14.333  16.724  1.00  0.00           C  
ATOM   1701  HB2 GLU A 107     -14.219 -14.678  17.515  1.00  0.00           H  
ATOM   1702  HB3 GLU A 107     -12.995 -13.471  17.091  1.00  0.00           H  
ATOM   1703  O   GLU A 107     -16.727 -13.549  16.016  1.00  0.00           O  
ATOM   1704  CG  GLU A 107     -12.587 -15.475  16.373  1.00  0.00           C  
ATOM   1705  HG2 GLU A 107     -11.981 -15.194  15.511  1.00  0.00           H  
ATOM   1706  HG3 GLU A 107     -13.179 -16.344  16.085  1.00  0.00           H  
ATOM   1707  CD  GLU A 107     -11.659 -15.859  17.536  1.00  0.00           C  
ATOM   1708  OE1 GLU A 107     -10.895 -16.833  17.349  1.00  0.00           O  
ATOM   1709  OE2 GLU A 107     -11.731 -15.210  18.605  1.00  0.00           O  
ATOM   1710  N   ALA A 108     -15.368 -11.780  16.316  1.00  0.00           N  
ATOM   1711  H   ALA A 108     -14.416 -11.443  16.311  1.00  0.00           H  
ATOM   1712  CA  ALA A 108     -16.418 -10.852  16.722  1.00  0.00           C  
ATOM   1713  HA  ALA A 108     -16.918 -11.260  17.601  1.00  0.00           H  
ATOM   1714  C   ALA A 108     -17.481 -10.674  15.627  1.00  0.00           C  
ATOM   1715  CB  ALA A 108     -15.772  -9.513  17.103  1.00  0.00           C  
ATOM   1716  HB1 ALA A 108     -16.541  -8.781  17.350  1.00  0.00           H  
ATOM   1717  HB2 ALA A 108     -15.113  -9.651  17.960  1.00  0.00           H  
ATOM   1718  HB3 ALA A 108     -15.183  -9.129  16.269  1.00  0.00           H  
ATOM   1719  O   ALA A 108     -18.677 -10.821  15.895  1.00  0.00           O  
ATOM   1720  N   LEU A 109     -17.057 -10.409  14.388  1.00  0.00           N  
ATOM   1721  H   LEU A 109     -16.063 -10.314  14.236  1.00  0.00           H  
ATOM   1722  CA  LEU A 109     -17.962 -10.219  13.253  1.00  0.00           C  
ATOM   1723  HA  LEU A 109     -18.731  -9.500  13.533  1.00  0.00           H  
ATOM   1724  C   LEU A 109     -18.705 -11.508  12.895  1.00  0.00           C  
ATOM   1725  CB  LEU A 109     -17.171  -9.676  12.051  1.00  0.00           C  
ATOM   1726  HB2 LEU A 109     -16.328 -10.339  11.857  1.00  0.00           H  
ATOM   1727  HB3 LEU A 109     -17.816  -9.696  11.172  1.00  0.00           H  
ATOM   1728  O   LEU A 109     -19.913 -11.473  12.663  1.00  0.00           O  
ATOM   1729  CG  LEU A 109     -16.645  -8.239  12.234  1.00  0.00           C  
ATOM   1730  HG  LEU A 109     -15.986  -8.191  13.100  1.00  0.00           H  
ATOM   1731  CD1 LEU A 109     -15.852  -7.823  10.996  1.00  0.00           C  
ATOM   1732 HD11 LEU A 109     -15.394  -6.849  11.164  1.00  0.00           H  
ATOM   1733 HD12 LEU A 109     -15.059  -8.546  10.805  1.00  0.00           H  
ATOM   1734 HD13 LEU A 109     -16.509  -7.752  10.130  1.00  0.00           H  
ATOM   1735  CD2 LEU A 109     -17.776  -7.228  12.441  1.00  0.00           C  
ATOM   1736 HD21 LEU A 109     -18.278  -7.410  13.391  1.00  0.00           H  
ATOM   1737 HD22 LEU A 109     -17.360  -6.221  12.477  1.00  0.00           H  
ATOM   1738 HD23 LEU A 109     -18.493  -7.291  11.622  1.00  0.00           H  
ATOM   1739  N   PHE A 110     -18.030 -12.657  12.922  1.00  0.00           N  
ATOM   1740  H   PHE A 110     -17.036 -12.634  13.098  1.00  0.00           H  
ATOM   1741  CA  PHE A 110     -18.662 -13.948  12.659  1.00  0.00           C  
ATOM   1742  HA  PHE A 110     -19.193 -13.883  11.709  1.00  0.00           H  
ATOM   1743  C   PHE A 110     -19.684 -14.332  13.738  1.00  0.00           C  
ATOM   1744  CB  PHE A 110     -17.568 -15.004  12.535  1.00  0.00           C  
ATOM   1745  HB2 PHE A 110     -17.053 -15.103  13.491  1.00  0.00           H  
ATOM   1746  HB3 PHE A 110     -16.837 -14.663  11.803  1.00  0.00           H  
ATOM   1747  O   PHE A 110     -20.749 -14.869  13.425  1.00  0.00           O  
ATOM   1748  CG  PHE A 110     -18.067 -16.355  12.077  1.00  0.00           C  
ATOM   1749  CD1 PHE A 110     -17.944 -17.474  12.917  1.00  0.00           C  
ATOM   1750  HD1 PHE A 110     -17.523 -17.358  13.905  1.00  0.00           H  
ATOM   1751  CD2 PHE A 110     -18.553 -16.510  10.766  1.00  0.00           C  
ATOM   1752  HD2 PHE A 110     -18.628 -15.653  10.113  1.00  0.00           H  
ATOM   1753  CE1 PHE A 110     -18.225 -18.755  12.414  1.00  0.00           C  
ATOM   1754  HE1 PHE A 110     -17.963 -19.619  13.006  1.00  0.00           H  
ATOM   1755  CE2 PHE A 110     -18.891 -17.784  10.283  1.00  0.00           C  
ATOM   1756  HE2 PHE A 110     -19.228 -17.897   9.263  1.00  0.00           H  
ATOM   1757  CZ  PHE A 110     -18.699 -18.912  11.097  1.00  0.00           C  
ATOM   1758  HZ  PHE A 110     -18.862 -19.896  10.683  1.00  0.00           H  
ATOM   1759  N   SER A 111     -19.409 -14.014  15.006  1.00  0.00           N  
ATOM   1760  H   SER A 111     -18.505 -13.616  15.216  1.00  0.00           H  
ATOM   1761  CA  SER A 111     -20.371 -14.180  16.100  1.00  0.00           C  
ATOM   1762  HA  SER A 111     -20.689 -15.222  16.127  1.00  0.00           H  
ATOM   1763  C   SER A 111     -21.623 -13.322  15.878  1.00  0.00           C  
ATOM   1764  CB  SER A 111     -19.690 -13.853  17.433  1.00  0.00           C  
ATOM   1765  HB2 SER A 111     -19.249 -12.858  17.385  1.00  0.00           H  
ATOM   1766  HB3 SER A 111     -18.890 -14.573  17.608  1.00  0.00           H  
ATOM   1767  O   SER A 111     -22.735 -13.841  15.962  1.00  0.00           O  
ATOM   1768  OG  SER A 111     -20.603 -13.895  18.514  1.00  0.00           O  
ATOM   1769  HG  SER A 111     -21.266 -14.571  18.356  1.00  0.00           H  
ATOM   1770  N   ILE A 112     -21.458 -12.048  15.505  1.00  0.00           N  
ATOM   1771  H   ILE A 112     -20.515 -11.689  15.462  1.00  0.00           H  
ATOM   1772  CA  ILE A 112     -22.566 -11.120  15.206  1.00  0.00           C  
ATOM   1773  HA  ILE A 112     -23.272 -11.135  16.036  1.00  0.00           H  
ATOM   1774  C   ILE A 112     -23.346 -11.530  13.948  1.00  0.00           C  
ATOM   1775  CB  ILE A 112     -21.994  -9.691  15.065  1.00  0.00           C  
ATOM   1776  HB  ILE A 112     -21.144  -9.724  14.384  1.00  0.00           H  
ATOM   1777  O   ILE A 112     -24.557 -11.307  13.843  1.00  0.00           O  
ATOM   1778  CG1 ILE A 112     -21.505  -9.195  16.444  1.00  0.00           C  
ATOM   1779 HG12 ILE A 112     -20.963  -9.987  16.961  1.00  0.00           H  
ATOM   1780 HG13 ILE A 112     -22.361  -8.926  17.062  1.00  0.00           H  
ATOM   1781  CG2 ILE A 112     -23.039  -8.724  14.474  1.00  0.00           C  
ATOM   1782 HG21 ILE A 112     -23.182  -8.932  13.413  1.00  0.00           H  
ATOM   1783 HG22 ILE A 112     -22.711  -7.689  14.569  1.00  0.00           H  
ATOM   1784 HG23 ILE A 112     -23.983  -8.845  15.005  1.00  0.00           H  
ATOM   1785  CD1 ILE A 112     -20.560  -7.998  16.341  1.00  0.00           C  
ATOM   1786 HD11 ILE A 112     -21.114  -7.130  15.985  1.00  0.00           H  
ATOM   1787 HD12 ILE A 112     -19.734  -8.219  15.666  1.00  0.00           H  
ATOM   1788 HD13 ILE A 112     -20.163  -7.767  17.330  1.00  0.00           H  
ATOM   1789  N   TYR A 113     -22.659 -12.120  12.971  1.00  0.00           N  
ATOM   1790  H   TYR A 113     -21.654 -12.173  13.057  1.00  0.00           H  
ATOM   1791  CA  TYR A 113     -23.282 -12.669  11.775  1.00  0.00           C  
ATOM   1792  HA  TYR A 113     -23.878 -11.894  11.296  1.00  0.00           H  
ATOM   1793  C   TYR A 113     -24.213 -13.834  12.123  1.00  0.00           C  
ATOM   1794  CB  TYR A 113     -22.192 -13.105  10.795  1.00  0.00           C  
ATOM   1795  HB2 TYR A 113     -21.545 -12.251  10.594  1.00  0.00           H  
ATOM   1796  HB3 TYR A 113     -21.575 -13.883  11.244  1.00  0.00           H  
ATOM   1797  O   TYR A 113     -25.378 -13.822  11.725  1.00  0.00           O  
ATOM   1798  CG  TYR A 113     -22.750 -13.615   9.488  1.00  0.00           C  
ATOM   1799  CD1 TYR A 113     -22.809 -14.996   9.218  1.00  0.00           C  
ATOM   1800  HD1 TYR A 113     -22.434 -15.706   9.940  1.00  0.00           H  
ATOM   1801  CD2 TYR A 113     -23.229 -12.695   8.544  1.00  0.00           C  
ATOM   1802  HD2 TYR A 113     -23.131 -11.636   8.732  1.00  0.00           H  
ATOM   1803  CE1 TYR A 113     -23.365 -15.450   8.005  1.00  0.00           C  
ATOM   1804  HE1 TYR A 113     -23.419 -16.504   7.778  1.00  0.00           H  
ATOM   1805  CE2 TYR A 113     -23.783 -13.144   7.336  1.00  0.00           C  
ATOM   1806  HE2 TYR A 113     -24.119 -12.432   6.596  1.00  0.00           H  
ATOM   1807  OH  TYR A 113     -24.386 -14.943   5.885  1.00  0.00           O  
ATOM   1808  HH  TYR A 113     -24.614 -14.201   5.320  1.00  0.00           H  
ATOM   1809  CZ  TYR A 113     -23.858 -14.522   7.062  1.00  0.00           C  
ATOM   1810  N   LYS A 114     -23.717 -14.795  12.917  1.00  0.00           N  
ATOM   1811  H   LYS A 114     -22.756 -14.703  13.214  1.00  0.00           H  
ATOM   1812  CA  LYS A 114     -24.470 -15.979  13.359  1.00  0.00           C  
ATOM   1813  HA  LYS A 114     -24.894 -16.481  12.489  1.00  0.00           H  
ATOM   1814  C   LYS A 114     -25.658 -15.641  14.253  1.00  0.00           C  
ATOM   1815  CB  LYS A 114     -23.533 -16.937  14.103  1.00  0.00           C  
ATOM   1816  HB2 LYS A 114     -22.903 -16.379  14.795  1.00  0.00           H  
ATOM   1817  HB3 LYS A 114     -24.140 -17.634  14.680  1.00  0.00           H  
ATOM   1818  O   LYS A 114     -26.705 -16.261  14.110  1.00  0.00           O  
ATOM   1819  CG  LYS A 114     -22.669 -17.743  13.132  1.00  0.00           C  
ATOM   1820  HG2 LYS A 114     -22.033 -17.081  12.544  1.00  0.00           H  
ATOM   1821  HG3 LYS A 114     -23.324 -18.295  12.458  1.00  0.00           H  
ATOM   1822  CD  LYS A 114     -21.803 -18.728  13.919  1.00  0.00           C  
ATOM   1823  HD2 LYS A 114     -22.414 -19.249  14.656  1.00  0.00           H  
ATOM   1824  HD3 LYS A 114     -21.012 -18.176  14.426  1.00  0.00           H  
ATOM   1825  CE  LYS A 114     -21.210 -19.742  12.948  1.00  0.00           C  
ATOM   1826  HE2 LYS A 114     -20.683 -19.188  12.173  1.00  0.00           H  
ATOM   1827  HE3 LYS A 114     -22.026 -20.282  12.467  1.00  0.00           H  
ATOM   1828  NZ  LYS A 114     -20.306 -20.688  13.645  1.00  0.00           N  
ATOM   1829  HZ1 LYS A 114     -20.813 -21.210  14.346  1.00  0.00           H  
ATOM   1830  HZ2 LYS A 114     -19.566 -20.172  14.100  1.00  0.00           H  
ATOM   1831  HZ3 LYS A 114     -19.895 -21.332  12.986  1.00  0.00           H  
ATOM   1832  N   ASP A 115     -25.518 -14.649  15.128  1.00  0.00           N  
ATOM   1833  H   ASP A 115     -24.607 -14.224  15.224  1.00  0.00           H  
ATOM   1834  CA  ASP A 115     -26.562 -14.227  16.072  1.00  0.00           C  
ATOM   1835  HA  ASP A 115     -27.079 -15.127  16.403  1.00  0.00           H  
ATOM   1836  C   ASP A 115     -27.642 -13.319  15.439  1.00  0.00           C  
ATOM   1837  CB  ASP A 115     -25.885 -13.602  17.301  1.00  0.00           C  
ATOM   1838  HB2 ASP A 115     -25.034 -14.217  17.592  1.00  0.00           H  
ATOM   1839  HB3 ASP A 115     -25.516 -12.609  17.044  1.00  0.00           H  
ATOM   1840  O   ASP A 115     -28.306 -12.516  16.098  1.00  0.00           O  
ATOM   1841  CG  ASP A 115     -26.832 -13.523  18.497  1.00  0.00           C  
ATOM   1842  OD1 ASP A 115     -27.640 -14.464  18.660  1.00  0.00           O  
ATOM   1843  OD2 ASP A 115     -26.736 -12.536  19.262  1.00  0.00           O  
ATOM   1844  N   GLY A 116     -27.825 -13.412  14.116  1.00  0.00           N  
ATOM   1845  H   GLY A 116     -27.281 -14.105  13.623  1.00  0.00           H  
ATOM   1846  CA  GLY A 116     -28.728 -12.557  13.342  1.00  0.00           C  
ATOM   1847  HA2 GLY A 116     -28.392 -11.523  13.430  1.00  0.00           H  
ATOM   1848  HA3 GLY A 116     -28.671 -12.854  12.295  1.00  0.00           H  
ATOM   1849  C   GLY A 116     -30.203 -12.612  13.765  1.00  0.00           C  
ATOM   1850  O   GLY A 116     -30.972 -11.746  13.354  1.00  0.00           O  
ATOM   1851  N   SER A 117     -30.596 -13.574  14.603  1.00  0.00           N  
ATOM   1852  H   SER A 117     -29.896 -14.205  14.966  1.00  0.00           H  
ATOM   1853  CA  SER A 117     -31.960 -13.768  15.105  1.00  0.00           C  
ATOM   1854  HA  SER A 117     -32.655 -13.695  14.268  1.00  0.00           H  
ATOM   1855  C   SER A 117     -32.417 -12.745  16.149  1.00  0.00           C  
ATOM   1856  CB  SER A 117     -32.079 -15.177  15.699  1.00  0.00           C  
ATOM   1857  HB2 SER A 117     -33.030 -15.285  16.221  1.00  0.00           H  
ATOM   1858  HB3 SER A 117     -32.052 -15.900  14.884  1.00  0.00           H  
ATOM   1859  O   SER A 117     -33.619 -12.607  16.361  1.00  0.00           O  
ATOM   1860  OG  SER A 117     -31.007 -15.463  16.582  1.00  0.00           O  
ATOM   1861  HG  SER A 117     -31.110 -15.002  17.418  1.00  0.00           H  
ATOM   1862  N   ASN A 118     -31.505 -12.015  16.801  1.00  0.00           N  
ATOM   1863  H   ASN A 118     -30.532 -12.200  16.605  1.00  0.00           H  
ATOM   1864  CA  ASN A 118     -31.831 -11.316  18.053  1.00  0.00           C  
ATOM   1865  HA  ASN A 118     -32.626 -11.881  18.542  1.00  0.00           H  
ATOM   1866  C   ASN A 118     -32.446  -9.912  17.905  1.00  0.00           C  
ATOM   1867  CB  ASN A 118     -30.613 -11.386  18.994  1.00  0.00           C  
ATOM   1868  HB2 ASN A 118     -29.711 -11.069  18.471  1.00  0.00           H  
ATOM   1869  HB3 ASN A 118     -30.768 -10.737  19.856  1.00  0.00           H  
ATOM   1870  O   ASN A 118     -32.625  -9.227  18.907  1.00  0.00           O  
ATOM   1871  CG  ASN A 118     -30.390 -12.790  19.532  1.00  0.00           C  
ATOM   1872  ND2 ASN A 118     -29.323 -13.000  20.251  1.00  0.00           N  
ATOM   1873 HD21 ASN A 118     -29.018 -13.962  20.201  1.00  0.00           H  
ATOM   1874 HD22 ASN A 118     -28.538 -12.372  20.158  1.00  0.00           H  
ATOM   1875  OD1 ASN A 118     -31.164 -13.709  19.296  1.00  0.00           O  
ATOM   1876  N   GLY A 119     -32.784  -9.460  16.691  1.00  0.00           N  
ATOM   1877  H   GLY A 119     -32.645 -10.101  15.922  1.00  0.00           H  
ATOM   1878  CA  GLY A 119     -33.599  -8.257  16.435  1.00  0.00           C  
ATOM   1879  HA2 GLY A 119     -34.565  -8.396  16.920  1.00  0.00           H  
ATOM   1880  HA3 GLY A 119     -33.776  -8.180  15.362  1.00  0.00           H  
ATOM   1881  C   GLY A 119     -33.047  -6.900  16.912  1.00  0.00           C  
ATOM   1882  O   GLY A 119     -33.590  -5.874  16.528  1.00  0.00           O  
ATOM   1883  N   TRP A 120     -31.962  -6.854  17.689  1.00  0.00           N  
ATOM   1884  H   TRP A 120     -31.648  -7.738  18.063  1.00  0.00           H  
ATOM   1885  CA  TRP A 120     -31.419  -5.641  18.325  1.00  0.00           C  
ATOM   1886  HA  TRP A 120     -32.178  -5.216  18.983  1.00  0.00           H  
ATOM   1887  C   TRP A 120     -31.009  -4.540  17.339  1.00  0.00           C  
ATOM   1888  CB  TRP A 120     -30.207  -6.052  19.172  1.00  0.00           C  
ATOM   1889  HB2 TRP A 120     -29.831  -5.172  19.694  1.00  0.00           H  
ATOM   1890  HB3 TRP A 120     -30.534  -6.761  19.933  1.00  0.00           H  
ATOM   1891  O   TRP A 120     -30.996  -3.360  17.683  1.00  0.00           O  
ATOM   1892  CG  TRP A 120     -29.077  -6.663  18.395  1.00  0.00           C  
ATOM   1893  CD1 TRP A 120     -28.864  -7.986  18.226  1.00  0.00           C  
ATOM   1894  HD1 TRP A 120     -29.469  -8.763  18.670  1.00  0.00           H  
ATOM   1895  CD2 TRP A 120     -27.995  -5.990  17.684  1.00  0.00           C  
ATOM   1896  CE2 TRP A 120     -27.184  -6.989  17.065  1.00  0.00           C  
ATOM   1897  CE3 TRP A 120     -27.607  -4.642  17.517  1.00  0.00           C  
ATOM   1898  HE3 TRP A 120     -28.184  -3.864  17.996  1.00  0.00           H  
ATOM   1899  NE1 TRP A 120     -27.747  -8.189  17.443  1.00  0.00           N  
ATOM   1900  HE1 TRP A 120     -27.363  -9.106  17.268  1.00  0.00           H  
ATOM   1901  CH2 TRP A 120     -25.712  -5.320  16.145  1.00  0.00           C  
ATOM   1902  HH2 TRP A 120     -24.823  -5.065  15.588  1.00  0.00           H  
ATOM   1903  CZ2 TRP A 120     -26.071  -6.666  16.283  1.00  0.00           C  
ATOM   1904  HZ2 TRP A 120     -25.471  -7.448  15.840  1.00  0.00           H  
ATOM   1905  CZ3 TRP A 120     -26.461  -4.312  16.770  1.00  0.00           C  
ATOM   1906  HZ3 TRP A 120     -26.133  -3.286  16.697  1.00  0.00           H  
ATOM   1907  N   TRP A 121     -30.657  -4.918  16.111  1.00  0.00           N  
ATOM   1908  H   TRP A 121     -30.658  -5.906  15.904  1.00  0.00           H  
ATOM   1909  CA  TRP A 121     -30.325  -3.984  15.038  1.00  0.00           C  
ATOM   1910  HA  TRP A 121     -29.876  -3.091  15.471  1.00  0.00           H  
ATOM   1911  C   TRP A 121     -31.569  -3.516  14.273  1.00  0.00           C  
ATOM   1912  CB  TRP A 121     -29.286  -4.641  14.117  1.00  0.00           C  
ATOM   1913  HB2 TRP A 121     -29.124  -3.994  13.254  1.00  0.00           H  
ATOM   1914  HB3 TRP A 121     -28.339  -4.699  14.654  1.00  0.00           H  
ATOM   1915  O   TRP A 121     -31.537  -2.436  13.685  1.00  0.00           O  
ATOM   1916  CG  TRP A 121     -29.630  -6.019  13.629  1.00  0.00           C  
ATOM   1917  CD1 TRP A 121     -29.267  -7.181  14.219  1.00  0.00           C  
ATOM   1918  HD1 TRP A 121     -28.674  -7.252  15.118  1.00  0.00           H  
ATOM   1919  CD2 TRP A 121     -30.454  -6.402  12.487  1.00  0.00           C  
ATOM   1920  CE2 TRP A 121     -30.548  -7.826  12.457  1.00  0.00           C  
ATOM   1921  CE3 TRP A 121     -31.146  -5.689  11.484  1.00  0.00           C  
ATOM   1922  HE3 TRP A 121     -31.103  -4.610  11.472  1.00  0.00           H  
ATOM   1923  NE1 TRP A 121     -29.807  -8.251  13.536  1.00  0.00           N  
ATOM   1924  HE1 TRP A 121     -29.742  -9.211  13.841  1.00  0.00           H  
ATOM   1925  CH2 TRP A 121     -31.969  -7.773  10.505  1.00  0.00           C  
ATOM   1926  HH2 TRP A 121     -32.555  -8.282   9.755  1.00  0.00           H  
ATOM   1927  CZ2 TRP A 121     -31.290  -8.512  11.489  1.00  0.00           C  
ATOM   1928  HZ2 TRP A 121     -31.356  -9.590  11.515  1.00  0.00           H  
ATOM   1929  CZ3 TRP A 121     -31.894  -6.368  10.504  1.00  0.00           C  
ATOM   1930  HZ3 TRP A 121     -32.418  -5.803   9.746  1.00  0.00           H  
ATOM   1931  N   PHE A 122     -32.661  -4.286  14.287  1.00  0.00           N  
ATOM   1932  H   PHE A 122     -32.706  -5.042  14.954  1.00  0.00           H  
ATOM   1933  CA  PHE A 122     -33.863  -4.027  13.497  1.00  0.00           C  
ATOM   1934  HA  PHE A 122     -33.571  -3.960  12.449  1.00  0.00           H  
ATOM   1935  C   PHE A 122     -34.515  -2.700  13.905  1.00  0.00           C  
ATOM   1936  CB  PHE A 122     -34.835  -5.205  13.646  1.00  0.00           C  
ATOM   1937  HB2 PHE A 122     -35.191  -5.248  14.675  1.00  0.00           H  
ATOM   1938  HB3 PHE A 122     -34.303  -6.133  13.437  1.00  0.00           H  
ATOM   1939  O   PHE A 122     -34.757  -2.444  15.082  1.00  0.00           O  
ATOM   1940  CG  PHE A 122     -36.035  -5.121  12.727  1.00  0.00           C  
ATOM   1941  CD1 PHE A 122     -37.238  -4.554  13.186  1.00  0.00           C  
ATOM   1942  HD1 PHE A 122     -37.309  -4.182  14.197  1.00  0.00           H  
ATOM   1943  CD2 PHE A 122     -35.939  -5.590  11.405  1.00  0.00           C  
ATOM   1944  HD2 PHE A 122     -35.015  -6.022  11.049  1.00  0.00           H  
ATOM   1945  CE1 PHE A 122     -38.343  -4.454  12.322  1.00  0.00           C  
ATOM   1946  HE1 PHE A 122     -39.261  -4.003  12.669  1.00  0.00           H  
ATOM   1947  CE2 PHE A 122     -37.044  -5.491  10.541  1.00  0.00           C  
ATOM   1948  HE2 PHE A 122     -36.968  -5.842   9.523  1.00  0.00           H  
ATOM   1949  CZ  PHE A 122     -38.245  -4.921  11.000  1.00  0.00           C  
ATOM   1950  HZ  PHE A 122     -39.088  -4.829  10.331  1.00  0.00           H  
ATOM   1951  N   GLY A 123     -34.769  -1.824  12.931  1.00  0.00           N  
ATOM   1952  H   GLY A 123     -34.587  -2.098  11.976  1.00  0.00           H  
ATOM   1953  CA  GLY A 123     -35.296  -0.476  13.173  1.00  0.00           C  
ATOM   1954  HA2 GLY A 123     -36.152  -0.547  13.843  1.00  0.00           H  
ATOM   1955  HA3 GLY A 123     -35.640  -0.058  12.226  1.00  0.00           H  
ATOM   1956  C   GLY A 123     -34.296   0.514  13.793  1.00  0.00           C  
ATOM   1957  O   GLY A 123     -34.609   1.696  13.913  1.00  0.00           O  
ATOM   1958  N   HIS A 124     -33.073   0.090  14.133  1.00  0.00           N  
ATOM   1959  H   HIS A 124     -32.859  -0.893  14.035  1.00  0.00           H  
ATOM   1960  CA  HIS A 124     -32.026   0.967  14.651  1.00  0.00           C  
ATOM   1961  HA  HIS A 124     -32.483   1.890  15.010  1.00  0.00           H  
ATOM   1962  C   HIS A 124     -31.028   1.334  13.540  1.00  0.00           C  
ATOM   1963  CB  HIS A 124     -31.372   0.309  15.875  1.00  0.00           C  
ATOM   1964  HB2 HIS A 124     -30.834  -0.590  15.573  1.00  0.00           H  
ATOM   1965  HB3 HIS A 124     -32.160  -0.006  16.558  1.00  0.00           H  
ATOM   1966  O   HIS A 124     -30.122   0.564  13.219  1.00  0.00           O  
ATOM   1967  CG  HIS A 124     -30.446   1.236  16.624  1.00  0.00           C  
ATOM   1968  CD2 HIS A 124     -30.490   1.508  17.965  1.00  0.00           C  
ATOM   1969  HD2 HIS A 124     -31.173   1.072  18.679  1.00  0.00           H  
ATOM   1970  ND1 HIS A 124     -29.446   2.017  16.086  1.00  0.00           N  
ATOM   1971  HD1 HIS A 124     -29.223   2.066  15.102  1.00  0.00           H  
ATOM   1972  CE1 HIS A 124     -28.903   2.737  17.085  1.00  0.00           C  
ATOM   1973  HE1 HIS A 124     -28.112   3.468  16.999  1.00  0.00           H  
ATOM   1974  NE2 HIS A 124     -29.511   2.466  18.240  1.00  0.00           N  
ATOM   1975  N   LEU A 125     -31.145   2.549  12.984  1.00  0.00           N  
ATOM   1976  H   LEU A 125     -31.946   3.099  13.259  1.00  0.00           H  
ATOM   1977  CA  LEU A 125     -30.411   2.980  11.779  1.00  0.00           C  
ATOM   1978  HA  LEU A 125     -30.724   2.340  10.954  1.00  0.00           H  
ATOM   1979  C   LEU A 125     -28.885   2.818  11.884  1.00  0.00           C  
ATOM   1980  CB  LEU A 125     -30.817   4.428  11.437  1.00  0.00           C  
ATOM   1981  HB2 LEU A 125     -31.901   4.474  11.335  1.00  0.00           H  
ATOM   1982  HB3 LEU A 125     -30.528   5.082  12.260  1.00  0.00           H  
ATOM   1983  O   LEU A 125     -28.269   2.208  11.012  1.00  0.00           O  
ATOM   1984  CG  LEU A 125     -30.184   4.965  10.138  1.00  0.00           C  
ATOM   1985  HG  LEU A 125     -29.099   4.921  10.229  1.00  0.00           H  
ATOM   1986  CD1 LEU A 125     -30.609   4.158   8.917  1.00  0.00           C  
ATOM   1987 HD11 LEU A 125     -30.226   4.650   8.023  1.00  0.00           H  
ATOM   1988 HD12 LEU A 125     -30.195   3.150   8.950  1.00  0.00           H  
ATOM   1989 HD13 LEU A 125     -31.696   4.104   8.851  1.00  0.00           H  
ATOM   1990  CD2 LEU A 125     -30.585   6.422   9.903  1.00  0.00           C  
ATOM   1991 HD21 LEU A 125     -31.646   6.483   9.660  1.00  0.00           H  
ATOM   1992 HD22 LEU A 125     -30.021   6.823   9.061  1.00  0.00           H  
ATOM   1993 HD23 LEU A 125     -30.387   7.033  10.784  1.00  0.00           H  
ATOM   1994  N   HIS A 126     -28.276   3.310  12.969  1.00  0.00           N  
ATOM   1995  H   HIS A 126     -28.828   3.855  13.617  1.00  0.00           H  
ATOM   1996  CA  HIS A 126     -26.829   3.185  13.185  1.00  0.00           C  
ATOM   1997  HA  HIS A 126     -26.311   3.618  12.329  1.00  0.00           H  
ATOM   1998  C   HIS A 126     -26.382   1.717  13.276  1.00  0.00           C  
ATOM   1999  CB  HIS A 126     -26.423   3.976  14.436  1.00  0.00           C  
ATOM   2000  HB2 HIS A 126     -26.609   5.038  14.272  1.00  0.00           H  
ATOM   2001  HB3 HIS A 126     -27.038   3.649  15.274  1.00  0.00           H  
ATOM   2002  O   HIS A 126     -25.515   1.302  12.515  1.00  0.00           O  
ATOM   2003  CG  HIS A 126     -24.979   3.795  14.819  1.00  0.00           C  
ATOM   2004  CD2 HIS A 126     -24.484   3.269  15.982  1.00  0.00           C  
ATOM   2005  HD2 HIS A 126     -25.057   2.912  16.824  1.00  0.00           H  
ATOM   2006  ND1 HIS A 126     -23.895   4.081  14.030  1.00  0.00           N  
ATOM   2007  HD1 HIS A 126     -23.909   4.419  13.079  1.00  0.00           H  
ATOM   2008  CE1 HIS A 126     -22.777   3.739  14.676  1.00  0.00           C  
ATOM   2009  HE1 HIS A 126     -21.773   3.819  14.285  1.00  0.00           H  
ATOM   2010  NE2 HIS A 126     -23.092   3.259  15.881  1.00  0.00           N  
ATOM   2011  N   ALA A 127     -27.014   0.923  14.147  1.00  0.00           N  
ATOM   2012  H   ALA A 127     -27.693   1.325  14.778  1.00  0.00           H  
ATOM   2013  CA  ALA A 127     -26.727  -0.496  14.324  1.00  0.00           C  
ATOM   2014  HA  ALA A 127     -25.697  -0.608  14.661  1.00  0.00           H  
ATOM   2015  C   ALA A 127     -26.874  -1.306  13.028  1.00  0.00           C  
ATOM   2016  CB  ALA A 127     -27.672  -1.032  15.403  1.00  0.00           C  
ATOM   2017  HB1 ALA A 127     -28.706  -0.871  15.100  1.00  0.00           H  
ATOM   2018  HB2 ALA A 127     -27.524  -2.106  15.519  1.00  0.00           H  
ATOM   2019  HB3 ALA A 127     -27.492  -0.533  16.355  1.00  0.00           H  
ATOM   2020  O   ALA A 127     -25.961  -2.053  12.684  1.00  0.00           O  
ATOM   2021  N   THR A 128     -27.976  -1.135  12.285  1.00  0.00           N  
ATOM   2022  H   THR A 128     -28.694  -0.508  12.618  1.00  0.00           H  
ATOM   2023  CA  THR A 128     -28.186  -1.842  11.008  1.00  0.00           C  
ATOM   2024  HA  THR A 128     -28.122  -2.916  11.184  1.00  0.00           H  
ATOM   2025  C   THR A 128     -27.105  -1.480   9.995  1.00  0.00           C  
ATOM   2026  CB  THR A 128     -29.563  -1.546  10.393  1.00  0.00           C  
ATOM   2027  HB  THR A 128     -29.682  -0.475  10.227  1.00  0.00           H  
ATOM   2028  O   THR A 128     -26.506  -2.369   9.393  1.00  0.00           O  
ATOM   2029  CG2 THR A 128     -29.773  -2.305   9.080  1.00  0.00           C  
ATOM   2030 HG21 THR A 128     -29.162  -1.873   8.287  1.00  0.00           H  
ATOM   2031 HG22 THR A 128     -29.504  -3.353   9.207  1.00  0.00           H  
ATOM   2032 HG23 THR A 128     -30.818  -2.255   8.774  1.00  0.00           H  
ATOM   2033  OG1 THR A 128     -30.595  -2.009  11.218  1.00  0.00           O  
ATOM   2034  HG1 THR A 128     -30.555  -1.622  12.096  1.00  0.00           H  
ATOM   2035  N   SER A 129     -26.813  -0.188   9.841  1.00  0.00           N  
ATOM   2036  H   SER A 129     -27.325   0.498  10.377  1.00  0.00           H  
ATOM   2037  CA  SER A 129     -25.854   0.291   8.841  1.00  0.00           C  
ATOM   2038  HA  SER A 129     -26.093  -0.155   7.876  1.00  0.00           H  
ATOM   2039  C   SER A 129     -24.415  -0.096   9.181  1.00  0.00           C  
ATOM   2040  CB  SER A 129     -25.946   1.806   8.693  1.00  0.00           C  
ATOM   2041  HB2 SER A 129     -25.539   2.289   9.581  1.00  0.00           H  
ATOM   2042  HB3 SER A 129     -25.354   2.088   7.822  1.00  0.00           H  
ATOM   2043  O   SER A 129     -23.675  -0.561   8.318  1.00  0.00           O  
ATOM   2044  OG  SER A 129     -27.279   2.232   8.509  1.00  0.00           O  
ATOM   2045  HG  SER A 129     -27.708   2.279   9.366  1.00  0.00           H  
ATOM   2046  N   LEU A 130     -24.026   0.028  10.454  1.00  0.00           N  
ATOM   2047  H   LEU A 130     -24.678   0.403  11.128  1.00  0.00           H  
ATOM   2048  CA  LEU A 130     -22.707  -0.379  10.934  1.00  0.00           C  
ATOM   2049  HA  LEU A 130     -21.959   0.114  10.313  1.00  0.00           H  
ATOM   2050  C   LEU A 130     -22.509  -1.891  10.785  1.00  0.00           C  
ATOM   2051  CB  LEU A 130     -22.548   0.080  12.397  1.00  0.00           C  
ATOM   2052  HB2 LEU A 130     -23.315  -0.401  13.004  1.00  0.00           H  
ATOM   2053  HB3 LEU A 130     -22.706   1.157  12.449  1.00  0.00           H  
ATOM   2054  O   LEU A 130     -21.471  -2.330  10.290  1.00  0.00           O  
ATOM   2055  CG  LEU A 130     -21.174  -0.247  13.003  1.00  0.00           C  
ATOM   2056  HG  LEU A 130     -21.018  -1.326  12.983  1.00  0.00           H  
ATOM   2057  CD1 LEU A 130     -20.058   0.431  12.222  1.00  0.00           C  
ATOM   2058 HD11 LEU A 130     -19.111   0.255  12.730  1.00  0.00           H  
ATOM   2059 HD12 LEU A 130     -20.240   1.505  12.171  1.00  0.00           H  
ATOM   2060 HD13 LEU A 130     -19.983  -0.007  11.226  1.00  0.00           H  
ATOM   2061  CD2 LEU A 130     -21.096   0.231  14.450  1.00  0.00           C  
ATOM   2062 HD21 LEU A 130     -21.871  -0.251  15.047  1.00  0.00           H  
ATOM   2063 HD22 LEU A 130     -20.125  -0.027  14.871  1.00  0.00           H  
ATOM   2064 HD23 LEU A 130     -21.227   1.311  14.506  1.00  0.00           H  
ATOM   2065  N   ARG A 131     -23.530  -2.679  11.151  1.00  0.00           N  
ATOM   2066  H   ARG A 131     -24.344  -2.243  11.561  1.00  0.00           H  
ATOM   2067  CA  ARG A 131     -23.543  -4.132  10.966  1.00  0.00           C  
ATOM   2068  HA  ARG A 131     -22.682  -4.558  11.482  1.00  0.00           H  
ATOM   2069  C   ARG A 131     -23.382  -4.495   9.493  1.00  0.00           C  
ATOM   2070  CB  ARG A 131     -24.838  -4.715  11.563  1.00  0.00           C  
ATOM   2071  HB2 ARG A 131     -25.702  -4.315  11.032  1.00  0.00           H  
ATOM   2072  HB3 ARG A 131     -24.922  -4.422  12.609  1.00  0.00           H  
ATOM   2073  O   ARG A 131     -22.531  -5.313   9.171  1.00  0.00           O  
ATOM   2074  CG  ARG A 131     -24.861  -6.242  11.473  1.00  0.00           C  
ATOM   2075  HG2 ARG A 131     -24.903  -6.517  10.419  1.00  0.00           H  
ATOM   2076  HG3 ARG A 131     -23.950  -6.642  11.918  1.00  0.00           H  
ATOM   2077  CD  ARG A 131     -26.078  -6.856  12.174  1.00  0.00           C  
ATOM   2078  HD2 ARG A 131     -26.053  -6.580  13.228  1.00  0.00           H  
ATOM   2079  HD3 ARG A 131     -26.995  -6.450  11.747  1.00  0.00           H  
ATOM   2080  NE  ARG A 131     -26.066  -8.330  12.060  1.00  0.00           N  
ATOM   2081  HE  ARG A 131     -25.719  -8.847  12.855  1.00  0.00           H  
ATOM   2082  NH1 ARG A 131     -26.918  -8.513   9.932  1.00  0.00           N  
ATOM   2083 HH11 ARG A 131     -27.075  -7.516   9.916  1.00  0.00           H  
ATOM   2084 HH12 ARG A 131     -27.206  -9.092   9.156  1.00  0.00           H  
ATOM   2085  NH2 ARG A 131     -26.299 -10.352  11.058  1.00  0.00           N  
ATOM   2086 HH21 ARG A 131     -26.551 -10.931  10.269  1.00  0.00           H  
ATOM   2087 HH22 ARG A 131     -25.924 -10.798  11.883  1.00  0.00           H  
ATOM   2088  CZ  ARG A 131     -26.430  -9.054  11.016  1.00  0.00           C  
ATOM   2089  N   PHE A 132     -24.176  -3.887   8.611  1.00  0.00           N  
ATOM   2090  H   PHE A 132     -24.860  -3.227   8.951  1.00  0.00           H  
ATOM   2091  CA  PHE A 132     -24.102  -4.121   7.169  1.00  0.00           C  
ATOM   2092  HA  PHE A 132     -24.322  -5.168   6.960  1.00  0.00           H  
ATOM   2093  C   PHE A 132     -22.696  -3.839   6.632  1.00  0.00           C  
ATOM   2094  CB  PHE A 132     -25.147  -3.252   6.457  1.00  0.00           C  
ATOM   2095  HB2 PHE A 132     -26.138  -3.520   6.821  1.00  0.00           H  
ATOM   2096  HB3 PHE A 132     -24.978  -2.205   6.710  1.00  0.00           H  
ATOM   2097  O   PHE A 132     -22.094  -4.713   6.011  1.00  0.00           O  
ATOM   2098  CG  PHE A 132     -25.123  -3.395   4.947  1.00  0.00           C  
ATOM   2099  CD1 PHE A 132     -24.261  -2.599   4.167  1.00  0.00           C  
ATOM   2100  HD1 PHE A 132     -23.603  -1.880   4.632  1.00  0.00           H  
ATOM   2101  CD2 PHE A 132     -25.956  -4.337   4.318  1.00  0.00           C  
ATOM   2102  HD2 PHE A 132     -26.638  -4.935   4.903  1.00  0.00           H  
ATOM   2103  CE1 PHE A 132     -24.230  -2.748   2.771  1.00  0.00           C  
ATOM   2104  HE1 PHE A 132     -23.576  -2.133   2.171  1.00  0.00           H  
ATOM   2105  CE2 PHE A 132     -25.916  -4.495   2.922  1.00  0.00           C  
ATOM   2106  HE2 PHE A 132     -26.561  -5.212   2.437  1.00  0.00           H  
ATOM   2107  CZ  PHE A 132     -25.045  -3.708   2.151  1.00  0.00           C  
ATOM   2108  HZ  PHE A 132     -24.998  -3.841   1.080  1.00  0.00           H  
ATOM   2109  N   ARG A 133     -22.152  -2.651   6.926  1.00  0.00           N  
ATOM   2110  H   ARG A 133     -22.706  -1.992   7.454  1.00  0.00           H  
ATOM   2111  CA  ARG A 133     -20.842  -2.222   6.432  1.00  0.00           C  
ATOM   2112  HA  ARG A 133     -20.849  -2.267   5.343  1.00  0.00           H  
ATOM   2113  C   ARG A 133     -19.725  -3.158   6.884  1.00  0.00           C  
ATOM   2114  CB  ARG A 133     -20.586  -0.772   6.863  1.00  0.00           C  
ATOM   2115  HB2 ARG A 133     -20.611  -0.711   7.951  1.00  0.00           H  
ATOM   2116  HB3 ARG A 133     -21.374  -0.135   6.461  1.00  0.00           H  
ATOM   2117  O   ARG A 133     -18.992  -3.657   6.038  1.00  0.00           O  
ATOM   2118  CG  ARG A 133     -19.225  -0.282   6.346  1.00  0.00           C  
ATOM   2119  HG2 ARG A 133     -19.176  -0.423   5.266  1.00  0.00           H  
ATOM   2120  HG3 ARG A 133     -18.433  -0.871   6.809  1.00  0.00           H  
ATOM   2121  CD  ARG A 133     -18.970   1.191   6.653  1.00  0.00           C  
ATOM   2122  HD2 ARG A 133     -17.981   1.463   6.285  1.00  0.00           H  
ATOM   2123  HD3 ARG A 133     -19.700   1.787   6.104  1.00  0.00           H  
ATOM   2124  NE  ARG A 133     -19.074   1.499   8.090  1.00  0.00           N  
ATOM   2125  HE  ARG A 133     -19.880   2.045   8.360  1.00  0.00           H  
ATOM   2126  NH1 ARG A 133     -17.069   0.594   8.870  1.00  0.00           N  
ATOM   2127 HH11 ARG A 133     -16.422   0.558   9.645  1.00  0.00           H  
ATOM   2128 HH12 ARG A 133     -16.899   0.021   8.056  1.00  0.00           H  
ATOM   2129  NH2 ARG A 133     -18.322   1.846  10.176  1.00  0.00           N  
ATOM   2130 HH21 ARG A 133     -19.159   2.350  10.433  1.00  0.00           H  
ATOM   2131 HH22 ARG A 133     -17.562   1.754  10.836  1.00  0.00           H  
ATOM   2132  CZ  ARG A 133     -18.159   1.293   9.020  1.00  0.00           C  
ATOM   2133  N   LEU A 134     -19.605  -3.414   8.189  1.00  0.00           N  
ATOM   2134  H   LEU A 134     -20.265  -2.996   8.829  1.00  0.00           H  
ATOM   2135  CA  LEU A 134     -18.509  -4.226   8.730  1.00  0.00           C  
ATOM   2136  HA  LEU A 134     -17.563  -3.835   8.356  1.00  0.00           H  
ATOM   2137  C   LEU A 134     -18.578  -5.686   8.259  1.00  0.00           C  
ATOM   2138  CB  LEU A 134     -18.512  -4.152  10.266  1.00  0.00           C  
ATOM   2139  HB2 LEU A 134     -17.802  -4.891  10.636  1.00  0.00           H  
ATOM   2140  HB3 LEU A 134     -19.503  -4.427  10.629  1.00  0.00           H  
ATOM   2141  O   LEU A 134     -17.542  -6.279   7.973  1.00  0.00           O  
ATOM   2142  CG  LEU A 134     -18.119  -2.785  10.858  1.00  0.00           C  
ATOM   2143  HG  LEU A 134     -18.776  -2.008  10.467  1.00  0.00           H  
ATOM   2144  CD1 LEU A 134     -18.267  -2.834  12.377  1.00  0.00           C  
ATOM   2145 HD11 LEU A 134     -17.892  -1.911  12.820  1.00  0.00           H  
ATOM   2146 HD12 LEU A 134     -17.704  -3.671  12.790  1.00  0.00           H  
ATOM   2147 HD13 LEU A 134     -19.323  -2.927  12.632  1.00  0.00           H  
ATOM   2148  CD2 LEU A 134     -16.675  -2.405  10.541  1.00  0.00           C  
ATOM   2149 HD21 LEU A 134     -16.404  -1.481  11.052  1.00  0.00           H  
ATOM   2150 HD22 LEU A 134     -15.997  -3.193  10.867  1.00  0.00           H  
ATOM   2151 HD23 LEU A 134     -16.540  -2.255   9.470  1.00  0.00           H  
ATOM   2152  N   LEU A 135     -19.783  -6.255   8.137  1.00  0.00           N  
ATOM   2153  H   LEU A 135     -20.604  -5.717   8.375  1.00  0.00           H  
ATOM   2154  CA  LEU A 135     -19.959  -7.619   7.630  1.00  0.00           C  
ATOM   2155  HA  LEU A 135     -19.249  -8.272   8.137  1.00  0.00           H  
ATOM   2156  C   LEU A 135     -19.624  -7.719   6.136  1.00  0.00           C  
ATOM   2157  CB  LEU A 135     -21.383  -8.114   7.930  1.00  0.00           C  
ATOM   2158  HB2 LEU A 135     -21.540  -9.060   7.413  1.00  0.00           H  
ATOM   2159  HB3 LEU A 135     -22.091  -7.394   7.520  1.00  0.00           H  
ATOM   2160  O   LEU A 135     -18.885  -8.616   5.742  1.00  0.00           O  
ATOM   2161  CG  LEU A 135     -21.667  -8.319   9.431  1.00  0.00           C  
ATOM   2162  HG  LEU A 135     -21.444  -7.411   9.992  1.00  0.00           H  
ATOM   2163  CD1 LEU A 135     -23.143  -8.659   9.623  1.00  0.00           C  
ATOM   2164 HD11 LEU A 135     -23.375  -9.589   9.103  1.00  0.00           H  
ATOM   2165 HD12 LEU A 135     -23.742  -7.858   9.190  1.00  0.00           H  
ATOM   2166 HD13 LEU A 135     -23.361  -8.762  10.687  1.00  0.00           H  
ATOM   2167  CD2 LEU A 135     -20.853  -9.456  10.038  1.00  0.00           C  
ATOM   2168 HD21 LEU A 135     -19.794  -9.198  10.024  1.00  0.00           H  
ATOM   2169 HD22 LEU A 135     -21.148  -9.624  11.074  1.00  0.00           H  
ATOM   2170 HD23 LEU A 135     -21.006 -10.365   9.457  1.00  0.00           H  
ATOM   2171  N   ARG A 136     -20.082  -6.773   5.306  1.00  0.00           N  
ATOM   2172  H   ARG A 136     -20.679  -6.046   5.675  1.00  0.00           H  
ATOM   2173  CA  ARG A 136     -19.713  -6.737   3.881  1.00  0.00           C  
ATOM   2174  HA  ARG A 136     -19.945  -7.701   3.430  1.00  0.00           H  
ATOM   2175  C   ARG A 136     -18.203  -6.560   3.697  1.00  0.00           C  
ATOM   2176  CB  ARG A 136     -20.491  -5.626   3.154  1.00  0.00           C  
ATOM   2177  HB2 ARG A 136     -19.996  -5.406   2.209  1.00  0.00           H  
ATOM   2178  HB3 ARG A 136     -20.457  -4.717   3.755  1.00  0.00           H  
ATOM   2179  O   ARG A 136     -17.609  -7.273   2.896  1.00  0.00           O  
ATOM   2180  CG  ARG A 136     -21.960  -5.970   2.850  1.00  0.00           C  
ATOM   2181  HG2 ARG A 136     -22.459  -5.048   2.553  1.00  0.00           H  
ATOM   2182  HG3 ARG A 136     -22.452  -6.353   3.745  1.00  0.00           H  
ATOM   2183  CD  ARG A 136     -22.100  -6.984   1.700  1.00  0.00           C  
ATOM   2184  HD2 ARG A 136     -21.750  -7.959   2.038  1.00  0.00           H  
ATOM   2185  HD3 ARG A 136     -21.464  -6.670   0.873  1.00  0.00           H  
ATOM   2186  NE  ARG A 136     -23.500  -7.097   1.234  1.00  0.00           N  
ATOM   2187  HE  ARG A 136     -24.204  -7.361   1.909  1.00  0.00           H  
ATOM   2188  NH1 ARG A 136     -23.367  -6.181  -0.913  1.00  0.00           N  
ATOM   2189 HH11 ARG A 136     -22.378  -5.979  -0.878  1.00  0.00           H  
ATOM   2190 HH12 ARG A 136     -23.901  -5.801  -1.681  1.00  0.00           H  
ATOM   2191  NH2 ARG A 136     -25.277  -6.911  -0.137  1.00  0.00           N  
ATOM   2192 HH21 ARG A 136     -25.708  -6.534  -0.969  1.00  0.00           H  
ATOM   2193 HH22 ARG A 136     -25.856  -7.282   0.603  1.00  0.00           H  
ATOM   2194  CZ  ARG A 136     -24.012  -6.740   0.063  1.00  0.00           C  
ATOM   2195  N   GLN A 137     -17.574  -5.676   4.475  1.00  0.00           N  
ATOM   2196  H   GLN A 137     -18.129  -5.118   5.107  1.00  0.00           H  
ATOM   2197  CA  GLN A 137     -16.126  -5.441   4.430  1.00  0.00           C  
ATOM   2198  HA  GLN A 137     -15.845  -5.186   3.408  1.00  0.00           H  
ATOM   2199  C   GLN A 137     -15.292  -6.674   4.807  1.00  0.00           C  
ATOM   2200  CB  GLN A 137     -15.763  -4.264   5.353  1.00  0.00           C  
ATOM   2201  HB2 GLN A 137     -16.270  -4.379   6.311  1.00  0.00           H  
ATOM   2202  HB3 GLN A 137     -14.688  -4.267   5.535  1.00  0.00           H  
ATOM   2203  O   GLN A 137     -14.183  -6.813   4.305  1.00  0.00           O  
ATOM   2204  CG  GLN A 137     -16.131  -2.917   4.717  1.00  0.00           C  
ATOM   2205  HG2 GLN A 137     -15.552  -2.809   3.799  1.00  0.00           H  
ATOM   2206  HG3 GLN A 137     -17.186  -2.901   4.445  1.00  0.00           H  
ATOM   2207  CD  GLN A 137     -15.853  -1.713   5.614  1.00  0.00           C  
ATOM   2208  NE2 GLN A 137     -15.433  -0.608   5.036  1.00  0.00           N  
ATOM   2209 HE21 GLN A 137     -15.151   0.152   5.639  1.00  0.00           H  
ATOM   2210 HE22 GLN A 137     -15.311  -0.578   4.034  1.00  0.00           H  
ATOM   2211  OE1 GLN A 137     -16.051  -1.697   6.822  1.00  0.00           O  
ATOM   2212  N   CYS A 138     -15.798  -7.572   5.661  1.00  0.00           N  
ATOM   2213  H   CYS A 138     -16.703  -7.404   6.079  1.00  0.00           H  
ATOM   2214  CA  CYS A 138     -15.098  -8.808   6.023  1.00  0.00           C  
ATOM   2215  HA  CYS A 138     -14.035  -8.653   5.840  1.00  0.00           H  
ATOM   2216  C   CYS A 138     -15.465 -10.019   5.147  1.00  0.00           C  
ATOM   2217  CB  CYS A 138     -15.242  -9.067   7.529  1.00  0.00           C  
ATOM   2218  HB2 CYS A 138     -15.024  -8.146   8.070  1.00  0.00           H  
ATOM   2219  HB3 CYS A 138     -14.516  -9.828   7.817  1.00  0.00           H  
ATOM   2220  O   CYS A 138     -15.106 -11.147   5.490  1.00  0.00           O  
ATOM   2221  SG  CYS A 138     -16.900  -9.655   7.967  1.00  0.00           S  
ATOM   2222  HG  CYS A 138     -16.680  -9.726   9.283  1.00  0.00           H  
ATOM   2223  N   GLY A 139     -16.177  -9.803   4.034  1.00  0.00           N  
ATOM   2224  H   GLY A 139     -16.418  -8.853   3.789  1.00  0.00           H  
ATOM   2225  CA  GLY A 139     -16.559 -10.864   3.101  1.00  0.00           C  
ATOM   2226  HA2 GLY A 139     -15.719 -11.543   2.956  1.00  0.00           H  
ATOM   2227  HA3 GLY A 139     -16.795 -10.409   2.139  1.00  0.00           H  
ATOM   2228  C   GLY A 139     -17.772 -11.687   3.546  1.00  0.00           C  
ATOM   2229  O   GLY A 139     -17.931 -12.825   3.115  1.00  0.00           O  
ATOM   2230  N   LEU A 140     -18.640 -11.147   4.411  1.00  0.00           N  
ATOM   2231  H   LEU A 140     -18.456 -10.214   4.753  1.00  0.00           H  
ATOM   2232  CA  LEU A 140     -19.895 -11.785   4.821  1.00  0.00           C  
ATOM   2233  HA  LEU A 140     -19.885 -12.826   4.499  1.00  0.00           H  
ATOM   2234  C   LEU A 140     -21.095 -11.123   4.133  1.00  0.00           C  
ATOM   2235  CB  LEU A 140     -20.026 -11.776   6.356  1.00  0.00           C  
ATOM   2236  HB2 LEU A 140     -19.953 -10.746   6.705  1.00  0.00           H  
ATOM   2237  HB3 LEU A 140     -21.015 -12.148   6.623  1.00  0.00           H  
ATOM   2238  O   LEU A 140     -21.362  -9.930   4.299  1.00  0.00           O  
ATOM   2239  CG  LEU A 140     -18.967 -12.620   7.088  1.00  0.00           C  
ATOM   2240  HG  LEU A 140     -17.966 -12.310   6.787  1.00  0.00           H  
ATOM   2241  CD1 LEU A 140     -19.097 -12.430   8.600  1.00  0.00           C  
ATOM   2242 HD11 LEU A 140     -19.000 -11.372   8.843  1.00  0.00           H  
ATOM   2243 HD12 LEU A 140     -18.297 -12.972   9.105  1.00  0.00           H  
ATOM   2244 HD13 LEU A 140     -20.065 -12.803   8.935  1.00  0.00           H  
ATOM   2245  CD2 LEU A 140     -19.134 -14.118   6.814  1.00  0.00           C  
ATOM   2246 HD21 LEU A 140     -20.150 -14.436   7.049  1.00  0.00           H  
ATOM   2247 HD22 LEU A 140     -18.421 -14.682   7.414  1.00  0.00           H  
ATOM   2248 HD23 LEU A 140     -18.918 -14.323   5.766  1.00  0.00           H  
ATOM   2249  N   PHE A 141     -21.861 -11.916   3.378  1.00  0.00           N  
ATOM   2250  H   PHE A 141     -21.589 -12.880   3.248  1.00  0.00           H  
ATOM   2251  CA  PHE A 141     -23.011 -11.404   2.636  1.00  0.00           C  
ATOM   2252  HA  PHE A 141     -22.695 -10.499   2.116  1.00  0.00           H  
ATOM   2253  C   PHE A 141     -24.170 -11.056   3.562  1.00  0.00           C  
ATOM   2254  CB  PHE A 141     -23.497 -12.395   1.578  1.00  0.00           C  
ATOM   2255  HB2 PHE A 141     -23.756 -13.342   2.051  1.00  0.00           H  
ATOM   2256  HB3 PHE A 141     -22.692 -12.575   0.865  1.00  0.00           H  
ATOM   2257  O   PHE A 141     -24.654 -11.895   4.325  1.00  0.00           O  
ATOM   2258  CG  PHE A 141     -24.670 -11.881   0.771  1.00  0.00           C  
ATOM   2259  CD1 PHE A 141     -25.941 -12.468   0.907  1.00  0.00           C  
ATOM   2260  HD1 PHE A 141     -26.084 -13.299   1.582  1.00  0.00           H  
ATOM   2261  CD2 PHE A 141     -24.489 -10.800  -0.109  1.00  0.00           C  
ATOM   2262  HD2 PHE A 141     -23.518 -10.339  -0.210  1.00  0.00           H  
ATOM   2263  CE1 PHE A 141     -27.022 -11.986   0.148  1.00  0.00           C  
ATOM   2264  HE1 PHE A 141     -27.994 -12.448   0.234  1.00  0.00           H  
ATOM   2265  CE2 PHE A 141     -25.568 -10.321  -0.871  1.00  0.00           C  
ATOM   2266  HE2 PHE A 141     -25.420  -9.502  -1.560  1.00  0.00           H  
ATOM   2267  CZ  PHE A 141     -26.833 -10.918  -0.747  1.00  0.00           C  
ATOM   2268  HZ  PHE A 141     -27.655 -10.558  -1.349  1.00  0.00           H  
ATOM   2269  N   ILE A 142     -24.663  -9.830   3.418  1.00  0.00           N  
ATOM   2270  H   ILE A 142     -24.200  -9.228   2.752  1.00  0.00           H  
ATOM   2271  CA  ILE A 142     -25.907  -9.345   4.013  1.00  0.00           C  
ATOM   2272  HA  ILE A 142     -26.473 -10.193   4.398  1.00  0.00           H  
ATOM   2273  C   ILE A 142     -26.707  -8.660   2.905  1.00  0.00           C  
ATOM   2274  CB  ILE A 142     -25.606  -8.365   5.167  1.00  0.00           C  
ATOM   2275  HB  ILE A 142     -24.976  -7.565   4.779  1.00  0.00           H  
ATOM   2276  O   ILE A 142     -26.150  -7.763   2.277  1.00  0.00           O  
ATOM   2277  CG1 ILE A 142     -24.834  -9.031   6.327  1.00  0.00           C  
ATOM   2278 HG12 ILE A 142     -23.900  -9.453   5.956  1.00  0.00           H  
ATOM   2279 HG13 ILE A 142     -24.570  -8.254   7.044  1.00  0.00           H  
ATOM   2280  CG2 ILE A 142     -26.899  -7.718   5.700  1.00  0.00           C  
ATOM   2281 HG21 ILE A 142     -27.627  -8.476   5.988  1.00  0.00           H  
ATOM   2282 HG22 ILE A 142     -27.352  -7.094   4.930  1.00  0.00           H  
ATOM   2283 HG23 ILE A 142     -26.671  -7.079   6.554  1.00  0.00           H  
ATOM   2284  CD1 ILE A 142     -25.616 -10.127   7.069  1.00  0.00           C  
ATOM   2285 HD11 ILE A 142     -26.523  -9.718   7.515  1.00  0.00           H  
ATOM   2286 HD12 ILE A 142     -25.895 -10.934   6.391  1.00  0.00           H  
ATOM   2287 HD13 ILE A 142     -25.002 -10.538   7.870  1.00  0.00           H  
ATOM   2288  N   PRO A 143     -27.973  -9.025   2.649  1.00  0.00           N  
ATOM   2289  CA  PRO A 143     -28.767  -8.399   1.591  1.00  0.00           C  
ATOM   2290  HA  PRO A 143     -28.227  -8.438   0.645  1.00  0.00           H  
ATOM   2291  C   PRO A 143     -29.095  -6.934   1.918  1.00  0.00           C  
ATOM   2292  CB  PRO A 143     -30.031  -9.260   1.486  1.00  0.00           C  
ATOM   2293  HB2 PRO A 143     -30.903  -8.683   1.178  1.00  0.00           H  
ATOM   2294  HB3 PRO A 143     -29.855 -10.075   0.784  1.00  0.00           H  
ATOM   2295  O   PRO A 143     -29.348  -6.604   3.078  1.00  0.00           O  
ATOM   2296  CG  PRO A 143     -30.195  -9.831   2.896  1.00  0.00           C  
ATOM   2297  HG2 PRO A 143     -30.756 -10.766   2.891  1.00  0.00           H  
ATOM   2298  HG3 PRO A 143     -30.679  -9.095   3.537  1.00  0.00           H  
ATOM   2299  CD  PRO A 143     -28.751 -10.039   3.347  1.00  0.00           C  
ATOM   2300  HD2 PRO A 143     -28.408 -11.028   3.044  1.00  0.00           H  
ATOM   2301  HD3 PRO A 143     -28.682  -9.927   4.429  1.00  0.00           H  
ATOM   2302  N   GLN A 144     -29.169  -6.067   0.901  1.00  0.00           N  
ATOM   2303  H   GLN A 144     -28.858  -6.358  -0.015  1.00  0.00           H  
ATOM   2304  CA  GLN A 144     -29.625  -4.669   1.041  1.00  0.00           C  
ATOM   2305  HA  GLN A 144     -28.923  -4.140   1.686  1.00  0.00           H  
ATOM   2306  C   GLN A 144     -31.022  -4.531   1.684  1.00  0.00           C  
ATOM   2307  CB  GLN A 144     -29.615  -3.978  -0.335  1.00  0.00           C  
ATOM   2308  HB2 GLN A 144     -28.597  -3.959  -0.723  1.00  0.00           H  
ATOM   2309  HB3 GLN A 144     -29.945  -2.948  -0.202  1.00  0.00           H  
ATOM   2310  O   GLN A 144     -31.350  -3.493   2.256  1.00  0.00           O  
ATOM   2311  CG  GLN A 144     -30.527  -4.682  -1.359  1.00  0.00           C  
ATOM   2312  HG2 GLN A 144     -30.099  -5.656  -1.597  1.00  0.00           H  
ATOM   2313  HG3 GLN A 144     -31.519  -4.845  -0.938  1.00  0.00           H  
ATOM   2314  CD  GLN A 144     -30.723  -3.924  -2.664  1.00  0.00           C  
ATOM   2315  NE2 GLN A 144     -31.121  -4.612  -3.710  1.00  0.00           N  
ATOM   2316 HE21 GLN A 144     -31.195  -5.618  -3.663  1.00  0.00           H  
ATOM   2317 HE22 GLN A 144     -31.232  -4.114  -4.582  1.00  0.00           H  
ATOM   2318  OE1 GLN A 144     -30.577  -2.721  -2.772  1.00  0.00           O  
ATOM   2319  N   ASP A 145     -31.837  -5.592   1.646  1.00  0.00           N  
ATOM   2320  H   ASP A 145     -31.518  -6.404   1.137  1.00  0.00           H  
ATOM   2321  CA  ASP A 145     -33.199  -5.628   2.192  1.00  0.00           C  
ATOM   2322  HA  ASP A 145     -33.807  -4.899   1.656  1.00  0.00           H  
ATOM   2323  C   ASP A 145     -33.282  -5.291   3.685  1.00  0.00           C  
ATOM   2324  CB  ASP A 145     -33.791  -7.025   1.979  1.00  0.00           C  
ATOM   2325  HB2 ASP A 145     -34.749  -7.087   2.495  1.00  0.00           H  
ATOM   2326  HB3 ASP A 145     -33.125  -7.768   2.418  1.00  0.00           H  
ATOM   2327  O   ASP A 145     -34.345  -4.887   4.159  1.00  0.00           O  
ATOM   2328  CG  ASP A 145     -34.031  -7.343   0.509  1.00  0.00           C  
ATOM   2329  OD1 ASP A 145     -34.650  -6.497  -0.173  1.00  0.00           O  
ATOM   2330  OD2 ASP A 145     -33.677  -8.458   0.090  1.00  0.00           O  
ATOM   2331  N   VAL A 146     -32.173  -5.396   4.428  1.00  0.00           N  
ATOM   2332  H   VAL A 146     -31.325  -5.702   3.973  1.00  0.00           H  
ATOM   2333  CA  VAL A 146     -32.103  -4.948   5.830  1.00  0.00           C  
ATOM   2334  HA  VAL A 146     -32.837  -5.516   6.401  1.00  0.00           H  
ATOM   2335  C   VAL A 146     -32.478  -3.472   5.996  1.00  0.00           C  
ATOM   2336  CB  VAL A 146     -30.718  -5.206   6.454  1.00  0.00           C  
ATOM   2337  HB  VAL A 146     -30.758  -4.887   7.495  1.00  0.00           H  
ATOM   2338  O   VAL A 146     -32.916  -3.077   7.074  1.00  0.00           O  
ATOM   2339  CG1 VAL A 146     -30.384  -6.703   6.460  1.00  0.00           C  
ATOM   2340 HG11 VAL A 146     -30.270  -7.075   5.442  1.00  0.00           H  
ATOM   2341 HG12 VAL A 146     -31.184  -7.253   6.956  1.00  0.00           H  
ATOM   2342 HG13 VAL A 146     -29.455  -6.865   7.006  1.00  0.00           H  
ATOM   2343  CG2 VAL A 146     -29.580  -4.427   5.778  1.00  0.00           C  
ATOM   2344 HG21 VAL A 146     -28.633  -4.665   6.263  1.00  0.00           H  
ATOM   2345 HG22 VAL A 146     -29.511  -4.676   4.719  1.00  0.00           H  
ATOM   2346 HG23 VAL A 146     -29.746  -3.354   5.874  1.00  0.00           H  
ATOM   2347  N   PHE A 147     -32.360  -2.664   4.936  1.00  0.00           N  
ATOM   2348  H   PHE A 147     -31.976  -3.042   4.082  1.00  0.00           H  
ATOM   2349  CA  PHE A 147     -32.699  -1.244   4.953  1.00  0.00           C  
ATOM   2350  HA  PHE A 147     -32.539  -0.886   5.970  1.00  0.00           H  
ATOM   2351  C   PHE A 147     -34.169  -0.939   4.633  1.00  0.00           C  
ATOM   2352  CB  PHE A 147     -31.735  -0.476   4.044  1.00  0.00           C  
ATOM   2353  HB2 PHE A 147     -32.015   0.577   4.037  1.00  0.00           H  
ATOM   2354  HB3 PHE A 147     -31.832  -0.851   3.025  1.00  0.00           H  
ATOM   2355  O   PHE A 147     -34.613   0.177   4.897  1.00  0.00           O  
ATOM   2356  CG  PHE A 147     -30.289  -0.577   4.486  1.00  0.00           C  
ATOM   2357  CD1 PHE A 147     -29.894  -0.019   5.716  1.00  0.00           C  
ATOM   2358  HD1 PHE A 147     -30.611   0.512   6.326  1.00  0.00           H  
ATOM   2359  CD2 PHE A 147     -29.339  -1.242   3.689  1.00  0.00           C  
ATOM   2360  HD2 PHE A 147     -29.627  -1.664   2.737  1.00  0.00           H  
ATOM   2361  CE1 PHE A 147     -28.561  -0.120   6.145  1.00  0.00           C  
ATOM   2362  HE1 PHE A 147     -28.261   0.335   7.077  1.00  0.00           H  
ATOM   2363  CE2 PHE A 147     -28.007  -1.348   4.124  1.00  0.00           C  
ATOM   2364  HE2 PHE A 147     -27.275  -1.863   3.519  1.00  0.00           H  
ATOM   2365  CZ  PHE A 147     -27.614  -0.775   5.343  1.00  0.00           C  
ATOM   2366  HZ  PHE A 147     -26.580  -0.828   5.651  1.00  0.00           H  
ATOM   2367  N   LYS A 148     -34.966  -1.921   4.180  1.00  0.00           N  
ATOM   2368  H   LYS A 148     -34.560  -2.832   4.021  1.00  0.00           H  
ATOM   2369  CA  LYS A 148     -36.407  -1.733   3.900  1.00  0.00           C  
ATOM   2370  HA  LYS A 148     -36.525  -0.962   3.138  1.00  0.00           H  
ATOM   2371  C   LYS A 148     -37.196  -1.248   5.115  1.00  0.00           C  
ATOM   2372  CB  LYS A 148     -37.030  -3.038   3.382  1.00  0.00           C  
ATOM   2373  HB2 LYS A 148     -38.115  -2.945   3.414  1.00  0.00           H  
ATOM   2374  HB3 LYS A 148     -36.740  -3.869   4.026  1.00  0.00           H  
ATOM   2375  O   LYS A 148     -38.187  -0.546   4.968  1.00  0.00           O  
ATOM   2376  CG  LYS A 148     -36.627  -3.319   1.932  1.00  0.00           C  
ATOM   2377  HG2 LYS A 148     -35.540  -3.349   1.852  1.00  0.00           H  
ATOM   2378  HG3 LYS A 148     -37.003  -2.509   1.307  1.00  0.00           H  
ATOM   2379  CD  LYS A 148     -37.200  -4.651   1.437  1.00  0.00           C  
ATOM   2380  HD2 LYS A 148     -38.253  -4.731   1.709  1.00  0.00           H  
ATOM   2381  HD3 LYS A 148     -36.638  -5.464   1.896  1.00  0.00           H  
ATOM   2382  CE  LYS A 148     -37.062  -4.698  -0.086  1.00  0.00           C  
ATOM   2383  HE2 LYS A 148     -36.064  -4.344  -0.344  1.00  0.00           H  
ATOM   2384  HE3 LYS A 148     -37.784  -4.011  -0.528  1.00  0.00           H  
ATOM   2385  NZ  LYS A 148     -37.221  -6.065  -0.628  1.00  0.00           N  
ATOM   2386  HZ1 LYS A 148     -37.258  -6.043  -1.637  1.00  0.00           H  
ATOM   2387  HZ2 LYS A 148     -36.360  -6.550  -0.419  1.00  0.00           H  
ATOM   2388  HZ3 LYS A 148     -38.007  -6.558  -0.230  1.00  0.00           H  
ATOM   2389  N   THR A 149     -36.744  -1.572   6.329  1.00  0.00           N  
ATOM   2390  H   THR A 149     -35.907  -2.134   6.382  1.00  0.00           H  
ATOM   2391  CA  THR A 149     -37.375  -1.092   7.571  1.00  0.00           C  
ATOM   2392  HA  THR A 149     -38.436  -1.336   7.522  1.00  0.00           H  
ATOM   2393  C   THR A 149     -37.286   0.428   7.767  1.00  0.00           C  
ATOM   2394  CB  THR A 149     -36.790  -1.812   8.794  1.00  0.00           C  
ATOM   2395  HB  THR A 149     -36.828  -2.888   8.619  1.00  0.00           H  
ATOM   2396  O   THR A 149     -37.978   0.955   8.636  1.00  0.00           O  
ATOM   2397  CG2 THR A 149     -35.345  -1.420   9.106  1.00  0.00           C  
ATOM   2398 HG21 THR A 149     -34.723  -1.523   8.216  1.00  0.00           H  
ATOM   2399 HG22 THR A 149     -35.296  -0.390   9.459  1.00  0.00           H  
ATOM   2400 HG23 THR A 149     -34.954  -2.081   9.879  1.00  0.00           H  
ATOM   2401  OG1 THR A 149     -37.565  -1.515   9.930  1.00  0.00           O  
ATOM   2402  HG1 THR A 149     -37.810  -0.589   9.867  1.00  0.00           H  
ATOM   2403  N   PHE A 150     -36.429   1.120   7.010  1.00  0.00           N  
ATOM   2404  H   PHE A 150     -35.876   0.621   6.328  1.00  0.00           H  
ATOM   2405  CA  PHE A 150     -36.252   2.575   7.043  1.00  0.00           C  
ATOM   2406  HA  PHE A 150     -36.687   2.973   7.959  1.00  0.00           H  
ATOM   2407  C   PHE A 150     -36.960   3.285   5.881  1.00  0.00           C  
ATOM   2408  CB  PHE A 150     -34.749   2.881   7.048  1.00  0.00           C  
ATOM   2409  HB2 PHE A 150     -34.326   2.553   6.098  1.00  0.00           H  
ATOM   2410  HB3 PHE A 150     -34.590   3.958   7.105  1.00  0.00           H  
ATOM   2411  O   PHE A 150     -36.929   4.515   5.804  1.00  0.00           O  
ATOM   2412  CG  PHE A 150     -33.994   2.236   8.187  1.00  0.00           C  
ATOM   2413  CD1 PHE A 150     -34.269   2.590   9.520  1.00  0.00           C  
ATOM   2414  HD1 PHE A 150     -35.000   3.354   9.735  1.00  0.00           H  
ATOM   2415  CD2 PHE A 150     -33.042   1.244   7.910  1.00  0.00           C  
ATOM   2416  HD2 PHE A 150     -32.828   0.992   6.882  1.00  0.00           H  
ATOM   2417  CE1 PHE A 150     -33.617   1.922  10.570  1.00  0.00           C  
ATOM   2418  HE1 PHE A 150     -33.849   2.190  11.590  1.00  0.00           H  
ATOM   2419  CE2 PHE A 150     -32.398   0.569   8.958  1.00  0.00           C  
ATOM   2420  HE2 PHE A 150     -31.693  -0.218   8.732  1.00  0.00           H  
ATOM   2421  CZ  PHE A 150     -32.700   0.892  10.291  1.00  0.00           C  
ATOM   2422  HZ  PHE A 150     -32.227   0.346  11.093  1.00  0.00           H  
ATOM   2423  N   GLN A 151     -37.597   2.522   4.989  1.00  0.00           N  
ATOM   2424  H   GLN A 151     -37.633   1.523   5.139  1.00  0.00           H  
ATOM   2425  CA  GLN A 151     -38.412   3.038   3.900  1.00  0.00           C  
ATOM   2426  HA  GLN A 151     -38.068   4.043   3.658  1.00  0.00           H  
ATOM   2427  C   GLN A 151     -39.880   3.149   4.337  1.00  0.00           C  
ATOM   2428  CB  GLN A 151     -38.229   2.177   2.639  1.00  0.00           C  
ATOM   2429  HB2 GLN A 151     -38.967   2.480   1.896  1.00  0.00           H  
ATOM   2430  HB3 GLN A 151     -38.414   1.133   2.892  1.00  0.00           H  
ATOM   2431  O   GLN A 151     -40.392   2.378   5.151  1.00  0.00           O  
ATOM   2432  CG  GLN A 151     -36.826   2.325   2.013  1.00  0.00           C  
ATOM   2433  HG2 GLN A 151     -36.705   3.346   1.652  1.00  0.00           H  
ATOM   2434  HG3 GLN A 151     -36.059   2.142   2.766  1.00  0.00           H  
ATOM   2435  CD  GLN A 151     -36.580   1.352   0.856  1.00  0.00           C  
ATOM   2436  NE2 GLN A 151     -35.839   1.734  -0.161  1.00  0.00           N  
ATOM   2437 HE21 GLN A 151     -35.689   2.713  -0.359  1.00  0.00           H  
ATOM   2438 HE22 GLN A 151     -35.813   1.142  -0.979  1.00  0.00           H  
ATOM   2439  OE1 GLN A 151     -37.015   0.206   0.880  1.00  0.00           O  
ATOM   2440  N   ASN A 152     -40.568   4.146   3.798  1.00  0.00           N  
ATOM   2441  H   ASN A 152     -40.086   4.723   3.124  1.00  0.00           H  
ATOM   2442  CA  ASN A 152     -41.995   4.360   3.973  1.00  0.00           C  
ATOM   2443  HA  ASN A 152     -42.256   4.097   4.998  1.00  0.00           H  
ATOM   2444  C   ASN A 152     -42.802   3.426   3.035  1.00  0.00           C  
ATOM   2445  CB  ASN A 152     -42.247   5.875   3.781  1.00  0.00           C  
ATOM   2446  HB2 ASN A 152     -41.561   6.432   4.420  1.00  0.00           H  
ATOM   2447  HB3 ASN A 152     -43.266   6.129   4.076  1.00  0.00           H  
ATOM   2448  O   ASN A 152     -42.265   2.565   2.339  1.00  0.00           O  
ATOM   2449  CG  ASN A 152     -42.041   6.331   2.345  1.00  0.00           C  
ATOM   2450  ND2 ASN A 152     -41.938   7.611   2.088  1.00  0.00           N  
ATOM   2451 HD21 ASN A 152     -41.758   8.289   2.816  1.00  0.00           H  
ATOM   2452 HD22 ASN A 152     -41.813   7.842   1.113  1.00  0.00           H  
ATOM   2453  OD1 ASN A 152     -42.049   5.523   1.439  1.00  0.00           O  
ATOM   2454  N   LYS A 153     -44.126   3.609   2.973  1.00  0.00           N  
ATOM   2455  H   LYS A 153     -44.519   4.374   3.503  1.00  0.00           H  
ATOM   2456  CA  LYS A 153     -45.003   2.791   2.113  1.00  0.00           C  
ATOM   2457  HA  LYS A 153     -44.751   1.741   2.266  1.00  0.00           H  
ATOM   2458  C   LYS A 153     -44.817   3.020   0.604  1.00  0.00           C  
ATOM   2459  CB  LYS A 153     -46.474   3.013   2.485  1.00  0.00           C  
ATOM   2460  HB2 LYS A 153     -46.710   4.073   2.384  1.00  0.00           H  
ATOM   2461  HB3 LYS A 153     -47.095   2.459   1.782  1.00  0.00           H  
ATOM   2462  O   LYS A 153     -45.275   2.179  -0.162  1.00  0.00           O  
ATOM   2463  CG  LYS A 153     -46.811   2.540   3.904  1.00  0.00           C  
ATOM   2464  HG2 LYS A 153     -46.238   3.115   4.632  1.00  0.00           H  
ATOM   2465  HG3 LYS A 153     -46.558   1.484   4.004  1.00  0.00           H  
ATOM   2466  CD  LYS A 153     -48.307   2.737   4.166  1.00  0.00           C  
ATOM   2467  HD2 LYS A 153     -48.554   3.791   4.041  1.00  0.00           H  
ATOM   2468  HD3 LYS A 153     -48.875   2.149   3.444  1.00  0.00           H  
ATOM   2469  CE  LYS A 153     -48.654   2.288   5.586  1.00  0.00           C  
ATOM   2470  HE2 LYS A 153     -48.043   2.856   6.288  1.00  0.00           H  
ATOM   2471  HE3 LYS A 153     -48.388   1.236   5.691  1.00  0.00           H  
ATOM   2472  NZ  LYS A 153     -50.095   2.490   5.873  1.00  0.00           N  
ATOM   2473  HZ1 LYS A 153     -50.654   1.957   5.223  1.00  0.00           H  
ATOM   2474  HZ2 LYS A 153     -50.336   3.466   5.780  1.00  0.00           H  
ATOM   2475  HZ3 LYS A 153     -50.312   2.187   6.812  1.00  0.00           H  
ATOM   2476  N   THR A 154     -44.214   4.134   0.180  1.00  0.00           N  
ATOM   2477  H   THR A 154     -43.772   4.750   0.848  1.00  0.00           H  
ATOM   2478  CA  THR A 154     -43.884   4.406  -1.232  1.00  0.00           C  
ATOM   2479  HA  THR A 154     -44.616   3.905  -1.865  1.00  0.00           H  
ATOM   2480  C   THR A 154     -42.533   3.810  -1.634  1.00  0.00           C  
ATOM   2481  CB  THR A 154     -43.942   5.911  -1.586  1.00  0.00           C  
ATOM   2482  HB  THR A 154     -43.642   6.053  -2.624  1.00  0.00           H  
ATOM   2483  O   THR A 154     -42.219   3.803  -2.818  1.00  0.00           O  
ATOM   2484  CG2 THR A 154     -45.361   6.454  -1.397  1.00  0.00           C  
ATOM   2485 HG21 THR A 154     -46.056   5.880  -2.009  1.00  0.00           H  
ATOM   2486 HG22 THR A 154     -45.386   7.496  -1.715  1.00  0.00           H  
ATOM   2487 HG23 THR A 154     -45.653   6.394  -0.348  1.00  0.00           H  
ATOM   2488  OG1 THR A 154     -43.130   6.699  -0.753  1.00  0.00           O  
ATOM   2489  HG1 THR A 154     -42.707   7.405  -1.246  1.00  0.00           H  
ATOM   2490  N   GLY A 155     -41.773   3.259  -0.678  1.00  0.00           N  
ATOM   2491  H   GLY A 155     -42.080   3.329   0.281  1.00  0.00           H  
ATOM   2492  CA  GLY A 155     -40.432   2.718  -0.897  1.00  0.00           C  
ATOM   2493  HA2 GLY A 155     -40.344   2.342  -1.916  1.00  0.00           H  
ATOM   2494  HA3 GLY A 155     -40.265   1.890  -0.208  1.00  0.00           H  
ATOM   2495  C   GLY A 155     -39.314   3.739  -0.680  1.00  0.00           C  
ATOM   2496  O   GLY A 155     -38.152   3.391  -0.810  1.00  0.00           O  
ATOM   2497  N   GLU A 156     -39.623   4.978  -0.300  1.00  0.00           N  
ATOM   2498  H   GLU A 156     -40.591   5.209  -0.127  1.00  0.00           H  
ATOM   2499  CA  GLU A 156     -38.621   6.029  -0.083  1.00  0.00           C  
ATOM   2500  HA  GLU A 156     -37.754   5.838  -0.717  1.00  0.00           H  
ATOM   2501  C   GLU A 156     -38.162   6.056   1.381  1.00  0.00           C  
ATOM   2502  CB  GLU A 156     -39.204   7.394  -0.467  1.00  0.00           C  
ATOM   2503  HB2 GLU A 156     -40.054   7.581   0.189  1.00  0.00           H  
ATOM   2504  HB3 GLU A 156     -38.459   8.167  -0.280  1.00  0.00           H  
ATOM   2505  O   GLU A 156     -38.956   5.802   2.288  1.00  0.00           O  
ATOM   2506  CG  GLU A 156     -39.653   7.491  -1.936  1.00  0.00           C  
ATOM   2507  HG2 GLU A 156     -40.242   6.615  -2.206  1.00  0.00           H  
ATOM   2508  HG3 GLU A 156     -38.768   7.515  -2.572  1.00  0.00           H  
ATOM   2509  CD  GLU A 156     -40.524   8.730  -2.179  1.00  0.00           C  
ATOM   2510  OE1 GLU A 156     -40.320   9.416  -3.203  1.00  0.00           O  
ATOM   2511  OE2 GLU A 156     -41.442   8.961  -1.350  1.00  0.00           O  
ATOM   2512  N   PHE A 157     -36.903   6.410   1.650  1.00  0.00           N  
ATOM   2513  H   PHE A 157     -36.277   6.615   0.884  1.00  0.00           H  
ATOM   2514  CA  PHE A 157     -36.409   6.577   3.024  1.00  0.00           C  
ATOM   2515  HA  PHE A 157     -36.548   5.633   3.552  1.00  0.00           H  
ATOM   2516  C   PHE A 157     -37.197   7.652   3.797  1.00  0.00           C  
ATOM   2517  CB  PHE A 157     -34.906   6.882   3.013  1.00  0.00           C  
ATOM   2518  HB2 PHE A 157     -34.696   7.642   2.260  1.00  0.00           H  
ATOM   2519  HB3 PHE A 157     -34.628   7.297   3.981  1.00  0.00           H  
ATOM   2520  O   PHE A 157     -37.463   8.738   3.281  1.00  0.00           O  
ATOM   2521  CG  PHE A 157     -34.046   5.658   2.765  1.00  0.00           C  
ATOM   2522  CD1 PHE A 157     -33.673   4.841   3.850  1.00  0.00           C  
ATOM   2523  HD1 PHE A 157     -33.981   5.105   4.851  1.00  0.00           H  
ATOM   2524  CD2 PHE A 157     -33.658   5.304   1.458  1.00  0.00           C  
ATOM   2525  HD2 PHE A 157     -33.944   5.915   0.615  1.00  0.00           H  
ATOM   2526  CE1 PHE A 157     -32.919   3.674   3.632  1.00  0.00           C  
ATOM   2527  HE1 PHE A 157     -32.639   3.042   4.461  1.00  0.00           H  
ATOM   2528  CE2 PHE A 157     -32.923   4.125   1.240  1.00  0.00           C  
ATOM   2529  HE2 PHE A 157     -32.659   3.830   0.236  1.00  0.00           H  
ATOM   2530  CZ  PHE A 157     -32.555   3.312   2.324  1.00  0.00           C  
ATOM   2531  HZ  PHE A 157     -32.005   2.400   2.143  1.00  0.00           H  
ATOM   2532  N   ASP A 158     -37.574   7.358   5.048  1.00  0.00           N  
ATOM   2533  H   ASP A 158     -37.338   6.450   5.422  1.00  0.00           H  
ATOM   2534  CA  ASP A 158     -38.361   8.283   5.877  1.00  0.00           C  
ATOM   2535  HA  ASP A 158     -39.234   8.579   5.296  1.00  0.00           H  
ATOM   2536  C   ASP A 158     -37.557   9.559   6.193  1.00  0.00           C  
ATOM   2537  CB  ASP A 158     -38.880   7.575   7.150  1.00  0.00           C  
ATOM   2538  HB2 ASP A 158     -38.035   7.312   7.786  1.00  0.00           H  
ATOM   2539  HB3 ASP A 158     -39.366   6.647   6.848  1.00  0.00           H  
ATOM   2540  O   ASP A 158     -36.482   9.512   6.792  1.00  0.00           O  
ATOM   2541  CG  ASP A 158     -39.892   8.398   7.977  1.00  0.00           C  
ATOM   2542  OD1 ASP A 158     -39.947   9.640   7.824  1.00  0.00           O  
ATOM   2543  OD2 ASP A 158     -40.638   7.801   8.788  1.00  0.00           O  
ATOM   2544  N   MET A 159     -38.107  10.725   5.844  1.00  0.00           N  
ATOM   2545  H   MET A 159     -38.997  10.692   5.367  1.00  0.00           H  
ATOM   2546  CA  MET A 159     -37.498  12.033   6.111  1.00  0.00           C  
ATOM   2547  HA  MET A 159     -36.534  12.077   5.604  1.00  0.00           H  
ATOM   2548  C   MET A 159     -37.223  12.285   7.601  1.00  0.00           C  
ATOM   2549  CB  MET A 159     -38.406  13.142   5.559  1.00  0.00           C  
ATOM   2550  HB2 MET A 159     -39.426  12.973   5.903  1.00  0.00           H  
ATOM   2551  HB3 MET A 159     -38.083  14.104   5.956  1.00  0.00           H  
ATOM   2552  O   MET A 159     -36.310  13.044   7.919  1.00  0.00           O  
ATOM   2553  CG  MET A 159     -38.400  13.215   4.025  1.00  0.00           C  
ATOM   2554  HG2 MET A 159     -38.729  12.254   3.629  1.00  0.00           H  
ATOM   2555  HG3 MET A 159     -39.133  13.962   3.721  1.00  0.00           H  
ATOM   2556  SD  MET A 159     -36.815  13.635   3.235  1.00  0.00           S  
ATOM   2557  CE  MET A 159     -36.444  15.238   3.994  1.00  0.00           C  
ATOM   2558  HE1 MET A 159     -36.263  15.107   5.061  1.00  0.00           H  
ATOM   2559  HE2 MET A 159     -37.279  15.922   3.846  1.00  0.00           H  
ATOM   2560  HE3 MET A 159     -35.544  15.654   3.540  1.00  0.00           H  
ATOM   2561  N   LYS A 160     -37.943  11.625   8.523  1.00  0.00           N  
ATOM   2562  H   LYS A 160     -38.652  10.985   8.196  1.00  0.00           H  
ATOM   2563  CA  LYS A 160     -37.665  11.686   9.973  1.00  0.00           C  
ATOM   2564  HA  LYS A 160     -37.694  12.721  10.313  1.00  0.00           H  
ATOM   2565  C   LYS A 160     -36.279  11.157  10.339  1.00  0.00           C  
ATOM   2566  CB  LYS A 160     -38.704  10.862  10.735  1.00  0.00           C  
ATOM   2567  HB2 LYS A 160     -38.417  10.820  11.786  1.00  0.00           H  
ATOM   2568  HB3 LYS A 160     -38.704   9.846  10.340  1.00  0.00           H  
ATOM   2569  O   LYS A 160     -35.747  11.490  11.393  1.00  0.00           O  
ATOM   2570  CG  LYS A 160     -40.110  11.457  10.643  1.00  0.00           C  
ATOM   2571  HG2 LYS A 160     -40.131  12.431  11.133  1.00  0.00           H  
ATOM   2572  HG3 LYS A 160     -40.404  11.575   9.600  1.00  0.00           H  
ATOM   2573  CD  LYS A 160     -41.077  10.502  11.336  1.00  0.00           C  
ATOM   2574  HD2 LYS A 160     -40.983   9.521  10.870  1.00  0.00           H  
ATOM   2575  HD3 LYS A 160     -40.821  10.426  12.392  1.00  0.00           H  
ATOM   2576  CE  LYS A 160     -42.505  11.003  11.170  1.00  0.00           C  
ATOM   2577  HE2 LYS A 160     -42.674  11.183  10.108  1.00  0.00           H  
ATOM   2578  HE3 LYS A 160     -42.616  11.947  11.704  1.00  0.00           H  
ATOM   2579  NZ  LYS A 160     -43.445   9.980  11.671  1.00  0.00           N  
ATOM   2580  HZ1 LYS A 160     -44.402  10.274  11.533  1.00  0.00           H  
ATOM   2581  HZ2 LYS A 160     -43.268   9.799  12.649  1.00  0.00           H  
ATOM   2582  HZ3 LYS A 160     -43.279   9.128  11.155  1.00  0.00           H  
ATOM   2583  N   LEU A 161     -35.672  10.336   9.481  1.00  0.00           N  
ATOM   2584  H   LEU A 161     -36.143  10.098   8.620  1.00  0.00           H  
ATOM   2585  CA  LEU A 161     -34.309   9.856   9.683  1.00  0.00           C  
ATOM   2586  HA  LEU A 161     -34.224   9.457  10.694  1.00  0.00           H  
ATOM   2587  C   LEU A 161     -33.285  10.991   9.571  1.00  0.00           C  
ATOM   2588  CB  LEU A 161     -33.985   8.740   8.680  1.00  0.00           C  
ATOM   2589  HB2 LEU A 161     -32.966   8.394   8.851  1.00  0.00           H  
ATOM   2590  HB3 LEU A 161     -34.020   9.170   7.679  1.00  0.00           H  
ATOM   2591  O   LEU A 161     -32.209  10.847  10.148  1.00  0.00           O  
ATOM   2592  CG  LEU A 161     -34.938   7.535   8.733  1.00  0.00           C  
ATOM   2593  HG  LEU A 161     -35.971   7.876   8.671  1.00  0.00           H  
ATOM   2594  CD1 LEU A 161     -34.670   6.634   7.535  1.00  0.00           C  
ATOM   2595 HD11 LEU A 161     -34.737   7.217   6.616  1.00  0.00           H  
ATOM   2596 HD12 LEU A 161     -35.455   5.879   7.499  1.00  0.00           H  
ATOM   2597 HD13 LEU A 161     -33.685   6.172   7.607  1.00  0.00           H  
ATOM   2598  CD2 LEU A 161     -34.803   6.714  10.018  1.00  0.00           C  
ATOM   2599 HD21 LEU A 161     -33.794   6.312  10.111  1.00  0.00           H  
ATOM   2600 HD22 LEU A 161     -35.036   7.339  10.880  1.00  0.00           H  
ATOM   2601 HD23 LEU A 161     -35.515   5.890   9.988  1.00  0.00           H  
ATOM   2602  N   CYS A 162     -33.610  12.109   8.895  1.00  0.00           N  
ATOM   2603  H   CYS A 162     -34.526  12.192   8.477  1.00  0.00           H  
ATOM   2604  CA  CYS A 162     -32.703  13.255   8.778  1.00  0.00           C  
ATOM   2605  HA  CYS A 162     -31.791  12.898   8.300  1.00  0.00           H  
ATOM   2606  C   CYS A 162     -32.322  13.858  10.157  1.00  0.00           C  
ATOM   2607  CB  CYS A 162     -33.246  14.354   7.850  1.00  0.00           C  
ATOM   2608  HB2 CYS A 162     -32.593  15.215   7.991  1.00  0.00           H  
ATOM   2609  HB3 CYS A 162     -34.222  14.657   8.229  1.00  0.00           H  
ATOM   2610  O   CYS A 162     -31.267  14.480  10.265  1.00  0.00           O  
ATOM   2611  SG  CYS A 162     -33.392  14.141   6.028  1.00  0.00           S  
ATOM   2612  N   ASP A 163     -33.115  13.629  11.214  1.00  0.00           N  
ATOM   2613  H   ASP A 163     -34.004  13.172  11.067  1.00  0.00           H  
ATOM   2614  CA  ASP A 163     -32.813  14.097  12.577  1.00  0.00           C  
ATOM   2615  HA  ASP A 163     -32.406  15.106  12.522  1.00  0.00           H  
ATOM   2616  C   ASP A 163     -31.764  13.215  13.295  1.00  0.00           C  
ATOM   2617  CB  ASP A 163     -34.114  14.158  13.401  1.00  0.00           C  
ATOM   2618  HB2 ASP A 163     -34.553  13.161  13.439  1.00  0.00           H  
ATOM   2619  HB3 ASP A 163     -33.864  14.448  14.422  1.00  0.00           H  
ATOM   2620  O   ASP A 163     -31.097  13.654  14.233  1.00  0.00           O  
ATOM   2621  CG  ASP A 163     -35.157  15.154  12.871  1.00  0.00           C  
ATOM   2622  OD1 ASP A 163     -34.756  16.156  12.238  1.00  0.00           O  
ATOM   2623  OD2 ASP A 163     -36.360  14.909  13.120  1.00  0.00           O  
ATOM   2624  N   ASN A 164     -31.570  11.963  12.856  1.00  0.00           N  
ATOM   2625  H   ASN A 164     -32.064  11.685  12.020  1.00  0.00           H  
ATOM   2626  CA  ASN A 164     -30.607  11.025  13.441  1.00  0.00           C  
ATOM   2627  HA  ASN A 164     -30.398  11.336  14.464  1.00  0.00           H  
ATOM   2628  C   ASN A 164     -29.268  11.053  12.689  1.00  0.00           C  
ATOM   2629  CB  ASN A 164     -31.223   9.620  13.515  1.00  0.00           C  
ATOM   2630  HB2 ASN A 164     -32.158   9.676  14.073  1.00  0.00           H  
ATOM   2631  HB3 ASN A 164     -31.445   9.273  12.506  1.00  0.00           H  
ATOM   2632  O   ASN A 164     -28.920  10.125  11.955  1.00  0.00           O  
ATOM   2633  CG  ASN A 164     -30.314   8.602  14.193  1.00  0.00           C  
ATOM   2634  ND2 ASN A 164     -30.790   7.390  14.352  1.00  0.00           N  
ATOM   2635 HD21 ASN A 164     -30.256   6.787  14.961  1.00  0.00           H  
ATOM   2636 HD22 ASN A 164     -31.748   7.208  14.091  1.00  0.00           H  
ATOM   2637  OD1 ASN A 164     -29.184   8.844  14.600  1.00  0.00           O  
ATOM   2638  N   VAL A 165     -28.485  12.108  12.909  1.00  0.00           N  
ATOM   2639  H   VAL A 165     -28.881  12.858  13.458  1.00  0.00           H  
ATOM   2640  CA  VAL A 165     -27.217  12.350  12.199  1.00  0.00           C  
ATOM   2641  HA  VAL A 165     -27.441  12.480  11.140  1.00  0.00           H  
ATOM   2642  C   VAL A 165     -26.229  11.176  12.309  1.00  0.00           C  
ATOM   2643  CB  VAL A 165     -26.575  13.653  12.706  1.00  0.00           C  
ATOM   2644  HB  VAL A 165     -26.377  13.555  13.773  1.00  0.00           H  
ATOM   2645  O   VAL A 165     -25.644  10.779  11.301  1.00  0.00           O  
ATOM   2646  CG1 VAL A 165     -25.255  13.956  11.993  1.00  0.00           C  
ATOM   2647 HG11 VAL A 165     -25.425  14.105  10.927  1.00  0.00           H  
ATOM   2648 HG12 VAL A 165     -24.531  13.153  12.136  1.00  0.00           H  
ATOM   2649 HG13 VAL A 165     -24.834  14.862  12.428  1.00  0.00           H  
ATOM   2650  CG2 VAL A 165     -27.506  14.856  12.494  1.00  0.00           C  
ATOM   2651 HG21 VAL A 165     -28.431  14.737  13.058  1.00  0.00           H  
ATOM   2652 HG22 VAL A 165     -27.023  15.768  12.845  1.00  0.00           H  
ATOM   2653 HG23 VAL A 165     -27.751  14.965  11.438  1.00  0.00           H  
ATOM   2654  N   LYS A 166     -26.062  10.565  13.495  1.00  0.00           N  
ATOM   2655  H   LYS A 166     -26.594  10.912  14.280  1.00  0.00           H  
ATOM   2656  CA  LYS A 166     -25.167   9.399  13.684  1.00  0.00           C  
ATOM   2657  HA  LYS A 166     -24.174   9.669  13.326  1.00  0.00           H  
ATOM   2658  C   LYS A 166     -25.622   8.203  12.839  1.00  0.00           C  
ATOM   2659  CB  LYS A 166     -25.068   9.036  15.186  1.00  0.00           C  
ATOM   2660  HB2 LYS A 166     -24.732   9.915  15.736  1.00  0.00           H  
ATOM   2661  HB3 LYS A 166     -26.055   8.760  15.555  1.00  0.00           H  
ATOM   2662  O   LYS A 166     -24.800   7.527  12.212  1.00  0.00           O  
ATOM   2663  CG  LYS A 166     -24.083   7.877  15.460  1.00  0.00           C  
ATOM   2664  HG2 LYS A 166     -23.102   8.154  15.075  1.00  0.00           H  
ATOM   2665  HG3 LYS A 166     -24.421   6.991  14.922  1.00  0.00           H  
ATOM   2666  CD  LYS A 166     -23.943   7.500  16.952  1.00  0.00           C  
ATOM   2667  HD2 LYS A 166     -24.925   7.242  17.348  1.00  0.00           H  
ATOM   2668  HD3 LYS A 166     -23.545   8.349  17.508  1.00  0.00           H  
ATOM   2669  CE  LYS A 166     -22.994   6.289  17.087  1.00  0.00           C  
ATOM   2670  HE2 LYS A 166     -22.000   6.573  16.741  1.00  0.00           H  
ATOM   2671  HE3 LYS A 166     -23.357   5.514  16.412  1.00  0.00           H  
ATOM   2672  NZ  LYS A 166     -22.897   5.708  18.457  1.00  0.00           N  
ATOM   2673  HZ1 LYS A 166     -22.389   6.296  19.102  1.00  0.00           H  
ATOM   2674  HZ2 LYS A 166     -22.415   4.821  18.441  1.00  0.00           H  
ATOM   2675  HZ3 LYS A 166     -23.798   5.469  18.845  1.00  0.00           H  
ATOM   2676  N   GLY A 167     -26.930   7.946  12.808  1.00  0.00           N  
ATOM   2677  H   GLY A 167     -27.548   8.563  13.315  1.00  0.00           H  
ATOM   2678  CA  GLY A 167     -27.533   6.914  11.969  1.00  0.00           C  
ATOM   2679  HA2 GLY A 167     -27.091   5.945  12.200  1.00  0.00           H  
ATOM   2680  HA3 GLY A 167     -28.603   6.879  12.176  1.00  0.00           H  
ATOM   2681  C   GLY A 167     -27.337   7.186  10.478  1.00  0.00           C  
ATOM   2682  O   GLY A 167     -26.877   6.296   9.767  1.00  0.00           O  
ATOM   2683  N   LEU A 168     -27.605   8.413  10.023  1.00  0.00           N  
ATOM   2684  H   LEU A 168     -27.988   9.091  10.666  1.00  0.00           H  
ATOM   2685  CA  LEU A 168     -27.430   8.820   8.624  1.00  0.00           C  
ATOM   2686  HA  LEU A 168     -28.049   8.198   7.977  1.00  0.00           H  
ATOM   2687  C   LEU A 168     -25.992   8.681   8.152  1.00  0.00           C  
ATOM   2688  CB  LEU A 168     -27.804  10.290   8.452  1.00  0.00           C  
ATOM   2689  HB2 LEU A 168     -27.245  10.858   9.195  1.00  0.00           H  
ATOM   2690  HB3 LEU A 168     -27.484  10.627   7.466  1.00  0.00           H  
ATOM   2691  O   LEU A 168     -25.768   8.136   7.080  1.00  0.00           O  
ATOM   2692  CG  LEU A 168     -29.290  10.596   8.599  1.00  0.00           C  
ATOM   2693  HG  LEU A 168     -29.657  10.167   9.531  1.00  0.00           H  
ATOM   2694  CD1 LEU A 168     -29.418  12.115   8.667  1.00  0.00           C  
ATOM   2695 HD11 LEU A 168     -29.720  12.519   7.701  1.00  0.00           H  
ATOM   2696 HD12 LEU A 168     -30.151  12.347   9.440  1.00  0.00           H  
ATOM   2697 HD13 LEU A 168     -28.493  12.603   8.973  1.00  0.00           H  
ATOM   2698  CD2 LEU A 168     -30.117  10.034   7.438  1.00  0.00           C  
ATOM   2699 HD21 LEU A 168     -30.095   8.944   7.450  1.00  0.00           H  
ATOM   2700 HD22 LEU A 168     -29.735  10.402   6.485  1.00  0.00           H  
ATOM   2701 HD23 LEU A 168     -31.151  10.359   7.548  1.00  0.00           H  
ATOM   2702  N   LEU A 169     -25.024   9.134   8.954  1.00  0.00           N  
ATOM   2703  H   LEU A 169     -25.284   9.632   9.794  1.00  0.00           H  
ATOM   2704  CA  LEU A 169     -23.607   8.978   8.637  1.00  0.00           C  
ATOM   2705  HA  LEU A 169     -23.400   9.479   7.692  1.00  0.00           H  
ATOM   2706  C   LEU A 169     -23.253   7.498   8.461  1.00  0.00           C  
ATOM   2707  CB  LEU A 169     -22.776   9.635   9.752  1.00  0.00           C  
ATOM   2708  HB2 LEU A 169     -23.060   9.194  10.708  1.00  0.00           H  
ATOM   2709  HB3 LEU A 169     -23.017  10.697   9.787  1.00  0.00           H  
ATOM   2710  O   LEU A 169     -22.515   7.130   7.559  1.00  0.00           O  
ATOM   2711  CG  LEU A 169     -21.256   9.469   9.570  1.00  0.00           C  
ATOM   2712  HG  LEU A 169     -21.000   8.409   9.586  1.00  0.00           H  
ATOM   2713  CD1 LEU A 169     -20.757  10.081   8.264  1.00  0.00           C  
ATOM   2714 HD11 LEU A 169     -21.129   9.513   7.411  1.00  0.00           H  
ATOM   2715 HD12 LEU A 169     -21.081  11.118   8.176  1.00  0.00           H  
ATOM   2716 HD13 LEU A 169     -19.668  10.036   8.238  1.00  0.00           H  
ATOM   2717  CD2 LEU A 169     -20.519  10.137  10.730  1.00  0.00           C  
ATOM   2718 HD21 LEU A 169     -20.696  11.212  10.716  1.00  0.00           H  
ATOM   2719 HD22 LEU A 169     -20.866   9.722  11.677  1.00  0.00           H  
ATOM   2720 HD23 LEU A 169     -19.451   9.944  10.626  1.00  0.00           H  
ATOM   2721  N   SER A 170     -23.817   6.626   9.293  1.00  0.00           N  
ATOM   2722  H   SER A 170     -24.501   6.970   9.953  1.00  0.00           H  
ATOM   2723  CA  SER A 170     -23.545   5.190   9.198  1.00  0.00           C  
ATOM   2724  HA  SER A 170     -22.467   5.042   9.128  1.00  0.00           H  
ATOM   2725  C   SER A 170     -24.168   4.562   7.956  1.00  0.00           C  
ATOM   2726  CB  SER A 170     -24.038   4.482  10.449  1.00  0.00           C  
ATOM   2727  HB2 SER A 170     -23.729   3.437  10.427  1.00  0.00           H  
ATOM   2728  HB3 SER A 170     -25.124   4.541  10.511  1.00  0.00           H  
ATOM   2729  O   SER A 170     -23.535   3.704   7.345  1.00  0.00           O  
ATOM   2730  OG  SER A 170     -23.457   5.129  11.559  1.00  0.00           O  
ATOM   2731  HG  SER A 170     -23.736   6.047  11.551  1.00  0.00           H  
ATOM   2732  N   LEU A 171     -25.379   4.987   7.579  1.00  0.00           N  
ATOM   2733  H   LEU A 171     -25.848   5.680   8.144  1.00  0.00           H  
ATOM   2734  CA  LEU A 171     -26.044   4.548   6.350  1.00  0.00           C  
ATOM   2735  HA  LEU A 171     -26.001   3.460   6.303  1.00  0.00           H  
ATOM   2736  C   LEU A 171     -25.320   5.073   5.104  1.00  0.00           C  
ATOM   2737  CB  LEU A 171     -27.525   4.968   6.390  1.00  0.00           C  
ATOM   2738  HB2 LEU A 171     -27.584   6.050   6.511  1.00  0.00           H  
ATOM   2739  HB3 LEU A 171     -27.994   4.513   7.263  1.00  0.00           H  
ATOM   2740  O   LEU A 171     -25.128   4.315   4.159  1.00  0.00           O  
ATOM   2741  CG  LEU A 171     -28.313   4.555   5.127  1.00  0.00           C  
ATOM   2742  HG  LEU A 171     -27.853   5.012   4.251  1.00  0.00           H  
ATOM   2743  CD1 LEU A 171     -28.335   3.038   4.946  1.00  0.00           C  
ATOM   2744 HD11 LEU A 171     -27.341   2.672   4.687  1.00  0.00           H  
ATOM   2745 HD12 LEU A 171     -28.670   2.568   5.871  1.00  0.00           H  
ATOM   2746 HD13 LEU A 171     -29.012   2.764   4.138  1.00  0.00           H  
ATOM   2747  CD2 LEU A 171     -29.764   5.037   5.194  1.00  0.00           C  
ATOM   2748 HD21 LEU A 171     -29.805   6.079   5.512  1.00  0.00           H  
ATOM   2749 HD22 LEU A 171     -30.211   4.961   4.203  1.00  0.00           H  
ATOM   2750 HD23 LEU A 171     -30.345   4.414   5.873  1.00  0.00           H  
ATOM   2751  N   TYR A 172     -24.857   6.325   5.135  1.00  0.00           N  
ATOM   2752  H   TYR A 172     -25.084   6.904   5.931  1.00  0.00           H  
ATOM   2753  CA  TYR A 172     -24.016   6.909   4.094  1.00  0.00           C  
ATOM   2754  HA  TYR A 172     -24.573   6.948   3.158  1.00  0.00           H  
ATOM   2755  C   TYR A 172     -22.783   6.035   3.862  1.00  0.00           C  
ATOM   2756  CB  TYR A 172     -23.622   8.340   4.486  1.00  0.00           C  
ATOM   2757  HB2 TYR A 172     -23.187   8.339   5.485  1.00  0.00           H  
ATOM   2758  HB3 TYR A 172     -24.520   8.957   4.531  1.00  0.00           H  
ATOM   2759  O   TYR A 172     -22.601   5.524   2.765  1.00  0.00           O  
ATOM   2760  CG  TYR A 172     -22.633   8.991   3.544  1.00  0.00           C  
ATOM   2761  CD1 TYR A 172     -21.253   8.901   3.811  1.00  0.00           C  
ATOM   2762  HD1 TYR A 172     -20.895   8.361   4.675  1.00  0.00           H  
ATOM   2763  CD2 TYR A 172     -23.086   9.667   2.395  1.00  0.00           C  
ATOM   2764  HD2 TYR A 172     -24.141   9.708   2.166  1.00  0.00           H  
ATOM   2765  CE1 TYR A 172     -20.326   9.497   2.940  1.00  0.00           C  
ATOM   2766  HE1 TYR A 172     -19.267   9.400   3.128  1.00  0.00           H  
ATOM   2767  CE2 TYR A 172     -22.157  10.279   1.532  1.00  0.00           C  
ATOM   2768  HE2 TYR A 172     -22.483  10.796   0.641  1.00  0.00           H  
ATOM   2769  OH  TYR A 172     -19.885  10.838   1.003  1.00  0.00           O  
ATOM   2770  HH  TYR A 172     -18.996  10.809   1.363  1.00  0.00           H  
ATOM   2771  CZ  TYR A 172     -20.776  10.208   1.810  1.00  0.00           C  
ATOM   2772  N   GLU A 173     -22.004   5.752   4.909  1.00  0.00           N  
ATOM   2773  H   GLU A 173     -22.202   6.201   5.791  1.00  0.00           H  
ATOM   2774  CA  GLU A 173     -20.792   4.929   4.795  1.00  0.00           C  
ATOM   2775  HA  GLU A 173     -20.128   5.370   4.052  1.00  0.00           H  
ATOM   2776  C   GLU A 173     -21.089   3.491   4.334  1.00  0.00           C  
ATOM   2777  CB  GLU A 173     -20.079   4.889   6.159  1.00  0.00           C  
ATOM   2778  HB2 GLU A 173     -19.231   4.207   6.106  1.00  0.00           H  
ATOM   2779  HB3 GLU A 173     -20.773   4.486   6.896  1.00  0.00           H  
ATOM   2780  O   GLU A 173     -20.296   2.888   3.615  1.00  0.00           O  
ATOM   2781  CG  GLU A 173     -19.581   6.252   6.666  1.00  0.00           C  
ATOM   2782  HG2 GLU A 173     -19.398   6.157   7.736  1.00  0.00           H  
ATOM   2783  HG3 GLU A 173     -20.343   7.019   6.526  1.00  0.00           H  
ATOM   2784  CD  GLU A 173     -18.302   6.738   5.990  1.00  0.00           C  
ATOM   2785  OE1 GLU A 173     -17.540   7.447   6.684  1.00  0.00           O  
ATOM   2786  OE2 GLU A 173     -18.057   6.362   4.825  1.00  0.00           O  
ATOM   2787  N   ALA A 174     -22.229   2.924   4.741  1.00  0.00           N  
ATOM   2788  H   ALA A 174     -22.843   3.462   5.337  1.00  0.00           H  
ATOM   2789  CA  ALA A 174     -22.667   1.592   4.327  1.00  0.00           C  
ATOM   2790  HA  ALA A 174     -21.841   0.893   4.451  1.00  0.00           H  
ATOM   2791  C   ALA A 174     -23.088   1.531   2.850  1.00  0.00           C  
ATOM   2792  CB  ALA A 174     -23.819   1.170   5.247  1.00  0.00           C  
ATOM   2793  HB1 ALA A 174     -24.187   0.186   4.958  1.00  0.00           H  
ATOM   2794  HB2 ALA A 174     -23.477   1.144   6.282  1.00  0.00           H  
ATOM   2795  HB3 ALA A 174     -24.643   1.879   5.159  1.00  0.00           H  
ATOM   2796  O   ALA A 174     -22.869   0.511   2.198  1.00  0.00           O  
ATOM   2797  N   SER A 175     -23.664   2.609   2.313  1.00  0.00           N  
ATOM   2798  H   SER A 175     -23.847   3.402   2.911  1.00  0.00           H  
ATOM   2799  CA  SER A 175     -24.169   2.654   0.936  1.00  0.00           C  
ATOM   2800  HA  SER A 175     -24.868   1.829   0.802  1.00  0.00           H  
ATOM   2801  C   SER A 175     -23.075   2.474  -0.126  1.00  0.00           C  
ATOM   2802  CB  SER A 175     -24.955   3.948   0.711  1.00  0.00           C  
ATOM   2803  HB2 SER A 175     -25.492   3.854  -0.233  1.00  0.00           H  
ATOM   2804  HB3 SER A 175     -25.688   4.076   1.507  1.00  0.00           H  
ATOM   2805  O   SER A 175     -23.331   1.908  -1.185  1.00  0.00           O  
ATOM   2806  OG  SER A 175     -24.118   5.087   0.643  1.00  0.00           O  
ATOM   2807  HG  SER A 175     -23.598   5.180   1.445  1.00  0.00           H  
ATOM   2808  N   TYR A 176     -21.825   2.834   0.187  1.00  0.00           N  
ATOM   2809  H   TYR A 176     -21.674   3.297   1.072  1.00  0.00           H  
ATOM   2810  CA  TYR A 176     -20.672   2.664  -0.709  1.00  0.00           C  
ATOM   2811  HA  TYR A 176     -20.978   2.969  -1.710  1.00  0.00           H  
ATOM   2812  C   TYR A 176     -20.179   1.213  -0.851  1.00  0.00           C  
ATOM   2813  CB  TYR A 176     -19.539   3.599  -0.267  1.00  0.00           C  
ATOM   2814  HB2 TYR A 176     -19.372   3.494   0.805  1.00  0.00           H  
ATOM   2815  HB3 TYR A 176     -18.615   3.313  -0.769  1.00  0.00           H  
ATOM   2816  O   TYR A 176     -19.252   0.958  -1.620  1.00  0.00           O  
ATOM   2817  CG  TYR A 176     -19.819   5.046  -0.608  1.00  0.00           C  
ATOM   2818  CD1 TYR A 176     -19.419   5.564  -1.854  1.00  0.00           C  
ATOM   2819  HD1 TYR A 176     -18.894   4.934  -2.556  1.00  0.00           H  
ATOM   2820  CD2 TYR A 176     -20.506   5.864   0.301  1.00  0.00           C  
ATOM   2821  HD2 TYR A 176     -20.801   5.464   1.260  1.00  0.00           H  
ATOM   2822  CE1 TYR A 176     -19.661   6.915  -2.170  1.00  0.00           C  
ATOM   2823  HE1 TYR A 176     -19.297   7.322  -3.102  1.00  0.00           H  
ATOM   2824  CE2 TYR A 176     -20.789   7.202  -0.023  1.00  0.00           C  
ATOM   2825  HE2 TYR A 176     -21.325   7.828   0.675  1.00  0.00           H  
ATOM   2826  OH  TYR A 176     -20.525   9.056  -1.522  1.00  0.00           O  
ATOM   2827  HH  TYR A 176     -20.018   9.350  -2.282  1.00  0.00           H  
ATOM   2828  CZ  TYR A 176     -20.328   7.743  -1.241  1.00  0.00           C  
ATOM   2829  N   LEU A 177     -20.786   0.261  -0.132  1.00  0.00           N  
ATOM   2830  H   LEU A 177     -21.532   0.546   0.487  1.00  0.00           H  
ATOM   2831  CA  LEU A 177     -20.507  -1.180  -0.233  1.00  0.00           C  
ATOM   2832  HA  LEU A 177     -19.522  -1.322  -0.680  1.00  0.00           H  
ATOM   2833  C   LEU A 177     -21.487  -1.904  -1.173  1.00  0.00           C  
ATOM   2834  CB  LEU A 177     -20.495  -1.809   1.181  1.00  0.00           C  
ATOM   2835  HB2 LEU A 177     -20.702  -2.877   1.105  1.00  0.00           H  
ATOM   2836  HB3 LEU A 177     -21.312  -1.384   1.764  1.00  0.00           H  
ATOM   2837  O   LEU A 177     -21.456  -3.134  -1.255  1.00  0.00           O  
ATOM   2838  CG  LEU A 177     -19.196  -1.664   1.990  1.00  0.00           C  
ATOM   2839  HG  LEU A 177     -19.414  -1.949   3.019  1.00  0.00           H  
ATOM   2840  CD1 LEU A 177     -18.115  -2.614   1.475  1.00  0.00           C  
ATOM   2841 HD11 LEU A 177     -17.902  -2.406   0.427  1.00  0.00           H  
ATOM   2842 HD12 LEU A 177     -17.196  -2.480   2.045  1.00  0.00           H  
ATOM   2843 HD13 LEU A 177     -18.446  -3.648   1.569  1.00  0.00           H  
ATOM   2844  CD2 LEU A 177     -18.638  -0.245   2.011  1.00  0.00           C  
ATOM   2845 HD21 LEU A 177     -18.323   0.042   1.007  1.00  0.00           H  
ATOM   2846 HD22 LEU A 177     -19.401   0.449   2.362  1.00  0.00           H  
ATOM   2847 HD23 LEU A 177     -17.779  -0.201   2.680  1.00  0.00           H  
ATOM   2848  N   GLY A 178     -22.371  -1.165  -1.850  1.00  0.00           N  
ATOM   2849  H   GLY A 178     -22.362  -0.161  -1.740  1.00  0.00           H  
ATOM   2850  CA  GLY A 178     -23.363  -1.746  -2.746  1.00  0.00           C  
ATOM   2851  HA2 GLY A 178     -23.882  -2.537  -2.205  1.00  0.00           H  
ATOM   2852  HA3 GLY A 178     -24.084  -0.988  -3.053  1.00  0.00           H  
ATOM   2853  C   GLY A 178     -22.773  -2.393  -3.991  1.00  0.00           C  
ATOM   2854  O   GLY A 178     -21.676  -2.044  -4.436  1.00  0.00           O  
ATOM   2855  N   TRP A 179     -23.523  -3.351  -4.531  1.00  0.00           N  
ATOM   2856  H   TRP A 179     -24.335  -3.654  -4.013  1.00  0.00           H  
ATOM   2857  CA  TRP A 179     -23.246  -4.035  -5.793  1.00  0.00           C  
ATOM   2858  HA  TRP A 179     -22.221  -3.830  -6.102  1.00  0.00           H  
ATOM   2859  C   TRP A 179     -24.171  -3.558  -6.911  1.00  0.00           C  
ATOM   2860  CB  TRP A 179     -23.381  -5.546  -5.599  1.00  0.00           C  
ATOM   2861  HB2 TRP A 179     -24.419  -5.777  -5.360  1.00  0.00           H  
ATOM   2862  HB3 TRP A 179     -23.145  -6.045  -6.539  1.00  0.00           H  
ATOM   2863  O   TRP A 179     -25.172  -2.872  -6.684  1.00  0.00           O  
ATOM   2864  CG  TRP A 179     -22.521  -6.163  -4.546  1.00  0.00           C  
ATOM   2865  CD1 TRP A 179     -21.408  -5.631  -3.990  1.00  0.00           C  
ATOM   2866  HD1 TRP A 179     -20.994  -4.668  -4.251  1.00  0.00           H  
ATOM   2867  CD2 TRP A 179     -22.664  -7.487  -3.965  1.00  0.00           C  
ATOM   2868  CE2 TRP A 179     -21.602  -7.683  -3.034  1.00  0.00           C  
ATOM   2869  CE3 TRP A 179     -23.568  -8.551  -4.160  1.00  0.00           C  
ATOM   2870  HE3 TRP A 179     -24.359  -8.440  -4.887  1.00  0.00           H  
ATOM   2871  NE1 TRP A 179     -20.855  -6.528  -3.099  1.00  0.00           N  
ATOM   2872  HE1 TRP A 179     -19.928  -6.420  -2.713  1.00  0.00           H  
ATOM   2873  CH2 TRP A 179     -22.361  -9.921  -2.545  1.00  0.00           C  
ATOM   2874  HH2 TRP A 179     -22.229 -10.870  -2.045  1.00  0.00           H  
ATOM   2875  CZ2 TRP A 179     -21.463  -8.868  -2.307  1.00  0.00           C  
ATOM   2876  HZ2 TRP A 179     -20.640  -8.986  -1.617  1.00  0.00           H  
ATOM   2877  CZ3 TRP A 179     -23.409  -9.764  -3.467  1.00  0.00           C  
ATOM   2878  HZ3 TRP A 179     -24.075 -10.591  -3.667  1.00  0.00           H  
ATOM   2879  N   LYS A 180     -23.854  -3.947  -8.149  1.00  0.00           N  
ATOM   2880  H   LYS A 180     -23.063  -4.562  -8.272  1.00  0.00           H  
ATOM   2881  CA  LYS A 180     -24.711  -3.655  -9.298  1.00  0.00           C  
ATOM   2882  HA  LYS A 180     -24.845  -2.575  -9.352  1.00  0.00           H  
ATOM   2883  C   LYS A 180     -26.087  -4.304  -9.098  1.00  0.00           C  
ATOM   2884  CB  LYS A 180     -24.010  -4.121 -10.579  1.00  0.00           C  
ATOM   2885  HB2 LYS A 180     -23.913  -5.206 -10.570  1.00  0.00           H  
ATOM   2886  HB3 LYS A 180     -23.012  -3.683 -10.607  1.00  0.00           H  
ATOM   2887  O   LYS A 180     -26.185  -5.497  -8.828  1.00  0.00           O  
ATOM   2888  CG  LYS A 180     -24.781  -3.677 -11.828  1.00  0.00           C  
ATOM   2889  HG2 LYS A 180     -24.928  -2.598 -11.795  1.00  0.00           H  
ATOM   2890  HG3 LYS A 180     -25.753  -4.170 -11.858  1.00  0.00           H  
ATOM   2891  CD  LYS A 180     -23.992  -4.038 -13.088  1.00  0.00           C  
ATOM   2892  HD2 LYS A 180     -23.015  -3.557 -13.037  1.00  0.00           H  
ATOM   2893  HD3 LYS A 180     -23.856  -5.118 -13.136  1.00  0.00           H  
ATOM   2894  CE  LYS A 180     -24.738  -3.544 -14.329  1.00  0.00           C  
ATOM   2895  HE2 LYS A 180     -24.945  -2.482 -14.199  1.00  0.00           H  
ATOM   2896  HE3 LYS A 180     -25.690  -4.070 -14.404  1.00  0.00           H  
ATOM   2897  NZ  LYS A 180     -23.921  -3.752 -15.549  1.00  0.00           N  
ATOM   2898  HZ1 LYS A 180     -23.692  -4.728 -15.671  1.00  0.00           H  
ATOM   2899  HZ2 LYS A 180     -23.056  -3.238 -15.462  1.00  0.00           H  
ATOM   2900  HZ3 LYS A 180     -24.401  -3.408 -16.369  1.00  0.00           H  
ATOM   2901  N   GLY A 181     -27.149  -3.510  -9.241  1.00  0.00           N  
ATOM   2902  H   GLY A 181     -26.985  -2.530  -9.419  1.00  0.00           H  
ATOM   2903  CA  GLY A 181     -28.533  -3.936  -8.993  1.00  0.00           C  
ATOM   2904  HA2 GLY A 181     -28.646  -4.986  -9.264  1.00  0.00           H  
ATOM   2905  HA3 GLY A 181     -29.196  -3.345  -9.624  1.00  0.00           H  
ATOM   2906  C   GLY A 181     -29.010  -3.770  -7.543  1.00  0.00           C  
ATOM   2907  O   GLY A 181     -30.181  -4.033  -7.258  1.00  0.00           O  
ATOM   2908  N   GLU A 182     -28.158  -3.300  -6.623  1.00  0.00           N  
ATOM   2909  H   GLU A 182     -27.200  -3.104  -6.879  1.00  0.00           H  
ATOM   2910  CA  GLU A 182     -28.560  -2.967  -5.252  1.00  0.00           C  
ATOM   2911  HA  GLU A 182     -29.388  -3.635  -5.012  1.00  0.00           H  
ATOM   2912  C   GLU A 182     -29.151  -1.549  -5.126  1.00  0.00           C  
ATOM   2913  CB  GLU A 182     -27.474  -3.291  -4.208  1.00  0.00           C  
ATOM   2914  HB2 GLU A 182     -26.559  -2.738  -4.425  1.00  0.00           H  
ATOM   2915  HB3 GLU A 182     -27.842  -2.973  -3.233  1.00  0.00           H  
ATOM   2916  O   GLU A 182     -28.623  -0.691  -4.421  1.00  0.00           O  
ATOM   2917  CG  GLU A 182     -27.174  -4.795  -4.119  1.00  0.00           C  
ATOM   2918  HG2 GLU A 182     -28.117  -5.342  -4.142  1.00  0.00           H  
ATOM   2919  HG3 GLU A 182     -26.595  -5.100  -4.990  1.00  0.00           H  
ATOM   2920  CD  GLU A 182     -26.422  -5.171  -2.831  1.00  0.00           C  
ATOM   2921  OE1 GLU A 182     -26.974  -5.954  -2.019  1.00  0.00           O  
ATOM   2922  OE2 GLU A 182     -25.276  -4.715  -2.610  1.00  0.00           O  
ATOM   2923  N   ASN A 183     -30.288  -1.315  -5.791  1.00  0.00           N  
ATOM   2924  H   ASN A 183     -30.593  -2.031  -6.434  1.00  0.00           H  
ATOM   2925  CA  ASN A 183     -30.922   0.009  -5.896  1.00  0.00           C  
ATOM   2926  HA  ASN A 183     -30.228   0.679  -6.403  1.00  0.00           H  
ATOM   2927  C   ASN A 183     -31.274   0.664  -4.542  1.00  0.00           C  
ATOM   2928  CB  ASN A 183     -32.203  -0.110  -6.743  1.00  0.00           C  
ATOM   2929  HB2 ASN A 183     -32.674   0.871  -6.795  1.00  0.00           H  
ATOM   2930  HB3 ASN A 183     -32.897  -0.788  -6.246  1.00  0.00           H  
ATOM   2931  O   ASN A 183     -31.275   1.887  -4.445  1.00  0.00           O  
ATOM   2932  CG  ASN A 183     -31.992  -0.589  -8.170  1.00  0.00           C  
ATOM   2933  ND2 ASN A 183     -33.056  -0.958  -8.842  1.00  0.00           N  
ATOM   2934 HD21 ASN A 183     -33.973  -0.813  -8.445  1.00  0.00           H  
ATOM   2935 HD22 ASN A 183     -32.886  -1.230  -9.800  1.00  0.00           H  
ATOM   2936  OD1 ASN A 183     -30.903  -0.679  -8.704  1.00  0.00           O  
ATOM   2937  N   ILE A 184     -31.544  -0.110  -3.479  1.00  0.00           N  
ATOM   2938  H   ILE A 184     -31.399  -1.107  -3.559  1.00  0.00           H  
ATOM   2939  CA  ILE A 184     -31.829   0.452  -2.143  1.00  0.00           C  
ATOM   2940  HA  ILE A 184     -32.618   1.198  -2.243  1.00  0.00           H  
ATOM   2941  C   ILE A 184     -30.591   1.170  -1.600  1.00  0.00           C  
ATOM   2942  CB  ILE A 184     -32.304  -0.632  -1.141  1.00  0.00           C  
ATOM   2943  HB  ILE A 184     -31.512  -1.372  -1.027  1.00  0.00           H  
ATOM   2944  O   ILE A 184     -30.716   2.177  -0.906  1.00  0.00           O  
ATOM   2945  CG1 ILE A 184     -33.574  -1.341  -1.662  1.00  0.00           C  
ATOM   2946 HG12 ILE A 184     -34.381  -0.614  -1.755  1.00  0.00           H  
ATOM   2947 HG13 ILE A 184     -33.374  -1.747  -2.654  1.00  0.00           H  
ATOM   2948  CG2 ILE A 184     -32.539  -0.046   0.265  1.00  0.00           C  
ATOM   2949 HG21 ILE A 184     -33.258   0.771   0.208  1.00  0.00           H  
ATOM   2950 HG22 ILE A 184     -31.605   0.329   0.682  1.00  0.00           H  
ATOM   2951 HG23 ILE A 184     -32.915  -0.810   0.946  1.00  0.00           H  
ATOM   2952  CD1 ILE A 184     -34.051  -2.509  -0.791  1.00  0.00           C  
ATOM   2953 HD11 ILE A 184     -33.217  -3.168  -0.553  1.00  0.00           H  
ATOM   2954 HD12 ILE A 184     -34.501  -2.133   0.128  1.00  0.00           H  
ATOM   2955 HD13 ILE A 184     -34.804  -3.071  -1.343  1.00  0.00           H  
ATOM   2956  N   LEU A 185     -29.388   0.676  -1.909  1.00  0.00           N  
ATOM   2957  H   LEU A 185     -29.333  -0.085  -2.570  1.00  0.00           H  
ATOM   2958  CA  LEU A 185     -28.142   1.319  -1.492  1.00  0.00           C  
ATOM   2959  HA  LEU A 185     -28.243   1.633  -0.453  1.00  0.00           H  
ATOM   2960  C   LEU A 185     -27.878   2.596  -2.296  1.00  0.00           C  
ATOM   2961  CB  LEU A 185     -26.975   0.325  -1.585  1.00  0.00           C  
ATOM   2962  HB2 LEU A 185     -26.049   0.838  -1.325  1.00  0.00           H  
ATOM   2963  HB3 LEU A 185     -26.884  -0.016  -2.617  1.00  0.00           H  
ATOM   2964  O   LEU A 185     -27.407   3.572  -1.717  1.00  0.00           O  
ATOM   2965  CG  LEU A 185     -27.151  -0.890  -0.661  1.00  0.00           C  
ATOM   2966  HG  LEU A 185     -28.105  -1.375  -0.866  1.00  0.00           H  
ATOM   2967  CD1 LEU A 185     -26.053  -1.907  -0.910  1.00  0.00           C  
ATOM   2968 HD11 LEU A 185     -26.291  -2.839  -0.396  1.00  0.00           H  
ATOM   2969 HD12 LEU A 185     -25.093  -1.520  -0.567  1.00  0.00           H  
ATOM   2970 HD13 LEU A 185     -26.012  -2.125  -1.977  1.00  0.00           H  
ATOM   2971  CD2 LEU A 185     -27.089  -0.527   0.823  1.00  0.00           C  
ATOM   2972 HD21 LEU A 185     -27.930   0.112   1.093  1.00  0.00           H  
ATOM   2973 HD22 LEU A 185     -27.148  -1.449   1.401  1.00  0.00           H  
ATOM   2974 HD23 LEU A 185     -26.150  -0.022   1.050  1.00  0.00           H  
ATOM   2975  N   ASP A 186     -28.261   2.636  -3.573  1.00  0.00           N  
ATOM   2976  H   ASP A 186     -28.616   1.791  -3.997  1.00  0.00           H  
ATOM   2977  CA  ASP A 186     -28.209   3.857  -4.387  1.00  0.00           C  
ATOM   2978  HA  ASP A 186     -27.203   4.272  -4.340  1.00  0.00           H  
ATOM   2979  C   ASP A 186     -29.161   4.936  -3.855  1.00  0.00           C  
ATOM   2980  CB  ASP A 186     -28.530   3.519  -5.853  1.00  0.00           C  
ATOM   2981  HB2 ASP A 186     -28.635   4.449  -6.412  1.00  0.00           H  
ATOM   2982  HB3 ASP A 186     -29.474   2.978  -5.918  1.00  0.00           H  
ATOM   2983  O   ASP A 186     -28.770   6.091  -3.659  1.00  0.00           O  
ATOM   2984  CG  ASP A 186     -27.417   2.702  -6.500  1.00  0.00           C  
ATOM   2985  OD1 ASP A 186     -26.240   2.958  -6.164  1.00  0.00           O  
ATOM   2986  OD2 ASP A 186     -27.690   1.870  -7.393  1.00  0.00           O  
ATOM   2987  N   GLU A 187     -30.394   4.548  -3.525  1.00  0.00           N  
ATOM   2988  H   GLU A 187     -30.673   3.605  -3.753  1.00  0.00           H  
ATOM   2989  CA  GLU A 187     -31.369   5.423  -2.870  1.00  0.00           C  
ATOM   2990  HA  GLU A 187     -31.531   6.309  -3.484  1.00  0.00           H  
ATOM   2991  C   GLU A 187     -30.870   5.893  -1.495  1.00  0.00           C  
ATOM   2992  CB  GLU A 187     -32.702   4.682  -2.708  1.00  0.00           C  
ATOM   2993  HB2 GLU A 187     -33.339   5.262  -2.040  1.00  0.00           H  
ATOM   2994  HB3 GLU A 187     -32.508   3.716  -2.242  1.00  0.00           H  
ATOM   2995  O   GLU A 187     -30.972   7.079  -1.171  1.00  0.00           O  
ATOM   2996  CG  GLU A 187     -33.460   4.467  -4.028  1.00  0.00           C  
ATOM   2997  HG2 GLU A 187     -33.793   5.437  -4.399  1.00  0.00           H  
ATOM   2998  HG3 GLU A 187     -32.788   4.038  -4.771  1.00  0.00           H  
ATOM   2999  CD  GLU A 187     -34.677   3.543  -3.848  1.00  0.00           C  
ATOM   3000  OE1 GLU A 187     -35.185   3.044  -4.879  1.00  0.00           O  
ATOM   3001  OE2 GLU A 187     -35.096   3.331  -2.682  1.00  0.00           O  
ATOM   3002  N   ALA A 188     -30.278   4.994  -0.698  1.00  0.00           N  
ATOM   3003  H   ALA A 188     -30.255   4.032  -1.007  1.00  0.00           H  
ATOM   3004  CA  ALA A 188     -29.704   5.314   0.606  1.00  0.00           C  
ATOM   3005  HA  ALA A 188     -30.484   5.749   1.232  1.00  0.00           H  
ATOM   3006  C   ALA A 188     -28.562   6.329   0.484  1.00  0.00           C  
ATOM   3007  CB  ALA A 188     -29.201   4.028   1.272  1.00  0.00           C  
ATOM   3008  HB1 ALA A 188     -28.817   4.259   2.265  1.00  0.00           H  
ATOM   3009  HB2 ALA A 188     -28.397   3.587   0.682  1.00  0.00           H  
ATOM   3010  HB3 ALA A 188     -30.011   3.304   1.359  1.00  0.00           H  
ATOM   3011  O   ALA A 188     -28.508   7.294   1.254  1.00  0.00           O  
ATOM   3012  N   LYS A 189     -27.671   6.150  -0.497  1.00  0.00           N  
ATOM   3013  H   LYS A 189     -27.769   5.328  -1.076  1.00  0.00           H  
ATOM   3014  CA  LYS A 189     -26.573   7.073  -0.802  1.00  0.00           C  
ATOM   3015  HA  LYS A 189     -25.930   7.172   0.073  1.00  0.00           H  
ATOM   3016  C   LYS A 189     -27.107   8.458  -1.155  1.00  0.00           C  
ATOM   3017  CB  LYS A 189     -25.739   6.489  -1.954  1.00  0.00           C  
ATOM   3018  HB2 LYS A 189     -26.360   6.408  -2.846  1.00  0.00           H  
ATOM   3019  HB3 LYS A 189     -25.402   5.485  -1.696  1.00  0.00           H  
ATOM   3020  O   LYS A 189     -26.693   9.445  -0.543  1.00  0.00           O  
ATOM   3021  CG  LYS A 189     -24.515   7.353  -2.276  1.00  0.00           C  
ATOM   3022  HG2 LYS A 189     -24.843   8.353  -2.560  1.00  0.00           H  
ATOM   3023  HG3 LYS A 189     -23.870   7.425  -1.400  1.00  0.00           H  
ATOM   3024  CD  LYS A 189     -23.732   6.742  -3.443  1.00  0.00           C  
ATOM   3025  HD2 LYS A 189     -23.230   5.834  -3.108  1.00  0.00           H  
ATOM   3026  HD3 LYS A 189     -24.420   6.490  -4.250  1.00  0.00           H  
ATOM   3027  CE  LYS A 189     -22.712   7.758  -3.956  1.00  0.00           C  
ATOM   3028  HE2 LYS A 189     -21.993   7.965  -3.165  1.00  0.00           H  
ATOM   3029  HE3 LYS A 189     -23.230   8.686  -4.198  1.00  0.00           H  
ATOM   3030  NZ  LYS A 189     -22.020   7.267  -5.165  1.00  0.00           N  
ATOM   3031  HZ1 LYS A 189     -22.630   7.164  -5.963  1.00  0.00           H  
ATOM   3032  HZ2 LYS A 189     -21.520   6.400  -5.031  1.00  0.00           H  
ATOM   3033  HZ3 LYS A 189     -21.393   7.958  -5.553  1.00  0.00           H  
ATOM   3034  N   ALA A 190     -28.055   8.546  -2.091  1.00  0.00           N  
ATOM   3035  H   ALA A 190     -28.334   7.700  -2.566  1.00  0.00           H  
ATOM   3036  CA  ALA A 190     -28.658   9.813  -2.505  1.00  0.00           C  
ATOM   3037  HA  ALA A 190     -27.868  10.478  -2.854  1.00  0.00           H  
ATOM   3038  C   ALA A 190     -29.384  10.517  -1.343  1.00  0.00           C  
ATOM   3039  CB  ALA A 190     -29.606   9.536  -3.678  1.00  0.00           C  
ATOM   3040  HB1 ALA A 190     -30.037  10.472  -4.034  1.00  0.00           H  
ATOM   3041  HB2 ALA A 190     -29.058   9.066  -4.495  1.00  0.00           H  
ATOM   3042  HB3 ALA A 190     -30.407   8.867  -3.365  1.00  0.00           H  
ATOM   3043  O   ALA A 190     -29.171  11.710  -1.098  1.00  0.00           O  
ATOM   3044  N   PHE A 191     -30.196   9.773  -0.584  1.00  0.00           N  
ATOM   3045  H   PHE A 191     -30.335   8.807  -0.847  1.00  0.00           H  
ATOM   3046  CA  PHE A 191     -30.943  10.277   0.569  1.00  0.00           C  
ATOM   3047  HA  PHE A 191     -31.582  11.099   0.245  1.00  0.00           H  
ATOM   3048  C   PHE A 191     -30.017  10.816   1.664  1.00  0.00           C  
ATOM   3049  CB  PHE A 191     -31.837   9.154   1.119  1.00  0.00           C  
ATOM   3050  HB2 PHE A 191     -32.606   8.917   0.384  1.00  0.00           H  
ATOM   3051  HB3 PHE A 191     -31.237   8.255   1.261  1.00  0.00           H  
ATOM   3052  O   PHE A 191     -30.147  11.969   2.087  1.00  0.00           O  
ATOM   3053  CG  PHE A 191     -32.507   9.500   2.434  1.00  0.00           C  
ATOM   3054  CD1 PHE A 191     -32.036   8.945   3.640  1.00  0.00           C  
ATOM   3055  HD1 PHE A 191     -31.214   8.244   3.628  1.00  0.00           H  
ATOM   3056  CD2 PHE A 191     -33.595  10.391   2.454  1.00  0.00           C  
ATOM   3057  HD2 PHE A 191     -33.977  10.802   1.531  1.00  0.00           H  
ATOM   3058  CE1 PHE A 191     -32.646   9.286   4.860  1.00  0.00           C  
ATOM   3059  HE1 PHE A 191     -32.294   8.849   5.783  1.00  0.00           H  
ATOM   3060  CE2 PHE A 191     -34.209  10.724   3.672  1.00  0.00           C  
ATOM   3061  HE2 PHE A 191     -35.062  11.386   3.685  1.00  0.00           H  
ATOM   3062  CZ  PHE A 191     -33.732  10.179   4.874  1.00  0.00           C  
ATOM   3063  HZ  PHE A 191     -34.215  10.439   5.805  1.00  0.00           H  
ATOM   3064  N   THR A 192     -29.050  10.007   2.103  1.00  0.00           N  
ATOM   3065  H   THR A 192     -28.960   9.092   1.685  1.00  0.00           H  
ATOM   3066  CA  THR A 192     -28.134  10.384   3.186  1.00  0.00           C  
ATOM   3067  HA  THR A 192     -28.724  10.725   4.037  1.00  0.00           H  
ATOM   3068  C   THR A 192     -27.228  11.537   2.783  1.00  0.00           C  
ATOM   3069  CB  THR A 192     -27.272   9.214   3.660  1.00  0.00           C  
ATOM   3070  HB  THR A 192     -26.549   9.604   4.376  1.00  0.00           H  
ATOM   3071  O   THR A 192     -27.051  12.459   3.576  1.00  0.00           O  
ATOM   3072  CG2 THR A 192     -28.090   8.140   4.362  1.00  0.00           C  
ATOM   3073 HG21 THR A 192     -28.531   8.549   5.271  1.00  0.00           H  
ATOM   3074 HG22 THR A 192     -28.881   7.764   3.714  1.00  0.00           H  
ATOM   3075 HG23 THR A 192     -27.421   7.321   4.628  1.00  0.00           H  
ATOM   3076  OG1 THR A 192     -26.581   8.620   2.590  1.00  0.00           O  
ATOM   3077  HG1 THR A 192     -27.202   8.083   2.092  1.00  0.00           H  
ATOM   3078  N   THR A 193     -26.735  11.559   1.540  1.00  0.00           N  
ATOM   3079  H   THR A 193     -26.889  10.753   0.951  1.00  0.00           H  
ATOM   3080  CA  THR A 193     -25.939  12.675   1.007  1.00  0.00           C  
ATOM   3081  HA  THR A 193     -25.037  12.788   1.609  1.00  0.00           H  
ATOM   3082  C   THR A 193     -26.718  13.982   1.086  1.00  0.00           C  
ATOM   3083  CB  THR A 193     -25.521  12.413  -0.449  1.00  0.00           C  
ATOM   3084  HB  THR A 193     -26.403  12.261  -1.072  1.00  0.00           H  
ATOM   3085  O   THR A 193     -26.182  14.991   1.545  1.00  0.00           O  
ATOM   3086  CG2 THR A 193     -24.682  13.549  -1.036  1.00  0.00           C  
ATOM   3087 HG21 THR A 193     -24.352  13.269  -2.037  1.00  0.00           H  
ATOM   3088 HG22 THR A 193     -23.811  13.719  -0.403  1.00  0.00           H  
ATOM   3089 HG23 THR A 193     -25.279  14.458  -1.109  1.00  0.00           H  
ATOM   3090  OG1 THR A 193     -24.723  11.265  -0.507  1.00  0.00           O  
ATOM   3091  HG1 THR A 193     -25.309  10.505  -0.519  1.00  0.00           H  
ATOM   3092  N   LYS A 194     -28.000  13.968   0.695  1.00  0.00           N  
ATOM   3093  H   LYS A 194     -28.382  13.102   0.343  1.00  0.00           H  
ATOM   3094  CA  LYS A 194     -28.876  15.141   0.777  1.00  0.00           C  
ATOM   3095  HA  LYS A 194     -28.387  15.972   0.269  1.00  0.00           H  
ATOM   3096  C   LYS A 194     -29.084  15.592   2.227  1.00  0.00           C  
ATOM   3097  CB  LYS A 194     -30.193  14.837   0.052  1.00  0.00           C  
ATOM   3098  HB2 LYS A 194     -29.972  14.540  -0.973  1.00  0.00           H  
ATOM   3099  HB3 LYS A 194     -30.691  14.003   0.547  1.00  0.00           H  
ATOM   3100  O   LYS A 194     -28.812  16.755   2.517  1.00  0.00           O  
ATOM   3101  CG  LYS A 194     -31.137  16.047   0.031  1.00  0.00           C  
ATOM   3102  HG2 LYS A 194     -31.358  16.361   1.051  1.00  0.00           H  
ATOM   3103  HG3 LYS A 194     -30.666  16.872  -0.503  1.00  0.00           H  
ATOM   3104  CD  LYS A 194     -32.448  15.665  -0.659  1.00  0.00           C  
ATOM   3105  HD2 LYS A 194     -32.868  14.791  -0.160  1.00  0.00           H  
ATOM   3106  HD3 LYS A 194     -32.245  15.413  -1.700  1.00  0.00           H  
ATOM   3107  CE  LYS A 194     -33.450  16.819  -0.586  1.00  0.00           C  
ATOM   3108  HE2 LYS A 194     -33.587  17.093   0.460  1.00  0.00           H  
ATOM   3109  HE3 LYS A 194     -33.032  17.680  -1.108  1.00  0.00           H  
ATOM   3110  NZ  LYS A 194     -34.747  16.421  -1.187  1.00  0.00           N  
ATOM   3111  HZ1 LYS A 194     -34.619  16.152  -2.152  1.00  0.00           H  
ATOM   3112  HZ2 LYS A 194     -35.129  15.625  -0.697  1.00  0.00           H  
ATOM   3113  HZ3 LYS A 194     -35.415  17.177  -1.146  1.00  0.00           H  
ATOM   3114  N   CYS A 195     -29.516  14.706   3.136  1.00  0.00           N  
ATOM   3115  H   CYS A 195     -29.721  13.762   2.842  1.00  0.00           H  
ATOM   3116  CA  CYS A 195     -29.734  15.090   4.541  1.00  0.00           C  
ATOM   3117  HA  CYS A 195     -30.475  15.888   4.580  1.00  0.00           H  
ATOM   3118  C   CYS A 195     -28.435  15.619   5.185  1.00  0.00           C  
ATOM   3119  CB  CYS A 195     -30.233  13.919   5.408  1.00  0.00           C  
ATOM   3120  HB2 CYS A 195     -29.476  13.137   5.351  1.00  0.00           H  
ATOM   3121  HB3 CYS A 195     -30.243  14.274   6.439  1.00  0.00           H  
ATOM   3122  O   CYS A 195     -28.452  16.660   5.837  1.00  0.00           O  
ATOM   3123  SG  CYS A 195     -31.836  13.095   5.148  1.00  0.00           S  
ATOM   3124  N   LEU A 196     -27.301  14.929   4.995  1.00  0.00           N  
ATOM   3125  H   LEU A 196     -27.329  14.092   4.430  1.00  0.00           H  
ATOM   3126  CA  LEU A 196     -26.023  15.295   5.614  1.00  0.00           C  
ATOM   3127  HA  LEU A 196     -26.183  15.440   6.682  1.00  0.00           H  
ATOM   3128  C   LEU A 196     -25.495  16.632   5.079  1.00  0.00           C  
ATOM   3129  CB  LEU A 196     -24.993  14.166   5.416  1.00  0.00           C  
ATOM   3130  HB2 LEU A 196     -24.012  14.535   5.715  1.00  0.00           H  
ATOM   3131  HB3 LEU A 196     -24.943  13.932   4.353  1.00  0.00           H  
ATOM   3132  O   LEU A 196     -25.079  17.470   5.877  1.00  0.00           O  
ATOM   3133  CG  LEU A 196     -25.274  12.869   6.202  1.00  0.00           C  
ATOM   3134  HG  LEU A 196     -26.282  12.513   5.987  1.00  0.00           H  
ATOM   3135  CD1 LEU A 196     -24.280  11.789   5.779  1.00  0.00           C  
ATOM   3136 HD11 LEU A 196     -24.343  11.632   4.702  1.00  0.00           H  
ATOM   3137 HD12 LEU A 196     -24.528  10.849   6.271  1.00  0.00           H  
ATOM   3138 HD13 LEU A 196     -23.261  12.081   6.034  1.00  0.00           H  
ATOM   3139  CD2 LEU A 196     -25.159  13.061   7.717  1.00  0.00           C  
ATOM   3140 HD21 LEU A 196     -25.948  13.725   8.070  1.00  0.00           H  
ATOM   3141 HD22 LEU A 196     -25.269  12.100   8.219  1.00  0.00           H  
ATOM   3142 HD23 LEU A 196     -24.187  13.484   7.968  1.00  0.00           H  
ATOM   3143  N   LYS A 197     -25.577  16.887   3.763  1.00  0.00           N  
ATOM   3144  H   LYS A 197     -25.928  16.164   3.152  1.00  0.00           H  
ATOM   3145  CA  LYS A 197     -25.203  18.188   3.175  1.00  0.00           C  
ATOM   3146  HA  LYS A 197     -24.177  18.420   3.460  1.00  0.00           H  
ATOM   3147  C   LYS A 197     -26.058  19.341   3.710  1.00  0.00           C  
ATOM   3148  CB  LYS A 197     -25.279  18.143   1.640  1.00  0.00           C  
ATOM   3149  HB2 LYS A 197     -26.201  17.651   1.331  1.00  0.00           H  
ATOM   3150  HB3 LYS A 197     -25.301  19.165   1.262  1.00  0.00           H  
ATOM   3151  O   LYS A 197     -25.537  20.437   3.879  1.00  0.00           O  
ATOM   3152  CG  LYS A 197     -24.063  17.438   1.019  1.00  0.00           C  
ATOM   3153  HG2 LYS A 197     -23.158  17.964   1.323  1.00  0.00           H  
ATOM   3154  HG3 LYS A 197     -24.005  16.413   1.383  1.00  0.00           H  
ATOM   3155  CD  LYS A 197     -24.142  17.431  -0.516  1.00  0.00           C  
ATOM   3156  HD2 LYS A 197     -25.031  16.879  -0.822  1.00  0.00           H  
ATOM   3157  HD3 LYS A 197     -24.215  18.457  -0.877  1.00  0.00           H  
ATOM   3158  CE  LYS A 197     -22.887  16.765  -1.101  1.00  0.00           C  
ATOM   3159  HE2 LYS A 197     -22.807  15.758  -0.693  1.00  0.00           H  
ATOM   3160  HE3 LYS A 197     -22.011  17.319  -0.763  1.00  0.00           H  
ATOM   3161  NZ  LYS A 197     -22.903  16.704  -2.586  1.00  0.00           N  
ATOM   3162  HZ1 LYS A 197     -23.681  16.154  -2.920  1.00  0.00           H  
ATOM   3163  HZ2 LYS A 197     -22.949  17.628  -2.993  1.00  0.00           H  
ATOM   3164  HZ3 LYS A 197     -22.059  16.262  -2.922  1.00  0.00           H  
ATOM   3165  N   SER A 198     -27.338  19.109   4.002  1.00  0.00           N  
ATOM   3166  H   SER A 198     -27.735  18.210   3.768  1.00  0.00           H  
ATOM   3167  CA  SER A 198     -28.220  20.133   4.583  1.00  0.00           C  
ATOM   3168  HA  SER A 198     -28.010  21.092   4.110  1.00  0.00           H  
ATOM   3169  C   SER A 198     -28.021  20.340   6.088  1.00  0.00           C  
ATOM   3170  CB  SER A 198     -29.683  19.777   4.313  1.00  0.00           C  
ATOM   3171  HB2 SER A 198     -30.326  20.522   4.781  1.00  0.00           H  
ATOM   3172  HB3 SER A 198     -29.910  18.799   4.737  1.00  0.00           H  
ATOM   3173  O   SER A 198     -28.306  21.423   6.593  1.00  0.00           O  
ATOM   3174  OG  SER A 198     -29.937  19.759   2.920  1.00  0.00           O  
ATOM   3175  HG  SER A 198     -29.560  20.557   2.540  1.00  0.00           H  
ATOM   3176  N   ALA A 199     -27.558  19.320   6.814  1.00  0.00           N  
ATOM   3177  H   ALA A 199     -27.421  18.430   6.358  1.00  0.00           H  
ATOM   3178  CA  ALA A 199     -27.472  19.358   8.272  1.00  0.00           C  
ATOM   3179  HA  ALA A 199     -28.170  20.104   8.653  1.00  0.00           H  
ATOM   3180  C   ALA A 199     -26.085  19.737   8.812  1.00  0.00           C  
ATOM   3181  CB  ALA A 199     -27.925  17.996   8.809  1.00  0.00           C  
ATOM   3182  HB1 ALA A 199     -27.920  18.011   9.899  1.00  0.00           H  
ATOM   3183  HB2 ALA A 199     -28.938  17.780   8.467  1.00  0.00           H  
ATOM   3184  HB3 ALA A 199     -27.254  17.212   8.459  1.00  0.00           H  
ATOM   3185  O   ALA A 199     -26.010  20.244   9.930  1.00  0.00           O  
ATOM   3186  N   TRP A 200     -24.994  19.480   8.074  1.00  0.00           N  
ATOM   3187  H   TRP A 200     -25.120  19.060   7.164  1.00  0.00           H  
ATOM   3188  CA  TRP A 200     -23.658  19.392   8.683  1.00  0.00           C  
ATOM   3189  HA  TRP A 200     -23.736  18.642   9.470  1.00  0.00           H  
ATOM   3190  C   TRP A 200     -23.165  20.669   9.377  1.00  0.00           C  
ATOM   3191  CB  TRP A 200     -22.615  18.873   7.686  1.00  0.00           C  
ATOM   3192  HB2 TRP A 200     -21.746  18.541   8.254  1.00  0.00           H  
ATOM   3193  HB3 TRP A 200     -23.005  17.997   7.166  1.00  0.00           H  
ATOM   3194  O   TRP A 200     -22.485  20.567  10.397  1.00  0.00           O  
ATOM   3195  CG  TRP A 200     -22.143  19.874   6.683  1.00  0.00           C  
ATOM   3196  CD1 TRP A 200     -22.749  20.160   5.514  1.00  0.00           C  
ATOM   3197  HD1 TRP A 200     -23.652  19.681   5.166  1.00  0.00           H  
ATOM   3198  CD2 TRP A 200     -21.032  20.812   6.798  1.00  0.00           C  
ATOM   3199  CE2 TRP A 200     -21.024  21.642   5.638  1.00  0.00           C  
ATOM   3200  CE3 TRP A 200     -20.075  21.085   7.800  1.00  0.00           C  
ATOM   3201  HE3 TRP A 200     -20.093  20.506   8.711  1.00  0.00           H  
ATOM   3202  NE1 TRP A 200     -22.095  21.204   4.890  1.00  0.00           N  
ATOM   3203  HE1 TRP A 200     -22.460  21.682   4.079  1.00  0.00           H  
ATOM   3204  CH2 TRP A 200     -19.182  22.951   6.500  1.00  0.00           C  
ATOM   3205  HH2 TRP A 200     -18.539  23.815   6.419  1.00  0.00           H  
ATOM   3206  CZ2 TRP A 200     -20.113  22.694   5.481  1.00  0.00           C  
ATOM   3207  HZ2 TRP A 200     -20.196  23.359   4.634  1.00  0.00           H  
ATOM   3208  CZ3 TRP A 200     -19.161  22.147   7.655  1.00  0.00           C  
ATOM   3209  HZ3 TRP A 200     -18.485  22.383   8.463  1.00  0.00           H  
ATOM   3210  N   GLU A 201     -23.539  21.853   8.883  1.00  0.00           N  
ATOM   3211  H   GLU A 201     -24.049  21.872   8.011  1.00  0.00           H  
ATOM   3212  CA  GLU A 201     -23.173  23.139   9.501  1.00  0.00           C  
ATOM   3213  HA  GLU A 201     -22.105  23.134   9.720  1.00  0.00           H  
ATOM   3214  C   GLU A 201     -23.894  23.391  10.836  1.00  0.00           C  
ATOM   3215  CB  GLU A 201     -23.452  24.297   8.525  1.00  0.00           C  
ATOM   3216  HB2 GLU A 201     -24.505  24.285   8.246  1.00  0.00           H  
ATOM   3217  HB3 GLU A 201     -23.233  25.238   9.030  1.00  0.00           H  
ATOM   3218  O   GLU A 201     -23.405  24.154  11.666  1.00  0.00           O  
ATOM   3219  CG  GLU A 201     -22.578  24.204   7.267  1.00  0.00           C  
ATOM   3220  HG2 GLU A 201     -21.540  24.105   7.586  1.00  0.00           H  
ATOM   3221  HG3 GLU A 201     -22.864  23.306   6.719  1.00  0.00           H  
ATOM   3222  CD  GLU A 201     -22.701  25.407   6.320  1.00  0.00           C  
ATOM   3223  OE1 GLU A 201     -21.758  25.598   5.517  1.00  0.00           O  
ATOM   3224  OE2 GLU A 201     -23.734  26.111   6.384  1.00  0.00           O  
ATOM   3225  N   ASN A 202     -25.027  22.719  11.073  1.00  0.00           N  
ATOM   3226  H   ASN A 202     -25.319  22.041  10.384  1.00  0.00           H  
ATOM   3227  CA  ASN A 202     -25.892  22.907  12.242  1.00  0.00           C  
ATOM   3228  HA  ASN A 202     -25.572  23.803  12.773  1.00  0.00           H  
ATOM   3229  C   ASN A 202     -25.803  21.756  13.263  1.00  0.00           C  
ATOM   3230  CB  ASN A 202     -27.331  23.143  11.751  1.00  0.00           C  
ATOM   3231  HB2 ASN A 202     -27.655  22.290  11.155  1.00  0.00           H  
ATOM   3232  HB3 ASN A 202     -27.997  23.233  12.608  1.00  0.00           H  
ATOM   3233  O   ASN A 202     -26.574  21.721  14.224  1.00  0.00           O  
ATOM   3234  CG  ASN A 202     -27.464  24.422  10.945  1.00  0.00           C  
ATOM   3235  ND2 ASN A 202     -28.045  24.363   9.769  1.00  0.00           N  
ATOM   3236 HD21 ASN A 202     -28.020  25.218   9.231  1.00  0.00           H  
ATOM   3237 HD22 ASN A 202     -28.308  23.476   9.365  1.00  0.00           H  
ATOM   3238  OD1 ASN A 202     -27.063  25.494  11.362  1.00  0.00           O  
ATOM   3239  N   ILE A 203     -24.881  20.804  13.080  1.00  0.00           N  
ATOM   3240  H   ILE A 203     -24.259  20.891  12.289  1.00  0.00           H  
ATOM   3241  CA  ILE A 203     -24.664  19.712  14.040  1.00  0.00           C  
ATOM   3242  HA  ILE A 203     -25.633  19.283  14.293  1.00  0.00           H  
ATOM   3243  C   ILE A 203     -24.043  20.285  15.323  1.00  0.00           C  
ATOM   3244  CB  ILE A 203     -23.794  18.589  13.429  1.00  0.00           C  
ATOM   3245  HB  ILE A 203     -22.858  19.035  13.093  1.00  0.00           H  
ATOM   3246  O   ILE A 203     -22.937  20.825  15.307  1.00  0.00           O  
ATOM   3247  CG1 ILE A 203     -24.477  17.930  12.213  1.00  0.00           C  
ATOM   3248 HG12 ILE A 203     -25.337  17.351  12.549  1.00  0.00           H  
ATOM   3249 HG13 ILE A 203     -24.841  18.705  11.538  1.00  0.00           H  
ATOM   3250  CG2 ILE A 203     -23.486  17.508  14.488  1.00  0.00           C  
ATOM   3251 HG21 ILE A 203     -22.931  17.943  15.320  1.00  0.00           H  
ATOM   3252 HG22 ILE A 203     -22.851  16.726  14.072  1.00  0.00           H  
ATOM   3253 HG23 ILE A 203     -24.410  17.064  14.858  1.00  0.00           H  
ATOM   3254  CD1 ILE A 203     -23.534  17.031  11.400  1.00  0.00           C  
ATOM   3255 HD11 ILE A 203     -22.689  17.618  11.040  1.00  0.00           H  
ATOM   3256 HD12 ILE A 203     -23.145  16.207  11.998  1.00  0.00           H  
ATOM   3257 HD13 ILE A 203     -24.075  16.622  10.546  1.00  0.00           H  
ATOM   3258  N   SER A 204     -24.734  20.126  16.455  1.00  0.00           N  
ATOM   3259  H   SER A 204     -25.641  19.683  16.407  1.00  0.00           H  
ATOM   3260  CA  SER A 204     -24.296  20.629  17.767  1.00  0.00           C  
ATOM   3261  HA  SER A 204     -24.093  21.697  17.681  1.00  0.00           H  
ATOM   3262  C   SER A 204     -23.015  19.955  18.275  1.00  0.00           C  
ATOM   3263  CB  SER A 204     -25.424  20.426  18.785  1.00  0.00           C  
ATOM   3264  HB2 SER A 204     -25.078  20.720  19.775  1.00  0.00           H  
ATOM   3265  HB3 SER A 204     -26.273  21.050  18.506  1.00  0.00           H  
ATOM   3266  O   SER A 204     -22.147  20.598  18.871  1.00  0.00           O  
ATOM   3267  OG  SER A 204     -25.831  19.067  18.801  1.00  0.00           O  
ATOM   3268  HG  SER A 204     -26.481  18.929  19.494  1.00  0.00           H  
ATOM   3269  N   GLU A 205     -22.876  18.654  18.031  1.00  0.00           N  
ATOM   3270  H   GLU A 205     -23.652  18.180  17.592  1.00  0.00           H  
ATOM   3271  CA  GLU A 205     -21.710  17.868  18.419  1.00  0.00           C  
ATOM   3272  HA  GLU A 205     -21.381  18.191  19.406  1.00  0.00           H  
ATOM   3273  C   GLU A 205     -20.549  18.079  17.439  1.00  0.00           C  
ATOM   3274  CB  GLU A 205     -22.089  16.388  18.525  1.00  0.00           C  
ATOM   3275  HB2 GLU A 205     -21.165  15.822  18.648  1.00  0.00           H  
ATOM   3276  HB3 GLU A 205     -22.580  16.067  17.607  1.00  0.00           H  
ATOM   3277  O   GLU A 205     -20.519  17.524  16.341  1.00  0.00           O  
ATOM   3278  CG  GLU A 205     -23.016  16.117  19.720  1.00  0.00           C  
ATOM   3279  HG2 GLU A 205     -23.946  16.666  19.581  1.00  0.00           H  
ATOM   3280  HG3 GLU A 205     -22.534  16.486  20.625  1.00  0.00           H  
ATOM   3281  CD  GLU A 205     -23.322  14.624  19.893  1.00  0.00           C  
ATOM   3282  OE1 GLU A 205     -24.384  14.309  20.469  1.00  0.00           O  
ATOM   3283  OE2 GLU A 205     -22.466  13.805  19.492  1.00  0.00           O  
ATOM   3284  N   LYS A 206     -19.544  18.861  17.853  1.00  0.00           N  
ATOM   3285  H   LYS A 206     -19.692  19.363  18.717  1.00  0.00           H  
ATOM   3286  CA  LYS A 206     -18.398  19.234  17.001  1.00  0.00           C  
ATOM   3287  HA  LYS A 206     -18.775  19.797  16.147  1.00  0.00           H  
ATOM   3288  C   LYS A 206     -17.644  18.036  16.413  1.00  0.00           C  
ATOM   3289  CB  LYS A 206     -17.413  20.109  17.788  1.00  0.00           C  
ATOM   3290  HB2 LYS A 206     -17.099  19.582  18.690  1.00  0.00           H  
ATOM   3291  HB3 LYS A 206     -16.533  20.273  17.167  1.00  0.00           H  
ATOM   3292  O   LYS A 206     -17.253  18.076  15.247  1.00  0.00           O  
ATOM   3293  CG  LYS A 206     -17.998  21.475  18.168  1.00  0.00           C  
ATOM   3294  HG2 LYS A 206     -18.837  21.342  18.852  1.00  0.00           H  
ATOM   3295  HG3 LYS A 206     -18.351  21.978  17.268  1.00  0.00           H  
ATOM   3296  CD  LYS A 206     -16.922  22.335  18.841  1.00  0.00           C  
ATOM   3297  HD2 LYS A 206     -16.081  22.454  18.158  1.00  0.00           H  
ATOM   3298  HD3 LYS A 206     -16.578  21.833  19.746  1.00  0.00           H  
ATOM   3299  CE  LYS A 206     -17.494  23.710  19.196  1.00  0.00           C  
ATOM   3300  HE2 LYS A 206     -17.868  24.174  18.283  1.00  0.00           H  
ATOM   3301  HE3 LYS A 206     -18.342  23.571  19.866  1.00  0.00           H  
ATOM   3302  NZ  LYS A 206     -16.468  24.574  19.830  1.00  0.00           N  
ATOM   3303  HZ1 LYS A 206     -16.862  25.477  20.056  1.00  0.00           H  
ATOM   3304  HZ2 LYS A 206     -15.689  24.712  19.203  1.00  0.00           H  
ATOM   3305  HZ3 LYS A 206     -16.127  24.150  20.681  1.00  0.00           H  
ATOM   3306  N   TRP A 207     -17.437  16.979  17.202  1.00  0.00           N  
ATOM   3307  H   TRP A 207     -17.810  16.993  18.141  1.00  0.00           H  
ATOM   3308  CA  TRP A 207     -16.749  15.766  16.744  1.00  0.00           C  
ATOM   3309  HA  TRP A 207     -15.786  16.044  16.318  1.00  0.00           H  
ATOM   3310  C   TRP A 207     -17.551  15.062  15.634  1.00  0.00           C  
ATOM   3311  CB  TRP A 207     -16.484  14.839  17.942  1.00  0.00           C  
ATOM   3312  HB2 TRP A 207     -15.796  14.058  17.618  1.00  0.00           H  
ATOM   3313  HB3 TRP A 207     -15.979  15.399  18.730  1.00  0.00           H  
ATOM   3314  O   TRP A 207     -16.984  14.645  14.623  1.00  0.00           O  
ATOM   3315  CG  TRP A 207     -17.702  14.174  18.512  1.00  0.00           C  
ATOM   3316  CD1 TRP A 207     -18.496  14.652  19.501  1.00  0.00           C  
ATOM   3317  HD1 TRP A 207     -18.334  15.570  20.045  1.00  0.00           H  
ATOM   3318  CD2 TRP A 207     -18.323  12.924  18.071  1.00  0.00           C  
ATOM   3319  CE2 TRP A 207     -19.512  12.725  18.824  1.00  0.00           C  
ATOM   3320  CE3 TRP A 207     -18.018  11.951  17.092  1.00  0.00           C  
ATOM   3321  HE3 TRP A 207     -17.104  12.046  16.524  1.00  0.00           H  
ATOM   3322  NE1 TRP A 207     -19.580  13.808  19.663  1.00  0.00           N  
ATOM   3323  HE1 TRP A 207     -20.426  14.018  20.173  1.00  0.00           H  
ATOM   3324  CH2 TRP A 207     -20.037  10.684  17.645  1.00  0.00           C  
ATOM   3325  HH2 TRP A 207     -20.678   9.830  17.488  1.00  0.00           H  
ATOM   3326  CZ2 TRP A 207     -20.368  11.638  18.617  1.00  0.00           C  
ATOM   3327  HZ2 TRP A 207     -21.276  11.557  19.197  1.00  0.00           H  
ATOM   3328  CZ3 TRP A 207     -18.860  10.838  16.892  1.00  0.00           C  
ATOM   3329  HZ3 TRP A 207     -18.585  10.074  16.179  1.00  0.00           H  
ATOM   3330  N   LEU A 208     -18.882  15.018  15.765  1.00  0.00           N  
ATOM   3331  H   LEU A 208     -19.297  15.379  16.612  1.00  0.00           H  
ATOM   3332  CA  LEU A 208     -19.775  14.434  14.769  1.00  0.00           C  
ATOM   3333  HA  LEU A 208     -19.374  13.457  14.499  1.00  0.00           H  
ATOM   3334  C   LEU A 208     -19.822  15.290  13.499  1.00  0.00           C  
ATOM   3335  CB  LEU A 208     -21.165  14.240  15.399  1.00  0.00           C  
ATOM   3336  HB2 LEU A 208     -21.562  15.215  15.681  1.00  0.00           H  
ATOM   3337  HB3 LEU A 208     -21.055  13.648  16.308  1.00  0.00           H  
ATOM   3338  O   LEU A 208     -19.730  14.746  12.401  1.00  0.00           O  
ATOM   3339  CG  LEU A 208     -22.191  13.550  14.482  1.00  0.00           C  
ATOM   3340  HG  LEU A 208     -22.364  14.165  13.598  1.00  0.00           H  
ATOM   3341  CD1 LEU A 208     -21.736  12.159  14.029  1.00  0.00           C  
ATOM   3342 HD11 LEU A 208     -22.533  11.681  13.460  1.00  0.00           H  
ATOM   3343 HD12 LEU A 208     -21.490  11.552  14.901  1.00  0.00           H  
ATOM   3344 HD13 LEU A 208     -20.864  12.245  13.382  1.00  0.00           H  
ATOM   3345  CD2 LEU A 208     -23.514  13.402  15.231  1.00  0.00           C  
ATOM   3346 HD21 LEU A 208     -24.241  12.875  14.613  1.00  0.00           H  
ATOM   3347 HD22 LEU A 208     -23.906  14.388  15.481  1.00  0.00           H  
ATOM   3348 HD23 LEU A 208     -23.358  12.848  16.157  1.00  0.00           H  
ATOM   3349  N   ALA A 209     -19.870  16.618  13.633  1.00  0.00           N  
ATOM   3350  H   ALA A 209     -19.993  17.001  14.559  1.00  0.00           H  
ATOM   3351  CA  ALA A 209     -19.784  17.543  12.501  1.00  0.00           C  
ATOM   3352  HA  ALA A 209     -20.623  17.354  11.832  1.00  0.00           H  
ATOM   3353  C   ALA A 209     -18.487  17.340  11.696  1.00  0.00           C  
ATOM   3354  CB  ALA A 209     -19.893  18.979  13.030  1.00  0.00           C  
ATOM   3355  HB1 ALA A 209     -20.040  19.665  12.196  1.00  0.00           H  
ATOM   3356  HB2 ALA A 209     -18.985  19.257  13.566  1.00  0.00           H  
ATOM   3357  HB3 ALA A 209     -20.737  19.069  13.714  1.00  0.00           H  
ATOM   3358  O   ALA A 209     -18.516  17.262  10.466  1.00  0.00           O  
ATOM   3359  N   LYS A 210     -17.349  17.175  12.390  1.00  0.00           N  
ATOM   3360  H   LYS A 210     -17.398  17.275  13.394  1.00  0.00           H  
ATOM   3361  CA  LYS A 210     -16.045  16.878  11.774  1.00  0.00           C  
ATOM   3362  HA  LYS A 210     -15.831  17.653  11.038  1.00  0.00           H  
ATOM   3363  C   LYS A 210     -16.072  15.550  11.009  1.00  0.00           C  
ATOM   3364  CB  LYS A 210     -14.949  16.905  12.859  1.00  0.00           C  
ATOM   3365  HB2 LYS A 210     -15.044  17.828  13.431  1.00  0.00           H  
ATOM   3366  HB3 LYS A 210     -15.096  16.068  13.541  1.00  0.00           H  
ATOM   3367  O   LYS A 210     -15.602  15.506   9.874  1.00  0.00           O  
ATOM   3368  CG  LYS A 210     -13.523  16.837  12.282  1.00  0.00           C  
ATOM   3369  HG2 LYS A 210     -13.349  17.708  11.650  1.00  0.00           H  
ATOM   3370  HG3 LYS A 210     -13.425  15.937  11.676  1.00  0.00           H  
ATOM   3371  CD  LYS A 210     -12.462  16.793  13.397  1.00  0.00           C  
ATOM   3372  HD2 LYS A 210     -12.560  17.677  14.026  1.00  0.00           H  
ATOM   3373  HD3 LYS A 210     -12.639  15.910  14.011  1.00  0.00           H  
ATOM   3374  CE  LYS A 210     -11.036  16.728  12.820  1.00  0.00           C  
ATOM   3375  HE2 LYS A 210     -10.839  17.649  12.270  1.00  0.00           H  
ATOM   3376  HE3 LYS A 210     -10.981  15.899  12.115  1.00  0.00           H  
ATOM   3377  NZ  LYS A 210     -10.010  16.539  13.883  1.00  0.00           N  
ATOM   3378  HZ1 LYS A 210     -10.097  15.625  14.303  1.00  0.00           H  
ATOM   3379  HZ2 LYS A 210      -9.074  16.585  13.506  1.00  0.00           H  
ATOM   3380  HZ3 LYS A 210     -10.107  17.215  14.626  1.00  0.00           H  
ATOM   3381  N   ARG A 211     -16.663  14.495  11.587  1.00  0.00           N  
ATOM   3382  H   ARG A 211     -17.007  14.608  12.530  1.00  0.00           H  
ATOM   3383  CA  ARG A 211     -16.828  13.192  10.916  1.00  0.00           C  
ATOM   3384  HA  ARG A 211     -15.861  12.857  10.540  1.00  0.00           H  
ATOM   3385  C   ARG A 211     -17.728  13.273   9.682  1.00  0.00           C  
ATOM   3386  CB  ARG A 211     -17.372  12.139  11.890  1.00  0.00           C  
ATOM   3387  HB2 ARG A 211     -18.233  12.541  12.425  1.00  0.00           H  
ATOM   3388  HB3 ARG A 211     -17.714  11.295  11.292  1.00  0.00           H  
ATOM   3389  O   ARG A 211     -17.372  12.709   8.654  1.00  0.00           O  
ATOM   3390  CG  ARG A 211     -16.343  11.601  12.899  1.00  0.00           C  
ATOM   3391  HG2 ARG A 211     -16.029  12.386  13.587  1.00  0.00           H  
ATOM   3392  HG3 ARG A 211     -15.475  11.217  12.365  1.00  0.00           H  
ATOM   3393  CD  ARG A 211     -17.012  10.458  13.672  1.00  0.00           C  
ATOM   3394  HD2 ARG A 211     -17.819  10.881  14.271  1.00  0.00           H  
ATOM   3395  HD3 ARG A 211     -17.450   9.773  12.945  1.00  0.00           H  
ATOM   3396  NE  ARG A 211     -16.095   9.703  14.548  1.00  0.00           N  
ATOM   3397  HE  ARG A 211     -15.398  10.201  15.082  1.00  0.00           H  
ATOM   3398  NH1 ARG A 211     -17.217   7.691  14.547  1.00  0.00           N  
ATOM   3399 HH11 ARG A 211     -17.862   8.053  13.860  1.00  0.00           H  
ATOM   3400 HH12 ARG A 211     -17.205   6.715  14.807  1.00  0.00           H  
ATOM   3401  NH2 ARG A 211     -15.428   7.910  15.792  1.00  0.00           N  
ATOM   3402 HH21 ARG A 211     -15.701   7.102  16.332  1.00  0.00           H  
ATOM   3403 HH22 ARG A 211     -14.870   8.577  16.307  1.00  0.00           H  
ATOM   3404  CZ  ARG A 211     -16.245   8.452  14.953  1.00  0.00           C  
ATOM   3405  N   VAL A 212     -18.851  13.991   9.754  1.00  0.00           N  
ATOM   3406  H   VAL A 212     -19.099  14.403  10.643  1.00  0.00           H  
ATOM   3407  CA  VAL A 212     -19.759  14.173   8.607  1.00  0.00           C  
ATOM   3408  HA  VAL A 212     -20.023  13.193   8.211  1.00  0.00           H  
ATOM   3409  C   VAL A 212     -19.060  14.916   7.473  1.00  0.00           C  
ATOM   3410  CB  VAL A 212     -21.059  14.889   9.021  1.00  0.00           C  
ATOM   3411  HB  VAL A 212     -20.818  15.790   9.586  1.00  0.00           H  
ATOM   3412  O   VAL A 212     -19.095  14.455   6.335  1.00  0.00           O  
ATOM   3413  CG1 VAL A 212     -21.912  15.288   7.809  1.00  0.00           C  
ATOM   3414 HG11 VAL A 212     -22.876  15.674   8.139  1.00  0.00           H  
ATOM   3415 HG12 VAL A 212     -22.068  14.425   7.163  1.00  0.00           H  
ATOM   3416 HG13 VAL A 212     -21.416  16.073   7.238  1.00  0.00           H  
ATOM   3417  CG2 VAL A 212     -21.913  13.964   9.899  1.00  0.00           C  
ATOM   3418 HG21 VAL A 212     -22.180  13.065   9.343  1.00  0.00           H  
ATOM   3419 HG22 VAL A 212     -21.367  13.676  10.797  1.00  0.00           H  
ATOM   3420 HG23 VAL A 212     -22.825  14.478  10.201  1.00  0.00           H  
ATOM   3421  N   LYS A 213     -18.372  16.025   7.775  1.00  0.00           N  
ATOM   3422  H   LYS A 213     -18.397  16.365   8.725  1.00  0.00           H  
ATOM   3423  CA  LYS A 213     -17.613  16.779   6.769  1.00  0.00           C  
ATOM   3424  HA  LYS A 213     -18.296  17.090   5.978  1.00  0.00           H  
ATOM   3425  C   LYS A 213     -16.544  15.914   6.098  1.00  0.00           C  
ATOM   3426  CB  LYS A 213     -17.009  18.029   7.425  1.00  0.00           C  
ATOM   3427  HB2 LYS A 213     -16.318  17.731   8.214  1.00  0.00           H  
ATOM   3428  HB3 LYS A 213     -17.814  18.616   7.868  1.00  0.00           H  
ATOM   3429  O   LYS A 213     -16.384  15.978   4.884  1.00  0.00           O  
ATOM   3430  CG  LYS A 213     -16.270  18.892   6.393  1.00  0.00           C  
ATOM   3431  HG2 LYS A 213     -15.434  18.331   5.977  1.00  0.00           H  
ATOM   3432  HG3 LYS A 213     -16.958  19.149   5.587  1.00  0.00           H  
ATOM   3433  CD  LYS A 213     -15.725  20.179   7.014  1.00  0.00           C  
ATOM   3434  HD2 LYS A 213     -16.556  20.766   7.405  1.00  0.00           H  
ATOM   3435  HD3 LYS A 213     -15.038  19.930   7.823  1.00  0.00           H  
ATOM   3436  CE  LYS A 213     -14.994  20.967   5.923  1.00  0.00           C  
ATOM   3437  HE2 LYS A 213     -15.689  21.132   5.099  1.00  0.00           H  
ATOM   3438  HE3 LYS A 213     -14.175  20.358   5.540  1.00  0.00           H  
ATOM   3439  NZ  LYS A 213     -14.484  22.266   6.421  1.00  0.00           N  
ATOM   3440  HZ1 LYS A 213     -14.019  22.760   5.672  1.00  0.00           H  
ATOM   3441  HZ2 LYS A 213     -15.253  22.837   6.742  1.00  0.00           H  
ATOM   3442  HZ3 LYS A 213     -13.827  22.129   7.175  1.00  0.00           H  
ATOM   3443  N   HIS A 214     -15.834  15.100   6.879  1.00  0.00           N  
ATOM   3444  H   HIS A 214     -15.999  15.120   7.875  1.00  0.00           H  
ATOM   3445  CA  HIS A 214     -14.827  14.178   6.356  1.00  0.00           C  
ATOM   3446  HA  HIS A 214     -14.113  14.733   5.747  1.00  0.00           H  
ATOM   3447  C   HIS A 214     -15.446  13.113   5.445  1.00  0.00           C  
ATOM   3448  CB  HIS A 214     -14.067  13.563   7.530  1.00  0.00           C  
ATOM   3449  HB2 HIS A 214     -14.730  12.922   8.110  1.00  0.00           H  
ATOM   3450  HB3 HIS A 214     -13.720  14.370   8.176  1.00  0.00           H  
ATOM   3451  O   HIS A 214     -15.007  12.954   4.312  1.00  0.00           O  
ATOM   3452  CG  HIS A 214     -12.862  12.776   7.104  1.00  0.00           C  
ATOM   3453  CD2 HIS A 214     -12.696  11.434   7.257  1.00  0.00           C  
ATOM   3454  HD2 HIS A 214     -13.399  10.733   7.681  1.00  0.00           H  
ATOM   3455  ND1 HIS A 214     -11.683  13.337   6.611  1.00  0.00           N  
ATOM   3456  CE1 HIS A 214     -10.815  12.316   6.525  1.00  0.00           C  
ATOM   3457  HE1 HIS A 214      -9.777  12.411   6.243  1.00  0.00           H  
ATOM   3458  NE2 HIS A 214     -11.401  11.166   6.894  1.00  0.00           N  
ATOM   3459  HE2 HIS A 214     -10.935  10.278   7.017  1.00  0.00           H  
ATOM   3460  N   ALA A 215     -16.518  12.443   5.870  1.00  0.00           N  
ATOM   3461  H   ALA A 215     -16.862  12.606   6.806  1.00  0.00           H  
ATOM   3462  CA  ALA A 215     -17.188  11.425   5.058  1.00  0.00           C  
ATOM   3463  HA  ALA A 215     -16.461  10.661   4.781  1.00  0.00           H  
ATOM   3464  C   ALA A 215     -17.781  11.987   3.749  1.00  0.00           C  
ATOM   3465  CB  ALA A 215     -18.260  10.768   5.927  1.00  0.00           C  
ATOM   3466  HB1 ALA A 215     -17.796  10.352   6.822  1.00  0.00           H  
ATOM   3467  HB2 ALA A 215     -18.730   9.953   5.377  1.00  0.00           H  
ATOM   3468  HB3 ALA A 215     -19.017  11.500   6.209  1.00  0.00           H  
ATOM   3469  O   ALA A 215     -17.708  11.333   2.711  1.00  0.00           O  
ATOM   3470  N   LEU A 216     -18.321  13.214   3.774  1.00  0.00           N  
ATOM   3471  H   LEU A 216     -18.387  13.688   4.663  1.00  0.00           H  
ATOM   3472  CA  LEU A 216     -18.844  13.895   2.581  1.00  0.00           C  
ATOM   3473  HA  LEU A 216     -19.503  13.211   2.045  1.00  0.00           H  
ATOM   3474  C   LEU A 216     -17.757  14.297   1.572  1.00  0.00           C  
ATOM   3475  CB  LEU A 216     -19.640  15.145   3.000  1.00  0.00           C  
ATOM   3476  HB2 LEU A 216     -19.045  15.706   3.721  1.00  0.00           H  
ATOM   3477  HB3 LEU A 216     -19.771  15.781   2.125  1.00  0.00           H  
ATOM   3478  O   LEU A 216     -18.086  14.499   0.407  1.00  0.00           O  
ATOM   3479  CG  LEU A 216     -21.034  14.875   3.594  1.00  0.00           C  
ATOM   3480  HG  LEU A 216     -20.955  14.211   4.454  1.00  0.00           H  
ATOM   3481  CD1 LEU A 216     -21.635  16.207   4.054  1.00  0.00           C  
ATOM   3482 HD11 LEU A 216     -20.984  16.660   4.802  1.00  0.00           H  
ATOM   3483 HD12 LEU A 216     -21.734  16.888   3.208  1.00  0.00           H  
ATOM   3484 HD13 LEU A 216     -22.614  16.040   4.501  1.00  0.00           H  
ATOM   3485  CD2 LEU A 216     -21.993  14.252   2.574  1.00  0.00           C  
ATOM   3486 HD21 LEU A 216     -22.019  14.852   1.665  1.00  0.00           H  
ATOM   3487 HD22 LEU A 216     -21.665  13.243   2.326  1.00  0.00           H  
ATOM   3488 HD23 LEU A 216     -22.996  14.183   2.997  1.00  0.00           H  
ATOM   3489  N   ALA A 217     -16.499  14.437   2.004  1.00  0.00           N  
ATOM   3490  H   ALA A 217     -16.302  14.292   2.984  1.00  0.00           H  
ATOM   3491  CA  ALA A 217     -15.381  14.712   1.102  1.00  0.00           C  
ATOM   3492  HA  ALA A 217     -15.700  15.430   0.347  1.00  0.00           H  
ATOM   3493  C   ALA A 217     -14.932  13.449   0.353  1.00  0.00           C  
ATOM   3494  CB  ALA A 217     -14.234  15.341   1.905  1.00  0.00           C  
ATOM   3495  HB1 ALA A 217     -13.871  14.644   2.660  1.00  0.00           H  
ATOM   3496  HB2 ALA A 217     -14.584  16.251   2.392  1.00  0.00           H  
ATOM   3497  HB3 ALA A 217     -13.418  15.590   1.227  1.00  0.00           H  
ATOM   3498  O   ALA A 217     -14.691  13.502  -0.840  1.00  0.00           O  
ATOM   3499  N   LEU A 218     -14.847  12.316   1.054  1.00  0.00           N  
ATOM   3500  H   LEU A 218     -15.130  12.348   2.023  1.00  0.00           H  
ATOM   3501  CA  LEU A 218     -14.595  10.995   0.478  1.00  0.00           C  
ATOM   3502  HA  LEU A 218     -15.146  10.933  -0.460  1.00  0.00           H  
ATOM   3503  C   LEU A 218     -15.126   9.953   1.483  1.00  0.00           C  
ATOM   3504  CB  LEU A 218     -13.084  10.832   0.181  1.00  0.00           C  
ATOM   3505  HB2 LEU A 218     -12.544  10.809   1.128  1.00  0.00           H  
ATOM   3506  HB3 LEU A 218     -12.735  11.703  -0.373  1.00  0.00           H  
ATOM   3507  O   LEU A 218     -14.818  10.063   2.678  1.00  0.00           O  
ATOM   3508  CG  LEU A 218     -12.682   9.581  -0.619  1.00  0.00           C  
ATOM   3509  HG  LEU A 218     -13.129   8.701  -0.157  1.00  0.00           H  
ATOM   3510  CD1 LEU A 218     -13.101   9.667  -2.085  1.00  0.00           C  
ATOM   3511 HD11 LEU A 218     -12.820   8.756  -2.612  1.00  0.00           H  
ATOM   3512 HD12 LEU A 218     -12.591  10.498  -2.572  1.00  0.00           H  
ATOM   3513 HD13 LEU A 218     -14.170   9.847  -2.196  1.00  0.00           H  
ATOM   3514  CD2 LEU A 218     -11.160   9.415  -0.609  1.00  0.00           C  
ATOM   3515 HD21 LEU A 218     -10.773   9.436   0.410  1.00  0.00           H  
ATOM   3516 HD22 LEU A 218     -10.700  10.224  -1.177  1.00  0.00           H  
ATOM   3517 HD23 LEU A 218     -10.896   8.468  -1.079  1.00  0.00           H  
ATOM   3518  N   PRO A 219     -15.932   8.967   1.064  1.00  0.00           N  
ATOM   3519  CA  PRO A 219     -16.483   7.958   1.967  1.00  0.00           C  
ATOM   3520  HA  PRO A 219     -17.006   8.431   2.798  1.00  0.00           H  
ATOM   3521  C   PRO A 219     -15.375   7.054   2.515  1.00  0.00           C  
ATOM   3522  CB  PRO A 219     -17.475   7.169   1.115  1.00  0.00           C  
ATOM   3523  HB2 PRO A 219     -17.610   6.145   1.462  1.00  0.00           H  
ATOM   3524  HB3 PRO A 219     -18.425   7.703   1.092  1.00  0.00           H  
ATOM   3525  O   PRO A 219     -14.392   6.774   1.828  1.00  0.00           O  
ATOM   3526  CG  PRO A 219     -16.804   7.232  -0.256  1.00  0.00           C  
ATOM   3527  HG2 PRO A 219     -17.471   7.027  -1.094  1.00  0.00           H  
ATOM   3528  HG3 PRO A 219     -15.969   6.532  -0.282  1.00  0.00           H  
ATOM   3529  CD  PRO A 219     -16.300   8.663  -0.307  1.00  0.00           C  
ATOM   3530  HD2 PRO A 219     -17.093   9.333  -0.638  1.00  0.00           H  
ATOM   3531  HD3 PRO A 219     -15.444   8.712  -0.981  1.00  0.00           H  
ATOM   3532  N   LEU A 220     -15.548   6.529   3.730  1.00  0.00           N  
ATOM   3533  H   LEU A 220     -16.416   6.719   4.211  1.00  0.00           H  
ATOM   3534  CA  LEU A 220     -14.571   5.666   4.399  1.00  0.00           C  
ATOM   3535  HA  LEU A 220     -13.686   6.259   4.631  1.00  0.00           H  
ATOM   3536  C   LEU A 220     -14.127   4.498   3.514  1.00  0.00           C  
ATOM   3537  CB  LEU A 220     -15.180   5.127   5.707  1.00  0.00           C  
ATOM   3538  HB2 LEU A 220     -16.111   4.612   5.466  1.00  0.00           H  
ATOM   3539  HB3 LEU A 220     -15.413   5.966   6.362  1.00  0.00           H  
ATOM   3540  O   LEU A 220     -12.945   4.167   3.482  1.00  0.00           O  
ATOM   3541  CG  LEU A 220     -14.256   4.145   6.455  1.00  0.00           C  
ATOM   3542  HG  LEU A 220     -13.928   3.349   5.786  1.00  0.00           H  
ATOM   3543  CD1 LEU A 220     -13.027   4.856   7.018  1.00  0.00           C  
ATOM   3544 HD11 LEU A 220     -13.316   5.699   7.645  1.00  0.00           H  
ATOM   3545 HD12 LEU A 220     -12.406   5.220   6.199  1.00  0.00           H  
ATOM   3546 HD13 LEU A 220     -12.431   4.156   7.604  1.00  0.00           H  
ATOM   3547  CD2 LEU A 220     -14.999   3.451   7.591  1.00  0.00           C  
ATOM   3548 HD21 LEU A 220     -15.243   4.187   8.357  1.00  0.00           H  
ATOM   3549 HD22 LEU A 220     -15.911   2.989   7.211  1.00  0.00           H  
ATOM   3550 HD23 LEU A 220     -14.361   2.683   8.027  1.00  0.00           H  
ATOM   3551  N   HIS A 221     -15.058   3.872   2.788  1.00  0.00           N  
ATOM   3552  H   HIS A 221     -16.006   4.217   2.829  1.00  0.00           H  
ATOM   3553  CA  HIS A 221     -14.742   2.711   1.954  1.00  0.00           C  
ATOM   3554  HA  HIS A 221     -14.256   1.962   2.580  1.00  0.00           H  
ATOM   3555  C   HIS A 221     -13.763   3.021   0.816  1.00  0.00           C  
ATOM   3556  CB  HIS A 221     -16.030   2.105   1.397  1.00  0.00           C  
ATOM   3557  HB2 HIS A 221     -16.493   2.808   0.705  1.00  0.00           H  
ATOM   3558  HB3 HIS A 221     -16.724   1.922   2.217  1.00  0.00           H  
ATOM   3559  O   HIS A 221     -13.074   2.115   0.353  1.00  0.00           O  
ATOM   3560  CG  HIS A 221     -15.765   0.803   0.687  1.00  0.00           C  
ATOM   3561  CD2 HIS A 221     -16.085   0.533  -0.608  1.00  0.00           C  
ATOM   3562  HD2 HIS A 221     -16.594   1.187  -1.300  1.00  0.00           H  
ATOM   3563  ND1 HIS A 221     -15.143  -0.318   1.257  1.00  0.00           N  
ATOM   3564  CE1 HIS A 221     -15.126  -1.242   0.279  1.00  0.00           C  
ATOM   3565  HE1 HIS A 221     -14.748  -2.248   0.381  1.00  0.00           H  
ATOM   3566  NE2 HIS A 221     -15.675  -0.754  -0.844  1.00  0.00           N  
ATOM   3567  HE2 HIS A 221     -15.844  -1.272  -1.694  1.00  0.00           H  
ATOM   3568  N   TRP A 222     -13.662   4.280   0.392  1.00  0.00           N  
ATOM   3569  H   TRP A 222     -14.221   4.992   0.841  1.00  0.00           H  
ATOM   3570  CA  TRP A 222     -12.749   4.727  -0.663  1.00  0.00           C  
ATOM   3571  HA  TRP A 222     -12.440   3.874  -1.268  1.00  0.00           H  
ATOM   3572  C   TRP A 222     -11.458   5.353  -0.116  1.00  0.00           C  
ATOM   3573  CB  TRP A 222     -13.494   5.683  -1.597  1.00  0.00           C  
ATOM   3574  HB2 TRP A 222     -13.835   6.543  -1.020  1.00  0.00           H  
ATOM   3575  HB3 TRP A 222     -12.785   6.066  -2.331  1.00  0.00           H  
ATOM   3576  O   TRP A 222     -10.575   5.708  -0.892  1.00  0.00           O  
ATOM   3577  CG  TRP A 222     -14.657   5.121  -2.363  1.00  0.00           C  
ATOM   3578  CD1 TRP A 222     -15.116   3.845  -2.347  1.00  0.00           C  
ATOM   3579  HD1 TRP A 222     -14.682   3.030  -1.785  1.00  0.00           H  
ATOM   3580  CD2 TRP A 222     -15.467   5.809  -3.363  1.00  0.00           C  
ATOM   3581  CE2 TRP A 222     -16.416   4.887  -3.896  1.00  0.00           C  
ATOM   3582  CE3 TRP A 222     -15.457   7.109  -3.911  1.00  0.00           C  
ATOM   3583  HE3 TRP A 222     -14.731   7.829  -3.563  1.00  0.00           H  
ATOM   3584  NE1 TRP A 222     -16.172   3.712  -3.224  1.00  0.00           N  
ATOM   3585  HE1 TRP A 222     -16.576   2.820  -3.473  1.00  0.00           H  
ATOM   3586  CH2 TRP A 222     -17.278   6.538  -5.436  1.00  0.00           C  
ATOM   3587  HH2 TRP A 222     -17.942   6.825  -6.238  1.00  0.00           H  
ATOM   3588  CZ2 TRP A 222     -17.312   5.234  -4.916  1.00  0.00           C  
ATOM   3589  HZ2 TRP A 222     -17.990   4.498  -5.322  1.00  0.00           H  
ATOM   3590  CZ3 TRP A 222     -16.353   7.470  -4.934  1.00  0.00           C  
ATOM   3591  HZ3 TRP A 222     -16.315   8.465  -5.352  1.00  0.00           H  
ATOM   3592  N   ARG A 223     -11.301   5.451   1.211  1.00  0.00           N  
ATOM   3593  H   ARG A 223     -12.032   5.087   1.805  1.00  0.00           H  
ATOM   3594  CA  ARG A 223     -10.115   6.034   1.854  1.00  0.00           C  
ATOM   3595  HA  ARG A 223      -9.723   6.812   1.199  1.00  0.00           H  
ATOM   3596  C   ARG A 223      -8.998   5.017   2.049  1.00  0.00           C  
ATOM   3597  CB  ARG A 223     -10.495   6.669   3.199  1.00  0.00           C  
ATOM   3598  HB2 ARG A 223     -11.056   5.958   3.805  1.00  0.00           H  
ATOM   3599  HB3 ARG A 223      -9.586   6.937   3.737  1.00  0.00           H  
ATOM   3600  O   ARG A 223      -9.238   3.867   2.409  1.00  0.00           O  
ATOM   3601  CG  ARG A 223     -11.315   7.938   2.978  1.00  0.00           C  
ATOM   3602  HG2 ARG A 223     -12.212   7.718   2.400  1.00  0.00           H  
ATOM   3603  HG3 ARG A 223     -10.698   8.637   2.412  1.00  0.00           H  
ATOM   3604  CD  ARG A 223     -11.707   8.596   4.299  1.00  0.00           C  
ATOM   3605  HD2 ARG A 223     -12.331   7.918   4.882  1.00  0.00           H  
ATOM   3606  HD3 ARG A 223     -10.803   8.803   4.871  1.00  0.00           H  
ATOM   3607  NE  ARG A 223     -12.438   9.846   4.051  1.00  0.00           N  
ATOM   3608  HE  ARG A 223     -13.443   9.794   3.973  1.00  0.00           H  
ATOM   3609  NH1 ARG A 223     -10.628  11.158   3.520  1.00  0.00           N  
ATOM   3610 HH11 ARG A 223     -10.260  12.031   3.168  1.00  0.00           H  
ATOM   3611 HH12 ARG A 223     -10.020  10.383   3.742  1.00  0.00           H  
ATOM   3612  NH2 ARG A 223     -12.654  12.023   3.440  1.00  0.00           N  
ATOM   3613 HH21 ARG A 223     -13.650  11.957   3.592  1.00  0.00           H  
ATOM   3614 HH22 ARG A 223     -12.247  12.904   3.160  1.00  0.00           H  
ATOM   3615  CZ  ARG A 223     -11.909  10.996   3.685  1.00  0.00           C  
ATOM   3616  N   VAL A 224      -7.756   5.475   1.893  1.00  0.00           N  
ATOM   3617  H   VAL A 224      -7.635   6.423   1.567  1.00  0.00           H  
ATOM   3618  CA  VAL A 224      -6.559   4.692   2.230  1.00  0.00           C  
ATOM   3619  HA  VAL A 224      -6.612   3.741   1.700  1.00  0.00           H  
ATOM   3620  C   VAL A 224      -6.505   4.463   3.748  1.00  0.00           C  
ATOM   3621  CB  VAL A 224      -5.278   5.401   1.761  1.00  0.00           C  
ATOM   3622  HB  VAL A 224      -5.224   6.391   2.215  1.00  0.00           H  
ATOM   3623  O   VAL A 224      -6.409   5.448   4.486  1.00  0.00           O  
ATOM   3624  CG1 VAL A 224      -4.035   4.603   2.162  1.00  0.00           C  
ATOM   3625 HG11 VAL A 224      -3.148   5.067   1.729  1.00  0.00           H  
ATOM   3626 HG12 VAL A 224      -3.911   4.593   3.245  1.00  0.00           H  
ATOM   3627 HG13 VAL A 224      -4.128   3.581   1.795  1.00  0.00           H  
ATOM   3628  CG2 VAL A 224      -5.263   5.560   0.241  1.00  0.00           C  
ATOM   3629 HG21 VAL A 224      -6.100   6.179  -0.081  1.00  0.00           H  
ATOM   3630 HG22 VAL A 224      -4.344   6.055  -0.072  1.00  0.00           H  
ATOM   3631 HG23 VAL A 224      -5.324   4.583  -0.240  1.00  0.00           H  
ATOM   3632  N   PRO A 225      -6.491   3.208   4.243  1.00  0.00           N  
ATOM   3633  CA  PRO A 225      -6.604   2.925   5.676  1.00  0.00           C  
ATOM   3634  HA  PRO A 225      -7.585   3.257   6.016  1.00  0.00           H  
ATOM   3635  C   PRO A 225      -5.535   3.596   6.540  1.00  0.00           C  
ATOM   3636  CB  PRO A 225      -6.524   1.400   5.798  1.00  0.00           C  
ATOM   3637  HB2 PRO A 225      -7.102   1.034   6.646  1.00  0.00           H  
ATOM   3638  HB3 PRO A 225      -5.486   1.076   5.877  1.00  0.00           H  
ATOM   3639  O   PRO A 225      -5.839   4.102   7.615  1.00  0.00           O  
ATOM   3640  CG  PRO A 225      -7.100   0.917   4.470  1.00  0.00           C  
ATOM   3641  HG2 PRO A 225      -6.748  -0.082   4.212  1.00  0.00           H  
ATOM   3642  HG3 PRO A 225      -8.189   0.944   4.510  1.00  0.00           H  
ATOM   3643  CD  PRO A 225      -6.599   1.965   3.482  1.00  0.00           C  
ATOM   3644  HD2 PRO A 225      -5.618   1.680   3.103  1.00  0.00           H  
ATOM   3645  HD3 PRO A 225      -7.312   2.045   2.662  1.00  0.00           H  
ATOM   3646  N   ARG A 226      -4.280   3.642   6.076  1.00  0.00           N  
ATOM   3647  H   ARG A 226      -4.078   3.182   5.200  1.00  0.00           H  
ATOM   3648  CA  ARG A 226      -3.180   4.228   6.856  1.00  0.00           C  
ATOM   3649  HA  ARG A 226      -3.267   3.838   7.871  1.00  0.00           H  
ATOM   3650  C   ARG A 226      -3.283   5.751   6.987  1.00  0.00           C  
ATOM   3651  CB  ARG A 226      -1.840   3.782   6.247  1.00  0.00           C  
ATOM   3652  HB2 ARG A 226      -1.730   4.225   5.257  1.00  0.00           H  
ATOM   3653  HB3 ARG A 226      -1.848   2.698   6.129  1.00  0.00           H  
ATOM   3654  O   ARG A 226      -2.956   6.292   8.041  1.00  0.00           O  
ATOM   3655  CG  ARG A 226      -0.620   4.166   7.096  1.00  0.00           C  
ATOM   3656  HG2 ARG A 226      -0.572   5.250   7.200  1.00  0.00           H  
ATOM   3657  HG3 ARG A 226       0.279   3.839   6.572  1.00  0.00           H  
ATOM   3658  CD  ARG A 226      -0.643   3.519   8.488  1.00  0.00           C  
ATOM   3659  HD2 ARG A 226      -0.687   2.435   8.378  1.00  0.00           H  
ATOM   3660  HD3 ARG A 226      -1.522   3.860   9.036  1.00  0.00           H  
ATOM   3661  NE  ARG A 226       0.552   3.896   9.252  1.00  0.00           N  
ATOM   3662  HE  ARG A 226       1.186   4.549   8.813  1.00  0.00           H  
ATOM   3663  NH1 ARG A 226       0.170   2.663  11.168  1.00  0.00           N  
ATOM   3664 HH11 ARG A 226       0.480   2.346  12.076  1.00  0.00           H  
ATOM   3665 HH12 ARG A 226      -0.663   2.254  10.767  1.00  0.00           H  
ATOM   3666  NH2 ARG A 226       1.954   4.026  10.989  1.00  0.00           N  
ATOM   3667 HH21 ARG A 226       2.475   4.734  10.491  1.00  0.00           H  
ATOM   3668 HH22 ARG A 226       2.256   3.816  11.930  1.00  0.00           H  
ATOM   3669  CZ  ARG A 226       0.876   3.518  10.474  1.00  0.00           C  
ATOM   3670  N   ILE A 227      -3.753   6.424   5.937  1.00  0.00           N  
ATOM   3671  H   ILE A 227      -4.075   5.891   5.142  1.00  0.00           H  
ATOM   3672  CA  ILE A 227      -3.987   7.875   5.932  1.00  0.00           C  
ATOM   3673  HA  ILE A 227      -3.131   8.379   6.381  1.00  0.00           H  
ATOM   3674  C   ILE A 227      -5.212   8.197   6.789  1.00  0.00           C  
ATOM   3675  CB  ILE A 227      -4.157   8.396   4.489  1.00  0.00           C  
ATOM   3676  HB  ILE A 227      -5.042   7.930   4.055  1.00  0.00           H  
ATOM   3677  O   ILE A 227      -5.158   9.084   7.639  1.00  0.00           O  
ATOM   3678  CG1 ILE A 227      -2.933   7.999   3.632  1.00  0.00           C  
ATOM   3679 HG12 ILE A 227      -2.854   6.913   3.588  1.00  0.00           H  
ATOM   3680 HG13 ILE A 227      -2.020   8.389   4.083  1.00  0.00           H  
ATOM   3681  CG2 ILE A 227      -4.383   9.920   4.490  1.00  0.00           C  
ATOM   3682 HG21 ILE A 227      -3.512  10.431   4.899  1.00  0.00           H  
ATOM   3683 HG22 ILE A 227      -5.258  10.189   5.082  1.00  0.00           H  
ATOM   3684 HG23 ILE A 227      -4.557  10.287   3.478  1.00  0.00           H  
ATOM   3685  CD1 ILE A 227      -3.019   8.501   2.194  1.00  0.00           C  
ATOM   3686 HD11 ILE A 227      -2.743   9.556   2.189  1.00  0.00           H  
ATOM   3687 HD12 ILE A 227      -2.326   7.957   1.551  1.00  0.00           H  
ATOM   3688 HD13 ILE A 227      -4.029   8.376   1.804  1.00  0.00           H  
ATOM   3689  N   GLU A 228      -6.285   7.413   6.634  1.00  0.00           N  
ATOM   3690  H   GLU A 228      -6.281   6.708   5.911  1.00  0.00           H  
ATOM   3691  CA  GLU A 228      -7.470   7.517   7.485  1.00  0.00           C  
ATOM   3692  HA  GLU A 228      -7.881   8.521   7.384  1.00  0.00           H  
ATOM   3693  C   GLU A 228      -7.110   7.326   8.957  1.00  0.00           C  
ATOM   3694  CB  GLU A 228      -8.534   6.498   7.043  1.00  0.00           C  
ATOM   3695  HB2 GLU A 228      -8.839   6.723   6.021  1.00  0.00           H  
ATOM   3696  HB3 GLU A 228      -8.091   5.502   7.042  1.00  0.00           H  
ATOM   3697  O   GLU A 228      -7.539   8.123   9.782  1.00  0.00           O  
ATOM   3698  CG  GLU A 228      -9.784   6.459   7.947  1.00  0.00           C  
ATOM   3699  HG2 GLU A 228     -10.438   5.678   7.561  1.00  0.00           H  
ATOM   3700  HG3 GLU A 228      -9.495   6.156   8.953  1.00  0.00           H  
ATOM   3701  CD  GLU A 228     -10.575   7.777   8.014  1.00  0.00           C  
ATOM   3702  OE1 GLU A 228     -11.510   7.865   8.849  1.00  0.00           O  
ATOM   3703  OE2 GLU A 228     -10.292   8.684   7.197  1.00  0.00           O  
ATOM   3704  N   ALA A 229      -6.266   6.348   9.295  1.00  0.00           N  
ATOM   3705  H   ALA A 229      -6.000   5.673   8.592  1.00  0.00           H  
ATOM   3706  CA  ALA A 229      -5.831   6.124  10.669  1.00  0.00           C  
ATOM   3707  HA  ALA A 229      -6.717   5.972  11.285  1.00  0.00           H  
ATOM   3708  C   ALA A 229      -5.115   7.339  11.262  1.00  0.00           C  
ATOM   3709  CB  ALA A 229      -4.961   4.864  10.728  1.00  0.00           C  
ATOM   3710  HB1 ALA A 229      -4.658   4.684  11.760  1.00  0.00           H  
ATOM   3711  HB2 ALA A 229      -4.074   4.988  10.108  1.00  0.00           H  
ATOM   3712  HB3 ALA A 229      -5.538   4.010  10.374  1.00  0.00           H  
ATOM   3713  O   ALA A 229      -5.392   7.723  12.400  1.00  0.00           O  
ATOM   3714  N   ARG A 230      -4.242   7.996  10.488  1.00  0.00           N  
ATOM   3715  H   ARG A 230      -4.094   7.662   9.546  1.00  0.00           H  
ATOM   3716  CA  ARG A 230      -3.542   9.203  10.943  1.00  0.00           C  
ATOM   3717  HA  ARG A 230      -3.015   8.947  11.862  1.00  0.00           H  
ATOM   3718  C   ARG A 230      -4.519  10.324  11.292  1.00  0.00           C  
ATOM   3719  CB  ARG A 230      -2.532   9.650   9.872  1.00  0.00           C  
ATOM   3720  HB2 ARG A 230      -1.841   8.833   9.669  1.00  0.00           H  
ATOM   3721  HB3 ARG A 230      -3.063   9.866   8.944  1.00  0.00           H  
ATOM   3722  O   ARG A 230      -4.359  10.947  12.342  1.00  0.00           O  
ATOM   3723  CG  ARG A 230      -1.727  10.902  10.253  1.00  0.00           C  
ATOM   3724  HG2 ARG A 230      -2.410  11.741  10.386  1.00  0.00           H  
ATOM   3725  HG3 ARG A 230      -1.063  11.147   9.424  1.00  0.00           H  
ATOM   3726  CD  ARG A 230      -0.869  10.716  11.515  1.00  0.00           C  
ATOM   3727  HD2 ARG A 230      -1.452  10.251  12.311  1.00  0.00           H  
ATOM   3728  HD3 ARG A 230      -0.035  10.056  11.278  1.00  0.00           H  
ATOM   3729  NE  ARG A 230      -0.335  11.997  11.999  1.00  0.00           N  
ATOM   3730  HE  ARG A 230       0.618  12.212  11.740  1.00  0.00           H  
ATOM   3731  NH1 ARG A 230      -2.236  12.678  13.090  1.00  0.00           N  
ATOM   3732 HH11 ARG A 230      -2.700  13.484  13.485  1.00  0.00           H  
ATOM   3733 HH12 ARG A 230      -2.780  11.881  12.792  1.00  0.00           H  
ATOM   3734  NH2 ARG A 230      -0.532  14.040  13.029  1.00  0.00           N  
ATOM   3735 HH21 ARG A 230       0.396  14.322  12.748  1.00  0.00           H  
ATOM   3736 HH22 ARG A 230      -1.196  14.697  13.413  1.00  0.00           H  
ATOM   3737  CZ  ARG A 230      -1.019  12.884  12.698  1.00  0.00           C  
ATOM   3738  N   TRP A 231      -5.515  10.565  10.440  1.00  0.00           N  
ATOM   3739  H   TRP A 231      -5.561  10.011   9.597  1.00  0.00           H  
ATOM   3740  CA  TRP A 231      -6.565  11.558  10.682  1.00  0.00           C  
ATOM   3741  HA  TRP A 231      -6.112  12.512  10.954  1.00  0.00           H  
ATOM   3742  C   TRP A 231      -7.489  11.147  11.838  1.00  0.00           C  
ATOM   3743  CB  TRP A 231      -7.362  11.748   9.385  1.00  0.00           C  
ATOM   3744  HB2 TRP A 231      -7.714  10.778   9.035  1.00  0.00           H  
ATOM   3745  HB3 TRP A 231      -6.700  12.152   8.619  1.00  0.00           H  
ATOM   3746  O   TRP A 231      -7.821  11.956  12.709  1.00  0.00           O  
ATOM   3747  CG  TRP A 231      -8.549  12.648   9.522  1.00  0.00           C  
ATOM   3748  CD1 TRP A 231      -8.551  13.984   9.327  1.00  0.00           C  
ATOM   3749  HD1 TRP A 231      -7.689  14.554   9.012  1.00  0.00           H  
ATOM   3750  CD2 TRP A 231      -9.916  12.292   9.894  1.00  0.00           C  
ATOM   3751  CE2 TRP A 231     -10.690  13.489   9.949  1.00  0.00           C  
ATOM   3752  CE3 TRP A 231     -10.588  11.081  10.161  1.00  0.00           C  
ATOM   3753  HE3 TRP A 231     -10.061  10.145  10.047  1.00  0.00           H  
ATOM   3754  NE1 TRP A 231      -9.819  14.483   9.550  1.00  0.00           N  
ATOM   3755  HE1 TRP A 231     -10.089  15.418   9.280  1.00  0.00           H  
ATOM   3756  CH2 TRP A 231     -12.680  12.269  10.585  1.00  0.00           C  
ATOM   3757  HH2 TRP A 231     -13.734  12.241  10.819  1.00  0.00           H  
ATOM   3758  CZ2 TRP A 231     -12.048  13.491  10.299  1.00  0.00           C  
ATOM   3759  HZ2 TRP A 231     -12.613  14.411  10.285  1.00  0.00           H  
ATOM   3760  CZ3 TRP A 231     -11.954  11.069  10.497  1.00  0.00           C  
ATOM   3761  HZ3 TRP A 231     -12.454  10.121  10.629  1.00  0.00           H  
ATOM   3762  N   PHE A 232      -7.882   9.875  11.874  1.00  0.00           N  
ATOM   3763  H   PHE A 232      -7.591   9.263  11.125  1.00  0.00           H  
ATOM   3764  CA  PHE A 232      -8.853   9.355  12.824  1.00  0.00           C  
ATOM   3765  HA  PHE A 232      -9.713  10.024  12.822  1.00  0.00           H  
ATOM   3766  C   PHE A 232      -8.309   9.314  14.247  1.00  0.00           C  
ATOM   3767  CB  PHE A 232      -9.338   7.971  12.390  1.00  0.00           C  
ATOM   3768  HB2 PHE A 232      -8.507   7.267  12.436  1.00  0.00           H  
ATOM   3769  HB3 PHE A 232      -9.682   8.017  11.357  1.00  0.00           H  
ATOM   3770  O   PHE A 232      -9.069   9.574  15.170  1.00  0.00           O  
ATOM   3771  CG  PHE A 232     -10.483   7.478  13.247  1.00  0.00           C  
ATOM   3772  CD1 PHE A 232     -10.273   6.507  14.243  1.00  0.00           C  
ATOM   3773  HD1 PHE A 232      -9.285   6.098  14.392  1.00  0.00           H  
ATOM   3774  CD2 PHE A 232     -11.764   8.024  13.065  1.00  0.00           C  
ATOM   3775  HD2 PHE A 232     -11.917   8.780  12.308  1.00  0.00           H  
ATOM   3776  CE1 PHE A 232     -11.348   6.061  15.031  1.00  0.00           C  
ATOM   3777  HE1 PHE A 232     -11.188   5.309  15.790  1.00  0.00           H  
ATOM   3778  CE2 PHE A 232     -12.835   7.589  13.859  1.00  0.00           C  
ATOM   3779  HE2 PHE A 232     -13.815   8.016  13.705  1.00  0.00           H  
ATOM   3780  CZ  PHE A 232     -12.630   6.597  14.836  1.00  0.00           C  
ATOM   3781  HZ  PHE A 232     -13.447   6.247  15.448  1.00  0.00           H  
ATOM   3782  N   ILE A 233      -7.009   9.076  14.452  1.00  0.00           N  
ATOM   3783  H   ILE A 233      -6.440   8.810  13.661  1.00  0.00           H  
ATOM   3784  CA  ILE A 233      -6.381   9.173  15.780  1.00  0.00           C  
ATOM   3785  HA  ILE A 233      -6.857   8.450  16.443  1.00  0.00           H  
ATOM   3786  C   ILE A 233      -6.628  10.558  16.406  1.00  0.00           C  
ATOM   3787  CB  ILE A 233      -4.877   8.821  15.678  1.00  0.00           C  
ATOM   3788  HB  ILE A 233      -4.457   9.338  14.814  1.00  0.00           H  
ATOM   3789  O   ILE A 233      -7.018  10.643  17.570  1.00  0.00           O  
ATOM   3790  CG1 ILE A 233      -4.707   7.295  15.488  1.00  0.00           C  
ATOM   3791 HG12 ILE A 233      -5.436   6.928  14.765  1.00  0.00           H  
ATOM   3792 HG13 ILE A 233      -4.919   6.795  16.433  1.00  0.00           H  
ATOM   3793  CG2 ILE A 233      -4.095   9.265  16.930  1.00  0.00           C  
ATOM   3794 HG21 ILE A 233      -4.102  10.351  17.020  1.00  0.00           H  
ATOM   3795 HG22 ILE A 233      -3.055   8.949  16.852  1.00  0.00           H  
ATOM   3796 HG23 ILE A 233      -4.538   8.823  17.822  1.00  0.00           H  
ATOM   3797  CD1 ILE A 233      -3.314   6.870  15.005  1.00  0.00           C  
ATOM   3798 HD11 ILE A 233      -3.047   7.421  14.103  1.00  0.00           H  
ATOM   3799 HD12 ILE A 233      -3.325   5.805  14.776  1.00  0.00           H  
ATOM   3800 HD13 ILE A 233      -2.567   7.045  15.780  1.00  0.00           H  
ATOM   3801  N   GLU A 234      -6.471  11.640  15.636  1.00  0.00           N  
ATOM   3802  H   GLU A 234      -6.197  11.514  14.672  1.00  0.00           H  
ATOM   3803  CA  GLU A 234      -6.737  13.005  16.117  1.00  0.00           C  
ATOM   3804  HA  GLU A 234      -6.262  13.156  17.086  1.00  0.00           H  
ATOM   3805  C   GLU A 234      -8.230  13.296  16.284  1.00  0.00           C  
ATOM   3806  CB  GLU A 234      -6.199  14.041  15.126  1.00  0.00           C  
ATOM   3807  HB2 GLU A 234      -6.622  13.846  14.140  1.00  0.00           H  
ATOM   3808  HB3 GLU A 234      -6.532  15.027  15.450  1.00  0.00           H  
ATOM   3809  O   GLU A 234      -8.625  14.044  17.177  1.00  0.00           O  
ATOM   3810  CG  GLU A 234      -4.675  14.064  15.026  1.00  0.00           C  
ATOM   3811  HG2 GLU A 234      -4.327  13.079  14.714  1.00  0.00           H  
ATOM   3812  HG3 GLU A 234      -4.261  14.272  16.013  1.00  0.00           H  
ATOM   3813  CD  GLU A 234      -4.178  15.121  14.030  1.00  0.00           C  
ATOM   3814  OE1 GLU A 234      -2.937  15.160  13.841  1.00  0.00           O  
ATOM   3815  OE2 GLU A 234      -5.009  15.847  13.441  1.00  0.00           O  
ATOM   3816  N   ALA A 235      -9.075  12.754  15.404  1.00  0.00           N  
ATOM   3817  H   ALA A 235      -8.699  12.169  14.671  1.00  0.00           H  
ATOM   3818  CA  ALA A 235     -10.522  12.902  15.524  1.00  0.00           C  
ATOM   3819  HA  ALA A 235     -10.756  13.958  15.658  1.00  0.00           H  
ATOM   3820  C   ALA A 235     -11.057  12.172  16.767  1.00  0.00           C  
ATOM   3821  CB  ALA A 235     -11.184  12.420  14.228  1.00  0.00           C  
ATOM   3822  HB1 ALA A 235     -11.030  11.347  14.112  1.00  0.00           H  
ATOM   3823  HB2 ALA A 235     -10.756  12.934  13.367  1.00  0.00           H  
ATOM   3824  HB3 ALA A 235     -12.256  12.614  14.270  1.00  0.00           H  
ATOM   3825  O   ALA A 235     -11.824  12.758  17.526  1.00  0.00           O  
ATOM   3826  N   TYR A 236     -10.595  10.943  17.004  1.00  0.00           N  
ATOM   3827  H   TYR A 236      -9.952  10.546  16.334  1.00  0.00           H  
ATOM   3828  CA  TYR A 236     -10.991  10.089  18.118  1.00  0.00           C  
ATOM   3829  HA  TYR A 236     -12.078  10.007  18.114  1.00  0.00           H  
ATOM   3830  C   TYR A 236     -10.578  10.676  19.467  1.00  0.00           C  
ATOM   3831  CB  TYR A 236     -10.385   8.690  17.915  1.00  0.00           C  
ATOM   3832  HB2 TYR A 236      -9.298   8.760  17.963  1.00  0.00           H  
ATOM   3833  HB3 TYR A 236     -10.651   8.338  16.918  1.00  0.00           H  
ATOM   3834  O   TYR A 236     -11.347  10.612  20.417  1.00  0.00           O  
ATOM   3835  CG  TYR A 236     -10.876   7.652  18.906  1.00  0.00           C  
ATOM   3836  CD1 TYR A 236      -9.980   6.986  19.767  1.00  0.00           C  
ATOM   3837  HD1 TYR A 236      -8.925   7.212  19.727  1.00  0.00           H  
ATOM   3838  CD2 TYR A 236     -12.250   7.356  18.958  1.00  0.00           C  
ATOM   3839  HD2 TYR A 236     -12.940   7.876  18.310  1.00  0.00           H  
ATOM   3840  CE1 TYR A 236     -10.462   6.024  20.679  1.00  0.00           C  
ATOM   3841  HE1 TYR A 236      -9.784   5.513  21.346  1.00  0.00           H  
ATOM   3842  CE2 TYR A 236     -12.739   6.413  19.875  1.00  0.00           C  
ATOM   3843  HE2 TYR A 236     -13.801   6.223  19.924  1.00  0.00           H  
ATOM   3844  OH  TYR A 236     -12.327   4.839  21.622  1.00  0.00           O  
ATOM   3845  HH  TYR A 236     -13.281   4.766  21.543  1.00  0.00           H  
ATOM   3846  CZ  TYR A 236     -11.844   5.744  20.733  1.00  0.00           C  
ATOM   3847  N   GLU A 237      -9.414  11.328  19.552  1.00  0.00           N  
ATOM   3848  H   GLU A 237      -8.797  11.318  18.753  1.00  0.00           H  
ATOM   3849  CA  GLU A 237      -8.970  12.044  20.759  1.00  0.00           C  
ATOM   3850  HA  GLU A 237      -8.908  11.337  21.586  1.00  0.00           H  
ATOM   3851  C   GLU A 237      -9.940  13.153  21.207  1.00  0.00           C  
ATOM   3852  CB  GLU A 237      -7.558  12.594  20.496  1.00  0.00           C  
ATOM   3853  HB2 GLU A 237      -7.585  13.279  19.649  1.00  0.00           H  
ATOM   3854  HB3 GLU A 237      -6.922  11.749  20.231  1.00  0.00           H  
ATOM   3855  O   GLU A 237      -9.998  13.483  22.389  1.00  0.00           O  
ATOM   3856  CG  GLU A 237      -6.930  13.313  21.701  1.00  0.00           C  
ATOM   3857  HG2 GLU A 237      -7.174  12.755  22.606  1.00  0.00           H  
ATOM   3858  HG3 GLU A 237      -7.357  14.312  21.788  1.00  0.00           H  
ATOM   3859  CD  GLU A 237      -5.403  13.415  21.578  1.00  0.00           C  
ATOM   3860  OE1 GLU A 237      -4.696  13.254  22.597  1.00  0.00           O  
ATOM   3861  OE2 GLU A 237      -4.858  13.509  20.454  1.00  0.00           O  
ATOM   3862  N   GLN A 238     -10.732  13.707  20.283  1.00  0.00           N  
ATOM   3863  H   GLN A 238     -10.688  13.341  19.343  1.00  0.00           H  
ATOM   3864  CA  GLN A 238     -11.699  14.776  20.558  1.00  0.00           C  
ATOM   3865  HA  GLN A 238     -11.360  15.335  21.430  1.00  0.00           H  
ATOM   3866  C   GLN A 238     -13.102  14.249  20.905  1.00  0.00           C  
ATOM   3867  CB  GLN A 238     -11.745  15.742  19.359  1.00  0.00           C  
ATOM   3868  HB2 GLN A 238     -12.466  16.533  19.564  1.00  0.00           H  
ATOM   3869  HB3 GLN A 238     -12.073  15.201  18.472  1.00  0.00           H  
ATOM   3870  O   GLN A 238     -14.008  15.044  21.168  1.00  0.00           O  
ATOM   3871  CG  GLN A 238     -10.378  16.386  19.087  1.00  0.00           C  
ATOM   3872  HG2 GLN A 238     -10.087  16.979  19.954  1.00  0.00           H  
ATOM   3873  HG3 GLN A 238      -9.624  15.609  18.955  1.00  0.00           H  
ATOM   3874  CD  GLN A 238     -10.335  17.283  17.854  1.00  0.00           C  
ATOM   3875  NE2 GLN A 238      -9.151  17.683  17.443  1.00  0.00           N  
ATOM   3876 HE21 GLN A 238      -9.100  18.430  16.765  1.00  0.00           H  
ATOM   3877 HE22 GLN A 238      -8.332  17.316  17.906  1.00  0.00           H  
ATOM   3878  OE1 GLN A 238     -11.321  17.662  17.233  1.00  0.00           O  
ATOM   3879  N   GLU A 239     -13.315  12.932  20.881  1.00  0.00           N  
ATOM   3880  H   GLU A 239     -12.534  12.314  20.715  1.00  0.00           H  
ATOM   3881  CA  GLU A 239     -14.620  12.322  21.136  1.00  0.00           C  
ATOM   3882  HA  GLU A 239     -15.388  12.993  20.751  1.00  0.00           H  
ATOM   3883  C   GLU A 239     -14.891  12.147  22.628  1.00  0.00           C  
ATOM   3884  CB  GLU A 239     -14.765  10.991  20.387  1.00  0.00           C  
ATOM   3885  HB2 GLU A 239     -15.681  10.498  20.713  1.00  0.00           H  
ATOM   3886  HB3 GLU A 239     -13.918  10.339  20.596  1.00  0.00           H  
ATOM   3887  O   GLU A 239     -14.028  11.741  23.405  1.00  0.00           O  
ATOM   3888  CG  GLU A 239     -14.870  11.284  18.892  1.00  0.00           C  
ATOM   3889  HG2 GLU A 239     -14.014  11.883  18.581  1.00  0.00           H  
ATOM   3890  HG3 GLU A 239     -15.765  11.882  18.724  1.00  0.00           H  
ATOM   3891  CD  GLU A 239     -14.935  10.048  18.007  1.00  0.00           C  
ATOM   3892  OE1 GLU A 239     -14.631  10.212  16.802  1.00  0.00           O  
ATOM   3893  OE2 GLU A 239     -15.320   8.937  18.436  1.00  0.00           O  
ATOM   3894  N   ALA A 240     -16.135  12.406  23.038  1.00  0.00           N  
ATOM   3895  H   ALA A 240     -16.817  12.710  22.358  1.00  0.00           H  
ATOM   3896  CA  ALA A 240     -16.528  12.338  24.445  1.00  0.00           C  
ATOM   3897  HA  ALA A 240     -15.853  12.969  25.023  1.00  0.00           H  
ATOM   3898  C   ALA A 240     -16.436  10.917  25.036  1.00  0.00           C  
ATOM   3899  CB  ALA A 240     -17.950  12.900  24.563  1.00  0.00           C  
ATOM   3900  HB1 ALA A 240     -17.975  13.926  24.196  1.00  0.00           H  
ATOM   3901  HB2 ALA A 240     -18.644  12.290  23.985  1.00  0.00           H  
ATOM   3902  HB3 ALA A 240     -18.256  12.892  25.609  1.00  0.00           H  
ATOM   3903  O   ALA A 240     -16.231  10.758  26.236  1.00  0.00           O  
ATOM   3904  N   ASN A 241     -16.591   9.886  24.203  1.00  0.00           N  
ATOM   3905  H   ASN A 241     -16.731  10.086  23.223  1.00  0.00           H  
ATOM   3906  CA  ASN A 241     -16.549   8.468  24.571  1.00  0.00           C  
ATOM   3907  HA  ASN A 241     -16.586   8.393  25.658  1.00  0.00           H  
ATOM   3908  C   ASN A 241     -15.238   7.774  24.151  1.00  0.00           C  
ATOM   3909  CB  ASN A 241     -17.800   7.767  24.009  1.00  0.00           C  
ATOM   3910  HB2 ASN A 241     -17.827   6.745  24.387  1.00  0.00           H  
ATOM   3911  HB3 ASN A 241     -18.697   8.281  24.353  1.00  0.00           H  
ATOM   3912  O   ASN A 241     -15.200   6.546  24.035  1.00  0.00           O  
ATOM   3913  CG  ASN A 241     -17.818   7.731  22.488  1.00  0.00           C  
ATOM   3914  ND2 ASN A 241     -18.322   6.679  21.889  1.00  0.00           N  
ATOM   3915 HD21 ASN A 241     -18.602   5.866  22.419  1.00  0.00           H  
ATOM   3916 HD22 ASN A 241     -18.231   6.680  20.883  1.00  0.00           H  
ATOM   3917  OD1 ASN A 241     -17.410   8.658  21.813  1.00  0.00           O  
ATOM   3918  N   MET A 242     -14.178   8.545  23.902  1.00  0.00           N  
ATOM   3919  H   MET A 242     -14.274   9.546  23.994  1.00  0.00           H  
ATOM   3920  CA  MET A 242     -12.853   8.030  23.569  1.00  0.00           C  
ATOM   3921  HA  MET A 242     -12.926   7.484  22.629  1.00  0.00           H  
ATOM   3922  C   MET A 242     -12.331   7.077  24.656  1.00  0.00           C  
ATOM   3923  CB  MET A 242     -11.924   9.230  23.351  1.00  0.00           C  
ATOM   3924  HB2 MET A 242     -12.352   9.831  22.550  1.00  0.00           H  
ATOM   3925  HB3 MET A 242     -11.905   9.849  24.248  1.00  0.00           H  
ATOM   3926  O   MET A 242     -12.391   7.367  25.851  1.00  0.00           O  
ATOM   3927  CG  MET A 242     -10.492   8.858  22.954  1.00  0.00           C  
ATOM   3928  HG2 MET A 242     -10.533   8.052  22.221  1.00  0.00           H  
ATOM   3929  HG3 MET A 242     -10.049   9.723  22.460  1.00  0.00           H  
ATOM   3930  SD  MET A 242      -9.379   8.377  24.303  1.00  0.00           S  
ATOM   3931  CE  MET A 242      -9.189   9.973  25.138  1.00  0.00           C  
ATOM   3932  HE1 MET A 242     -10.139  10.279  25.576  1.00  0.00           H  
ATOM   3933  HE2 MET A 242      -8.444   9.883  25.929  1.00  0.00           H  
ATOM   3934  HE3 MET A 242      -8.865  10.729  24.423  1.00  0.00           H  
ATOM   3935  N   ASN A 243     -11.796   5.927  24.242  1.00  0.00           N  
ATOM   3936  H   ASN A 243     -11.770   5.740  23.250  1.00  0.00           H  
ATOM   3937  CA  ASN A 243     -11.166   4.964  25.135  1.00  0.00           C  
ATOM   3938  HA  ASN A 243     -11.616   5.077  26.121  1.00  0.00           H  
ATOM   3939  C   ASN A 243      -9.648   5.234  25.209  1.00  0.00           C  
ATOM   3940  CB  ASN A 243     -11.498   3.547  24.657  1.00  0.00           C  
ATOM   3941  HB2 ASN A 243     -12.581   3.438  24.602  1.00  0.00           H  
ATOM   3942  HB3 ASN A 243     -11.089   3.410  23.656  1.00  0.00           H  
ATOM   3943  O   ASN A 243      -8.948   5.042  24.207  1.00  0.00           O  
ATOM   3944  CG  ASN A 243     -10.920   2.471  25.558  1.00  0.00           C  
ATOM   3945  ND2 ASN A 243     -11.729   1.541  26.002  1.00  0.00           N  
ATOM   3946 HD21 ASN A 243     -12.698   1.536  25.718  1.00  0.00           H  
ATOM   3947 HD22 ASN A 243     -11.319   0.785  26.532  1.00  0.00           H  
ATOM   3948  OD1 ASN A 243      -9.741   2.445  25.872  1.00  0.00           O  
ATOM   3949  N   PRO A 244      -9.109   5.614  26.383  1.00  0.00           N  
ATOM   3950  CA  PRO A 244      -7.709   6.016  26.513  1.00  0.00           C  
ATOM   3951  HA  PRO A 244      -7.493   6.822  25.811  1.00  0.00           H  
ATOM   3952  C   PRO A 244      -6.721   4.877  26.231  1.00  0.00           C  
ATOM   3953  CB  PRO A 244      -7.577   6.556  27.941  1.00  0.00           C  
ATOM   3954  HB2 PRO A 244      -6.603   6.339  28.378  1.00  0.00           H  
ATOM   3955  HB3 PRO A 244      -7.753   7.631  27.935  1.00  0.00           H  
ATOM   3956  O   PRO A 244      -5.629   5.131  25.725  1.00  0.00           O  
ATOM   3957  CG  PRO A 244      -8.707   5.866  28.705  1.00  0.00           C  
ATOM   3958  HG2 PRO A 244      -8.392   4.867  29.007  1.00  0.00           H  
ATOM   3959  HG3 PRO A 244      -9.028   6.448  29.569  1.00  0.00           H  
ATOM   3960  CD  PRO A 244      -9.805   5.762  27.654  1.00  0.00           C  
ATOM   3961  HD2 PRO A 244     -10.394   6.679  27.638  1.00  0.00           H  
ATOM   3962  HD3 PRO A 244     -10.439   4.903  27.872  1.00  0.00           H  
ATOM   3963  N   THR A 245      -7.094   3.621  26.505  1.00  0.00           N  
ATOM   3964  H   THR A 245      -8.026   3.455  26.856  1.00  0.00           H  
ATOM   3965  CA  THR A 245      -6.269   2.449  26.174  1.00  0.00           C  
ATOM   3966  HA  THR A 245      -5.265   2.599  26.571  1.00  0.00           H  
ATOM   3967  C   THR A 245      -6.143   2.287  24.660  1.00  0.00           C  
ATOM   3968  CB  THR A 245      -6.849   1.169  26.799  1.00  0.00           C  
ATOM   3969  HB  THR A 245      -7.889   1.059  26.491  1.00  0.00           H  
ATOM   3970  O   THR A 245      -5.031   2.095  24.168  1.00  0.00           O  
ATOM   3971  CG2 THR A 245      -6.116  -0.117  26.420  1.00  0.00           C  
ATOM   3972 HG21 THR A 245      -5.068  -0.064  26.713  1.00  0.00           H  
ATOM   3973 HG22 THR A 245      -6.180  -0.282  25.345  1.00  0.00           H  
ATOM   3974 HG23 THR A 245      -6.586  -0.965  26.919  1.00  0.00           H  
ATOM   3975  OG1 THR A 245      -6.798   1.243  28.205  1.00  0.00           O  
ATOM   3976  HG1 THR A 245      -6.249   0.513  28.501  1.00  0.00           H  
ATOM   3977  N   LEU A 246      -7.254   2.402  23.919  1.00  0.00           N  
ATOM   3978  H   LEU A 246      -8.121   2.620  24.388  1.00  0.00           H  
ATOM   3979  CA  LEU A 246      -7.246   2.325  22.454  1.00  0.00           C  
ATOM   3980  HA  LEU A 246      -6.730   1.415  22.149  1.00  0.00           H  
ATOM   3981  C   LEU A 246      -6.458   3.481  21.838  1.00  0.00           C  
ATOM   3982  CB  LEU A 246      -8.682   2.318  21.893  1.00  0.00           C  
ATOM   3983  HB2 LEU A 246      -9.237   3.142  22.342  1.00  0.00           H  
ATOM   3984  HB3 LEU A 246      -8.633   2.512  20.822  1.00  0.00           H  
ATOM   3985  O   LEU A 246      -5.609   3.241  20.983  1.00  0.00           O  
ATOM   3986  CG  LEU A 246      -9.462   1.010  22.092  1.00  0.00           C  
ATOM   3987  HG  LEU A 246      -9.484   0.754  23.152  1.00  0.00           H  
ATOM   3988  CD1 LEU A 246     -10.898   1.158  21.588  1.00  0.00           C  
ATOM   3989 HD11 LEU A 246     -11.365   2.058  21.988  1.00  0.00           H  
ATOM   3990 HD12 LEU A 246     -11.483   0.292  21.898  1.00  0.00           H  
ATOM   3991 HD13 LEU A 246     -10.909   1.221  20.500  1.00  0.00           H  
ATOM   3992  CD2 LEU A 246      -8.841  -0.137  21.295  1.00  0.00           C  
ATOM   3993 HD21 LEU A 246      -8.788   0.129  20.239  1.00  0.00           H  
ATOM   3994 HD22 LEU A 246      -7.833  -0.346  21.652  1.00  0.00           H  
ATOM   3995 HD23 LEU A 246      -9.448  -1.036  21.406  1.00  0.00           H  
ATOM   3996  N   LEU A 247      -6.687   4.714  22.301  1.00  0.00           N  
ATOM   3997  H   LEU A 247      -7.411   4.847  22.992  1.00  0.00           H  
ATOM   3998  CA  LEU A 247      -5.978   5.885  21.787  1.00  0.00           C  
ATOM   3999  HA  LEU A 247      -6.133   5.924  20.709  1.00  0.00           H  
ATOM   4000  C   LEU A 247      -4.467   5.778  22.030  1.00  0.00           C  
ATOM   4001  CB  LEU A 247      -6.565   7.158  22.422  1.00  0.00           C  
ATOM   4002  HB2 LEU A 247      -7.632   7.203  22.200  1.00  0.00           H  
ATOM   4003  HB3 LEU A 247      -6.450   7.094  23.504  1.00  0.00           H  
ATOM   4004  O   LEU A 247      -3.683   5.991  21.106  1.00  0.00           O  
ATOM   4005  CG  LEU A 247      -5.898   8.458  21.929  1.00  0.00           C  
ATOM   4006  HG  LEU A 247      -4.821   8.403  22.088  1.00  0.00           H  
ATOM   4007  CD1 LEU A 247      -6.165   8.712  20.444  1.00  0.00           C  
ATOM   4008 HD11 LEU A 247      -5.730   9.664  20.141  1.00  0.00           H  
ATOM   4009 HD12 LEU A 247      -7.238   8.762  20.258  1.00  0.00           H  
ATOM   4010 HD13 LEU A 247      -5.724   7.924  19.834  1.00  0.00           H  
ATOM   4011  CD2 LEU A 247      -6.415   9.653  22.722  1.00  0.00           C  
ATOM   4012 HD21 LEU A 247      -7.480   9.791  22.533  1.00  0.00           H  
ATOM   4013 HD22 LEU A 247      -6.256   9.496  23.788  1.00  0.00           H  
ATOM   4014 HD23 LEU A 247      -5.883  10.556  22.422  1.00  0.00           H  
ATOM   4015  N   LYS A 248      -4.043   5.412  23.249  1.00  0.00           N  
ATOM   4016  H   LYS A 248      -4.726   5.258  23.977  1.00  0.00           H  
ATOM   4017  CA  LYS A 248      -2.612   5.283  23.568  1.00  0.00           C  
ATOM   4018  HA  LYS A 248      -2.127   6.201  23.238  1.00  0.00           H  
ATOM   4019  C   LYS A 248      -1.959   4.161  22.758  1.00  0.00           C  
ATOM   4020  CB  LYS A 248      -2.395   5.150  25.091  1.00  0.00           C  
ATOM   4021  HB2 LYS A 248      -2.990   5.916  25.588  1.00  0.00           H  
ATOM   4022  HB3 LYS A 248      -2.729   4.172  25.438  1.00  0.00           H  
ATOM   4023  O   LYS A 248      -0.857   4.359  22.252  1.00  0.00           O  
ATOM   4024  CG  LYS A 248      -0.913   5.372  25.466  1.00  0.00           C  
ATOM   4025  HG2 LYS A 248      -0.557   6.244  24.918  1.00  0.00           H  
ATOM   4026  HG3 LYS A 248      -0.327   4.513  25.140  1.00  0.00           H  
ATOM   4027  CD  LYS A 248      -0.645   5.627  26.968  1.00  0.00           C  
ATOM   4028  HD2 LYS A 248      -1.313   6.411  27.324  1.00  0.00           H  
ATOM   4029  HD3 LYS A 248      -0.827   4.711  27.530  1.00  0.00           H  
ATOM   4030  CE  LYS A 248       0.822   6.088  27.145  1.00  0.00           C  
ATOM   4031  HE2 LYS A 248       0.970   6.985  26.543  1.00  0.00           H  
ATOM   4032  HE3 LYS A 248       1.477   5.329  26.716  1.00  0.00           H  
ATOM   4033  NZ  LYS A 248       1.248   6.388  28.547  1.00  0.00           N  
ATOM   4034  HZ1 LYS A 248       2.249   6.508  28.611  1.00  0.00           H  
ATOM   4035  HZ2 LYS A 248       1.036   5.648  29.201  1.00  0.00           H  
ATOM   4036  HZ3 LYS A 248       0.869   7.264  28.877  1.00  0.00           H  
ATOM   4037  N   LEU A 249      -2.642   3.025  22.579  1.00  0.00           N  
ATOM   4038  H   LEU A 249      -3.552   2.928  23.006  1.00  0.00           H  
ATOM   4039  CA  LEU A 249      -2.153   1.948  21.714  1.00  0.00           C  
ATOM   4040  HA  LEU A 249      -1.153   1.677  22.051  1.00  0.00           H  
ATOM   4041  C   LEU A 249      -2.027   2.410  20.257  1.00  0.00           C  
ATOM   4042  CB  LEU A 249      -3.066   0.715  21.837  1.00  0.00           C  
ATOM   4043  HB2 LEU A 249      -4.078   0.998  21.548  1.00  0.00           H  
ATOM   4044  HB3 LEU A 249      -3.090   0.399  22.880  1.00  0.00           H  
ATOM   4045  O   LEU A 249      -0.992   2.165  19.651  1.00  0.00           O  
ATOM   4046  CG  LEU A 249      -2.623  -0.472  20.957  1.00  0.00           C  
ATOM   4047  HG  LEU A 249      -2.656  -0.177  19.909  1.00  0.00           H  
ATOM   4048  CD1 LEU A 249      -1.214  -0.978  21.275  1.00  0.00           C  
ATOM   4049 HD11 LEU A 249      -1.144  -1.291  22.317  1.00  0.00           H  
ATOM   4050 HD12 LEU A 249      -0.977  -1.825  20.631  1.00  0.00           H  
ATOM   4051 HD13 LEU A 249      -0.477  -0.202  21.067  1.00  0.00           H  
ATOM   4052  CD2 LEU A 249      -3.588  -1.638  21.145  1.00  0.00           C  
ATOM   4053 HD21 LEU A 249      -3.601  -1.956  22.188  1.00  0.00           H  
ATOM   4054 HD22 LEU A 249      -3.266  -2.462  20.507  1.00  0.00           H  
ATOM   4055 HD23 LEU A 249      -4.588  -1.330  20.841  1.00  0.00           H  
ATOM   4056  N   ALA A 250      -3.028   3.112  19.721  1.00  0.00           N  
ATOM   4057  H   ALA A 250      -3.863   3.264  20.269  1.00  0.00           H  
ATOM   4058  CA  ALA A 250      -3.021   3.619  18.350  1.00  0.00           C  
ATOM   4059  HA  ALA A 250      -2.906   2.790  17.652  1.00  0.00           H  
ATOM   4060  C   ALA A 250      -1.855   4.573  18.079  1.00  0.00           C  
ATOM   4061  CB  ALA A 250      -4.368   4.283  18.065  1.00  0.00           C  
ATOM   4062  HB1 ALA A 250      -4.487   5.184  18.667  1.00  0.00           H  
ATOM   4063  HB2 ALA A 250      -4.420   4.542  17.008  1.00  0.00           H  
ATOM   4064  HB3 ALA A 250      -5.173   3.586  18.298  1.00  0.00           H  
ATOM   4065  O   ALA A 250      -1.158   4.416  17.083  1.00  0.00           O  
ATOM   4066  N   LYS A 251      -1.588   5.525  18.984  1.00  0.00           N  
ATOM   4067  H   LYS A 251      -2.211   5.615  19.774  1.00  0.00           H  
ATOM   4068  CA  LYS A 251      -0.454   6.453  18.843  1.00  0.00           C  
ATOM   4069  HA  LYS A 251      -0.507   6.926  17.863  1.00  0.00           H  
ATOM   4070  C   LYS A 251       0.897   5.724  18.875  1.00  0.00           C  
ATOM   4071  CB  LYS A 251      -0.517   7.547  19.924  1.00  0.00           C  
ATOM   4072  HB2 LYS A 251      -0.532   7.090  20.913  1.00  0.00           H  
ATOM   4073  HB3 LYS A 251       0.386   8.151  19.832  1.00  0.00           H  
ATOM   4074  O   LYS A 251       1.768   6.012  18.056  1.00  0.00           O  
ATOM   4075  CG  LYS A 251      -1.721   8.491  19.772  1.00  0.00           C  
ATOM   4076  HG2 LYS A 251      -2.652   7.945  19.923  1.00  0.00           H  
ATOM   4077  HG3 LYS A 251      -1.723   8.880  18.753  1.00  0.00           H  
ATOM   4078  CD  LYS A 251      -1.659   9.673  20.757  1.00  0.00           C  
ATOM   4079  HD2 LYS A 251      -0.697  10.173  20.650  1.00  0.00           H  
ATOM   4080  HD3 LYS A 251      -1.757   9.305  21.778  1.00  0.00           H  
ATOM   4081  CE  LYS A 251      -2.785  10.674  20.449  1.00  0.00           C  
ATOM   4082  HE2 LYS A 251      -2.729  10.934  19.392  1.00  0.00           H  
ATOM   4083  HE3 LYS A 251      -3.750  10.194  20.615  1.00  0.00           H  
ATOM   4084  NZ  LYS A 251      -2.706  11.923  21.249  1.00  0.00           N  
ATOM   4085  HZ1 LYS A 251      -3.381  12.595  20.914  1.00  0.00           H  
ATOM   4086  HZ2 LYS A 251      -3.011  11.819  22.206  1.00  0.00           H  
ATOM   4087  HZ3 LYS A 251      -1.796  12.360  21.212  1.00  0.00           H  
ATOM   4088  N   LEU A 252       1.065   4.771  19.798  1.00  0.00           N  
ATOM   4089  H   LEU A 252       0.295   4.571  20.421  1.00  0.00           H  
ATOM   4090  CA  LEU A 252       2.291   3.973  19.917  1.00  0.00           C  
ATOM   4091  HA  LEU A 252       3.148   4.644  19.986  1.00  0.00           H  
ATOM   4092  C   LEU A 252       2.520   3.105  18.678  1.00  0.00           C  
ATOM   4093  CB  LEU A 252       2.224   3.089  21.174  1.00  0.00           C  
ATOM   4094  HB2 LEU A 252       2.999   2.324  21.110  1.00  0.00           H  
ATOM   4095  HB3 LEU A 252       1.262   2.578  21.185  1.00  0.00           H  
ATOM   4096  O   LEU A 252       3.583   3.186  18.067  1.00  0.00           O  
ATOM   4097  CG  LEU A 252       2.409   3.856  22.492  1.00  0.00           C  
ATOM   4098  HG  LEU A 252       1.779   4.746  22.501  1.00  0.00           H  
ATOM   4099  CD1 LEU A 252       2.007   2.958  23.660  1.00  0.00           C  
ATOM   4100 HD11 LEU A 252       2.641   2.071  23.688  1.00  0.00           H  
ATOM   4101 HD12 LEU A 252       0.967   2.660  23.525  1.00  0.00           H  
ATOM   4102 HD13 LEU A 252       2.095   3.515  24.592  1.00  0.00           H  
ATOM   4103  CD2 LEU A 252       3.862   4.273  22.712  1.00  0.00           C  
ATOM   4104 HD21 LEU A 252       4.495   3.386  22.740  1.00  0.00           H  
ATOM   4105 HD22 LEU A 252       3.954   4.815  23.654  1.00  0.00           H  
ATOM   4106 HD23 LEU A 252       4.194   4.925  21.904  1.00  0.00           H  
ATOM   4107  N   ASP A 253       1.517   2.316  18.295  1.00  0.00           N  
ATOM   4108  H   ASP A 253       0.657   2.324  18.823  1.00  0.00           H  
ATOM   4109  CA  ASP A 253       1.580   1.436  17.131  1.00  0.00           C  
ATOM   4110  HA  ASP A 253       2.405   0.734  17.252  1.00  0.00           H  
ATOM   4111  C   ASP A 253       1.821   2.229  15.841  1.00  0.00           C  
ATOM   4112  CB  ASP A 253       0.282   0.634  17.043  1.00  0.00           C  
ATOM   4113  HB2 ASP A 253       0.158   0.038  17.948  1.00  0.00           H  
ATOM   4114  HB3 ASP A 253      -0.564   1.316  16.961  1.00  0.00           H  
ATOM   4115  O   ASP A 253       2.695   1.876  15.049  1.00  0.00           O  
ATOM   4116  CG  ASP A 253       0.323  -0.283  15.827  1.00  0.00           C  
ATOM   4117  OD1 ASP A 253       0.914  -1.376  15.960  1.00  0.00           O  
ATOM   4118  OD2 ASP A 253      -0.211   0.139  14.777  1.00  0.00           O  
ATOM   4119  N   PHE A 254       1.142   3.370  15.665  1.00  0.00           N  
ATOM   4120  H   PHE A 254       0.418   3.616  16.324  1.00  0.00           H  
ATOM   4121  CA  PHE A 254       1.355   4.223  14.502  1.00  0.00           C  
ATOM   4122  HA  PHE A 254       1.096   3.633  13.623  1.00  0.00           H  
ATOM   4123  C   PHE A 254       2.824   4.639  14.374  1.00  0.00           C  
ATOM   4124  CB  PHE A 254       0.429   5.444  14.538  1.00  0.00           C  
ATOM   4125  HB2 PHE A 254      -0.587   5.106  14.743  1.00  0.00           H  
ATOM   4126  HB3 PHE A 254       0.731   6.112  15.344  1.00  0.00           H  
ATOM   4127  O   PHE A 254       3.411   4.444  13.308  1.00  0.00           O  
ATOM   4128  CG  PHE A 254       0.408   6.202  13.226  1.00  0.00           C  
ATOM   4129  CD1 PHE A 254       1.445   7.097  12.894  1.00  0.00           C  
ATOM   4130  HD1 PHE A 254       2.248   7.288  13.591  1.00  0.00           H  
ATOM   4131  CD2 PHE A 254      -0.643   5.980  12.316  1.00  0.00           C  
ATOM   4132  HD2 PHE A 254      -1.448   5.307  12.572  1.00  0.00           H  
ATOM   4133  CE1 PHE A 254       1.444   7.743  11.646  1.00  0.00           C  
ATOM   4134  HE1 PHE A 254       2.240   8.427  11.391  1.00  0.00           H  
ATOM   4135  CE2 PHE A 254      -0.648   6.630  11.071  1.00  0.00           C  
ATOM   4136  HE2 PHE A 254      -1.456   6.462  10.375  1.00  0.00           H  
ATOM   4137  CZ  PHE A 254       0.402   7.500  10.734  1.00  0.00           C  
ATOM   4138  HZ  PHE A 254       0.398   7.996   9.775  1.00  0.00           H  
ATOM   4139  N   ASN A 255       3.435   5.140  15.450  1.00  0.00           N  
ATOM   4140  H   ASN A 255       2.894   5.261  16.295  1.00  0.00           H  
ATOM   4141  CA  ASN A 255       4.842   5.545  15.454  1.00  0.00           C  
ATOM   4142  HA  ASN A 255       5.017   6.234  14.627  1.00  0.00           H  
ATOM   4143  C   ASN A 255       5.796   4.356  15.259  1.00  0.00           C  
ATOM   4144  CB  ASN A 255       5.143   6.275  16.771  1.00  0.00           C  
ATOM   4145  HB2 ASN A 255       6.218   6.433  16.848  1.00  0.00           H  
ATOM   4146  HB3 ASN A 255       4.824   5.658  17.611  1.00  0.00           H  
ATOM   4147  O   ASN A 255       6.817   4.494  14.589  1.00  0.00           O  
ATOM   4148  CG  ASN A 255       4.479   7.634  16.873  1.00  0.00           C  
ATOM   4149  ND2 ASN A 255       4.568   8.245  18.029  1.00  0.00           N  
ATOM   4150 HD21 ASN A 255       5.038   7.807  18.808  1.00  0.00           H  
ATOM   4151 HD22 ASN A 255       4.137   9.155  18.109  1.00  0.00           H  
ATOM   4152  OD1 ASN A 255       3.915   8.171  15.933  1.00  0.00           O  
ATOM   4153  N   MET A 256       5.463   3.181  15.801  1.00  0.00           N  
ATOM   4154  H   MET A 256       4.618   3.128  16.352  1.00  0.00           H  
ATOM   4155  CA  MET A 256       6.243   1.954  15.606  1.00  0.00           C  
ATOM   4156  HA  MET A 256       7.278   2.143  15.889  1.00  0.00           H  
ATOM   4157  C   MET A 256       6.258   1.510  14.143  1.00  0.00           C  
ATOM   4158  CB  MET A 256       5.677   0.824  16.477  1.00  0.00           C  
ATOM   4159  HB2 MET A 256       4.596   0.758  16.352  1.00  0.00           H  
ATOM   4160  HB3 MET A 256       6.116  -0.118  16.151  1.00  0.00           H  
ATOM   4161  O   MET A 256       7.318   1.235  13.586  1.00  0.00           O  
ATOM   4162  CG  MET A 256       6.006   1.025  17.956  1.00  0.00           C  
ATOM   4163  HG2 MET A 256       5.743   2.039  18.256  1.00  0.00           H  
ATOM   4164  HG3 MET A 256       7.087   0.923  18.054  1.00  0.00           H  
ATOM   4165  SD  MET A 256       5.217  -0.133  19.110  1.00  0.00           S  
ATOM   4166  CE  MET A 256       5.668  -1.721  18.360  1.00  0.00           C  
ATOM   4167  HE1 MET A 256       6.717  -1.716  18.062  1.00  0.00           H  
ATOM   4168  HE2 MET A 256       5.488  -2.525  19.073  1.00  0.00           H  
ATOM   4169  HE3 MET A 256       5.050  -1.890  17.478  1.00  0.00           H  
ATOM   4170  N   VAL A 257       5.093   1.481  13.500  1.00  0.00           N  
ATOM   4171  H   VAL A 257       4.252   1.675  14.024  1.00  0.00           H  
ATOM   4172  CA  VAL A 257       4.976   1.151  12.076  1.00  0.00           C  
ATOM   4173  HA  VAL A 257       5.500   0.214  11.887  1.00  0.00           H  
ATOM   4174  C   VAL A 257       5.658   2.223  11.214  1.00  0.00           C  
ATOM   4175  CB  VAL A 257       3.494   0.950  11.709  1.00  0.00           C  
ATOM   4176  HB  VAL A 257       2.939   1.843  11.999  1.00  0.00           H  
ATOM   4177  O   VAL A 257       6.385   1.880  10.287  1.00  0.00           O  
ATOM   4178  CG1 VAL A 257       3.303   0.724  10.208  1.00  0.00           C  
ATOM   4179 HG11 VAL A 257       3.935  -0.096   9.866  1.00  0.00           H  
ATOM   4180 HG12 VAL A 257       3.573   1.635   9.675  1.00  0.00           H  
ATOM   4181 HG13 VAL A 257       2.261   0.491   9.989  1.00  0.00           H  
ATOM   4182  CG2 VAL A 257       2.872  -0.240  12.448  1.00  0.00           C  
ATOM   4183 HG21 VAL A 257       2.893  -0.086  13.526  1.00  0.00           H  
ATOM   4184 HG22 VAL A 257       1.829  -0.368  12.158  1.00  0.00           H  
ATOM   4185 HG23 VAL A 257       3.423  -1.155  12.230  1.00  0.00           H  
ATOM   4186  N   GLN A 258       5.510   3.510  11.555  1.00  0.00           N  
ATOM   4187  H   GLN A 258       4.928   3.737  12.348  1.00  0.00           H  
ATOM   4188  CA  GLN A 258       6.198   4.609  10.864  1.00  0.00           C  
ATOM   4189  HA  GLN A 258       5.926   4.580   9.809  1.00  0.00           H  
ATOM   4190  C   GLN A 258       7.726   4.472  10.950  1.00  0.00           C  
ATOM   4191  CB  GLN A 258       5.735   5.954  11.451  1.00  0.00           C  
ATOM   4192  HB2 GLN A 258       5.989   5.987  12.510  1.00  0.00           H  
ATOM   4193  HB3 GLN A 258       4.653   6.036  11.352  1.00  0.00           H  
ATOM   4194  O   GLN A 258       8.413   4.700   9.964  1.00  0.00           O  
ATOM   4195  CG  GLN A 258       6.384   7.161  10.752  1.00  0.00           C  
ATOM   4196  HG2 GLN A 258       7.470   7.078  10.788  1.00  0.00           H  
ATOM   4197  HG3 GLN A 258       6.084   7.184   9.705  1.00  0.00           H  
ATOM   4198  CD  GLN A 258       6.015   8.471  11.434  1.00  0.00           C  
ATOM   4199  NE2 GLN A 258       5.075   9.220  10.899  1.00  0.00           N  
ATOM   4200 HE21 GLN A 258       4.608   8.906  10.061  1.00  0.00           H  
ATOM   4201 HE22 GLN A 258       4.863  10.108  11.331  1.00  0.00           H  
ATOM   4202  OE1 GLN A 258       6.562   8.806  12.473  1.00  0.00           O  
ATOM   4203  N   SER A 259       8.266   4.060  12.098  1.00  0.00           N  
ATOM   4204  H   SER A 259       7.658   3.947  12.896  1.00  0.00           H  
ATOM   4205  CA  SER A 259       9.701   3.810  12.284  1.00  0.00           C  
ATOM   4206  HA  SER A 259      10.256   4.731  12.105  1.00  0.00           H  
ATOM   4207  C   SER A 259      10.239   2.734  11.327  1.00  0.00           C  
ATOM   4208  CB  SER A 259       9.906   3.384  13.736  1.00  0.00           C  
ATOM   4209  HB2 SER A 259       9.541   4.168  14.399  1.00  0.00           H  
ATOM   4210  HB3 SER A 259       9.344   2.471  13.934  1.00  0.00           H  
ATOM   4211  O   SER A 259      11.280   2.920  10.693  1.00  0.00           O  
ATOM   4212  OG  SER A 259      11.255   3.133  14.019  1.00  0.00           O  
ATOM   4213  HG  SER A 259      11.559   3.871  14.553  1.00  0.00           H  
ATOM   4214  N   ILE A 260       9.484   1.641  11.149  1.00  0.00           N  
ATOM   4215  H   ILE A 260       8.632   1.562  11.685  1.00  0.00           H  
ATOM   4216  CA  ILE A 260       9.793   0.597  10.158  1.00  0.00           C  
ATOM   4217  HA  ILE A 260      10.801   0.224  10.342  1.00  0.00           H  
ATOM   4218  C   ILE A 260       9.789   1.196   8.750  1.00  0.00           C  
ATOM   4219  CB  ILE A 260       8.797  -0.582  10.276  1.00  0.00           C  
ATOM   4220  HB  ILE A 260       7.781  -0.191  10.214  1.00  0.00           H  
ATOM   4221  O   ILE A 260      10.731   0.987   7.987  1.00  0.00           O  
ATOM   4222  CG1 ILE A 260       8.968  -1.274  11.646  1.00  0.00           C  
ATOM   4223 HG12 ILE A 260       9.945  -1.755  11.691  1.00  0.00           H  
ATOM   4224 HG13 ILE A 260       8.932  -0.527  12.440  1.00  0.00           H  
ATOM   4225  CG2 ILE A 260       8.973  -1.593   9.127  1.00  0.00           C  
ATOM   4226 HG21 ILE A 260       9.993  -1.977   9.109  1.00  0.00           H  
ATOM   4227 HG22 ILE A 260       8.273  -2.423   9.225  1.00  0.00           H  
ATOM   4228 HG23 ILE A 260       8.765  -1.120   8.167  1.00  0.00           H  
ATOM   4229  CD1 ILE A 260       7.885  -2.311  11.959  1.00  0.00           C  
ATOM   4230 HD11 ILE A 260       7.975  -2.621  13.000  1.00  0.00           H  
ATOM   4231 HD12 ILE A 260       8.015  -3.188  11.325  1.00  0.00           H  
ATOM   4232 HD13 ILE A 260       6.897  -1.877  11.804  1.00  0.00           H  
ATOM   4233  N   HIS A 261       8.761   1.985   8.431  1.00  0.00           N  
ATOM   4234  H   HIS A 261       8.015   2.110   9.101  1.00  0.00           H  
ATOM   4235  CA  HIS A 261       8.633   2.616   7.123  1.00  0.00           C  
ATOM   4236  HA  HIS A 261       8.711   1.827   6.375  1.00  0.00           H  
ATOM   4237  C   HIS A 261       9.775   3.592   6.818  1.00  0.00           C  
ATOM   4238  CB  HIS A 261       7.265   3.311   7.012  1.00  0.00           C  
ATOM   4239  HB2 HIS A 261       7.247   3.886   6.086  1.00  0.00           H  
ATOM   4240  HB3 HIS A 261       7.160   4.030   7.824  1.00  0.00           H  
ATOM   4241  O   HIS A 261      10.322   3.582   5.723  1.00  0.00           O  
ATOM   4242  CG  HIS A 261       6.051   2.407   7.021  1.00  0.00           C  
ATOM   4243  CD2 HIS A 261       6.031   1.054   6.816  1.00  0.00           C  
ATOM   4244  HD2 HIS A 261       6.887   0.430   6.609  1.00  0.00           H  
ATOM   4245  ND1 HIS A 261       4.736   2.850   7.211  1.00  0.00           N  
ATOM   4246  CE1 HIS A 261       3.967   1.760   7.104  1.00  0.00           C  
ATOM   4247  HE1 HIS A 261       2.892   1.754   7.214  1.00  0.00           H  
ATOM   4248  NE2 HIS A 261       4.711   0.667   6.886  1.00  0.00           N  
ATOM   4249  HE2 HIS A 261       4.341  -0.270   6.813  1.00  0.00           H  
ATOM   4250  N   GLN A 262      10.203   4.388   7.795  1.00  0.00           N  
ATOM   4251  H   GLN A 262       9.703   4.369   8.672  1.00  0.00           H  
ATOM   4252  CA  GLN A 262      11.335   5.310   7.661  1.00  0.00           C  
ATOM   4253  HA  GLN A 262      11.148   6.004   6.842  1.00  0.00           H  
ATOM   4254  C   GLN A 262      12.644   4.587   7.352  1.00  0.00           C  
ATOM   4255  CB  GLN A 262      11.488   6.096   8.962  1.00  0.00           C  
ATOM   4256  HB2 GLN A 262      11.411   5.415   9.810  1.00  0.00           H  
ATOM   4257  HB3 GLN A 262      12.464   6.579   8.990  1.00  0.00           H  
ATOM   4258  O   GLN A 262      13.412   5.036   6.500  1.00  0.00           O  
ATOM   4259  CG  GLN A 262      10.419   7.177   9.068  1.00  0.00           C  
ATOM   4260  HG2 GLN A 262      10.574   7.903   8.269  1.00  0.00           H  
ATOM   4261  HG3 GLN A 262       9.426   6.747   8.934  1.00  0.00           H  
ATOM   4262  CD  GLN A 262      10.447   7.910  10.397  1.00  0.00           C  
ATOM   4263  NE2 GLN A 262       9.675   8.964  10.481  1.00  0.00           N  
ATOM   4264 HE21 GLN A 262       9.694   9.531  11.317  1.00  0.00           H  
ATOM   4265 HE22 GLN A 262       9.077   9.190   9.700  1.00  0.00           H  
ATOM   4266  OE1 GLN A 262      11.135   7.563  11.349  1.00  0.00           O  
ATOM   4267  N   LYS A 263      12.889   3.449   8.009  1.00  0.00           N  
ATOM   4268  H   LYS A 263      12.226   3.137   8.704  1.00  0.00           H  
ATOM   4269  CA  LYS A 263      14.062   2.628   7.713  1.00  0.00           C  
ATOM   4270  HA  LYS A 263      14.950   3.252   7.822  1.00  0.00           H  
ATOM   4271  C   LYS A 263      14.046   2.141   6.260  1.00  0.00           C  
ATOM   4272  CB  LYS A 263      14.137   1.477   8.718  1.00  0.00           C  
ATOM   4273  HB2 LYS A 263      13.248   0.853   8.632  1.00  0.00           H  
ATOM   4274  HB3 LYS A 263      14.185   1.883   9.729  1.00  0.00           H  
ATOM   4275  O   LYS A 263      15.048   2.297   5.565  1.00  0.00           O  
ATOM   4276  CG  LYS A 263      15.383   0.634   8.444  1.00  0.00           C  
ATOM   4277  HG2 LYS A 263      16.272   1.257   8.536  1.00  0.00           H  
ATOM   4278  HG3 LYS A 263      15.337   0.232   7.432  1.00  0.00           H  
ATOM   4279  CD  LYS A 263      15.477  -0.538   9.413  1.00  0.00           C  
ATOM   4280  HD2 LYS A 263      14.563  -1.128   9.355  1.00  0.00           H  
ATOM   4281  HD3 LYS A 263      15.624  -0.167  10.427  1.00  0.00           H  
ATOM   4282  CE  LYS A 263      16.673  -1.368   8.953  1.00  0.00           C  
ATOM   4283  HE2 LYS A 263      17.570  -0.752   8.998  1.00  0.00           H  
ATOM   4284  HE3 LYS A 263      16.530  -1.625   7.903  1.00  0.00           H  
ATOM   4285  NZ  LYS A 263      16.824  -2.592   9.765  1.00  0.00           N  
ATOM   4286  HZ1 LYS A 263      17.582  -3.135   9.379  1.00  0.00           H  
ATOM   4287  HZ2 LYS A 263      17.023  -2.344  10.723  1.00  0.00           H  
ATOM   4288  HZ3 LYS A 263      15.970  -3.129   9.715  1.00  0.00           H  
ATOM   4289  N   GLU A 264      12.912   1.602   5.807  1.00  0.00           N  
ATOM   4290  H   GLU A 264      12.133   1.525   6.445  1.00  0.00           H  
ATOM   4291  CA  GLU A 264      12.718   1.152   4.420  1.00  0.00           C  
ATOM   4292  HA  GLU A 264      13.451   0.383   4.175  1.00  0.00           H  
ATOM   4293  C   GLU A 264      12.923   2.311   3.428  1.00  0.00           C  
ATOM   4294  CB  GLU A 264      11.307   0.556   4.253  1.00  0.00           C  
ATOM   4295  HB2 GLU A 264      10.579   1.301   4.573  1.00  0.00           H  
ATOM   4296  HB3 GLU A 264      11.138   0.349   3.196  1.00  0.00           H  
ATOM   4297  O   GLU A 264      13.674   2.171   2.465  1.00  0.00           O  
ATOM   4298  CG  GLU A 264      11.071  -0.748   5.039  1.00  0.00           C  
ATOM   4299  HG2 GLU A 264      11.435  -0.630   6.059  1.00  0.00           H  
ATOM   4300  HG3 GLU A 264      11.655  -1.544   4.578  1.00  0.00           H  
ATOM   4301  CD  GLU A 264       9.590  -1.175   5.096  1.00  0.00           C  
ATOM   4302  OE1 GLU A 264       9.272  -2.172   5.786  1.00  0.00           O  
ATOM   4303  OE2 GLU A 264       8.705  -0.529   4.486  1.00  0.00           O  
ATOM   4304  N   ILE A 265      12.335   3.486   3.696  1.00  0.00           N  
ATOM   4305  H   ILE A 265      11.705   3.529   4.484  1.00  0.00           H  
ATOM   4306  CA  ILE A 265      12.515   4.703   2.885  1.00  0.00           C  
ATOM   4307  HA  ILE A 265      12.132   4.513   1.882  1.00  0.00           H  
ATOM   4308  C   ILE A 265      13.995   5.051   2.739  1.00  0.00           C  
ATOM   4309  CB  ILE A 265      11.737   5.899   3.489  1.00  0.00           C  
ATOM   4310  HB  ILE A 265      11.940   5.940   4.559  1.00  0.00           H  
ATOM   4311  O   ILE A 265      14.435   5.358   1.635  1.00  0.00           O  
ATOM   4312  CG1 ILE A 265      10.221   5.722   3.277  1.00  0.00           C  
ATOM   4313 HG12 ILE A 265       9.952   4.682   3.459  1.00  0.00           H  
ATOM   4314 HG13 ILE A 265       9.972   5.951   2.241  1.00  0.00           H  
ATOM   4315  CG2 ILE A 265      12.168   7.247   2.870  1.00  0.00           C  
ATOM   4316 HG21 ILE A 265      11.559   8.059   3.267  1.00  0.00           H  
ATOM   4317 HG22 ILE A 265      12.058   7.213   1.786  1.00  0.00           H  
ATOM   4318 HG23 ILE A 265      13.204   7.472   3.121  1.00  0.00           H  
ATOM   4319  CD1 ILE A 265       9.361   6.591   4.207  1.00  0.00           C  
ATOM   4320 HD11 ILE A 265       9.575   7.651   4.071  1.00  0.00           H  
ATOM   4321 HD12 ILE A 265       8.308   6.422   3.984  1.00  0.00           H  
ATOM   4322 HD13 ILE A 265       9.545   6.318   5.246  1.00  0.00           H  
ATOM   4323  N   GLY A 266      14.779   5.004   3.818  1.00  0.00           N  
ATOM   4324  H   GLY A 266      14.369   4.764   4.710  1.00  0.00           H  
ATOM   4325  CA  GLY A 266      16.196   5.350   3.741  1.00  0.00           C  
ATOM   4326  HA2 GLY A 266      16.600   5.442   4.749  1.00  0.00           H  
ATOM   4327  HA3 GLY A 266      16.290   6.306   3.226  1.00  0.00           H  
ATOM   4328  C   GLY A 266      17.037   4.351   2.948  1.00  0.00           C  
ATOM   4329  O   GLY A 266      17.961   4.753   2.236  1.00  0.00           O  
ATOM   4330  N   GLU A 267      16.713   3.060   3.027  1.00  0.00           N  
ATOM   4331  H   GLU A 267      15.933   2.796   3.613  1.00  0.00           H  
ATOM   4332  CA  GLU A 267      17.344   2.016   2.210  1.00  0.00           C  
ATOM   4333  HA  GLU A 267      18.427   2.112   2.285  1.00  0.00           H  
ATOM   4334  C   GLU A 267      16.998   2.202   0.720  1.00  0.00           C  
ATOM   4335  CB  GLU A 267      16.947   0.620   2.745  1.00  0.00           C  
ATOM   4336  HB2 GLU A 267      15.862   0.563   2.833  1.00  0.00           H  
ATOM   4337  HB3 GLU A 267      17.279  -0.137   2.034  1.00  0.00           H  
ATOM   4338  O   GLU A 267      17.894   2.207  -0.131  1.00  0.00           O  
ATOM   4339  CG  GLU A 267      17.598   0.322   4.115  1.00  0.00           C  
ATOM   4340  HG2 GLU A 267      18.678   0.282   3.972  1.00  0.00           H  
ATOM   4341  HG3 GLU A 267      17.402   1.154   4.791  1.00  0.00           H  
ATOM   4342  CD  GLU A 267      17.140  -0.981   4.815  1.00  0.00           C  
ATOM   4343  OE1 GLU A 267      17.629  -1.232   5.949  1.00  0.00           O  
ATOM   4344  OE2 GLU A 267      16.338  -1.757   4.258  1.00  0.00           O  
ATOM   4345  N   LEU A 268      15.725   2.466   0.416  1.00  0.00           N  
ATOM   4346  H   LEU A 268      15.049   2.441   1.166  1.00  0.00           H  
ATOM   4347  CA  LEU A 268      15.228   2.720  -0.938  1.00  0.00           C  
ATOM   4348  HA  LEU A 268      15.569   1.918  -1.593  1.00  0.00           H  
ATOM   4349  C   LEU A 268      15.766   4.032  -1.526  1.00  0.00           C  
ATOM   4350  CB  LEU A 268      13.689   2.715  -0.903  1.00  0.00           C  
ATOM   4351  HB2 LEU A 268      13.306   3.095  -1.849  1.00  0.00           H  
ATOM   4352  HB3 LEU A 268      13.361   3.396  -0.117  1.00  0.00           H  
ATOM   4353  O   LEU A 268      16.132   4.068  -2.697  1.00  0.00           O  
ATOM   4354  CG  LEU A 268      13.088   1.318  -0.654  1.00  0.00           C  
ATOM   4355  HG  LEU A 268      13.634   0.807   0.140  1.00  0.00           H  
ATOM   4356  CD1 LEU A 268      11.629   1.442  -0.224  1.00  0.00           C  
ATOM   4357 HD11 LEU A 268      11.569   2.052   0.678  1.00  0.00           H  
ATOM   4358 HD12 LEU A 268      11.230   0.453   0.000  1.00  0.00           H  
ATOM   4359 HD13 LEU A 268      11.045   1.896  -1.024  1.00  0.00           H  
ATOM   4360  CD2 LEU A 268      13.140   0.457  -1.917  1.00  0.00           C  
ATOM   4361 HD21 LEU A 268      12.679  -0.511  -1.720  1.00  0.00           H  
ATOM   4362 HD22 LEU A 268      12.604   0.943  -2.732  1.00  0.00           H  
ATOM   4363 HD23 LEU A 268      14.173   0.283  -2.217  1.00  0.00           H  
ATOM   4364  N   ALA A 269      15.892   5.092  -0.726  1.00  0.00           N  
ATOM   4365  H   ALA A 269      15.521   5.027   0.211  1.00  0.00           H  
ATOM   4366  CA  ALA A 269      16.464   6.368  -1.158  1.00  0.00           C  
ATOM   4367  HA  ALA A 269      15.935   6.721  -2.043  1.00  0.00           H  
ATOM   4368  C   ALA A 269      17.929   6.222  -1.574  1.00  0.00           C  
ATOM   4369  CB  ALA A 269      16.282   7.400  -0.040  1.00  0.00           C  
ATOM   4370  HB1 ALA A 269      16.799   7.073   0.862  1.00  0.00           H  
ATOM   4371  HB2 ALA A 269      16.683   8.363  -0.357  1.00  0.00           H  
ATOM   4372  HB3 ALA A 269      15.220   7.516   0.177  1.00  0.00           H  
ATOM   4373  O   ALA A 269      18.342   6.778  -2.591  1.00  0.00           O  
ATOM   4374  N   ARG A 270      18.704   5.418  -0.836  1.00  0.00           N  
ATOM   4375  H   ARG A 270      18.296   4.986  -0.019  1.00  0.00           H  
ATOM   4376  CA  ARG A 270      20.096   5.118  -1.194  1.00  0.00           C  
ATOM   4377  HA  ARG A 270      20.633   6.055  -1.340  1.00  0.00           H  
ATOM   4378  C   ARG A 270      20.180   4.358  -2.513  1.00  0.00           C  
ATOM   4379  CB  ARG A 270      20.744   4.332  -0.052  1.00  0.00           C  
ATOM   4380  HB2 ARG A 270      20.274   3.352   0.033  1.00  0.00           H  
ATOM   4381  HB3 ARG A 270      20.577   4.877   0.877  1.00  0.00           H  
ATOM   4382  O   ARG A 270      21.020   4.679  -3.356  1.00  0.00           O  
ATOM   4383  CG  ARG A 270      22.255   4.160  -0.277  1.00  0.00           C  
ATOM   4384  HG2 ARG A 270      22.439   3.672  -1.234  1.00  0.00           H  
ATOM   4385  HG3 ARG A 270      22.731   5.140  -0.292  1.00  0.00           H  
ATOM   4386  CD  ARG A 270      22.886   3.300   0.821  1.00  0.00           C  
ATOM   4387  HD2 ARG A 270      23.954   3.215   0.621  1.00  0.00           H  
ATOM   4388  HD3 ARG A 270      22.450   2.303   0.766  1.00  0.00           H  
ATOM   4389  NE  ARG A 270      22.690   3.903   2.155  1.00  0.00           N  
ATOM   4390  HE  ARG A 270      22.890   4.891   2.222  1.00  0.00           H  
ATOM   4391  NH1 ARG A 270      21.818   2.073   3.251  1.00  0.00           N  
ATOM   4392 HH11 ARG A 270      21.319   1.692   4.042  1.00  0.00           H  
ATOM   4393 HH12 ARG A 270      21.916   1.528   2.406  1.00  0.00           H  
ATOM   4394  NH2 ARG A 270      21.927   4.043   4.291  1.00  0.00           N  
ATOM   4395 HH21 ARG A 270      22.038   5.046   4.262  1.00  0.00           H  
ATOM   4396 HH22 ARG A 270      21.430   3.634   5.070  1.00  0.00           H  
ATOM   4397  CZ  ARG A 270      22.153   3.335   3.221  1.00  0.00           C  
ATOM   4398  N   TRP A 271      19.317   3.358  -2.696  1.00  0.00           N  
ATOM   4399  H   TRP A 271      18.660   3.142  -1.960  1.00  0.00           H  
ATOM   4400  CA  TRP A 271      19.216   2.646  -3.967  1.00  0.00           C  
ATOM   4401  HA  TRP A 271      20.184   2.208  -4.211  1.00  0.00           H  
ATOM   4402  C   TRP A 271      18.877   3.611  -5.110  1.00  0.00           C  
ATOM   4403  CB  TRP A 271      18.188   1.509  -3.871  1.00  0.00           C  
ATOM   4404  HB2 TRP A 271      18.647   0.646  -3.388  1.00  0.00           H  
ATOM   4405  HB3 TRP A 271      17.349   1.827  -3.252  1.00  0.00           H  
ATOM   4406  O   TRP A 271      19.591   3.629  -6.111  1.00  0.00           O  
ATOM   4407  CG  TRP A 271      17.649   1.107  -5.207  1.00  0.00           C  
ATOM   4408  CD1 TRP A 271      18.386   0.597  -6.219  1.00  0.00           C  
ATOM   4409  HD1 TRP A 271      19.442   0.383  -6.161  1.00  0.00           H  
ATOM   4410  CD2 TRP A 271      16.329   1.396  -5.766  1.00  0.00           C  
ATOM   4411  CE2 TRP A 271      16.343   1.028  -7.143  1.00  0.00           C  
ATOM   4412  CE3 TRP A 271      15.146   1.986  -5.272  1.00  0.00           C  
ATOM   4413  HE3 TRP A 271      15.100   2.305  -4.241  1.00  0.00           H  
ATOM   4414  NE1 TRP A 271      17.630   0.586  -7.371  1.00  0.00           N  
ATOM   4415  HE1 TRP A 271      18.015   0.408  -8.288  1.00  0.00           H  
ATOM   4416  CH2 TRP A 271      14.063   1.756  -7.448  1.00  0.00           C  
ATOM   4417  HH2 TRP A 271      13.202   1.908  -8.082  1.00  0.00           H  
ATOM   4418  CZ2 TRP A 271      15.227   1.176  -7.975  1.00  0.00           C  
ATOM   4419  HZ2 TRP A 271      15.268   0.893  -9.016  1.00  0.00           H  
ATOM   4420  CZ3 TRP A 271      14.026   2.170  -6.105  1.00  0.00           C  
ATOM   4421  HZ3 TRP A 271      13.133   2.634  -5.714  1.00  0.00           H  
ATOM   4422  N   TRP A 272      17.848   4.441  -4.943  1.00  0.00           N  
ATOM   4423  H   TRP A 272      17.294   4.357  -4.102  1.00  0.00           H  
ATOM   4424  CA  TRP A 272      17.369   5.349  -5.979  1.00  0.00           C  
ATOM   4425  HA  TRP A 272      17.058   4.759  -6.841  1.00  0.00           H  
ATOM   4426  C   TRP A 272      18.459   6.311  -6.458  1.00  0.00           C  
ATOM   4427  CB  TRP A 272      16.152   6.106  -5.453  1.00  0.00           C  
ATOM   4428  HB2 TRP A 272      15.425   5.381  -5.087  1.00  0.00           H  
ATOM   4429  HB3 TRP A 272      16.450   6.737  -4.616  1.00  0.00           H  
ATOM   4430  O   TRP A 272      18.740   6.362  -7.653  1.00  0.00           O  
ATOM   4431  CG  TRP A 272      15.475   6.944  -6.485  1.00  0.00           C  
ATOM   4432  CD1 TRP A 272      15.420   8.291  -6.510  1.00  0.00           C  
ATOM   4433  HD1 TRP A 272      15.881   8.944  -5.783  1.00  0.00           H  
ATOM   4434  CD2 TRP A 272      14.805   6.503  -7.702  1.00  0.00           C  
ATOM   4435  CE2 TRP A 272      14.323   7.652  -8.397  1.00  0.00           C  
ATOM   4436  CE3 TRP A 272      14.581   5.243  -8.294  1.00  0.00           C  
ATOM   4437  HE3 TRP A 272      14.938   4.353  -7.797  1.00  0.00           H  
ATOM   4438  NE1 TRP A 272      14.686   8.712  -7.600  1.00  0.00           N  
ATOM   4439  HE1 TRP A 272      14.439   9.678  -7.764  1.00  0.00           H  
ATOM   4440  CH2 TRP A 272      13.428   6.285 -10.174  1.00  0.00           C  
ATOM   4441  HH2 TRP A 272      12.892   6.183 -11.106  1.00  0.00           H  
ATOM   4442  CZ2 TRP A 272      13.638   7.557  -9.615  1.00  0.00           C  
ATOM   4443  HZ2 TRP A 272      13.280   8.442 -10.119  1.00  0.00           H  
ATOM   4444  CZ3 TRP A 272      13.903   5.135  -9.521  1.00  0.00           C  
ATOM   4445  HZ3 TRP A 272      13.738   4.165  -9.966  1.00  0.00           H  
ATOM   4446  N   VAL A 273      19.170   6.966  -5.536  1.00  0.00           N  
ATOM   4447  H   VAL A 273      18.892   6.880  -4.569  1.00  0.00           H  
ATOM   4448  CA  VAL A 273      20.299   7.858  -5.866  1.00  0.00           C  
ATOM   4449  HA  VAL A 273      19.953   8.630  -6.553  1.00  0.00           H  
ATOM   4450  C   VAL A 273      21.437   7.110  -6.576  1.00  0.00           C  
ATOM   4451  CB  VAL A 273      20.811   8.546  -4.584  1.00  0.00           C  
ATOM   4452  HB  VAL A 273      21.032   7.783  -3.837  1.00  0.00           H  
ATOM   4453  O   VAL A 273      22.097   7.658  -7.459  1.00  0.00           O  
ATOM   4454  CG1 VAL A 273      22.080   9.378  -4.811  1.00  0.00           C  
ATOM   4455 HG11 VAL A 273      22.915   8.733  -5.083  1.00  0.00           H  
ATOM   4456 HG12 VAL A 273      22.340   9.908  -3.895  1.00  0.00           H  
ATOM   4457 HG13 VAL A 273      21.900  10.102  -5.605  1.00  0.00           H  
ATOM   4458  CG2 VAL A 273      19.748   9.494  -4.018  1.00  0.00           C  
ATOM   4459 HG21 VAL A 273      18.815   8.959  -3.840  1.00  0.00           H  
ATOM   4460 HG22 VAL A 273      19.555  10.301  -4.725  1.00  0.00           H  
ATOM   4461 HG23 VAL A 273      20.095   9.917  -3.075  1.00  0.00           H  
ATOM   4462  N   THR A 274      21.663   5.834  -6.241  1.00  0.00           N  
ATOM   4463  H   THR A 274      21.061   5.411  -5.550  1.00  0.00           H  
ATOM   4464  CA  THR A 274      22.698   5.008  -6.894  1.00  0.00           C  
ATOM   4465  HA  THR A 274      23.641   5.554  -6.868  1.00  0.00           H  
ATOM   4466  C   THR A 274      22.379   4.740  -8.368  1.00  0.00           C  
ATOM   4467  CB  THR A 274      22.903   3.678  -6.149  1.00  0.00           C  
ATOM   4468  HB  THR A 274      21.984   3.092  -6.175  1.00  0.00           H  
ATOM   4469  O   THR A 274      23.298   4.571  -9.168  1.00  0.00           O  
ATOM   4470  CG2 THR A 274      24.033   2.824  -6.727  1.00  0.00           C  
ATOM   4471 HG21 THR A 274      24.228   1.981  -6.064  1.00  0.00           H  
ATOM   4472 HG22 THR A 274      24.937   3.424  -6.825  1.00  0.00           H  
ATOM   4473 HG23 THR A 274      23.747   2.434  -7.704  1.00  0.00           H  
ATOM   4474  OG1 THR A 274      23.250   3.919  -4.802  1.00  0.00           O  
ATOM   4475  HG1 THR A 274      22.487   4.305  -4.366  1.00  0.00           H  
ATOM   4476  N   THR A 275      21.099   4.728  -8.754  1.00  0.00           N  
ATOM   4477  H   THR A 275      20.382   4.898  -8.064  1.00  0.00           H  
ATOM   4478  CA  THR A 275      20.702   4.557 -10.162  1.00  0.00           C  
ATOM   4479  HA  THR A 275      21.261   3.721 -10.583  1.00  0.00           H  
ATOM   4480  C   THR A 275      21.027   5.780 -11.024  1.00  0.00           C  
ATOM   4481  CB  THR A 275      19.207   4.237 -10.316  1.00  0.00           C  
ATOM   4482  HB  THR A 275      19.043   3.942 -11.352  1.00  0.00           H  
ATOM   4483  O   THR A 275      21.186   5.649 -12.235  1.00  0.00           O  
ATOM   4484  CG2 THR A 275      18.716   3.095  -9.429  1.00  0.00           C  
ATOM   4485 HG21 THR A 275      18.670   3.417  -8.388  1.00  0.00           H  
ATOM   4486 HG22 THR A 275      19.383   2.238  -9.526  1.00  0.00           H  
ATOM   4487 HG23 THR A 275      17.713   2.811  -9.747  1.00  0.00           H  
ATOM   4488  OG1 THR A 275      18.410   5.366 -10.051  1.00  0.00           O  
ATOM   4489  HG1 THR A 275      18.511   5.645  -9.138  1.00  0.00           H  
ATOM   4490  N   GLY A 276      21.117   6.970 -10.419  1.00  0.00           N  
ATOM   4491  H   GLY A 276      20.998   7.016  -9.417  1.00  0.00           H  
ATOM   4492  CA  GLY A 276      21.224   8.244 -11.130  1.00  0.00           C  
ATOM   4493  HA2 GLY A 276      22.004   8.171 -11.888  1.00  0.00           H  
ATOM   4494  HA3 GLY A 276      21.497   9.016 -10.411  1.00  0.00           H  
ATOM   4495  C   GLY A 276      19.931   8.697 -11.818  1.00  0.00           C  
ATOM   4496  O   GLY A 276      19.936   9.752 -12.453  1.00  0.00           O  
ATOM   4497  N   LEU A 277      18.832   7.937 -11.703  1.00  0.00           N  
ATOM   4498  H   LEU A 277      18.883   7.087 -11.160  1.00  0.00           H  
ATOM   4499  CA  LEU A 277      17.528   8.311 -12.261  1.00  0.00           C  
ATOM   4500  HA  LEU A 277      17.656   8.577 -13.310  1.00  0.00           H  
ATOM   4501  C   LEU A 277      16.929   9.540 -11.564  1.00  0.00           C  
ATOM   4502  CB  LEU A 277      16.548   7.130 -12.168  1.00  0.00           C  
ATOM   4503  HB2 LEU A 277      16.422   6.861 -11.119  1.00  0.00           H  
ATOM   4504  HB3 LEU A 277      15.580   7.479 -12.528  1.00  0.00           H  
ATOM   4505  O   LEU A 277      16.193  10.298 -12.187  1.00  0.00           O  
ATOM   4506  CG  LEU A 277      16.924   5.866 -12.963  1.00  0.00           C  
ATOM   4507  HG  LEU A 277      17.851   5.443 -12.577  1.00  0.00           H  
ATOM   4508  CD1 LEU A 277      15.805   4.838 -12.791  1.00  0.00           C  
ATOM   4509 HD11 LEU A 277      15.744   4.547 -11.742  1.00  0.00           H  
ATOM   4510 HD12 LEU A 277      16.008   3.955 -13.398  1.00  0.00           H  
ATOM   4511 HD13 LEU A 277      14.851   5.266 -13.100  1.00  0.00           H  
ATOM   4512  CD2 LEU A 277      17.132   6.123 -14.455  1.00  0.00           C  
ATOM   4513 HD21 LEU A 277      17.330   5.180 -14.966  1.00  0.00           H  
ATOM   4514 HD22 LEU A 277      17.990   6.779 -14.598  1.00  0.00           H  
ATOM   4515 HD23 LEU A 277      16.242   6.587 -14.882  1.00  0.00           H  
ATOM   4516  N   ASP A 278      17.308   9.793 -10.309  1.00  0.00           N  
ATOM   4517  H   ASP A 278      17.997   9.185  -9.890  1.00  0.00           H  
ATOM   4518  CA  ASP A 278      16.926  10.976  -9.529  1.00  0.00           C  
ATOM   4519  HA  ASP A 278      15.839  10.999  -9.459  1.00  0.00           H  
ATOM   4520  C   ASP A 278      17.371  12.307 -10.162  1.00  0.00           C  
ATOM   4521  CB  ASP A 278      17.509  10.835  -8.109  1.00  0.00           C  
ATOM   4522  HB2 ASP A 278      17.190   9.882  -7.687  1.00  0.00           H  
ATOM   4523  HB3 ASP A 278      17.104  11.627  -7.478  1.00  0.00           H  
ATOM   4524  O   ASP A 278      16.846  13.364  -9.805  1.00  0.00           O  
ATOM   4525  CG  ASP A 278      19.043  10.881  -8.057  1.00  0.00           C  
ATOM   4526  OD1 ASP A 278      19.684  10.051  -8.743  1.00  0.00           O  
ATOM   4527  OD2 ASP A 278      19.591  11.736  -7.328  1.00  0.00           O  
ATOM   4528  N   LYS A 279      18.324  12.248 -11.102  1.00  0.00           N  
ATOM   4529  H   LYS A 279      18.686  11.329 -11.310  1.00  0.00           H  
ATOM   4530  CA  LYS A 279      18.949  13.396 -11.775  1.00  0.00           C  
ATOM   4531  HA  LYS A 279      18.718  14.304 -11.217  1.00  0.00           H  
ATOM   4532  C   LYS A 279      18.437  13.630 -13.197  1.00  0.00           C  
ATOM   4533  CB  LYS A 279      20.470  13.193 -11.786  1.00  0.00           C  
ATOM   4534  HB2 LYS A 279      20.947  14.009 -12.329  1.00  0.00           H  
ATOM   4535  HB3 LYS A 279      20.684  12.256 -12.302  1.00  0.00           H  
ATOM   4536  O   LYS A 279      18.888  14.571 -13.851  1.00  0.00           O  
ATOM   4537  CG  LYS A 279      21.051  13.144 -10.372  1.00  0.00           C  
ATOM   4538  HG2 LYS A 279      20.501  12.416  -9.776  1.00  0.00           H  
ATOM   4539  HG3 LYS A 279      20.950  14.124  -9.905  1.00  0.00           H  
ATOM   4540  CD  LYS A 279      22.517  12.723 -10.387  1.00  0.00           C  
ATOM   4541  HD2 LYS A 279      23.119  13.475 -10.898  1.00  0.00           H  
ATOM   4542  HD3 LYS A 279      22.604  11.759 -10.888  1.00  0.00           H  
ATOM   4543  CE  LYS A 279      22.939  12.580  -8.928  1.00  0.00           C  
ATOM   4544  HE2 LYS A 279      22.898  13.559  -8.451  1.00  0.00           H  
ATOM   4545  HE3 LYS A 279      22.207  11.948  -8.425  1.00  0.00           H  
ATOM   4546  NZ  LYS A 279      24.288  11.988  -8.816  1.00  0.00           N  
ATOM   4547  HZ1 LYS A 279      24.525  11.909  -7.837  1.00  0.00           H  
ATOM   4548  HZ2 LYS A 279      24.263  11.059  -9.211  1.00  0.00           H  
ATOM   4549  HZ3 LYS A 279      24.962  12.565  -9.299  1.00  0.00           H  
ATOM   4550  N   LEU A 280      17.539  12.786 -13.707  1.00  0.00           N  
ATOM   4551  H   LEU A 280      17.155  12.066 -13.111  1.00  0.00           H  
ATOM   4552  CA  LEU A 280      16.984  12.949 -15.049  1.00  0.00           C  
ATOM   4553  HA  LEU A 280      17.788  13.202 -15.740  1.00  0.00           H  
ATOM   4554  C   LEU A 280      15.990  14.115 -15.067  1.00  0.00           C  
ATOM   4555  CB  LEU A 280      16.336  11.636 -15.516  1.00  0.00           C  
ATOM   4556  HB2 LEU A 280      15.822  11.823 -16.459  1.00  0.00           H  
ATOM   4557  HB3 LEU A 280      15.584  11.338 -14.785  1.00  0.00           H  
ATOM   4558  O   LEU A 280      14.856  13.979 -14.629  1.00  0.00           O  
ATOM   4559  CG  LEU A 280      17.316  10.467 -15.711  1.00  0.00           C  
ATOM   4560  HG  LEU A 280      17.771  10.209 -14.755  1.00  0.00           H  
ATOM   4561  CD1 LEU A 280      16.546   9.258 -16.235  1.00  0.00           C  
ATOM   4562 HD11 LEU A 280      17.219   8.412 -16.369  1.00  0.00           H  
ATOM   4563 HD12 LEU A 280      16.073   9.500 -17.187  1.00  0.00           H  
ATOM   4564 HD13 LEU A 280      15.772   8.990 -15.515  1.00  0.00           H  
ATOM   4565  CD2 LEU A 280      18.435  10.792 -16.705  1.00  0.00           C  
ATOM   4566 HD21 LEU A 280      18.011  11.194 -17.625  1.00  0.00           H  
ATOM   4567 HD22 LEU A 280      19.119  11.520 -16.267  1.00  0.00           H  
ATOM   4568 HD23 LEU A 280      19.001   9.890 -16.935  1.00  0.00           H  
ATOM   4569  N   ALA A 281      16.408  15.262 -15.607  1.00  0.00           N  
ATOM   4570  H   ALA A 281      17.384  15.331 -15.857  1.00  0.00           H  
ATOM   4571  CA  ALA A 281      15.622  16.499 -15.571  1.00  0.00           C  
ATOM   4572  HA  ALA A 281      15.408  16.740 -14.529  1.00  0.00           H  
ATOM   4573  C   ALA A 281      14.264  16.423 -16.296  1.00  0.00           C  
ATOM   4574  CB  ALA A 281      16.484  17.620 -16.166  1.00  0.00           C  
ATOM   4575  HB1 ALA A 281      17.415  17.709 -15.607  1.00  0.00           H  
ATOM   4576  HB2 ALA A 281      16.704  17.409 -17.212  1.00  0.00           H  
ATOM   4577  HB3 ALA A 281      15.944  18.565 -16.101  1.00  0.00           H  
ATOM   4578  O   ALA A 281      13.370  17.213 -16.002  1.00  0.00           O  
ATOM   4579  N   PHE A 282      14.106  15.503 -17.253  1.00  0.00           N  
ATOM   4580  H   PHE A 282      14.852  14.844 -17.422  1.00  0.00           H  
ATOM   4581  CA  PHE A 282      12.845  15.326 -17.976  1.00  0.00           C  
ATOM   4582  HA  PHE A 282      12.349  16.293 -18.054  1.00  0.00           H  
ATOM   4583  C   PHE A 282      11.866  14.386 -17.267  1.00  0.00           C  
ATOM   4584  CB  PHE A 282      13.113  14.828 -19.402  1.00  0.00           C  
ATOM   4585  HB2 PHE A 282      12.226  15.018 -20.005  1.00  0.00           H  
ATOM   4586  HB3 PHE A 282      13.932  15.396 -19.844  1.00  0.00           H  
ATOM   4587  O   PHE A 282      10.715  14.361 -17.683  1.00  0.00           O  
ATOM   4588  CG  PHE A 282      13.421  13.348 -19.466  1.00  0.00           C  
ATOM   4589  CD1 PHE A 282      14.742  12.900 -19.300  1.00  0.00           C  
ATOM   4590  HD1 PHE A 282      15.546  13.606 -19.152  1.00  0.00           H  
ATOM   4591  CD2 PHE A 282      12.376  12.416 -19.620  1.00  0.00           C  
ATOM   4592  HD2 PHE A 282      11.350  12.741 -19.710  1.00  0.00           H  
ATOM   4593  CE1 PHE A 282      15.016  11.526 -19.328  1.00  0.00           C  
ATOM   4594  HE1 PHE A 282      16.024  11.177 -19.159  1.00  0.00           H  
ATOM   4595  CE2 PHE A 282      12.660  11.045 -19.677  1.00  0.00           C  
ATOM   4596  HE2 PHE A 282      11.860  10.335 -19.825  1.00  0.00           H  
ATOM   4597  CZ  PHE A 282      13.984  10.608 -19.574  1.00  0.00           C  
ATOM   4598  HZ  PHE A 282      14.197   9.557 -19.697  1.00  0.00           H  
ATOM   4599  N   ALA A 283      12.307  13.624 -16.259  1.00  0.00           N  
ATOM   4600  H   ALA A 283      13.229  13.789 -15.880  1.00  0.00           H  
ATOM   4601  CA  ALA A 283      11.516  12.592 -15.597  1.00  0.00           C  
ATOM   4602  HA  ALA A 283      10.592  12.440 -16.156  1.00  0.00           H  
ATOM   4603  C   ALA A 283      11.124  13.011 -14.173  1.00  0.00           C  
ATOM   4604  CB  ALA A 283      12.288  11.266 -15.624  1.00  0.00           C  
ATOM   4605  HB1 ALA A 283      13.193  11.349 -15.023  1.00  0.00           H  
ATOM   4606  HB2 ALA A 283      12.547  11.009 -16.652  1.00  0.00           H  
ATOM   4607  HB3 ALA A 283      11.657  10.475 -15.217  1.00  0.00           H  
ATOM   4608  O   ALA A 283      11.820  13.775 -13.496  1.00  0.00           O  
ATOM   4609  N   ARG A 284       9.994  12.498 -13.697  1.00  0.00           N  
ATOM   4610  H   ARG A 284       9.505  11.844 -14.290  1.00  0.00           H  
ATOM   4611  CA  ARG A 284       9.469  12.719 -12.352  1.00  0.00           C  
ATOM   4612  HA  ARG A 284       9.509  13.786 -12.134  1.00  0.00           H  
ATOM   4613  C   ARG A 284      10.323  11.982 -11.321  1.00  0.00           C  
ATOM   4614  CB  ARG A 284       8.008  12.251 -12.307  1.00  0.00           C  
ATOM   4615  HB2 ARG A 284       7.683  12.222 -11.266  1.00  0.00           H  
ATOM   4616  HB3 ARG A 284       7.946  11.242 -12.715  1.00  0.00           H  
ATOM   4617  O   ARG A 284      10.545  10.776 -11.399  1.00  0.00           O  
ATOM   4618  CG  ARG A 284       7.064  13.183 -13.081  1.00  0.00           C  
ATOM   4619  HG2 ARG A 284       6.986  14.128 -12.543  1.00  0.00           H  
ATOM   4620  HG3 ARG A 284       7.476  13.377 -14.071  1.00  0.00           H  
ATOM   4621  CD  ARG A 284       5.661  12.588 -13.255  1.00  0.00           C  
ATOM   4622  HD2 ARG A 284       4.979  13.390 -13.537  1.00  0.00           H  
ATOM   4623  HD3 ARG A 284       5.328  12.152 -12.313  1.00  0.00           H  
ATOM   4624  NE  ARG A 284       5.652  11.570 -14.316  1.00  0.00           N  
ATOM   4625  HE  ARG A 284       6.471  11.478 -14.899  1.00  0.00           H  
ATOM   4626  NH1 ARG A 284       3.476  10.786 -14.197  1.00  0.00           N  
ATOM   4627 HH11 ARG A 284       2.806  10.194 -14.667  1.00  0.00           H  
ATOM   4628 HH12 ARG A 284       3.195  11.514 -13.556  1.00  0.00           H  
ATOM   4629  NH2 ARG A 284       4.914   9.974 -15.684  1.00  0.00           N  
ATOM   4630 HH21 ARG A 284       5.755  10.134 -16.220  1.00  0.00           H  
ATOM   4631 HH22 ARG A 284       4.265   9.321 -16.100  1.00  0.00           H  
ATOM   4632  CZ  ARG A 284       4.673  10.782 -14.712  1.00  0.00           C  
ATOM   4633  N   ASN A 285      10.750  12.701 -10.284  1.00  0.00           N  
ATOM   4634  H   ASN A 285      10.528  13.686 -10.278  1.00  0.00           H  
ATOM   4635  CA  ASN A 285      11.518  12.143  -9.170  1.00  0.00           C  
ATOM   4636  HA  ASN A 285      11.918  11.176  -9.475  1.00  0.00           H  
ATOM   4637  C   ASN A 285      10.610  11.874  -7.950  1.00  0.00           C  
ATOM   4638  CB  ASN A 285      12.734  13.043  -8.903  1.00  0.00           C  
ATOM   4639  HB2 ASN A 285      12.402  14.030  -8.582  1.00  0.00           H  
ATOM   4640  HB3 ASN A 285      13.300  13.156  -9.827  1.00  0.00           H  
ATOM   4641  O   ASN A 285      10.581  12.636  -6.977  1.00  0.00           O  
ATOM   4642  CG  ASN A 285      13.661  12.458  -7.855  1.00  0.00           C  
ATOM   4643  ND2 ASN A 285      14.772  13.094  -7.580  1.00  0.00           N  
ATOM   4644 HD21 ASN A 285      15.426  12.645  -6.955  1.00  0.00           H  
ATOM   4645 HD22 ASN A 285      15.124  13.775  -8.237  1.00  0.00           H  
ATOM   4646  OD1 ASN A 285      13.415  11.414  -7.271  1.00  0.00           O  
ATOM   4647  N   ASN A 286       9.875  10.761  -8.028  1.00  0.00           N  
ATOM   4648  H   ASN A 286       9.975  10.219  -8.875  1.00  0.00           H  
ATOM   4649  CA  ASN A 286       8.710  10.459  -7.189  1.00  0.00           C  
ATOM   4650  HA  ASN A 286       8.523  11.309  -6.534  1.00  0.00           H  
ATOM   4651  C   ASN A 286       8.900   9.257  -6.243  1.00  0.00           C  
ATOM   4652  CB  ASN A 286       7.490  10.310  -8.120  1.00  0.00           C  
ATOM   4653  HB2 ASN A 286       7.743   9.682  -8.974  1.00  0.00           H  
ATOM   4654  HB3 ASN A 286       6.663   9.828  -7.599  1.00  0.00           H  
ATOM   4655  O   ASN A 286       7.947   8.521  -5.970  1.00  0.00           O  
ATOM   4656  CG  ASN A 286       6.956  11.634  -8.620  1.00  0.00           C  
ATOM   4657  ND2 ASN A 286       5.935  11.583  -9.431  1.00  0.00           N  
ATOM   4658 HD21 ASN A 286       5.418  12.448  -9.496  1.00  0.00           H  
ATOM   4659 HD22 ASN A 286       5.499  10.697  -9.643  1.00  0.00           H  
ATOM   4660  OD1 ASN A 286       7.413  12.710  -8.268  1.00  0.00           O  
ATOM   4661  N   LEU A 287      10.112   9.025  -5.722  1.00  0.00           N  
ATOM   4662  H   LEU A 287      10.886   9.604  -6.013  1.00  0.00           H  
ATOM   4663  CA  LEU A 287      10.365   7.881  -4.832  1.00  0.00           C  
ATOM   4664  HA  LEU A 287      10.182   6.964  -5.391  1.00  0.00           H  
ATOM   4665  C   LEU A 287       9.438   7.881  -3.609  1.00  0.00           C  
ATOM   4666  CB  LEU A 287      11.824   7.892  -4.358  1.00  0.00           C  
ATOM   4667  HB2 LEU A 287      12.488   7.883  -5.223  1.00  0.00           H  
ATOM   4668  HB3 LEU A 287      11.985   8.814  -3.800  1.00  0.00           H  
ATOM   4669  O   LEU A 287       8.865   6.847  -3.275  1.00  0.00           O  
ATOM   4670  CG  LEU A 287      12.176   6.709  -3.436  1.00  0.00           C  
ATOM   4671  HG  LEU A 287      11.437   6.607  -2.641  1.00  0.00           H  
ATOM   4672  CD1 LEU A 287      12.265   5.391  -4.200  1.00  0.00           C  
ATOM   4673 HD11 LEU A 287      11.274   5.117  -4.560  1.00  0.00           H  
ATOM   4674 HD12 LEU A 287      12.626   4.597  -3.546  1.00  0.00           H  
ATOM   4675 HD13 LEU A 287      12.936   5.491  -5.053  1.00  0.00           H  
ATOM   4676  CD2 LEU A 287      13.507   6.956  -2.753  1.00  0.00           C  
ATOM   4677 HD21 LEU A 287      13.681   6.160  -2.029  1.00  0.00           H  
ATOM   4678 HD22 LEU A 287      14.292   6.948  -3.508  1.00  0.00           H  
ATOM   4679 HD23 LEU A 287      13.491   7.913  -2.231  1.00  0.00           H  
ATOM   4680  N   LEU A 288       9.271   9.023  -2.928  1.00  0.00           N  
ATOM   4681  H   LEU A 288       9.737   9.860  -3.249  1.00  0.00           H  
ATOM   4682  CA  LEU A 288       8.450   9.055  -1.714  1.00  0.00           C  
ATOM   4683  HA  LEU A 288       8.736   8.184  -1.125  1.00  0.00           H  
ATOM   4684  C   LEU A 288       6.958   8.891  -2.031  1.00  0.00           C  
ATOM   4685  CB  LEU A 288       8.731  10.319  -0.882  1.00  0.00           C  
ATOM   4686  HB2 LEU A 288       9.801  10.522  -0.876  1.00  0.00           H  
ATOM   4687  HB3 LEU A 288       8.224  11.165  -1.346  1.00  0.00           H  
ATOM   4688  O   LEU A 288       6.235   8.276  -1.252  1.00  0.00           O  
ATOM   4689  CG  LEU A 288       8.249  10.163   0.578  1.00  0.00           C  
ATOM   4690  HG  LEU A 288       7.208   9.838   0.600  1.00  0.00           H  
ATOM   4691  CD1 LEU A 288       9.089   9.166   1.375  1.00  0.00           C  
ATOM   4692 HD11 LEU A 288       8.961   8.156   0.985  1.00  0.00           H  
ATOM   4693 HD12 LEU A 288      10.143   9.440   1.328  1.00  0.00           H  
ATOM   4694 HD13 LEU A 288       8.768   9.158   2.416  1.00  0.00           H  
ATOM   4695  CD2 LEU A 288       8.334  11.482   1.327  1.00  0.00           C  
ATOM   4696 HD21 LEU A 288       9.329  11.914   1.220  1.00  0.00           H  
ATOM   4697 HD22 LEU A 288       8.108  11.340   2.384  1.00  0.00           H  
ATOM   4698 HD23 LEU A 288       7.573  12.144   0.913  1.00  0.00           H  
ATOM   4699  N   GLN A 289       6.493   9.391  -3.177  1.00  0.00           N  
ATOM   4700  H   GLN A 289       7.119   9.914  -3.772  1.00  0.00           H  
ATOM   4701  CA  GLN A 289       5.134   9.156  -3.666  1.00  0.00           C  
ATOM   4702  HA  GLN A 289       4.418   9.417  -2.887  1.00  0.00           H  
ATOM   4703  C   GLN A 289       4.929   7.671  -3.985  1.00  0.00           C  
ATOM   4704  CB  GLN A 289       4.843  10.024  -4.901  1.00  0.00           C  
ATOM   4705  HB2 GLN A 289       3.886   9.698  -5.308  1.00  0.00           H  
ATOM   4706  HB3 GLN A 289       5.604   9.858  -5.663  1.00  0.00           H  
ATOM   4707  O   GLN A 289       3.937   7.089  -3.552  1.00  0.00           O  
ATOM   4708  CG  GLN A 289       4.712  11.527  -4.611  1.00  0.00           C  
ATOM   4709  HG2 GLN A 289       4.263  12.003  -5.483  1.00  0.00           H  
ATOM   4710  HG3 GLN A 289       4.023  11.671  -3.779  1.00  0.00           H  
ATOM   4711  CD  GLN A 289       6.018  12.265  -4.315  1.00  0.00           C  
ATOM   4712  NE2 GLN A 289       5.938  13.485  -3.830  1.00  0.00           N  
ATOM   4713 HE21 GLN A 289       5.024  13.910  -3.770  1.00  0.00           H  
ATOM   4714 HE22 GLN A 289       6.783  14.029  -3.932  1.00  0.00           H  
ATOM   4715  OE1 GLN A 289       7.130  11.781  -4.468  1.00  0.00           O  
ATOM   4716  N   SER A 290       5.906   7.027  -4.631  1.00  0.00           N  
ATOM   4717  H   SER A 290       6.682   7.568  -4.984  1.00  0.00           H  
ATOM   4718  CA  SER A 290       5.912   5.576  -4.867  1.00  0.00           C  
ATOM   4719  HA  SER A 290       5.016   5.306  -5.426  1.00  0.00           H  
ATOM   4720  C   SER A 290       5.892   4.795  -3.547  1.00  0.00           C  
ATOM   4721  CB  SER A 290       7.130   5.171  -5.707  1.00  0.00           C  
ATOM   4722  HB2 SER A 290       8.055   5.397  -5.175  1.00  0.00           H  
ATOM   4723  HB3 SER A 290       7.091   4.099  -5.899  1.00  0.00           H  
ATOM   4724  O   SER A 290       5.128   3.839  -3.400  1.00  0.00           O  
ATOM   4725  OG  SER A 290       7.117   5.856  -6.941  1.00  0.00           O  
ATOM   4726  HG  SER A 290       7.443   6.749  -6.809  1.00  0.00           H  
ATOM   4727  N   TYR A 291       6.650   5.248  -2.541  1.00  0.00           N  
ATOM   4728  H   TYR A 291       7.301   5.995  -2.736  1.00  0.00           H  
ATOM   4729  CA  TYR A 291       6.621   4.684  -1.192  1.00  0.00           C  
ATOM   4730  HA  TYR A 291       6.796   3.610  -1.254  1.00  0.00           H  
ATOM   4731  C   TYR A 291       5.248   4.822  -0.535  1.00  0.00           C  
ATOM   4732  CB  TYR A 291       7.750   5.260  -0.328  1.00  0.00           C  
ATOM   4733  HB2 TYR A 291       8.684   5.224  -0.889  1.00  0.00           H  
ATOM   4734  HB3 TYR A 291       7.540   6.301  -0.084  1.00  0.00           H  
ATOM   4735  O   TYR A 291       4.690   3.826  -0.071  1.00  0.00           O  
ATOM   4736  CG  TYR A 291       7.915   4.463   0.947  1.00  0.00           C  
ATOM   4737  CD1 TYR A 291       7.119   4.763   2.065  1.00  0.00           C  
ATOM   4738  HD1 TYR A 291       6.442   5.604   2.046  1.00  0.00           H  
ATOM   4739  CD2 TYR A 291       8.782   3.354   0.978  1.00  0.00           C  
ATOM   4740  HD2 TYR A 291       9.407   3.138   0.123  1.00  0.00           H  
ATOM   4741  CE1 TYR A 291       7.164   3.927   3.192  1.00  0.00           C  
ATOM   4742  HE1 TYR A 291       6.524   4.120   4.040  1.00  0.00           H  
ATOM   4743  CE2 TYR A 291       8.799   2.492   2.091  1.00  0.00           C  
ATOM   4744  HE2 TYR A 291       9.414   1.605   2.092  1.00  0.00           H  
ATOM   4745  OH  TYR A 291       7.857   1.914   4.228  1.00  0.00           O  
ATOM   4746  HH  TYR A 291       8.323   1.081   4.124  1.00  0.00           H  
ATOM   4747  CZ  TYR A 291       7.965   2.771   3.190  1.00  0.00           C  
ATOM   4748  N   MET A 292       4.651   6.015  -0.562  1.00  0.00           N  
ATOM   4749  H   MET A 292       5.150   6.793  -0.969  1.00  0.00           H  
ATOM   4750  CA  MET A 292       3.305   6.236  -0.034  1.00  0.00           C  
ATOM   4751  HA  MET A 292       3.303   5.926   1.011  1.00  0.00           H  
ATOM   4752  C   MET A 292       2.258   5.384  -0.768  1.00  0.00           C  
ATOM   4753  CB  MET A 292       2.966   7.731  -0.091  1.00  0.00           C  
ATOM   4754  HB2 MET A 292       3.750   8.301   0.408  1.00  0.00           H  
ATOM   4755  HB3 MET A 292       2.940   8.060  -1.130  1.00  0.00           H  
ATOM   4756  O   MET A 292       1.352   4.858  -0.124  1.00  0.00           O  
ATOM   4757  CG  MET A 292       1.627   8.044   0.590  1.00  0.00           C  
ATOM   4758  HG2 MET A 292       0.840   7.421   0.163  1.00  0.00           H  
ATOM   4759  HG3 MET A 292       1.358   9.077   0.368  1.00  0.00           H  
ATOM   4760  SD  MET A 292       1.657   7.843   2.397  1.00  0.00           S  
ATOM   4761  CE  MET A 292       0.363   6.594   2.605  1.00  0.00           C  
ATOM   4762  HE1 MET A 292       0.635   5.684   2.070  1.00  0.00           H  
ATOM   4763  HE2 MET A 292       0.242   6.363   3.663  1.00  0.00           H  
ATOM   4764  HE3 MET A 292      -0.576   6.974   2.204  1.00  0.00           H  
ATOM   4765  N   TRP A 293       2.400   5.163  -2.079  1.00  0.00           N  
ATOM   4766  H   TRP A 293       3.128   5.647  -2.585  1.00  0.00           H  
ATOM   4767  CA  TRP A 293       1.523   4.253  -2.820  1.00  0.00           C  
ATOM   4768  HA  TRP A 293       0.493   4.556  -2.632  1.00  0.00           H  
ATOM   4769  C   TRP A 293       1.659   2.804  -2.343  1.00  0.00           C  
ATOM   4770  CB  TRP A 293       1.775   4.351  -4.329  1.00  0.00           C  
ATOM   4771  HB2 TRP A 293       2.185   5.334  -4.565  1.00  0.00           H  
ATOM   4772  HB3 TRP A 293       2.501   3.605  -4.650  1.00  0.00           H  
ATOM   4773  O   TRP A 293       0.658   2.125  -2.111  1.00  0.00           O  
ATOM   4774  CG  TRP A 293       0.511   4.192  -5.107  1.00  0.00           C  
ATOM   4775  CD1 TRP A 293      -0.306   3.114  -5.100  1.00  0.00           C  
ATOM   4776  HD1 TRP A 293      -0.109   2.194  -4.569  1.00  0.00           H  
ATOM   4777  CD2 TRP A 293      -0.165   5.199  -5.909  1.00  0.00           C  
ATOM   4778  CE2 TRP A 293      -1.459   4.713  -6.234  1.00  0.00           C  
ATOM   4779  CE3 TRP A 293       0.171   6.483  -6.367  1.00  0.00           C  
ATOM   4780  HE3 TRP A 293       1.156   6.873  -6.153  1.00  0.00           H  
ATOM   4781  NE1 TRP A 293      -1.480   3.427  -5.755  1.00  0.00           N  
ATOM   4782  HE1 TRP A 293      -2.269   2.803  -5.851  1.00  0.00           H  
ATOM   4783  CH2 TRP A 293      -2.056   6.780  -7.307  1.00  0.00           C  
ATOM   4784  HH2 TRP A 293      -2.787   7.420  -7.780  1.00  0.00           H  
ATOM   4785  CZ2 TRP A 293      -2.409   5.490  -6.898  1.00  0.00           C  
ATOM   4786  HZ2 TRP A 293      -3.387   5.082  -7.105  1.00  0.00           H  
ATOM   4787  CZ3 TRP A 293      -0.757   7.258  -7.084  1.00  0.00           C  
ATOM   4788  HZ3 TRP A 293      -0.487   8.244  -7.433  1.00  0.00           H  
ATOM   4789  N   SER A 294       2.889   2.340  -2.109  1.00  0.00           N  
ATOM   4790  H   SER A 294       3.678   2.919  -2.358  1.00  0.00           H  
ATOM   4791  CA  SER A 294       3.129   1.014  -1.528  1.00  0.00           C  
ATOM   4792  HA  SER A 294       2.634   0.276  -2.159  1.00  0.00           H  
ATOM   4793  C   SER A 294       2.533   0.887  -0.118  1.00  0.00           C  
ATOM   4794  CB  SER A 294       4.625   0.693  -1.534  1.00  0.00           C  
ATOM   4795  HB2 SER A 294       5.081   1.093  -2.439  1.00  0.00           H  
ATOM   4796  HB3 SER A 294       4.744  -0.390  -1.549  1.00  0.00           H  
ATOM   4797  O   SER A 294       1.945  -0.142   0.213  1.00  0.00           O  
ATOM   4798  OG  SER A 294       5.284   1.198  -0.388  1.00  0.00           O  
ATOM   4799  HG  SER A 294       5.184   2.152  -0.344  1.00  0.00           H  
ATOM   4800  N   CYS A 295       2.597   1.951   0.694  1.00  0.00           N  
ATOM   4801  H   CYS A 295       3.156   2.739   0.399  1.00  0.00           H  
ATOM   4802  CA  CYS A 295       1.949   2.016   2.002  1.00  0.00           C  
ATOM   4803  HA  CYS A 295       2.229   1.136   2.582  1.00  0.00           H  
ATOM   4804  C   CYS A 295       0.427   2.019   1.895  1.00  0.00           C  
ATOM   4805  CB  CYS A 295       2.388   3.277   2.752  1.00  0.00           C  
ATOM   4806  HB2 CYS A 295       1.721   3.457   3.595  1.00  0.00           H  
ATOM   4807  HB3 CYS A 295       2.347   4.137   2.083  1.00  0.00           H  
ATOM   4808  O   CYS A 295      -0.228   1.454   2.768  1.00  0.00           O  
ATOM   4809  SG  CYS A 295       4.068   3.088   3.376  1.00  0.00           S  
ATOM   4810  HG  CYS A 295       3.871   2.157   4.314  1.00  0.00           H  
ATOM   4811  N   ALA A 296      -0.143   2.637   0.856  1.00  0.00           N  
ATOM   4812  H   ALA A 296       0.435   3.141   0.199  1.00  0.00           H  
ATOM   4813  CA  ALA A 296      -1.575   2.560   0.616  1.00  0.00           C  
ATOM   4814  HA  ALA A 296      -2.076   2.905   1.520  1.00  0.00           H  
ATOM   4815  C   ALA A 296      -1.995   1.102   0.401  1.00  0.00           C  
ATOM   4816  CB  ALA A 296      -1.977   3.477  -0.550  1.00  0.00           C  
ATOM   4817  HB1 ALA A 296      -1.525   3.140  -1.483  1.00  0.00           H  
ATOM   4818  HB2 ALA A 296      -3.060   3.457  -0.672  1.00  0.00           H  
ATOM   4819  HB3 ALA A 296      -1.659   4.499  -0.349  1.00  0.00           H  
ATOM   4820  O   ALA A 296      -2.921   0.644   1.064  1.00  0.00           O  
ATOM   4821  N   ILE A 297      -1.258   0.365  -0.439  1.00  0.00           N  
ATOM   4822  H   ILE A 297      -0.509   0.834  -0.927  1.00  0.00           H  
ATOM   4823  CA  ILE A 297      -1.524  -1.041  -0.771  1.00  0.00           C  
ATOM   4824  HA  ILE A 297      -2.575  -1.139  -1.045  1.00  0.00           H  
ATOM   4825  C   ILE A 297      -1.298  -1.966   0.437  1.00  0.00           C  
ATOM   4826  CB  ILE A 297      -0.690  -1.450  -2.012  1.00  0.00           C  
ATOM   4827  HB  ILE A 297       0.360  -1.231  -1.816  1.00  0.00           H  
ATOM   4828  O   ILE A 297      -2.186  -2.747   0.782  1.00  0.00           O  
ATOM   4829  CG1 ILE A 297      -1.154  -0.640  -3.249  1.00  0.00           C  
ATOM   4830 HG12 ILE A 297      -2.171  -0.932  -3.510  1.00  0.00           H  
ATOM   4831 HG13 ILE A 297      -1.172   0.424  -3.010  1.00  0.00           H  
ATOM   4832  CG2 ILE A 297      -0.825  -2.953  -2.315  1.00  0.00           C  
ATOM   4833 HG21 ILE A 297      -1.858  -3.173  -2.584  1.00  0.00           H  
ATOM   4834 HG22 ILE A 297      -0.176  -3.236  -3.143  1.00  0.00           H  
ATOM   4835 HG23 ILE A 297      -0.536  -3.561  -1.457  1.00  0.00           H  
ATOM   4836  CD1 ILE A 297      -0.261  -0.804  -4.486  1.00  0.00           C  
ATOM   4837 HD11 ILE A 297      -0.313  -1.823  -4.870  1.00  0.00           H  
ATOM   4838 HD12 ILE A 297      -0.604  -0.128  -5.269  1.00  0.00           H  
ATOM   4839 HD13 ILE A 297       0.770  -0.558  -4.233  1.00  0.00           H  
ATOM   4840  N   ALA A 298      -0.132  -1.875   1.086  1.00  0.00           N  
ATOM   4841  H   ALA A 298       0.531  -1.191   0.749  1.00  0.00           H  
ATOM   4842  CA  ALA A 298       0.367  -2.874   2.032  1.00  0.00           C  
ATOM   4843  HA  ALA A 298      -0.478  -3.443   2.419  1.00  0.00           H  
ATOM   4844  C   ALA A 298       1.083  -2.253   3.252  1.00  0.00           C  
ATOM   4845  CB  ALA A 298       1.264  -3.843   1.247  1.00  0.00           C  
ATOM   4846  HB1 ALA A 298       1.564  -4.666   1.895  1.00  0.00           H  
ATOM   4847  HB2 ALA A 298       2.150  -3.324   0.881  1.00  0.00           H  
ATOM   4848  HB3 ALA A 298       0.718  -4.254   0.397  1.00  0.00           H  
ATOM   4849  O   ALA A 298       2.262  -2.515   3.504  1.00  0.00           O  
ATOM   4850  N   SER A 299       0.387  -1.431   4.045  1.00  0.00           N  
ATOM   4851  H   SER A 299      -0.559  -1.192   3.782  1.00  0.00           H  
ATOM   4852  CA  SER A 299       0.977  -0.713   5.192  1.00  0.00           C  
ATOM   4853  HA  SER A 299       1.802  -0.105   4.821  1.00  0.00           H  
ATOM   4854  C   SER A 299       1.539  -1.597   6.309  1.00  0.00           C  
ATOM   4855  CB  SER A 299      -0.051   0.232   5.826  1.00  0.00           C  
ATOM   4856  HB2 SER A 299      -0.271   1.044   5.132  1.00  0.00           H  
ATOM   4857  HB3 SER A 299       0.377   0.676   6.725  1.00  0.00           H  
ATOM   4858  O   SER A 299       2.454  -1.168   7.013  1.00  0.00           O  
ATOM   4859  OG  SER A 299      -1.270  -0.414   6.160  1.00  0.00           O  
ATOM   4860  HG  SER A 299      -1.134  -1.154   6.757  1.00  0.00           H  
ATOM   4861  N   ASP A 300       0.996  -2.797   6.514  1.00  0.00           N  
ATOM   4862  H   ASP A 300       0.206  -3.069   5.946  1.00  0.00           H  
ATOM   4863  CA  ASP A 300       1.281  -3.591   7.715  1.00  0.00           C  
ATOM   4864  HA  ASP A 300       1.076  -2.956   8.577  1.00  0.00           H  
ATOM   4865  C   ASP A 300       2.735  -4.081   7.753  1.00  0.00           C  
ATOM   4866  CB  ASP A 300       0.361  -4.813   7.818  1.00  0.00           C  
ATOM   4867  HB2 ASP A 300       0.549  -5.474   6.972  1.00  0.00           H  
ATOM   4868  HB3 ASP A 300       0.620  -5.360   8.724  1.00  0.00           H  
ATOM   4869  O   ASP A 300       3.236  -4.562   6.732  1.00  0.00           O  
ATOM   4870  CG  ASP A 300      -1.127  -4.484   7.875  1.00  0.00           C  
ATOM   4871  OD1 ASP A 300      -1.476  -3.284   7.976  1.00  0.00           O  
ATOM   4872  OD2 ASP A 300      -1.895  -5.467   7.810  1.00  0.00           O  
ATOM   4873  N   PRO A 301       3.419  -4.077   8.914  1.00  0.00           N  
ATOM   4874  CA  PRO A 301       4.838  -4.440   9.018  1.00  0.00           C  
ATOM   4875  HA  PRO A 301       5.435  -3.627   8.605  1.00  0.00           H  
ATOM   4876  C   PRO A 301       5.232  -5.748   8.318  1.00  0.00           C  
ATOM   4877  CB  PRO A 301       5.100  -4.538  10.520  1.00  0.00           C  
ATOM   4878  HB2 PRO A 301       4.797  -5.513  10.901  1.00  0.00           H  
ATOM   4879  HB3 PRO A 301       6.145  -4.344  10.760  1.00  0.00           H  
ATOM   4880  O   PRO A 301       6.274  -5.806   7.668  1.00  0.00           O  
ATOM   4881  CG  PRO A 301       4.174  -3.468  11.082  1.00  0.00           C  
ATOM   4882  HG2 PRO A 301       4.636  -2.492  10.933  1.00  0.00           H  
ATOM   4883  HG3 PRO A 301       3.942  -3.635  12.134  1.00  0.00           H  
ATOM   4884  CD  PRO A 301       2.934  -3.586  10.200  1.00  0.00           C  
ATOM   4885  HD2 PRO A 301       2.463  -2.607  10.111  1.00  0.00           H  
ATOM   4886  HD3 PRO A 301       2.236  -4.303  10.632  1.00  0.00           H  
ATOM   4887  N   LYS A 302       4.362  -6.767   8.379  1.00  0.00           N  
ATOM   4888  H   LYS A 302       3.501  -6.601   8.881  1.00  0.00           H  
ATOM   4889  CA  LYS A 302       4.570  -8.094   7.774  1.00  0.00           C  
ATOM   4890  HA  LYS A 302       5.518  -8.484   8.147  1.00  0.00           H  
ATOM   4891  C   LYS A 302       4.721  -8.082   6.244  1.00  0.00           C  
ATOM   4892  CB  LYS A 302       3.453  -9.053   8.239  1.00  0.00           C  
ATOM   4893  HB2 LYS A 302       3.399  -9.019   9.327  1.00  0.00           H  
ATOM   4894  HB3 LYS A 302       3.727 -10.068   7.953  1.00  0.00           H  
ATOM   4895  O   LYS A 302       5.231  -9.047   5.689  1.00  0.00           O  
ATOM   4896  CG  LYS A 302       2.062  -8.740   7.654  1.00  0.00           C  
ATOM   4897  HG2 LYS A 302       1.830  -7.685   7.803  1.00  0.00           H  
ATOM   4898  HG3 LYS A 302       2.077  -8.942   6.583  1.00  0.00           H  
ATOM   4899  CD  LYS A 302       0.952  -9.584   8.309  1.00  0.00           C  
ATOM   4900  HD2 LYS A 302       0.868  -9.305   9.359  1.00  0.00           H  
ATOM   4901  HD3 LYS A 302       1.204 -10.641   8.237  1.00  0.00           H  
ATOM   4902  CE  LYS A 302      -0.390  -9.330   7.604  1.00  0.00           C  
ATOM   4903  HE2 LYS A 302      -0.556  -8.256   7.526  1.00  0.00           H  
ATOM   4904  HE3 LYS A 302      -0.306  -9.728   6.593  1.00  0.00           H  
ATOM   4905  NZ  LYS A 302      -1.557  -9.953   8.281  1.00  0.00           N  
ATOM   4906  HZ1 LYS A 302      -1.859  -9.441   9.098  1.00  0.00           H  
ATOM   4907  HZ2 LYS A 302      -1.446 -10.925   8.529  1.00  0.00           H  
ATOM   4908  HZ3 LYS A 302      -2.408  -9.853   7.745  1.00  0.00           H  
ATOM   4909  N   PHE A 303       4.316  -7.007   5.565  1.00  0.00           N  
ATOM   4910  H   PHE A 303       3.898  -6.249   6.084  1.00  0.00           H  
ATOM   4911  CA  PHE A 303       4.370  -6.873   4.104  1.00  0.00           C  
ATOM   4912  HA  PHE A 303       4.477  -7.868   3.674  1.00  0.00           H  
ATOM   4913  C   PHE A 303       5.590  -6.103   3.587  1.00  0.00           C  
ATOM   4914  CB  PHE A 303       3.050  -6.293   3.584  1.00  0.00           C  
ATOM   4915  HB2 PHE A 303       3.099  -6.237   2.496  1.00  0.00           H  
ATOM   4916  HB3 PHE A 303       2.937  -5.278   3.966  1.00  0.00           H  
ATOM   4917  O   PHE A 303       5.525  -5.502   2.516  1.00  0.00           O  
ATOM   4918  CG  PHE A 303       1.824  -7.107   3.925  1.00  0.00           C  
ATOM   4919  CD1 PHE A 303       1.808  -8.494   3.687  1.00  0.00           C  
ATOM   4920  HD1 PHE A 303       2.664  -8.989   3.254  1.00  0.00           H  
ATOM   4921  CD2 PHE A 303       0.691  -6.474   4.464  1.00  0.00           C  
ATOM   4922  HD2 PHE A 303       0.695  -5.407   4.631  1.00  0.00           H  
ATOM   4923  CE1 PHE A 303       0.673  -9.247   4.016  1.00  0.00           C  
ATOM   4924  HE1 PHE A 303       0.681 -10.315   3.855  1.00  0.00           H  
ATOM   4925  CE2 PHE A 303      -0.455  -7.224   4.773  1.00  0.00           C  
ATOM   4926  HE2 PHE A 303      -1.325  -6.733   5.184  1.00  0.00           H  
ATOM   4927  CZ  PHE A 303      -0.466  -8.608   4.537  1.00  0.00           C  
ATOM   4928  HZ  PHE A 303      -1.351  -9.181   4.769  1.00  0.00           H  
ATOM   4929  N   LYS A 304       6.711  -6.142   4.319  1.00  0.00           N  
ATOM   4930  H   LYS A 304       6.681  -6.624   5.206  1.00  0.00           H  
ATOM   4931  CA  LYS A 304       7.977  -5.511   3.916  1.00  0.00           C  
ATOM   4932  HA  LYS A 304       7.870  -4.427   3.961  1.00  0.00           H  
ATOM   4933  C   LYS A 304       8.358  -5.827   2.462  1.00  0.00           C  
ATOM   4934  CB  LYS A 304       9.086  -5.923   4.902  1.00  0.00           C  
ATOM   4935  HB2 LYS A 304       9.201  -7.007   4.901  1.00  0.00           H  
ATOM   4936  HB3 LYS A 304       8.823  -5.592   5.907  1.00  0.00           H  
ATOM   4937  O   LYS A 304       8.522  -4.903   1.672  1.00  0.00           O  
ATOM   4938  CG  LYS A 304      10.409  -5.272   4.490  1.00  0.00           C
[truncated: 337,941 more chars]
