# Supplementary material for: Rationally engineering santalene synthase to readjust the component ratio of sandalwood oil
Source: Nat Commun. 2022 May 6;13:2508. doi: 10.1038/s41467-022-30294-8 (PMC9076924; doi:10.1038/s41467-022-30294-8)
Supplement: Supplementary file 6 — Supplementary Data 4 [file 41467_2022_30294_MOESM6_ESM.zip › pdb-files/sassy/alphafold2-models/ranked_3.pdb]

ATOM      1  N   MET A   1      22.520  54.225  25.152  1.00  0.00           N  
ATOM      2  H   MET A   1      23.356  54.214  24.585  1.00  0.00           H  
ATOM      3  H2  MET A   1      22.476  53.352  25.659  1.00  0.00           H  
ATOM      4  H3  MET A   1      22.551  54.999  25.800  1.00  0.00           H  
ATOM      5  CA  MET A   1      21.353  54.333  24.260  1.00  0.00           C  
ATOM      6  HA  MET A   1      20.430  54.250  24.834  1.00  0.00           H  
ATOM      7  C   MET A   1      21.425  53.147  23.336  1.00  0.00           C  
ATOM      8  CB  MET A   1      21.322  55.648  23.465  1.00  0.00           C  
ATOM      9  HB2 MET A   1      20.644  55.531  22.620  1.00  0.00           H  
ATOM     10  HB3 MET A   1      22.315  55.878  23.081  1.00  0.00           H  
ATOM     11  O   MET A   1      22.355  53.066  22.544  1.00  0.00           O  
ATOM     12  CG  MET A   1      20.812  56.814  24.318  1.00  0.00           C  
ATOM     13  HG2 MET A   1      19.813  56.574  24.684  1.00  0.00           H  
ATOM     14  HG3 MET A   1      21.473  56.948  25.173  1.00  0.00           H  
ATOM     15  SD  MET A   1      20.728  58.377  23.409  1.00  0.00           S  
ATOM     16  CE  MET A   1      20.153  59.490  24.719  1.00  0.00           C  
ATOM     17  HE1 MET A   1      20.877  59.506  25.534  1.00  0.00           H  
ATOM     18  HE2 MET A   1      19.187  59.151  25.092  1.00  0.00           H  
ATOM     19  HE3 MET A   1      20.046  60.497  24.315  1.00  0.00           H  
ATOM     20  N   ASP A   2      20.528  52.197  23.558  1.00  0.00           N  
ATOM     21  H   ASP A   2      19.807  52.316  24.256  1.00  0.00           H  
ATOM     22  CA  ASP A   2      20.365  51.008  22.737  1.00  0.00           C  
ATOM     23  HA  ASP A   2      21.287  50.426  22.735  1.00  0.00           H  
ATOM     24  C   ASP A   2      19.993  51.388  21.304  1.00  0.00           C  
ATOM     25  CB  ASP A   2      19.232  50.152  23.325  1.00  0.00           C  
ATOM     26  HB2 ASP A   2      18.317  50.742  23.376  1.00  0.00           H  
ATOM     27  HB3 ASP A   2      19.050  49.304  22.664  1.00  0.00           H  
ATOM     28  O   ASP A   2      19.078  52.181  21.090  1.00  0.00           O  
ATOM     29  CG  ASP A   2      19.579  49.616  24.709  1.00  0.00           C  
ATOM     30  OD1 ASP A   2      20.694  49.068  24.833  1.00  0.00           O  
ATOM     31  OD2 ASP A   2      18.780  49.859  25.637  1.00  0.00           O  
ATOM     32  N   SER A   3      20.660  50.775  20.332  1.00  0.00           N  
ATOM     33  H   SER A   3      21.488  50.257  20.589  1.00  0.00           H  
ATOM     34  CA  SER A   3      20.045  50.444  19.046  1.00  0.00           C  
ATOM     35  HA  SER A   3      19.049  50.048  19.244  1.00  0.00           H  
ATOM     36  C   SER A   3      20.859  49.327  18.392  1.00  0.00           C  
ATOM     37  CB  SER A   3      19.856  51.664  18.124  1.00  0.00           C  
ATOM     38  HB2 SER A   3      19.298  52.446  18.640  1.00  0.00           H  
ATOM     39  HB3 SER A   3      19.270  51.353  17.259  1.00  0.00           H  
ATOM     40  O   SER A   3      21.702  49.562  17.526  1.00  0.00           O  
ATOM     41  OG  SER A   3      21.080  52.193  17.665  1.00  0.00           O  
ATOM     42  HG  SER A   3      21.605  51.447  17.364  1.00  0.00           H  
ATOM     43  N   SER A   4      20.639  48.095  18.850  1.00  0.00           N  
ATOM     44  H   SER A   4      19.961  47.956  19.585  1.00  0.00           H  
ATOM     45  CA  SER A   4      21.024  46.889  18.121  1.00  0.00           C  
ATOM     46  HA  SER A   4      22.048  46.992  17.760  1.00  0.00           H  
ATOM     47  C   SER A   4      20.096  46.741  16.913  1.00  0.00           C  
ATOM     48  CB  SER A   4      20.969  45.657  19.036  1.00  0.00           C  
ATOM     49  HB2 SER A   4      21.780  45.712  19.762  1.00  0.00           H  
ATOM     50  HB3 SER A   4      21.099  44.760  18.431  1.00  0.00           H  
ATOM     51  O   SER A   4      18.980  46.236  16.995  1.00  0.00           O  
ATOM     52  OG  SER A   4      19.738  45.590  19.729  1.00  0.00           O  
ATOM     53  HG  SER A   4      19.576  44.685  20.006  1.00  0.00           H  
ATOM     54  N   THR A   5      20.542  47.230  15.761  1.00  0.00           N  
ATOM     55  H   THR A   5      21.411  47.743  15.741  1.00  0.00           H  
ATOM     56  CA  THR A   5      19.885  46.977  14.477  1.00  0.00           C  
ATOM     57  HA  THR A   5      18.812  47.138  14.579  1.00  0.00           H  
ATOM     58  C   THR A   5      20.111  45.521  14.086  1.00  0.00           C  
ATOM     59  CB  THR A   5      20.410  47.928  13.394  1.00  0.00           C  
ATOM     60  HB  THR A   5      20.159  47.532  12.410  1.00  0.00           H  
ATOM     61  O   THR A   5      21.179  45.151  13.600  1.00  0.00           O  
ATOM     62  CG2 THR A   5      19.792  49.318  13.531  1.00  0.00           C  
ATOM     63 HG21 THR A   5      20.020  49.736  14.512  1.00  0.00           H  
ATOM     64 HG22 THR A   5      20.205  49.969  12.761  1.00  0.00           H  
ATOM     65 HG23 THR A   5      18.711  49.259  13.402  1.00  0.00           H  
ATOM     66  OG1 THR A   5      21.809  48.059  13.509  1.00  0.00           O  
ATOM     67  HG1 THR A   5      22.173  47.187  13.342  1.00  0.00           H  
ATOM     68  N   ALA A   6      19.102  44.691  14.338  1.00  0.00           N  
ATOM     69  H   ALA A   6      18.317  45.049  14.863  1.00  0.00           H  
ATOM     70  CA  ALA A   6      18.987  43.342  13.811  1.00  0.00           C  
ATOM     71  HA  ALA A   6      19.910  42.795  14.005  1.00  0.00           H  
ATOM     72  C   ALA A   6      18.762  43.413  12.292  1.00  0.00           C  
ATOM     73  CB  ALA A   6      17.838  42.646  14.553  1.00  0.00           C  
ATOM     74  HB1 ALA A   6      18.056  42.609  15.620  1.00  0.00           H  
ATOM     75  HB2 ALA A   6      17.721  41.629  14.178  1.00  0.00           H  
ATOM     76  HB3 ALA A   6      16.906  43.190  14.397  1.00  0.00           H  
ATOM     77  O   ALA A   6      17.654  43.664  11.819  1.00  0.00           O  
ATOM     78  N   THR A   7      19.831  43.228  11.522  1.00  0.00           N  
ATOM     79  H   THR A   7      20.745  43.208  11.950  1.00  0.00           H  
ATOM     80  CA  THR A   7      19.760  43.070  10.069  1.00  0.00           C  
ATOM     81  HA  THR A   7      19.106  43.840   9.660  1.00  0.00           H  
ATOM     82  C   THR A   7      19.167  41.696   9.773  1.00  0.00           C  
ATOM     83  CB  THR A   7      21.147  43.228   9.422  1.00  0.00           C  
ATOM     84  HB  THR A   7      21.736  42.323   9.570  1.00  0.00           H  
ATOM     85  O   THR A   7      19.836  40.675   9.924  1.00  0.00           O  
ATOM     86  CG2 THR A   7      21.049  43.538   7.929  1.00  0.00           C  
ATOM     87 HG21 THR A   7      20.502  44.468   7.773  1.00  0.00           H  
ATOM     88 HG22 THR A   7      20.530  42.726   7.419  1.00  0.00           H  
ATOM     89 HG23 THR A   7      22.049  43.630   7.504  1.00  0.00           H  
ATOM     90  OG1 THR A   7      21.839  44.306  10.011  1.00  0.00           O  
ATOM     91  HG1 THR A   7      22.696  44.370   9.583  1.00  0.00           H  
ATOM     92  N   ALA A   8      17.889  41.663   9.397  1.00  0.00           N  
ATOM     93  H   ALA A   8      17.363  42.525   9.394  1.00  0.00           H  
ATOM     94  CA  ALA A   8      17.234  40.464   8.896  1.00  0.00           C  
ATOM     95  HA  ALA A   8      17.286  39.685   9.655  1.00  0.00           H  
ATOM     96  C   ALA A   8      17.973  39.982   7.635  1.00  0.00           C  
ATOM     97  CB  ALA A   8      15.758  40.791   8.630  1.00  0.00           C  
ATOM     98  HB1 ALA A   8      15.676  41.582   7.884  1.00  0.00           H  
ATOM     99  HB2 ALA A   8      15.276  41.112   9.553  1.00  0.00           H  
ATOM    100  HB3 ALA A   8      15.250  39.901   8.256  1.00  0.00           H  
ATOM    101  O   ALA A   8      17.937  40.642   6.597  1.00  0.00           O  
ATOM    102  N   MET A   9      18.675  38.851   7.747  1.00  0.00           N  
ATOM    103  H   MET A   9      18.730  38.412   8.654  1.00  0.00           H  
ATOM    104  CA  MET A   9      19.224  38.123   6.606  1.00  0.00           C  
ATOM    105  HA  MET A   9      19.820  38.795   5.988  1.00  0.00           H  
ATOM    106  C   MET A   9      18.053  37.608   5.768  1.00  0.00           C  
ATOM    107  CB  MET A   9      20.112  36.958   7.077  1.00  0.00           C  
ATOM    108  HB2 MET A   9      19.610  36.408   7.872  1.00  0.00           H  
ATOM    109  HB3 MET A   9      20.262  36.277   6.239  1.00  0.00           H  
ATOM    110  O   MET A   9      17.425  36.605   6.098  1.00  0.00           O  
ATOM    111  CG  MET A   9      21.495  37.407   7.558  1.00  0.00           C  
ATOM    112  HG2 MET A   9      21.379  38.089   8.400  1.00  0.00           H  
ATOM    113  HG3 MET A   9      21.991  37.938   6.746  1.00  0.00           H  
ATOM    114  SD  MET A   9      22.542  36.014   8.068  1.00  0.00           S  
ATOM    115  CE  MET A   9      24.113  36.869   8.351  1.00  0.00           C  
ATOM    116  HE1 MET A   9      24.443  37.341   7.426  1.00  0.00           H  
ATOM    117  HE2 MET A   9      24.862  36.147   8.675  1.00  0.00           H  
ATOM    118  HE3 MET A   9      23.982  37.628   9.122  1.00  0.00           H  
ATOM    119  N   THR A  10      17.726  38.331   4.705  1.00  0.00           N  
ATOM    120  H   THR A  10      18.240  39.178   4.509  1.00  0.00           H  
ATOM    121  CA  THR A  10      16.844  37.852   3.648  1.00  0.00           C  
ATOM    122  HA  THR A  10      15.959  37.395   4.093  1.00  0.00           H  
ATOM    123  C   THR A  10      17.595  36.774   2.872  1.00  0.00           C  
ATOM    124  CB  THR A  10      16.388  39.017   2.752  1.00  0.00           C  
ATOM    125  HB  THR A  10      16.044  38.637   1.791  1.00  0.00           H  
ATOM    126  O   THR A  10      18.667  37.021   2.320  1.00  0.00           O  
ATOM    127  CG2 THR A  10      15.253  39.796   3.420  1.00  0.00           C  
ATOM    128 HG21 THR A  10      14.403  39.133   3.576  1.00  0.00           H  
ATOM    129 HG22 THR A  10      15.579  40.191   4.382  1.00  0.00           H  
ATOM    130 HG23 THR A  10      14.937  40.614   2.773  1.00  0.00           H  
ATOM    131  OG1 THR A  10      17.419  39.963   2.560  1.00  0.00           O  
ATOM    132  HG1 THR A  10      17.066  40.821   2.807  1.00  0.00           H  
ATOM    133  N   ALA A  11      17.072  35.546   2.901  1.00  0.00           N  
ATOM    134  H   ALA A  11      16.217  35.385   3.414  1.00  0.00           H  
ATOM    135  CA  ALA A  11      17.597  34.450   2.098  1.00  0.00           C  
ATOM    136  HA  ALA A  11      18.635  34.292   2.389  1.00  0.00           H  
ATOM    137  C   ALA A  11      17.521  34.839   0.608  1.00  0.00           C  
ATOM    138  CB  ALA A  11      16.803  33.175   2.407  1.00  0.00           C  
ATOM    139  HB1 ALA A  11      15.755  33.315   2.144  1.00  0.00           H  
ATOM    140  HB2 ALA A  11      16.883  32.932   3.467  1.00  0.00           H  
ATOM    141  HB3 ALA A  11      17.202  32.347   1.822  1.00  0.00           H  
ATOM    142  O   ALA A  11      16.508  35.407   0.186  1.00  0.00           O  
ATOM    143  N   PRO A  12      18.580  34.598  -0.183  1.00  0.00           N  
ATOM    144  CA  PRO A  12      18.605  34.994  -1.580  1.00  0.00           C  
ATOM    145  HA  PRO A  12      18.390  36.060  -1.661  1.00  0.00           H  
ATOM    146  C   PRO A  12      17.546  34.208  -2.359  1.00  0.00           C  
ATOM    147  CB  PRO A  12      20.038  34.739  -2.060  1.00  0.00           C  
ATOM    148  HB2 PRO A  12      20.631  35.643  -1.920  1.00  0.00           H  
ATOM    149  HB3 PRO A  12      20.071  34.422  -3.102  1.00  0.00           H  
ATOM    150  O   PRO A  12      17.523  32.980  -2.325  1.00  0.00           O  
ATOM    151  CG  PRO A  12      20.549  33.648  -1.119  1.00  0.00           C  
ATOM    152  HG2 PRO A  12      20.263  32.671  -1.510  1.00  0.00           H  
ATOM    153  HG3 PRO A  12      21.629  33.702  -0.985  1.00  0.00           H  
ATOM    154  CD  PRO A  12      19.803  33.907   0.187  1.00  0.00           C  
ATOM    155  HD2 PRO A  12      20.401  34.553   0.829  1.00  0.00           H  
ATOM    156  HD3 PRO A  12      19.590  32.963   0.688  1.00  0.00           H  
ATOM    157  N   PHE A  13      16.670  34.945  -3.044  1.00  0.00           N  
ATOM    158  H   PHE A  13      16.745  35.949  -2.965  1.00  0.00           H  
ATOM    159  CA  PHE A  13      15.746  34.431  -4.052  1.00  0.00           C  
ATOM    160  HA  PHE A  13      15.013  33.773  -3.585  1.00  0.00           H  
ATOM    161  C   PHE A  13      16.549  33.632  -5.091  1.00  0.00           C  
ATOM    162  CB  PHE A  13      15.028  35.632  -4.712  1.00  0.00           C  
ATOM    163  HB2 PHE A  13      15.162  35.576  -5.793  1.00  0.00           H  
ATOM    164  HB3 PHE A  13      15.500  36.567  -4.408  1.00  0.00           H  
ATOM    165  O   PHE A  13      17.377  34.209  -5.795  1.00  0.00           O  
ATOM    166  CG  PHE A  13      13.540  35.740  -4.446  1.00  0.00           C  
ATOM    167  CD1 PHE A  13      12.628  35.281  -5.414  1.00  0.00           C  
ATOM    168  HD1 PHE A  13      12.989  34.818  -6.321  1.00  0.00           H  
ATOM    169  CD2 PHE A  13      13.061  36.328  -3.259  1.00  0.00           C  
ATOM    170  HD2 PHE A  13      13.758  36.670  -2.508  1.00  0.00           H  
ATOM    171  CE1 PHE A  13      11.245  35.416  -5.204  1.00  0.00           C  
ATOM    172  HE1 PHE A  13      10.552  35.051  -5.948  1.00  0.00           H  
ATOM    173  CE2 PHE A  13      11.676  36.461  -3.048  1.00  0.00           C  
ATOM    174  HE2 PHE A  13      11.310  36.902  -2.132  1.00  0.00           H  
ATOM    175  CZ  PHE A  13      10.768  36.008  -4.022  1.00  0.00           C  
ATOM    176  HZ  PHE A  13       9.705  36.101  -3.857  1.00  0.00           H  
ATOM    177  N   ILE A  14      16.331  32.318  -5.164  1.00  0.00           N  
ATOM    178  H   ILE A  14      15.664  31.896  -4.534  1.00  0.00           H  
ATOM    179  CA  ILE A  14      16.881  31.474  -6.227  1.00  0.00           C  
ATOM    180  HA  ILE A  14      17.878  31.829  -6.488  1.00  0.00           H  
ATOM    181  C   ILE A  14      15.976  31.660  -7.449  1.00  0.00           C  
ATOM    182  CB  ILE A  14      17.014  30.003  -5.761  1.00  0.00           C  
ATOM    183  HB  ILE A  14      16.032  29.652  -5.441  1.00  0.00           H  
ATOM    184  O   ILE A  14      14.772  31.410  -7.383  1.00  0.00           O  
ATOM    185  CG1 ILE A  14      17.991  29.913  -4.561  1.00  0.00           C  
ATOM    186 HG12 ILE A  14      17.649  30.580  -3.770  1.00  0.00           H  
ATOM    187 HG13 ILE A  14      18.980  30.248  -4.875  1.00  0.00           H  
ATOM    188  CG2 ILE A  14      17.495  29.105  -6.917  1.00  0.00           C  
ATOM    189 HG21 ILE A  14      17.532  28.063  -6.600  1.00  0.00           H  
ATOM    190 HG22 ILE A  14      18.482  29.418  -7.258  1.00  0.00           H  
ATOM    191 HG23 ILE A  14      16.802  29.161  -7.756  1.00  0.00           H  
ATOM    192  CD1 ILE A  14      18.120  28.517  -3.935  1.00  0.00           C  
ATOM    193 HD11 ILE A  14      17.132  28.131  -3.683  1.00  0.00           H  
ATOM    194 HD12 ILE A  14      18.716  28.586  -3.026  1.00  0.00           H  
ATOM    195 HD13 ILE A  14      18.617  27.833  -4.623  1.00  0.00           H  
ATOM    196  N   ASP A  15      16.550  32.163  -8.541  1.00  0.00           N  
ATOM    197  H   ASP A  15      17.547  32.321  -8.524  1.00  0.00           H  
ATOM    198  CA  ASP A  15      15.884  32.295  -9.837  1.00  0.00           C  
ATOM    199  HA  ASP A  15      15.012  32.937  -9.715  1.00  0.00           H  
ATOM    200  C   ASP A  15      15.476  30.892 -10.345  1.00  0.00           C  
ATOM    201  CB  ASP A  15      16.846  33.003 -10.810  1.00  0.00           C  
ATOM    202  HB2 ASP A  15      17.203  33.917 -10.335  1.00  0.00           H  
ATOM    203  HB3 ASP A  15      17.712  32.364 -10.984  1.00  0.00           H  
ATOM    204  O   ASP A  15      16.329  29.998 -10.386  1.00  0.00           O  
ATOM    205  CG  ASP A  15      16.223  33.368 -12.165  1.00  0.00           C  
ATOM    206  OD1 ASP A  15      15.371  32.598 -12.672  1.00  0.00           O  
ATOM    207  OD2 ASP A  15      16.601  34.429 -12.702  1.00  0.00           O  
ATOM    208  N   PRO A  16      14.209  30.652 -10.742  1.00  0.00           N  
ATOM    209  CA  PRO A  16      13.753  29.347 -11.232  1.00  0.00           C  
ATOM    210  HA  PRO A  16      13.922  28.615 -10.442  1.00  0.00           H  
ATOM    211  C   PRO A  16      14.444  28.842 -12.510  1.00  0.00           C  
ATOM    212  CB  PRO A  16      12.247  29.493 -11.475  1.00  0.00           C  
ATOM    213  HB2 PRO A  16      11.707  28.596 -11.171  1.00  0.00           H  
ATOM    214  HB3 PRO A  16      12.062  29.706 -12.527  1.00  0.00           H  
ATOM    215  O   PRO A  16      14.135  27.739 -12.957  1.00  0.00           O  
ATOM    216  CG  PRO A  16      11.841  30.708 -10.651  1.00  0.00           C  
ATOM    217  HG2 PRO A  16      11.624  30.398  -9.629  1.00  0.00           H  
ATOM    218  HG3 PRO A  16      10.985  31.224 -11.086  1.00  0.00           H  
ATOM    219  CD  PRO A  16      13.091  31.577 -10.664  1.00  0.00           C  
ATOM    220  HD2 PRO A  16      13.088  32.220 -11.545  1.00  0.00           H  
ATOM    221  HD3 PRO A  16      13.116  32.176  -9.754  1.00  0.00           H  
ATOM    222  N   THR A  17      15.338  29.621 -13.122  1.00  0.00           N  
ATOM    223  H   THR A  17      15.500  30.545 -12.749  1.00  0.00           H  
ATOM    224  CA  THR A  17      16.069  29.234 -14.340  1.00  0.00           C  
ATOM    225  HA  THR A  17      15.560  28.377 -14.781  1.00  0.00           H  
ATOM    226  C   THR A  17      17.495  28.728 -14.113  1.00  0.00           C  
ATOM    227  CB  THR A  17      16.017  30.333 -15.405  1.00  0.00           C  
ATOM    228  HB  THR A  17      16.593  30.010 -16.272  1.00  0.00           H  
ATOM    229  O   THR A  17      18.180  28.420 -15.090  1.00  0.00           O  
ATOM    230  CG2 THR A  17      14.586  30.590 -15.873  1.00  0.00           C  
ATOM    231 HG21 THR A  17      14.148  29.661 -16.238  1.00  0.00           H  
ATOM    232 HG22 THR A  17      14.603  31.323 -16.679  1.00  0.00           H  
ATOM    233 HG23 THR A  17      13.988  30.978 -15.049  1.00  0.00           H  
ATOM    234  OG1 THR A  17      16.549  31.553 -14.944  1.00  0.00           O  
ATOM    235  HG1 THR A  17      16.033  31.896 -14.211  1.00  0.00           H  
ATOM    236  N   ASP A  18      17.926  28.520 -12.862  1.00  0.00           N  
ATOM    237  H   ASP A  18      17.359  28.853 -12.095  1.00  0.00           H  
ATOM    238  CA  ASP A  18      19.162  27.781 -12.547  1.00  0.00           C  
ATOM    239  HA  ASP A  18      19.927  28.099 -13.256  1.00  0.00           H  
ATOM    240  C   ASP A  18      18.973  26.269 -12.804  1.00  0.00           C  
ATOM    241  CB  ASP A  18      19.672  28.107 -11.124  1.00  0.00           C  
ATOM    242  HB2 ASP A  18      20.118  27.214 -10.687  1.00  0.00           H  
ATOM    243  HB3 ASP A  18      18.829  28.385 -10.491  1.00  0.00           H  
ATOM    244  O   ASP A  18      18.998  25.415 -11.901  1.00  0.00           O  
ATOM    245  CG  ASP A  18      20.759  29.192 -11.042  1.00  0.00           C  
ATOM    246  OD1 ASP A  18      21.321  29.585 -12.089  1.00  0.00           O  
ATOM    247  OD2 ASP A  18      21.100  29.543  -9.890  1.00  0.00           O  
ATOM    248  N   HIS A  19      18.783  25.924 -14.080  1.00  0.00           N  
ATOM    249  H   HIS A  19      18.697  26.683 -14.741  1.00  0.00           H  
ATOM    250  CA  HIS A  19      19.057  24.597 -14.604  1.00  0.00           C  
ATOM    251  HA  HIS A  19      18.310  23.899 -14.227  1.00  0.00           H  
ATOM    252  C   HIS A  19      20.440  24.197 -14.097  1.00  0.00           C  
ATOM    253  CB  HIS A  19      19.015  24.621 -16.141  1.00  0.00           C  
ATOM    254  HB2 HIS A  19      19.719  25.368 -16.509  1.00  0.00           H  
ATOM    255  HB3 HIS A  19      19.331  23.649 -16.519  1.00  0.00           H  
ATOM    256  O   HIS A  19      21.381  24.994 -14.161  1.00  0.00           O  
ATOM    257  CG  HIS A  19      17.642  24.923 -16.689  1.00  0.00           C  
ATOM    258  CD2 HIS A  19      17.236  26.082 -17.297  1.00  0.00           C  
ATOM    259  HD2 HIS A  19      17.849  26.953 -17.474  1.00  0.00           H  
ATOM    260  ND1 HIS A  19      16.543  24.097 -16.617  1.00  0.00           N  
ATOM    261  HD1 HIS A  19      16.508  23.176 -16.205  1.00  0.00           H  
ATOM    262  CE1 HIS A  19      15.502  24.743 -17.167  1.00  0.00           C  
ATOM    263  HE1 HIS A  19      14.499  24.350 -17.248  1.00  0.00           H  
ATOM    264  NE2 HIS A  19      15.877  25.952 -17.609  1.00  0.00           N  
ATOM    265  N   VAL A  20      20.579  22.974 -13.567  1.00  0.00           N  
ATOM    266  H   VAL A  20      19.780  22.356 -13.562  1.00  0.00           H  
ATOM    267  CA  VAL A  20      21.916  22.401 -13.376  1.00  0.00           C  
ATOM    268  HA  VAL A  20      22.415  22.908 -12.550  1.00  0.00           H  
ATOM    269  C   VAL A  20      22.654  22.678 -14.672  1.00  0.00           C  
ATOM    270  CB  VAL A  20      21.893  20.881 -13.117  1.00  0.00           C  
ATOM    271  HB  VAL A  20      21.418  20.377 -13.959  1.00  0.00           H  
ATOM    272  O   VAL A  20      22.154  22.327 -15.741  1.00  0.00           O  
ATOM    273  CG1 VAL A  20      23.297  20.296 -12.923  1.00  0.00           C  
ATOM    274 HG11 VAL A  20      23.780  20.754 -12.060  1.00  0.00           H  
ATOM    275 HG12 VAL A  20      23.225  19.220 -12.761  1.00  0.00           H  
ATOM    276 HG13 VAL A  20      23.910  20.457 -13.809  1.00  0.00           H  
ATOM    277  CG2 VAL A  20      21.097  20.553 -11.861  1.00  0.00           C  
ATOM    278 HG21 VAL A  20      20.043  20.697 -12.100  1.00  0.00           H  
ATOM    279 HG22 VAL A  20      21.222  19.504 -11.594  1.00  0.00           H  
ATOM    280 HG23 VAL A  20      21.407  21.182 -11.026  1.00  0.00           H  
ATOM    281  N   ASN A  21      23.799  23.353 -14.578  1.00  0.00           N  
ATOM    282  H   ASN A  21      24.051  23.740 -13.679  1.00  0.00           H  
ATOM    283  CA  ASN A  21      24.699  23.560 -15.699  1.00  0.00           C  
ATOM    284  HA  ASN A  21      24.104  23.851 -16.564  1.00  0.00           H  
ATOM    285  C   ASN A  21      25.337  22.192 -16.002  1.00  0.00           C  
ATOM    286  CB  ASN A  21      25.663  24.717 -15.345  1.00  0.00           C  
ATOM    287  HB2 ASN A  21      26.530  24.337 -14.805  1.00  0.00           H  
ATOM    288  HB3 ASN A  21      25.139  25.410 -14.687  1.00  0.00           H  
ATOM    289  O   ASN A  21      26.538  21.983 -15.827  1.00  0.00           O  
ATOM    290  CG  ASN A  21      26.132  25.547 -16.530  1.00  0.00           C  
ATOM    291  ND2 ASN A  21      26.811  26.640 -16.266  1.00  0.00           N  
ATOM    292 HD21 ASN A  21      26.887  26.963 -15.312  1.00  0.00           H  
ATOM    293 HD22 ASN A  21      26.991  27.232 -17.065  1.00  0.00           H  
ATOM    294  OD1 ASN A  21      25.900  25.265 -17.689  1.00  0.00           O  
ATOM    295  N   LEU A  22      24.492  21.215 -16.361  1.00  0.00           N  
ATOM    296  H   LEU A  22      23.519  21.479 -16.417  1.00  0.00           H  
ATOM    297  CA  LEU A  22      24.840  20.048 -17.135  1.00  0.00           C  
ATOM    298  HA  LEU A  22      25.562  19.418 -16.615  1.00  0.00           H  
ATOM    299  C   LEU A  22      25.464  20.693 -18.351  1.00  0.00           C  
ATOM    300  CB  LEU A  22      23.568  19.252 -17.524  1.00  0.00           C  
ATOM    301  HB2 LEU A  22      22.860  19.941 -17.984  1.00  0.00           H  
ATOM    302  HB3 LEU A  22      23.836  18.514 -18.280  1.00  0.00           H  
ATOM    303  O   LEU A  22      24.737  21.222 -19.190  1.00  0.00           O  
ATOM    304  CG  LEU A  22      22.839  18.529 -16.379  1.00  0.00           C  
ATOM    305  HG  LEU A  22      22.673  19.231 -15.561  1.00  0.00           H  
ATOM    306  CD1 LEU A  22      21.480  18.019 -16.854  1.00  0.00           C  
ATOM    307 HD11 LEU A  22      20.866  18.855 -17.191  1.00  0.00           H  
ATOM    308 HD12 LEU A  22      21.609  17.315 -17.677  1.00  0.00           H  
ATOM    309 HD13 LEU A  22      20.966  17.515 -16.035  1.00  0.00           H  
ATOM    310  CD2 LEU A  22      23.644  17.339 -15.853  1.00  0.00           C  
ATOM    311 HD21 LEU A  22      24.600  17.676 -15.452  1.00  0.00           H  
ATOM    312 HD22 LEU A  22      23.085  16.846 -15.058  1.00  0.00           H  
ATOM    313 HD23 LEU A  22      23.811  16.623 -16.658  1.00  0.00           H  
ATOM    314  N   LYS A  23      26.801  20.793 -18.363  1.00  0.00           N  
ATOM    315  H   LYS A  23      27.293  20.490 -17.534  1.00  0.00           H  
ATOM    316  CA  LYS A  23      27.556  21.186 -19.549  1.00  0.00           C  
ATOM    317  HA  LYS A  23      27.472  22.259 -19.722  1.00  0.00           H  
ATOM    318  C   LYS A  23      26.886  20.430 -20.670  1.00  0.00           C  
ATOM    319  CB  LYS A  23      29.014  20.741 -19.446  1.00  0.00           C  
ATOM    320  HB2 LYS A  23      29.060  19.737 -19.025  1.00  0.00           H  
ATOM    321  HB3 LYS A  23      29.431  20.705 -20.452  1.00  0.00           H  
ATOM    322  O   LYS A  23      26.915  19.200 -20.624  1.00  0.00           O  
ATOM    323  CG  LYS A  23      29.856  21.701 -18.609  1.00  0.00           C  
ATOM    324  HG2 LYS A  23      29.829  22.694 -19.057  1.00  0.00           H  
ATOM    325  HG3 LYS A  23      29.467  21.748 -17.592  1.00  0.00           H  
ATOM    326  CD  LYS A  23      31.294  21.178 -18.592  1.00  0.00           C  
ATOM    327  HD2 LYS A  23      31.310  20.205 -18.101  1.00  0.00           H  
ATOM    328  HD3 LYS A  23      31.648  21.065 -19.617  1.00  0.00           H  
ATOM    329  CE  LYS A  23      32.202  22.152 -17.845  1.00  0.00           C  
ATOM    330  HE2 LYS A  23      32.182  23.112 -18.361  1.00  0.00           H  
ATOM    331  HE3 LYS A  23      31.800  22.300 -16.843  1.00  0.00           H  
ATOM    332  NZ  LYS A  23      33.585  21.623 -17.776  1.00  0.00           N  
ATOM    333  HZ1 LYS A  23      33.589  20.736 -17.293  1.00  0.00           H  
ATOM    334  HZ2 LYS A  23      33.949  21.478 -18.706  1.00  0.00           H  
ATOM    335  HZ3 LYS A  23      34.187  22.265 -17.279  1.00  0.00           H  
ATOM    336  N   THR A  24      26.176  21.191 -21.500  1.00  0.00           N  
ATOM    337  H   THR A  24      26.208  22.191 -21.361  1.00  0.00           H  
ATOM    338  CA  THR A  24      25.163  20.720 -22.439  1.00  0.00           C  
ATOM    339  HA  THR A  24      24.207  20.601 -21.930  1.00  0.00           H  
ATOM    340  C   THR A  24      25.614  19.377 -22.973  1.00  0.00           C  
ATOM    341  CB  THR A  24      25.025  21.745 -23.580  1.00  0.00           C  
ATOM    342  HB  THR A  24      24.561  21.274 -24.447  1.00  0.00           H  
ATOM    343  O   THR A  24      26.725  19.315 -23.502  1.00  0.00           O  
ATOM    344  CG2 THR A  24      24.192  22.956 -23.160  1.00  0.00           C  
ATOM    345 HG21 THR A  24      23.184  22.636 -22.900  1.00  0.00           H  
ATOM    346 HG22 THR A  24      24.645  23.450 -22.301  1.00  0.00           H  
ATOM    347 HG23 THR A  24      24.134  23.660 -23.991  1.00  0.00           H  
ATOM    348  OG1 THR A  24      26.296  22.256 -23.928  1.00  0.00           O  
ATOM    349  HG1 THR A  24      26.840  21.485 -24.102  1.00  0.00           H  
ATOM    350  N   ASP A  25      24.828  18.318 -22.759  1.00  0.00           N  
ATOM    351  H   ASP A  25      23.978  18.423 -22.222  1.00  0.00           H  
ATOM    352  CA  ASP A  25      25.012  17.060 -23.478  1.00  0.00           C  
ATOM    353  HA  ASP A  25      26.020  16.679 -23.316  1.00  0.00           H  
ATOM    354  C   ASP A  25      24.868  17.445 -24.966  1.00  0.00           C  
ATOM    355  CB  ASP A  25      24.000  15.993 -22.982  1.00  0.00           C  
ATOM    356  HB2 ASP A  25      23.970  15.185 -23.714  1.00  0.00           H  
ATOM    357  HB3 ASP A  25      23.004  16.432 -22.938  1.00  0.00           H  
ATOM    358  O   ASP A  25      23.770  17.547 -25.501  1.00  0.00           O  
ATOM    359  CG  ASP A  25      24.345  15.359 -21.613  1.00  0.00           C  
ATOM    360  OD1 ASP A  25      25.545  15.149 -21.315  1.00  0.00           O  
ATOM    361  OD2 ASP A  25      23.417  15.045 -20.828  1.00  0.00           O  
ATOM    362  N   THR A  26      25.975  17.863 -25.593  1.00  0.00           N  
ATOM    363  H   THR A  26      26.819  17.924 -25.042  1.00  0.00           H  
ATOM    364  CA  THR A  26      26.001  18.513 -26.914  1.00  0.00           C  
ATOM    365  HA  THR A  26      25.157  19.200 -26.968  1.00  0.00           H  
ATOM    366  C   THR A  26      25.785  17.524 -28.044  1.00  0.00           C  
ATOM    367  CB  THR A  26      27.290  19.319 -27.183  1.00  0.00           C  
ATOM    368  HB  THR A  26      27.443  19.422 -28.257  1.00  0.00           H  
ATOM    369  O   THR A  26      25.806  17.928 -29.205  1.00  0.00           O  
ATOM    370  CG2 THR A  26      27.237  20.732 -26.612  1.00  0.00           C  
ATOM    371 HG21 THR A  26      27.363  20.676 -25.531  1.00  0.00           H  
ATOM    372 HG22 THR A  26      28.054  21.319 -27.030  1.00  0.00           H  
ATOM    373 HG23 THR A  26      26.288  21.206 -26.863  1.00  0.00           H  
ATOM    374  OG1 THR A  26      28.420  18.684 -26.625  1.00  0.00           O  
ATOM    375  HG1 THR A  26      28.468  17.804 -27.007  1.00  0.00           H  
ATOM    376  N   ASP A  27      25.516  16.258 -27.736  1.00  0.00           N  
ATOM    377  H   ASP A  27      25.476  15.984 -26.765  1.00  0.00           H  
ATOM    378  CA  ASP A  27      25.001  15.314 -28.716  1.00  0.00           C  
ATOM    379  HA  ASP A  27      25.461  15.549 -29.676  1.00  0.00           H  
ATOM    380  C   ASP A  27      23.509  15.556 -28.960  1.00  0.00           C  
ATOM    381  CB  ASP A  27      25.400  13.869 -28.377  1.00  0.00           C  
ATOM    382  HB2 ASP A  27      25.309  13.698 -27.305  1.00  0.00           H  
ATOM    383  HB3 ASP A  27      24.730  13.182 -28.894  1.00  0.00           H  
ATOM    384  O   ASP A  27      22.649  14.705 -28.774  1.00  0.00           O  
ATOM    385  CG  ASP A  27      26.822  13.565 -28.865  1.00  0.00           C  
ATOM    386  OD1 ASP A  27      27.164  14.030 -29.982  1.00  0.00           O  
ATOM    387  OD2 ASP A  27      27.576  12.907 -28.120  1.00  0.00           O  
ATOM    388  N   ALA A  28      23.217  16.733 -29.515  1.00  0.00           N  
ATOM    389  H   ALA A  28      23.982  17.383 -29.618  1.00  0.00           H  
ATOM    390  CA  ALA A  28      21.974  17.029 -30.221  1.00  0.00           C  
ATOM    391  HA  ALA A  28      21.137  16.817 -29.556  1.00  0.00           H  
ATOM    392  C   ALA A  28      21.784  16.156 -31.487  1.00  0.00           C  
ATOM    393  CB  ALA A  28      21.988  18.528 -30.557  1.00  0.00           C  
ATOM    394  HB1 ALA A  28      21.049  18.804 -31.036  1.00  0.00           H  
ATOM    395  HB2 ALA A  28      22.100  19.106 -29.639  1.00  0.00           H  
ATOM    396  HB3 ALA A  28      22.816  18.748 -31.231  1.00  0.00           H  
ATOM    397  O   ALA A  28      20.878  16.411 -32.277  1.00  0.00           O  
ATOM    398  N   SER A  29      22.661  15.170 -31.719  1.00  0.00           N  
ATOM    399  H   SER A  29      23.316  14.944 -30.984  1.00  0.00           H  
ATOM    400  CA  SER A  29      22.593  14.245 -32.850  1.00  0.00           C  
ATOM    401  HA  SER A  29      22.150  14.771 -33.695  1.00  0.00           H  
ATOM    402  C   SER A  29      21.695  13.032 -32.585  1.00  0.00           C  
ATOM    403  CB  SER A  29      24.004  13.818 -33.276  1.00  0.00           C  
ATOM    404  HB2 SER A  29      23.933  13.320 -34.243  1.00  0.00           H  
ATOM    405  HB3 SER A  29      24.637  14.698 -33.387  1.00  0.00           H  
ATOM    406  O   SER A  29      21.226  12.417 -33.543  1.00  0.00           O  
ATOM    407  OG  SER A  29      24.594  12.917 -32.360  1.00  0.00           O  
ATOM    408  HG  SER A  29      25.266  13.338 -31.819  1.00  0.00           H  
ATOM    409  N   GLU A  30      21.382  12.716 -31.325  1.00  0.00           N  
ATOM    410  H   GLU A  30      21.776  13.245 -30.561  1.00  0.00           H  
ATOM    411  CA  GLU A  30      20.431  11.655 -31.001  1.00  0.00           C  
ATOM    412  HA  GLU A  30      20.409  10.931 -31.816  1.00  0.00           H  
ATOM    413  C   GLU A  30      19.017  12.234 -30.854  1.00  0.00           C  
ATOM    414  CB  GLU A  30      20.871  10.883 -29.752  1.00  0.00           C  
ATOM    415  HB2 GLU A  30      20.051  10.230 -29.454  1.00  0.00           H  
ATOM    416  HB3 GLU A  30      21.061  11.590 -28.944  1.00  0.00           H  
ATOM    417  O   GLU A  30      18.745  13.052 -29.976  1.00  0.00           O  
ATOM    418  CG  GLU A  30      22.118  10.012 -29.999  1.00  0.00           C  
ATOM    419  HG2 GLU A  30      22.971  10.654 -30.216  1.00  0.00           H  
ATOM    420  HG3 GLU A  30      21.934   9.379 -30.867  1.00  0.00           H  
ATOM    421  CD  GLU A  30      22.433   9.132 -28.779  1.00  0.00           C  
ATOM    422  OE1 GLU A  30      22.994   8.029 -28.975  1.00  0.00           O  
ATOM    423  OE2 GLU A  30      22.053   9.552 -27.658  1.00  0.00           O  
ATOM    424  N   ASN A  31      18.091  11.795 -31.713  1.00  0.00           N  
ATOM    425  H   ASN A  31      18.390  11.157 -32.436  1.00  0.00           H  
ATOM    426  CA  ASN A  31      16.657  12.069 -31.574  1.00  0.00           C  
ATOM    427  HA  ASN A  31      16.508  13.135 -31.403  1.00  0.00           H  
ATOM    428  C   ASN A  31      16.105  11.322 -30.345  1.00  0.00           C  
ATOM    429  CB  ASN A  31      15.914  11.655 -32.862  1.00  0.00           C  
ATOM    430  HB2 ASN A  31      16.243  10.661 -33.162  1.00  0.00           H  
ATOM    431  HB3 ASN A  31      14.847  11.597 -32.644  1.00  0.00           H  
ATOM    432  O   ASN A  31      15.486  10.265 -30.478  1.00  0.00           O  
ATOM    433  CG  ASN A  31      16.057  12.621 -34.021  1.00  0.00           C  
ATOM    434  ND2 ASN A  31      15.927  12.132 -35.233  1.00  0.00           N  
ATOM    435 HD21 ASN A  31      16.054  12.796 -35.983  1.00  0.00           H  
ATOM    436 HD22 ASN A  31      15.788  11.140 -35.366  1.00  0.00           H  
ATOM    437  OD1 ASN A  31      16.229  13.816 -33.883  1.00  0.00           O  
ATOM    438  N   ARG A  32      16.363  11.849 -29.146  1.00  0.00           N  
ATOM    439  H   ARG A  32      16.978  12.650 -29.118  1.00  0.00           H  
ATOM    440  CA  ARG A  32      15.844  11.307 -27.884  1.00  0.00           C  
ATOM    441  HA  ARG A  32      16.019  10.231 -27.877  1.00  0.00           H  
ATOM    442  C   ARG A  32      14.332  11.510 -27.818  1.00  0.00           C  
ATOM    443  CB  ARG A  32      16.591  11.915 -26.681  1.00  0.00           C  
ATOM    444  HB2 ARG A  32      16.499  13.001 -26.697  1.00  0.00           H  
ATOM    445  HB3 ARG A  32      16.155  11.536 -25.756  1.00  0.00           H  
ATOM    446  O   ARG A  32      13.809  12.515 -28.310  1.00  0.00           O  
ATOM    447  CG  ARG A  32      18.072  11.513 -26.736  1.00  0.00           C  
ATOM    448  HG2 ARG A  32      18.514  11.876 -27.664  1.00  0.00           H  
ATOM    449  HG3 ARG A  32      18.137  10.425 -26.737  1.00  0.00           H  
ATOM    450  CD  ARG A  32      18.925  12.042 -25.584  1.00  0.00           C  
ATOM    451  HD2 ARG A  32      18.539  11.650 -24.643  1.00  0.00           H  
ATOM    452  HD3 ARG A  32      18.891  13.132 -25.574  1.00  0.00           H  
ATOM    453  NE  ARG A  32      20.306  11.580 -25.794  1.00  0.00           N  
ATOM    454  HE  ARG A  32      20.480  10.979 -26.587  1.00  0.00           H  
ATOM    455  NH1 ARG A  32      21.302  12.321 -23.879  1.00  0.00           N  
ATOM    456 HH11 ARG A  32      22.147  12.378 -23.328  1.00  0.00           H  
ATOM    457 HH12 ARG A  32      20.418  12.686 -23.554  1.00  0.00           H  
ATOM    458  NH2 ARG A  32      22.438  11.065 -25.328  1.00  0.00           N  
ATOM    459 HH21 ARG A  32      22.405  10.532 -26.186  1.00  0.00           H  
ATOM    460 HH22 ARG A  32      22.982  10.524 -24.672  1.00  0.00           H  
ATOM    461  CZ  ARG A  32      21.339  11.658 -24.990  1.00  0.00           C  
ATOM    462  N   ARG A  33      13.615  10.542 -27.238  1.00  0.00           N  
ATOM    463  H   ARG A  33      14.120   9.810 -26.759  1.00  0.00           H  
ATOM    464  CA  ARG A  33      12.171  10.675 -26.997  1.00  0.00           C  
ATOM    465  HA  ARG A  33      11.682  10.951 -27.932  1.00  0.00           H  
ATOM    466  C   ARG A  33      11.929  11.825 -26.011  1.00  0.00           C  
ATOM    467  CB  ARG A  33      11.579   9.349 -26.485  1.00  0.00           C  
ATOM    468  HB2 ARG A  33      10.590   9.529 -26.063  1.00  0.00           H  
ATOM    469  HB3 ARG A  33      12.229   8.983 -25.690  1.00  0.00           H  
ATOM    470  O   ARG A  33      12.825  12.301 -25.323  1.00  0.00           O  
ATOM    471  CG  ARG A  33      11.459   8.245 -27.546  1.00  0.00           C  
ATOM    472  HG2 ARG A  33      10.792   8.561 -28.349  1.00  0.00           H  
ATOM    473  HG3 ARG A  33      12.447   8.055 -27.966  1.00  0.00           H  
ATOM    474  CD  ARG A  33      10.944   6.939 -26.914  1.00  0.00           C  
ATOM    475  HD2 ARG A  33      11.217   6.111 -27.568  1.00  0.00           H  
ATOM    476  HD3 ARG A  33      11.468   6.777 -25.972  1.00  0.00           H  
ATOM    477  NE  ARG A  33       9.478   6.921 -26.688  1.00  0.00           N  
ATOM    478  HE  ARG A  33       8.903   7.570 -27.205  1.00  0.00           H  
ATOM    479  NH1 ARG A  33       9.383   5.207 -25.117  1.00  0.00           N  
ATOM    480 HH11 ARG A  33      10.362   5.288 -24.885  1.00  0.00           H  
ATOM    481 HH12 ARG A  33       8.820   4.641 -24.497  1.00  0.00           H  
ATOM    482  NH2 ARG A  33       7.530   6.128 -25.782  1.00  0.00           N  
ATOM    483 HH21 ARG A  33       7.128   5.508 -25.093  1.00  0.00           H  
ATOM    484 HH22 ARG A  33       6.943   6.503 -26.514  1.00  0.00           H  
ATOM    485  CZ  ARG A  33       8.822   6.091 -25.882  1.00  0.00           C  
ATOM    486  N   MET A  34      10.691  12.299 -25.948  1.00  0.00           N  
ATOM    487  H   MET A  34       9.976  11.878 -26.524  1.00  0.00           H  
ATOM    488  CA  MET A  34      10.273  13.229 -24.904  1.00  0.00           C  
ATOM    489  HA  MET A  34      11.041  13.298 -24.134  1.00  0.00           H  
ATOM    490  C   MET A  34       9.017  12.680 -24.245  1.00  0.00           C  
ATOM    491  CB  MET A  34      10.050  14.643 -25.464  1.00  0.00           C  
ATOM    492  HB2 MET A  34       9.666  15.269 -24.658  1.00  0.00           H  
ATOM    493  HB3 MET A  34       9.304  14.613 -26.259  1.00  0.00           H  
ATOM    494  O   MET A  34       7.990  12.542 -24.906  1.00  0.00           O  
ATOM    495  CG  MET A  34      11.340  15.284 -25.995  1.00  0.00           C  
ATOM    496  HG2 MET A  34      12.147  15.064 -25.296  1.00  0.00           H  
ATOM    497  HG3 MET A  34      11.598  14.828 -26.951  1.00  0.00           H  
ATOM    498  SD  MET A  34      11.268  17.090 -26.193  1.00  0.00           S  
ATOM    499  CE  MET A  34       9.904  17.257 -27.373  1.00  0.00           C  
ATOM    500  HE1 MET A  34      10.113  16.659 -28.260  1.00  0.00           H  
ATOM    501  HE2 MET A  34       8.977  16.918 -26.910  1.00  0.00           H  
ATOM    502  HE3 MET A  34       9.798  18.304 -27.656  1.00  0.00           H  
ATOM    503  N   GLY A  35       9.087  12.403 -22.940  1.00  0.00           N  
ATOM    504  H   GLY A  35       9.983  12.430 -22.476  1.00  0.00           H  
ATOM    505  CA  GLY A  35       7.910  12.028 -22.148  1.00  0.00           C  
ATOM    506  HA2 GLY A  35       7.395  11.195 -22.628  1.00  0.00           H  
ATOM    507  HA3 GLY A  35       8.232  11.707 -21.157  1.00  0.00           H  
ATOM    508  C   GLY A  35       6.909  13.177 -21.974  1.00  0.00           C  
ATOM    509  O   GLY A  35       5.745  12.939 -21.666  1.00  0.00           O  
ATOM    510  N   ASN A  36       7.348  14.424 -22.213  1.00  0.00           N  
ATOM    511  H   ASN A  36       8.306  14.522 -22.517  1.00  0.00           H  
ATOM    512  CA  ASN A  36       6.572  15.655 -22.016  1.00  0.00           C  
ATOM    513  HA  ASN A  36       7.272  16.489 -22.071  1.00  0.00           H  
ATOM    514  C   ASN A  36       5.949  15.750 -20.612  1.00  0.00           C  
ATOM    515  CB  ASN A  36       5.556  15.839 -23.160  1.00  0.00           C  
ATOM    516  HB2 ASN A  36       4.876  14.987 -23.175  1.00  0.00           H  
ATOM    517  HB3 ASN A  36       4.965  16.737 -22.980  1.00  0.00           H  
ATOM    518  O   ASN A  36       4.828  16.240 -20.448  1.00  0.00           O  
ATOM    519  CG  ASN A  36       6.214  16.002 -24.514  1.00  0.00           C  
ATOM    520  ND2 ASN A  36       5.696  15.354 -25.530  1.00  0.00           N  
ATOM    521 HD21 ASN A  36       4.976  14.666 -25.365  1.00  0.00           H  
ATOM    522 HD22 ASN A  36       6.219  15.390 -26.394  1.00  0.00           H  
ATOM    523  OD1 ASN A  36       7.187  16.716 -24.684  1.00  0.00           O  
ATOM    524  N   TYR A  37       6.668  15.274 -19.592  1.00  0.00           N  
ATOM    525  H   TYR A  37       7.571  14.855 -19.766  1.00  0.00           H  
ATOM    526  CA  TYR A  37       6.199  15.349 -18.215  1.00  0.00           C  
ATOM    527  HA  TYR A  37       5.200  14.914 -18.183  1.00  0.00           H  
ATOM    528  C   TYR A  37       6.092  16.799 -17.755  1.00  0.00           C  
ATOM    529  CB  TYR A  37       7.097  14.539 -17.278  1.00  0.00           C  
ATOM    530  HB2 TYR A  37       6.685  14.583 -16.270  1.00  0.00           H  
ATOM    531  HB3 TYR A  37       8.080  15.008 -17.250  1.00  0.00           H  
ATOM    532  O   TYR A  37       6.933  17.649 -18.057  1.00  0.00           O  
ATOM    533  CG  TYR A  37       7.241  13.082 -17.665  1.00  0.00           C  
ATOM    534  CD1 TYR A  37       6.113  12.269 -17.895  1.00  0.00           C  
ATOM    535  HD1 TYR A  37       5.115  12.674 -17.812  1.00  0.00           H  
ATOM    536  CD2 TYR A  37       8.526  12.532 -17.766  1.00  0.00           C  
ATOM    537  HD2 TYR A  37       9.380  13.150 -17.534  1.00  0.00           H  
ATOM    538  CE1 TYR A  37       6.283  10.910 -18.222  1.00  0.00           C  
ATOM    539  HE1 TYR A  37       5.432  10.264 -18.380  1.00  0.00           H  
ATOM    540  CE2 TYR A  37       8.702  11.175 -18.087  1.00  0.00           C  
ATOM    541  HE2 TYR A  37       9.693  10.748 -18.132  1.00  0.00           H  
ATOM    542  OH  TYR A  37       7.718   9.024 -18.508  1.00  0.00           O  
ATOM    543  HH  TYR A  37       8.532   8.691 -18.122  1.00  0.00           H  
ATOM    544  CZ  TYR A  37       7.577  10.354 -18.297  1.00  0.00           C  
ATOM    545  N   LYS A  38       5.032  17.088 -17.002  1.00  0.00           N  
ATOM    546  H   LYS A  38       4.413  16.333 -16.740  1.00  0.00           H  
ATOM    547  CA  LYS A  38       4.868  18.397 -16.378  1.00  0.00           C  
ATOM    548  HA  LYS A  38       5.113  19.152 -17.125  1.00  0.00           H  
ATOM    549  C   LYS A  38       5.837  18.533 -15.194  1.00  0.00           C  
ATOM    550  CB  LYS A  38       3.425  18.605 -15.916  1.00  0.00           C  
ATOM    551  HB2 LYS A  38       3.385  19.522 -15.328  1.00  0.00           H  
ATOM    552  HB3 LYS A  38       3.145  17.778 -15.263  1.00  0.00           H  
ATOM    553  O   LYS A  38       6.068  17.549 -14.489  1.00  0.00           O  
ATOM    554  CG  LYS A  38       2.415  18.720 -17.069  1.00  0.00           C  
ATOM    555  HG2 LYS A  38       2.408  17.802 -17.657  1.00  0.00           H  
ATOM    556  HG3 LYS A  38       2.673  19.564 -17.709  1.00  0.00           H  
ATOM    557  CD  LYS A  38       1.036  18.941 -16.438  1.00  0.00           C  
ATOM    558  HD2 LYS A  38       0.837  18.108 -15.765  1.00  0.00           H  
ATOM    559  HD3 LYS A  38       1.058  19.853 -15.841  1.00  0.00           H  
ATOM    560  CE  LYS A  38      -0.117  19.036 -17.434  1.00  0.00           C  
ATOM    561  HE2 LYS A  38      -0.065  18.185 -18.114  1.00  0.00           H  
ATOM    562  HE3 LYS A  38      -0.022  19.955 -18.013  1.00  0.00           H  
ATOM    563  NZ  LYS A  38      -1.403  19.009 -16.682  1.00  0.00           N  
ATOM    564  HZ1 LYS A  38      -2.221  19.052 -17.273  1.00  0.00           H  
ATOM    565  HZ2 LYS A  38      -1.476  18.180 -16.110  1.00  0.00           H  
ATOM    566  HZ3 LYS A  38      -1.474  19.713 -15.962  1.00  0.00           H  
ATOM    567  N   PRO A  39       6.332  19.750 -14.908  1.00  0.00           N  
ATOM    568  CA  PRO A  39       7.038  20.029 -13.664  1.00  0.00           C  
ATOM    569  HA  PRO A  39       7.964  19.456 -13.652  1.00  0.00           H  
ATOM    570  C   PRO A  39       6.194  19.673 -12.435  1.00  0.00           C  
ATOM    571  CB  PRO A  39       7.359  21.527 -13.693  1.00  0.00           C  
ATOM    572  HB2 PRO A  39       8.330  21.740 -13.245  1.00  0.00           H  
ATOM    573  HB3 PRO A  39       6.576  22.089 -13.183  1.00  0.00           H  
ATOM    574  O   PRO A  39       4.960  19.651 -12.492  1.00  0.00           O  
ATOM    575  CG  PRO A  39       7.335  21.874 -15.180  1.00  0.00           C  
ATOM    576  HG2 PRO A  39       8.298  21.627 -15.627  1.00  0.00           H  
ATOM    577  HG3 PRO A  39       7.090  22.923 -15.349  1.00  0.00           H  
ATOM    578  CD  PRO A  39       6.262  20.943 -15.735  1.00  0.00           C  
ATOM    579  HD2 PRO A  39       6.479  20.723 -16.780  1.00  0.00           H  
ATOM    580  HD3 PRO A  39       5.279  21.402 -15.633  1.00  0.00           H  
ATOM    581  N   SER A  40       6.857  19.452 -11.299  1.00  0.00           N  
ATOM    582  H   SER A  40       7.866  19.506 -11.300  1.00  0.00           H  
ATOM    583  CA  SER A  40       6.155  19.237 -10.034  1.00  0.00           C  
ATOM    584  HA  SER A  40       5.516  18.361 -10.147  1.00  0.00           H  
ATOM    585  C   SER A  40       5.291  20.449  -9.683  1.00  0.00           C  
ATOM    586  CB  SER A  40       7.136  18.977  -8.890  1.00  0.00           C  
ATOM    587  HB2 SER A  40       7.949  18.337  -9.235  1.00  0.00           H  
ATOM    588  HB3 SER A  40       7.557  19.917  -8.532  1.00  0.00           H  
ATOM    589  O   SER A  40       5.755  21.588  -9.724  1.00  0.00           O  
ATOM    590  OG  SER A  40       6.457  18.316  -7.843  1.00  0.00           O  
ATOM    591  HG  SER A  40       6.767  17.408  -7.883  1.00  0.00           H  
ATOM    592  N   ILE A  41       4.042  20.215  -9.277  1.00  0.00           N  
ATOM    593  H   ILE A  41       3.676  19.278  -9.366  1.00  0.00           H  
ATOM    594  CA  ILE A  41       3.188  21.275  -8.717  1.00  0.00           C  
ATOM    595  HA  ILE A  41       3.297  22.167  -9.334  1.00  0.00           H  
ATOM    596  C   ILE A  41       3.584  21.679  -7.292  1.00  0.00           C  
ATOM    597  CB  ILE A  41       1.709  20.860  -8.724  1.00  0.00           C  
ATOM    598  HB  ILE A  41       1.145  21.672  -8.265  1.00  0.00           H  
ATOM    599  O   ILE A  41       3.018  22.625  -6.736  1.00  0.00           O  
ATOM    600  CG1 ILE A  41       1.469  19.580  -7.892  1.00  0.00           C  
ATOM    601 HG12 ILE A  41       1.752  18.704  -8.477  1.00  0.00           H  
ATOM    602 HG13 ILE A  41       2.077  19.590  -6.988  1.00  0.00           H  
ATOM    603  CG2 ILE A  41       1.197  20.725 -10.162  1.00  0.00           C  
ATOM    604 HG21 ILE A  41       1.433  21.626 -10.730  1.00  0.00           H  
ATOM    605 HG22 ILE A  41       0.116  20.589 -10.153  1.00  0.00           H  
ATOM    606 HG23 ILE A  41       1.662  19.875 -10.663  1.00  0.00           H  
ATOM    607  CD1 ILE A  41       0.019  19.442  -7.447  1.00  0.00           C  
ATOM    608 HD11 ILE A  41      -0.096  18.525  -6.869  1.00  0.00           H  
ATOM    609 HD12 ILE A  41      -0.241  20.293  -6.817  1.00  0.00           H  
ATOM    610 HD13 ILE A  41      -0.635  19.406  -8.319  1.00  0.00           H  
ATOM    611  N   TRP A  42       4.478  20.917  -6.662  1.00  0.00           N  
ATOM    612  H   TRP A  42       4.949  20.188  -7.178  1.00  0.00           H  
ATOM    613  CA  TRP A  42       4.860  21.113  -5.275  1.00  0.00           C  
ATOM    614  HA  TRP A  42       4.027  21.576  -4.745  1.00  0.00           H  
ATOM    615  C   TRP A  42       6.054  22.052  -5.191  1.00  0.00           C  
ATOM    616  CB  TRP A  42       5.120  19.764  -4.608  1.00  0.00           C  
ATOM    617  HB2 TRP A  42       5.968  19.277  -5.091  1.00  0.00           H  
ATOM    618  HB3 TRP A  42       5.385  19.947  -3.567  1.00  0.00           H  
ATOM    619  O   TRP A  42       7.096  21.824  -5.797  1.00  0.00           O  
ATOM    620  CG  TRP A  42       3.938  18.846  -4.638  1.00  0.00           C  
ATOM    621  CD1 TRP A  42       3.820  17.737  -5.403  1.00  0.00           C  
ATOM    622  HD1 TRP A  42       4.585  17.369  -6.072  1.00  0.00           H  
ATOM    623  CD2 TRP A  42       2.684  18.962  -3.901  1.00  0.00           C  
ATOM    624  CE2 TRP A  42       1.826  17.898  -4.312  1.00  0.00           C  
ATOM    625  CE3 TRP A  42       2.198  19.840  -2.905  1.00  0.00           C  
ATOM    626  HE3 TRP A  42       2.838  20.635  -2.554  1.00  0.00           H  
ATOM    627  NE1 TRP A  42       2.578  17.166  -5.206  1.00  0.00           N  
ATOM    628  HE1 TRP A  42       2.294  16.293  -5.628  1.00  0.00           H  
ATOM    629  CH2 TRP A  42       0.126  18.562  -2.732  1.00  0.00           C  
ATOM    630  HH2 TRP A  42      -0.808  18.350  -2.231  1.00  0.00           H  
ATOM    631  CZ2 TRP A  42       0.553  17.708  -3.759  1.00  0.00           C  
ATOM    632  HZ2 TRP A  42      -0.049  16.864  -4.064  1.00  0.00           H  
ATOM    633  CZ3 TRP A  42       0.936  19.634  -2.313  1.00  0.00           C  
ATOM    634  HZ3 TRP A  42       0.618  20.264  -1.496  1.00  0.00           H  
ATOM    635  N   ASN A  43       5.901  23.115  -4.406  1.00  0.00           N  
ATOM    636  H   ASN A  43       5.023  23.252  -3.927  1.00  0.00           H  
ATOM    637  CA  ASN A  43       7.002  24.017  -4.116  1.00  0.00           C  
ATOM    638  HA  ASN A  43       7.569  24.186  -5.032  1.00  0.00           H  
ATOM    639  C   ASN A  43       7.946  23.349  -3.099  1.00  0.00           C  
ATOM    640  CB  ASN A  43       6.415  25.369  -3.672  1.00  0.00           C  
ATOM    641  HB2 ASN A  43       5.782  25.233  -2.795  1.00  0.00           H  
ATOM    642  HB3 ASN A  43       5.808  25.774  -4.482  1.00  0.00           H  
ATOM    643  O   ASN A  43       7.545  23.064  -1.969  1.00  0.00           O  
ATOM    644  CG  ASN A  43       7.499  26.366  -3.316  1.00  0.00           C  
ATOM    645  ND2 ASN A  43       7.449  27.583  -3.795  1.00  0.00           N  
ATOM    646 HD21 ASN A  43       8.251  28.155  -3.575  1.00  0.00           H  
ATOM    647 HD22 ASN A  43       6.744  27.865  -4.461  1.00  0.00           H  
ATOM    648  OD1 ASN A  43       8.415  26.057  -2.589  1.00  0.00           O  
ATOM    649  N   TYR A  44       9.197  23.113  -3.496  1.00  0.00           N  
ATOM    650  H   TYR A  44       9.455  23.325  -4.450  1.00  0.00           H  
ATOM    651  CA  TYR A  44      10.191  22.451  -2.652  1.00  0.00           C  
ATOM    652  HA  TYR A  44       9.732  21.558  -2.229  1.00  0.00           H  
ATOM    653  C   TYR A  44      10.655  23.291  -1.461  1.00  0.00           C  
ATOM    654  CB  TYR A  44      11.381  21.996  -3.504  1.00  0.00           C  
ATOM    655  HB2 TYR A  44      12.256  21.885  -2.864  1.00  0.00           H  
ATOM    656  HB3 TYR A  44      11.621  22.750  -4.253  1.00  0.00           H  
ATOM    657  O   TYR A  44      11.011  22.703  -0.443  1.00  0.00           O  
ATOM    658  CG  TYR A  44      11.117  20.664  -4.165  1.00  0.00           C  
ATOM    659  CD1 TYR A  44      11.400  19.484  -3.455  1.00  0.00           C  
ATOM    660  HD1 TYR A  44      11.880  19.537  -2.489  1.00  0.00           H  
ATOM    661  CD2 TYR A  44      10.535  20.597  -5.446  1.00  0.00           C  
ATOM    662  HD2 TYR A  44      10.315  21.500  -5.996  1.00  0.00           H  
ATOM    663  CE1 TYR A  44      11.081  18.237  -4.013  1.00  0.00           C  
ATOM    664  HE1 TYR A  44      11.312  17.331  -3.472  1.00  0.00           H  
ATOM    665  CE2 TYR A  44      10.207  19.347  -6.003  1.00  0.00           C  
ATOM    666  HE2 TYR A  44       9.735  19.280  -6.972  1.00  0.00           H  
ATOM    667  OH  TYR A  44      10.132  16.963  -5.793  1.00  0.00           O  
ATOM    668  HH  TYR A  44      10.592  16.236  -5.366  1.00  0.00           H  
ATOM    669  CZ  TYR A  44      10.472  18.168  -5.280  1.00  0.00           C  
ATOM    670  N   ASP A  45      10.610  24.622  -1.526  1.00  0.00           N  
ATOM    671  H   ASP A  45      10.285  25.075  -2.369  1.00  0.00           H  
ATOM    672  CA  ASP A  45      10.868  25.475  -0.358  1.00  0.00           C  
ATOM    673  HA  ASP A  45      11.815  25.184   0.094  1.00  0.00           H  
ATOM    674  C   ASP A  45       9.762  25.292   0.685  1.00  0.00           C  
ATOM    675  CB  ASP A  45      10.962  26.960  -0.746  1.00  0.00           C  
ATOM    676  HB2 ASP A  45      11.151  27.536   0.160  1.00  0.00           H  
ATOM    677  HB3 ASP A  45      10.010  27.304  -1.150  1.00  0.00           H  
ATOM    678  O   ASP A  45      10.038  25.136   1.875  1.00  0.00           O  
ATOM    679  CG  ASP A  45      12.082  27.265  -1.737  1.00  0.00           C  
ATOM    680  OD1 ASP A  45      13.130  26.585  -1.654  1.00  0.00           O  
ATOM    681  OD2 ASP A  45      11.871  28.190  -2.551  1.00  0.00           O  
ATOM    682  N   PHE A  46       8.503  25.218   0.236  1.00  0.00           N  
ATOM    683  H   PHE A  46       8.356  25.344  -0.755  1.00  0.00           H  
ATOM    684  CA  PHE A  46       7.377  24.890   1.106  1.00  0.00           C  
ATOM    685  HA  PHE A  46       7.373  25.594   1.938  1.00  0.00           H  
ATOM    686  C   PHE A  46       7.533  23.491   1.711  1.00  0.00           C  
ATOM    687  CB  PHE A  46       6.041  25.031   0.365  1.00  0.00           C  
ATOM    688  HB2 PHE A  46       6.101  24.518  -0.595  1.00  0.00           H  
ATOM    689  HB3 PHE A  46       5.857  26.086   0.164  1.00  0.00           H  
ATOM    690  O   PHE A  46       7.451  23.363   2.932  1.00  0.00           O  
ATOM    691  CG  PHE A  46       4.871  24.457   1.142  1.00  0.00           C  
ATOM    692  CD1 PHE A  46       4.322  23.210   0.780  1.00  0.00           C  
ATOM    693  HD1 PHE A  46       4.721  22.670  -0.067  1.00  0.00           H  
ATOM    694  CD2 PHE A  46       4.383  25.131   2.276  1.00  0.00           C  
ATOM    695  HD2 PHE A  46       4.825  26.068   2.582  1.00  0.00           H  
ATOM    696  CE1 PHE A  46       3.280  22.650   1.540  1.00  0.00           C  
ATOM    697  HE1 PHE A  46       2.874  21.684   1.276  1.00  0.00           H  
ATOM    698  CE2 PHE A  46       3.341  24.571   3.035  1.00  0.00           C  
ATOM    699  HE2 PHE A  46       2.980  25.080   3.916  1.00  0.00           H  
ATOM    700  CZ  PHE A  46       2.787  23.334   2.665  1.00  0.00           C  
ATOM    701  HZ  PHE A  46       1.999  22.901   3.263  1.00  0.00           H  
ATOM    702  N   LEU A  47       7.811  22.460   0.902  1.00  0.00           N  
ATOM    703  H   LEU A  47       7.878  22.631  -0.091  1.00  0.00           H  
ATOM    704  CA  LEU A  47       8.000  21.100   1.420  1.00  0.00           C  
ATOM    705  HA  LEU A  47       7.104  20.810   1.969  1.00  0.00           H  
ATOM    706  C   LEU A  47       9.152  21.038   2.431  1.00  0.00           C  
ATOM    707  CB  LEU A  47       8.235  20.094   0.280  1.00  0.00           C  
ATOM    708  HB2 LEU A  47       9.100  20.416  -0.300  1.00  0.00           H  
ATOM    709  HB3 LEU A  47       8.489  19.139   0.741  1.00  0.00           H  
ATOM    710  O   LEU A  47       8.982  20.474   3.506  1.00  0.00           O  
ATOM    711  CG  LEU A  47       7.056  19.852  -0.680  1.00  0.00           C  
ATOM    712  HG  LEU A  47       6.854  20.755  -1.257  1.00  0.00           H  
ATOM    713  CD1 LEU A  47       7.443  18.733  -1.651  1.00  0.00           C  
ATOM    714 HD11 LEU A  47       8.301  19.044  -2.247  1.00  0.00           H  
ATOM    715 HD12 LEU A  47       7.699  17.828  -1.099  1.00  0.00           H  
ATOM    716 HD13 LEU A  47       6.615  18.508  -2.323  1.00  0.00           H  
ATOM    717  CD2 LEU A  47       5.766  19.448   0.037  1.00  0.00           C  
ATOM    718 HD21 LEU A  47       4.996  19.208  -0.696  1.00  0.00           H  
ATOM    719 HD22 LEU A  47       5.408  20.269   0.658  1.00  0.00           H  
ATOM    720 HD23 LEU A  47       5.949  18.575   0.664  1.00  0.00           H  
ATOM    721  N   GLN A  48      10.290  21.674   2.146  1.00  0.00           N  
ATOM    722  H   GLN A  48      10.377  22.137   1.252  1.00  0.00           H  
ATOM    723  CA  GLN A  48      11.417  21.757   3.080  1.00  0.00           C  
ATOM    724  HA  GLN A  48      11.737  20.750   3.348  1.00  0.00           H  
ATOM    725  C   GLN A  48      11.049  22.482   4.380  1.00  0.00           C  
ATOM    726  CB  GLN A  48      12.586  22.483   2.408  1.00  0.00           C  
ATOM    727  HB2 GLN A  48      13.306  22.777   3.172  1.00  0.00           H  
ATOM    728  HB3 GLN A  48      12.225  23.389   1.920  1.00  0.00           H  
ATOM    729  O   GLN A  48      11.509  22.085   5.454  1.00  0.00           O  
ATOM    730  CG  GLN A  48      13.314  21.597   1.393  1.00  0.00           C  
ATOM    731  HG2 GLN A  48      13.777  20.761   1.917  1.00  0.00           H  
ATOM    732  HG3 GLN A  48      12.617  21.187   0.662  1.00  0.00           H  
ATOM    733  CD  GLN A  48      14.398  22.395   0.687  1.00  0.00           C  
ATOM    734  NE2 GLN A  48      14.199  22.755  -0.560  1.00  0.00           N  
ATOM    735 HE21 GLN A  48      13.285  22.622  -0.967  1.00  0.00           H  
ATOM    736 HE22 GLN A  48      14.853  23.408  -0.966  1.00  0.00           H  
ATOM    737  OE1 GLN A  48      15.417  22.726   1.277  1.00  0.00           O  
ATOM    738  N   SER A  49      10.204  23.515   4.306  1.00  0.00           N  
ATOM    739  H   SER A  49       9.915  23.836   3.393  1.00  0.00           H  
ATOM    740  CA  SER A  49       9.740  24.253   5.485  1.00  0.00           C  
ATOM    741  HA  SER A  49      10.620  24.566   6.046  1.00  0.00           H  
ATOM    742  C   SER A  49       8.893  23.399   6.434  1.00  0.00           C  
ATOM    743  CB  SER A  49       8.993  25.526   5.072  1.00  0.00           C  
ATOM    744  HB2 SER A  49       9.501  25.997   4.231  1.00  0.00           H  
ATOM    745  HB3 SER A  49       9.020  26.223   5.910  1.00  0.00           H  
ATOM    746  O   SER A  49       8.859  23.684   7.632  1.00  0.00           O  
ATOM    747  OG  SER A  49       7.639  25.285   4.740  1.00  0.00           O  
ATOM    748  HG  SER A  49       7.593  24.589   4.080  1.00  0.00           H  
ATOM    749  N   LEU A  50       8.282  22.306   5.953  1.00  0.00           N  
ATOM    750  H   LEU A  50       8.354  22.105   4.966  1.00  0.00           H  
ATOM    751  CA  LEU A  50       7.530  21.370   6.796  1.00  0.00           C  
ATOM    752  HA  LEU A  50       6.756  21.922   7.329  1.00  0.00           H  
ATOM    753  C   LEU A  50       8.416  20.715   7.865  1.00  0.00           C  
ATOM    754  CB  LEU A  50       6.860  20.281   5.938  1.00  0.00           C  
ATOM    755  HB2 LEU A  50       7.635  19.709   5.428  1.00  0.00           H  
ATOM    756  HB3 LEU A  50       6.356  19.587   6.611  1.00  0.00           H  
ATOM    757  O   LEU A  50       7.939  20.442   8.962  1.00  0.00           O  
ATOM    758  CG  LEU A  50       5.827  20.775   4.913  1.00  0.00           C  
ATOM    759  HG  LEU A  50       6.291  21.499   4.244  1.00  0.00           H  
ATOM    760  CD1 LEU A  50       5.335  19.598   4.069  1.00  0.00           C  
ATOM    761 HD11 LEU A  50       6.188  19.112   3.596  1.00  0.00           H  
ATOM    762 HD12 LEU A  50       4.665  19.965   3.291  1.00  0.00           H  
ATOM    763 HD13 LEU A  50       4.813  18.875   4.695  1.00  0.00           H  
ATOM    764  CD2 LEU A  50       4.616  21.425   5.586  1.00  0.00           C  
ATOM    765 HD21 LEU A  50       4.922  22.338   6.097  1.00  0.00           H  
ATOM    766 HD22 LEU A  50       3.877  21.691   4.830  1.00  0.00           H  
ATOM    767 HD23 LEU A  50       4.167  20.739   6.303  1.00  0.00           H  
ATOM    768  N   ALA A  51       9.720  20.541   7.615  1.00  0.00           N  
ATOM    769  H   ALA A  51      10.083  20.810   6.712  1.00  0.00           H  
ATOM    770  CA  ALA A  51      10.637  20.013   8.628  1.00  0.00           C  
ATOM    771  HA  ALA A  51      10.249  19.060   8.988  1.00  0.00           H  
ATOM    772  C   ALA A  51      10.747  20.934   9.856  1.00  0.00           C  
ATOM    773  CB  ALA A  51      12.007  19.749   7.995  1.00  0.00           C  
ATOM    774  HB1 ALA A  51      12.401  20.660   7.545  1.00  0.00           H  
ATOM    775  HB2 ALA A  51      12.697  19.397   8.762  1.00  0.00           H  
ATOM    776  HB3 ALA A  51      11.921  18.968   7.240  1.00  0.00           H  
ATOM    777  O   ALA A  51      10.835  20.455  10.988  1.00  0.00           O  
ATOM    778  N   THR A  52      10.702  22.254   9.652  1.00  0.00           N  
ATOM    779  H   THR A  52      10.586  22.587   8.706  1.00  0.00           H  
ATOM    780  CA  THR A  52      10.861  23.267  10.711  1.00  0.00           C  
ATOM    781  HA  THR A  52      11.373  22.821  11.563  1.00  0.00           H  
ATOM    782  C   THR A  52       9.541  23.817  11.242  1.00  0.00           C  
ATOM    783  CB  THR A  52      11.716  24.439  10.209  1.00  0.00           C  
ATOM    784  HB  THR A  52      11.710  25.238  10.951  1.00  0.00           H  
ATOM    785  O   THR A  52       9.498  24.301  12.370  1.00  0.00           O  
ATOM    786  CG2 THR A  52      13.163  24.007   9.967  1.00  0.00           C  
ATOM    787 HG21 THR A  52      13.204  23.251   9.183  1.00  0.00           H  
ATOM    788 HG22 THR A  52      13.585  23.601  10.887  1.00  0.00           H  
ATOM    789 HG23 THR A  52      13.748  24.873   9.658  1.00  0.00           H  
ATOM    790  OG1 THR A  52      11.247  24.942   8.976  1.00  0.00           O  
ATOM    791  HG1 THR A  52      10.363  25.301   9.078  1.00  0.00           H  
ATOM    792  N   HIS A  53       8.481  23.774  10.435  1.00  0.00           N  
ATOM    793  H   HIS A  53       8.616  23.422   9.498  1.00  0.00           H  
ATOM    794  CA  HIS A  53       7.160  24.334  10.734  1.00  0.00           C  
ATOM    795  HA  HIS A  53       7.190  24.825  11.707  1.00  0.00           H  
ATOM    796  C   HIS A  53       6.066  23.271  10.851  1.00  0.00           C  
ATOM    797  CB  HIS A  53       6.781  25.388   9.682  1.00  0.00           C  
ATOM    798  HB2 HIS A  53       6.707  24.909   8.706  1.00  0.00           H  
ATOM    799  HB3 HIS A  53       5.801  25.800   9.922  1.00  0.00           H  
ATOM    800  O   HIS A  53       4.890  23.629  10.823  1.00  0.00           O  
ATOM    801  CG  HIS A  53       7.734  26.544   9.594  1.00  0.00           C  
ATOM    802  CD2 HIS A  53       8.056  27.242   8.464  1.00  0.00           C  
ATOM    803  HD2 HIS A  53       7.673  27.053   7.472  1.00  0.00           H  
ATOM    804  ND1 HIS A  53       8.407  27.125  10.644  1.00  0.00           N  
ATOM    805  HD1 HIS A  53       8.385  26.812  11.604  1.00  0.00           H  
ATOM    806  CE1 HIS A  53       9.119  28.153  10.157  1.00  0.00           C  
ATOM    807  HE1 HIS A  53       9.759  28.798  10.741  1.00  0.00           H  
ATOM    808  NE2 HIS A  53       8.946  28.257   8.831  1.00  0.00           N  
ATOM    809  N   HIS A  54       6.423  21.985  10.975  1.00  0.00           N  
ATOM    810  H   HIS A  54       7.396  21.723  10.906  1.00  0.00           H  
ATOM    811  CA  HIS A  54       5.444  20.944  11.289  1.00  0.00           C  
ATOM    812  HA  HIS A  54       4.797  20.815  10.422  1.00  0.00           H  
ATOM    813  C   HIS A  54       4.582  21.410  12.462  1.00  0.00           C  
ATOM    814  CB  HIS A  54       6.112  19.589  11.589  1.00  0.00           C  
ATOM    815  HB2 HIS A  54       6.633  19.237  10.698  1.00  0.00           H  
ATOM    816  HB3 HIS A  54       5.323  18.863  11.785  1.00  0.00           H  
ATOM    817  O   HIS A  54       5.101  22.046  13.384  1.00  0.00           O  
ATOM    818  CG  HIS A  54       7.079  19.568  12.752  1.00  0.00           C  
ATOM    819  CD2 HIS A  54       6.804  19.198  14.044  1.00  0.00           C  
ATOM    820  HD2 HIS A  54       5.836  18.910  14.427  1.00  0.00           H  
ATOM    821  ND1 HIS A  54       8.422  19.876  12.704  1.00  0.00           N  
ATOM    822  HD1 HIS A  54       8.956  20.124  11.884  1.00  0.00           H  
ATOM    823  CE1 HIS A  54       8.931  19.710  13.934  1.00  0.00           C  
ATOM    824  HE1 HIS A  54       9.965  19.878  14.195  1.00  0.00           H  
ATOM    825  NE2 HIS A  54       7.991  19.273  14.786  1.00  0.00           N  
ATOM    826  N   ASN A  55       3.274  21.135  12.399  1.00  0.00           N  
ATOM    827  H   ASN A  55       2.931  20.641  11.587  1.00  0.00           H  
ATOM    828  CA  ASN A  55       2.334  21.475  13.463  1.00  0.00           C  
ATOM    829  HA  ASN A  55       2.237  22.558  13.540  1.00  0.00           H  
ATOM    830  C   ASN A  55       2.892  20.931  14.778  1.00  0.00           C  
ATOM    831  CB  ASN A  55       0.958  20.848  13.157  1.00  0.00           C  
ATOM    832  HB2 ASN A  55       0.349  20.868  14.061  1.00  0.00           H  
ATOM    833  HB3 ASN A  55       1.091  19.805  12.868  1.00  0.00           H  
ATOM    834  O   ASN A  55       2.761  19.737  15.037  1.00  0.00           O  
ATOM    835  CG  ASN A  55       0.182  21.587  12.089  1.00  0.00           C  
ATOM    836  ND2 ASN A  55      -0.465  20.879  11.193  1.00  0.00           N  
ATOM    837 HD21 ASN A  55      -0.364  19.875  11.153  1.00  0.00           H  
ATOM    838 HD22 ASN A  55      -0.905  21.401  10.449  1.00  0.00           H  
ATOM    839  OD1 ASN A  55       0.121  22.802  12.061  1.00  0.00           O  
ATOM    840  N   ILE A  56       3.557  21.779  15.574  1.00  0.00           N  
ATOM    841  H   ILE A  56       3.777  22.693  15.204  1.00  0.00           H  
ATOM    842  CA  ILE A  56       4.142  21.372  16.847  1.00  0.00           C  
ATOM    843  HA  ILE A  56       4.839  20.553  16.672  1.00  0.00           H  
ATOM    844  C   ILE A  56       2.961  20.865  17.651  1.00  0.00           C  
ATOM    845  CB  ILE A  56       4.892  22.524  17.557  1.00  0.00           C  
ATOM    846  HB  ILE A  56       4.211  23.367  17.671  1.00  0.00           H  
ATOM    847  O   ILE A  56       2.109  21.651  18.069  1.00  0.00           O  
ATOM    848  CG1 ILE A  56       6.102  22.980  16.708  1.00  0.00           C  
ATOM    849 HG12 ILE A  56       5.748  23.276  15.720  1.00  0.00           H  
ATOM    850 HG13 ILE A  56       6.792  22.147  16.579  1.00  0.00           H  
ATOM    851  CG2 ILE A  56       5.351  22.077  18.962  1.00  0.00           C  
ATOM    852 HG21 ILE A  56       4.499  21.758  19.562  1.00  0.00           H  
ATOM    853 HG22 ILE A  56       6.058  21.251  18.878  1.00  0.00           H  
ATOM    854 HG23 ILE A  56       5.823  22.906  19.489  1.00  0.00           H  
ATOM    855  CD1 ILE A  56       6.869  24.177  17.288  1.00  0.00           C  
ATOM    856 HD11 ILE A  56       7.603  24.517  16.558  1.00  0.00           H  
ATOM    857 HD12 ILE A  56       6.178  24.993  17.502  1.00  0.00           H  
ATOM    858 HD13 ILE A  56       7.396  23.890  18.197  1.00  0.00           H  
ATOM    859  N   VAL A  57       2.867  19.541  17.782  1.00  0.00           N  
ATOM    860  H   VAL A  57       3.501  18.963  17.249  1.00  0.00           H  
ATOM    861  CA  VAL A  57       1.788  18.916  18.528  1.00  0.00           C  
ATOM    862  HA  VAL A  57       0.835  19.228  18.101  1.00  0.00           H  
ATOM    863  C   VAL A  57       1.921  19.451  19.937  1.00  0.00           C  
ATOM    864  CB  VAL A  57       1.856  17.383  18.514  1.00  0.00           C  
ATOM    865  HB  VAL A  57       2.792  17.056  18.968  1.00  0.00           H  
ATOM    866  O   VAL A  57       2.862  19.121  20.658  1.00  0.00           O  
ATOM    867  CG1 VAL A  57       0.683  16.812  19.323  1.00  0.00           C  
ATOM    868 HG11 VAL A  57      -0.259  16.978  18.801  1.00  0.00           H  
ATOM    869 HG12 VAL A  57       0.632  17.270  20.311  1.00  0.00           H  
ATOM    870 HG13 VAL A  57       0.838  15.743  19.476  1.00  0.00           H  
ATOM    871  CG2 VAL A  57       1.787  16.820  17.088  1.00  0.00           C  
ATOM    872 HG21 VAL A  57       2.596  17.224  16.479  1.00  0.00           H  
ATOM    873 HG22 VAL A  57       0.837  17.078  16.619  1.00  0.00           H  
ATOM    874 HG23 VAL A  57       1.904  15.737  17.120  1.00  0.00           H  
ATOM    875  N   GLU A  58       1.004  20.341  20.297  1.00  0.00           N  
ATOM    876  H   GLU A  58       0.450  20.761  19.564  1.00  0.00           H  
ATOM    877  CA  GLU A  58       1.063  21.004  21.582  1.00  0.00           C  
ATOM    878  HA  GLU A  58       1.989  21.577  21.634  1.00  0.00           H  
ATOM    879  C   GLU A  58       1.066  19.959  22.699  1.00  0.00           C  
ATOM    880  CB  GLU A  58      -0.118  21.959  21.745  1.00  0.00           C  
ATOM    881  HB2 GLU A  58      -0.022  22.405  22.735  1.00  0.00           H  
ATOM    882  HB3 GLU A  58      -1.047  21.391  21.709  1.00  0.00           H  
ATOM    883  O   GLU A  58       0.356  18.951  22.631  1.00  0.00           O  
ATOM    884  CG  GLU A  58      -0.168  23.080  20.689  1.00  0.00           C  
ATOM    885  HG2 GLU A  58       0.767  23.639  20.718  1.00  0.00           H  
ATOM    886  HG3 GLU A  58      -0.284  22.638  19.700  1.00  0.00           H  
ATOM    887  CD  GLU A  58      -1.345  24.017  20.979  1.00  0.00           C  
ATOM    888  OE1 GLU A  58      -2.057  24.474  20.064  1.00  0.00           O  
ATOM    889  OE2 GLU A  58      -1.640  24.211  22.172  1.00  0.00           O  
ATOM    890  N   GLU A  59       1.830  20.205  23.763  1.00  0.00           N  
ATOM    891  H   GLU A  59       2.445  21.005  23.744  1.00  0.00           H  
ATOM    892  CA  GLU A  59       1.945  19.266  24.884  1.00  0.00           C  
ATOM    893  HA  GLU A  59       2.430  18.356  24.529  1.00  0.00           H  
ATOM    894  C   GLU A  59       0.565  18.883  25.455  1.00  0.00           C  
ATOM    895  CB  GLU A  59       2.823  19.918  25.961  1.00  0.00           C  
ATOM    896  HB2 GLU A  59       3.712  20.340  25.491  1.00  0.00           H  
ATOM    897  HB3 GLU A  59       2.259  20.725  26.428  1.00  0.00           H  
ATOM    898  O   GLU A  59       0.347  17.746  25.882  1.00  0.00           O  
ATOM    899  CG  GLU A  59       3.272  18.914  27.033  1.00  0.00           C  
ATOM    900  HG2 GLU A  59       3.947  18.188  26.580  1.00  0.00           H  
ATOM    901  HG3 GLU A  59       2.398  18.377  27.401  1.00  0.00           H  
ATOM    902  CD  GLU A  59       3.958  19.580  28.233  1.00  0.00           C  
ATOM    903  OE1 GLU A  59       3.989  18.916  29.299  1.00  0.00           O  
ATOM    904  OE2 GLU A  59       4.308  20.773  28.158  1.00  0.00           O  
ATOM    905  N   ARG A  60      -0.408  19.807  25.401  1.00  0.00           N  
ATOM    906  H   ARG A  60      -0.172  20.701  24.997  1.00  0.00           H  
ATOM    907  CA  ARG A  60      -1.803  19.535  25.779  1.00  0.00           C  
ATOM    908  HA  ARG A  60      -1.797  19.116  26.785  1.00  0.00           H  
ATOM    909  C   ARG A  60      -2.469  18.467  24.905  1.00  0.00           C  
ATOM    910  CB  ARG A  60      -2.635  20.831  25.825  1.00  0.00           C  
ATOM    911  HB2 ARG A  60      -2.159  21.534  26.510  1.00  0.00           H  
ATOM    912  HB3 ARG A  60      -3.615  20.584  26.234  1.00  0.00           H  
ATOM    913  O   ARG A  60      -3.183  17.627  25.447  1.00  0.00           O  
ATOM    914  CG  ARG A  60      -2.840  21.525  24.468  1.00  0.00           C  
ATOM    915  HG2 ARG A  60      -3.223  20.820  23.730  1.00  0.00           H  
ATOM    916  HG3 ARG A  60      -1.884  21.918  24.123  1.00  0.00           H  
ATOM    917  CD  ARG A  60      -3.856  22.668  24.560  1.00  0.00           C  
ATOM    918  HD2 ARG A  60      -4.843  22.258  24.773  1.00  0.00           H  
ATOM    919  HD3 ARG A  60      -3.568  23.349  25.362  1.00  0.00           H  
ATOM    920  NE  ARG A  60      -3.879  23.390  23.285  1.00  0.00           N  
ATOM    921  HE  ARG A  60      -3.006  23.416  22.778  1.00  0.00           H  
ATOM    922  NH1 ARG A  60      -5.868  24.530  23.386  1.00  0.00           N  
ATOM    923 HH11 ARG A  60      -6.511  25.177  22.952  1.00  0.00           H  
ATOM    924 HH12 ARG A  60      -6.238  23.896  24.079  1.00  0.00           H  
ATOM    925  NH2 ARG A  60      -4.521  24.769  21.614  1.00  0.00           N  
ATOM    926 HH21 ARG A  60      -5.213  25.327  21.136  1.00  0.00           H  
ATOM    927 HH22 ARG A  60      -3.626  24.611  21.173  1.00  0.00           H  
ATOM    928  CZ  ARG A  60      -4.759  24.220  22.773  1.00  0.00           C  
ATOM    929  N   HIS A  61      -2.215  18.450  23.596  1.00  0.00           N  
ATOM    930  H   HIS A  61      -1.518  19.085  23.233  1.00  0.00           H  
ATOM    931  CA  HIS A  61      -2.776  17.466  22.669  1.00  0.00           C  
ATOM    932  HA  HIS A  61      -3.849  17.383  22.840  1.00  0.00           H  
ATOM    933  C   HIS A  61      -2.173  16.081  22.911  1.00  0.00           C  
ATOM    934  CB  HIS A  61      -2.549  17.909  21.216  1.00  0.00           C  
ATOM    935  HB2 HIS A  61      -2.877  17.113  20.548  1.00  0.00           H  
ATOM    936  HB3 HIS A  61      -1.480  18.045  21.048  1.00  0.00           H  
ATOM    937  O   HIS A  61      -2.916  15.105  22.929  1.00  0.00           O  
ATOM    938  CG  HIS A  61      -3.258  19.177  20.806  1.00  0.00           C  
ATOM    939  CD2 HIS A  61      -4.422  19.694  21.315  1.00  0.00           C  
ATOM    940  HD2 HIS A  61      -5.026  19.271  22.104  1.00  0.00           H  
ATOM    941  ND1 HIS A  61      -2.837  20.038  19.817  1.00  0.00           N  
ATOM    942  HD1 HIS A  61      -2.004  19.945  19.253  1.00  0.00           H  
ATOM    943  CE1 HIS A  61      -3.706  21.060  19.748  1.00  0.00           C  
ATOM    944  HE1 HIS A  61      -3.616  21.912  19.091  1.00  0.00           H  
ATOM    945  NE2 HIS A  61      -4.690  20.887  20.642  1.00  0.00           N  
ATOM    946  N   LEU A  62      -0.867  15.999  23.201  1.00  0.00           N  
ATOM    947  H   LEU A  62      -0.313  16.841  23.141  1.00  0.00           H  
ATOM    948  CA  LEU A  62      -0.213  14.743  23.592  1.00  0.00           C  
ATOM    949  HA  LEU A  62      -0.376  13.998  22.814  1.00  0.00           H  
ATOM    950  C   LEU A  62      -0.819  14.171  24.880  1.00  0.00           C  
ATOM    951  CB  LEU A  62       1.300  14.973  23.782  1.00  0.00           C  
ATOM    952  HB2 LEU A  62       1.446  15.775  24.506  1.00  0.00           H  
ATOM    953  HB3 LEU A  62       1.734  14.067  24.206  1.00  0.00           H  
ATOM    954  O   LEU A  62      -1.200  13.002  24.932  1.00  0.00           O  
ATOM    955  CG  LEU A  62       2.078  15.322  22.504  1.00  0.00           C  
ATOM    956  HG  LEU A  62       1.643  16.212  22.048  1.00  0.00           H  
ATOM    957  CD1 LEU A  62       3.535  15.624  22.843  1.00  0.00           C  
ATOM    958 HD11 LEU A  62       4.015  14.746  23.275  1.00  0.00           H  
ATOM    959 HD12 LEU A  62       3.587  16.454  23.548  1.00  0.00           H  
ATOM    960 HD13 LEU A  62       4.065  15.917  21.936  1.00  0.00           H  
ATOM    961  CD2 LEU A  62       2.055  14.170  21.504  1.00  0.00           C  
ATOM    962 HD21 LEU A  62       1.032  14.021  21.157  1.00  0.00           H  
ATOM    963 HD22 LEU A  62       2.426  13.255  21.965  1.00  0.00           H  
ATOM    964 HD23 LEU A  62       2.675  14.419  20.643  1.00  0.00           H  
ATOM    965  N   LYS A  63      -0.971  15.010  25.913  1.00  0.00           N  
ATOM    966  H   LYS A  63      -0.620  15.951  25.810  1.00  0.00           H  
ATOM    967  CA  LYS A  63      -1.595  14.608  27.186  1.00  0.00           C  
ATOM    968  HA  LYS A  63      -1.066  13.741  27.582  1.00  0.00           H  
ATOM    969  C   LYS A  63      -3.045  14.165  26.996  1.00  0.00           C  
ATOM    970  CB  LYS A  63      -1.516  15.764  28.195  1.00  0.00           C  
ATOM    971  HB2 LYS A  63      -2.174  15.548  29.037  1.00  0.00           H  
ATOM    972  HB3 LYS A  63      -1.858  16.683  27.719  1.00  0.00           H  
ATOM    973  O   LYS A  63      -3.474  13.185  27.607  1.00  0.00           O  
ATOM    974  CG  LYS A  63      -0.092  15.952  28.731  1.00  0.00           C  
ATOM    975  HG2 LYS A  63       0.600  16.071  27.897  1.00  0.00           H  
ATOM    976  HG3 LYS A  63       0.197  15.064  29.293  1.00  0.00           H  
ATOM    977  CD  LYS A  63       0.008  17.183  29.641  1.00  0.00           C  
ATOM    978  HD2 LYS A  63      -0.640  17.065  30.510  1.00  0.00           H  
ATOM    979  HD3 LYS A  63      -0.293  18.063  29.073  1.00  0.00           H  
ATOM    980  CE  LYS A  63       1.468  17.328  30.080  1.00  0.00           C  
ATOM    981  HE2 LYS A  63       2.090  17.243  29.189  1.00  0.00           H  
ATOM    982  HE3 LYS A  63       1.744  16.506  30.740  1.00  0.00           H  
ATOM    983  NZ  LYS A  63       1.766  18.634  30.713  1.00  0.00           N  
ATOM    984  HZ1 LYS A  63       2.752  18.798  30.571  1.00  0.00           H  
ATOM    985  HZ2 LYS A  63       1.341  19.393  30.200  1.00  0.00           H  
ATOM    986  HZ3 LYS A  63       1.547  18.669  31.698  1.00  0.00           H  
ATOM    987  N   LEU A  64      -3.801  14.873  26.158  1.00  0.00           N  
ATOM    988  H   LEU A  64      -3.402  15.691  25.720  1.00  0.00           H  
ATOM    989  CA  LEU A  64      -5.183  14.523  25.849  1.00  0.00           C  
ATOM    990  HA  LEU A  64      -5.705  14.378  26.795  1.00  0.00           H  
ATOM    991  C   LEU A  64      -5.270  13.200  25.076  1.00  0.00           C  
ATOM    992  CB  LEU A  64      -5.845  15.690  25.098  1.00  0.00           C  
ATOM    993  HB2 LEU A  64      -5.767  16.590  25.708  1.00  0.00           H  
ATOM    994  HB3 LEU A  64      -5.301  15.866  24.170  1.00  0.00           H  
ATOM    995  O   LEU A  64      -6.079  12.351  25.444  1.00  0.00           O  
ATOM    996  CG  LEU A  64      -7.328  15.455  24.755  1.00  0.00           C  
ATOM    997  HG  LEU A  64      -7.410  14.598  24.086  1.00  0.00           H  
ATOM    998  CD1 LEU A  64      -8.189  15.190  25.995  1.00  0.00           C  
ATOM    999 HD11 LEU A  64      -8.067  16.007  26.706  1.00  0.00           H  
ATOM   1000 HD12 LEU A  64      -9.235  15.125  25.697  1.00  0.00           H  
ATOM   1001 HD13 LEU A  64      -7.903  14.242  26.451  1.00  0.00           H  
ATOM   1002  CD2 LEU A  64      -7.891  16.679  24.036  1.00  0.00           C  
ATOM   1003 HD21 LEU A  64      -7.284  16.914  23.161  1.00  0.00           H  
ATOM   1004 HD22 LEU A  64      -7.883  17.548  24.693  1.00  0.00           H  
ATOM   1005 HD23 LEU A  64      -8.915  16.488  23.715  1.00  0.00           H  
ATOM   1006  N   ALA A  65      -4.422  12.994  24.067  1.00  0.00           N  
ATOM   1007  H   ALA A  65      -3.782  13.729  23.802  1.00  0.00           H  
ATOM   1008  CA  ALA A  65      -4.363  11.751  23.302  1.00  0.00           C  
ATOM   1009  HA  ALA A  65      -5.337  11.574  22.847  1.00  0.00           H  
ATOM   1010  C   ALA A  65      -4.050  10.550  24.208  1.00  0.00           C  
ATOM   1011  CB  ALA A  65      -3.334  11.905  22.176  1.00  0.00           C  
ATOM   1012  HB1 ALA A  65      -3.607  12.741  21.532  1.00  0.00           H  
ATOM   1013  HB2 ALA A  65      -2.341  12.085  22.589  1.00  0.00           H  
ATOM   1014  HB3 ALA A  65      -3.307  10.997  21.575  1.00  0.00           H  
ATOM   1015  O   ALA A  65      -4.775   9.559  24.171  1.00  0.00           O  
ATOM   1016  N   GLU A  66      -3.063  10.657  25.103  1.00  0.00           N  
ATOM   1017  H   GLU A  66      -2.460  11.467  25.062  1.00  0.00           H  
ATOM   1018  CA  GLU A  66      -2.740   9.585  26.058  1.00  0.00           C  
ATOM   1019  HA  GLU A  66      -2.596   8.657  25.505  1.00  0.00           H  
ATOM   1020  C   GLU A  66      -3.885   9.308  27.046  1.00  0.00           C  
ATOM   1021  CB  GLU A  66      -1.432   9.917  26.796  1.00  0.00           C  
ATOM   1022  HB2 GLU A  66      -1.439  10.963  27.101  1.00  0.00           H  
ATOM   1023  HB3 GLU A  66      -1.368   9.313  27.701  1.00  0.00           H  
ATOM   1024  O   GLU A  66      -4.225   8.150  27.305  1.00  0.00           O  
ATOM   1025  CG  GLU A  66      -0.185   9.639  25.932  1.00  0.00           C  
ATOM   1026  HG2 GLU A  66      -0.222  10.271  25.045  1.00  0.00           H  
ATOM   1027  HG3 GLU A  66       0.699   9.921  26.504  1.00  0.00           H  
ATOM   1028  CD  GLU A  66      -0.063   8.155  25.515  1.00  0.00           C  
ATOM   1029  OE1 GLU A  66       0.285   7.848  24.351  1.00  0.00           O  
ATOM   1030  OE2 GLU A  66      -0.374   7.268  26.340  1.00  0.00           O  
ATOM   1031  N   LYS A  67      -4.566  10.351  27.542  1.00  0.00           N  
ATOM   1032  H   LYS A  67      -4.246  11.280  27.305  1.00  0.00           H  
ATOM   1033  CA  LYS A  67      -5.767  10.184  28.376  1.00  0.00           C  
ATOM   1034  HA  LYS A  67      -5.500   9.575  29.240  1.00  0.00           H  
ATOM   1035  C   LYS A  67      -6.871   9.425  27.631  1.00  0.00           C  
ATOM   1036  CB  LYS A  67      -6.249  11.561  28.859  1.00  0.00           C  
ATOM   1037  HB2 LYS A  67      -5.452  12.034  29.433  1.00  0.00           H  
ATOM   1038  HB3 LYS A  67      -6.459  12.187  27.992  1.00  0.00           H  
ATOM   1039  O   LYS A  67      -7.450   8.490  28.187  1.00  0.00           O  
ATOM   1040  CG  LYS A  67      -7.514  11.473  29.729  1.00  0.00           C  
ATOM   1041  HG2 LYS A  67      -8.301  10.947  29.189  1.00  0.00           H  
ATOM   1042  HG3 LYS A  67      -7.290  10.929  30.647  1.00  0.00           H  
ATOM   1043  CD  LYS A  67      -8.032  12.874  30.070  1.00  0.00           C  
ATOM   1044  HD2 LYS A  67      -8.181  13.427  29.142  1.00  0.00           H  
ATOM   1045  HD3 LYS A  67      -7.292  13.395  30.678  1.00  0.00           H  
ATOM   1046  CE  LYS A  67      -9.363  12.777  30.823  1.00  0.00           C  
ATOM   1047  HE2 LYS A  67     -10.043  12.161  30.235  1.00  0.00           H  
ATOM   1048  HE3 LYS A  67      -9.189  12.276  31.776  1.00  0.00           H  
ATOM   1049  NZ  LYS A  67      -9.957  14.121  31.040  1.00  0.00           N  
ATOM   1050  HZ1 LYS A  67      -9.331  14.707  31.574  1.00  0.00           H  
ATOM   1051  HZ2 LYS A  67     -10.124  14.577  30.155  1.00  0.00           H  
ATOM   1052  HZ3 LYS A  67     -10.838  14.057  31.530  1.00  0.00           H  
ATOM   1053  N   LEU A  68      -7.185   9.823  26.398  1.00  0.00           N  
ATOM   1054  H   LEU A  68      -6.653  10.582  25.995  1.00  0.00           H  
ATOM   1055  CA  LEU A  68      -8.238   9.197  25.591  1.00  0.00           C  
ATOM   1056  HA  LEU A  68      -9.149   9.123  26.184  1.00  0.00           H  
ATOM   1057  C   LEU A  68      -7.859   7.765  25.191  1.00  0.00           C  
ATOM   1058  CB  LEU A  68      -8.522  10.054  24.348  1.00  0.00           C  
ATOM   1059  HB2 LEU A  68      -7.584  10.188  23.809  1.00  0.00           H  
ATOM   1060  HB3 LEU A  68      -9.209   9.506  23.705  1.00  0.00           H  
ATOM   1061  O   LEU A  68      -8.697   6.870  25.266  1.00  0.00           O  
ATOM   1062  CG  LEU A  68      -9.127  11.442  24.623  1.00  0.00           C  
ATOM   1063  HG  LEU A  68      -8.526  11.975  25.359  1.00  0.00           H  
ATOM   1064  CD1 LEU A  68      -9.138  12.241  23.323  1.00  0.00           C  
ATOM   1065 HD11 LEU A  68      -9.551  13.235  23.499  1.00  0.00           H  
ATOM   1066 HD12 LEU A  68      -9.732  11.724  22.569  1.00  0.00           H  
ATOM   1067 HD13 LEU A  68      -8.114  12.344  22.965  1.00  0.00           H  
ATOM   1068  CD2 LEU A  68     -10.559  11.388  25.149  1.00  0.00           C  
ATOM   1069 HD21 LEU A  68     -10.616  10.780  26.052  1.00  0.00           H  
ATOM   1070 HD22 LEU A  68     -10.897  12.398  25.383  1.00  0.00           H  
ATOM   1071 HD23 LEU A  68     -11.215  10.975  24.383  1.00  0.00           H  
ATOM   1072  N   LYS A  69      -6.589   7.512  24.867  1.00  0.00           N  
ATOM   1073  H   LYS A  69      -5.956   8.293  24.781  1.00  0.00           H  
ATOM   1074  CA  LYS A  69      -6.053   6.166  24.630  1.00  0.00           C  
ATOM   1075  HA  LYS A  69      -6.580   5.717  23.788  1.00  0.00           H  
ATOM   1076  C   LYS A  69      -6.273   5.254  25.837  1.00  0.00           C  
ATOM   1077  CB  LYS A  69      -4.574   6.315  24.270  1.00  0.00           C  
ATOM   1078  HB2 LYS A  69      -4.503   6.954  23.390  1.00  0.00           H  
ATOM   1079  HB3 LYS A  69      -4.068   6.820  25.092  1.00  0.00           H  
ATOM   1080  O   LYS A  69      -6.733   4.128  25.666  1.00  0.00           O  
ATOM   1081  CG  LYS A  69      -3.838   5.001  23.974  1.00  0.00           C  
ATOM   1082  HG2 LYS A  69      -4.279   4.504  23.109  1.00  0.00           H  
ATOM   1083  HG3 LYS A  69      -3.870   4.342  24.841  1.00  0.00           H  
ATOM   1084  CD  LYS A  69      -2.389   5.392  23.677  1.00  0.00           C  
ATOM   1085  HD2 LYS A  69      -2.371   6.024  22.789  1.00  0.00           H  
ATOM   1086  HD3 LYS A  69      -2.016   5.984  24.513  1.00  0.00           H  
ATOM   1087  CE  LYS A  69      -1.431   4.225  23.467  1.00  0.00           C  
ATOM   1088  HE2 LYS A  69      -1.717   3.666  22.576  1.00  0.00           H  
ATOM   1089  HE3 LYS A  69      -1.477   3.569  24.336  1.00  0.00           H  
ATOM   1090  NZ  LYS A  69      -0.069   4.801  23.327  1.00  0.00           N  
ATOM   1091  HZ1 LYS A  69      -0.009   5.362  22.490  1.00  0.00           H  
ATOM   1092  HZ2 LYS A  69       0.659   4.101  23.309  1.00  0.00           H  
ATOM   1093  HZ3 LYS A  69       0.110   5.469  24.063  1.00  0.00           H  
ATOM   1094  N   GLY A  70      -6.038   5.747  27.056  1.00  0.00           N  
ATOM   1095  H   GLY A  70      -5.607   6.657  27.125  1.00  0.00           H  
ATOM   1096  CA  GLY A  70      -6.362   5.022  28.290  1.00  0.00           C  
ATOM   1097  HA2 GLY A  70      -6.079   5.642  29.141  1.00  0.00           H  
ATOM   1098  HA3 GLY A  70      -5.789   4.096  28.327  1.00  0.00           H  
ATOM   1099  C   GLY A  70      -7.853   4.679  28.424  1.00  0.00           C  
ATOM   1100  O   GLY A  70      -8.195   3.561  28.807  1.00  0.00           O  
ATOM   1101  N   GLN A  71      -8.749   5.597  28.047  1.00  0.00           N  
ATOM   1102  H   GLN A  71      -8.412   6.489  27.712  1.00  0.00           H  
ATOM   1103  CA  GLN A  71     -10.196   5.338  28.042  1.00  0.00           C  
ATOM   1104  HA  GLN A  71     -10.489   4.964  29.023  1.00  0.00           H  
ATOM   1105  C   GLN A  71     -10.593   4.268  27.020  1.00  0.00           C  
ATOM   1106  CB  GLN A  71     -10.983   6.624  27.757  1.00  0.00           C  
ATOM   1107  HB2 GLN A  71     -12.038   6.367  27.657  1.00  0.00           H  
ATOM   1108  HB3 GLN A  71     -10.652   7.059  26.814  1.00  0.00           H  
ATOM   1109  O   GLN A  71     -11.412   3.410  27.332  1.00  0.00           O  
ATOM   1110  CG  GLN A  71     -10.851   7.669  28.870  1.00  0.00           C  
ATOM   1111  HG2 GLN A  71     -11.228   7.244  29.801  1.00  0.00           H  
ATOM   1112  HG3 GLN A  71      -9.802   7.928  29.014  1.00  0.00           H  
ATOM   1113  CD  GLN A  71     -11.625   8.947  28.566  1.00  0.00           C  
ATOM   1114  NE2 GLN A  71     -11.660   9.882  29.491  1.00  0.00           N  
ATOM   1115 HE21 GLN A  71     -12.308  10.628  29.284  1.00  0.00           H  
ATOM   1116 HE22 GLN A  71     -11.294   9.675  30.409  1.00  0.00           H  
ATOM   1117  OE1 GLN A  71     -12.233   9.143  27.527  1.00  0.00           O  
ATOM   1118  N   VAL A  72     -10.002   4.274  25.824  1.00  0.00           N  
ATOM   1119  H   VAL A  72      -9.370   5.029  25.600  1.00  0.00           H  
ATOM   1120  CA  VAL A  72     -10.280   3.254  24.800  1.00  0.00           C  
ATOM   1121  HA  VAL A  72     -11.361   3.143  24.705  1.00  0.00           H  
ATOM   1122  C   VAL A  72      -9.735   1.883  25.217  1.00  0.00           C  
ATOM   1123  CB  VAL A  72      -9.743   3.691  23.429  1.00  0.00           C  
ATOM   1124  HB  VAL A  72      -8.673   3.882  23.520  1.00  0.00           H  
ATOM   1125  O   VAL A  72     -10.436   0.886  25.062  1.00  0.00           O  
ATOM   1126  CG1 VAL A  72      -9.981   2.624  22.354  1.00  0.00           C  
ATOM   1127 HG11 VAL A  72     -11.035   2.347  22.321  1.00  0.00           H  
ATOM   1128 HG12 VAL A  72      -9.680   3.002  21.377  1.00  0.00           H  
ATOM   1129 HG13 VAL A  72      -9.385   1.736  22.562  1.00  0.00           H  
ATOM   1130  CG2 VAL A  72     -10.431   4.980  22.963  1.00  0.00           C  
ATOM   1131 HG21 VAL A  72     -10.018   5.285  22.002  1.00  0.00           H  
ATOM   1132 HG22 VAL A  72     -11.503   4.813  22.863  1.00  0.00           H  
ATOM   1133 HG23 VAL A  72     -10.264   5.790  23.673  1.00  0.00           H  
ATOM   1134  N   LYS A  73      -8.552   1.811  25.848  1.00  0.00           N  
ATOM   1135  H   LYS A  73      -7.995   2.650  25.923  1.00  0.00           H  
ATOM   1136  CA  LYS A  73      -8.066   0.562  26.476  1.00  0.00           C  
ATOM   1137  HA  LYS A  73      -7.981  -0.216  25.718  1.00  0.00           H  
ATOM   1138  C   LYS A  73      -9.055   0.037  27.518  1.00  0.00           C  
ATOM   1139  CB  LYS A  73      -6.694   0.762  27.140  1.00  0.00           C  
ATOM   1140  HB2 LYS A  73      -6.480  -0.114  27.752  1.00  0.00           H  
ATOM   1141  HB3 LYS A  73      -6.727   1.633  27.794  1.00  0.00           H  
ATOM   1142  O   LYS A  73      -9.347  -1.156  27.547  1.00  0.00           O  
ATOM   1143  CG  LYS A  73      -5.550   0.918  26.134  1.00  0.00           C  
ATOM   1144  HG2 LYS A  73      -5.513   0.042  25.487  1.00  0.00           H  
ATOM   1145  HG3 LYS A  73      -5.729   1.803  25.523  1.00  0.00           H  
ATOM   1146  CD  LYS A  73      -4.211   1.106  26.855  1.00  0.00           C  
ATOM   1147  HD2 LYS A  73      -4.271   2.017  27.452  1.00  0.00           H  
ATOM   1148  HD3 LYS A  73      -4.024   0.266  27.523  1.00  0.00           H  
ATOM   1149  CE  LYS A  73      -3.062   1.260  25.851  1.00  0.00           C  
ATOM   1150  HE2 LYS A  73      -3.457   1.716  24.942  1.00  0.00           H  
ATOM   1151  HE3 LYS A  73      -2.313   1.929  26.275  1.00  0.00           H  
ATOM   1152  NZ  LYS A  73      -2.439  -0.040  25.531  1.00  0.00           N  
ATOM   1153  HZ1 LYS A  73      -1.838  -0.007  24.720  1.00  0.00           H  
ATOM   1154  HZ2 LYS A  73      -1.970  -0.467  26.318  1.00  0.00           H  
ATOM   1155  HZ3 LYS A  73      -3.150  -0.711  25.280  1.00  0.00           H  
ATOM   1156  N   PHE A  74      -9.615   0.926  28.341  1.00  0.00           N  
ATOM   1157  H   PHE A  74      -9.308   1.887  28.298  1.00  0.00           H  
ATOM   1158  CA  PHE A  74     -10.660   0.554  29.295  1.00  0.00           C  
ATOM   1159  HA  PHE A  74     -10.287  -0.267  29.908  1.00  0.00           H  
ATOM   1160  C   PHE A  74     -11.926   0.034  28.597  1.00  0.00           C  
ATOM   1161  CB  PHE A  74     -10.962   1.734  30.227  1.00  0.00           C  
ATOM   1162  HB2 PHE A  74     -11.290   2.595  29.645  1.00  0.00           H  
ATOM   1163  HB3 PHE A  74     -10.045   2.019  30.743  1.00  0.00           H  
ATOM   1164  O   PHE A  74     -12.499  -0.947  29.063  1.00  0.00           O  
ATOM   1165  CG  PHE A  74     -12.027   1.420  31.258  1.00  0.00           C  
ATOM   1166  CD1 PHE A  74     -13.377   1.727  31.000  1.00  0.00           C  
ATOM   1167  HD1 PHE A  74     -13.657   2.196  30.068  1.00  0.00           H  
ATOM   1168  CD2 PHE A  74     -11.672   0.779  32.458  1.00  0.00           C  
ATOM   1169  HD2 PHE A  74     -10.640   0.523  32.650  1.00  0.00           H  
ATOM   1170  CE1 PHE A  74     -14.367   1.396  31.941  1.00  0.00           C  
ATOM   1171  HE1 PHE A  74     -15.404   1.615  31.734  1.00  0.00           H  
ATOM   1172  CE2 PHE A  74     -12.661   0.452  33.401  1.00  0.00           C  
ATOM   1173  HE2 PHE A  74     -12.389  -0.052  34.317  1.00  0.00           H  
ATOM   1174  CZ  PHE A  74     -14.009   0.760  33.143  1.00  0.00           C  
ATOM   1175  HZ  PHE A  74     -14.770   0.495  33.861  1.00  0.00           H  
ATOM   1176  N   MET A  75     -12.332   0.620  27.461  1.00  0.00           N  
ATOM   1177  H   MET A  75     -11.832   1.432  27.129  1.00  0.00           H  
ATOM   1178  CA  MET A  75     -13.450   0.100  26.660  1.00  0.00           C  
ATOM   1179  HA  MET A  75     -14.341   0.078  27.288  1.00  0.00           H  
ATOM   1180  C   MET A  75     -13.193  -1.343  26.214  1.00  0.00           C  
ATOM   1181  CB  MET A  75     -13.751   0.980  25.434  1.00  0.00           C  
ATOM   1182  HB2 MET A  75     -14.520   0.491  24.836  1.00  0.00           H  
ATOM   1183  HB3 MET A  75     -12.863   1.074  24.810  1.00  0.00           H  
ATOM   1184  O   MET A  75     -14.074  -2.174  26.392  1.00  0.00           O  
ATOM   1185  CG  MET A  75     -14.259   2.377  25.798  1.00  0.00           C  
ATOM   1186  HG2 MET A  75     -15.225   2.280  26.294  1.00  0.00           H  
ATOM   1187  HG3 MET A  75     -13.566   2.840  26.500  1.00  0.00           H  
ATOM   1188  SD  MET A  75     -14.443   3.480  24.368  1.00  0.00           S  
ATOM   1189  CE  MET A  75     -14.832   5.021  25.232  1.00  0.00           C  
ATOM   1190  HE1 MET A  75     -15.011   5.810  24.502  1.00  0.00           H  
ATOM   1191  HE2 MET A  75     -13.992   5.303  25.868  1.00  0.00           H  
ATOM   1192  HE3 MET A  75     -15.722   4.885  25.846  1.00  0.00           H  
ATOM   1193  N   PHE A  76     -11.996  -1.674  25.717  1.00  0.00           N  
ATOM   1194  H   PHE A  76     -11.309  -0.946  25.578  1.00  0.00           H  
ATOM   1195  CA  PHE A  76     -11.649  -3.053  25.338  1.00  0.00           C  
ATOM   1196  HA  PHE A  76     -12.374  -3.406  24.605  1.00  0.00           H  
ATOM   1197  C   PHE A  76     -11.703  -4.046  26.510  1.00  0.00           C  
ATOM   1198  CB  PHE A  76     -10.252  -3.080  24.699  1.00  0.00           C  
ATOM   1199  HB2 PHE A  76      -9.839  -4.083  24.802  1.00  0.00           H  
ATOM   1200  HB3 PHE A  76      -9.582  -2.406  25.231  1.00  0.00           H  
ATOM   1201  O   PHE A  76     -12.114  -5.194  26.324  1.00  0.00           O  
ATOM   1202  CG  PHE A  76     -10.251  -2.753  23.222  1.00  0.00           C  
ATOM   1203  CD1 PHE A  76     -10.737  -3.706  22.310  1.00  0.00           C  
ATOM   1204  HD1 PHE A  76     -11.111  -4.654  22.666  1.00  0.00           H  
ATOM   1205  CD2 PHE A  76      -9.736  -1.531  22.750  1.00  0.00           C  
ATOM   1206  HD2 PHE A  76      -9.340  -0.805  23.444  1.00  0.00           H  
ATOM   1207  CE1 PHE A  76     -10.722  -3.434  20.933  1.00  0.00           C  
ATOM   1208  HE1 PHE A  76     -11.095  -4.173  20.239  1.00  0.00           H  
ATOM   1209  CE2 PHE A  76      -9.714  -1.263  21.369  1.00  0.00           C  
ATOM   1210  HE2 PHE A  76      -9.304  -0.332  21.006  1.00  0.00           H  
ATOM   1211  CZ  PHE A  76     -10.211  -2.214  20.460  1.00  0.00           C  
ATOM   1212  HZ  PHE A  76     -10.191  -2.011  19.400  1.00  0.00           H  
ATOM   1213  N   GLY A  77     -11.299  -3.611  27.708  1.00  0.00           N  
ATOM   1214  H   GLY A  77     -10.931  -2.672  27.767  1.00  0.00           H  
ATOM   1215  CA  GLY A  77     -11.308  -4.435  28.920  1.00  0.00           C  
ATOM   1216  HA2 GLY A  77     -10.621  -3.994  29.642  1.00  0.00           H  
ATOM   1217  HA3 GLY A  77     -10.953  -5.436  28.677  1.00  0.00           H  
ATOM   1218  C   GLY A  77     -12.677  -4.568  29.600  1.00  0.00           C  
ATOM   1219  O   GLY A  77     -12.860  -5.458  30.431  1.00  0.00           O  
ATOM   1220  N   ALA A  78     -13.640  -3.704  29.275  1.00  0.00           N  
ATOM   1221  H   ALA A  78     -13.446  -2.995  28.582  1.00  0.00           H  
ATOM   1222  CA  ALA A  78     -14.968  -3.736  29.874  1.00  0.00           C  
ATOM   1223  HA  ALA A  78     -14.828  -3.806  30.953  1.00  0.00           H  
ATOM   1224  C   ALA A  78     -15.787  -4.954  29.388  1.00  0.00           C  
ATOM   1225  CB  ALA A  78     -15.682  -2.409  29.589  1.00  0.00           C  
ATOM   1226  HB1 ALA A  78     -15.820  -2.290  28.515  1.00  0.00           H  
ATOM   1227  HB2 ALA A  78     -15.085  -1.580  29.969  1.00  0.00           H  
ATOM   1228  HB3 ALA A  78     -16.657  -2.403  30.076  1.00  0.00           H  
ATOM   1229  O   ALA A  78     -15.677  -5.352  28.223  1.00  0.00           O  
ATOM   1230  N   PRO A  79     -16.651  -5.545  30.239  1.00  0.00           N  
ATOM   1231  CA  PRO A  79     -17.604  -6.560  29.800  1.00  0.00           C  
ATOM   1232  HA  PRO A  79     -17.050  -7.425  29.435  1.00  0.00           H  
ATOM   1233  C   PRO A  79     -18.509  -6.010  28.690  1.00  0.00           C  
ATOM   1234  CB  PRO A  79     -18.405  -6.957  31.046  1.00  0.00           C  
ATOM   1235  HB2 PRO A  79     -18.638  -8.022  31.050  1.00  0.00           H  
ATOM   1236  HB3 PRO A  79     -19.321  -6.371  31.116  1.00  0.00           H  
ATOM   1237  O   PRO A  79     -19.162  -4.984  28.867  1.00  0.00           O  
ATOM   1238  CG  PRO A  79     -17.481  -6.576  32.202  1.00  0.00           C  
ATOM   1239  HG2 PRO A  79     -16.758  -7.375  32.369  1.00  0.00           H  
ATOM   1240  HG3 PRO A  79     -18.037  -6.363  33.115  1.00  0.00           H  
ATOM   1241  CD  PRO A  79     -16.762  -5.337  31.675  1.00  0.00           C  
ATOM   1242  HD2 PRO A  79     -15.784  -5.254  32.149  1.00  0.00           H  
ATOM   1243  HD3 PRO A  79     -17.361  -4.447  31.867  1.00  0.00           H  
ATOM   1244  N   MET A  80     -18.549  -6.694  27.547  1.00  0.00           N  
ATOM   1245  H   MET A  80     -18.007  -7.542  27.463  1.00  0.00           H  
ATOM   1246  CA  MET A  80     -19.347  -6.300  26.386  1.00  0.00           C  
ATOM   1247  HA  MET A  80     -20.241  -5.784  26.735  1.00  0.00           H  
ATOM   1248  C   MET A  80     -19.798  -7.523  25.597  1.00  0.00           C  
ATOM   1249  CB  MET A  80     -18.563  -5.332  25.484  1.00  0.00           C  
ATOM   1250  HB2 MET A  80     -19.180  -5.061  24.628  1.00  0.00           H  
ATOM   1251  HB3 MET A  80     -18.364  -4.429  26.061  1.00  0.00           H  
ATOM   1252  O   MET A  80     -19.073  -8.518  25.514  1.00  0.00           O  
ATOM   1253  CG  MET A  80     -17.238  -5.917  24.978  1.00  0.00           C  
ATOM   1254  HG2 MET A  80     -16.609  -6.142  25.838  1.00  0.00           H  
ATOM   1255  HG3 MET A  80     -17.450  -6.850  24.456  1.00  0.00           H  
ATOM   1256  SD  MET A  80     -16.281  -4.858  23.864  1.00  0.00           S  
ATOM   1257  CE  MET A  80     -16.284  -3.317  24.799  1.00  0.00           C  
ATOM   1258  HE1 MET A  80     -15.540  -2.639  24.379  1.00  0.00           H  
ATOM   1259  HE2 MET A  80     -16.039  -3.527  25.840  1.00  0.00           H  
ATOM   1260  HE3 MET A  80     -17.266  -2.848  24.743  1.00  0.00           H  
ATOM   1261  N   GLU A  81     -20.976  -7.415  24.986  1.00  0.00           N  
ATOM   1262  H   GLU A  81     -21.530  -6.582  25.126  1.00  0.00           H  
ATOM   1263  CA  GLU A  81     -21.489  -8.429  24.070  1.00  0.00           C  
ATOM   1264  HA  GLU A  81     -21.579  -9.359  24.631  1.00  0.00           H  
ATOM   1265  C   GLU A  81     -20.524  -8.640  22.886  1.00  0.00           C  
ATOM   1266  CB  GLU A  81     -22.881  -8.029  23.554  1.00  0.00           C  
ATOM   1267  HB2 GLU A  81     -23.164  -8.695  22.739  1.00  0.00           H  
ATOM   1268  HB3 GLU A  81     -22.835  -7.018  23.147  1.00  0.00           H  
ATOM   1269  O   GLU A  81     -19.915  -7.674  22.407  1.00  0.00           O  
ATOM   1270  CG  GLU A  81     -23.966  -8.084  24.641  1.00  0.00           C  
ATOM   1271  HG2 GLU A  81     -23.732  -7.347  25.409  1.00  0.00           H  
ATOM   1272  HG3 GLU A  81     -24.919  -7.801  24.192  1.00  0.00           H  
ATOM   1273  CD  GLU A  81     -24.097  -9.481  25.266  1.00  0.00           C  
ATOM   1274  OE1 GLU A  81     -24.234  -9.548  26.507  1.00  0.00           O  
ATOM   1275  OE2 GLU A  81     -24.002 -10.466  24.499  1.00  0.00           O  
ATOM   1276  N   PRO A  82     -20.392  -9.871  22.356  1.00  0.00           N  
ATOM   1277  CA  PRO A  82     -19.434 -10.174  21.291  1.00  0.00           C  
ATOM   1278  HA  PRO A  82     -18.425 -10.055  21.687  1.00  0.00           H  
ATOM   1279  C   PRO A  82     -19.579  -9.305  20.036  1.00  0.00           C  
ATOM   1280  CB  PRO A  82     -19.678 -11.645  20.959  1.00  0.00           C  
ATOM   1281  HB2 PRO A  82     -18.769 -12.139  20.615  1.00  0.00           H  
ATOM   1282  HB3 PRO A  82     -20.470 -11.718  20.213  1.00  0.00           H  
ATOM   1283  O   PRO A  82     -18.575  -8.908  19.445  1.00  0.00           O  
ATOM   1284  CG  PRO A  82     -20.189 -12.239  22.266  1.00  0.00           C  
ATOM   1285  HG2 PRO A  82     -19.349 -12.456  22.925  1.00  0.00           H  
ATOM   1286  HG3 PRO A  82     -20.793 -13.131  22.099  1.00  0.00           H  
ATOM   1287  CD  PRO A  82     -21.017 -11.097  22.846  1.00  0.00           C  
ATOM   1288  HD2 PRO A  82     -21.000 -11.168  23.933  1.00  0.00           H  
ATOM   1289  HD3 PRO A  82     -22.044 -11.156  22.484  1.00  0.00           H  
ATOM   1290  N   LEU A  83     -20.815  -8.971  19.640  1.00  0.00           N  
ATOM   1291  H   LEU A  83     -21.601  -9.325  20.166  1.00  0.00           H  
ATOM   1292  CA  LEU A  83     -21.060  -8.090  18.496  1.00  0.00           C  
ATOM   1293  HA  LEU A  83     -20.500  -8.485  17.647  1.00  0.00           H  
ATOM   1294  C   LEU A  83     -20.541  -6.671  18.755  1.00  0.00           C  
ATOM   1295  CB  LEU A  83     -22.557  -8.084  18.140  1.00  0.00           C  
ATOM   1296  HB2 LEU A  83     -23.126  -7.745  19.007  1.00  0.00           H  
ATOM   1297  HB3 LEU A  83     -22.871  -9.103  17.913  1.00  0.00           H  
ATOM   1298  O   LEU A  83     -19.831  -6.131  17.914  1.00  0.00           O  
ATOM   1299  CG  LEU A  83     -22.905  -7.169  16.945  1.00  0.00           C  
ATOM   1300  HG  LEU A  83     -22.721  -6.129  17.212  1.00  0.00           H  
ATOM   1301  CD1 LEU A  83     -22.088  -7.512  15.696  1.00  0.00           C  
ATOM   1302 HD11 LEU A  83     -21.049  -7.214  15.839  1.00  0.00           H  
ATOM   1303 HD12 LEU A  83     -22.138  -8.584  15.502  1.00  0.00           H  
ATOM   1304 HD13 LEU A  83     -22.465  -6.950  14.841  1.00  0.00           H  
ATOM   1305  CD2 LEU A  83     -24.388  -7.320  16.606  1.00  0.00           C  
ATOM   1306 HD21 LEU A  83     -24.649  -6.633  15.801  1.00  0.00           H  
ATOM   1307 HD22 LEU A  83     -24.616  -8.344  16.308  1.00  0.00           H  
ATOM   1308 HD23 LEU A  83     -24.986  -7.059  17.479  1.00  0.00           H  
ATOM   1309  N   ALA A  84     -20.822  -6.106  19.931  1.00  0.00           N  
ATOM   1310  H   ALA A  84     -21.342  -6.632  20.619  1.00  0.00           H  
ATOM   1311  CA  ALA A  84     -20.333  -4.780  20.304  1.00  0.00           C  
ATOM   1312  HA  ALA A  84     -20.673  -4.058  19.561  1.00  0.00           H  
ATOM   1313  C   ALA A  84     -18.795  -4.735  20.334  1.00  0.00           C  
ATOM   1314  CB  ALA A  84     -20.934  -4.405  21.664  1.00  0.00           C  
ATOM   1315  HB1 ALA A  84     -20.610  -5.108  22.431  1.00  0.00           H  
ATOM   1316  HB2 ALA A  84     -20.605  -3.403  21.939  1.00  0.00           H  
ATOM   1317  HB3 ALA A  84     -22.022  -4.410  21.600  1.00  0.00           H  
ATOM   1318  O   ALA A  84     -18.192  -3.740  19.937  1.00  0.00           O  
ATOM   1319  N   LYS A  85     -18.148  -5.840  20.734  1.00  0.00           N  
ATOM   1320  H   LYS A  85     -18.703  -6.602  21.098  1.00  0.00           H  
ATOM   1321  CA  LYS A  85     -16.687  -5.981  20.678  1.00  0.00           C  
ATOM   1322  HA  LYS A  85     -16.250  -5.108  21.163  1.00  0.00           H  
ATOM   1323  C   LYS A  85     -16.151  -5.961  19.247  1.00  0.00           C  
ATOM   1324  CB  LYS A  85     -16.264  -7.244  21.444  1.00  0.00           C  
ATOM   1325  HB2 LYS A  85     -16.567  -8.131  20.889  1.00  0.00           H  
ATOM   1326  HB3 LYS A  85     -16.785  -7.265  22.401  1.00  0.00           H  
ATOM   1327  O   LYS A  85     -15.156  -5.289  18.989  1.00  0.00           O  
ATOM   1328  CG  LYS A  85     -14.744  -7.280  21.680  1.00  0.00           C  
ATOM   1329  HG2 LYS A  85     -14.402  -6.313  22.050  1.00  0.00           H  
ATOM   1330  HG3 LYS A  85     -14.250  -7.462  20.726  1.00  0.00           H  
ATOM   1331  CD  LYS A  85     -14.311  -8.370  22.674  1.00  0.00           C  
ATOM   1332  HD2 LYS A  85     -14.759  -9.324  22.395  1.00  0.00           H  
ATOM   1333  HD3 LYS A  85     -13.227  -8.466  22.622  1.00  0.00           H  
ATOM   1334  CE  LYS A  85     -14.702  -7.999  24.111  1.00  0.00           C  
ATOM   1335  HE2 LYS A  85     -14.363  -6.983  24.310  1.00  0.00           H  
ATOM   1336  HE3 LYS A  85     -15.789  -8.005  24.190  1.00  0.00           H  
ATOM   1337  NZ  LYS A  85     -14.114  -8.924  25.110  1.00  0.00           N  
ATOM   1338  HZ1 LYS A  85     -14.363  -8.619  26.040  1.00  0.00           H  
ATOM   1339  HZ2 LYS A  85     -14.438  -9.870  24.971  1.00  0.00           H  
ATOM   1340  HZ3 LYS A  85     -13.106  -8.903  25.050  1.00  0.00           H  
ATOM   1341  N   LEU A  86     -16.806  -6.653  18.311  1.00  0.00           N  
ATOM   1342  H   LEU A  86     -17.625  -7.176  18.587  1.00  0.00           H  
ATOM   1343  CA  LEU A  86     -16.441  -6.581  16.891  1.00  0.00           C  
ATOM   1344  HA  LEU A  86     -15.378  -6.796  16.781  1.00  0.00           H  
ATOM   1345  C   LEU A  86     -16.662  -5.186  16.306  1.00  0.00           C  
ATOM   1346  CB  LEU A  86     -17.258  -7.575  16.058  1.00  0.00           C  
ATOM   1347  HB2 LEU A  86     -18.317  -7.415  16.259  1.00  0.00           H  
ATOM   1348  HB3 LEU A  86     -17.084  -7.338  15.009  1.00  0.00           H  
ATOM   1349  O   LEU A  86     -15.811  -4.707  15.564  1.00  0.00           O  
ATOM   1350  CG  LEU A  86     -16.930  -9.053  16.255  1.00  0.00           C  
ATOM   1351  HG  LEU A  86     -17.139  -9.341  17.285  1.00  0.00           H  
ATOM   1352  CD1 LEU A  86     -17.844  -9.843  15.333  1.00  0.00           C  
ATOM   1353 HD11 LEU A  86     -18.884  -9.592  15.541  1.00  0.00           H  
ATOM   1354 HD12 LEU A  86     -17.636  -9.575  14.297  1.00  0.00           H  
ATOM   1355 HD13 LEU A  86     -17.660 -10.907  15.483  1.00  0.00           H  
ATOM   1356  CD2 LEU A  86     -15.491  -9.420  15.871  1.00  0.00           C  
ATOM   1357 HD21 LEU A  86     -15.301  -9.171  14.826  1.00  0.00           H  
ATOM   1358 HD22 LEU A  86     -15.325 -10.489  16.000  1.00  0.00           H  
ATOM   1359 HD23 LEU A  86     -14.783  -8.882  16.501  1.00  0.00           H  
ATOM   1360  N   GLU A  87     -17.781  -4.537  16.629  1.00  0.00           N  
ATOM   1361  H   GLU A  87     -18.469  -5.002  17.204  1.00  0.00           H  
ATOM   1362  CA  GLU A  87     -18.074  -3.176  16.165  1.00  0.00           C  
ATOM   1363  HA  GLU A  87     -18.002  -3.143  15.078  1.00  0.00           H  
ATOM   1364  C   GLU A  87     -17.041  -2.174  16.701  1.00  0.00           C  
ATOM   1365  CB  GLU A  87     -19.504  -2.772  16.566  1.00  0.00           C  
ATOM   1366  HB2 GLU A  87     -19.638  -2.958  17.632  1.00  0.00           H  
ATOM   1367  HB3 GLU A  87     -19.626  -1.704  16.388  1.00  0.00           H  
ATOM   1368  O   GLU A  87     -16.583  -1.314  15.951  1.00  0.00           O  
ATOM   1369  CG  GLU A  87     -20.589  -3.517  15.763  1.00  0.00           C  
ATOM   1370  HG2 GLU A  87     -20.440  -3.297  14.705  1.00  0.00           H  
ATOM   1371  HG3 GLU A  87     -20.472  -4.592  15.893  1.00  0.00           H  
ATOM   1372  CD  GLU A  87     -22.019  -3.114  16.173  1.00  0.00           C  
ATOM   1373  OE1 GLU A  87     -22.888  -2.975  15.270  1.00  0.00           O  
ATOM   1374  OE2 GLU A  87     -22.265  -2.932  17.384  1.00  0.00           O  
ATOM   1375  N   LEU A  88     -16.593  -2.329  17.954  1.00  0.00           N  
ATOM   1376  H   LEU A  88     -17.044  -3.012  18.546  1.00  0.00           H  
ATOM   1377  CA  LEU A  88     -15.500  -1.530  18.511  1.00  0.00           C  
ATOM   1378  HA  LEU A  88     -15.768  -0.480  18.399  1.00  0.00           H  
ATOM   1379  C   LEU A  88     -14.190  -1.746  17.741  1.00  0.00           C  
ATOM   1380  CB  LEU A  88     -15.338  -1.845  20.011  1.00  0.00           C  
ATOM   1381  HB2 LEU A  88     -16.270  -1.601  20.522  1.00  0.00           H  
ATOM   1382  HB3 LEU A  88     -15.164  -2.915  20.129  1.00  0.00           H  
ATOM   1383  O   LEU A  88     -13.543  -0.767  17.371  1.00  0.00           O  
ATOM   1384  CG  LEU A  88     -14.178  -1.089  20.691  1.00  0.00           C  
ATOM   1385  HG  LEU A  88     -13.236  -1.352  20.209  1.00  0.00           H  
ATOM   1386  CD1 LEU A  88     -14.359   0.429  20.630  1.00  0.00           C  
ATOM   1387 HD11 LEU A  88     -13.552   0.915  21.178  1.00  0.00           H  
ATOM   1388 HD12 LEU A  88     -14.315   0.765  19.594  1.00  0.00           H  
ATOM   1389 HD13 LEU A  88     -15.318   0.710  21.066  1.00  0.00           H  
ATOM   1390  CD2 LEU A  88     -14.078  -1.491  22.162  1.00  0.00           C  
ATOM   1391 HD21 LEU A  88     -14.981  -1.188  22.692  1.00  0.00           H  
ATOM   1392 HD22 LEU A  88     -13.955  -2.571  22.238  1.00  0.00           H  
ATOM   1393 HD23 LEU A  88     -13.208  -1.013  22.613  1.00  0.00           H  
ATOM   1394  N   VAL A  89     -13.809  -3.001  17.472  1.00  0.00           N  
ATOM   1395  H   VAL A  89     -14.388  -3.759  17.803  1.00  0.00           H  
ATOM   1396  CA  VAL A  89     -12.610  -3.311  16.671  1.00  0.00           C  
ATOM   1397  HA  VAL A  89     -11.743  -2.862  17.155  1.00  0.00           H  
ATOM   1398  C   VAL A  89     -12.709  -2.685  15.278  1.00  0.00           C  
ATOM   1399  CB  VAL A  89     -12.368  -4.832  16.569  1.00  0.00           C  
ATOM   1400  HB  VAL A  89     -13.284  -5.325  16.245  1.00  0.00           H  
ATOM   1401  O   VAL A  89     -11.757  -2.041  14.842  1.00  0.00           O  
ATOM   1402  CG1 VAL A  89     -11.251  -5.173  15.573  1.00  0.00           C  
ATOM   1403 HG11 VAL A  89     -11.567  -4.943  14.555  1.00  0.00           H  
ATOM   1404 HG12 VAL A  89     -11.014  -6.236  15.620  1.00  0.00           H  
ATOM   1405 HG13 VAL A  89     -10.356  -4.593  15.800  1.00  0.00           H  
ATOM   1406  CG2 VAL A  89     -11.945  -5.428  17.917  1.00  0.00           C  
ATOM   1407 HG21 VAL A  89     -11.916  -6.516  17.845  1.00  0.00           H  
ATOM   1408 HG22 VAL A  89     -10.953  -5.065  18.184  1.00  0.00           H  
ATOM   1409 HG23 VAL A  89     -12.654  -5.149  18.697  1.00  0.00           H  
ATOM   1410  N   ASP A  90     -13.854  -2.821  14.601  1.00  0.00           N  
ATOM   1411  H   ASP A  90     -14.603  -3.350  15.022  1.00  0.00           H  
ATOM   1412  CA  ASP A  90     -14.068  -2.257  13.263  1.00  0.00           C  
ATOM   1413  HA  ASP A  90     -13.333  -2.685  12.582  1.00  0.00           H  
ATOM   1414  C   ASP A  90     -13.889  -0.740  13.250  1.00  0.00           C  
ATOM   1415  CB  ASP A  90     -15.478  -2.603  12.759  1.00  0.00           C  
ATOM   1416  HB2 ASP A  90     -15.620  -3.678  12.871  1.00  0.00           H  
ATOM   1417  HB3 ASP A  90     -16.226  -2.104  13.374  1.00  0.00           H  
ATOM   1418  O   ASP A  90     -13.143  -0.205  12.431  1.00  0.00           O  
ATOM   1419  CG  ASP A  90     -15.682  -2.214  11.286  1.00  0.00           C  
ATOM   1420  OD1 ASP A  90     -14.818  -2.540  10.441  1.00  0.00           O  
ATOM   1421  OD2 ASP A  90     -16.735  -1.663  10.898  1.00  0.00           O  
ATOM   1422  N   VAL A  91     -14.532  -0.042  14.188  1.00  0.00           N  
ATOM   1423  H   VAL A  91     -15.124  -0.540  14.837  1.00  0.00           H  
ATOM   1424  CA  VAL A  91     -14.441   1.417  14.293  1.00  0.00           C  
ATOM   1425  HA  VAL A  91     -14.698   1.853  13.328  1.00  0.00           H  
ATOM   1426  C   VAL A  91     -13.008   1.850  14.603  1.00  0.00           C  
ATOM   1427  CB  VAL A  91     -15.444   1.940  15.336  1.00  0.00           C  
ATOM   1428  HB  VAL A  91     -15.330   1.374  16.261  1.00  0.00           H  
ATOM   1429  O   VAL A  91     -12.501   2.761  13.952  1.00  0.00           O  
ATOM   1430  CG1 VAL A  91     -15.241   3.423  15.653  1.00  0.00           C  
ATOM   1431 HG11 VAL A  91     -14.263   3.580  16.108  1.00  0.00           H  
ATOM   1432 HG12 VAL A  91     -16.002   3.741  16.366  1.00  0.00           H  
ATOM   1433 HG13 VAL A  91     -15.324   4.021  14.745  1.00  0.00           H  
ATOM   1434  CG2 VAL A  91     -16.884   1.787  14.827  1.00  0.00           C  
ATOM   1435 HG21 VAL A  91     -17.088   0.750  14.557  1.00  0.00           H  
ATOM   1436 HG22 VAL A  91     -17.042   2.415  13.951  1.00  0.00           H  
ATOM   1437 HG23 VAL A  91     -17.584   2.083  15.609  1.00  0.00           H  
ATOM   1438  N   VAL A  92     -12.319   1.190  15.538  1.00  0.00           N  
ATOM   1439  H   VAL A  92     -12.773   0.427  16.019  1.00  0.00           H  
ATOM   1440  CA  VAL A  92     -10.918   1.505  15.878  1.00  0.00           C  
ATOM   1441  HA  VAL A  92     -10.854   2.556  16.160  1.00  0.00           H  
ATOM   1442  C   VAL A  92      -9.999   1.321  14.666  1.00  0.00           C  
ATOM   1443  CB  VAL A  92     -10.454   0.654  17.079  1.00  0.00           C  
ATOM   1444  HB  VAL A  92     -10.724  -0.388  16.907  1.00  0.00           H  
ATOM   1445  O   VAL A  92      -9.173   2.193  14.388  1.00  0.00           O  
ATOM   1446  CG1 VAL A  92      -8.943   0.720  17.334  1.00  0.00           C  
ATOM   1447 HG11 VAL A  92      -8.644   1.746  17.547  1.00  0.00           H  
ATOM   1448 HG12 VAL A  92      -8.692   0.097  18.193  1.00  0.00           H  
ATOM   1449 HG13 VAL A  92      -8.387   0.350  16.473  1.00  0.00           H  
ATOM   1450  CG2 VAL A  92     -11.128   1.145  18.369  1.00  0.00           C  
ATOM   1451 HG21 VAL A  92     -12.209   1.202  18.238  1.00  0.00           H  
ATOM   1452 HG22 VAL A  92     -10.756   2.135  18.633  1.00  0.00           H  
ATOM   1453 HG23 VAL A  92     -10.917   0.452  19.183  1.00  0.00           H  
ATOM   1454  N   GLN A  93     -10.152   0.232  13.910  1.00  0.00           N  
ATOM   1455  H   GLN A  93     -10.853  -0.449  14.167  1.00  0.00           H  
ATOM   1456  CA  GLN A  93      -9.350  -0.007  12.708  1.00  0.00           C  
ATOM   1457  HA  GLN A  93      -8.297   0.098  12.966  1.00  0.00           H  
ATOM   1458  C   GLN A  93      -9.634   1.026  11.615  1.00  0.00           C  
ATOM   1459  CB  GLN A  93      -9.586  -1.428  12.183  1.00  0.00           C  
ATOM   1460  HB2 GLN A  93      -9.166  -1.505  11.180  1.00  0.00           H  
ATOM   1461  HB3 GLN A  93     -10.655  -1.631  12.127  1.00  0.00           H  
ATOM   1462  O   GLN A  93      -8.693   1.606  11.071  1.00  0.00           O  
ATOM   1463  CG  GLN A  93      -8.897  -2.474  13.070  1.00  0.00           C  
ATOM   1464  HG2 GLN A  93      -7.841  -2.219  13.157  1.00  0.00           H  
ATOM   1465  HG3 GLN A  93      -9.329  -2.468  14.071  1.00  0.00           H  
ATOM   1466  CD  GLN A  93      -9.007  -3.882  12.501  1.00  0.00           C  
ATOM   1467  NE2 GLN A  93      -8.054  -4.739  12.798  1.00  0.00           N  
ATOM   1468 HE21 GLN A  93      -8.126  -5.655  12.380  1.00  0.00           H  
ATOM   1469 HE22 GLN A  93      -7.257  -4.440  13.341  1.00  0.00           H  
ATOM   1470  OE1 GLN A  93      -9.923  -4.236  11.778  1.00  0.00           O  
ATOM   1471  N   ARG A  94     -10.910   1.308  11.324  1.00  0.00           N  
ATOM   1472  H   ARG A  94     -11.637   0.807  11.815  1.00  0.00           H  
ATOM   1473  CA  ARG A  94     -11.294   2.281  10.289  1.00  0.00           C  
ATOM   1474  HA  ARG A  94     -10.751   2.066   9.369  1.00  0.00           H  
ATOM   1475  C   ARG A  94     -10.945   3.717  10.644  1.00  0.00           C  
ATOM   1476  CB  ARG A  94     -12.789   2.210  10.011  1.00  0.00           C  
ATOM   1477  HB2 ARG A  94     -13.041   3.035   9.345  1.00  0.00           H  
ATOM   1478  HB3 ARG A  94     -13.338   2.324  10.945  1.00  0.00           H  
ATOM   1479  O   ARG A  94     -10.686   4.499   9.745  1.00  0.00           O  
ATOM   1480  CG  ARG A  94     -13.213   0.925   9.312  1.00  0.00           C  
ATOM   1481  HG2 ARG A  94     -13.060   0.064   9.963  1.00  0.00           H  
ATOM   1482  HG3 ARG A  94     -12.643   0.789   8.393  1.00  0.00           H  
ATOM   1483  CD  ARG A  94     -14.691   1.086   8.978  1.00  0.00           C  
ATOM   1484  HD2 ARG A  94     -14.801   1.814   8.174  1.00  0.00           H  
ATOM   1485  HD3 ARG A  94     -15.215   1.461   9.858  1.00  0.00           H  
ATOM   1486  NE  ARG A  94     -15.267  -0.202   8.624  1.00  0.00           N  
ATOM   1487  HE  ARG A  94     -15.213  -0.909   9.343  1.00  0.00           H  
ATOM   1488  NH1 ARG A  94     -16.142   0.226   6.505  1.00  0.00           N  
ATOM   1489 HH11 ARG A  94     -15.543   1.029   6.372  1.00  0.00           H  
ATOM   1490 HH12 ARG A  94     -16.539  -0.251   5.709  1.00  0.00           H  
ATOM   1491  NH2 ARG A  94     -16.518  -1.672   7.581  1.00  0.00           N  
ATOM   1492 HH21 ARG A  94     -16.951  -2.069   6.760  1.00  0.00           H  
ATOM   1493 HH22 ARG A  94     -16.427  -2.209   8.432  1.00  0.00           H  
ATOM   1494  CZ  ARG A  94     -15.947  -0.525   7.553  1.00  0.00           C  
ATOM   1495  N   LEU A  95     -10.892   4.070  11.927  1.00  0.00           N  
ATOM   1496  H   LEU A  95     -11.201   3.402  12.619  1.00  0.00           H  
ATOM   1497  CA  LEU A  95     -10.399   5.375  12.379  1.00  0.00           C  
ATOM   1498  HA  LEU A  95     -10.795   6.144  11.716  1.00  0.00           H  
ATOM   1499  C   LEU A  95      -8.869   5.514  12.280  1.00  0.00           C  
ATOM   1500  CB  LEU A  95     -10.903   5.638  13.810  1.00  0.00           C  
ATOM   1501  HB2 LEU A  95     -10.343   6.473  14.231  1.00  0.00           H  
ATOM   1502  HB3 LEU A  95     -10.679   4.762  14.420  1.00  0.00           H  
ATOM   1503  O   LEU A  95      -8.334   6.561  12.634  1.00  0.00           O  
ATOM   1504  CG  LEU A  95     -12.403   5.968  13.917  1.00  0.00           C  
ATOM   1505  HG  LEU A  95     -12.987   5.188  13.430  1.00  0.00           H  
ATOM   1506  CD1 LEU A  95     -12.799   6.031  15.392  1.00  0.00           C  
ATOM   1507 HD11 LEU A  95     -12.533   5.090  15.876  1.00  0.00           H  
ATOM   1508 HD12 LEU A  95     -12.278   6.849  15.889  1.00  0.00           H  
ATOM   1509 HD13 LEU A  95     -13.876   6.181  15.470  1.00  0.00           H  
ATOM   1510  CD2 LEU A  95     -12.775   7.312  13.285  1.00  0.00           C  
ATOM   1511 HD21 LEU A  95     -12.488   7.341  12.234  1.00  0.00           H  
ATOM   1512 HD22 LEU A  95     -12.280   8.128  13.812  1.00  0.00           H  
ATOM   1513 HD23 LEU A  95     -13.855   7.448  13.338  1.00  0.00           H  
ATOM   1514  N   GLY A  96      -8.150   4.484  11.818  1.00  0.00           N  
ATOM   1515  H   GLY A  96      -8.633   3.648  11.521  1.00  0.00           H  
ATOM   1516  CA  GLY A  96      -6.688   4.497  11.701  1.00  0.00           C  
ATOM   1517  HA2 GLY A  96      -6.366   5.456  11.295  1.00  0.00           H  
ATOM   1518  HA3 GLY A  96      -6.386   3.710  11.010  1.00  0.00           H  
ATOM   1519  C   GLY A  96      -5.951   4.276  13.025  1.00  0.00           C  
ATOM   1520  O   GLY A  96      -4.730   4.402  13.081  1.00  0.00           O  
ATOM   1521  N   LEU A  97      -6.670   3.898  14.085  1.00  0.00           N  
ATOM   1522  H   LEU A  97      -7.661   3.751  13.956  1.00  0.00           H  
ATOM   1523  CA  LEU A  97      -6.132   3.755  15.440  1.00  0.00           C  
ATOM   1524  HA  LEU A  97      -5.306   4.456  15.564  1.00  0.00           H  
ATOM   1525  C   LEU A  97      -5.546   2.362  15.725  1.00  0.00           C  
ATOM   1526  CB  LEU A  97      -7.238   4.121  16.446  1.00  0.00           C  
ATOM   1527  HB2 LEU A  97      -8.103   3.487  16.255  1.00  0.00           H  
ATOM   1528  HB3 LEU A  97      -6.876   3.896  17.449  1.00  0.00           H  
ATOM   1529  O   LEU A  97      -5.070   2.117  16.831  1.00  0.00           O  
ATOM   1530  CG  LEU A  97      -7.702   5.588  16.421  1.00  0.00           C  
ATOM   1531  HG  LEU A  97      -8.033   5.866  15.421  1.00  0.00           H  
ATOM   1532  CD1 LEU A  97      -8.882   5.747  17.385  1.00  0.00           C  
ATOM   1533 HD11 LEU A  97      -9.209   6.786  17.397  1.00  0.00           H  
ATOM   1534 HD12 LEU A  97      -8.587   5.449  18.392  1.00  0.00           H  
ATOM   1535 HD13 LEU A  97      -9.712   5.126  17.049  1.00  0.00           H  
ATOM   1536  CD2 LEU A  97      -6.579   6.521  16.868  1.00  0.00           C  
ATOM   1537 HD21 LEU A  97      -6.169   6.182  17.819  1.00  0.00           H  
ATOM   1538 HD22 LEU A  97      -6.949   7.537  17.004  1.00  0.00           H  
ATOM   1539 HD23 LEU A  97      -5.789   6.548  16.118  1.00  0.00           H  
ATOM   1540  N   ASN A  98      -5.561   1.444  14.751  1.00  0.00           N  
ATOM   1541  H   ASN A  98      -5.978   1.718  13.873  1.00  0.00           H  
ATOM   1542  CA  ASN A  98      -5.110   0.054  14.911  1.00  0.00           C  
ATOM   1543  HA  ASN A  98      -5.819  -0.479  15.545  1.00  0.00           H  
ATOM   1544  C   ASN A  98      -3.729  -0.062  15.582  1.00  0.00           C  
ATOM   1545  CB  ASN A  98      -5.094  -0.606  13.521  1.00  0.00           C  
ATOM   1546  HB2 ASN A  98      -6.089  -0.560  13.079  1.00  0.00           H  
ATOM   1547  HB3 ASN A  98      -4.409  -0.066  12.866  1.00  0.00           H  
ATOM   1548  O   ASN A  98      -3.553  -0.841  16.514  1.00  0.00           O  
ATOM   1549  CG  ASN A  98      -4.680  -2.068  13.584  1.00  0.00           C  
ATOM   1550  ND2 ASN A  98      -3.557  -2.425  13.008  1.00  0.00           N  
ATOM   1551 HD21 ASN A  98      -3.289  -3.395  13.094  1.00  0.00           H  
ATOM   1552 HD22 ASN A  98      -2.940  -1.747  12.583  1.00  0.00           H  
ATOM   1553  OD1 ASN A  98      -5.374  -2.904  14.137  1.00  0.00           O  
ATOM   1554  N   HIS A  99      -2.776   0.767  15.157  1.00  0.00           N  
ATOM   1555  H   HIS A  99      -2.992   1.411  14.410  1.00  0.00           H  
ATOM   1556  CA  HIS A  99      -1.398   0.749  15.646  1.00  0.00           C  
ATOM   1557  HA  HIS A  99      -1.008  -0.262  15.526  1.00  0.00           H  
ATOM   1558  C   HIS A  99      -1.250   1.129  17.136  1.00  0.00           C  
ATOM   1559  CB  HIS A  99      -0.580   1.670  14.736  1.00  0.00           C  
ATOM   1560  HB2 HIS A  99       0.477   1.439  14.870  1.00  0.00           H  
ATOM   1561  HB3 HIS A  99      -0.834   1.461  13.697  1.00  0.00           H  
ATOM   1562  O   HIS A  99      -0.230   0.821  17.752  1.00  0.00           O  
ATOM   1563  CG  HIS A  99      -0.789   3.138  15.000  1.00  0.00           C  
ATOM   1564  CD2 HIS A  99       0.047   3.925  15.740  1.00  0.00           C  
ATOM   1565  HD2 HIS A  99       0.950   3.598  16.235  1.00  0.00           H  
ATOM   1566  ND1 HIS A  99      -1.817   3.944  14.551  1.00  0.00           N  
ATOM   1567  HD1 HIS A  99      -2.547   3.723  13.889  1.00  0.00           H  
ATOM   1568  CE1 HIS A  99      -1.590   5.185  15.014  1.00  0.00           C  
ATOM   1569  HE1 HIS A  99      -2.196   6.051  14.791  1.00  0.00           H  
ATOM   1570  NE2 HIS A  99      -0.457   5.219  15.733  1.00  0.00           N  
ATOM   1571  N   LEU A 100      -2.261   1.770  17.740  1.00  0.00           N  
ATOM   1572  H   LEU A 100      -3.078   1.999  17.191  1.00  0.00           H  
ATOM   1573  CA  LEU A 100      -2.287   2.097  19.171  1.00  0.00           C  
ATOM   1574  HA  LEU A 100      -1.268   2.282  19.511  1.00  0.00           H  
ATOM   1575  C   LEU A 100      -2.843   0.964  20.047  1.00  0.00           C  
ATOM   1576  CB  LEU A 100      -3.128   3.363  19.407  1.00  0.00           C  
ATOM   1577  HB2 LEU A 100      -3.160   3.549  20.480  1.00  0.00           H  
ATOM   1578  HB3 LEU A 100      -4.149   3.160  19.082  1.00  0.00           H  
ATOM   1579  O   LEU A 100      -2.617   0.980  21.262  1.00  0.00           O  
ATOM   1580  CG  LEU A 100      -2.654   4.648  18.711  1.00  0.00           C  
ATOM   1581  HG  LEU A 100      -2.772   4.543  17.632  1.00  0.00           H  
ATOM   1582  CD1 LEU A 100      -3.539   5.790  19.210  1.00  0.00           C  
ATOM   1583 HD11 LEU A 100      -4.588   5.512  19.103  1.00  0.00           H  
ATOM   1584 HD12 LEU A 100      -3.330   6.014  20.256  1.00  0.00           H  
ATOM   1585 HD13 LEU A 100      -3.344   6.678  18.610  1.00  0.00           H  
ATOM   1586  CD2 LEU A 100      -1.203   4.993  19.049  1.00  0.00           C  
ATOM   1587 HD21 LEU A 100      -0.538   4.238  18.630  1.00  0.00           H  
ATOM   1588 HD22 LEU A 100      -1.065   5.074  20.127  1.00  0.00           H  
ATOM   1589 HD23 LEU A 100      -0.959   5.943  18.574  1.00  0.00           H  
ATOM   1590  N   PHE A 101      -3.574   0.021  19.445  1.00  0.00           N  
ATOM   1591  H   PHE A 101      -3.668   0.070  18.441  1.00  0.00           H  
ATOM   1592  CA  PHE A 101      -4.361  -1.007  20.135  1.00  0.00           C  
ATOM   1593  HA  PHE A 101      -4.051  -1.039  21.179  1.00  0.00           H  
ATOM   1594  C   PHE A 101      -4.110  -2.418  19.577  1.00  0.00           C  
ATOM   1595  CB  PHE A 101      -5.855  -0.632  20.102  1.00  0.00           C  
ATOM   1596  HB2 PHE A 101      -6.201  -0.679  19.070  1.00  0.00           H  
ATOM   1597  HB3 PHE A 101      -6.421  -1.372  20.668  1.00  0.00           H  
ATOM   1598  O   PHE A 101      -4.989  -3.274  19.635  1.00  0.00           O  
ATOM   1599  CG  PHE A 101      -6.178   0.733  20.676  1.00  0.00           C  
ATOM   1600  CD1 PHE A 101      -6.127   0.952  22.064  1.00  0.00           C  
ATOM   1601  HD1 PHE A 101      -5.873   0.137  22.725  1.00  0.00           H  
ATOM   1602  CD2 PHE A 101      -6.515   1.793  19.815  1.00  0.00           C  
ATOM   1603  HD2 PHE A 101      -6.551   1.625  18.748  1.00  0.00           H  
ATOM   1604  CE1 PHE A 101      -6.398   2.233  22.579  1.00  0.00           C  
ATOM   1605  HE1 PHE A 101      -6.378   2.414  23.643  1.00  0.00           H  
ATOM   1606  CE2 PHE A 101      -6.777   3.072  20.331  1.00  0.00           C  
ATOM   1607  HE2 PHE A 101      -7.019   3.889  19.667  1.00  0.00           H  
ATOM   1608  CZ  PHE A 101      -6.707   3.292  21.712  1.00  0.00           C  
ATOM   1609  HZ  PHE A 101      -6.907   4.276  22.110  1.00  0.00           H  
ATOM   1610  N   GLU A 102      -2.927  -2.677  19.005  1.00  0.00           N  
ATOM   1611  H   GLU A 102      -2.276  -1.913  18.894  1.00  0.00           H  
ATOM   1612  CA  GLU A 102      -2.610  -3.963  18.360  1.00  0.00           C  
ATOM   1613  HA  GLU A 102      -3.271  -4.101  17.504  1.00  0.00           H  
ATOM   1614  C   GLU A 102      -2.820  -5.157  19.301  1.00  0.00           C  
ATOM   1615  CB  GLU A 102      -1.150  -3.988  17.872  1.00  0.00           C  
ATOM   1616  HB2 GLU A 102      -0.933  -4.986  17.490  1.00  0.00           H  
ATOM   1617  HB3 GLU A 102      -0.488  -3.791  18.715  1.00  0.00           H  
ATOM   1618  O   GLU A 102      -3.364  -6.182  18.889  1.00  0.00           O  
ATOM   1619  CG  GLU A 102      -0.866  -2.976  16.757  1.00  0.00           C  
ATOM   1620  HG2 GLU A 102      -1.581  -3.140  15.950  1.00  0.00           H  
ATOM   1621  HG3 GLU A 102      -1.018  -1.972  17.151  1.00  0.00           H  
ATOM   1622  CD  GLU A 102       0.561  -3.074  16.193  1.00  0.00           C  
ATOM   1623  OE1 GLU A 102       0.799  -2.531  15.094  1.00  0.00           O  
ATOM   1624  OE2 GLU A 102       1.475  -3.652  16.826  1.00  0.00           O  
ATOM   1625  N   THR A 103      -2.412  -5.022  20.567  1.00  0.00           N  
ATOM   1626  H   THR A 103      -1.986  -4.150  20.845  1.00  0.00           H  
ATOM   1627  CA  THR A 103      -2.580  -6.064  21.587  1.00  0.00           C  
ATOM   1628  HA  THR A 103      -2.195  -7.007  21.200  1.00  0.00           H  
ATOM   1629  C   THR A 103      -4.052  -6.268  21.918  1.00  0.00           C  
ATOM   1630  CB  THR A 103      -1.799  -5.718  22.862  1.00  0.00           C  
ATOM   1631  HB  THR A 103      -2.182  -4.791  23.290  1.00  0.00           H  
ATOM   1632  O   THR A 103      -4.549  -7.388  21.822  1.00  0.00           O  
ATOM   1633  CG2 THR A 103      -1.869  -6.820  23.917  1.00  0.00           C  
ATOM   1634 HG21 THR A 103      -2.891  -6.926  24.280  1.00  0.00           H  
ATOM   1635 HG22 THR A 103      -1.548  -7.772  23.494  1.00  0.00           H  
ATOM   1636 HG23 THR A 103      -1.238  -6.569  24.770  1.00  0.00           H  
ATOM   1637  OG1 THR A 103      -0.434  -5.547  22.552  1.00  0.00           O  
ATOM   1638  HG1 THR A 103       0.037  -5.540  23.389  1.00  0.00           H  
ATOM   1639  N   GLU A 104      -4.769  -5.192  22.242  1.00  0.00           N  
ATOM   1640  H   GLU A 104      -4.318  -4.288  22.267  1.00  0.00           H  
ATOM   1641  CA  GLU A 104      -6.180  -5.243  22.623  1.00  0.00           C  
ATOM   1642  HA  GLU A 104      -6.294  -5.906  23.481  1.00  0.00           H  
ATOM   1643  C   GLU A 104      -7.055  -5.806  21.493  1.00  0.00           C  
ATOM   1644  CB  GLU A 104      -6.666  -3.835  23.012  1.00  0.00           C  
ATOM   1645  HB2 GLU A 104      -7.739  -3.910  23.187  1.00  0.00           H  
ATOM   1646  HB3 GLU A 104      -6.522  -3.146  22.180  1.00  0.00           H  
ATOM   1647  O   GLU A 104      -7.940  -6.627  21.740  1.00  0.00           O  
ATOM   1648  CG  GLU A 104      -6.042  -3.247  24.295  1.00  0.00           C  
ATOM   1649  HG2 GLU A 104      -6.710  -2.461  24.647  1.00  0.00           H  
ATOM   1650  HG3 GLU A 104      -6.024  -4.020  25.063  1.00  0.00           H  
ATOM   1651  CD  GLU A 104      -4.636  -2.631  24.150  1.00  0.00           C  
ATOM   1652  OE1 GLU A 104      -4.118  -2.093  25.161  1.00  0.00           O  
ATOM   1653  OE2 GLU A 104      -4.061  -2.604  23.041  1.00  0.00           O  
ATOM   1654  N   ILE A 105      -6.780  -5.426  20.241  1.00  0.00           N  
ATOM   1655  H   ILE A 105      -6.048  -4.742  20.107  1.00  0.00           H  
ATOM   1656  CA  ILE A 105      -7.475  -5.946  19.057  1.00  0.00           C  
ATOM   1657  HA  ILE A 105      -8.549  -5.842  19.212  1.00  0.00           H  
ATOM   1658  C   ILE A 105      -7.195  -7.440  18.880  1.00  0.00           C  
ATOM   1659  CB  ILE A 105      -7.087  -5.131  17.801  1.00  0.00           C  
ATOM   1660  HB  ILE A 105      -6.002  -5.042  17.766  1.00  0.00           H  
ATOM   1661  O   ILE A 105      -8.137  -8.217  18.701  1.00  0.00           O  
ATOM   1662  CG1 ILE A 105      -7.704  -3.715  17.889  1.00  0.00           C  
ATOM   1663 HG12 ILE A 105      -7.500  -3.287  18.871  1.00  0.00           H  
ATOM   1664 HG13 ILE A 105      -8.787  -3.779  17.779  1.00  0.00           H  
ATOM   1665  CG2 ILE A 105      -7.547  -5.838  16.509  1.00  0.00           C  
ATOM   1666 HG21 ILE A 105      -7.003  -6.772  16.371  1.00  0.00           H  
ATOM   1667 HG22 ILE A 105      -7.338  -5.218  15.637  1.00  0.00           H  
ATOM   1668 HG23 ILE A 105      -8.615  -6.050  16.557  1.00  0.00           H  
ATOM   1669  CD1 ILE A 105      -7.152  -2.741  16.843  1.00  0.00           C  
ATOM   1670 HD11 ILE A 105      -6.063  -2.744  16.870  1.00  0.00           H  
ATOM   1671 HD12 ILE A 105      -7.501  -3.009  15.846  1.00  0.00           H  
ATOM   1672 HD13 ILE A 105      -7.504  -1.736  17.073  1.00  0.00           H  
ATOM   1673  N   LYS A 106      -5.927  -7.868  18.952  1.00  0.00           N  
ATOM   1674  H   LYS A 106      -5.199  -7.190  19.130  1.00  0.00           H  
ATOM   1675  CA  LYS A 106      -5.559  -9.288  18.820  1.00  0.00           C  
ATOM   1676  HA  LYS A 106      -5.937  -9.667  17.870  1.00  0.00           H  
ATOM   1677  C   LYS A 106      -6.213 -10.140  19.904  1.00  0.00           C  
ATOM   1678  CB  LYS A 106      -4.032  -9.449  18.853  1.00  0.00           C  
ATOM   1679  HB2 LYS A 106      -3.616  -8.828  19.646  1.00  0.00           H  
ATOM   1680  HB3 LYS A 106      -3.791 -10.489  19.076  1.00  0.00           H  
ATOM   1681  O   LYS A 106      -6.785 -11.183  19.593  1.00  0.00           O  
ATOM   1682  CG  LYS A 106      -3.389  -9.091  17.506  1.00  0.00           C  
ATOM   1683  HG2 LYS A 106      -3.733  -9.797  16.751  1.00  0.00           H  
ATOM   1684  HG3 LYS A 106      -3.691  -8.088  17.202  1.00  0.00           H  
ATOM   1685  CD  LYS A 106      -1.859  -9.158  17.602  1.00  0.00           C  
ATOM   1686  HD2 LYS A 106      -1.521  -8.441  18.350  1.00  0.00           H  
ATOM   1687  HD3 LYS A 106      -1.560 -10.163  17.900  1.00  0.00           H  
ATOM   1688  CE  LYS A 106      -1.244  -8.812  16.241  1.00  0.00           C  
ATOM   1689  HE2 LYS A 106      -1.614  -9.521  15.501  1.00  0.00           H  
ATOM   1690  HE3 LYS A 106      -1.593  -7.821  15.950  1.00  0.00           H  
ATOM   1691  NZ  LYS A 106       0.240  -8.836  16.277  1.00  0.00           N  
ATOM   1692  HZ1 LYS A 106       0.611  -8.609  15.365  1.00  0.00           H  
ATOM   1693  HZ2 LYS A 106       0.580  -9.750  16.539  1.00  0.00           H  
ATOM   1694  HZ3 LYS A 106       0.585  -8.148  16.931  1.00  0.00           H  
ATOM   1695  N   GLU A 107      -6.180  -9.695  21.156  1.00  0.00           N  
ATOM   1696  H   GLU A 107      -5.688  -8.834  21.347  1.00  0.00           H  
ATOM   1697  CA  GLU A 107      -6.820 -10.388  22.279  1.00  0.00           C  
ATOM   1698  HA  GLU A 107      -6.447 -11.411  22.333  1.00  0.00           H  
ATOM   1699  C   GLU A 107      -8.342 -10.467  22.107  1.00  0.00           C  
ATOM   1700  CB  GLU A 107      -6.475  -9.674  23.592  1.00  0.00           C  
ATOM   1701  HB2 GLU A 107      -6.670  -8.608  23.477  1.00  0.00           H  
ATOM   1702  HB3 GLU A 107      -7.121 -10.063  24.379  1.00  0.00           H  
ATOM   1703  O   GLU A 107      -8.931 -11.540  22.277  1.00  0.00           O  
ATOM   1704  CG  GLU A 107      -5.013  -9.901  24.009  1.00  0.00           C  
ATOM   1705  HG2 GLU A 107      -4.871 -10.967  24.182  1.00  0.00           H  
ATOM   1706  HG3 GLU A 107      -4.349  -9.610  23.196  1.00  0.00           H  
ATOM   1707  CD  GLU A 107      -4.622  -9.127  25.279  1.00  0.00           C  
ATOM   1708  OE1 GLU A 107      -3.471  -9.327  25.728  1.00  0.00           O  
ATOM   1709  OE2 GLU A 107      -5.466  -8.369  25.810  1.00  0.00           O  
ATOM   1710  N   ALA A 108      -8.981  -9.363  21.705  1.00  0.00           N  
ATOM   1711  H   ALA A 108      -8.452  -8.509  21.604  1.00  0.00           H  
ATOM   1712  CA  ALA A 108     -10.417  -9.312  21.445  1.00  0.00           C  
ATOM   1713  HA  ALA A 108     -10.942  -9.595  22.357  1.00  0.00           H  
ATOM   1714  C   ALA A 108     -10.836 -10.297  20.344  1.00  0.00           C  
ATOM   1715  CB  ALA A 108     -10.800  -7.870  21.084  1.00  0.00           C  
ATOM   1716  HB1 ALA A 108     -10.208  -7.524  20.236  1.00  0.00           H  
ATOM   1717  HB2 ALA A 108     -11.854  -7.817  20.813  1.00  0.00           H  
ATOM   1718  HB3 ALA A 108     -10.609  -7.213  21.933  1.00  0.00           H  
ATOM   1719  O   ALA A 108     -11.758 -11.094  20.542  1.00  0.00           O  
ATOM   1720  N   LEU A 109     -10.142 -10.282  19.203  1.00  0.00           N  
ATOM   1721  H   LEU A 109      -9.391  -9.612  19.111  1.00  0.00           H  
ATOM   1722  CA  LEU A 109     -10.432 -11.165  18.075  1.00  0.00           C  
ATOM   1723  HA  LEU A 109     -11.499 -11.117  17.856  1.00  0.00           H  
ATOM   1724  C   LEU A 109     -10.143 -12.630  18.407  1.00  0.00           C  
ATOM   1725  CB  LEU A 109      -9.639 -10.697  16.843  1.00  0.00           C  
ATOM   1726  HB2 LEU A 109      -8.587 -10.609  17.114  1.00  0.00           H  
ATOM   1727  HB3 LEU A 109      -9.713 -11.460  16.067  1.00  0.00           H  
ATOM   1728  O   LEU A 109     -10.943 -13.501  18.068  1.00  0.00           O  
ATOM   1729  CG  LEU A 109     -10.116  -9.355  16.253  1.00  0.00           C  
ATOM   1730  HG  LEU A 109     -10.022  -8.565  16.998  1.00  0.00           H  
ATOM   1731  CD1 LEU A 109      -9.252  -8.999  15.048  1.00  0.00           C  
ATOM   1732 HD11 LEU A 109      -9.535  -8.020  14.661  1.00  0.00           H  
ATOM   1733 HD12 LEU A 109      -8.204  -8.962  15.346  1.00  0.00           H  
ATOM   1734 HD13 LEU A 109      -9.383  -9.744  14.263  1.00  0.00           H  
ATOM   1735  CD2 LEU A 109     -11.575  -9.401  15.788  1.00  0.00           C  
ATOM   1736 HD21 LEU A 109     -12.242  -9.532  16.641  1.00  0.00           H  
ATOM   1737 HD22 LEU A 109     -11.718 -10.211  15.074  1.00  0.00           H  
ATOM   1738 HD23 LEU A 109     -11.833  -8.453  15.316  1.00  0.00           H  
ATOM   1739  N   PHE A 110      -9.062 -12.916  19.131  1.00  0.00           N  
ATOM   1740  H   PHE A 110      -8.420 -12.173  19.366  1.00  0.00           H  
ATOM   1741  CA  PHE A 110      -8.735 -14.277  19.547  1.00  0.00           C  
ATOM   1742  HA  PHE A 110      -8.757 -14.915  18.664  1.00  0.00           H  
ATOM   1743  C   PHE A 110      -9.747 -14.848  20.552  1.00  0.00           C  
ATOM   1744  CB  PHE A 110      -7.317 -14.290  20.113  1.00  0.00           C  
ATOM   1745  HB2 PHE A 110      -7.288 -13.695  21.027  1.00  0.00           H  
ATOM   1746  HB3 PHE A 110      -6.649 -13.818  19.392  1.00  0.00           H  
ATOM   1747  O   PHE A 110     -10.116 -16.020  20.452  1.00  0.00           O  
ATOM   1748  CG  PHE A 110      -6.780 -15.678  20.382  1.00  0.00           C  
ATOM   1749  CD1 PHE A 110      -6.454 -16.070  21.691  1.00  0.00           C  
ATOM   1750  HD1 PHE A 110      -6.606 -15.381  22.509  1.00  0.00           H  
ATOM   1751  CD2 PHE A 110      -6.520 -16.544  19.304  1.00  0.00           C  
ATOM   1752  HD2 PHE A 110      -6.749 -16.234  18.294  1.00  0.00           H  
ATOM   1753  CE1 PHE A 110      -5.807 -17.298  21.908  1.00  0.00           C  
ATOM   1754  HE1 PHE A 110      -5.418 -17.523  22.890  1.00  0.00           H  
ATOM   1755  CE2 PHE A 110      -5.928 -17.797  19.530  1.00  0.00           C  
ATOM   1756  HE2 PHE A 110      -5.706 -18.443  18.693  1.00  0.00           H  
ATOM   1757  CZ  PHE A 110      -5.555 -18.169  20.831  1.00  0.00           C  
ATOM   1758  HZ  PHE A 110      -5.022 -19.096  20.985  1.00  0.00           H  
ATOM   1759  N   SER A 111     -10.256 -14.029  21.478  1.00  0.00           N  
ATOM   1760  H   SER A 111      -9.886 -13.092  21.549  1.00  0.00           H  
ATOM   1761  CA  SER A 111     -11.361 -14.420  22.365  1.00  0.00           C  
ATOM   1762  HA  SER A 111     -11.065 -15.299  22.938  1.00  0.00           H  
ATOM   1763  C   SER A 111     -12.614 -14.775  21.559  1.00  0.00           C  
ATOM   1764  CB  SER A 111     -11.674 -13.287  23.346  1.00  0.00           C  
ATOM   1765  HB2 SER A 111     -12.091 -12.439  22.803  1.00  0.00           H  
ATOM   1766  HB3 SER A 111     -10.751 -12.964  23.826  1.00  0.00           H  
ATOM   1767  O   SER A 111     -13.180 -15.850  21.736  1.00  0.00           O  
ATOM   1768  OG  SER A 111     -12.585 -13.693  24.354  1.00  0.00           O  
ATOM   1769  HG  SER A 111     -13.252 -14.300  24.024  1.00  0.00           H  
ATOM   1770  N   ILE A 112     -13.008 -13.924  20.607  1.00  0.00           N  
ATOM   1771  H   ILE A 112     -12.491 -13.064  20.495  1.00  0.00           H  
ATOM   1772  CA  ILE A 112     -14.187 -14.145  19.748  1.00  0.00           C  
ATOM   1773  HA  ILE A 112     -15.051 -14.340  20.384  1.00  0.00           H  
ATOM   1774  C   ILE A 112     -14.019 -15.367  18.834  1.00  0.00           C  
ATOM   1775  CB  ILE A 112     -14.453 -12.869  18.921  1.00  0.00           C  
ATOM   1776  HB  ILE A 112     -13.519 -12.557  18.453  1.00  0.00           H  
ATOM   1777  O   ILE A 112     -14.991 -16.058  18.502  1.00  0.00           O  
ATOM   1778  CG1 ILE A 112     -14.937 -11.742  19.859  1.00  0.00           C  
ATOM   1779 HG12 ILE A 112     -14.323 -11.711  20.759  1.00  0.00           H  
ATOM   1780 HG13 ILE A 112     -15.965 -11.934  20.168  1.00  0.00           H  
ATOM   1781  CG2 ILE A 112     -15.481 -13.133  17.803  1.00  0.00           C  
ATOM   1782 HG21 ILE A 112     -15.020 -13.719  17.007  1.00  0.00           H  
ATOM   1783 HG22 ILE A 112     -16.331 -13.675  18.217  1.00  0.00           H  
ATOM   1784 HG23 ILE A 112     -15.834 -12.199  17.366  1.00  0.00           H  
ATOM   1785  CD1 ILE A 112     -14.854 -10.360  19.212  1.00  0.00           C  
ATOM   1786 HD11 ILE A 112     -15.610 -10.279  18.431  1.00  0.00           H  
ATOM   1787 HD12 ILE A 112     -13.861 -10.191  18.796  1.00  0.00           H  
ATOM   1788 HD13 ILE A 112     -15.058  -9.599  19.965  1.00  0.00           H  
ATOM   1789  N   TYR A 113     -12.790 -15.634  18.398  1.00  0.00           N  
ATOM   1790  H   TYR A 113     -12.050 -14.980  18.612  1.00  0.00           H  
ATOM   1791  CA  TYR A 113     -12.458 -16.827  17.634  1.00  0.00           C  
ATOM   1792  HA  TYR A 113     -13.096 -16.870  16.752  1.00  0.00           H  
ATOM   1793  C   TYR A 113     -12.714 -18.092  18.462  1.00  0.00           C  
ATOM   1794  CB  TYR A 113     -11.005 -16.739  17.163  1.00  0.00           C  
ATOM   1795  HB2 TYR A 113     -10.339 -16.676  18.024  1.00  0.00           H  
ATOM   1796  HB3 TYR A 113     -10.881 -15.822  16.587  1.00  0.00           H  
ATOM   1797  O   TYR A 113     -13.436 -18.977  17.998  1.00  0.00           O  
ATOM   1798  CG  TYR A 113     -10.592 -17.914  16.308  1.00  0.00           C  
ATOM   1799  CD1 TYR A 113      -9.776 -18.930  16.840  1.00  0.00           C  
ATOM   1800  HD1 TYR A 113      -9.418 -18.858  17.856  1.00  0.00           H  
ATOM   1801  CD2 TYR A 113     -11.051 -18.002  14.985  1.00  0.00           C  
ATOM   1802  HD2 TYR A 113     -11.633 -17.195  14.565  1.00  0.00           H  
ATOM   1803  CE1 TYR A 113      -9.432 -20.042  16.048  1.00  0.00           C  
ATOM   1804  HE1 TYR A 113      -8.804 -20.823  16.452  1.00  0.00           H  
ATOM   1805  CE2 TYR A 113     -10.724 -19.119  14.197  1.00  0.00           C  
ATOM   1806  HE2 TYR A 113     -11.057 -19.195  13.172  1.00  0.00           H  
ATOM   1807  OH  TYR A 113      -9.604 -21.216  13.956  1.00  0.00           O  
ATOM   1808  HH  TYR A 113      -8.998 -21.821  14.389  1.00  0.00           H  
ATOM   1809  CZ  TYR A 113      -9.917 -20.142  14.726  1.00  0.00           C  
ATOM   1810  N   LYS A 114     -12.202 -18.134  19.701  1.00  0.00           N  
ATOM   1811  H   LYS A 114     -11.667 -17.336  20.014  1.00  0.00           H  
ATOM   1812  CA  LYS A 114     -12.382 -19.255  20.639  1.00  0.00           C  
ATOM   1813  HA  LYS A 114     -12.054 -20.179  20.165  1.00  0.00           H  
ATOM   1814  C   LYS A 114     -13.841 -19.487  21.026  1.00  0.00           C  
ATOM   1815  CB  LYS A 114     -11.552 -19.007  21.903  1.00  0.00           C  
ATOM   1816  HB2 LYS A 114     -11.902 -19.682  22.685  1.00  0.00           H  
ATOM   1817  HB3 LYS A 114     -11.699 -17.985  22.251  1.00  0.00           H  
ATOM   1818  O   LYS A 114     -14.284 -20.630  21.023  1.00  0.00           O  
ATOM   1819  CG  LYS A 114     -10.063 -19.273  21.667  1.00  0.00           C  
ATOM   1820  HG2 LYS A 114      -9.677 -18.622  20.883  1.00  0.00           H  
ATOM   1821  HG3 LYS A 114      -9.934 -20.312  21.363  1.00  0.00           H  
ATOM   1822  CD  LYS A 114      -9.300 -19.024  22.968  1.00  0.00           C  
ATOM   1823  HD2 LYS A 114      -9.789 -19.553  23.786  1.00  0.00           H  
ATOM   1824  HD3 LYS A 114      -9.305 -17.954  23.177  1.00  0.00           H  
ATOM   1825  CE  LYS A 114      -7.870 -19.528  22.818  1.00  0.00           C  
ATOM   1826  HE2 LYS A 114      -7.436 -19.040  21.945  1.00  0.00           H  
ATOM   1827  HE3 LYS A 114      -7.897 -20.600  22.622  1.00  0.00           H  
ATOM   1828  NZ  LYS A 114      -7.081 -19.242  24.040  1.00  0.00           N  
ATOM   1829  HZ1 LYS A 114      -7.063 -18.246  24.201  1.00  0.00           H  
ATOM   1830  HZ2 LYS A 114      -7.504 -19.686  24.843  1.00  0.00           H  
ATOM   1831  HZ3 LYS A 114      -6.133 -19.574  23.936  1.00  0.00           H  
ATOM   1832  N   ASP A 115     -14.598 -18.421  21.267  1.00  0.00           N  
ATOM   1833  H   ASP A 115     -14.136 -17.526  21.343  1.00  0.00           H  
ATOM   1834  CA  ASP A 115     -16.013 -18.492  21.667  1.00  0.00           C  
ATOM   1835  HA  ASP A 115     -16.128 -19.325  22.362  1.00  0.00           H  
ATOM   1836  C   ASP A 115     -16.970 -18.773  20.488  1.00  0.00           C  
ATOM   1837  CB  ASP A 115     -16.399 -17.207  22.420  1.00  0.00           C  
ATOM   1838  HB2 ASP A 115     -17.461 -17.239  22.662  1.00  0.00           H  
ATOM   1839  HB3 ASP A 115     -16.231 -16.352  21.765  1.00  0.00           H  
ATOM   1840  O   ASP A 115     -18.194 -18.644  20.607  1.00  0.00           O  
ATOM   1841  CG  ASP A 115     -15.632 -17.006  23.733  1.00  0.00           C  
ATOM   1842  OD1 ASP A 115     -15.191 -18.018  24.324  1.00  0.00           O  
ATOM   1843  OD2 ASP A 115     -15.517 -15.829  24.141  1.00  0.00           O  
ATOM   1844  N   GLY A 116     -16.438 -19.152  19.318  1.00  0.00           N  
ATOM   1845  H   GLY A 116     -15.434 -19.258  19.283  1.00  0.00           H  
ATOM   1846  CA  GLY A 116     -17.201 -19.356  18.086  1.00  0.00           C  
ATOM   1847  HA2 GLY A 116     -17.616 -18.400  17.766  1.00  0.00           H  
ATOM   1848  HA3 GLY A 116     -16.517 -19.718  17.318  1.00  0.00           H  
ATOM   1849  C   GLY A 116     -18.349 -20.367  18.200  1.00  0.00           C  
ATOM   1850  O   GLY A 116     -19.323 -20.248  17.456  1.00  0.00           O  
ATOM   1851  N   SER A 117     -18.281 -21.302  19.153  1.00  0.00           N  
ATOM   1852  H   SER A 117     -17.483 -21.292  19.773  1.00  0.00           H  
ATOM   1853  CA  SER A 117     -19.302 -22.325  19.420  1.00  0.00           C  
ATOM   1854  HA  SER A 117     -19.552 -22.823  18.483  1.00  0.00           H  
ATOM   1855  C   SER A 117     -20.610 -21.786  20.003  1.00  0.00           C  
ATOM   1856  CB  SER A 117     -18.728 -23.375  20.378  1.00  0.00           C  
ATOM   1857  HB2 SER A 117     -19.506 -24.081  20.670  1.00  0.00           H  
ATOM   1858  HB3 SER A 117     -17.939 -23.923  19.864  1.00  0.00           H  
ATOM   1859  O   SER A 117     -21.614 -22.491  19.974  1.00  0.00           O  
ATOM   1860  OG  SER A 117     -18.174 -22.761  21.529  1.00  0.00           O  
ATOM   1861  HG  SER A 117     -18.867 -22.453  22.117  1.00  0.00           H  
ATOM   1862  N   ASN A 118     -20.634 -20.551  20.512  1.00  0.00           N  
ATOM   1863  H   ASN A 118     -19.771 -20.026  20.539  1.00  0.00           H  
ATOM   1864  CA  ASN A 118     -21.800 -20.012  21.222  1.00  0.00           C  
ATOM   1865  HA  ASN A 118     -22.220 -20.808  21.837  1.00  0.00           H  
ATOM   1866  C   ASN A 118     -22.946 -19.568  20.292  1.00  0.00           C  
ATOM   1867  CB  ASN A 118     -21.327 -18.894  22.171  1.00  0.00           C  
ATOM   1868  HB2 ASN A 118     -20.761 -18.153  21.607  1.00  0.00           H  
ATOM   1869  HB3 ASN A 118     -22.193 -18.408  22.621  1.00  0.00           H  
ATOM   1870  O   ASN A 118     -23.990 -19.143  20.775  1.00  0.00           O  
ATOM   1871  CG  ASN A 118     -20.450 -19.406  23.303  1.00  0.00           C  
ATOM   1872  ND2 ASN A 118     -19.821 -18.520  24.038  1.00  0.00           N  
ATOM   1873 HD21 ASN A 118     -19.875 -17.532  23.835  1.00  0.00           H  
ATOM   1874 HD22 ASN A 118     -19.178 -18.884  24.726  1.00  0.00           H  
ATOM   1875  OD1 ASN A 118     -20.306 -20.596  23.533  1.00  0.00           O  
ATOM   1876  N   GLY A 119     -22.768 -19.627  18.966  1.00  0.00           N  
ATOM   1877  H   GLY A 119     -21.891 -20.007  18.639  1.00  0.00           H  
ATOM   1878  CA  GLY A 119     -23.845 -19.451  17.980  1.00  0.00           C  
ATOM   1879  HA2 GLY A 119     -24.645 -20.151  18.218  1.00  0.00           H  
ATOM   1880  HA3 GLY A 119     -23.459 -19.707  16.994  1.00  0.00           H  
ATOM   1881  C   GLY A 119     -24.476 -18.054  17.885  1.00  0.00           C  
ATOM   1882  O   GLY A 119     -25.309 -17.847  17.015  1.00  0.00           O  
ATOM   1883  N   TRP A 120     -24.071 -17.078  18.704  1.00  0.00           N  
ATOM   1884  H   TRP A 120     -23.467 -17.347  19.467  1.00  0.00           H  
ATOM   1885  CA  TRP A 120     -24.638 -15.715  18.738  1.00  0.00           C  
ATOM   1886  HA  TRP A 120     -25.685 -15.774  19.034  1.00  0.00           H  
ATOM   1887  C   TRP A 120     -24.592 -14.971  17.391  1.00  0.00           C  
ATOM   1888  CB  TRP A 120     -23.871 -14.907  19.793  1.00  0.00           C  
ATOM   1889  HB2 TRP A 120     -23.962 -15.407  20.757  1.00  0.00           H  
ATOM   1890  HB3 TRP A 120     -24.341 -13.929  19.892  1.00  0.00           H  
ATOM   1891  O   TRP A 120     -25.377 -14.058  17.151  1.00  0.00           O  
ATOM   1892  CG  TRP A 120     -22.417 -14.703  19.482  1.00  0.00           C  
ATOM   1893  CD1 TRP A 120     -21.396 -15.463  19.937  1.00  0.00           C  
ATOM   1894  HD1 TRP A 120     -21.509 -16.296  20.614  1.00  0.00           H  
ATOM   1895  CD2 TRP A 120     -21.809 -13.675  18.647  1.00  0.00           C  
ATOM   1896  CE2 TRP A 120     -20.400 -13.905  18.611  1.00  0.00           C  
ATOM   1897  CE3 TRP A 120     -22.305 -12.561  17.935  1.00  0.00           C  
ATOM   1898  HE3 TRP A 120     -23.364 -12.349  17.957  1.00  0.00           H  
ATOM   1899  NE1 TRP A 120     -20.201 -15.000  19.425  1.00  0.00           N  
ATOM   1900  HE1 TRP A 120     -19.304 -15.381  19.690  1.00  0.00           H  
ATOM   1901  CH2 TRP A 120     -20.054 -11.964  17.231  1.00  0.00           C  
ATOM   1902  HH2 TRP A 120     -19.386 -11.271  16.740  1.00  0.00           H  
ATOM   1903  CZ2 TRP A 120     -19.528 -13.076  17.901  1.00  0.00           C  
ATOM   1904  HZ2 TRP A 120     -18.462 -13.250  17.923  1.00  0.00           H  
ATOM   1905  CZ3 TRP A 120     -21.431 -11.704  17.245  1.00  0.00           C  
ATOM   1906  HZ3 TRP A 120     -21.811 -10.820  16.755  1.00  0.00           H  
ATOM   1907  N   TRP A 121     -23.662 -15.347  16.512  1.00  0.00           N  
ATOM   1908  H   TRP A 121     -23.034 -16.090  16.784  1.00  0.00           H  
ATOM   1909  CA  TRP A 121     -23.529 -14.794  15.167  1.00  0.00           C  
ATOM   1910  HA  TRP A 121     -23.839 -13.749  15.179  1.00  0.00           H  
ATOM   1911  C   TRP A 121     -24.433 -15.506  14.148  1.00  0.00           C  
ATOM   1912  CB  TRP A 121     -22.044 -14.847  14.771  1.00  0.00           C  
ATOM   1913  HB2 TRP A 121     -21.946 -14.513  13.738  1.00  0.00           H  
ATOM   1914  HB3 TRP A 121     -21.500 -14.134  15.390  1.00  0.00           H  
ATOM   1915  O   TRP A 121     -24.767 -14.914  13.124  1.00  0.00           O  
ATOM   1916  CG  TRP A 121     -21.383 -16.191  14.909  1.00  0.00           C  
ATOM   1917  CD1 TRP A 121     -20.719 -16.642  16.001  1.00  0.00           C  
ATOM   1918  HD1 TRP A 121     -20.578 -16.077  16.910  1.00  0.00           H  
ATOM   1919  CD2 TRP A 121     -21.367 -17.294  13.952  1.00  0.00           C  
ATOM   1920  CE2 TRP A 121     -20.666 -18.390  14.540  1.00  0.00           C  
ATOM   1921  CE3 TRP A 121     -21.891 -17.489  12.656  1.00  0.00           C  
ATOM   1922  HE3 TRP A 121     -22.440 -16.690  12.180  1.00  0.00           H  
ATOM   1923  NE1 TRP A 121     -20.303 -17.945  15.791  1.00  0.00           N  
ATOM   1924  HE1 TRP A 121     -19.887 -18.536  16.496  1.00  0.00           H  
ATOM   1925  CH2 TRP A 121     -21.022 -19.771  12.587  1.00  0.00           C  
ATOM   1926  HH2 TRP A 121     -20.906 -20.709  12.064  1.00  0.00           H  
ATOM   1927  CZ2 TRP A 121     -20.489 -19.611  13.878  1.00  0.00           C  
ATOM   1928  HZ2 TRP A 121     -19.971 -20.424  14.365  1.00  0.00           H  
ATOM   1929  CZ3 TRP A 121     -21.723 -18.712  11.981  1.00  0.00           C  
ATOM   1930  HZ3 TRP A 121     -22.139 -18.838  10.992  1.00  0.00           H  
ATOM   1931  N   PHE A 122     -24.848 -16.749  14.413  1.00  0.00           N  
ATOM   1932  H   PHE A 122     -24.717 -17.106  15.348  1.00  0.00           H  
ATOM   1933  CA  PHE A 122     -25.585 -17.598  13.477  1.00  0.00           C  
ATOM   1934  HA  PHE A 122     -24.986 -17.702  12.573  1.00  0.00           H  
ATOM   1935  C   PHE A 122     -26.935 -16.978  13.096  1.00  0.00           C  
ATOM   1936  CB  PHE A 122     -25.769 -18.991  14.093  1.00  0.00           C  
ATOM   1937  HB2 PHE A 122     -26.393 -18.907  14.983  1.00  0.00           H  
ATOM   1938  HB3 PHE A 122     -24.796 -19.373  14.404  1.00  0.00           H  
ATOM   1939  O   PHE A 122     -27.718 -16.581  13.956  1.00  0.00           O  
ATOM   1940  CG  PHE A 122     -26.409 -19.997  13.160  1.00  0.00           C  
ATOM   1941  CD1 PHE A 122     -27.802 -20.198  13.185  1.00  0.00           C  
ATOM   1942  HD1 PHE A 122     -28.417 -19.633  13.869  1.00  0.00           H  
ATOM   1943  CD2 PHE A 122     -25.612 -20.725  12.258  1.00  0.00           C  
ATOM   1944  HD2 PHE A 122     -24.543 -20.572  12.236  1.00  0.00           H  
ATOM   1945  CE1 PHE A 122     -28.395 -21.129  12.314  1.00  0.00           C  
ATOM   1946  HE1 PHE A 122     -29.464 -21.278  12.331  1.00  0.00           H  
ATOM   1947  CE2 PHE A 122     -26.205 -21.659  11.390  1.00  0.00           C  
ATOM   1948  HE2 PHE A 122     -25.592 -22.224  10.704  1.00  0.00           H  
ATOM   1949  CZ  PHE A 122     -27.596 -21.864  11.421  1.00  0.00           C  
ATOM   1950  HZ  PHE A 122     -28.053 -22.580  10.753  1.00  0.00           H  
ATOM   1951  N   GLY A 123     -27.208 -16.878  11.793  1.00  0.00           N  
ATOM   1952  H   GLY A 123     -26.535 -17.228  11.127  1.00  0.00           H  
ATOM   1953  CA  GLY A 123     -28.425 -16.248  11.267  1.00  0.00           C  
ATOM   1954  HA2 GLY A 123     -29.288 -16.635  11.809  1.00  0.00           H  
ATOM   1955  HA3 GLY A 123     -28.536 -16.518  10.216  1.00  0.00           H  
ATOM   1956  C   GLY A 123     -28.453 -14.715  11.371  1.00  0.00           C  
ATOM   1957  O   GLY A 123     -29.365 -14.087  10.839  1.00  0.00           O  
ATOM   1958  N   HIS A 124     -27.448 -14.081  11.984  1.00  0.00           N  
ATOM   1959  H   HIS A 124     -26.726 -14.632  12.426  1.00  0.00           H  
ATOM   1960  CA  HIS A 124     -27.342 -12.626  12.074  1.00  0.00           C  
ATOM   1961  HA  HIS A 124     -28.317 -12.186  11.864  1.00  0.00           H  
ATOM   1962  C   HIS A 124     -26.347 -12.090  11.029  1.00  0.00           C  
ATOM   1963  CB  HIS A 124     -26.996 -12.237  13.518  1.00  0.00           C  
ATOM   1964  HB2 HIS A 124     -25.998 -12.593  13.772  1.00  0.00           H  
ATOM   1965  HB3 HIS A 124     -27.695 -12.738  14.187  1.00  0.00           H  
ATOM   1966  O   HIS A 124     -25.132 -12.120  11.236  1.00  0.00           O  
ATOM   1967  CG  HIS A 124     -27.088 -10.753  13.767  1.00  0.00           C  
ATOM   1968  CD2 HIS A 124     -27.826 -10.139  14.742  1.00  0.00           C  
ATOM   1969  HD2 HIS A 124     -28.431 -10.633  15.488  1.00  0.00           H  
ATOM   1970  ND1 HIS A 124     -26.485  -9.759  13.029  1.00  0.00           N  
ATOM   1971  HD1 HIS A 124     -25.908  -9.923  12.216  1.00  0.00           H  
ATOM   1972  CE1 HIS A 124     -26.843  -8.575  13.558  1.00  0.00           C  
ATOM   1973  HE1 HIS A 124     -26.543  -7.597  13.213  1.00  0.00           H  
ATOM   1974  NE2 HIS A 124     -27.667  -8.759  14.592  1.00  0.00           N  
ATOM   1975  N   LEU A 125     -26.857 -11.541   9.917  1.00  0.00           N  
ATOM   1976  H   LEU A 125     -27.858 -11.605   9.799  1.00  0.00           H  
ATOM   1977  CA  LEU A 125     -26.062 -11.175   8.729  1.00  0.00           C  
ATOM   1978  HA  LEU A 125     -25.631 -12.090   8.321  1.00  0.00           H  
ATOM   1979  C   LEU A 125     -24.872 -10.251   9.032  1.00  0.00           C  
ATOM   1980  CB  LEU A 125     -27.003 -10.579   7.662  1.00  0.00           C  
ATOM   1981  HB2 LEU A 125     -27.453  -9.668   8.055  1.00  0.00           H  
ATOM   1982  HB3 LEU A 125     -27.803 -11.292   7.463  1.00  0.00           H  
ATOM   1983  O   LEU A 125     -23.742 -10.561   8.660  1.00  0.00           O  
ATOM   1984  CG  LEU A 125     -26.309 -10.248   6.326  1.00  0.00           C  
ATOM   1985  HG  LEU A 125     -25.502  -9.538   6.511  1.00  0.00           H  
ATOM   1986  CD1 LEU A 125     -25.727 -11.487   5.654  1.00  0.00           C  
ATOM   1987 HD11 LEU A 125     -26.492 -12.254   5.535  1.00  0.00           H  
ATOM   1988 HD12 LEU A 125     -24.894 -11.889   6.231  1.00  0.00           H  
ATOM   1989 HD13 LEU A 125     -25.351 -11.206   4.670  1.00  0.00           H  
ATOM   1990  CD2 LEU A 125     -27.300  -9.604   5.356  1.00  0.00           C  
ATOM   1991 HD21 LEU A 125     -28.065 -10.326   5.070  1.00  0.00           H  
ATOM   1992 HD22 LEU A 125     -27.784  -8.737   5.806  1.00  0.00           H  
ATOM   1993 HD23 LEU A 125     -26.777  -9.284   4.455  1.00  0.00           H  
ATOM   1994  N   HIS A 126     -25.107  -9.145   9.747  1.00  0.00           N  
ATOM   1995  H   HIS A 126     -26.065  -8.920   9.975  1.00  0.00           H  
ATOM   1996  CA  HIS A 126     -24.042  -8.203  10.111  1.00  0.00           C  
ATOM   1997  HA  HIS A 126     -23.535  -7.885   9.200  1.00  0.00           H  
ATOM   1998  C   HIS A 126     -22.974  -8.859  11.003  1.00  0.00           C  
ATOM   1999  CB  HIS A 126     -24.653  -6.961  10.772  1.00  0.00           C  
ATOM   2000  HB2 HIS A 126     -25.257  -7.269  11.625  1.00  0.00           H  
ATOM   2001  HB3 HIS A 126     -25.305  -6.453  10.061  1.00  0.00           H  
ATOM   2002  O   HIS A 126     -21.806  -8.871  10.636  1.00  0.00           O  
ATOM   2003  CG  HIS A 126     -23.617  -5.981  11.254  1.00  0.00           C  
ATOM   2004  CD2 HIS A 126     -23.418  -5.541  12.535  1.00  0.00           C  
ATOM   2005  HD2 HIS A 126     -23.992  -5.813  13.409  1.00  0.00           H  
ATOM   2006  ND1 HIS A 126     -22.646  -5.393  10.484  1.00  0.00           N  
ATOM   2007  HD1 HIS A 126     -22.473  -5.529   9.498  1.00  0.00           H  
ATOM   2008  CE1 HIS A 126     -21.871  -4.631  11.264  1.00  0.00           C  
ATOM   2009  HE1 HIS A 126     -21.011  -4.068  10.935  1.00  0.00           H  
ATOM   2010  NE2 HIS A 126     -22.321  -4.680  12.521  1.00  0.00           N  
ATOM   2011  N   ALA A 127     -23.380  -9.471  12.121  1.00  0.00           N  
ATOM   2012  H   ALA A 127     -24.339  -9.361  12.418  1.00  0.00           H  
ATOM   2013  CA  ALA A 127     -22.492 -10.181  13.038  1.00  0.00           C  
ATOM   2014  HA  ALA A 127     -21.798  -9.465  13.478  1.00  0.00           H  
ATOM   2015  C   ALA A 127     -21.649 -11.269  12.357  1.00  0.00           C  
ATOM   2016  CB  ALA A 127     -23.353 -10.795  14.146  1.00  0.00           C  
ATOM   2017  HB1 ALA A 127     -24.074 -11.489  13.714  1.00  0.00           H  
ATOM   2018  HB2 ALA A 127     -23.884 -10.019  14.697  1.00  0.00           H  
ATOM   2019  HB3 ALA A 127     -22.717 -11.358  14.829  1.00  0.00           H  
ATOM   2020  O   ALA A 127     -20.436 -11.295  12.550  1.00  0.00           O  
ATOM   2021  N   THR A 128     -22.258 -12.137  11.538  1.00  0.00           N  
ATOM   2022  H   THR A 128     -23.258 -12.068  11.415  1.00  0.00           H  
ATOM   2023  CA  THR A 128     -21.524 -13.197  10.821  1.00  0.00           C  
ATOM   2024  HA  THR A 128     -20.994 -13.815  11.546  1.00  0.00           H  
ATOM   2025  C   THR A 128     -20.488 -12.599   9.877  1.00  0.00           C  
ATOM   2026  CB  THR A 128     -22.454 -14.106  10.003  1.00  0.00           C  
ATOM   2027  HB  THR A 128     -22.979 -13.522   9.247  1.00  0.00           H  
ATOM   2028  O   THR A 128     -19.327 -13.004   9.899  1.00  0.00           O  
ATOM   2029  CG2 THR A 128     -21.684 -15.250   9.337  1.00  0.00           C  
ATOM   2030 HG21 THR A 128     -21.066 -14.873   8.523  1.00  0.00           H  
ATOM   2031 HG22 THR A 128     -21.047 -15.747  10.069  1.00  0.00           H  
ATOM   2032 HG23 THR A 128     -22.376 -15.988   8.931  1.00  0.00           H  
ATOM   2033  OG1 THR A 128     -23.391 -14.748  10.821  1.00  0.00           O  
ATOM   2034  HG1 THR A 128     -23.885 -14.119  11.351  1.00  0.00           H  
ATOM   2035  N   SER A 129     -20.891 -11.607   9.082  1.00  0.00           N  
ATOM   2036  H   SER A 129     -21.852 -11.300   9.131  1.00  0.00           H  
ATOM   2037  CA  SER A 129     -20.026 -11.003   8.066  1.00  0.00           C  
ATOM   2038  HA  SER A 129     -19.576 -11.793   7.464  1.00  0.00           H  
ATOM   2039  C   SER A 129     -18.889 -10.193   8.683  1.00  0.00           C  
ATOM   2040  CB  SER A 129     -20.840 -10.106   7.140  1.00  0.00           C  
ATOM   2041  HB2 SER A 129     -21.168  -9.218   7.680  1.00  0.00           H  
ATOM   2042  HB3 SER A 129     -20.194  -9.811   6.313  1.00  0.00           H  
ATOM   2043  O   SER A 129     -17.741 -10.312   8.262  1.00  0.00           O  
ATOM   2044  OG  SER A 129     -21.972 -10.781   6.633  1.00  0.00           O  
ATOM   2045  HG  SER A 129     -22.678 -10.718   7.280  1.00  0.00           H  
ATOM   2046  N   LEU A 130     -19.185  -9.415   9.727  1.00  0.00           N  
ATOM   2047  H   LEU A 130     -20.145  -9.359  10.037  1.00  0.00           H  
ATOM   2048  CA  LEU A 130     -18.187  -8.635  10.449  1.00  0.00           C  
ATOM   2049  HA  LEU A 130     -17.639  -8.045   9.715  1.00  0.00           H  
ATOM   2050  C   LEU A 130     -17.180  -9.547  11.157  1.00  0.00           C  
ATOM   2051  CB  LEU A 130     -18.908  -7.695  11.434  1.00  0.00           C  
ATOM   2052  HB2 LEU A 130     -19.645  -7.106  10.887  1.00  0.00           H  
ATOM   2053  HB3 LEU A 130     -19.438  -8.292  12.176  1.00  0.00           H  
ATOM   2054  O   LEU A 130     -15.973  -9.328  11.053  1.00  0.00           O  
ATOM   2055  CG  LEU A 130     -17.954  -6.735  12.160  1.00  0.00           C  
ATOM   2056  HG  LEU A 130     -17.220  -7.314  12.720  1.00  0.00           H  
ATOM   2057  CD1 LEU A 130     -17.229  -5.836  11.164  1.00  0.00           C  
ATOM   2058 HD11 LEU A 130     -16.527  -6.420  10.568  1.00  0.00           H  
ATOM   2059 HD12 LEU A 130     -16.650  -5.091  11.710  1.00  0.00           H  
ATOM   2060 HD13 LEU A 130     -17.947  -5.325  10.523  1.00  0.00           H  
ATOM   2061  CD2 LEU A 130     -18.725  -5.855  13.141  1.00  0.00           C  
ATOM   2062 HD21 LEU A 130     -19.257  -6.471  13.866  1.00  0.00           H  
ATOM   2063 HD22 LEU A 130     -19.443  -5.229  12.612  1.00  0.00           H  
ATOM   2064 HD23 LEU A 130     -18.029  -5.209  13.677  1.00  0.00           H  
ATOM   2065  N   ARG A 131     -17.668 -10.612  11.811  1.00  0.00           N  
ATOM   2066  H   ARG A 131     -18.671 -10.721  11.859  1.00  0.00           H  
ATOM   2067  CA  ARG A 131     -16.826 -11.640  12.438  1.00  0.00           C  
ATOM   2068  HA  ARG A 131     -16.184 -11.165  13.179  1.00  0.00           H  
ATOM   2069  C   ARG A 131     -15.900 -12.278  11.411  1.00  0.00           C  
ATOM   2070  CB  ARG A 131     -17.719 -12.693  13.123  1.00  0.00           C  
ATOM   2071  HB2 ARG A 131     -18.351 -13.182  12.382  1.00  0.00           H  
ATOM   2072  HB3 ARG A 131     -18.371 -12.205  13.848  1.00  0.00           H  
ATOM   2073  O   ARG A 131     -14.703 -12.370  11.650  1.00  0.00           O  
ATOM   2074  CG  ARG A 131     -16.884 -13.755  13.843  1.00  0.00           C  
ATOM   2075  HG2 ARG A 131     -16.341 -14.327  13.090  1.00  0.00           H  
ATOM   2076  HG3 ARG A 131     -16.175 -13.264  14.509  1.00  0.00           H  
ATOM   2077  CD  ARG A 131     -17.741 -14.732  14.656  1.00  0.00           C  
ATOM   2078  HD2 ARG A 131     -18.276 -14.175  15.425  1.00  0.00           H  
ATOM   2079  HD3 ARG A 131     -18.482 -15.200  14.009  1.00  0.00           H  
ATOM   2080  NE  ARG A 131     -16.896 -15.762  15.302  1.00  0.00           N  
ATOM   2081  HE  ARG A 131     -16.616 -15.590  16.257  1.00  0.00           H  
ATOM   2082  NH1 ARG A 131     -16.702 -17.201  13.520  1.00  0.00           N  
ATOM   2083 HH11 ARG A 131     -16.322 -18.047  13.119  1.00  0.00           H  
ATOM   2084 HH12 ARG A 131     -17.364 -16.640  13.002  1.00  0.00           H  
ATOM   2085  NH2 ARG A 131     -15.608 -17.626  15.431  1.00  0.00           N  
ATOM   2086 HH21 ARG A 131     -15.361 -17.384  16.380  1.00  0.00           H  
ATOM   2087 HH22 ARG A 131     -15.182 -18.441  15.014  1.00  0.00           H  
ATOM   2088  CZ  ARG A 131     -16.410 -16.857  14.745  1.00  0.00           C  
ATOM   2089  N   PHE A 132     -16.450 -12.705  10.278  1.00  0.00           N  
ATOM   2090  H   PHE A 132     -17.448 -12.600  10.156  1.00  0.00           H  
ATOM   2091  CA  PHE A 132     -15.685 -13.307   9.193  1.00  0.00           C  
ATOM   2092  HA  PHE A 132     -15.201 -14.216   9.549  1.00  0.00           H  
ATOM   2093  C   PHE A 132     -14.579 -12.368   8.697  1.00  0.00           C  
ATOM   2094  CB  PHE A 132     -16.655 -13.676   8.069  1.00  0.00           C  
ATOM   2095  HB2 PHE A 132     -17.206 -12.789   7.757  1.00  0.00           H  
ATOM   2096  HB3 PHE A 132     -17.384 -14.391   8.452  1.00  0.00           H  
ATOM   2097  O   PHE A 132     -13.414 -12.766   8.660  1.00  0.00           O  
ATOM   2098  CG  PHE A 132     -15.983 -14.268   6.854  1.00  0.00           C  
ATOM   2099  CD1 PHE A 132     -15.443 -13.425   5.865  1.00  0.00           C  
ATOM   2100  HD1 PHE A 132     -15.469 -12.352   5.980  1.00  0.00           H  
ATOM   2101  CD2 PHE A 132     -15.920 -15.663   6.702  1.00  0.00           C  
ATOM   2102  HD2 PHE A 132     -16.345 -16.313   7.453  1.00  0.00           H  
ATOM   2103  CE1 PHE A 132     -14.887 -13.976   4.703  1.00  0.00           C  
ATOM   2104  HE1 PHE A 132     -14.507 -13.336   3.920  1.00  0.00           H  
ATOM   2105  CE2 PHE A 132     -15.343 -16.216   5.550  1.00  0.00           C  
ATOM   2106  HE2 PHE A 132     -15.304 -17.287   5.419  1.00  0.00           H  
ATOM   2107  CZ  PHE A 132     -14.856 -15.367   4.545  1.00  0.00           C  
ATOM   2108  HZ  PHE A 132     -14.456 -15.781   3.631  1.00  0.00           H  
ATOM   2109  N   ARG A 133     -14.931 -11.115   8.374  1.00  0.00           N  
ATOM   2110  H   ARG A 133     -15.906 -10.859   8.440  1.00  0.00           H  
ATOM   2111  CA  ARG A 133     -13.988 -10.137   7.826  1.00  0.00           C  
ATOM   2112  HA  ARG A 133     -13.534 -10.571   6.936  1.00  0.00           H  
ATOM   2113  C   ARG A 133     -12.838  -9.854   8.791  1.00  0.00           C  
ATOM   2114  CB  ARG A 133     -14.734  -8.856   7.414  1.00  0.00           C  
ATOM   2115  HB2 ARG A 133     -15.194  -8.399   8.291  1.00  0.00           H  
ATOM   2116  HB3 ARG A 133     -15.518  -9.112   6.702  1.00  0.00           H  
ATOM   2117  O   ARG A 133     -11.680  -9.988   8.407  1.00  0.00           O  
ATOM   2118  CG  ARG A 133     -13.764  -7.860   6.758  1.00  0.00           C  
ATOM   2119  HG2 ARG A 133     -13.023  -7.541   7.492  1.00  0.00           H  
ATOM   2120  HG3 ARG A 133     -13.249  -8.364   5.941  1.00  0.00           H  
ATOM   2121  CD  ARG A 133     -14.432  -6.621   6.163  1.00  0.00           C  
ATOM   2122  HD2 ARG A 133     -15.081  -6.948   5.351  1.00  0.00           H  
ATOM   2123  HD3 ARG A 133     -13.662  -5.981   5.732  1.00  0.00           H  
ATOM   2124  NE  ARG A 133     -15.230  -5.853   7.128  1.00  0.00           N  
ATOM   2125  HE  ARG A 133     -16.204  -5.733   6.891  1.00  0.00           H  
ATOM   2126  NH1 ARG A 133     -13.562  -4.959   8.498  1.00  0.00           N  
ATOM   2127 HH11 ARG A 133     -12.820  -5.544   8.139  1.00  0.00           H  
ATOM   2128 HH12 ARG A 133     -13.357  -4.332   9.263  1.00  0.00           H  
ATOM   2129  NH2 ARG A 133     -15.695  -4.436   8.781  1.00  0.00           N  
ATOM   2130 HH21 ARG A 133     -16.656  -4.435   8.471  1.00  0.00           H  
ATOM   2131 HH22 ARG A 133     -15.380  -3.821   9.518  1.00  0.00           H  
ATOM   2132  CZ  ARG A 133     -14.804  -5.100   8.123  1.00  0.00           C  
ATOM   2133  N   LEU A 134     -13.151  -9.498  10.037  1.00  0.00           N  
ATOM   2134  H   LEU A 134     -14.126  -9.440  10.293  1.00  0.00           H  
ATOM   2135  CA  LEU A 134     -12.138  -9.105  11.021  1.00  0.00           C  
ATOM   2136  HA  LEU A 134     -11.494  -8.344  10.579  1.00  0.00           H  
ATOM   2137  C   LEU A 134     -11.215 -10.269  11.409  1.00  0.00           C  
ATOM   2138  CB  LEU A 134     -12.826  -8.517  12.264  1.00  0.00           C  
ATOM   2139  HB2 LEU A 134     -13.545  -9.243  12.645  1.00  0.00           H  
ATOM   2140  HB3 LEU A 134     -12.062  -8.369  13.027  1.00  0.00           H  
ATOM   2141  O   LEU A 134     -10.010 -10.073  11.551  1.00  0.00           O  
ATOM   2142  CG  LEU A 134     -13.539  -7.170  12.042  1.00  0.00           C  
ATOM   2143  HG  LEU A 134     -14.284  -7.265  11.252  1.00  0.00           H  
ATOM   2144  CD1 LEU A 134     -14.244  -6.755  13.332  1.00  0.00           C  
ATOM   2145 HD11 LEU A 134     -13.539  -6.739  14.163  1.00  0.00           H  
ATOM   2146 HD12 LEU A 134     -15.054  -7.454  13.541  1.00  0.00           H  
ATOM   2147 HD13 LEU A 134     -14.674  -5.760  13.220  1.00  0.00           H  
ATOM   2148  CD2 LEU A 134     -12.571  -6.055  11.663  1.00  0.00           C  
ATOM   2149 HD21 LEU A 134     -13.094  -5.100  11.609  1.00  0.00           H  
ATOM   2150 HD22 LEU A 134     -12.111  -6.252  10.695  1.00  0.00           H  
ATOM   2151 HD23 LEU A 134     -11.781  -5.976  12.411  1.00  0.00           H  
ATOM   2152  N   LEU A 135     -11.750 -11.488  11.543  1.00  0.00           N  
ATOM   2153  H   LEU A 135     -12.743 -11.606  11.405  1.00  0.00           H  
ATOM   2154  CA  LEU A 135     -10.934 -12.663  11.866  1.00  0.00           C  
ATOM   2155  HA  LEU A 135     -10.304 -12.424  12.722  1.00  0.00           H  
ATOM   2156  C   LEU A 135      -9.968 -13.009  10.730  1.00  0.00           C  
ATOM   2157  CB  LEU A 135     -11.841 -13.851  12.223  1.00  0.00           C  
ATOM   2158  HB2 LEU A 135     -12.568 -13.984  11.421  1.00  0.00           H  
ATOM   2159  HB3 LEU A 135     -11.235 -14.756  12.270  1.00  0.00           H  
ATOM   2160  O   LEU A 135      -8.782 -13.202  10.995  1.00  0.00           O  
ATOM   2161  CG  LEU A 135     -12.575 -13.676  13.565  1.00  0.00           C  
ATOM   2162  HG  LEU A 135     -13.121 -12.733  13.583  1.00  0.00           H  
ATOM   2163  CD1 LEU A 135     -13.568 -14.817  13.767  1.00  0.00           C  
ATOM   2164 HD11 LEU A 135     -14.237 -14.857  12.907  1.00  0.00           H  
ATOM   2165 HD12 LEU A 135     -14.136 -14.648  14.681  1.00  0.00           H  
ATOM   2166 HD13 LEU A 135     -13.024 -15.759  13.842  1.00  0.00           H  
ATOM   2167  CD2 LEU A 135     -11.621 -13.696  14.755  1.00  0.00           C  
ATOM   2168 HD21 LEU A 135     -10.993 -14.585  14.707  1.00  0.00           H  
ATOM   2169 HD22 LEU A 135     -12.181 -13.688  15.690  1.00  0.00           H  
ATOM   2170 HD23 LEU A 135     -10.987 -12.810  14.735  1.00  0.00           H  
ATOM   2171  N   ARG A 136     -10.429 -12.995   9.473  1.00  0.00           N  
ATOM   2172  H   ARG A 136     -11.409 -12.809   9.311  1.00  0.00           H  
ATOM   2173  CA  ARG A 136      -9.545 -13.217   8.320  1.00  0.00           C  
ATOM   2174  HA  ARG A 136      -8.987 -14.141   8.475  1.00  0.00           H  
ATOM   2175  C   ARG A 136      -8.484 -12.131   8.175  1.00  0.00           C  
ATOM   2176  CB  ARG A 136     -10.355 -13.336   7.029  1.00  0.00           C  
ATOM   2177  HB2 ARG A 136     -11.128 -12.568   7.007  1.00  0.00           H  
ATOM   2178  HB3 ARG A 136      -9.678 -13.179   6.190  1.00  0.00           H  
ATOM   2179  O   ARG A 136      -7.328 -12.461   7.944  1.00  0.00           O  
ATOM   2180  CG  ARG A 136     -10.995 -14.716   6.880  1.00  0.00           C  
ATOM   2181  HG2 ARG A 136     -10.265 -15.485   7.130  1.00  0.00           H  
ATOM   2182  HG3 ARG A 136     -11.855 -14.805   7.545  1.00  0.00           H  
ATOM   2183  CD  ARG A 136     -11.422 -14.905   5.425  1.00  0.00           C  
ATOM   2184  HD2 ARG A 136     -12.179 -14.163   5.168  1.00  0.00           H  
ATOM   2185  HD3 ARG A 136     -10.556 -14.758   4.779  1.00  0.00           H  
ATOM   2186  NE  ARG A 136     -11.952 -16.252   5.211  1.00  0.00           N  
ATOM   2187  HE  ARG A 136     -12.285 -16.772   6.010  1.00  0.00           H  
ATOM   2188  NH1 ARG A 136     -11.858 -16.301   2.899  1.00  0.00           N  
ATOM   2189 HH11 ARG A 136     -11.994 -16.867   2.074  1.00  0.00           H  
ATOM   2190 HH12 ARG A 136     -11.343 -15.439   2.790  1.00  0.00           H  
ATOM   2191  NH2 ARG A 136     -12.672 -18.010   4.049  1.00  0.00           N  
ATOM   2192 HH21 ARG A 136     -12.735 -18.508   3.172  1.00  0.00           H  
ATOM   2193 HH22 ARG A 136     -12.855 -18.481   4.923  1.00  0.00           H  
ATOM   2194  CZ  ARG A 136     -12.136 -16.837   4.047  1.00  0.00           C  
ATOM   2195  N   GLN A 137      -8.840 -10.860   8.378  1.00  0.00           N  
ATOM   2196  H   GLN A 137      -9.814 -10.652   8.546  1.00  0.00           H  
ATOM   2197  CA  GLN A 137      -7.871  -9.752   8.377  1.00  0.00           C  
ATOM   2198  HA  GLN A 137      -7.343  -9.745   7.423  1.00  0.00           H  
ATOM   2199  C   GLN A 137      -6.793  -9.901   9.461  1.00  0.00           C  
ATOM   2200  CB  GLN A 137      -8.605  -8.409   8.551  1.00  0.00           C  
ATOM   2201  HB2 GLN A 137      -9.338  -8.491   9.353  1.00  0.00           H  
ATOM   2202  HB3 GLN A 137      -7.886  -7.634   8.819  1.00  0.00           H  
ATOM   2203  O   GLN A 137      -5.683  -9.417   9.281  1.00  0.00           O  
ATOM   2204  CG  GLN A 137      -9.291  -7.990   7.247  1.00  0.00           C  
ATOM   2205  HG2 GLN A 137      -8.525  -7.848   6.484  1.00  0.00           H  
ATOM   2206  HG3 GLN A 137      -9.939  -8.802   6.917  1.00  0.00           H  
ATOM   2207  CD  GLN A 137     -10.134  -6.721   7.354  1.00  0.00           C  
ATOM   2208  NE2 GLN A 137     -10.123  -5.887   6.336  1.00  0.00           N  
ATOM   2209 HE21 GLN A 137     -10.587  -4.999   6.466  1.00  0.00           H  
ATOM   2210 HE22 GLN A 137      -9.560  -6.090   5.522  1.00  0.00           H  
ATOM   2211  OE1 GLN A 137     -10.866  -6.463   8.298  1.00  0.00           O  
ATOM   2212  N   CYS A 138      -7.099 -10.586  10.565  1.00  0.00           N  
ATOM   2213  H   CYS A 138      -8.047 -10.919  10.672  1.00  0.00           H  
ATOM   2214  CA  CYS A 138      -6.150 -10.887  11.638  1.00  0.00           C  
ATOM   2215  HA  CYS A 138      -5.400 -10.097  11.667  1.00  0.00           H  
ATOM   2216  C   CYS A 138      -5.380 -12.211  11.423  1.00  0.00           C  
ATOM   2217  CB  CYS A 138      -6.936 -10.850  12.958  1.00  0.00           C  
ATOM   2218  HB2 CYS A 138      -7.578 -11.729  13.017  1.00  0.00           H  
ATOM   2219  HB3 CYS A 138      -7.559  -9.956  12.968  1.00  0.00           H  
ATOM   2220  O   CYS A 138      -4.673 -12.658  12.326  1.00  0.00           O  
ATOM   2221  SG  CYS A 138      -5.823 -10.801  14.395  1.00  0.00           S  
ATOM   2222  HG  CYS A 138      -5.053 -11.810  13.975  1.00  0.00           H  
ATOM   2223  N   GLY A 139      -5.532 -12.871  10.270  1.00  0.00           N  
ATOM   2224  H   GLY A 139      -6.094 -12.457   9.540  1.00  0.00           H  
ATOM   2225  CA  GLY A 139      -4.871 -14.146   9.970  1.00  0.00           C  
ATOM   2226  HA2 GLY A 139      -4.900 -14.306   8.892  1.00  0.00           H  
ATOM   2227  HA3 GLY A 139      -3.825 -14.094  10.275  1.00  0.00           H  
ATOM   2228  C   GLY A 139      -5.505 -15.370  10.643  1.00  0.00           C  
ATOM   2229  O   GLY A 139      -4.864 -16.410  10.758  1.00  0.00           O  
ATOM   2230  N   LEU A 140      -6.759 -15.281  11.103  1.00  0.00           N  
ATOM   2231  H   LEU A 140      -7.255 -14.412  10.971  1.00  0.00           H  
ATOM   2232  CA  LEU A 140      -7.498 -16.409  11.682  1.00  0.00           C  
ATOM   2233  HA  LEU A 140      -6.793 -17.191  11.962  1.00  0.00           H  
ATOM   2234  C   LEU A 140      -8.450 -17.012  10.642  1.00  0.00           C  
ATOM   2235  CB  LEU A 140      -8.234 -15.963  12.960  1.00  0.00           C  
ATOM   2236  HB2 LEU A 140      -8.894 -15.134  12.706  1.00  0.00           H  
ATOM   2237  HB3 LEU A 140      -8.857 -16.785  13.311  1.00  0.00           H  
ATOM   2238  O   LEU A 140      -9.360 -16.343  10.148  1.00  0.00           O  
ATOM   2239  CG  LEU A 140      -7.300 -15.522  14.104  1.00  0.00           C  
ATOM   2240  HG  LEU A 140      -6.587 -14.782  13.741  1.00  0.00           H  
ATOM   2241  CD1 LEU A 140      -8.116 -14.879  15.225  1.00  0.00           C  
ATOM   2242 HD11 LEU A 140      -8.829 -15.600  15.624  1.00  0.00           H  
ATOM   2243 HD12 LEU A 140      -8.640 -14.006  14.835  1.00  0.00           H  
ATOM   2244 HD13 LEU A 140      -7.447 -14.546  16.019  1.00  0.00           H  
ATOM   2245  CD2 LEU A 140      -6.537 -16.705  14.707  1.00  0.00           C  
ATOM   2246 HD21 LEU A 140      -5.933 -16.361  15.546  1.00  0.00           H  
ATOM   2247 HD22 LEU A 140      -7.233 -17.474  15.043  1.00  0.00           H  
ATOM   2248 HD23 LEU A 140      -5.861 -17.123  13.961  1.00  0.00           H  
ATOM   2249  N   PHE A 141      -8.260 -18.298  10.329  1.00  0.00           N  
ATOM   2250  H   PHE A 141      -7.485 -18.790  10.750  1.00  0.00           H  
ATOM   2251  CA  PHE A 141      -9.070 -19.000   9.333  1.00  0.00           C  
ATOM   2252  HA  PHE A 141      -9.014 -18.454   8.392  1.00  0.00           H  
ATOM   2253  C   PHE A 141     -10.528 -19.107   9.772  1.00  0.00           C  
ATOM   2254  CB  PHE A 141      -8.551 -20.421   9.099  1.00  0.00           C  
ATOM   2255  HB2 PHE A 141      -8.665 -21.003  10.014  1.00  0.00           H  
ATOM   2256  HB3 PHE A 141      -7.484 -20.404   8.879  1.00  0.00           H  
ATOM   2257  O   PHE A 141     -10.831 -19.691  10.811  1.00  0.00           O  
ATOM   2258  CG  PHE A 141      -9.241 -21.141   7.962  1.00  0.00           C  
ATOM   2259  CD1 PHE A 141     -10.299 -22.026   8.232  1.00  0.00           C  
ATOM   2260  HD1 PHE A 141     -10.627 -22.176   9.250  1.00  0.00           H  
ATOM   2261  CD2 PHE A 141      -8.795 -20.969   6.641  1.00  0.00           C  
ATOM   2262  HD2 PHE A 141      -7.938 -20.347   6.431  1.00  0.00           H  
ATOM   2263  CE1 PHE A 141     -10.930 -22.719   7.184  1.00  0.00           C  
ATOM   2264  HE1 PHE A 141     -11.737 -23.405   7.395  1.00  0.00           H  
ATOM   2265  CE2 PHE A 141      -9.402 -21.694   5.602  1.00  0.00           C  
ATOM   2266  HE2 PHE A 141      -8.981 -21.649   4.609  1.00  0.00           H  
ATOM   2267  CZ  PHE A 141     -10.489 -22.543   5.863  1.00  0.00           C  
ATOM   2268  HZ  PHE A 141     -10.940 -23.101   5.055  1.00  0.00           H  
ATOM   2269  N   ILE A 142     -11.443 -18.636   8.930  1.00  0.00           N  
ATOM   2270  H   ILE A 142     -11.119 -18.179   8.090  1.00  0.00           H  
ATOM   2271  CA  ILE A 142     -12.873 -18.917   9.052  1.00  0.00           C  
ATOM   2272  HA  ILE A 142     -13.010 -19.706   9.792  1.00  0.00           H  
ATOM   2273  C   ILE A 142     -13.369 -19.424   7.698  1.00  0.00           C  
ATOM   2274  CB  ILE A 142     -13.649 -17.671   9.528  1.00  0.00           C  
ATOM   2275  HB  ILE A 142     -13.454 -16.861   8.825  1.00  0.00           H  
ATOM   2276  O   ILE A 142     -13.170 -18.724   6.700  1.00  0.00           O  
ATOM   2277  CG1 ILE A 142     -13.197 -17.192  10.926  1.00  0.00           C  
ATOM   2278 HG12 ILE A 142     -13.692 -16.243  11.132  1.00  0.00           H  
ATOM   2279 HG13 ILE A 142     -12.125 -16.997  10.919  1.00  0.00           H  
ATOM   2280  CG2 ILE A 142     -15.169 -17.928   9.535  1.00  0.00           C  
ATOM   2281 HG21 ILE A 142     -15.417 -18.800  10.140  1.00  0.00           H  
ATOM   2282 HG22 ILE A 142     -15.692 -17.051   9.917  1.00  0.00           H  
ATOM   2283 HG23 ILE A 142     -15.521 -18.114   8.521  1.00  0.00           H  
ATOM   2284  CD1 ILE A 142     -13.520 -18.165  12.072  1.00  0.00           C  
ATOM   2285 HD11 ILE A 142     -13.111 -17.780  13.007  1.00  0.00           H  
ATOM   2286 HD12 ILE A 142     -13.089 -19.149  11.889  1.00  0.00           H  
ATOM   2287 HD13 ILE A 142     -14.598 -18.270  12.191  1.00  0.00           H  
ATOM   2288  N   PRO A 143     -14.016 -20.602   7.631  1.00  0.00           N  
ATOM   2289  CA  PRO A 143     -14.531 -21.127   6.373  1.00  0.00           C  
ATOM   2290  HA  PRO A 143     -13.744 -21.138   5.620  1.00  0.00           H  
ATOM   2291  C   PRO A 143     -15.706 -20.282   5.863  1.00  0.00           C  
ATOM   2292  CB  PRO A 143     -14.951 -22.567   6.686  1.00  0.00           C  
ATOM   2293  HB2 PRO A 143     -14.094 -23.227   6.548  1.00  0.00           H  
ATOM   2294  HB3 PRO A 143     -15.784 -22.899   6.066  1.00  0.00           H  
ATOM   2295  O   PRO A 143     -16.541 -19.842   6.655  1.00  0.00           O  
ATOM   2296  CG  PRO A 143     -15.321 -22.524   8.169  1.00  0.00           C  
ATOM   2297  HG2 PRO A 143     -16.341 -22.157   8.284  1.00  0.00           H  
ATOM   2298  HG3 PRO A 143     -15.207 -23.501   8.639  1.00  0.00           H  
ATOM   2299  CD  PRO A 143     -14.334 -21.505   8.734  1.00  0.00           C  
ATOM   2300  HD2 PRO A 143     -14.790 -20.975   9.571  1.00  0.00           H  
ATOM   2301  HD3 PRO A 143     -13.426 -22.012   9.060  1.00  0.00           H  
ATOM   2302  N   GLN A 144     -15.818 -20.113   4.541  1.00  0.00           N  
ATOM   2303  H   GLN A 144     -15.064 -20.419   3.944  1.00  0.00           H  
ATOM   2304  CA  GLN A 144     -16.969 -19.463   3.883  1.00  0.00           C  
ATOM   2305  HA  GLN A 144     -16.998 -18.415   4.181  1.00  0.00           H  
ATOM   2306  C   GLN A 144     -18.332 -20.078   4.262  1.00  0.00           C  
ATOM   2307  CB  GLN A 144     -16.777 -19.517   2.357  1.00  0.00           C  
ATOM   2308  HB2 GLN A 144     -17.625 -19.021   1.885  1.00  0.00           H  
ATOM   2309  HB3 GLN A 144     -15.871 -18.974   2.087  1.00  0.00           H  
ATOM   2310  O   GLN A 144     -19.359 -19.406   4.212  1.00  0.00           O  
ATOM   2311  CG  GLN A 144     -16.668 -20.961   1.831  1.00  0.00           C  
ATOM   2312  HG2 GLN A 144     -15.757 -21.411   2.226  1.00  0.00           H  
ATOM   2313  HG3 GLN A 144     -17.513 -21.557   2.175  1.00  0.00           H  
ATOM   2314  CD  GLN A 144     -16.636 -21.089   0.318  1.00  0.00           C  
ATOM   2315  NE2 GLN A 144     -16.069 -22.167  -0.176  1.00  0.00           N  
ATOM   2316 HE21 GLN A 144     -15.630 -22.838   0.438  1.00  0.00           H  
ATOM   2317 HE22 GLN A 144     -16.037 -22.269  -1.180  1.00  0.00           H  
ATOM   2318  OE1 GLN A 144     -17.145 -20.284  -0.439  1.00  0.00           O  
ATOM   2319  N   ASP A 145     -18.343 -21.340   4.700  1.00  0.00           N  
ATOM   2320  H   ASP A 145     -17.482 -21.860   4.608  1.00  0.00           H  
ATOM   2321  CA  ASP A 145     -19.535 -22.109   5.069  1.00  0.00           C  
ATOM   2322  HA  ASP A 145     -20.162 -22.221   4.185  1.00  0.00           H  
ATOM   2323  C   ASP A 145     -20.399 -21.452   6.153  1.00  0.00           C  
ATOM   2324  CB  ASP A 145     -19.092 -23.502   5.542  1.00  0.00           C  
ATOM   2325  HB2 ASP A 145     -18.224 -23.416   6.197  1.00  0.00           H  
ATOM   2326  HB3 ASP A 145     -19.900 -23.946   6.123  1.00  0.00           H  
ATOM   2327  O   ASP A 145     -21.590 -21.749   6.246  1.00  0.00           O  
ATOM   2328  CG  ASP A 145     -18.777 -24.448   4.385  1.00  0.00           C  
ATOM   2329  OD1 ASP A 145     -18.462 -23.974   3.276  1.00  0.00           O  
ATOM   2330  OD2 ASP A 145     -19.004 -25.666   4.557  1.00  0.00           O  
ATOM   2331  N   VAL A 146     -19.842 -20.519   6.934  1.00  0.00           N  
ATOM   2332  H   VAL A 146     -18.870 -20.292   6.779  1.00  0.00           H  
ATOM   2333  CA  VAL A 146     -20.618 -19.703   7.881  1.00  0.00           C  
ATOM   2334  HA  VAL A 146     -21.089 -20.376   8.599  1.00  0.00           H  
ATOM   2335  C   VAL A 146     -21.756 -18.932   7.202  1.00  0.00           C  
ATOM   2336  CB  VAL A 146     -19.721 -18.727   8.666  1.00  0.00           C  
ATOM   2337  HB  VAL A 146     -20.352 -18.192   9.375  1.00  0.00           H  
ATOM   2338  O   VAL A 146     -22.752 -18.629   7.856  1.00  0.00           O  
ATOM   2339  CG1 VAL A 146     -18.666 -19.482   9.486  1.00  0.00           C  
ATOM   2340 HG11 VAL A 146     -18.129 -18.778  10.122  1.00  0.00           H  
ATOM   2341 HG12 VAL A 146     -17.953 -19.979   8.827  1.00  0.00           H  
ATOM   2342 HG13 VAL A 146     -19.153 -20.227  10.114  1.00  0.00           H  
ATOM   2343  CG2 VAL A 146     -19.031 -17.676   7.786  1.00  0.00           C  
ATOM   2344 HG21 VAL A 146     -18.402 -17.036   8.405  1.00  0.00           H  
ATOM   2345 HG22 VAL A 146     -18.416 -18.149   7.020  1.00  0.00           H  
ATOM   2346 HG23 VAL A 146     -19.772 -17.044   7.297  1.00  0.00           H  
ATOM   2347  N   PHE A 147     -21.648 -18.655   5.898  1.00  0.00           N  
ATOM   2348  H   PHE A 147     -20.800 -18.919   5.418  1.00  0.00           H  
ATOM   2349  CA  PHE A 147     -22.664 -17.945   5.125  1.00  0.00           C  
ATOM   2350  HA  PHE A 147     -23.159 -17.245   5.798  1.00  0.00           H  
ATOM   2351  C   PHE A 147     -23.780 -18.842   4.572  1.00  0.00           C  
ATOM   2352  CB  PHE A 147     -21.990 -17.121   4.021  1.00  0.00           C  
ATOM   2353  HB2 PHE A 147     -21.435 -17.794   3.366  1.00  0.00           H  
ATOM   2354  HB3 PHE A 147     -22.760 -16.637   3.420  1.00  0.00           H  
ATOM   2355  O   PHE A 147     -24.811 -18.313   4.161  1.00  0.00           O  
ATOM   2356  CG  PHE A 147     -21.062 -16.043   4.546  1.00  0.00           C  
ATOM   2357  CD1 PHE A 147     -21.579 -15.002   5.340  1.00  0.00           C  
ATOM   2358  HD1 PHE A 147     -22.636 -14.954   5.552  1.00  0.00           H  
ATOM   2359  CD2 PHE A 147     -19.687 -16.073   4.251  1.00  0.00           C  
ATOM   2360  HD2 PHE A 147     -19.280 -16.860   3.633  1.00  0.00           H  
ATOM   2361  CE1 PHE A 147     -20.730 -14.003   5.840  1.00  0.00           C  
ATOM   2362  HE1 PHE A 147     -21.140 -13.197   6.430  1.00  0.00           H  
ATOM   2363  CE2 PHE A 147     -18.840 -15.069   4.751  1.00  0.00           C  
ATOM   2364  HE2 PHE A 147     -17.783 -15.084   4.526  1.00  0.00           H  
ATOM   2365  CZ  PHE A 147     -19.360 -14.030   5.537  1.00  0.00           C  
ATOM   2366  HZ  PHE A 147     -18.705 -13.249   5.893  1.00  0.00           H  
ATOM   2367  N   LYS A 148     -23.662 -20.178   4.651  1.00  0.00           N  
ATOM   2368  H   LYS A 148     -22.809 -20.561   5.033  1.00  0.00           H  
ATOM   2369  CA  LYS A 148     -24.723 -21.114   4.216  1.00  0.00           C  
ATOM   2370  HA  LYS A 148     -24.937 -20.944   3.160  1.00  0.00           H  
ATOM   2371  C   LYS A 148     -26.048 -20.902   4.953  1.00  0.00           C  
ATOM   2372  CB  LYS A 148     -24.267 -22.573   4.393  1.00  0.00           C  
ATOM   2373  HB2 LYS A 148     -25.121 -23.229   4.225  1.00  0.00           H  
ATOM   2374  HB3 LYS A 148     -23.916 -22.725   5.414  1.00  0.00           H  
ATOM   2375  O   LYS A 148     -27.107 -21.197   4.417  1.00  0.00           O  
ATOM   2376  CG  LYS A 148     -23.169 -22.961   3.396  1.00  0.00           C  
ATOM   2377  HG2 LYS A 148     -23.563 -22.865   2.384  1.00  0.00           H  
ATOM   2378  HG3 LYS A 148     -22.325 -22.282   3.510  1.00  0.00           H  
ATOM   2379  CD  LYS A 148     -22.681 -24.401   3.607  1.00  0.00           C  
ATOM   2380  HD2 LYS A 148     -23.525 -25.088   3.553  1.00  0.00           H  
ATOM   2381  HD3 LYS A 148     -22.205 -24.475   4.584  1.00  0.00           H  
ATOM   2382  CE  LYS A 148     -21.669 -24.734   2.504  1.00  0.00           C  
ATOM   2383  HE2 LYS A 148     -22.183 -24.730   1.543  1.00  0.00           H  
ATOM   2384  HE3 LYS A 148     -20.920 -23.942   2.479  1.00  0.00           H  
ATOM   2385  NZ  LYS A 148     -20.972 -26.024   2.722  1.00  0.00           N  
ATOM   2386  HZ1 LYS A 148     -21.606 -26.804   2.819  1.00  0.00           H  
ATOM   2387  HZ2 LYS A 148     -20.377 -25.959   3.536  1.00  0.00           H  
ATOM   2388  HZ3 LYS A 148     -20.310 -26.182   1.976  1.00  0.00           H  
ATOM   2389  N   THR A 149     -26.004 -20.349   6.167  1.00  0.00           N  
ATOM   2390  H   THR A 149     -25.093 -20.110   6.531  1.00  0.00           H  
ATOM   2391  CA  THR A 149     -27.202 -19.985   6.948  1.00  0.00           C  
ATOM   2392  HA  THR A 149     -27.832 -20.870   7.039  1.00  0.00           H  
ATOM   2393  C   THR A 149     -28.069 -18.907   6.272  1.00  0.00           C  
ATOM   2394  CB  THR A 149     -26.772 -19.571   8.367  1.00  0.00           C  
ATOM   2395  HB  THR A 149     -26.065 -20.317   8.731  1.00  0.00           H  
ATOM   2396  O   THR A 149     -29.250 -18.780   6.580  1.00  0.00           O  
ATOM   2397  CG2 THR A 149     -26.099 -18.201   8.433  1.00  0.00           C  
ATOM   2398 HG21 THR A 149     -25.641 -18.064   9.413  1.00  0.00           H  
ATOM   2399 HG22 THR A 149     -25.322 -18.124   7.673  1.00  0.00           H  
ATOM   2400 HG23 THR A 149     -26.837 -17.416   8.266  1.00  0.00           H  
ATOM   2401  OG1 THR A 149     -27.863 -19.550   9.254  1.00  0.00           O  
ATOM   2402  HG1 THR A 149     -27.582 -19.924  10.093  1.00  0.00           H  
ATOM   2403  N   PHE A 150     -27.505 -18.151   5.322  1.00  0.00           N  
ATOM   2404  H   PHE A 150     -26.537 -18.315   5.087  1.00  0.00           H  
ATOM   2405  CA  PHE A 150     -28.190 -17.106   4.552  1.00  0.00           C  
ATOM   2406  HA  PHE A 150     -29.098 -16.809   5.077  1.00  0.00           H  
ATOM   2407  C   PHE A 150     -28.627 -17.565   3.154  1.00  0.00           C  
ATOM   2408  CB  PHE A 150     -27.259 -15.893   4.461  1.00  0.00           C  
ATOM   2409  HB2 PHE A 150     -26.383 -16.176   3.877  1.00  0.00           H  
ATOM   2410  HB3 PHE A 150     -27.750 -15.087   3.916  1.00  0.00           H  
ATOM   2411  O   PHE A 150     -29.253 -16.791   2.426  1.00  0.00           O  
ATOM   2412  CG  PHE A 150     -26.820 -15.358   5.805  1.00  0.00           C  
ATOM   2413  CD1 PHE A 150     -27.765 -14.869   6.723  1.00  0.00           C  
ATOM   2414  HD1 PHE A 150     -28.810 -14.833   6.456  1.00  0.00           H  
ATOM   2415  CD2 PHE A 150     -25.462 -15.403   6.153  1.00  0.00           C  
ATOM   2416  HD2 PHE A 150     -24.744 -15.774   5.436  1.00  0.00           H  
ATOM   2417  CE1 PHE A 150     -27.352 -14.465   8.003  1.00  0.00           C  
ATOM   2418  HE1 PHE A 150     -28.090 -14.106   8.706  1.00  0.00           H  
ATOM   2419  CE2 PHE A 150     -25.049 -15.005   7.434  1.00  0.00           C  
ATOM   2420  HE2 PHE A 150     -24.006 -15.074   7.704  1.00  0.00           H  
ATOM   2421  CZ  PHE A 150     -25.997 -14.563   8.370  1.00  0.00           C  
ATOM   2422  HZ  PHE A 150     -25.680 -14.297   9.367  1.00  0.00           H  
ATOM   2423  N   GLN A 151     -28.295 -18.802   2.778  1.00  0.00           N  
ATOM   2424  H   GLN A 151     -27.847 -19.411   3.448  1.00  0.00           H  
ATOM   2425  CA  GLN A 151     -28.716 -19.414   1.524  1.00  0.00           C  
ATOM   2426  HA  GLN A 151     -28.888 -18.622   0.795  1.00  0.00           H  
ATOM   2427  C   GLN A 151     -30.046 -20.159   1.714  1.00  0.00           C  
ATOM   2428  CB  GLN A 151     -27.604 -20.315   0.961  1.00  0.00           C  
ATOM   2429  HB2 GLN A 151     -28.007 -20.890   0.128  1.00  0.00           H  
ATOM   2430  HB3 GLN A 151     -27.290 -21.017   1.734  1.00  0.00           H  
ATOM   2431  O   GLN A 151     -30.340 -20.735   2.764  1.00  0.00           O  
ATOM   2432  CG  GLN A 151     -26.386 -19.515   0.451  1.00  0.00           C  
ATOM   2433  HG2 GLN A 151     -26.696 -18.901  -0.394  1.00  0.00           H  
ATOM   2434  HG3 GLN A 151     -26.021 -18.851   1.234  1.00  0.00           H  
ATOM   2435  CD  GLN A 151     -25.222 -20.412   0.021  1.00  0.00           C  
ATOM   2436  NE2 GLN A 151     -24.489 -20.073  -1.017  1.00  0.00           N  
ATOM   2437 HE21 GLN A 151     -24.824 -19.424  -1.714  1.00  0.00           H  
ATOM   2438 HE22 GLN A 151     -23.812 -20.738  -1.363  1.00  0.00           H  
ATOM   2439  OE1 GLN A 151     -24.922 -21.419   0.652  1.00  0.00           O  
ATOM   2440  N   ASN A 152     -30.879 -20.134   0.683  1.00  0.00           N  
ATOM   2441  H   ASN A 152     -30.561 -19.661  -0.151  1.00  0.00           H  
ATOM   2442  CA  ASN A 152     -32.139 -20.858   0.612  1.00  0.00           C  
ATOM   2443  HA  ASN A 152     -32.591 -20.847   1.603  1.00  0.00           H  
ATOM   2444  C   ASN A 152     -31.896 -22.341   0.230  1.00  0.00           C  
ATOM   2445  CB  ASN A 152     -33.059 -20.066  -0.348  1.00  0.00           C  
ATOM   2446  HB2 ASN A 152     -33.080 -19.022  -0.037  1.00  0.00           H  
ATOM   2447  HB3 ASN A 152     -34.077 -20.454  -0.300  1.00  0.00           H  
ATOM   2448  O   ASN A 152     -30.767 -22.816   0.119  1.00  0.00           O  
ATOM   2449  CG  ASN A 152     -32.599 -20.124  -1.796  1.00  0.00           C  
ATOM   2450  ND2 ASN A 152     -33.101 -19.275  -2.658  1.00  0.00           N  
ATOM   2451 HD21 ASN A 152     -33.594 -18.446  -2.358  1.00  0.00           H  
ATOM   2452 HD22 ASN A 152     -32.741 -19.357  -3.598  1.00  0.00           H  
ATOM   2453  OD1 ASN A 152     -31.835 -20.992  -2.165  1.00  0.00           O  
ATOM   2454  N   LYS A 153     -32.972 -23.099  -0.019  1.00  0.00           N  
ATOM   2455  H   LYS A 153     -33.877 -22.652   0.015  1.00  0.00           H  
ATOM   2456  CA  LYS A 153     -32.874 -24.523  -0.396  1.00  0.00           C  
ATOM   2457  HA  LYS A 153     -32.209 -25.021   0.309  1.00  0.00           H  
ATOM   2458  C   LYS A 153     -32.246 -24.780  -1.774  1.00  0.00           C  
ATOM   2459  CB  LYS A 153     -34.254 -25.188  -0.343  1.00  0.00           C  
ATOM   2460  HB2 LYS A 153     -34.932 -24.658  -1.013  1.00  0.00           H  
ATOM   2461  HB3 LYS A 153     -34.157 -26.213  -0.702  1.00  0.00           H  
ATOM   2462  O   LYS A 153     -31.840 -25.912  -2.017  1.00  0.00           O  
ATOM   2463  CG  LYS A 153     -34.844 -25.225   1.071  1.00  0.00           C  
ATOM   2464  HG2 LYS A 153     -35.002 -24.209   1.432  1.00  0.00           H  
ATOM   2465  HG3 LYS A 153     -34.153 -25.740   1.738  1.00  0.00           H  
ATOM   2466  CD  LYS A 153     -36.183 -25.968   1.046  1.00  0.00           C  
ATOM   2467  HD2 LYS A 153     -36.018 -26.988   0.699  1.00  0.00           H  
ATOM   2468  HD3 LYS A 153     -36.858 -25.461   0.356  1.00  0.00           H  
ATOM   2469  CE  LYS A 153     -36.796 -25.990   2.447  1.00  0.00           C  
ATOM   2470  HE2 LYS A 153     -36.102 -26.492   3.121  1.00  0.00           H  
ATOM   2471  HE3 LYS A 153     -36.909 -24.962   2.793  1.00  0.00           H  
ATOM   2472  NZ  LYS A 153     -38.108 -26.683   2.444  1.00  0.00           N  
ATOM   2473  HZ1 LYS A 153     -37.995 -27.635   2.126  1.00  0.00           H  
ATOM   2474  HZ2 LYS A 153     -38.499 -26.697   3.375  1.00  0.00           H  
ATOM   2475  HZ3 LYS A 153     -38.751 -26.210   1.826  1.00  0.00           H  
ATOM   2476  N   THR A 154     -32.210 -23.791  -2.668  1.00  0.00           N  
ATOM   2477  H   THR A 154     -32.468 -22.854  -2.391  1.00  0.00           H  
ATOM   2478  CA  THR A 154     -31.536 -23.895  -3.974  1.00  0.00           C  
ATOM   2479  HA  THR A 154     -31.560 -24.935  -4.299  1.00  0.00           H  
ATOM   2480  C   THR A 154     -30.052 -23.536  -3.887  1.00  0.00           C  
ATOM   2481  CB  THR A 154     -32.237 -23.070  -5.077  1.00  0.00           C  
ATOM   2482  HB  THR A 154     -31.676 -23.160  -6.007  1.00  0.00           H  
ATOM   2483  O   THR A 154     -29.342 -23.718  -4.868  1.00  0.00           O  
ATOM   2484  CG2 THR A 154     -33.665 -23.569  -5.308  1.00  0.00           C  
ATOM   2485 HG21 THR A 154     -34.269 -23.416  -4.413  1.00  0.00           H  
ATOM   2486 HG22 THR A 154     -34.105 -23.013  -6.135  1.00  0.00           H  
ATOM   2487 HG23 THR A 154     -33.645 -24.628  -5.565  1.00  0.00           H  
ATOM   2488  OG1 THR A 154     -32.367 -21.711  -4.744  1.00  0.00           O  
ATOM   2489  HG1 THR A 154     -32.194 -21.164  -5.513  1.00  0.00           H  
ATOM   2490  N   GLY A 155     -29.572 -23.091  -2.718  1.00  0.00           N  
ATOM   2491  H   GLY A 155     -30.217 -22.937  -1.957  1.00  0.00           H  
ATOM   2492  CA  GLY A 155     -28.195 -22.643  -2.508  1.00  0.00           C  
ATOM   2493  HA2 GLY A 155     -27.521 -23.200  -3.159  1.00  0.00           H  
ATOM   2494  HA3 GLY A 155     -27.913 -22.836  -1.473  1.00  0.00           H  
ATOM   2495  C   GLY A 155     -27.984 -21.154  -2.783  1.00  0.00           C  
ATOM   2496  O   GLY A 155     -26.878 -20.665  -2.616  1.00  0.00           O  
ATOM   2497  N   GLU A 156     -29.023 -20.404  -3.150  1.00  0.00           N  
ATOM   2498  H   GLU A 156     -29.938 -20.827  -3.198  1.00  0.00           H  
ATOM   2499  CA  GLU A 156     -28.915 -18.971  -3.447  1.00  0.00           C  
ATOM   2500  HA  GLU A 156     -27.913 -18.752  -3.815  1.00  0.00           H  
ATOM   2501  C   GLU A 156     -29.170 -18.127  -2.192  1.00  0.00           C  
ATOM   2502  CB  GLU A 156     -29.921 -18.585  -4.537  1.00  0.00           C  
ATOM   2503  HB2 GLU A 156     -29.854 -17.513  -4.720  1.00  0.00           H  
ATOM   2504  HB3 GLU A 156     -30.918 -18.803  -4.154  1.00  0.00           H  
ATOM   2505  O   GLU A 156     -29.988 -18.493  -1.347  1.00  0.00           O  
ATOM   2506  CG  GLU A 156     -29.708 -19.323  -5.870  1.00  0.00           C  
ATOM   2507  HG2 GLU A 156     -28.766 -18.993  -6.306  1.00  0.00           H  
ATOM   2508  HG3 GLU A 156     -29.645 -20.397  -5.692  1.00  0.00           H  
ATOM   2509  CD  GLU A 156     -30.864 -19.076  -6.850  1.00  0.00           C  
ATOM   2510  OE1 GLU A 156     -30.610 -19.030  -8.072  1.00  0.00           O  
ATOM   2511  OE2 GLU A 156     -32.024 -18.995  -6.374  1.00  0.00           O  
ATOM   2512  N   PHE A 157     -28.529 -16.963  -2.068  1.00  0.00           N  
ATOM   2513  H   PHE A 157     -27.869 -16.689  -2.782  1.00  0.00           H  
ATOM   2514  CA  PHE A 157     -28.807 -16.026  -0.971  1.00  0.00           C  
ATOM   2515  HA  PHE A 157     -28.632 -16.545  -0.029  1.00  0.00           H  
ATOM   2516  C   PHE A 157     -30.276 -15.561  -0.970  1.00  0.00           C  
ATOM   2517  CB  PHE A 157     -27.839 -14.838  -1.034  1.00  0.00           C  
ATOM   2518  HB2 PHE A 157     -27.770 -14.478  -2.060  1.00  0.00           H  
ATOM   2519  HB3 PHE A 157     -28.248 -14.027  -0.432  1.00  0.00           H  
ATOM   2520  O   PHE A 157     -30.827 -15.200  -2.012  1.00  0.00           O  
ATOM   2521  CG  PHE A 157     -26.454 -15.162  -0.508  1.00  0.00           C  
ATOM   2522  CD1 PHE A 157     -26.183 -15.015   0.867  1.00  0.00           C  
ATOM   2523  HD1 PHE A 157     -26.956 -14.657   1.531  1.00  0.00           H  
ATOM   2524  CD2 PHE A 157     -25.450 -15.644  -1.369  1.00  0.00           C  
ATOM   2525  HD2 PHE A 157     -25.645 -15.771  -2.424  1.00  0.00           H  
ATOM   2526  CE1 PHE A 157     -24.917 -15.350   1.378  1.00  0.00           C  
ATOM   2527  HE1 PHE A 157     -24.709 -15.243   2.432  1.00  0.00           H  
ATOM   2528  CE2 PHE A 157     -24.190 -15.994  -0.854  1.00  0.00           C  
ATOM   2529  HE2 PHE A 157     -23.430 -16.394  -1.508  1.00  0.00           H  
ATOM   2530  CZ  PHE A 157     -23.924 -15.848   0.518  1.00  0.00           C  
ATOM   2531  HZ  PHE A 157     -22.957 -16.133   0.905  1.00  0.00           H  
ATOM   2532  N   ASP A 158     -30.921 -15.560   0.203  1.00  0.00           N  
ATOM   2533  H   ASP A 158     -30.427 -15.879   1.025  1.00  0.00           H  
ATOM   2534  CA  ASP A 158     -32.331 -15.165   0.333  1.00  0.00           C  
ATOM   2535  HA  ASP A 158     -32.900 -15.749  -0.390  1.00  0.00           H  
ATOM   2536  C   ASP A 158     -32.522 -13.676  -0.014  1.00  0.00           C  
ATOM   2537  CB  ASP A 158     -32.876 -15.521   1.736  1.00  0.00           C  
ATOM   2538  HB2 ASP A 158     -32.372 -14.909   2.484  1.00  0.00           H  
ATOM   2539  HB3 ASP A 158     -32.632 -16.563   1.941  1.00  0.00           H  
ATOM   2540  O   ASP A 158     -31.946 -12.787   0.615  1.00  0.00           O  
ATOM   2541  CG  ASP A 158     -34.403 -15.347   1.893  1.00  0.00           C  
ATOM   2542  OD1 ASP A 158     -35.026 -14.617   1.086  1.00  0.00           O  
ATOM   2543  OD2 ASP A 158     -34.989 -15.946   2.824  1.00  0.00           O  
ATOM   2544  N   MET A 159     -33.388 -13.389  -0.991  1.00  0.00           N  
ATOM   2545  H   MET A 159     -33.833 -14.166  -1.457  1.00  0.00           H  
ATOM   2546  CA  MET A 159     -33.720 -12.025  -1.419  1.00  0.00           C  
ATOM   2547  HA  MET A 159     -32.807 -11.537  -1.760  1.00  0.00           H  
ATOM   2548  C   MET A 159     -34.286 -11.150  -0.292  1.00  0.00           C  
ATOM   2549  CB  MET A 159     -34.722 -12.082  -2.582  1.00  0.00           C  
ATOM   2550  HB2 MET A 159     -35.537 -12.757  -2.320  1.00  0.00           H  
ATOM   2551  HB3 MET A 159     -35.154 -11.093  -2.736  1.00  0.00           H  
ATOM   2552  O   MET A 159     -34.145  -9.930  -0.356  1.00  0.00           O  
ATOM   2553  CG  MET A 159     -34.086 -12.550  -3.898  1.00  0.00           C  
ATOM   2554  HG2 MET A 159     -34.876 -12.633  -4.644  1.00  0.00           H  
ATOM   2555  HG3 MET A 159     -33.671 -13.547  -3.749  1.00  0.00           H  
ATOM   2556  SD  MET A 159     -32.773 -11.495  -4.590  1.00  0.00           S  
ATOM   2557  CE  MET A 159     -33.635  -9.912  -4.774  1.00  0.00           C  
ATOM   2558  HE1 MET A 159     -33.911  -9.526  -3.792  1.00  0.00           H  
ATOM   2559  HE2 MET A 159     -34.532 -10.045  -5.379  1.00  0.00           H  
ATOM   2560  HE3 MET A 159     -32.972  -9.192  -5.253  1.00  0.00           H  
ATOM   2561  N   LYS A 160     -34.866 -11.734   0.767  1.00  0.00           N  
ATOM   2562  H   LYS A 160     -34.916 -12.743   0.781  1.00  0.00           H  
ATOM   2563  CA  LYS A 160     -35.308 -10.992   1.965  1.00  0.00           C  
ATOM   2564  HA  LYS A 160     -36.009 -10.208   1.678  1.00  0.00           H  
ATOM   2565  C   LYS A 160     -34.159 -10.288   2.690  1.00  0.00           C  
ATOM   2566  CB  LYS A 160     -35.981 -11.952   2.947  1.00  0.00           C  
ATOM   2567  HB2 LYS A 160     -36.195 -11.417   3.872  1.00  0.00           H  
ATOM   2568  HB3 LYS A 160     -35.289 -12.763   3.174  1.00  0.00           H  
ATOM   2569  O   LYS A 160     -34.387  -9.347   3.442  1.00  0.00           O  
ATOM   2570  CG  LYS A 160     -37.293 -12.523   2.404  1.00  0.00           C  
ATOM   2571  HG2 LYS A 160     -37.128 -13.003   1.440  1.00  0.00           H  
ATOM   2572  HG3 LYS A 160     -38.022 -11.721   2.287  1.00  0.00           H  
ATOM   2573  CD  LYS A 160     -37.808 -13.557   3.400  1.00  0.00           C  
ATOM   2574  HD2 LYS A 160     -37.034 -14.311   3.544  1.00  0.00           H  
ATOM   2575  HD3 LYS A 160     -38.020 -13.073   4.354  1.00  0.00           H  
ATOM   2576  CE  LYS A 160     -39.064 -14.221   2.852  1.00  0.00           C  
ATOM   2577  HE2 LYS A 160     -38.842 -14.578   1.847  1.00  0.00           H  
ATOM   2578  HE3 LYS A 160     -39.861 -13.480   2.790  1.00  0.00           H  
ATOM   2579  NZ  LYS A 160     -39.440 -15.352   3.725  1.00  0.00           N  
ATOM   2580  HZ1 LYS A 160     -38.656 -15.988   3.761  1.00  0.00           H  
ATOM   2581  HZ2 LYS A 160     -39.619 -15.020   4.662  1.00  0.00           H  
ATOM   2582  HZ3 LYS A 160     -40.247 -15.836   3.359  1.00  0.00           H  
ATOM   2583  N   LEU A 161     -32.918 -10.723   2.473  1.00  0.00           N  
ATOM   2584  H   LEU A 161     -32.778 -11.499   1.842  1.00  0.00           H  
ATOM   2585  CA  LEU A 161     -31.742 -10.066   3.037  1.00  0.00           C  
ATOM   2586  HA  LEU A 161     -31.908  -9.904   4.102  1.00  0.00           H  
ATOM   2587  C   LEU A 161     -31.502  -8.686   2.416  1.00  0.00           C  
ATOM   2588  CB  LEU A 161     -30.503 -10.956   2.856  1.00  0.00           C  
ATOM   2589  HB2 LEU A 161     -29.634 -10.445   3.270  1.00  0.00           H  
ATOM   2590  HB3 LEU A 161     -30.330 -11.077   1.787  1.00  0.00           H  
ATOM   2591  O   LEU A 161     -30.835  -7.875   3.059  1.00  0.00           O  
ATOM   2592  CG  LEU A 161     -30.618 -12.349   3.498  1.00  0.00           C  
ATOM   2593  HG  LEU A 161     -31.550 -12.824   3.191  1.00  0.00           H  
ATOM   2594  CD1 LEU A 161     -29.466 -13.221   3.017  1.00  0.00           C  
ATOM   2595 HD11 LEU A 161     -29.452 -13.242   1.927  1.00  0.00           H  
ATOM   2596 HD12 LEU A 161     -29.646 -14.239   3.361  1.00  0.00           H  
ATOM   2597 HD13 LEU A 161     -28.513 -12.846   3.389  1.00  0.00           H  
ATOM   2598  CD2 LEU A 161     -30.596 -12.302   5.028  1.00  0.00           C  
ATOM   2599 HD21 LEU A 161     -29.656 -11.879   5.383  1.00  0.00           H  
ATOM   2600 HD22 LEU A 161     -31.433 -11.706   5.392  1.00  0.00           H  
ATOM   2601 HD23 LEU A 161     -30.701 -13.315   5.415  1.00  0.00           H  
ATOM   2602  N   CYS A 162     -32.053  -8.394   1.224  1.00  0.00           N  
ATOM   2603  H   CYS A 162     -32.626  -9.082   0.756  1.00  0.00           H  
ATOM   2604  CA  CYS A 162     -31.891  -7.087   0.580  1.00  0.00           C  
ATOM   2605  HA  CYS A 162     -30.821  -6.921   0.457  1.00  0.00           H  
ATOM   2606  C   CYS A 162     -32.465  -5.925   1.435  1.00  0.00           C  
ATOM   2607  CB  CYS A 162     -32.478  -7.045  -0.840  1.00  0.00           C  
ATOM   2608  HB2 CYS A 162     -33.530  -7.322  -0.772  1.00  0.00           H  
ATOM   2609  HB3 CYS A 162     -32.464  -5.997  -1.142  1.00  0.00           H  
ATOM   2610  O   CYS A 162     -32.034  -4.787   1.260  1.00  0.00           O  
ATOM   2611  SG  CYS A 162     -31.748  -7.974  -2.250  1.00  0.00           S  
ATOM   2612  N   ASP A 163     -33.364  -6.197   2.392  1.00  0.00           N  
ATOM   2613  H   ASP A 163     -33.744  -7.130   2.452  1.00  0.00           H  
ATOM   2614  CA  ASP A 163     -33.919  -5.180   3.301  1.00  0.00           C  
ATOM   2615  HA  ASP A 163     -34.119  -4.271   2.734  1.00  0.00           H  
ATOM   2616  C   ASP A 163     -32.950  -4.805   4.447  1.00  0.00           C  
ATOM   2617  CB  ASP A 163     -35.260  -5.683   3.872  1.00  0.00           C  
ATOM   2618  HB2 ASP A 163     -35.630  -4.947   4.586  1.00  0.00           H  
ATOM   2619  HB3 ASP A 163     -35.083  -6.611   4.414  1.00  0.00           H  
ATOM   2620  O   ASP A 163     -33.043  -3.724   5.030  1.00  0.00           O  
ATOM   2621  CG  ASP A 163     -36.352  -5.909   2.815  1.00  0.00           C  
ATOM   2622  OD1 ASP A 163     -36.328  -5.213   1.777  1.00  0.00           O  
ATOM   2623  OD2 ASP A 163     -37.220  -6.777   3.066  1.00  0.00           O  
ATOM   2624  N   ASN A 164     -31.979  -5.668   4.777  1.00  0.00           N  
ATOM   2625  H   ASN A 164     -31.875  -6.491   4.201  1.00  0.00           H  
ATOM   2626  CA  ASN A 164     -30.995  -5.431   5.839  1.00  0.00           C  
ATOM   2627  HA  ASN A 164     -31.416  -4.716   6.545  1.00  0.00           H  
ATOM   2628  C   ASN A 164     -29.712  -4.800   5.281  1.00  0.00           C  
ATOM   2629  CB  ASN A 164     -30.739  -6.731   6.616  1.00  0.00           C  
ATOM   2630  HB2 ASN A 164     -31.692  -7.114   6.980  1.00  0.00           H  
ATOM   2631  HB3 ASN A 164     -30.304  -7.471   5.944  1.00  0.00           H  
ATOM   2632  O   ASN A 164     -28.666  -5.446   5.175  1.00  0.00           O  
ATOM   2633  CG  ASN A 164     -29.807  -6.542   7.807  1.00  0.00           C  
ATOM   2634  ND2 ASN A 164     -29.632  -7.574   8.597  1.00  0.00           N  
ATOM   2635 HD21 ASN A 164     -30.172  -8.411   8.428  1.00  0.00           H  
ATOM   2636 HD22 ASN A 164     -29.163  -7.384   9.472  1.00  0.00           H  
ATOM   2637  OD1 ASN A 164     -29.225  -5.498   8.072  1.00  0.00           O  
ATOM   2638  N   VAL A 165     -29.779  -3.510   4.958  1.00  0.00           N  
ATOM   2639  H   VAL A 165     -30.692  -3.080   5.001  1.00  0.00           H  
ATOM   2640  CA  VAL A 165     -28.686  -2.772   4.303  1.00  0.00           C  
ATOM   2641  HA  VAL A 165     -28.503  -3.229   3.330  1.00  0.00           H  
ATOM   2642  C   VAL A 165     -27.364  -2.829   5.084  1.00  0.00           C  
ATOM   2643  CB  VAL A 165     -29.115  -1.315   4.064  1.00  0.00           C  
ATOM   2644  HB  VAL A 165     -29.343  -0.855   5.025  1.00  0.00           H  
ATOM   2645  O   VAL A 165     -26.315  -3.071   4.487  1.00  0.00           O  
ATOM   2646  CG1 VAL A 165     -28.014  -0.500   3.383  1.00  0.00           C  
ATOM   2647 HG11 VAL A 165     -27.797  -0.905   2.394  1.00  0.00           H  
ATOM   2648 HG12 VAL A 165     -27.100  -0.485   3.978  1.00  0.00           H  
ATOM   2649 HG13 VAL A 165     -28.365   0.528   3.293  1.00  0.00           H  
ATOM   2650  CG2 VAL A 165     -30.369  -1.240   3.181  1.00  0.00           C  
ATOM   2651 HG21 VAL A 165     -30.184  -1.715   2.217  1.00  0.00           H  
ATOM   2652 HG22 VAL A 165     -31.214  -1.736   3.659  1.00  0.00           H  
ATOM   2653 HG23 VAL A 165     -30.650  -0.200   3.020  1.00  0.00           H  
ATOM   2654  N   LYS A 166     -27.384  -2.668   6.418  1.00  0.00           N  
ATOM   2655  H   LYS A 166     -28.277  -2.500   6.859  1.00  0.00           H  
ATOM   2656  CA  LYS A 166     -26.167  -2.759   7.257  1.00  0.00           C  
ATOM   2657  HA  LYS A 166     -25.428  -2.060   6.865  1.00  0.00           H  
ATOM   2658  C   LYS A 166     -25.533  -4.152   7.169  1.00  0.00           C  
ATOM   2659  CB  LYS A 166     -26.493  -2.363   8.715  1.00  0.00           C  
ATOM   2660  HB2 LYS A 166     -27.242  -3.045   9.116  1.00  0.00           H  
ATOM   2661  HB3 LYS A 166     -26.911  -1.356   8.718  1.00  0.00           H  
ATOM   2662  O   LYS A 166     -24.313  -4.278   7.035  1.00  0.00           O  
ATOM   2663  CG  LYS A 166     -25.249  -2.383   9.630  1.00  0.00           C  
ATOM   2664  HG2 LYS A 166     -24.491  -1.724   9.208  1.00  0.00           H  
ATOM   2665  HG3 LYS A 166     -24.846  -3.396   9.657  1.00  0.00           H  
ATOM   2666  CD  LYS A 166     -25.538  -1.945  11.081  1.00  0.00           C  
ATOM   2667  HD2 LYS A 166     -26.324  -2.576  11.494  1.00  0.00           H  
ATOM   2668  HD3 LYS A 166     -25.869  -0.907  11.090  1.00  0.00           H  
ATOM   2669  CE  LYS A 166     -24.258  -2.095  11.927  1.00  0.00           C  
ATOM   2670  HE2 LYS A 166     -23.485  -1.433  11.536  1.00  0.00           H  
ATOM   2671  HE3 LYS A 166     -23.897  -3.116  11.801  1.00  0.00           H  
ATOM   2672  NZ  LYS A 166     -24.445  -1.842  13.382  1.00  0.00           N  
ATOM   2673  HZ1 LYS A 166     -23.658  -2.188  13.912  1.00  0.00           H  
ATOM   2674  HZ2 LYS A 166     -25.218  -2.362  13.774  1.00  0.00           H  
ATOM   2675  HZ3 LYS A 166     -24.537  -0.861  13.606  1.00  0.00           H  
ATOM   2676  N   GLY A 167     -26.358  -5.198   7.220  1.00  0.00           N  
ATOM   2677  H   GLY A 167     -27.350  -5.023   7.293  1.00  0.00           H  
ATOM   2678  CA  GLY A 167     -25.916  -6.578   7.040  1.00  0.00           C  
ATOM   2679  HA2 GLY A 167     -26.771  -7.239   7.178  1.00  0.00           H  
ATOM   2680  HA3 GLY A 167     -25.153  -6.818   7.780  1.00  0.00           H  
ATOM   2681  C   GLY A 167     -25.326  -6.829   5.651  1.00  0.00           C  
ATOM   2682  O   GLY A 167     -24.236  -7.388   5.559  1.00  0.00           O  
ATOM   2683  N   LEU A 168     -25.990  -6.362   4.590  1.00  0.00           N  
ATOM   2684  H   LEU A 168     -26.888  -5.924   4.740  1.00  0.00           H  
ATOM   2685  CA  LEU A 168     -25.515  -6.495   3.208  1.00  0.00           C  
ATOM   2686  HA  LEU A 168     -25.379  -7.549   2.965  1.00  0.00           H  
ATOM   2687  C   LEU A 168     -24.182  -5.798   2.979  1.00  0.00           C  
ATOM   2688  CB  LEU A 168     -26.513  -5.860   2.242  1.00  0.00           C  
ATOM   2689  HB2 LEU A 168     -26.053  -5.769   1.259  1.00  0.00           H  
ATOM   2690  HB3 LEU A 168     -26.722  -4.853   2.605  1.00  0.00           H  
ATOM   2691  O   LEU A 168     -23.309  -6.380   2.349  1.00  0.00           O  
ATOM   2692  CG  LEU A 168     -27.826  -6.621   2.082  1.00  0.00           C  
ATOM   2693  HG  LEU A 168     -28.238  -6.844   3.066  1.00  0.00           H  
ATOM   2694  CD1 LEU A 168     -28.787  -5.700   1.338  1.00  0.00           C  
ATOM   2695 HD11 LEU A 168     -28.853  -5.975   0.285  1.00  0.00           H  
ATOM   2696 HD12 LEU A 168     -28.501  -4.650   1.403  1.00  0.00           H  
ATOM   2697 HD13 LEU A 168     -29.757  -5.779   1.828  1.00  0.00           H  
ATOM   2698  CD2 LEU A 168     -27.643  -7.935   1.314  1.00  0.00           C  
ATOM   2699 HD21 LEU A 168     -28.619  -8.398   1.170  1.00  0.00           H  
ATOM   2700 HD22 LEU A 168     -27.194  -7.748   0.338  1.00  0.00           H  
ATOM   2701 HD23 LEU A 168     -27.017  -8.622   1.883  1.00  0.00           H  
ATOM   2702  N   LEU A 169     -24.010  -4.581   3.501  1.00  0.00           N  
ATOM   2703  H   LEU A 169     -24.795  -4.130   3.949  1.00  0.00           H  
ATOM   2704  CA  LEU A 169     -22.743  -3.859   3.403  1.00  0.00           C  
ATOM   2705  HA  LEU A 169     -22.490  -3.741   2.350  1.00  0.00           H  
ATOM   2706  C   LEU A 169     -21.608  -4.653   4.062  1.00  0.00           C  
ATOM   2707  CB  LEU A 169     -22.913  -2.468   4.038  1.00  0.00           C  
ATOM   2708  HB2 LEU A 169     -23.260  -2.588   5.064  1.00  0.00           H  
ATOM   2709  HB3 LEU A 169     -23.679  -1.924   3.486  1.00  0.00           H  
ATOM   2710  O   LEU A 169     -20.513  -4.744   3.519  1.00  0.00           O  
ATOM   2711  CG  LEU A 169     -21.618  -1.633   4.057  1.00  0.00           C  
ATOM   2712  HG  LEU A 169     -20.863  -2.143   4.657  1.00  0.00           H  
ATOM   2713  CD1 LEU A 169     -21.059  -1.391   2.656  1.00  0.00           C  
ATOM   2714 HD11 LEU A 169     -20.714  -2.328   2.219  1.00  0.00           H  
ATOM   2715 HD12 LEU A 169     -20.201  -0.723   2.726  1.00  0.00           H  
ATOM   2716 HD13 LEU A 169     -21.818  -0.946   2.013  1.00  0.00           H  
ATOM   2717  CD2 LEU A 169     -21.887  -0.276   4.706  1.00  0.00           C  
ATOM   2718 HD21 LEU A 169     -22.600   0.292   4.109  1.00  0.00           H  
ATOM   2719 HD22 LEU A 169     -22.287  -0.419   5.710  1.00  0.00           H  
ATOM   2720 HD23 LEU A 169     -20.950   0.275   4.777  1.00  0.00           H  
ATOM   2721  N   SER A 170     -21.881  -5.282   5.205  1.00  0.00           N  
ATOM   2722  H   SER A 170     -22.826  -5.242   5.559  1.00  0.00           H  
ATOM   2723  CA  SER A 170     -20.877  -6.101   5.891  1.00  0.00           C  
ATOM   2724  HA  SER A 170     -19.951  -5.531   5.970  1.00  0.00           H  
ATOM   2725  C   SER A 170     -20.555  -7.383   5.128  1.00  0.00           C  
ATOM   2726  CB  SER A 170     -21.347  -6.438   7.297  1.00  0.00           C  
ATOM   2727  HB2 SER A 170     -22.251  -7.046   7.252  1.00  0.00           H  
ATOM   2728  HB3 SER A 170     -20.567  -6.982   7.829  1.00  0.00           H  
ATOM   2729  O   SER A 170     -19.390  -7.770   5.076  1.00  0.00           O  
ATOM   2730  OG  SER A 170     -21.620  -5.227   7.961  1.00  0.00           O  
ATOM   2731  HG  SER A 170     -22.082  -4.652   7.346  1.00  0.00           H  
ATOM   2732  N   LEU A 171     -21.559  -8.033   4.527  1.00  0.00           N  
ATOM   2733  H   LEU A 171     -22.501  -7.685   4.635  1.00  0.00           H  
ATOM   2734  CA  LEU A 171     -21.356  -9.211   3.677  1.00  0.00           C  
ATOM   2735  HA  LEU A 171     -20.744  -9.929   4.224  1.00  0.00           H  
ATOM   2736  C   LEU A 171     -20.585  -8.849   2.402  1.00  0.00           C  
ATOM   2737  CB  LEU A 171     -22.714  -9.872   3.371  1.00  0.00           C  
ATOM   2738  HB2 LEU A 171     -23.359  -9.144   2.879  1.00  0.00           H  
ATOM   2739  HB3 LEU A 171     -23.189 -10.152   4.311  1.00  0.00           H  
ATOM   2740  O   LEU A 171     -19.672  -9.574   2.017  1.00  0.00           O  
ATOM   2741  CG  LEU A 171     -22.596 -11.127   2.478  1.00  0.00           C  
ATOM   2742  HG  LEU A 171     -22.126 -10.855   1.533  1.00  0.00           H  
ATOM   2743  CD1 LEU A 171     -21.768 -12.224   3.146  1.00  0.00           C  
ATOM   2744 HD11 LEU A 171     -21.815 -13.142   2.559  1.00  0.00           H  
ATOM   2745 HD12 LEU A 171     -20.723 -11.924   3.214  1.00  0.00           H  
ATOM   2746 HD13 LEU A 171     -22.159 -12.417   4.145  1.00  0.00           H  
ATOM   2747  CD2 LEU A 171     -23.971 -11.716   2.159  1.00  0.00           C  
ATOM   2748 HD21 LEU A 171     -24.660 -10.931   1.847  1.00  0.00           H  
ATOM   2749 HD22 LEU A 171     -23.872 -12.435   1.345  1.00  0.00           H  
ATOM   2750 HD23 LEU A 171     -24.372 -12.242   3.025  1.00  0.00           H  
ATOM   2751  N   TYR A 172     -20.901  -7.702   1.796  1.00  0.00           N  
ATOM   2752  H   TYR A 172     -21.686  -7.173   2.147  1.00  0.00           H  
ATOM   2753  CA  TYR A 172     -20.172  -7.155   0.657  1.00  0.00           C  
ATOM   2754  HA  TYR A 172     -20.237  -7.850  -0.180  1.00  0.00           H  
ATOM   2755  C   TYR A 172     -18.695  -6.991   1.008  1.00  0.00           C  
ATOM   2756  CB  TYR A 172     -20.793  -5.819   0.232  1.00  0.00           C  
ATOM   2757  HB2 TYR A 172     -21.809  -5.993  -0.121  1.00  0.00           H  
ATOM   2758  HB3 TYR A 172     -20.871  -5.160   1.096  1.00  0.00           H  
ATOM   2759  O   TYR A 172     -17.849  -7.593   0.359  1.00  0.00           O  
ATOM   2760  CG  TYR A 172     -20.022  -5.094  -0.849  1.00  0.00           C  
ATOM   2761  CD1 TYR A 172     -19.086  -4.105  -0.491  1.00  0.00           C  
ATOM   2762  HD1 TYR A 172     -18.918  -3.870   0.550  1.00  0.00           H  
ATOM   2763  CD2 TYR A 172     -20.229  -5.410  -2.206  1.00  0.00           C  
ATOM   2764  HD2 TYR A 172     -20.923  -6.189  -2.485  1.00  0.00           H  
ATOM   2765  CE1 TYR A 172     -18.369  -3.419  -1.488  1.00  0.00           C  
ATOM   2766  HE1 TYR A 172     -17.643  -2.667  -1.218  1.00  0.00           H  
ATOM   2767  CE2 TYR A 172     -19.523  -4.713  -3.205  1.00  0.00           C  
ATOM   2768  HE2 TYR A 172     -19.668  -4.944  -4.250  1.00  0.00           H  
ATOM   2769  OH  TYR A 172     -17.960  -2.997  -3.812  1.00  0.00           O  
ATOM   2770  HH  TYR A 172     -17.482  -2.246  -3.451  1.00  0.00           H  
ATOM   2771  CZ  TYR A 172     -18.602  -3.706  -2.849  1.00  0.00           C  
ATOM   2772  N   GLU A 173     -18.371  -6.272   2.084  1.00  0.00           N  
ATOM   2773  H   GLU A 173     -19.106  -5.811   2.600  1.00  0.00           H  
ATOM   2774  CA  GLU A 173     -16.979  -6.077   2.507  1.00  0.00           C  
ATOM   2775  HA  GLU A 173     -16.417  -5.610   1.699  1.00  0.00           H  
ATOM   2776  C   GLU A 173     -16.270  -7.399   2.852  1.00  0.00           C  
ATOM   2777  CB  GLU A 173     -16.942  -5.164   3.736  1.00  0.00           C  
ATOM   2778  HB2 GLU A 173     -17.600  -5.598   4.490  1.00  0.00           H  
ATOM   2779  HB3 GLU A 173     -15.926  -5.161   4.131  1.00  0.00           H  
ATOM   2780  O   GLU A 173     -15.087  -7.551   2.555  1.00  0.00           O  
ATOM   2781  CG  GLU A 173     -17.337  -3.700   3.478  1.00  0.00           C  
ATOM   2782  HG2 GLU A 173     -18.302  -3.648   2.973  1.00  0.00           H  
ATOM   2783  HG3 GLU A 173     -16.593  -3.250   2.821  1.00  0.00           H  
ATOM   2784  CD  GLU A 173     -17.406  -2.910   4.796  1.00  0.00           C  
ATOM   2785  OE1 GLU A 173     -17.350  -1.656   4.786  1.00  0.00           O  
ATOM   2786  OE2 GLU A 173     -17.438  -3.532   5.886  1.00  0.00           O  
ATOM   2787  N   ALA A 174     -16.973  -8.357   3.465  1.00  0.00           N  
ATOM   2788  H   ALA A 174     -17.935  -8.166   3.705  1.00  0.00           H  
ATOM   2789  CA  ALA A 174     -16.437  -9.678   3.792  1.00  0.00           C  
ATOM   2790  HA  ALA A 174     -15.506  -9.556   4.347  1.00  0.00           H  
ATOM   2791  C   ALA A 174     -16.112 -10.515   2.544  1.00  0.00           C  
ATOM   2792  CB  ALA A 174     -17.458 -10.392   4.686  1.00  0.00           C  
ATOM   2793  HB1 ALA A 174     -18.417 -10.464   4.173  1.00  0.00           H  
ATOM   2794  HB2 ALA A 174     -17.117 -11.403   4.907  1.00  0.00           H  
ATOM   2795  HB3 ALA A 174     -17.590  -9.839   5.616  1.00  0.00           H  
ATOM   2796  O   ALA A 174     -15.106 -11.225   2.532  1.00  0.00           O  
ATOM   2797  N   SER A 175     -16.928 -10.413   1.491  1.00  0.00           N  
ATOM   2798  H   SER A 175     -17.754  -9.838   1.582  1.00  0.00           H  
ATOM   2799  CA  SER A 175     -16.775 -11.203   0.262  1.00  0.00           C  
ATOM   2800  HA  SER A 175     -16.792 -12.259   0.534  1.00  0.00           H  
ATOM   2801  C   SER A 175     -15.446 -10.961  -0.468  1.00  0.00           C  
ATOM   2802  CB  SER A 175     -17.965 -10.959  -0.669  1.00  0.00           C  
ATOM   2803  HB2 SER A 175     -17.939 -11.715  -1.454  1.00  0.00           H  
ATOM   2804  HB3 SER A 175     -18.896 -11.077  -0.116  1.00  0.00           H  
ATOM   2805  O   SER A 175     -14.917 -11.870  -1.101  1.00  0.00           O  
ATOM   2806  OG  SER A 175     -17.926  -9.679  -1.273  1.00  0.00           O  
ATOM   2807  HG  SER A 175     -17.917  -8.989  -0.605  1.00  0.00           H  
ATOM   2808  N   TYR A 176     -14.836  -9.782  -0.300  1.00  0.00           N  
ATOM   2809  H   TYR A 176     -15.310  -9.077   0.246  1.00  0.00           H  
ATOM   2810  CA  TYR A 176     -13.538  -9.444  -0.901  1.00  0.00           C  
ATOM   2811  HA  TYR A 176     -13.545  -9.792  -1.933  1.00  0.00           H  
ATOM   2812  C   TYR A 176     -12.332 -10.134  -0.244  1.00  0.00           C  
ATOM   2813  CB  TYR A 176     -13.355  -7.921  -0.928  1.00  0.00           C  
ATOM   2814  HB2 TYR A 176     -13.627  -7.498   0.040  1.00  0.00           H  
ATOM   2815  HB3 TYR A 176     -12.304  -7.690  -1.100  1.00  0.00           H  
ATOM   2816  O   TYR A 176     -11.218 -10.003  -0.750  1.00  0.00           O  
ATOM   2817  CG  TYR A 176     -14.152  -7.259  -2.028  1.00  0.00           C  
ATOM   2818  CD1 TYR A 176     -13.574  -7.054  -3.294  1.00  0.00           C  
ATOM   2819  HD1 TYR A 176     -12.546  -7.336  -3.472  1.00  0.00           H  
ATOM   2820  CD2 TYR A 176     -15.489  -6.899  -1.804  1.00  0.00           C  
ATOM   2821  HD2 TYR A 176     -15.926  -7.065  -0.831  1.00  0.00           H  
ATOM   2822  CE1 TYR A 176     -14.332  -6.481  -4.332  1.00  0.00           C  
ATOM   2823  HE1 TYR A 176     -13.874  -6.301  -5.293  1.00  0.00           H  
ATOM   2824  CE2 TYR A 176     -16.257  -6.338  -2.838  1.00  0.00           C  
ATOM   2825  HE2 TYR A 176     -17.292  -6.081  -2.669  1.00  0.00           H  
ATOM   2826  OH  TYR A 176     -16.388  -5.499  -5.080  1.00  0.00           O  
ATOM   2827  HH  TYR A 176     -15.848  -5.252  -5.835  1.00  0.00           H  
ATOM   2828  CZ  TYR A 176     -15.670  -6.097  -4.096  1.00  0.00           C  
ATOM   2829  N   LEU A 177     -12.534 -10.874   0.853  1.00  0.00           N  
ATOM   2830  H   LEU A 177     -13.473 -10.939   1.217  1.00  0.00           H  
ATOM   2831  CA  LEU A 177     -11.499 -11.709   1.478  1.00  0.00           C  
ATOM   2832  HA  LEU A 177     -10.517 -11.326   1.203  1.00  0.00           H  
ATOM   2833  C   LEU A 177     -11.502 -13.162   0.994  1.00  0.00           C  
ATOM   2834  CB  LEU A 177     -11.622 -11.665   3.008  1.00  0.00           C  
ATOM   2835  HB2 LEU A 177     -12.601 -12.049   3.295  1.00  0.00           H  
ATOM   2836  HB3 LEU A 177     -10.867 -12.328   3.429  1.00  0.00           H  
ATOM   2837  O   LEU A 177     -10.831 -13.998   1.603  1.00  0.00           O  
ATOM   2838  CG  LEU A 177     -11.417 -10.291   3.640  1.00  0.00           C  
ATOM   2839  HG  LEU A 177     -12.272  -9.652   3.423  1.00  0.00           H  
ATOM   2840  CD1 LEU A 177     -11.305 -10.486   5.144  1.00  0.00           C  
ATOM   2841 HD11 LEU A 177     -12.099 -11.152   5.480  1.00  0.00           H  
ATOM   2842 HD12 LEU A 177     -10.335 -10.912   5.401  1.00  0.00           H  
ATOM   2843 HD13 LEU A 177     -11.422  -9.517   5.628  1.00  0.00           H  
ATOM   2844  CD2 LEU A 177     -10.138  -9.612   3.181  1.00  0.00           C  
ATOM   2845 HD21 LEU A 177      -9.975  -8.705   3.762  1.00  0.00           H  
ATOM   2846 HD22 LEU A 177     -10.241  -9.340   2.131  1.00  0.00           H  
ATOM   2847 HD23 LEU A 177      -9.284 -10.281   3.296  1.00  0.00           H  
ATOM   2848  N   GLY A 178     -12.280 -13.490  -0.038  1.00  0.00           N  
ATOM   2849  H   GLY A 178     -12.839 -12.780  -0.488  1.00  0.00           H  
ATOM   2850  CA  GLY A 178     -12.278 -14.832  -0.611  1.00  0.00           C  
ATOM   2851  HA2 GLY A 178     -13.085 -14.933  -1.337  1.00  0.00           H  
ATOM   2852  HA3 GLY A 178     -12.435 -15.553   0.191  1.00  0.00           H  
ATOM   2853  C   GLY A 178     -10.961 -15.186  -1.293  1.00  0.00           C  
ATOM   2854  O   GLY A 178     -10.264 -14.308  -1.808  1.00  0.00           O  
ATOM   2855  N   TRP A 179     -10.642 -16.478  -1.308  1.00  0.00           N  
ATOM   2856  H   TRP A 179     -11.228 -17.121  -0.795  1.00  0.00           H  
ATOM   2857  CA  TRP A 179      -9.592 -17.055  -2.152  1.00  0.00           C  
ATOM   2858  HA  TRP A 179      -9.119 -16.254  -2.719  1.00  0.00           H  
ATOM   2859  C   TRP A 179     -10.173 -18.036  -3.178  1.00  0.00           C  
ATOM   2860  CB  TRP A 179      -8.480 -17.676  -1.302  1.00  0.00           C  
ATOM   2861  HB2 TRP A 179      -7.921 -16.859  -0.844  1.00  0.00           H  
ATOM   2862  HB3 TRP A 179      -7.792 -18.222  -1.947  1.00  0.00           H  
ATOM   2863  O   TRP A 179     -11.377 -18.305  -3.216  1.00  0.00           O  
ATOM   2864  CG  TRP A 179      -8.923 -18.593  -0.217  1.00  0.00           C  
ATOM   2865  CD1 TRP A 179      -9.688 -19.695  -0.368  1.00  0.00           C  
ATOM   2866  HD1 TRP A 179     -10.042 -20.076  -1.314  1.00  0.00           H  
ATOM   2867  CD2 TRP A 179      -8.654 -18.477   1.208  1.00  0.00           C  
ATOM   2868  CE2 TRP A 179      -9.438 -19.454   1.880  1.00  0.00           C  
ATOM   2869  CE3 TRP A 179      -7.860 -17.623   2.002  1.00  0.00           C  
ATOM   2870  HE3 TRP A 179      -7.244 -16.876   1.523  1.00  0.00           H  
ATOM   2871  NE1 TRP A 179     -10.004 -20.203   0.874  1.00  0.00           N  
ATOM   2872  HE1 TRP A 179     -10.649 -20.968   1.012  1.00  0.00           H  
ATOM   2873  CH2 TRP A 179      -8.716 -18.651   4.040  1.00  0.00           C  
ATOM   2874  HH2 TRP A 179      -8.754 -18.679   5.119  1.00  0.00           H  
ATOM   2875  CZ2 TRP A 179      -9.533 -19.498   3.272  1.00  0.00           C  
ATOM   2876  HZ2 TRP A 179     -10.245 -20.170   3.728  1.00  0.00           H  
ATOM   2877  CZ3 TRP A 179      -7.863 -17.734   3.404  1.00  0.00           C  
ATOM   2878  HZ3 TRP A 179      -7.234 -17.082   3.992  1.00  0.00           H  
ATOM   2879  N   LYS A 180      -9.314 -18.565  -4.053  1.00  0.00           N  
ATOM   2880  H   LYS A 180      -8.331 -18.372  -3.926  1.00  0.00           H  
ATOM   2881  CA  LYS A 180      -9.723 -19.455  -5.142  1.00  0.00           C  
ATOM   2882  HA  LYS A 180     -10.418 -18.902  -5.775  1.00  0.00           H  
ATOM   2883  C   LYS A 180     -10.451 -20.691  -4.597  1.00  0.00           C  
ATOM   2884  CB  LYS A 180      -8.485 -19.813  -5.973  1.00  0.00           C  
ATOM   2885  HB2 LYS A 180      -7.969 -18.890  -6.237  1.00  0.00           H  
ATOM   2886  HB3 LYS A 180      -7.810 -20.425  -5.374  1.00  0.00           H  
ATOM   2887  O   LYS A 180      -9.982 -21.344  -3.670  1.00  0.00           O  
ATOM   2888  CG  LYS A 180      -8.850 -20.557  -7.264  1.00  0.00           C  
ATOM   2889  HG2 LYS A 180      -9.580 -19.972  -7.823  1.00  0.00           H  
ATOM   2890  HG3 LYS A 180      -9.279 -21.530  -7.022  1.00  0.00           H  
ATOM   2891  CD  LYS A 180      -7.597 -20.751  -8.122  1.00  0.00           C  
ATOM   2892  HD2 LYS A 180      -7.167 -19.773  -8.335  1.00  0.00           H  
ATOM   2893  HD3 LYS A 180      -6.868 -21.345  -7.570  1.00  0.00           H  
ATOM   2894  CE  LYS A 180      -7.951 -21.447  -9.438  1.00  0.00           C  
ATOM   2895  HE2 LYS A 180      -8.321 -22.449  -9.221  1.00  0.00           H  
ATOM   2896  HE3 LYS A 180      -8.751 -20.883  -9.916  1.00  0.00           H  
ATOM   2897  NZ  LYS A 180      -6.770 -21.504 -10.335  1.00  0.00           N  
ATOM   2898  HZ1 LYS A 180      -7.001 -21.945 -11.213  1.00  0.00           H  
ATOM   2899  HZ2 LYS A 180      -6.005 -21.997  -9.896  1.00  0.00           H  
ATOM   2900  HZ3 LYS A 180      -6.456 -20.565 -10.536  1.00  0.00           H  
ATOM   2901  N   GLY A 181     -11.598 -21.016  -5.196  1.00  0.00           N  
ATOM   2902  H   GLY A 181     -11.943 -20.403  -5.920  1.00  0.00           H  
ATOM   2903  CA  GLY A 181     -12.463 -22.124  -4.771  1.00  0.00           C  
ATOM   2904  HA2 GLY A 181     -12.987 -22.511  -5.644  1.00  0.00           H  
ATOM   2905  HA3 GLY A 181     -11.853 -22.925  -4.353  1.00  0.00           H  
ATOM   2906  C   GLY A 181     -13.524 -21.749  -3.729  1.00  0.00           C  
ATOM   2907  O   GLY A 181     -14.330 -22.604  -3.353  1.00  0.00           O  
ATOM   2908  N   GLU A 182     -13.577 -20.491  -3.278  1.00  0.00           N  
ATOM   2909  H   GLU A 182     -12.875 -19.823  -3.564  1.00  0.00           H  
ATOM   2910  CA  GLU A 182     -14.615 -20.012  -2.359  1.00  0.00           C  
ATOM   2911  HA  GLU A 182     -14.987 -20.892  -1.836  1.00  0.00           H  
ATOM   2912  C   GLU A 182     -15.856 -19.442  -3.050  1.00  0.00           C  
ATOM   2913  CB  GLU A 182     -14.058 -19.102  -1.266  1.00  0.00           C  
ATOM   2914  HB2 GLU A 182     -13.542 -18.247  -1.701  1.00  0.00           H  
ATOM   2915  HB3 GLU A 182     -14.888 -18.743  -0.657  1.00  0.00           H  
ATOM   2916  O   GLU A 182     -16.192 -18.265  -2.922  1.00  0.00           O  
ATOM   2917  CG  GLU A 182     -13.121 -19.897  -0.362  1.00  0.00           C  
ATOM   2918  HG2 GLU A 182     -13.586 -20.847  -0.097  1.00  0.00           H  
ATOM   2919  HG3 GLU A 182     -12.203 -20.120  -0.904  1.00  0.00           H  
ATOM   2920  CD  GLU A 182     -12.833 -19.119   0.913  1.00  0.00           C  
ATOM   2921  OE1 GLU A 182     -13.096 -19.675   2.007  1.00  0.00           O  
ATOM   2922  OE2 GLU A 182     -12.379 -17.957   0.837  1.00  0.00           O  
ATOM   2923  N   ASN A 183     -16.578 -20.322  -3.746  1.00  0.00           N  
ATOM   2924  H   ASN A 183     -16.172 -21.236  -3.888  1.00  0.00           H  
ATOM   2925  CA  ASN A 183     -17.739 -19.956  -4.560  1.00  0.00           C  
ATOM   2926  HA  ASN A 183     -17.407 -19.270  -5.339  1.00  0.00           H  
ATOM   2927  C   ASN A 183     -18.860 -19.242  -3.776  1.00  0.00           C  
ATOM   2928  CB  ASN A 183     -18.296 -21.225  -5.229  1.00  0.00           C  
ATOM   2929  HB2 ASN A 183     -19.152 -20.945  -5.842  1.00  0.00           H  
ATOM   2930  HB3 ASN A 183     -18.650 -21.909  -4.457  1.00  0.00           H  
ATOM   2931  O   ASN A 183     -19.549 -18.402  -4.345  1.00  0.00           O  
ATOM   2932  CG  ASN A 183     -17.309 -21.961  -6.121  1.00  0.00           C  
ATOM   2933  ND2 ASN A 183     -17.633 -23.173  -6.503  1.00  0.00           N  
ATOM   2934 HD21 ASN A 183     -16.980 -23.616  -7.133  1.00  0.00           H  
ATOM   2935 HD22 ASN A 183     -18.555 -23.532  -6.297  1.00  0.00           H  
ATOM   2936  OD1 ASN A 183     -16.234 -21.508  -6.468  1.00  0.00           O  
ATOM   2937  N   ILE A 184     -19.038 -19.515  -2.475  1.00  0.00           N  
ATOM   2938  H   ILE A 184     -18.363 -20.102  -2.007  1.00  0.00           H  
ATOM   2939  CA  ILE A 184     -20.069 -18.841  -1.660  1.00  0.00           C  
ATOM   2940  HA  ILE A 184     -21.023 -18.910  -2.182  1.00  0.00           H  
ATOM   2941  C   ILE A 184     -19.739 -17.354  -1.510  1.00  0.00           C  
ATOM   2942  CB  ILE A 184     -20.227 -19.497  -0.265  1.00  0.00           C  
ATOM   2943  HB  ILE A 184     -19.283 -19.408   0.273  1.00  0.00           H  
ATOM   2944  O   ILE A 184     -20.642 -16.522  -1.477  1.00  0.00           O  
ATOM   2945  CG1 ILE A 184     -20.573 -20.996  -0.409  1.00  0.00           C  
ATOM   2946 HG12 ILE A 184     -21.519 -21.100  -0.940  1.00  0.00           H  
ATOM   2947 HG13 ILE A 184     -19.800 -21.486  -1.000  1.00  0.00           H  
ATOM   2948  CG2 ILE A 184     -21.280 -18.767   0.591  1.00  0.00           C  
ATOM   2949 HG21 ILE A 184     -22.237 -18.756   0.069  1.00  0.00           H  
ATOM   2950 HG22 ILE A 184     -21.402 -19.258   1.556  1.00  0.00           H  
ATOM   2951 HG23 ILE A 184     -20.969 -17.741   0.787  1.00  0.00           H  
ATOM   2952  CD1 ILE A 184     -20.662 -21.753   0.919  1.00  0.00           C  
ATOM   2953 HD11 ILE A 184     -20.690 -22.822   0.705  1.00  0.00           H  
ATOM   2954 HD12 ILE A 184     -19.793 -21.535   1.539  1.00  0.00           H  
ATOM   2955 HD13 ILE A 184     -21.575 -21.476   1.446  1.00  0.00           H  
ATOM   2956  N   LEU A 185     -18.454 -16.997  -1.425  1.00  0.00           N  
ATOM   2957  H   LEU A 185     -17.746 -17.702  -1.572  1.00  0.00           H  
ATOM   2958  CA  LEU A 185     -18.036 -15.597  -1.342  1.00  0.00           C  
ATOM   2959  HA  LEU A 185     -18.692 -15.075  -0.645  1.00  0.00           H  
ATOM   2960  C   LEU A 185     -18.188 -14.891  -2.688  1.00  0.00           C  
ATOM   2961  CB  LEU A 185     -16.596 -15.497  -0.830  1.00  0.00           C  
ATOM   2962  HB2 LEU A 185     -15.946 -16.034  -1.521  1.00  0.00           H  
ATOM   2963  HB3 LEU A 185     -16.288 -14.451  -0.832  1.00  0.00           H  
ATOM   2964  O   LEU A 185     -18.599 -13.734  -2.705  1.00  0.00           O  
ATOM   2965  CG  LEU A 185     -16.420 -16.067   0.582  1.00  0.00           C  
ATOM   2966  HG  LEU A 185     -16.788 -17.092   0.609  1.00  0.00           H  
ATOM   2967  CD1 LEU A 185     -14.944 -16.098   0.935  1.00  0.00           C  
ATOM   2968 HD11 LEU A 185     -14.785 -16.758   1.787  1.00  0.00           H  
ATOM   2969 HD12 LEU A 185     -14.572 -15.094   1.140  1.00  0.00           H  
ATOM   2970 HD13 LEU A 185     -14.396 -16.527   0.096  1.00  0.00           H  
ATOM   2971  CD2 LEU A 185     -17.138 -15.253   1.659  1.00  0.00           C  
ATOM   2972 HD21 LEU A 185     -18.215 -15.265   1.487  1.00  0.00           H  
ATOM   2973 HD22 LEU A 185     -16.774 -14.226   1.664  1.00  0.00           H  
ATOM   2974 HD23 LEU A 185     -16.934 -15.717   2.624  1.00  0.00           H  
ATOM   2975  N   ASP A 186     -17.942 -15.587  -3.799  1.00  0.00           N  
ATOM   2976  H   ASP A 186     -17.566 -16.520  -3.714  1.00  0.00           H  
ATOM   2977  CA  ASP A 186     -18.215 -15.061  -5.141  1.00  0.00           C  
ATOM   2978  HA  ASP A 186     -17.708 -14.103  -5.255  1.00  0.00           H  
ATOM   2979  C   ASP A 186     -19.717 -14.795  -5.344  1.00  0.00           C  
ATOM   2980  CB  ASP A 186     -17.665 -16.032  -6.201  1.00  0.00           C  
ATOM   2981  HB2 ASP A 186     -18.058 -15.739  -7.175  1.00  0.00           H  
ATOM   2982  HB3 ASP A 186     -18.010 -17.045  -5.992  1.00  0.00           H  
ATOM   2983  O   ASP A 186     -20.116 -13.706  -5.772  1.00  0.00           O  
ATOM   2984  CG  ASP A 186     -16.137 -16.012  -6.291  1.00  0.00           C  
ATOM   2985  OD1 ASP A 186     -15.542 -14.937  -6.056  1.00  0.00           O  
ATOM   2986  OD2 ASP A 186     -15.525 -17.024  -6.701  1.00  0.00           O  
ATOM   2987  N   GLU A 187     -20.570 -15.740  -4.942  1.00  0.00           N  
ATOM   2988  H   GLU A 187     -20.191 -16.629  -4.647  1.00  0.00           H  
ATOM   2989  CA  GLU A 187     -22.026 -15.572  -4.930  1.00  0.00           C  
ATOM   2990  HA  GLU A 187     -22.372 -15.335  -5.936  1.00  0.00           H  
ATOM   2991  C   GLU A 187     -22.458 -14.424  -4.006  1.00  0.00           C  
ATOM   2992  CB  GLU A 187     -22.697 -16.872  -4.470  1.00  0.00           C  
ATOM   2993  HB2 GLU A 187     -23.743 -16.661  -4.245  1.00  0.00           H  
ATOM   2994  HB3 GLU A 187     -22.213 -17.209  -3.553  1.00  0.00           H  
ATOM   2995  O   GLU A 187     -23.291 -13.599  -4.389  1.00  0.00           O  
ATOM   2996  CG  GLU A 187     -22.651 -17.997  -5.516  1.00  0.00           C  
ATOM   2997  HG2 GLU A 187     -21.636 -18.099  -5.899  1.00  0.00           H  
ATOM   2998  HG3 GLU A 187     -23.294 -17.719  -6.352  1.00  0.00           H  
ATOM   2999  CD  GLU A 187     -23.118 -19.343  -4.934  1.00  0.00           C  
ATOM   3000  OE1 GLU A 187     -22.795 -20.385  -5.550  1.00  0.00           O  
ATOM   3001  OE2 GLU A 187     -23.791 -19.329  -3.873  1.00  0.00           O  
ATOM   3002  N   ALA A 188     -21.865 -14.318  -2.811  1.00  0.00           N  
ATOM   3003  H   ALA A 188     -21.217 -15.044  -2.539  1.00  0.00           H  
ATOM   3004  CA  ALA A 188     -22.136 -13.240  -1.865  1.00  0.00           C  
ATOM   3005  HA  ALA A 188     -23.205 -13.229  -1.651  1.00  0.00           H  
ATOM   3006  C   ALA A 188     -21.749 -11.871  -2.439  1.00  0.00           C  
ATOM   3007  CB  ALA A 188     -21.379 -13.501  -0.558  1.00  0.00           C  
ATOM   3008  HB1 ALA A 188     -21.654 -14.473  -0.150  1.00  0.00           H  
ATOM   3009  HB2 ALA A 188     -21.627 -12.724   0.165  1.00  0.00           H  
ATOM   3010  HB3 ALA A 188     -20.304 -13.482  -0.737  1.00  0.00           H  
ATOM   3011  O   ALA A 188     -22.514 -10.910  -2.309  1.00  0.00           O  
ATOM   3012  N   LYS A 189     -20.592 -11.773  -3.106  1.00  0.00           N  
ATOM   3013  H   LYS A 189     -20.009 -12.596  -3.156  1.00  0.00           H  
ATOM   3014  CA  LYS A 189     -20.122 -10.557  -3.782  1.00  0.00           C  
ATOM   3015  HA  LYS A 189     -20.047  -9.749  -3.054  1.00  0.00           H  
ATOM   3016  C   LYS A 189     -21.119 -10.129  -4.856  1.00  0.00           C  
ATOM   3017  CB  LYS A 189     -18.721 -10.809  -4.374  1.00  0.00           C  
ATOM   3018  HB2 LYS A 189     -18.050 -11.161  -3.591  1.00  0.00           H  
ATOM   3019  HB3 LYS A 189     -18.784 -11.592  -5.129  1.00  0.00           H  
ATOM   3020  O   LYS A 189     -21.561  -8.978  -4.857  1.00  0.00           O  
ATOM   3021  CG  LYS A 189     -18.107  -9.551  -5.011  1.00  0.00           C  
ATOM   3022  HG2 LYS A 189     -17.975  -8.782  -4.250  1.00  0.00           H  
ATOM   3023  HG3 LYS A 189     -18.778  -9.173  -5.781  1.00  0.00           H  
ATOM   3024  CD  LYS A 189     -16.751  -9.872  -5.659  1.00  0.00           C  
ATOM   3025  HD2 LYS A 189     -16.867 -10.733  -6.317  1.00  0.00           H  
ATOM   3026  HD3 LYS A 189     -16.023 -10.117  -4.885  1.00  0.00           H  
ATOM   3027  CE  LYS A 189     -16.260  -8.675  -6.486  1.00  0.00           C  
ATOM   3028  HE2 LYS A 189     -17.071  -8.353  -7.140  1.00  0.00           H  
ATOM   3029  HE3 LYS A 189     -16.028  -7.854  -5.808  1.00  0.00           H  
ATOM   3030  NZ  LYS A 189     -15.077  -9.005  -7.322  1.00  0.00           N  
ATOM   3031  HZ1 LYS A 189     -15.260  -9.728  -8.004  1.00  0.00           H  
ATOM   3032  HZ2 LYS A 189     -14.829  -8.259  -7.956  1.00  0.00           H  
ATOM   3033  HZ3 LYS A 189     -14.265  -9.281  -6.789  1.00  0.00           H  
ATOM   3034  N   ALA A 190     -21.530 -11.049  -5.729  1.00  0.00           N  
ATOM   3035  H   ALA A 190     -21.127 -11.973  -5.674  1.00  0.00           H  
ATOM   3036  CA  ALA A 190     -22.496 -10.769  -6.792  1.00  0.00           C  
ATOM   3037  HA  ALA A 190     -22.122  -9.939  -7.392  1.00  0.00           H  
ATOM   3038  C   ALA A 190     -23.872 -10.358  -6.234  1.00  0.00           C  
ATOM   3039  CB  ALA A 190     -22.591 -12.007  -7.693  1.00  0.00           C  
ATOM   3040  HB1 ALA A 190     -23.280 -11.816  -8.515  1.00  0.00           H  
ATOM   3041  HB2 ALA A 190     -21.608 -12.242  -8.102  1.00  0.00           H  
ATOM   3042  HB3 ALA A 190     -22.943 -12.864  -7.119  1.00  0.00           H  
ATOM   3043  O   ALA A 190     -24.438  -9.338  -6.644  1.00  0.00           O  
ATOM   3044  N   PHE A 191     -24.386 -11.109  -5.255  1.00  0.00           N  
ATOM   3045  H   PHE A 191     -23.876 -11.935  -4.976  1.00  0.00           H  
ATOM   3046  CA  PHE A 191     -25.668 -10.854  -4.596  1.00  0.00           C  
ATOM   3047  HA  PHE A 191     -26.463 -10.869  -5.342  1.00  0.00           H  
ATOM   3048  C   PHE A 191     -25.704  -9.483  -3.914  1.00  0.00           C  
ATOM   3049  CB  PHE A 191     -25.934 -11.973  -3.577  1.00  0.00           C  
ATOM   3050  HB2 PHE A 191     -26.096 -12.910  -4.111  1.00  0.00           H  
ATOM   3051  HB3 PHE A 191     -25.053 -12.104  -2.950  1.00  0.00           H  
ATOM   3052  O   PHE A 191     -26.587  -8.665  -4.187  1.00  0.00           O  
ATOM   3053  CG  PHE A 191     -27.127 -11.705  -2.681  1.00  0.00           C  
ATOM   3054  CD1 PHE A 191     -26.936 -11.331  -1.337  1.00  0.00           C  
ATOM   3055  HD1 PHE A 191     -25.938 -11.269  -0.929  1.00  0.00           H  
ATOM   3056  CD2 PHE A 191     -28.430 -11.813  -3.199  1.00  0.00           C  
ATOM   3057  HD2 PHE A 191     -28.584 -12.120  -4.223  1.00  0.00           H  
ATOM   3058  CE1 PHE A 191     -28.045 -11.056  -0.517  1.00  0.00           C  
ATOM   3059  HE1 PHE A 191     -27.900 -10.784   0.518  1.00  0.00           H  
ATOM   3060  CE2 PHE A 191     -29.536 -11.545  -2.377  1.00  0.00           C  
ATOM   3061  HE2 PHE A 191     -30.538 -11.652  -2.766  1.00  0.00           H  
ATOM   3062  CZ  PHE A 191     -29.345 -11.161  -1.041  1.00  0.00           C  
ATOM   3063  HZ  PHE A 191     -30.207 -10.963  -0.420  1.00  0.00           H  
ATOM   3064  N   THR A 192     -24.720  -9.199  -3.060  1.00  0.00           N  
ATOM   3065  H   THR A 192     -24.003  -9.892  -2.903  1.00  0.00           H  
ATOM   3066  CA  THR A 192     -24.669  -7.940  -2.307  1.00  0.00           C  
ATOM   3067  HA  THR A 192     -25.630  -7.794  -1.815  1.00  0.00           H  
ATOM   3068  C   THR A 192     -24.448  -6.741  -3.218  1.00  0.00           C  
ATOM   3069  CB  THR A 192     -23.589  -7.946  -1.227  1.00  0.00           C  
ATOM   3070  HB  THR A 192     -23.553  -6.947  -0.793  1.00  0.00           H  
ATOM   3071  O   THR A 192     -25.128  -5.731  -3.045  1.00  0.00           O  
ATOM   3072  CG2 THR A 192     -23.891  -8.929  -0.106  1.00  0.00           C  
ATOM   3073 HG21 THR A 192     -24.002  -9.942  -0.490  1.00  0.00           H  
ATOM   3074 HG22 THR A 192     -23.065  -8.900   0.605  1.00  0.00           H  
ATOM   3075 HG23 THR A 192     -24.808  -8.632   0.404  1.00  0.00           H  
ATOM   3076  OG1 THR A 192     -22.331  -8.262  -1.769  1.00  0.00           O  
ATOM   3077  HG1 THR A 192     -22.303  -9.210  -1.921  1.00  0.00           H  
ATOM   3078  N   THR A 193     -23.592  -6.857  -4.239  1.00  0.00           N  
ATOM   3079  H   THR A 193     -23.027  -7.693  -4.295  1.00  0.00           H  
ATOM   3080  CA  THR A 193     -23.399  -5.802  -5.247  1.00  0.00           C  
ATOM   3081  HA  THR A 193     -23.023  -4.907  -4.751  1.00  0.00           H  
ATOM   3082  C   THR A 193     -24.721  -5.450  -5.925  1.00  0.00           C  
ATOM   3083  CB  THR A 193     -22.379  -6.226  -6.314  1.00  0.00           C  
ATOM   3084  HB  THR A 193     -22.721  -7.127  -6.822  1.00  0.00           H  
ATOM   3085  O   THR A 193     -25.051  -4.270  -6.058  1.00  0.00           O  
ATOM   3086  CG2 THR A 193     -22.123  -5.130  -7.351  1.00  0.00           C  
ATOM   3087 HG21 THR A 193     -23.015  -4.969  -7.955  1.00  0.00           H  
ATOM   3088 HG22 THR A 193     -21.308  -5.443  -8.003  1.00  0.00           H  
ATOM   3089 HG23 THR A 193     -21.841  -4.207  -6.843  1.00  0.00           H  
ATOM   3090  OG1 THR A 193     -21.140  -6.482  -5.712  1.00  0.00           O  
ATOM   3091  HG1 THR A 193     -21.177  -7.363  -5.333  1.00  0.00           H  
ATOM   3092  N   LYS A 194     -25.510  -6.460  -6.314  1.00  0.00           N  
ATOM   3093  H   LYS A 194     -25.186  -7.405  -6.165  1.00  0.00           H  
ATOM   3094  CA  LYS A 194     -26.825  -6.262  -6.934  1.00  0.00           C  
ATOM   3095  HA  LYS A 194     -26.706  -5.589  -7.783  1.00  0.00           H  
ATOM   3096  C   LYS A 194     -27.812  -5.579  -5.980  1.00  0.00           C  
ATOM   3097  CB  LYS A 194     -27.340  -7.612  -7.453  1.00  0.00           C  
ATOM   3098  HB2 LYS A 194     -26.600  -8.032  -8.134  1.00  0.00           H  
ATOM   3099  HB3 LYS A 194     -27.454  -8.298  -6.613  1.00  0.00           H  
ATOM   3100  O   LYS A 194     -28.372  -4.550  -6.359  1.00  0.00           O  
ATOM   3101  CG  LYS A 194     -28.682  -7.489  -8.188  1.00  0.00           C  
ATOM   3102  HG2 LYS A 194     -28.561  -6.858  -9.069  1.00  0.00           H  
ATOM   3103  HG3 LYS A 194     -29.428  -7.044  -7.530  1.00  0.00           H  
ATOM   3104  CD  LYS A 194     -29.171  -8.878  -8.610  1.00  0.00           C  
ATOM   3105  HD2 LYS A 194     -29.230  -9.514  -7.727  1.00  0.00           H  
ATOM   3106  HD3 LYS A 194     -28.457  -9.311  -9.310  1.00  0.00           H  
ATOM   3107  CE  LYS A 194     -30.553  -8.787  -9.264  1.00  0.00           C  
ATOM   3108  HE2 LYS A 194     -31.231  -8.283  -8.576  1.00  0.00           H  
ATOM   3109  HE3 LYS A 194     -30.472  -8.180 -10.165  1.00  0.00           H  
ATOM   3110  NZ  LYS A 194     -31.071 -10.140  -9.591  1.00  0.00           N  
ATOM   3111  HZ1 LYS A 194     -30.442 -10.617 -10.221  1.00  0.00           H  
ATOM   3112  HZ2 LYS A 194     -31.149 -10.699  -8.754  1.00  0.00           H  
ATOM   3113  HZ3 LYS A 194     -31.982 -10.085 -10.023  1.00  0.00           H  
ATOM   3114  N   CYS A 195     -28.008  -6.100  -4.760  1.00  0.00           N  
ATOM   3115  H   CYS A 195     -27.524  -6.949  -4.507  1.00  0.00           H  
ATOM   3116  CA  CYS A 195     -28.938  -5.486  -3.798  1.00  0.00           C  
ATOM   3117  HA  CYS A 195     -29.935  -5.457  -4.237  1.00  0.00           H  
ATOM   3118  C   CYS A 195     -28.516  -4.039  -3.475  1.00  0.00           C  
ATOM   3119  CB  CYS A 195     -29.021  -6.257  -2.466  1.00  0.00           C  
ATOM   3120  HB2 CYS A 195     -28.013  -6.290  -2.052  1.00  0.00           H  
ATOM   3121  HB3 CYS A 195     -29.621  -5.650  -1.788  1.00  0.00           H  
ATOM   3122  O   CYS A 195     -29.337  -3.126  -3.564  1.00  0.00           O  
ATOM   3123  SG  CYS A 195     -29.677  -7.951  -2.333  1.00  0.00           S  
ATOM   3124  N   LEU A 196     -27.239  -3.800  -3.146  1.00  0.00           N  
ATOM   3125  H   LEU A 196     -26.587  -4.570  -3.131  1.00  0.00           H  
ATOM   3126  CA  LEU A 196     -26.750  -2.479  -2.737  1.00  0.00           C  
ATOM   3127  HA  LEU A 196     -27.380  -2.110  -1.928  1.00  0.00           H  
ATOM   3128  C   LEU A 196     -26.868  -1.449  -3.869  1.00  0.00           C  
ATOM   3129  CB  LEU A 196     -25.301  -2.586  -2.225  1.00  0.00           C  
ATOM   3130  HB2 LEU A 196     -24.703  -3.081  -2.990  1.00  0.00           H  
ATOM   3131  HB3 LEU A 196     -24.904  -1.579  -2.098  1.00  0.00           H  
ATOM   3132  O   LEU A 196     -27.343  -0.342  -3.620  1.00  0.00           O  
ATOM   3133  CG  LEU A 196     -25.125  -3.336  -0.889  1.00  0.00           C  
ATOM   3134  HG  LEU A 196     -25.567  -4.330  -0.957  1.00  0.00           H  
ATOM   3135  CD1 LEU A 196     -23.634  -3.488  -0.587  1.00  0.00           C  
ATOM   3136 HD11 LEU A 196     -23.168  -2.511  -0.457  1.00  0.00           H  
ATOM   3137 HD12 LEU A 196     -23.143  -4.010  -1.408  1.00  0.00           H  
ATOM   3138 HD13 LEU A 196     -23.502  -4.080   0.318  1.00  0.00           H  
ATOM   3139  CD2 LEU A 196     -25.779  -2.607   0.288  1.00  0.00           C  
ATOM   3140 HD21 LEU A 196     -25.417  -1.581   0.344  1.00  0.00           H  
ATOM   3141 HD22 LEU A 196     -26.863  -2.605   0.172  1.00  0.00           H  
ATOM   3142 HD23 LEU A 196     -25.535  -3.118   1.220  1.00  0.00           H  
ATOM   3143  N   LYS A 197     -26.538  -1.811  -5.118  1.00  0.00           N  
ATOM   3144  H   LYS A 197     -26.147  -2.730  -5.271  1.00  0.00           H  
ATOM   3145  CA  LYS A 197     -26.743  -0.924  -6.281  1.00  0.00           C  
ATOM   3146  HA  LYS A 197     -26.234   0.022  -6.094  1.00  0.00           H  
ATOM   3147  C   LYS A 197     -28.216  -0.567  -6.499  1.00  0.00           C  
ATOM   3148  CB  LYS A 197     -26.160  -1.547  -7.558  1.00  0.00           C  
ATOM   3149  HB2 LYS A 197     -26.450  -2.596  -7.624  1.00  0.00           H  
ATOM   3150  HB3 LYS A 197     -26.578  -1.027  -8.420  1.00  0.00           H  
ATOM   3151  O   LYS A 197     -28.497   0.551  -6.911  1.00  0.00           O  
ATOM   3152  CG  LYS A 197     -24.632  -1.411  -7.622  1.00  0.00           C  
ATOM   3153  HG2 LYS A 197     -24.178  -1.918  -6.771  1.00  0.00           H  
ATOM   3154  HG3 LYS A 197     -24.370  -0.354  -7.575  1.00  0.00           H  
ATOM   3155  CD  LYS A 197     -24.079  -2.003  -8.927  1.00  0.00           C  
ATOM   3156  HD2 LYS A 197     -24.550  -1.504  -9.774  1.00  0.00           H  
ATOM   3157  HD3 LYS A 197     -24.312  -3.067  -8.962  1.00  0.00           H  
ATOM   3158  CE  LYS A 197     -22.560  -1.797  -8.988  1.00  0.00           C  
ATOM   3159  HE2 LYS A 197     -22.350  -0.730  -8.910  1.00  0.00           H  
ATOM   3160  HE3 LYS A 197     -22.109  -2.281  -8.122  1.00  0.00           H  
ATOM   3161  NZ  LYS A 197     -21.962  -2.339 -10.237  1.00  0.00           N  
ATOM   3162  HZ1 LYS A 197     -20.964  -2.183 -10.236  1.00  0.00           H  
ATOM   3163  HZ2 LYS A 197     -22.348  -1.886 -11.053  1.00  0.00           H  
ATOM   3164  HZ3 LYS A 197     -22.114  -3.335 -10.307  1.00  0.00           H  
ATOM   3165  N   SER A 198     -29.144  -1.479  -6.208  1.00  0.00           N  
ATOM   3166  H   SER A 198     -28.840  -2.402  -5.931  1.00  0.00           H  
ATOM   3167  CA  SER A 198     -30.585  -1.212  -6.338  1.00  0.00           C  
ATOM   3168  HA  SER A 198     -30.743  -0.626  -7.244  1.00  0.00           H  
ATOM   3169  C   SER A 198     -31.180  -0.389  -5.187  1.00  0.00           C  
ATOM   3170  CB  SER A 198     -31.349  -2.526  -6.517  1.00  0.00           C  
ATOM   3171  HB2 SER A 198     -30.905  -3.080  -7.345  1.00  0.00           H  
ATOM   3172  HB3 SER A 198     -32.382  -2.300  -6.780  1.00  0.00           H  
ATOM   3173  O   SER A 198     -32.192   0.281  -5.373  1.00  0.00           O  
ATOM   3174  OG  SER A 198     -31.346  -3.346  -5.362  1.00  0.00           O  
ATOM   3175  HG  SER A 198     -30.602  -3.139  -4.792  1.00  0.00           H  
ATOM   3176  N   ALA A 199     -30.563  -0.432  -4.003  1.00  0.00           N  
ATOM   3177  H   ALA A 199     -29.757  -1.032  -3.902  1.00  0.00           H  
ATOM   3178  CA  ALA A 199     -31.128   0.151  -2.789  1.00  0.00           C  
ATOM   3179  HA  ALA A 199     -32.197   0.309  -2.928  1.00  0.00           H  
ATOM   3180  C   ALA A 199     -30.525   1.511  -2.407  1.00  0.00           C  
ATOM   3181  CB  ALA A 199     -30.960  -0.870  -1.657  1.00  0.00           C  
ATOM   3182  HB1 ALA A 199     -31.449  -1.806  -1.925  1.00  0.00           H  
ATOM   3183  HB2 ALA A 199     -29.902  -1.057  -1.473  1.00  0.00           H  
ATOM   3184  HB3 ALA A 199     -31.418  -0.485  -0.745  1.00  0.00           H  
ATOM   3185  O   ALA A 199     -31.190   2.274  -1.709  1.00  0.00           O  
ATOM   3186  N   TRP A 200     -29.285   1.821  -2.814  1.00  0.00           N  
ATOM   3187  H   TRP A 200     -28.784   1.154  -3.384  1.00  0.00           H  
ATOM   3188  CA  TRP A 200     -28.498   2.865  -2.141  1.00  0.00           C  
ATOM   3189  HA  TRP A 200     -28.474   2.585  -1.088  1.00  0.00           H  
ATOM   3190  C   TRP A 200     -29.106   4.276  -2.180  1.00  0.00           C  
ATOM   3191  CB  TRP A 200     -27.044   2.874  -2.626  1.00  0.00           C  
ATOM   3192  HB2 TRP A 200     -26.454   3.438  -1.904  1.00  0.00           H  
ATOM   3193  HB3 TRP A 200     -26.654   1.857  -2.631  1.00  0.00           H  
ATOM   3194  O   TRP A 200     -28.952   5.019  -1.213  1.00  0.00           O  
ATOM   3195  CG  TRP A 200     -26.827   3.491  -3.968  1.00  0.00           C  
ATOM   3196  CD1 TRP A 200     -26.968   2.865  -5.154  1.00  0.00           C  
ATOM   3197  HD1 TRP A 200     -27.253   1.829  -5.266  1.00  0.00           H  
ATOM   3198  CD2 TRP A 200     -26.538   4.886  -4.283  1.00  0.00           C  
ATOM   3199  CE2 TRP A 200     -26.513   5.029  -5.701  1.00  0.00           C  
ATOM   3200  CE3 TRP A 200     -26.365   6.054  -3.508  1.00  0.00           C  
ATOM   3201  HE3 TRP A 200     -26.434   5.982  -2.433  1.00  0.00           H  
ATOM   3202  NE1 TRP A 200     -26.785   3.767  -6.183  1.00  0.00           N  
ATOM   3203  HE1 TRP A 200     -26.996   3.558  -7.148  1.00  0.00           H  
ATOM   3204  CH2 TRP A 200     -26.174   7.417  -5.527  1.00  0.00           C  
ATOM   3205  HH2 TRP A 200     -26.123   8.385  -6.002  1.00  0.00           H  
ATOM   3206  CZ2 TRP A 200     -26.329   6.270  -6.322  1.00  0.00           C  
ATOM   3207  HZ2 TRP A 200     -26.411   6.356  -7.396  1.00  0.00           H  
ATOM   3208  CZ3 TRP A 200     -26.189   7.309  -4.123  1.00  0.00           C  
ATOM   3209  HZ3 TRP A 200     -26.133   8.198  -3.513  1.00  0.00           H  
ATOM   3210  N   GLU A 201     -29.833   4.630  -3.242  1.00  0.00           N  
ATOM   3211  H   GLU A 201     -29.880   3.996  -4.027  1.00  0.00           H  
ATOM   3212  CA  GLU A 201     -30.510   5.933  -3.365  1.00  0.00           C  
ATOM   3213  HA  GLU A 201     -29.812   6.722  -3.083  1.00  0.00           H  
ATOM   3214  C   GLU A 201     -31.727   6.071  -2.434  1.00  0.00           C  
ATOM   3215  CB  GLU A 201     -30.934   6.173  -4.824  1.00  0.00           C  
ATOM   3216  HB2 GLU A 201     -31.472   7.119  -4.880  1.00  0.00           H  
ATOM   3217  HB3 GLU A 201     -31.600   5.369  -5.139  1.00  0.00           H  
ATOM   3218  O   GLU A 201     -32.123   7.185  -2.098  1.00  0.00           O  
ATOM   3219  CG  GLU A 201     -29.722   6.243  -5.765  1.00  0.00           C  
ATOM   3220  HG2 GLU A 201     -29.025   6.979  -5.364  1.00  0.00           H  
ATOM   3221  HG3 GLU A 201     -29.235   5.267  -5.771  1.00  0.00           H  
ATOM   3222  CD  GLU A 201     -30.072   6.615  -7.213  1.00  0.00           C  
ATOM   3223  OE1 GLU A 201     -29.148   7.090  -7.916  1.00  0.00           O  
ATOM   3224  OE2 GLU A 201     -31.237   6.405  -7.618  1.00  0.00           O  
ATOM   3225  N   ASN A 202     -32.294   4.949  -1.977  1.00  0.00           N  
ATOM   3226  H   ASN A 202     -31.859   4.072  -2.224  1.00  0.00           H  
ATOM   3227  CA  ASN A 202     -33.504   4.893  -1.152  1.00  0.00           C  
ATOM   3228  HA  ASN A 202     -33.993   5.867  -1.181  1.00  0.00           H  
ATOM   3229  C   ASN A 202     -33.218   4.606   0.335  1.00  0.00           C  
ATOM   3230  CB  ASN A 202     -34.469   3.866  -1.771  1.00  0.00           C  
ATOM   3231  HB2 ASN A 202     -35.356   3.777  -1.143  1.00  0.00           H  
ATOM   3232  HB3 ASN A 202     -33.983   2.892  -1.811  1.00  0.00           H  
ATOM   3233  O   ASN A 202     -34.151   4.427   1.120  1.00  0.00           O  
ATOM   3234  CG  ASN A 202     -34.937   4.274  -3.156  1.00  0.00           C  
ATOM   3235  ND2 ASN A 202     -34.837   3.401  -4.131  1.00  0.00           N  
ATOM   3236 HD21 ASN A 202     -34.384   2.510  -3.989  1.00  0.00           H  
ATOM   3237 HD22 ASN A 202     -35.071   3.749  -5.050  1.00  0.00           H  
ATOM   3238  OD1 ASN A 202     -35.410   5.373  -3.381  1.00  0.00           O  
ATOM   3239  N   ILE A 203     -31.946   4.551   0.746  1.00  0.00           N  
ATOM   3240  H   ILE A 203     -31.220   4.732   0.067  1.00  0.00           H  
ATOM   3241  CA  ILE A 203     -31.568   4.358   2.153  1.00  0.00           C  
ATOM   3242  HA  ILE A 203     -32.151   3.528   2.554  1.00  0.00           H  
ATOM   3243  C   ILE A 203     -31.925   5.626   2.946  1.00  0.00           C  
ATOM   3244  CB  ILE A 203     -30.071   3.996   2.289  1.00  0.00           C  
ATOM   3245  HB  ILE A 203     -29.493   4.791   1.818  1.00  0.00           H  
ATOM   3246  O   ILE A 203     -31.384   6.702   2.697  1.00  0.00           O  
ATOM   3247  CG1 ILE A 203     -29.729   2.671   1.576  1.00  0.00           C  
ATOM   3248 HG12 ILE A 203     -30.163   2.673   0.577  1.00  0.00           H  
ATOM   3249 HG13 ILE A 203     -30.167   1.839   2.127  1.00  0.00           H  
ATOM   3250  CG2 ILE A 203     -29.676   3.894   3.777  1.00  0.00           C  
ATOM   3251 HG21 ILE A 203     -29.838   4.849   4.277  1.00  0.00           H  
ATOM   3252 HG22 ILE A 203     -30.262   3.121   4.274  1.00  0.00           H  
ATOM   3253 HG23 ILE A 203     -28.615   3.667   3.882  1.00  0.00           H  
ATOM   3254  CD1 ILE A 203     -28.218   2.444   1.414  1.00  0.00           C  
ATOM   3255 HD11 ILE A 203     -28.050   1.499   0.898  1.00  0.00           H  
ATOM   3256 HD12 ILE A 203     -27.708   2.415   2.377  1.00  0.00           H  
ATOM   3257 HD13 ILE A 203     -27.788   3.254   0.825  1.00  0.00           H  
ATOM   3258  N   SER A 204     -32.810   5.493   3.938  1.00  0.00           N  
ATOM   3259  H   SER A 204     -33.229   4.587   4.091  1.00  0.00           H  
ATOM   3260  CA  SER A 204     -33.269   6.605   4.788  1.00  0.00           C  
ATOM   3261  HA  SER A 204     -33.654   7.400   4.150  1.00  0.00           H  
ATOM   3262  C   SER A 204     -32.150   7.204   5.650  1.00  0.00           C  
ATOM   3263  CB  SER A 204     -34.404   6.108   5.692  1.00  0.00           C  
ATOM   3264  HB2 SER A 204     -35.263   5.846   5.074  1.00  0.00           H  
ATOM   3265  HB3 SER A 204     -34.692   6.900   6.383  1.00  0.00           H  
ATOM   3266  O   SER A 204     -32.076   8.418   5.852  1.00  0.00           O  
ATOM   3267  OG  SER A 204     -33.985   4.963   6.417  1.00  0.00           O  
ATOM   3268  HG  SER A 204     -34.669   4.696   7.035  1.00  0.00           H  
ATOM   3269  N   GLU A 205     -31.258   6.355   6.154  1.00  0.00           N  
ATOM   3270  H   GLU A 205     -31.422   5.370   6.003  1.00  0.00           H  
ATOM   3271  CA  GLU A 205     -30.112   6.750   6.963  1.00  0.00           C  
ATOM   3272  HA  GLU A 205     -30.420   7.535   7.654  1.00  0.00           H  
ATOM   3273  C   GLU A 205     -28.984   7.306   6.082  1.00  0.00           C  
ATOM   3274  CB  GLU A 205     -29.640   5.559   7.802  1.00  0.00           C  
ATOM   3275  HB2 GLU A 205     -29.473   4.698   7.155  1.00  0.00           H  
ATOM   3276  HB3 GLU A 205     -28.696   5.833   8.274  1.00  0.00           H  
ATOM   3277  O   GLU A 205     -28.228   6.564   5.455  1.00  0.00           O  
ATOM   3278  CG  GLU A 205     -30.664   5.187   8.884  1.00  0.00           C  
ATOM   3279  HG2 GLU A 205     -30.839   6.057   9.518  1.00  0.00           H  
ATOM   3280  HG3 GLU A 205     -31.608   4.917   8.411  1.00  0.00           H  
ATOM   3281  CD  GLU A 205     -30.168   4.025   9.749  1.00  0.00           C  
ATOM   3282  OE1 GLU A 205     -30.965   3.100  10.010  1.00  0.00           O  
ATOM   3283  OE2 GLU A 205     -28.991   4.096  10.165  1.00  0.00           O  
ATOM   3284  N   LYS A 206     -28.837   8.637   6.054  1.00  0.00           N  
ATOM   3285  H   LYS A 206     -29.564   9.179   6.499  1.00  0.00           H  
ATOM   3286  CA  LYS A 206     -27.856   9.329   5.195  1.00  0.00           C  
ATOM   3287  HA  LYS A 206     -28.105   9.123   4.154  1.00  0.00           H  
ATOM   3288  C   LYS A 206     -26.414   8.847   5.387  1.00  0.00           C  
ATOM   3289  CB  LYS A 206     -27.909  10.844   5.438  1.00  0.00           C  
ATOM   3290  HB2 LYS A 206     -27.093  11.307   4.883  1.00  0.00           H  
ATOM   3291  HB3 LYS A 206     -27.756  11.047   6.498  1.00  0.00           H  
ATOM   3292  O   LYS A 206     -25.684   8.711   4.407  1.00  0.00           O  
ATOM   3293  CG  LYS A 206     -29.226  11.479   4.977  1.00  0.00           C  
ATOM   3294  HG2 LYS A 206     -29.390  11.245   3.925  1.00  0.00           H  
ATOM   3295  HG3 LYS A 206     -30.054  11.081   5.564  1.00  0.00           H  
ATOM   3296  CD  LYS A 206     -29.159  13.001   5.155  1.00  0.00           C  
ATOM   3297  HD2 LYS A 206     -29.001  13.230   6.209  1.00  0.00           H  
ATOM   3298  HD3 LYS A 206     -28.324  13.392   4.574  1.00  0.00           H  
ATOM   3299  CE  LYS A 206     -30.464  13.642   4.675  1.00  0.00           C  
ATOM   3300  HE2 LYS A 206     -30.618  13.375   3.630  1.00  0.00           H  
ATOM   3301  HE3 LYS A 206     -31.289  13.219   5.248  1.00  0.00           H  
ATOM   3302  NZ  LYS A 206     -30.429  15.118   4.831  1.00  0.00           N  
ATOM   3303  HZ1 LYS A 206     -31.297  15.524   4.510  1.00  0.00           H  
ATOM   3304  HZ2 LYS A 206     -30.296  15.365   5.801  1.00  0.00           H  
ATOM   3305  HZ3 LYS A 206     -29.672  15.510   4.290  1.00  0.00           H  
ATOM   3306  N   TRP A 207     -26.002   8.593   6.631  1.00  0.00           N  
ATOM   3307  H   TRP A 207     -26.661   8.688   7.391  1.00  0.00           H  
ATOM   3308  CA  TRP A 207     -24.655   8.102   6.938  1.00  0.00           C  
ATOM   3309  HA  TRP A 207     -23.922   8.769   6.483  1.00  0.00           H  
ATOM   3310  C   TRP A 207     -24.429   6.703   6.337  1.00  0.00           C  
ATOM   3311  CB  TRP A 207     -24.432   8.128   8.460  1.00  0.00           C  
ATOM   3312  HB2 TRP A 207     -24.664   9.122   8.843  1.00  0.00           H  
ATOM   3313  HB3 TRP A 207     -23.373   7.955   8.649  1.00  0.00           H  
ATOM   3314  O   TRP A 207     -23.385   6.446   5.735  1.00  0.00           O  
ATOM   3315  CG  TRP A 207     -25.212   7.108   9.235  1.00  0.00           C  
ATOM   3316  CD1 TRP A 207     -26.428   7.281   9.808  1.00  0.00           C  
ATOM   3317  HD1 TRP A 207     -26.990   8.203   9.816  1.00  0.00           H  
ATOM   3318  CD2 TRP A 207     -24.854   5.709   9.472  1.00  0.00           C  
ATOM   3319  CE2 TRP A 207     -25.924   5.085  10.171  1.00  0.00           C  
ATOM   3320  CE3 TRP A 207     -23.750   4.894   9.137  1.00  0.00           C  
ATOM   3321  HE3 TRP A 207     -22.895   5.338   8.647  1.00  0.00           H  
ATOM   3322  NE1 TRP A 207     -26.859   6.076  10.336  1.00  0.00           N  
ATOM   3323  HE1 TRP A 207     -27.795   5.860  10.647  1.00  0.00           H  
ATOM   3324  CH2 TRP A 207     -24.803   2.946  10.170  1.00  0.00           C  
ATOM   3325  HH2 TRP A 207     -24.773   1.901  10.444  1.00  0.00           H  
ATOM   3326  CZ2 TRP A 207     -25.914   3.729  10.513  1.00  0.00           C  
ATOM   3327  HZ2 TRP A 207     -26.763   3.300  11.023  1.00  0.00           H  
ATOM   3328  CZ3 TRP A 207     -23.723   3.530   9.487  1.00  0.00           C  
ATOM   3329  HZ3 TRP A 207     -22.847   2.937   9.267  1.00  0.00           H  
ATOM   3330  N   LEU A 208     -25.440   5.830   6.396  1.00  0.00           N  
ATOM   3331  H   LEU A 208     -26.276   6.090   6.899  1.00  0.00           H  
ATOM   3332  CA  LEU A 208     -25.382   4.490   5.822  1.00  0.00           C  
ATOM   3333  HA  LEU A 208     -24.448   4.031   6.146  1.00  0.00           H  
ATOM   3334  C   LEU A 208     -25.373   4.543   4.291  1.00  0.00           C  
ATOM   3335  CB  LEU A 208     -26.554   3.663   6.376  1.00  0.00           C  
ATOM   3336  HB2 LEU A 208     -27.491   4.130   6.071  1.00  0.00           H  
ATOM   3337  HB3 LEU A 208     -26.510   3.683   7.465  1.00  0.00           H  
ATOM   3338  O   LEU A 208     -24.562   3.862   3.665  1.00  0.00           O  
ATOM   3339  CG  LEU A 208     -26.575   2.196   5.911  1.00  0.00           C  
ATOM   3340  HG  LEU A 208     -26.684   2.157   4.827  1.00  0.00           H  
ATOM   3341  CD1 LEU A 208     -25.306   1.434   6.302  1.00  0.00           C  
ATOM   3342 HD11 LEU A 208     -25.142   1.519   7.376  1.00  0.00           H  
ATOM   3343 HD12 LEU A 208     -25.408   0.384   6.029  1.00  0.00           H  
ATOM   3344 HD13 LEU A 208     -24.446   1.840   5.768  1.00  0.00           H  
ATOM   3345  CD2 LEU A 208     -27.773   1.487   6.539  1.00  0.00           C  
ATOM   3346 HD21 LEU A 208     -27.780   0.434   6.255  1.00  0.00           H  
ATOM   3347 HD22 LEU A 208     -27.725   1.565   7.626  1.00  0.00           H  
ATOM   3348 HD23 LEU A 208     -28.697   1.954   6.200  1.00  0.00           H  
ATOM   3349  N   ALA A 209     -26.193   5.407   3.685  1.00  0.00           N  
ATOM   3350  H   ALA A 209     -26.864   5.905   4.252  1.00  0.00           H  
ATOM   3351  CA  ALA A 209     -26.183   5.649   2.241  1.00  0.00           C  
ATOM   3352  HA  ALA A 209     -26.435   4.720   1.729  1.00  0.00           H  
ATOM   3353  C   ALA A 209     -24.794   6.095   1.748  1.00  0.00           C  
ATOM   3354  CB  ALA A 209     -27.249   6.701   1.909  1.00  0.00           C  
ATOM   3355  HB1 ALA A 209     -26.932   7.686   2.252  1.00  0.00           H  
ATOM   3356  HB2 ALA A 209     -27.409   6.732   0.832  1.00  0.00           H  
ATOM   3357  HB3 ALA A 209     -28.192   6.456   2.399  1.00  0.00           H  
ATOM   3358  O   ALA A 209     -24.283   5.582   0.749  1.00  0.00           O  
ATOM   3359  N   LYS A 210     -24.143   6.999   2.495  1.00  0.00           N  
ATOM   3360  H   LYS A 210     -24.634   7.388   3.287  1.00  0.00           H  
ATOM   3361  CA  LYS A 210     -22.775   7.463   2.219  1.00  0.00           C  
ATOM   3362  HA  LYS A 210     -22.746   7.860   1.204  1.00  0.00           H  
ATOM   3363  C   LYS A 210     -21.767   6.310   2.266  1.00  0.00           C  
ATOM   3364  CB  LYS A 210     -22.422   8.592   3.206  1.00  0.00           C  
ATOM   3365  HB2 LYS A 210     -22.345   8.180   4.212  1.00  0.00           H  
ATOM   3366  HB3 LYS A 210     -23.229   9.325   3.202  1.00  0.00           H  
ATOM   3367  O   LYS A 210     -20.942   6.204   1.361  1.00  0.00           O  
ATOM   3368  CG  LYS A 210     -21.109   9.319   2.868  1.00  0.00           C  
ATOM   3369  HG2 LYS A 210     -20.292   8.599   2.827  1.00  0.00           H  
ATOM   3370  HG3 LYS A 210     -21.206   9.804   1.896  1.00  0.00           H  
ATOM   3371  CD  LYS A 210     -20.789  10.374   3.942  1.00  0.00           C  
ATOM   3372  HD2 LYS A 210     -21.628  11.064   4.031  1.00  0.00           H  
ATOM   3373  HD3 LYS A 210     -20.658   9.866   4.897  1.00  0.00           H  
ATOM   3374  CE  LYS A 210     -19.515  11.169   3.615  1.00  0.00           C  
ATOM   3375  HE2 LYS A 210     -18.696  10.471   3.439  1.00  0.00           H  
ATOM   3376  HE3 LYS A 210     -19.681  11.733   2.698  1.00  0.00           H  
ATOM   3377  NZ  LYS A 210     -19.152  12.093   4.725  1.00  0.00           N  
ATOM   3378  HZ1 LYS A 210     -18.819  11.574   5.525  1.00  0.00           H  
ATOM   3379  HZ2 LYS A 210     -19.945  12.629   5.046  1.00  0.00           H  
ATOM   3380  HZ3 LYS A 210     -18.399  12.714   4.462  1.00  0.00           H  
ATOM   3381  N   ARG A 211     -21.855   5.421   3.264  1.00  0.00           N  
ATOM   3382  H   ARG A 211     -22.551   5.584   3.978  1.00  0.00           H  
ATOM   3383  CA  ARG A 211     -20.979   4.238   3.374  1.00  0.00           C  
ATOM   3384  HA  ARG A 211     -19.942   4.553   3.262  1.00  0.00           H  
ATOM   3385  C   ARG A 211     -21.204   3.227   2.256  1.00  0.00           C  
ATOM   3386  CB  ARG A 211     -21.142   3.558   4.740  1.00  0.00           C  
ATOM   3387  HB2 ARG A 211     -22.196   3.375   4.946  1.00  0.00           H  
ATOM   3388  HB3 ARG A 211     -20.625   2.599   4.706  1.00  0.00           H  
ATOM   3389  O   ARG A 211     -20.230   2.721   1.709  1.00  0.00           O  
ATOM   3390  CG  ARG A 211     -20.528   4.398   5.867  1.00  0.00           C  
ATOM   3391  HG2 ARG A 211     -21.071   5.339   5.958  1.00  0.00           H  
ATOM   3392  HG3 ARG A 211     -19.488   4.627   5.634  1.00  0.00           H  
ATOM   3393  CD  ARG A 211     -20.575   3.679   7.214  1.00  0.00           C  
ATOM   3394  HD2 ARG A 211     -21.598   3.361   7.414  1.00  0.00           H  
ATOM   3395  HD3 ARG A 211     -20.285   4.401   7.977  1.00  0.00           H  
ATOM   3396  NE  ARG A 211     -19.660   2.520   7.272  1.00  0.00           N  
ATOM   3397  HE  ARG A 211     -19.214   2.223   6.416  1.00  0.00           H  
ATOM   3398  NH1 ARG A 211     -19.861   2.186   9.535  1.00  0.00           N  
ATOM   3399 HH11 ARG A 211     -20.239   3.114   9.664  1.00  0.00           H  
ATOM   3400 HH12 ARG A 211     -19.570   1.720  10.382  1.00  0.00           H  
ATOM   3401  NH2 ARG A 211     -18.587   0.810   8.325  1.00  0.00           N  
ATOM   3402 HH21 ARG A 211     -18.343   0.324   9.176  1.00  0.00           H  
ATOM   3403 HH22 ARG A 211     -18.157   0.527   7.456  1.00  0.00           H  
ATOM   3404  CZ  ARG A 211     -19.379   1.845   8.373  1.00  0.00           C  
ATOM   3405  N   VAL A 212     -22.456   2.967   1.881  1.00  0.00           N  
ATOM   3406  H   VAL A 212     -23.211   3.392   2.400  1.00  0.00           H  
ATOM   3407  CA  VAL A 212     -22.775   2.068   0.762  1.00  0.00           C  
ATOM   3408  HA  VAL A 212     -22.280   1.111   0.930  1.00  0.00           H  
ATOM   3409  C   VAL A 212     -22.215   2.618  -0.547  1.00  0.00           C  
ATOM   3410  CB  VAL A 212     -24.290   1.810   0.663  1.00  0.00           C  
ATOM   3411  HB  VAL A 212     -24.827   2.758   0.668  1.00  0.00           H  
ATOM   3412  O   VAL A 212     -21.526   1.893  -1.262  1.00  0.00           O  
ATOM   3413  CG1 VAL A 212     -24.653   1.047  -0.616  1.00  0.00           C  
ATOM   3414 HG11 VAL A 212     -25.707   0.769  -0.599  1.00  0.00           H  
ATOM   3415 HG12 VAL A 212     -24.041   0.149  -0.700  1.00  0.00           H  
ATOM   3416 HG13 VAL A 212     -24.485   1.673  -1.492  1.00  0.00           H  
ATOM   3417  CG2 VAL A 212     -24.756   0.964   1.855  1.00  0.00           C  
ATOM   3418 HG21 VAL A 212     -24.556   1.480   2.794  1.00  0.00           H  
ATOM   3419 HG22 VAL A 212     -24.235   0.006   1.862  1.00  0.00           H  
ATOM   3420 HG23 VAL A 212     -25.828   0.784   1.784  1.00  0.00           H  
ATOM   3421  N   LYS A 213     -22.437   3.906  -0.835  1.00  0.00           N  
ATOM   3422  H   LYS A 213     -23.024   4.446  -0.217  1.00  0.00           H  
ATOM   3423  CA  LYS A 213     -21.880   4.554  -2.030  1.00  0.00           C  
ATOM   3424  HA  LYS A 213     -22.233   4.019  -2.911  1.00  0.00           H  
ATOM   3425  C   LYS A 213     -20.351   4.469  -2.057  1.00  0.00           C  
ATOM   3426  CB  LYS A 213     -22.378   6.004  -2.095  1.00  0.00           C  
ATOM   3427  HB2 LYS A 213     -22.011   6.558  -1.231  1.00  0.00           H  
ATOM   3428  HB3 LYS A 213     -23.468   6.004  -2.072  1.00  0.00           H  
ATOM   3429  O   LYS A 213     -19.779   4.141  -3.091  1.00  0.00           O  
ATOM   3430  CG  LYS A 213     -21.907   6.690  -3.385  1.00  0.00           C  
ATOM   3431  HG2 LYS A 213     -22.266   6.120  -4.242  1.00  0.00           H  
ATOM   3432  HG3 LYS A 213     -20.818   6.716  -3.411  1.00  0.00           H  
ATOM   3433  CD  LYS A 213     -22.427   8.126  -3.484  1.00  0.00           C  
ATOM   3434  HD2 LYS A 213     -22.064   8.703  -2.634  1.00  0.00           H  
ATOM   3435  HD3 LYS A 213     -23.517   8.112  -3.480  1.00  0.00           H  
ATOM   3436  CE  LYS A 213     -21.915   8.735  -4.793  1.00  0.00           C  
ATOM   3437  HE2 LYS A 213     -22.238   8.096  -5.616  1.00  0.00           H  
ATOM   3438  HE3 LYS A 213     -20.825   8.725  -4.781  1.00  0.00           H  
ATOM   3439  NZ  LYS A 213     -22.417  10.115  -4.999  1.00  0.00           N  
ATOM   3440  HZ1 LYS A 213     -23.426  10.112  -5.039  1.00  0.00           H  
ATOM   3441  HZ2 LYS A 213     -22.108  10.721  -4.252  1.00  0.00           H  
ATOM   3442  HZ3 LYS A 213     -22.068  10.478  -5.874  1.00  0.00           H  
ATOM   3443  N   HIS A 214     -19.699   4.728  -0.923  1.00  0.00           N  
ATOM   3444  H   HIS A 214     -20.234   5.020  -0.117  1.00  0.00           H  
ATOM   3445  CA  HIS A 214     -18.243   4.638  -0.793  1.00  0.00           C  
ATOM   3446  HA  HIS A 214     -17.771   5.279  -1.539  1.00  0.00           H  
ATOM   3447  C   HIS A 214     -17.717   3.218  -1.035  1.00  0.00           C  
ATOM   3448  CB  HIS A 214     -17.844   5.149   0.591  1.00  0.00           C  
ATOM   3449  HB2 HIS A 214     -18.259   6.147   0.725  1.00  0.00           H  
ATOM   3450  HB3 HIS A 214     -18.257   4.498   1.362  1.00  0.00           H  
ATOM   3451  O   HIS A 214     -16.777   3.034  -1.804  1.00  0.00           O  
ATOM   3452  CG  HIS A 214     -16.356   5.243   0.771  1.00  0.00           C  
ATOM   3453  CD2 HIS A 214     -15.605   4.507   1.637  1.00  0.00           C  
ATOM   3454  HD2 HIS A 214     -15.951   3.748   2.323  1.00  0.00           H  
ATOM   3455  ND1 HIS A 214     -15.546   6.181   0.136  1.00  0.00           N  
ATOM   3456  CE1 HIS A 214     -14.323   6.014   0.669  1.00  0.00           C  
ATOM   3457  HE1 HIS A 214     -13.462   6.625   0.439  1.00  0.00           H  
ATOM   3458  NE2 HIS A 214     -14.331   5.013   1.563  1.00  0.00           N  
ATOM   3459  HE2 HIS A 214     -13.560   4.761   2.166  1.00  0.00           H  
ATOM   3460  N   ALA A 215     -18.349   2.200  -0.449  1.00  0.00           N  
ATOM   3461  H   ALA A 215     -19.113   2.398   0.181  1.00  0.00           H  
ATOM   3462  CA  ALA A 215     -17.941   0.804  -0.616  1.00  0.00           C  
ATOM   3463  HA  ALA A 215     -16.875   0.726  -0.407  1.00  0.00           H  
ATOM   3464  C   ALA A 215     -18.163   0.273  -2.046  1.00  0.00           C  
ATOM   3465  CB  ALA A 215     -18.703  -0.030   0.418  1.00  0.00           C  
ATOM   3466  HB1 ALA A 215     -18.381  -1.070   0.365  1.00  0.00           H  
ATOM   3467  HB2 ALA A 215     -18.495   0.350   1.418  1.00  0.00           H  
ATOM   3468  HB3 ALA A 215     -19.774   0.024   0.224  1.00  0.00           H  
ATOM   3469  O   ALA A 215     -17.372  -0.540  -2.526  1.00  0.00           O  
ATOM   3470  N   LEU A 216     -19.217   0.731  -2.732  1.00  0.00           N  
ATOM   3471  H   LEU A 216     -19.860   1.353  -2.262  1.00  0.00           H  
ATOM   3472  CA  LEU A 216     -19.498   0.369  -4.127  1.00  0.00           C  
ATOM   3473  HA  LEU A 216     -19.366  -0.706  -4.248  1.00  0.00           H  
ATOM   3474  C   LEU A 216     -18.537   1.021  -5.133  1.00  0.00           C  
ATOM   3475  CB  LEU A 216     -20.947   0.750  -4.480  1.00  0.00           C  
ATOM   3476  HB2 LEU A 216     -21.053   0.732  -5.565  1.00  0.00           H  
ATOM   3477  HB3 LEU A 216     -21.123   1.775  -4.154  1.00  0.00           H  
ATOM   3478  O   LEU A 216     -18.382   0.483  -6.226  1.00  0.00           O  
ATOM   3479  CG  LEU A 216     -22.035  -0.163  -3.888  1.00  0.00           C  
ATOM   3480  HG  LEU A 216     -21.943  -0.207  -2.803  1.00  0.00           H  
ATOM   3481  CD1 LEU A 216     -23.404   0.424  -4.244  1.00  0.00           C  
ATOM   3482 HD11 LEU A 216     -23.522   0.482  -5.326  1.00  0.00           H  
ATOM   3483 HD12 LEU A 216     -23.490   1.426  -3.823  1.00  0.00           H  
ATOM   3484 HD13 LEU A 216     -24.197  -0.195  -3.826  1.00  0.00           H  
ATOM   3485  CD2 LEU A 216     -21.969  -1.588  -4.446  1.00  0.00           C  
ATOM   3486 HD21 LEU A 216     -22.820  -2.168  -4.090  1.00  0.00           H  
ATOM   3487 HD22 LEU A 216     -21.970  -1.568  -5.536  1.00  0.00           H  
ATOM   3488 HD23 LEU A 216     -21.060  -2.081  -4.099  1.00  0.00           H  
ATOM   3489  N   ALA A 217     -17.923   2.160  -4.791  1.00  0.00           N  
ATOM   3490  H   ALA A 217     -18.142   2.583  -3.900  1.00  0.00           H  
ATOM   3491  CA  ALA A 217     -16.914   2.803  -5.636  1.00  0.00           C  
ATOM   3492  HA  ALA A 217     -17.265   2.812  -6.667  1.00  0.00           H  
ATOM   3493  C   ALA A 217     -15.593   2.017  -5.620  1.00  0.00           C  
ATOM   3494  CB  ALA A 217     -16.734   4.256  -5.178  1.00  0.00           C  
ATOM   3495  HB1 ALA A 217     -16.392   4.292  -4.144  1.00  0.00           H  
ATOM   3496  HB2 ALA A 217     -15.991   4.742  -5.812  1.00  0.00           H  
ATOM   3497  HB3 ALA A 217     -17.680   4.791  -5.264  1.00  0.00           H  
ATOM   3498  O   ALA A 217     -15.089   1.629  -6.667  1.00  0.00           O  
ATOM   3499  N   LEU A 218     -15.092   1.710  -4.421  1.00  0.00           N  
ATOM   3500  H   LEU A 218     -15.596   2.025  -3.604  1.00  0.00           H  
ATOM   3501  CA  LEU A 218     -13.942   0.835  -4.209  1.00  0.00           C  
ATOM   3502  HA  LEU A 218     -13.918   0.125  -5.035  1.00  0.00           H  
ATOM   3503  C   LEU A 218     -14.151   0.088  -2.876  1.00  0.00           C  
ATOM   3504  CB  LEU A 218     -12.644   1.672  -4.260  1.00  0.00           C  
ATOM   3505  HB2 LEU A 218     -12.645   2.276  -5.167  1.00  0.00           H  
ATOM   3506  HB3 LEU A 218     -12.643   2.361  -3.415  1.00  0.00           H  
ATOM   3507  O   LEU A 218     -14.451   0.720  -1.853  1.00  0.00           O  
ATOM   3508  CG  LEU A 218     -11.326   0.883  -4.212  1.00  0.00           C  
ATOM   3509  HG  LEU A 218     -11.373   0.151  -3.406  1.00  0.00           H  
ATOM   3510  CD1 LEU A 218     -11.034   0.176  -5.536  1.00  0.00           C  
ATOM   3511 HD11 LEU A 218     -10.137  -0.436  -5.440  1.00  0.00           H  
ATOM   3512 HD12 LEU A 218     -10.859   0.918  -6.314  1.00  0.00           H  
ATOM   3513 HD13 LEU A 218     -11.874  -0.441  -5.858  1.00  0.00           H  
ATOM   3514  CD2 LEU A 218     -10.154   1.828  -3.943  1.00  0.00           C  
ATOM   3515 HD21 LEU A 218      -9.240   1.253  -3.797  1.00  0.00           H  
ATOM   3516 HD22 LEU A 218     -10.343   2.442  -3.063  1.00  0.00           H  
ATOM   3517 HD23 LEU A 218     -10.019   2.501  -4.790  1.00  0.00           H  
ATOM   3518  N   PRO A 219     -14.043  -1.250  -2.857  1.00  0.00           N  
ATOM   3519  CA  PRO A 219     -14.331  -2.055  -1.676  1.00  0.00           C  
ATOM   3520  HA  PRO A 219     -15.321  -1.808  -1.293  1.00  0.00           H  
ATOM   3521  C   PRO A 219     -13.291  -1.812  -0.580  1.00  0.00           C  
ATOM   3522  CB  PRO A 219     -14.319  -3.503  -2.170  1.00  0.00           C  
ATOM   3523  HB2 PRO A 219     -14.022  -4.210  -1.395  1.00  0.00           H  
ATOM   3524  HB3 PRO A 219     -15.303  -3.751  -2.567  1.00  0.00           H  
ATOM   3525  O   PRO A 219     -12.109  -1.634  -0.863  1.00  0.00           O  
ATOM   3526  CG  PRO A 219     -13.304  -3.442  -3.308  1.00  0.00           C  
ATOM   3527  HG2 PRO A 219     -13.412  -4.237  -4.046  1.00  0.00           H  
ATOM   3528  HG3 PRO A 219     -12.298  -3.451  -2.890  1.00  0.00           H  
ATOM   3529  CD  PRO A 219     -13.596  -2.097  -3.947  1.00  0.00           C  
ATOM   3530  HD2 PRO A 219     -14.387  -2.197  -4.690  1.00  0.00           H  
ATOM   3531  HD3 PRO A 219     -12.680  -1.719  -4.401  1.00  0.00           H  
ATOM   3532  N   LEU A 220     -13.717  -1.871   0.687  1.00  0.00           N  
ATOM   3533  H   LEU A 220     -14.706  -2.007   0.845  1.00  0.00           H  
ATOM   3534  CA  LEU A 220     -12.867  -1.582   1.851  1.00  0.00           C  
ATOM   3535  HA  LEU A 220     -12.636  -0.517   1.852  1.00  0.00           H  
ATOM   3536  C   LEU A 220     -11.532  -2.342   1.832  1.00  0.00           C  
ATOM   3537  CB  LEU A 220     -13.656  -1.933   3.126  1.00  0.00           C  
ATOM   3538  HB2 LEU A 220     -13.936  -2.986   3.079  1.00  0.00           H  
ATOM   3539  HB3 LEU A 220     -14.572  -1.344   3.149  1.00  0.00           H  
ATOM   3540  O   LEU A 220     -10.494  -1.769   2.144  1.00  0.00           O  
ATOM   3541  CG  LEU A 220     -12.877  -1.696   4.437  1.00  0.00           C  
ATOM   3542  HG  LEU A 220     -11.930  -2.235   4.420  1.00  0.00           H  
ATOM   3543  CD1 LEU A 220     -12.597  -0.213   4.673  1.00  0.00           C  
ATOM   3544 HD11 LEU A 220     -11.921   0.166   3.907  1.00  0.00           H  
ATOM   3545 HD12 LEU A 220     -12.113  -0.073   5.640  1.00  0.00           H  
ATOM   3546 HD13 LEU A 220     -13.520   0.367   4.648  1.00  0.00           H  
ATOM   3547  CD2 LEU A 220     -13.691  -2.258   5.598  1.00  0.00           C  
ATOM   3548 HD21 LEU A 220     -13.227  -1.993   6.548  1.00  0.00           H  
ATOM   3549 HD22 LEU A 220     -14.705  -1.860   5.551  1.00  0.00           H  
ATOM   3550 HD23 LEU A 220     -13.741  -3.344   5.518  1.00  0.00           H  
ATOM   3551  N   HIS A 221     -11.547  -3.622   1.445  1.00  0.00           N  
ATOM   3552  H   HIS A 221     -12.426  -4.028   1.156  1.00  0.00           H  
ATOM   3553  CA  HIS A 221     -10.338  -4.451   1.405  1.00  0.00           C  
ATOM   3554  HA  HIS A 221      -9.867  -4.429   2.388  1.00  0.00           H  
ATOM   3555  C   HIS A 221      -9.281  -3.949   0.411  1.00  0.00           C  
ATOM   3556  CB  HIS A 221     -10.721  -5.900   1.088  1.00  0.00           C  
ATOM   3557  HB2 HIS A 221     -11.476  -6.241   1.797  1.00  0.00           H  
ATOM   3558  HB3 HIS A 221     -11.140  -5.949   0.083  1.00  0.00           H  
ATOM   3559  O   HIS A 221      -8.099  -4.237   0.584  1.00  0.00           O  
ATOM   3560  CG  HIS A 221      -9.537  -6.825   1.178  1.00  0.00           C  
ATOM   3561  CD2 HIS A 221      -9.138  -7.700   0.214  1.00  0.00           C  
ATOM   3562  HD2 HIS A 221      -9.620  -7.886  -0.735  1.00  0.00           H  
ATOM   3563  ND1 HIS A 221      -8.659  -6.903   2.268  1.00  0.00           N  
ATOM   3564  CE1 HIS A 221      -7.770  -7.858   1.935  1.00  0.00           C  
ATOM   3565  HE1 HIS A 221      -6.965  -8.208   2.565  1.00  0.00           H  
ATOM   3566  NE2 HIS A 221      -8.030  -8.342   0.711  1.00  0.00           N  
ATOM   3567  HE2 HIS A 221      -7.545  -9.112   0.272  1.00  0.00           H  
ATOM   3568  N   TRP A 222      -9.680  -3.178  -0.599  1.00  0.00           N  
ATOM   3569  H   TRP A 222     -10.656  -2.927  -0.664  1.00  0.00           H  
ATOM   3570  CA  TRP A 222      -8.790  -2.609  -1.614  1.00  0.00           C  
ATOM   3571  HA  TRP A 222      -7.862  -3.179  -1.648  1.00  0.00           H  
ATOM   3572  C   TRP A 222      -8.391  -1.157  -1.322  1.00  0.00           C  
ATOM   3573  CB  TRP A 222      -9.448  -2.743  -2.989  1.00  0.00           C  
ATOM   3574  HB2 TRP A 222     -10.386  -2.188  -2.985  1.00  0.00           H  
ATOM   3575  HB3 TRP A 222      -8.805  -2.258  -3.724  1.00  0.00           H  
ATOM   3576  O   TRP A 222      -7.610  -0.581  -2.075  1.00  0.00           O  
ATOM   3577  CG  TRP A 222      -9.711  -4.136  -3.486  1.00  0.00           C  
ATOM   3578  CD1 TRP A 222      -9.357  -5.301  -2.890  1.00  0.00           C  
ATOM   3579  HD1 TRP A 222      -8.802  -5.391  -1.968  1.00  0.00           H  
ATOM   3580  CD2 TRP A 222     -10.317  -4.516  -4.756  1.00  0.00           C  
ATOM   3581  CE2 TRP A 222     -10.321  -5.939  -4.852  1.00  0.00           C  
ATOM   3582  CE3 TRP A 222     -10.822  -3.796  -5.859  1.00  0.00           C  
ATOM   3583  HE3 TRP A 222     -10.800  -2.716  -5.840  1.00  0.00           H  
ATOM   3584  NE1 TRP A 222      -9.734  -6.366  -3.683  1.00  0.00           N  
ATOM   3585  HE1 TRP A 222      -9.432  -7.314  -3.510  1.00  0.00           H  
ATOM   3586  CH2 TRP A 222     -11.306  -5.868  -7.060  1.00  0.00           C  
ATOM   3587  HH2 TRP A 222     -11.662  -6.367  -7.949  1.00  0.00           H  
ATOM   3588  CZ2 TRP A 222     -10.803  -6.616  -5.981  1.00  0.00           C  
ATOM   3589  HZ2 TRP A 222     -10.751  -7.693  -6.034  1.00  0.00           H  
ATOM   3590  CZ3 TRP A 222     -11.314  -4.463  -6.996  1.00  0.00           C  
ATOM   3591  HZ3 TRP A 222     -11.680  -3.893  -7.837  1.00  0.00           H  
ATOM   3592  N   ARG A 223      -8.870  -0.562  -0.222  1.00  0.00           N  
ATOM   3593  H   ARG A 223      -9.457  -1.100   0.400  1.00  0.00           H  
ATOM   3594  CA  ARG A 223      -8.554   0.823   0.150  1.00  0.00           C  
ATOM   3595  HA  ARG A 223      -8.378   1.385  -0.767  1.00  0.00           H  
ATOM   3596  C   ARG A 223      -7.276   0.922   0.973  1.00  0.00           C  
ATOM   3597  CB  ARG A 223      -9.734   1.471   0.889  1.00  0.00           C  
ATOM   3598  HB2 ARG A 223     -10.018   0.867   1.751  1.00  0.00           H  
ATOM   3599  HB3 ARG A 223      -9.426   2.455   1.242  1.00  0.00           H  
ATOM   3600  O   ARG A 223      -7.015   0.097   1.845  1.00  0.00           O  
ATOM   3601  CG  ARG A 223     -10.932   1.644  -0.049  1.00  0.00           C  
ATOM   3602  HG2 ARG A 223     -10.589   2.164  -0.943  1.00  0.00           H  
ATOM   3603  HG3 ARG A 223     -11.326   0.670  -0.340  1.00  0.00           H  
ATOM   3604  CD  ARG A 223     -12.047   2.468   0.594  1.00  0.00           C  
ATOM   3605  HD2 ARG A 223     -11.627   3.408   0.951  1.00  0.00           H  
ATOM   3606  HD3 ARG A 223     -12.452   1.932   1.452  1.00  0.00           H  
ATOM   3607  NE  ARG A 223     -13.124   2.750  -0.372  1.00  0.00           N  
ATOM   3608  HE  ARG A 223     -13.882   2.087  -0.442  1.00  0.00           H  
ATOM   3609  NH1 ARG A 223     -12.113   4.490  -1.494  1.00  0.00           N  
ATOM   3610 HH11 ARG A 223     -12.089   5.088  -2.308  1.00  0.00           H  
ATOM   3611 HH12 ARG A 223     -11.292   4.391  -0.915  1.00  0.00           H  
ATOM   3612  NH2 ARG A 223     -14.162   3.878  -2.054  1.00  0.00           N  
ATOM   3613 HH21 ARG A 223     -14.121   4.559  -2.798  1.00  0.00           H  
ATOM   3614 HH22 ARG A 223     -15.006   3.347  -1.891  1.00  0.00           H  
ATOM   3615  CZ  ARG A 223     -13.133   3.704  -1.285  1.00  0.00           C  
ATOM   3616  N   VAL A 224      -6.507   1.983   0.734  1.00  0.00           N  
ATOM   3617  H   VAL A 224      -6.773   2.606  -0.015  1.00  0.00           H  
ATOM   3618  CA  VAL A 224      -5.338   2.336   1.552  1.00  0.00           C  
ATOM   3619  HA  VAL A 224      -4.672   1.474   1.596  1.00  0.00           H  
ATOM   3620  C   VAL A 224      -5.809   2.731   2.959  1.00  0.00           C  
ATOM   3621  CB  VAL A 224      -4.552   3.495   0.920  1.00  0.00           C  
ATOM   3622  HB  VAL A 224      -5.213   4.355   0.805  1.00  0.00           H  
ATOM   3623  O   VAL A 224      -6.541   3.717   3.074  1.00  0.00           O  
ATOM   3624  CG1 VAL A 224      -3.365   3.899   1.800  1.00  0.00           C  
ATOM   3625 HG11 VAL A 224      -2.779   4.662   1.289  1.00  0.00           H  
ATOM   3626 HG12 VAL A 224      -2.739   3.028   1.993  1.00  0.00           H  
ATOM   3627 HG13 VAL A 224      -3.707   4.320   2.746  1.00  0.00           H  
ATOM   3628  CG2 VAL A 224      -4.009   3.112  -0.456  1.00  0.00           C  
ATOM   3629 HG21 VAL A 224      -3.350   2.248  -0.370  1.00  0.00           H  
ATOM   3630 HG22 VAL A 224      -4.827   2.882  -1.137  1.00  0.00           H  
ATOM   3631 HG23 VAL A 224      -3.451   3.948  -0.878  1.00  0.00           H  
ATOM   3632  N   PRO A 225      -5.372   2.048   4.037  1.00  0.00           N  
ATOM   3633  CA  PRO A 225      -5.897   2.282   5.385  1.00  0.00           C  
ATOM   3634  HA  PRO A 225      -6.948   1.994   5.402  1.00  0.00           H  
ATOM   3635  C   PRO A 225      -5.779   3.730   5.861  1.00  0.00           C  
ATOM   3636  CB  PRO A 225      -5.105   1.341   6.298  1.00  0.00           C  
ATOM   3637  HB2 PRO A 225      -4.187   1.819   6.638  1.00  0.00           H  
ATOM   3638  HB3 PRO A 225      -5.701   1.013   7.151  1.00  0.00           H  
ATOM   3639  O   PRO A 225      -6.698   4.259   6.476  1.00  0.00           O  
ATOM   3640  CG  PRO A 225      -4.753   0.178   5.375  1.00  0.00           C  
ATOM   3641  HG2 PRO A 225      -3.870  -0.361   5.717  1.00  0.00           H  
ATOM   3642  HG3 PRO A 225      -5.606  -0.494   5.287  1.00  0.00           H  
ATOM   3643  CD  PRO A 225      -4.508   0.871   4.038  1.00  0.00           C  
ATOM   3644  HD2 PRO A 225      -4.755   0.181   3.230  1.00  0.00           H  
ATOM   3645  HD3 PRO A 225      -3.466   1.179   3.963  1.00  0.00           H  
ATOM   3646  N   ARG A 226      -4.667   4.405   5.547  1.00  0.00           N  
ATOM   3647  H   ARG A 226      -3.929   3.907   5.069  1.00  0.00           H  
ATOM   3648  CA  ARG A 226      -4.438   5.791   5.974  1.00  0.00           C  
ATOM   3649  HA  ARG A 226      -4.673   5.840   7.037  1.00  0.00           H  
ATOM   3650  C   ARG A 226      -5.373   6.794   5.288  1.00  0.00           C  
ATOM   3651  CB  ARG A 226      -2.953   6.129   5.757  1.00  0.00           C  
ATOM   3652  HB2 ARG A 226      -2.347   5.389   6.279  1.00  0.00           H  
ATOM   3653  HB3 ARG A 226      -2.720   6.062   4.695  1.00  0.00           H  
ATOM   3654  O   ARG A 226      -5.831   7.734   5.935  1.00  0.00           O  
ATOM   3655  CG  ARG A 226      -2.551   7.525   6.253  1.00  0.00           C  
ATOM   3656  HG2 ARG A 226      -1.488   7.670   6.059  1.00  0.00           H  
ATOM   3657  HG3 ARG A 226      -3.104   8.281   5.696  1.00  0.00           H  
ATOM   3658  CD  ARG A 226      -2.813   7.705   7.751  1.00  0.00           C  
ATOM   3659  HD2 ARG A 226      -3.874   7.547   7.946  1.00  0.00           H  
ATOM   3660  HD3 ARG A 226      -2.233   6.971   8.311  1.00  0.00           H  
ATOM   3661  NE  ARG A 226      -2.453   9.061   8.186  1.00  0.00           N  
ATOM   3662  HE  ARG A 226      -1.841   9.599   7.589  1.00  0.00           H  
ATOM   3663  NH1 ARG A 226      -3.648   9.040  10.132  1.00  0.00           N  
ATOM   3664 HH11 ARG A 226      -3.943   9.505  10.978  1.00  0.00           H  
ATOM   3665 HH12 ARG A 226      -3.861   8.063   9.992  1.00  0.00           H  
ATOM   3666  NH2 ARG A 226      -2.524  10.890   9.505  1.00  0.00           N  
ATOM   3667 HH21 ARG A 226      -2.795  11.385  10.343  1.00  0.00           H  
ATOM   3668 HH22 ARG A 226      -1.988  11.402   8.819  1.00  0.00           H  
ATOM   3669  CZ  ARG A 226      -2.888   9.662   9.274  1.00  0.00           C  
ATOM   3670  N   ILE A 227      -5.663   6.583   4.005  1.00  0.00           N  
ATOM   3671  H   ILE A 227      -5.312   5.739   3.576  1.00  0.00           H  
ATOM   3672  CA  ILE A 227      -6.599   7.410   3.225  1.00  0.00           C  
ATOM   3673  HA  ILE A 227      -6.399   8.463   3.421  1.00  0.00           H  
ATOM   3674  C   ILE A 227      -8.031   7.117   3.674  1.00  0.00           C  
ATOM   3675  CB  ILE A 227      -6.436   7.152   1.710  1.00  0.00           C  
ATOM   3676  HB  ILE A 227      -6.706   6.117   1.503  1.00  0.00           H  
ATOM   3677  O   ILE A 227      -8.802   8.040   3.933  1.00  0.00           O  
ATOM   3678  CG1 ILE A 227      -4.970   7.367   1.283  1.00  0.00           C  
ATOM   3679 HG12 ILE A 227      -4.684   8.394   1.510  1.00  0.00           H  
ATOM   3680 HG13 ILE A 227      -4.320   6.695   1.843  1.00  0.00           H  
ATOM   3681  CG2 ILE A 227      -7.381   8.063   0.904  1.00  0.00           C  
ATOM   3682 HG21 ILE A 227      -7.304   7.852  -0.163  1.00  0.00           H  
ATOM   3683 HG22 ILE A 227      -7.131   9.111   1.069  1.00  0.00           H  
ATOM   3684 HG23 ILE A 227      -8.421   7.901   1.188  1.00  0.00           H  
ATOM   3685  CD1 ILE A 227      -4.720   7.099  -0.202  1.00  0.00           C  
ATOM   3686 HD11 ILE A 227      -3.660   6.915  -0.379  1.00  0.00           H  
ATOM   3687 HD12 ILE A 227      -5.285   6.230  -0.538  1.00  0.00           H  
ATOM   3688 HD13 ILE A 227      -5.027   7.977  -0.771  1.00  0.00           H  
ATOM   3689  N   GLU A 228      -8.357   5.835   3.853  1.00  0.00           N  
ATOM   3690  H   GLU A 228      -7.688   5.117   3.611  1.00  0.00           H  
ATOM   3691  CA  GLU A 228      -9.648   5.410   4.391  1.00  0.00           C  
ATOM   3692  HA  GLU A 228     -10.434   5.786   3.736  1.00  0.00           H  
ATOM   3693  C   GLU A 228      -9.894   6.011   5.774  1.00  0.00           C  
ATOM   3694  CB  GLU A 228      -9.724   3.875   4.430  1.00  0.00           C  
ATOM   3695  HB2 GLU A 228      -8.895   3.496   5.028  1.00  0.00           H  
ATOM   3696  HB3 GLU A 228      -9.603   3.487   3.418  1.00  0.00           H  
ATOM   3697  O   GLU A 228     -10.980   6.518   6.015  1.00  0.00           O  
ATOM   3698  CG  GLU A 228     -11.033   3.321   5.028  1.00  0.00           C  
ATOM   3699  HG2 GLU A 228     -10.953   2.234   5.040  1.00  0.00           H  
ATOM   3700  HG3 GLU A 228     -11.121   3.643   6.065  1.00  0.00           H  
ATOM   3701  CD  GLU A 228     -12.308   3.708   4.258  1.00  0.00           C  
ATOM   3702  OE1 GLU A 228     -13.416   3.406   4.761  1.00  0.00           O  
ATOM   3703  OE2 GLU A 228     -12.194   4.248   3.133  1.00  0.00           O  
ATOM   3704  N   ALA A 229      -8.889   6.054   6.653  1.00  0.00           N  
ATOM   3705  H   ALA A 229      -8.038   5.553   6.440  1.00  0.00           H  
ATOM   3706  CA  ALA A 229      -9.018   6.676   7.967  1.00  0.00           C  
ATOM   3707  HA  ALA A 229      -9.860   6.213   8.481  1.00  0.00           H  
ATOM   3708  C   ALA A 229      -9.347   8.168   7.881  1.00  0.00           C  
ATOM   3709  CB  ALA A 229      -7.741   6.419   8.774  1.00  0.00           C  
ATOM   3710  HB1 ALA A 229      -7.844   6.867   9.763  1.00  0.00           H  
ATOM   3711  HB2 ALA A 229      -6.880   6.856   8.268  1.00  0.00           H  
ATOM   3712  HB3 ALA A 229      -7.592   5.345   8.885  1.00  0.00           H  
ATOM   3713  O   ALA A 229     -10.216   8.648   8.611  1.00  0.00           O  
ATOM   3714  N   ARG A 230      -8.714   8.905   6.958  1.00  0.00           N  
ATOM   3715  H   ARG A 230      -8.052   8.443   6.351  1.00  0.00           H  
ATOM   3716  CA  ARG A 230      -9.011  10.329   6.746  1.00  0.00           C  
ATOM   3717  HA  ARG A 230      -8.858  10.842   7.695  1.00  0.00           H  
ATOM   3718  C   ARG A 230     -10.472  10.541   6.356  1.00  0.00           C  
ATOM   3719  CB  ARG A 230      -8.069  10.912   5.674  1.00  0.00           C  
ATOM   3720  HB2 ARG A 230      -7.032  10.747   5.967  1.00  0.00           H  
ATOM   3721  HB3 ARG A 230      -8.223  10.382   4.734  1.00  0.00           H  
ATOM   3722  O   ARG A 230     -11.113  11.436   6.908  1.00  0.00           O  
ATOM   3723  CG  ARG A 230      -8.277  12.410   5.396  1.00  0.00           C  
ATOM   3724  HG2 ARG A 230      -9.287  12.566   5.017  1.00  0.00           H  
ATOM   3725  HG3 ARG A 230      -7.584  12.712   4.611  1.00  0.00           H  
ATOM   3726  CD  ARG A 230      -8.030  13.301   6.624  1.00  0.00           C  
ATOM   3727  HD2 ARG A 230      -6.960  13.329   6.825  1.00  0.00           H  
ATOM   3728  HD3 ARG A 230      -8.538  12.898   7.500  1.00  0.00           H  
ATOM   3729  NE  ARG A 230      -8.479  14.679   6.395  1.00  0.00           N  
ATOM   3730  HE  ARG A 230      -7.764  15.351   6.156  1.00  0.00           H  
ATOM   3731  NH1 ARG A 230     -10.703  14.271   6.748  1.00  0.00           N  
ATOM   3732 HH11 ARG A 230     -11.628  14.635   6.574  1.00  0.00           H  
ATOM   3733 HH12 ARG A 230     -10.570  13.280   6.895  1.00  0.00           H  
ATOM   3734  NH2 ARG A 230     -10.100  16.277   6.113  1.00  0.00           N  
ATOM   3735 HH21 ARG A 230      -9.428  16.967   5.809  1.00  0.00           H  
ATOM   3736 HH22 ARG A 230     -11.094  16.413   5.995  1.00  0.00           H  
ATOM   3737  CZ  ARG A 230      -9.737  15.071   6.426  1.00  0.00           C  
ATOM   3738  N   TRP A 231     -10.981   9.729   5.432  1.00  0.00           N  
ATOM   3739  H   TRP A 231     -10.370   9.036   5.024  1.00  0.00           H  
ATOM   3740  CA  TRP A 231     -12.377   9.770   4.993  1.00  0.00           C  
ATOM   3741  HA  TRP A 231     -12.649  10.794   4.739  1.00  0.00           H  
ATOM   3742  C   TRP A 231     -13.340   9.300   6.093  1.00  0.00           C  
ATOM   3743  CB  TRP A 231     -12.515   8.905   3.733  1.00  0.00           C  
ATOM   3744  HB2 TRP A 231     -11.898   9.330   2.942  1.00  0.00           H  
ATOM   3745  HB3 TRP A 231     -12.139   7.903   3.939  1.00  0.00           H  
ATOM   3746  O   TRP A 231     -14.363   9.939   6.356  1.00  0.00           O  
ATOM   3747  CG  TRP A 231     -13.920   8.780   3.238  1.00  0.00           C  
ATOM   3748  CD1 TRP A 231     -14.515   9.599   2.345  1.00  0.00           C  
ATOM   3749  HD1 TRP A 231     -14.022  10.425   1.853  1.00  0.00           H  
ATOM   3750  CD2 TRP A 231     -14.930   7.797   3.620  1.00  0.00           C  
ATOM   3751  CE2 TRP A 231     -16.145   8.121   2.947  1.00  0.00           C  
ATOM   3752  CE3 TRP A 231     -14.938   6.653   4.447  1.00  0.00           C  
ATOM   3753  HE3 TRP A 231     -14.017   6.325   4.906  1.00  0.00           H  
ATOM   3754  NE1 TRP A 231     -15.821   9.196   2.147  1.00  0.00           N  
ATOM   3755  HE1 TRP A 231     -16.392   9.560   1.397  1.00  0.00           H  
ATOM   3756  CH2 TRP A 231     -17.301   6.262   3.972  1.00  0.00           C  
ATOM   3757  HH2 TRP A 231     -18.185   5.653   4.089  1.00  0.00           H  
ATOM   3758  CZ2 TRP A 231     -17.323   7.383   3.126  1.00  0.00           C  
ATOM   3759  HZ2 TRP A 231     -18.215   7.638   2.574  1.00  0.00           H  
ATOM   3760  CZ3 TRP A 231     -16.108   5.891   4.616  1.00  0.00           C  
ATOM   3761  HZ3 TRP A 231     -16.063   4.984   5.200  1.00  0.00           H  
ATOM   3762  N   PHE A 232     -13.003   8.205   6.774  1.00  0.00           N  
ATOM   3763  H   PHE A 232     -12.163   7.713   6.504  1.00  0.00           H  
ATOM   3764  CA  PHE A 232     -13.858   7.577   7.771  1.00  0.00           C  
ATOM   3765  HA  PHE A 232     -14.849   7.462   7.333  1.00  0.00           H  
ATOM   3766  C   PHE A 232     -14.012   8.444   9.016  1.00  0.00           C  
ATOM   3767  CB  PHE A 232     -13.345   6.178   8.132  1.00  0.00           C  
ATOM   3768  HB2 PHE A 232     -12.383   6.268   8.638  1.00  0.00           H  
ATOM   3769  HB3 PHE A 232     -13.190   5.606   7.218  1.00  0.00           H  
ATOM   3770  O   PHE A 232     -15.101   8.477   9.569  1.00  0.00           O  
ATOM   3771  CG  PHE A 232     -14.321   5.412   9.008  1.00  0.00           C  
ATOM   3772  CD1 PHE A 232     -14.097   5.277  10.390  1.00  0.00           C  
ATOM   3773  HD1 PHE A 232     -13.204   5.695  10.831  1.00  0.00           H  
ATOM   3774  CD2 PHE A 232     -15.488   4.873   8.439  1.00  0.00           C  
ATOM   3775  HD2 PHE A 232     -15.666   4.992   7.380  1.00  0.00           H  
ATOM   3776  CE1 PHE A 232     -15.032   4.601  11.196  1.00  0.00           C  
ATOM   3777  HE1 PHE A 232     -14.864   4.510  12.259  1.00  0.00           H  
ATOM   3778  CE2 PHE A 232     -16.432   4.213   9.245  1.00  0.00           C  
ATOM   3779  HE2 PHE A 232     -17.351   3.845   8.813  1.00  0.00           H  
ATOM   3780  CZ  PHE A 232     -16.203   4.076  10.625  1.00  0.00           C  
ATOM   3781  HZ  PHE A 232     -16.940   3.598  11.254  1.00  0.00           H  
ATOM   3782  N   ILE A 233     -12.995   9.212   9.422  1.00  0.00           N  
ATOM   3783  H   ILE A 233     -12.102   9.111   8.960  1.00  0.00           H  
ATOM   3784  CA  ILE A 233     -13.124  10.191  10.514  1.00  0.00           C  
ATOM   3785  HA  ILE A 233     -13.393   9.659  11.427  1.00  0.00           H  
ATOM   3786  C   ILE A 233     -14.273  11.179  10.239  1.00  0.00           C  
ATOM   3787  CB  ILE A 233     -11.769  10.902  10.750  1.00  0.00           C  
ATOM   3788  HB  ILE A 233     -11.351  11.182   9.783  1.00  0.00           H  
ATOM   3789  O   ILE A 233     -15.093  11.424  11.123  1.00  0.00           O  
ATOM   3790  CG1 ILE A 233     -10.789   9.943  11.466  1.00  0.00           C  
ATOM   3791 HG12 ILE A 233     -10.846   8.952  11.017  1.00  0.00           H  
ATOM   3792 HG13 ILE A 233     -11.092   9.839  12.508  1.00  0.00           H  
ATOM   3793  CG2 ILE A 233     -11.930  12.183  11.592  1.00  0.00           C  
ATOM   3794 HG21 ILE A 233     -12.432  11.949  12.531  1.00  0.00           H  
ATOM   3795 HG22 ILE A 233     -12.509  12.927  11.045  1.00  0.00           H  
ATOM   3796 HG23 ILE A 233     -10.954  12.618  11.805  1.00  0.00           H  
ATOM   3797  CD1 ILE A 233      -9.322  10.393  11.420  1.00  0.00           C  
ATOM   3798 HD11 ILE A 233      -8.692   9.599  11.820  1.00  0.00           H  
ATOM   3799 HD12 ILE A 233      -9.172  11.287  12.026  1.00  0.00           H  
ATOM   3800 HD13 ILE A 233      -9.025  10.592  10.390  1.00  0.00           H  
ATOM   3801  N   GLU A 234     -14.382  11.706   9.015  1.00  0.00           N  
ATOM   3802  H   GLU A 234     -13.716  11.432   8.307  1.00  0.00           H  
ATOM   3803  CA  GLU A 234     -15.469  12.626   8.639  1.00  0.00           C  
ATOM   3804  HA  GLU A 234     -15.577  13.400   9.399  1.00  0.00           H  
ATOM   3805  C   GLU A 234     -16.820  11.925   8.498  1.00  0.00           C  
ATOM   3806  CB  GLU A 234     -15.180  13.282   7.287  1.00  0.00           C  
ATOM   3807  HB2 GLU A 234     -16.062  13.851   6.992  1.00  0.00           H  
ATOM   3808  HB3 GLU A 234     -15.009  12.507   6.541  1.00  0.00           H  
ATOM   3809  O   GLU A 234     -17.863  12.505   8.800  1.00  0.00           O  
ATOM   3810  CG  GLU A 234     -13.988  14.234   7.312  1.00  0.00           C  
ATOM   3811  HG2 GLU A 234     -13.100  13.671   7.597  1.00  0.00           H  
ATOM   3812  HG3 GLU A 234     -14.164  15.000   8.067  1.00  0.00           H  
ATOM   3813  CD  GLU A 234     -13.759  14.906   5.950  1.00  0.00           C  
ATOM   3814  OE1 GLU A 234     -12.790  15.700   5.886  1.00  0.00           O  
ATOM   3815  OE2 GLU A 234     -14.504  14.616   4.989  1.00  0.00           O  
ATOM   3816  N   ALA A 235     -16.830  10.692   7.988  1.00  0.00           N  
ATOM   3817  H   ALA A 235     -15.950  10.274   7.720  1.00  0.00           H  
ATOM   3818  CA  ALA A 235     -18.054   9.906   7.881  1.00  0.00           C  
ATOM   3819  HA  ALA A 235     -18.823  10.518   7.410  1.00  0.00           H  
ATOM   3820  C   ALA A 235     -18.593   9.515   9.267  1.00  0.00           C  
ATOM   3821  CB  ALA A 235     -17.786   8.690   6.987  1.00  0.00           C  
ATOM   3822  HB1 ALA A 235     -18.713   8.139   6.829  1.00  0.00           H  
ATOM   3823  HB2 ALA A 235     -17.066   8.029   7.470  1.00  0.00           H  
ATOM   3824  HB3 ALA A 235     -17.382   9.007   6.025  1.00  0.00           H  
ATOM   3825  O   ALA A 235     -19.787   9.662   9.513  1.00  0.00           O  
ATOM   3826  N   TYR A 236     -17.711   9.087  10.171  1.00  0.00           N  
ATOM   3827  H   TYR A 236     -16.745   9.007   9.885  1.00  0.00           H  
ATOM   3828  CA  TYR A 236     -18.025   8.652  11.528  1.00  0.00           C  
ATOM   3829  HA  TYR A 236     -18.799   7.887  11.476  1.00  0.00           H  
ATOM   3830  C   TYR A 236     -18.561   9.796  12.389  1.00  0.00           C  
ATOM   3831  CB  TYR A 236     -16.773   8.023  12.152  1.00  0.00           C  
ATOM   3832  HB2 TYR A 236     -16.417   7.231  11.493  1.00  0.00           H  
ATOM   3833  HB3 TYR A 236     -15.990   8.778  12.219  1.00  0.00           H  
ATOM   3834  O   TYR A 236     -19.502   9.594  13.145  1.00  0.00           O  
ATOM   3835  CG  TYR A 236     -17.004   7.407  13.515  1.00  0.00           C  
ATOM   3836  CD1 TYR A 236     -16.303   7.881  14.641  1.00  0.00           C  
ATOM   3837  HD1 TYR A 236     -15.602   8.695  14.534  1.00  0.00           H  
ATOM   3838  CD2 TYR A 236     -17.919   6.346  13.652  1.00  0.00           C  
ATOM   3839  HD2 TYR A 236     -18.464   5.980  12.794  1.00  0.00           H  
ATOM   3840  CE1 TYR A 236     -16.501   7.281  15.898  1.00  0.00           C  
ATOM   3841  HE1 TYR A 236     -15.959   7.645  16.759  1.00  0.00           H  
ATOM   3842  CE2 TYR A 236     -18.143   5.761  14.909  1.00  0.00           C  
ATOM   3843  HE2 TYR A 236     -18.858   4.958  15.010  1.00  0.00           H  
ATOM   3844  OH  TYR A 236     -17.588   5.635  17.238  1.00  0.00           O  
ATOM   3845  HH  TYR A 236     -16.907   5.942  17.841  1.00  0.00           H  
ATOM   3846  CZ  TYR A 236     -17.423   6.221  16.027  1.00  0.00           C  
ATOM   3847  N   GLU A 237     -18.052  11.021  12.223  1.00  0.00           N  
ATOM   3848  H   GLU A 237     -17.252  11.132  11.617  1.00  0.00           H  
ATOM   3849  CA  GLU A 237     -18.589  12.221  12.888  1.00  0.00           C  
ATOM   3850  HA  GLU A 237     -18.521  12.085  13.967  1.00  0.00           H  
ATOM   3851  C   GLU A 237     -20.075  12.485  12.577  1.00  0.00           C  
ATOM   3852  CB  GLU A 237     -17.705  13.417  12.497  1.00  0.00           C  
ATOM   3853  HB2 GLU A 237     -16.682  13.176  12.785  1.00  0.00           H  
ATOM   3854  HB3 GLU A 237     -17.731  13.550  11.415  1.00  0.00           H  
ATOM   3855  O   GLU A 237     -20.768  13.127  13.363  1.00  0.00           O  
ATOM   3856  CG  GLU A 237     -18.099  14.742  13.172  1.00  0.00           C  
ATOM   3857  HG2 GLU A 237     -18.365  14.540  14.209  1.00  0.00           H  
ATOM   3858  HG3 GLU A 237     -18.970  15.160  12.667  1.00  0.00           H  
ATOM   3859  CD  GLU A 237     -16.952  15.764  13.143  1.00  0.00           C  
ATOM   3860  OE1 GLU A 237     -16.759  16.496  14.139  1.00  0.00           O  
ATOM   3861  OE2 GLU A 237     -16.121  15.764  12.206  1.00  0.00           O  
ATOM   3862  N   GLN A 238     -20.579  11.966  11.454  1.00  0.00           N  
ATOM   3863  H   GLN A 238     -19.970  11.393  10.888  1.00  0.00           H  
ATOM   3864  CA  GLN A 238     -21.971  12.112  11.020  1.00  0.00           C  
ATOM   3865  HA  GLN A 238     -22.398  12.991  11.502  1.00  0.00           H  
ATOM   3866  C   GLN A 238     -22.857  10.919  11.430  1.00  0.00           C  
ATOM   3867  CB  GLN A 238     -22.004  12.340   9.494  1.00  0.00           C  
ATOM   3868  HB2 GLN A 238     -21.601  11.461   8.992  1.00  0.00           H  
ATOM   3869  HB3 GLN A 238     -23.038  12.470   9.173  1.00  0.00           H  
ATOM   3870  O   GLN A 238     -24.060  10.938  11.154  1.00  0.00           O  
ATOM   3871  CG  GLN A 238     -21.200  13.580   9.067  1.00  0.00           C  
ATOM   3872  HG2 GLN A 238     -21.669  14.467   9.494  1.00  0.00           H  
ATOM   3873  HG3 GLN A 238     -20.189  13.520   9.470  1.00  0.00           H  
ATOM   3874  CD  GLN A 238     -21.071  13.777   7.557  1.00  0.00           C  
ATOM   3875  NE2 GLN A 238     -20.265  14.733   7.149  1.00  0.00           N  
ATOM   3876 HE21 GLN A 238     -19.708  15.217   7.839  1.00  0.00           H  
ATOM   3877 HE22 GLN A 238     -20.266  15.003   6.176  1.00  0.00           H  
ATOM   3878  OE1 GLN A 238     -21.652  13.112   6.705  1.00  0.00           O  
ATOM   3879  N   GLU A 239     -22.296   9.873  12.049  1.00  0.00           N  
ATOM   3880  H   GLU A 239     -21.322   9.926  12.312  1.00  0.00           H  
ATOM   3881  CA  GLU A 239     -23.052   8.699  12.497  1.00  0.00           C  
ATOM   3882  HA  GLU A 239     -23.789   8.464  11.730  1.00  0.00           H  
ATOM   3883  C   GLU A 239     -23.830   8.995  13.792  1.00  0.00           C  
ATOM   3884  CB  GLU A 239     -22.158   7.448  12.652  1.00  0.00           C  
ATOM   3885  HB2 GLU A 239     -22.773   6.663  13.091  1.00  0.00           H  
ATOM   3886  HB3 GLU A 239     -21.337   7.659  13.338  1.00  0.00           H  
ATOM   3887  O   GLU A 239     -23.343   9.650  14.713  1.00  0.00           O  
ATOM   3888  CG  GLU A 239     -21.598   6.921  11.312  1.00  0.00           C  
ATOM   3889  HG2 GLU A 239     -20.891   7.649  10.912  1.00  0.00           H  
ATOM   3890  HG3 GLU A 239     -22.425   6.859  10.606  1.00  0.00           H  
ATOM   3891  CD  GLU A 239     -20.917   5.531  11.389  1.00  0.00           C  
ATOM   3892  OE1 GLU A 239     -20.511   4.989  10.324  1.00  0.00           O  
ATOM   3893  OE2 GLU A 239     -20.803   4.960  12.495  1.00  0.00           O  
ATOM   3894  N   ALA A 240     -25.058   8.476  13.890  1.00  0.00           N  
ATOM   3895  H   ALA A 240     -25.404   7.908  13.130  1.00  0.00           H  
ATOM   3896  CA  ALA A 240     -25.946   8.748  15.025  1.00  0.00           C  
ATOM   3897  HA  ALA A 240     -26.020   9.828  15.156  1.00  0.00           H  
ATOM   3898  C   ALA A 240     -25.436   8.164  16.359  1.00  0.00           C  
ATOM   3899  CB  ALA A 240     -27.334   8.196  14.680  1.00  0.00           C  
ATOM   3900  HB1 ALA A 240     -27.283   7.116  14.540  1.00  0.00           H  
ATOM   3901  HB2 ALA A 240     -27.702   8.663  13.766  1.00  0.00           H  
ATOM   3902  HB3 ALA A 240     -28.026   8.417  15.493  1.00  0.00           H  
ATOM   3903  O   ALA A 240     -25.749   8.681  17.428  1.00  0.00           O  
ATOM   3904  N   ASN A 241     -24.666   7.080  16.295  1.00  0.00           N  
ATOM   3905  H   ASN A 241     -24.437   6.717  15.381  1.00  0.00           H  
ATOM   3906  CA  ASN A 241     -24.100   6.348  17.429  1.00  0.00           C  
ATOM   3907  HA  ASN A 241     -24.553   6.723  18.346  1.00  0.00           H  
ATOM   3908  C   ASN A 241     -22.585   6.578  17.586  1.00  0.00           C  
ATOM   3909  CB  ASN A 241     -24.466   4.857  17.291  1.00  0.00           C  
ATOM   3910  HB2 ASN A 241     -25.549   4.749  17.238  1.00  0.00           H  
ATOM   3911  HB3 ASN A 241     -24.114   4.325  18.175  1.00  0.00           H  
ATOM   3912  O   ASN A 241     -21.904   5.769  18.220  1.00  0.00           O  
ATOM   3913  CG  ASN A 241     -23.861   4.215  16.051  1.00  0.00           C  
ATOM   3914  ND2 ASN A 241     -23.453   2.971  16.116  1.00  0.00           N  
ATOM   3915 HD21 ASN A 241     -22.939   2.670  15.300  1.00  0.00           H  
ATOM   3916 HD22 ASN A 241     -23.407   2.490  17.003  1.00  0.00           H  
ATOM   3917  OD1 ASN A 241     -23.775   4.808  14.992  1.00  0.00           O  
ATOM   3918  N   MET A 242     -22.059   7.660  17.007  1.00  0.00           N  
ATOM   3919  H   MET A 242     -22.668   8.273  16.484  1.00  0.00           H  
ATOM   3920  CA  MET A 242     -20.651   8.033  17.095  1.00  0.00           C  
ATOM   3921  HA  MET A 242     -20.065   7.251  16.611  1.00  0.00           H  
ATOM   3922  C   MET A 242     -20.192   8.161  18.555  1.00  0.00           C  
ATOM   3923  CB  MET A 242     -20.451   9.332  16.304  1.00  0.00           C  
ATOM   3924  HB2 MET A 242     -20.749   9.134  15.274  1.00  0.00           H  
ATOM   3925  HB3 MET A 242     -21.113  10.107  16.691  1.00  0.00           H  
ATOM   3926  O   MET A 242     -20.807   8.841  19.376  1.00  0.00           O  
ATOM   3927  CG  MET A 242     -19.007   9.846  16.290  1.00  0.00           C  
ATOM   3928  HG2 MET A 242     -18.340   8.996  16.148  1.00  0.00           H  
ATOM   3929  HG3 MET A 242     -18.893  10.496  15.422  1.00  0.00           H  
ATOM   3930  SD  MET A 242     -18.466  10.791  17.741  1.00  0.00           S  
ATOM   3931  CE  MET A 242     -19.471  12.284  17.535  1.00  0.00           C  
ATOM   3932  HE1 MET A 242     -20.525  12.044  17.671  1.00  0.00           H  
ATOM   3933  HE2 MET A 242     -19.324  12.696  16.537  1.00  0.00           H  
ATOM   3934  HE3 MET A 242     -19.177  13.026  18.278  1.00  0.00           H  
ATOM   3935  N   ASN A 243     -19.076   7.509  18.880  1.00  0.00           N  
ATOM   3936  H   ASN A 243     -18.669   6.917  18.170  1.00  0.00           H  
ATOM   3937  CA  ASN A 243     -18.422   7.622  20.178  1.00  0.00           C  
ATOM   3938  HA  ASN A 243     -19.203   7.764  20.926  1.00  0.00           H  
ATOM   3939  C   ASN A 243     -17.447   8.821  20.191  1.00  0.00           C  
ATOM   3940  CB  ASN A 243     -17.726   6.296  20.506  1.00  0.00           C  
ATOM   3941  HB2 ASN A 243     -18.454   5.487  20.439  1.00  0.00           H  
ATOM   3942  HB3 ASN A 243     -16.942   6.120  19.769  1.00  0.00           H  
ATOM   3943  O   ASN A 243     -16.426   8.774  19.491  1.00  0.00           O  
ATOM   3944  CG  ASN A 243     -17.076   6.292  21.876  1.00  0.00           C  
ATOM   3945  ND2 ASN A 243     -17.371   5.311  22.693  1.00  0.00           N  
ATOM   3946 HD21 ASN A 243     -16.869   5.270  23.569  1.00  0.00           H  
ATOM   3947 HD22 ASN A 243     -17.999   4.578  22.398  1.00  0.00           H  
ATOM   3948  OD1 ASN A 243     -16.284   7.153  22.222  1.00  0.00           O  
ATOM   3949  N   PRO A 244     -17.693   9.856  21.020  1.00  0.00           N  
ATOM   3950  CA  PRO A 244     -16.901  11.087  21.009  1.00  0.00           C  
ATOM   3951  HA  PRO A 244     -16.877  11.499  20.000  1.00  0.00           H  
ATOM   3952  C   PRO A 244     -15.452  10.881  21.463  1.00  0.00           C  
ATOM   3953  CB  PRO A 244     -17.658  12.058  21.922  1.00  0.00           C  
ATOM   3954  HB2 PRO A 244     -18.360  12.638  21.323  1.00  0.00           H  
ATOM   3955  HB3 PRO A 244     -16.987  12.726  22.463  1.00  0.00           H  
ATOM   3956  O   PRO A 244     -14.556  11.560  20.962  1.00  0.00           O  
ATOM   3957  CG  PRO A 244     -18.436  11.146  22.869  1.00  0.00           C  
ATOM   3958  HG2 PRO A 244     -19.328  11.635  23.262  1.00  0.00           H  
ATOM   3959  HG3 PRO A 244     -17.787  10.814  23.679  1.00  0.00           H  
ATOM   3960  CD  PRO A 244     -18.789   9.964  21.974  1.00  0.00           C  
ATOM   3961  HD2 PRO A 244     -18.887   9.064  22.580  1.00  0.00           H  
ATOM   3962  HD3 PRO A 244     -19.716  10.168  21.439  1.00  0.00           H  
ATOM   3963  N   THR A 245     -15.191   9.925  22.363  1.00  0.00           N  
ATOM   3964  H   THR A 245     -15.951   9.353  22.700  1.00  0.00           H  
ATOM   3965  CA  THR A 245     -13.827   9.577  22.794  1.00  0.00           C  
ATOM   3966  HA  THR A 245     -13.320  10.481  23.130  1.00  0.00           H  
ATOM   3967  C   THR A 245     -13.025   9.006  21.627  1.00  0.00           C  
ATOM   3968  CB  THR A 245     -13.855   8.575  23.961  1.00  0.00           C  
ATOM   3969  HB  THR A 245     -14.454   7.711  23.673  1.00  0.00           H  
ATOM   3970  O   THR A 245     -11.897   9.442  21.400  1.00  0.00           O  
ATOM   3971  CG2 THR A 245     -12.486   8.059  24.399  1.00  0.00           C  
ATOM   3972 HG21 THR A 245     -12.608   7.366  25.231  1.00  0.00           H  
ATOM   3973 HG22 THR A 245     -11.843   8.883  24.711  1.00  0.00           H  
ATOM   3974 HG23 THR A 245     -12.006   7.522  23.582  1.00  0.00           H  
ATOM   3975  OG1 THR A 245     -14.436   9.165  25.101  1.00  0.00           O  
ATOM   3976  HG1 THR A 245     -13.770   9.164  25.792  1.00  0.00           H  
ATOM   3977  N   LEU A 246     -13.609   8.073  20.863  1.00  0.00           N  
ATOM   3978  H   LEU A 246     -14.557   7.802  21.081  1.00  0.00           H  
ATOM   3979  CA  LEU A 246     -12.957   7.486  19.686  1.00  0.00           C  
ATOM   3980  HA  LEU A 246     -11.971   7.122  19.975  1.00  0.00           H  
ATOM   3981  C   LEU A 246     -12.714   8.534  18.600  1.00  0.00           C  
ATOM   3982  CB  LEU A 246     -13.794   6.320  19.125  1.00  0.00           C  
ATOM   3983  HB2 LEU A 246     -14.825   6.654  19.008  1.00  0.00           H  
ATOM   3984  HB3 LEU A 246     -13.419   6.071  18.132  1.00  0.00           H  
ATOM   3985  O   LEU A 246     -11.602   8.619  18.085  1.00  0.00           O  
ATOM   3986  CG  LEU A 246     -13.764   5.037  19.971  1.00  0.00           C  
ATOM   3987  HG  LEU A 246     -14.057   5.267  20.995  1.00  0.00           H  
ATOM   3988  CD1 LEU A 246     -14.728   3.994  19.405  1.00  0.00           C  
ATOM   3989 HD11 LEU A 246     -14.779   3.146  20.088  1.00  0.00           H  
ATOM   3990 HD12 LEU A 246     -15.733   4.400  19.290  1.00  0.00           H  
ATOM   3991 HD13 LEU A 246     -14.376   3.643  18.435  1.00  0.00           H  
ATOM   3992  CD2 LEU A 246     -12.378   4.390  19.965  1.00  0.00           C  
ATOM   3993 HD21 LEU A 246     -12.076   4.166  18.942  1.00  0.00           H  
ATOM   3994 HD22 LEU A 246     -11.641   5.060  20.408  1.00  0.00           H  
ATOM   3995 HD23 LEU A 246     -12.401   3.465  20.541  1.00  0.00           H  
ATOM   3996  N   LEU A 247     -13.717   9.363  18.290  1.00  0.00           N  
ATOM   3997  H   LEU A 247     -14.610   9.242  18.746  1.00  0.00           H  
ATOM   3998  CA  LEU A 247     -13.580  10.408  17.274  1.00  0.00           C  
ATOM   3999  HA  LEU A 247     -13.275   9.932  16.342  1.00  0.00           H  
ATOM   4000  C   LEU A 247     -12.493  11.422  17.651  1.00  0.00           C  
ATOM   4001  CB  LEU A 247     -14.940  11.096  17.063  1.00  0.00           C  
ATOM   4002  HB2 LEU A 247     -15.270  11.516  18.013  1.00  0.00           H  
ATOM   4003  HB3 LEU A 247     -15.671  10.349  16.754  1.00  0.00           H  
ATOM   4004  O   LEU A 247     -11.634  11.736  16.827  1.00  0.00           O  
ATOM   4005  CG  LEU A 247     -14.903  12.224  16.011  1.00  0.00           C  
ATOM   4006  HG  LEU A 247     -14.128  12.945  16.268  1.00  0.00           H  
ATOM   4007  CD1 LEU A 247     -14.630  11.688  14.605  1.00  0.00           C  
ATOM   4008 HD11 LEU A 247     -13.652  11.209  14.558  1.00  0.00           H  
ATOM   4009 HD12 LEU A 247     -14.649  12.502  13.881  1.00  0.00           H  
ATOM   4010 HD13 LEU A 247     -15.402  10.974  14.318  1.00  0.00           H  
ATOM   4011  CD2 LEU A 247     -16.230  12.972  15.991  1.00  0.00           C  
ATOM   4012 HD21 LEU A 247     -16.172  13.813  15.300  1.00  0.00           H  
ATOM   4013 HD22 LEU A 247     -17.027  12.302  15.669  1.00  0.00           H  
ATOM   4014 HD23 LEU A 247     -16.462  13.355  16.985  1.00  0.00           H  
ATOM   4015  N   LYS A 248     -12.494  11.924  18.894  1.00  0.00           N  
ATOM   4016  H   LYS A 248     -13.223  11.640  19.533  1.00  0.00           H  
ATOM   4017  CA  LYS A 248     -11.494  12.906  19.337  1.00  0.00           C  
ATOM   4018  HA  LYS A 248     -11.478  13.714  18.605  1.00  0.00           H  
ATOM   4019  C   LYS A 248     -10.088  12.305  19.338  1.00  0.00           C  
ATOM   4020  CB  LYS A 248     -11.881  13.484  20.710  1.00  0.00           C  
ATOM   4021  HB2 LYS A 248     -11.771  12.702  21.461  1.00  0.00           H  
ATOM   4022  HB3 LYS A 248     -12.930  13.780  20.694  1.00  0.00           H  
ATOM   4023  O   LYS A 248      -9.161  12.975  18.886  1.00  0.00           O  
ATOM   4024  CG  LYS A 248     -11.036  14.706  21.134  1.00  0.00           C  
ATOM   4025  HG2 LYS A 248      -9.976  14.486  21.006  1.00  0.00           H  
ATOM   4026  HG3 LYS A 248     -11.210  14.877  22.196  1.00  0.00           H  
ATOM   4027  CD  LYS A 248     -11.389  16.007  20.380  1.00  0.00           C  
ATOM   4028  HD2 LYS A 248     -11.239  15.873  19.309  1.00  0.00           H  
ATOM   4029  HD3 LYS A 248     -12.439  16.236  20.561  1.00  0.00           H  
ATOM   4030  CE  LYS A 248     -10.519  17.184  20.867  1.00  0.00           C  
ATOM   4031  HE2 LYS A 248      -9.512  17.062  20.469  1.00  0.00           H  
ATOM   4032  HE3 LYS A 248     -10.447  17.137  21.954  1.00  0.00           H  
ATOM   4033  NZ  LYS A 248     -11.054  18.527  20.489  1.00  0.00           N  
ATOM   4034  HZ1 LYS A 248     -10.444  19.267  20.804  1.00  0.00           H  
ATOM   4035  HZ2 LYS A 248     -11.947  18.716  20.922  1.00  0.00           H  
ATOM   4036  HZ3 LYS A 248     -11.197  18.653  19.497  1.00  0.00           H  
ATOM   4037  N   LEU A 249      -9.930  11.055  19.786  1.00  0.00           N  
ATOM   4038  H   LEU A 249     -10.735  10.555  20.136  1.00  0.00           H  
ATOM   4039  CA  LEU A 249      -8.645  10.357  19.724  1.00  0.00           C  
ATOM   4040  HA  LEU A 249      -7.904  10.973  20.234  1.00  0.00           H  
ATOM   4041  C   LEU A 249      -8.172  10.188  18.275  1.00  0.00           C  
ATOM   4042  CB  LEU A 249      -8.742   9.002  20.446  1.00  0.00           C  
ATOM   4043  HB2 LEU A 249      -9.040   9.177  21.480  1.00  0.00           H  
ATOM   4044  HB3 LEU A 249      -9.518   8.405  19.968  1.00  0.00           H  
ATOM   4045  O   LEU A 249      -7.019  10.489  17.995  1.00  0.00           O  
ATOM   4046  CG  LEU A 249      -7.427   8.195  20.430  1.00  0.00           C  
ATOM   4047  HG  LEU A 249      -7.155   7.966  19.399  1.00  0.00           H  
ATOM   4048  CD1 LEU A 249      -6.256   8.925  21.092  1.00  0.00           C  
ATOM   4049 HD11 LEU A 249      -6.496   9.175  22.125  1.00  0.00           H  
ATOM   4050 HD12 LEU A 249      -6.012   9.830  20.536  1.00  0.00           H  
ATOM   4051 HD13 LEU A 249      -5.372   8.289  21.074  1.00  0.00           H  
ATOM   4052  CD2 LEU A 249      -7.628   6.874  21.165  1.00  0.00           C  
ATOM   4053 HD21 LEU A 249      -8.399   6.294  20.656  1.00  0.00           H  
ATOM   4054 HD22 LEU A 249      -7.926   7.056  22.197  1.00  0.00           H  
ATOM   4055 HD23 LEU A 249      -6.694   6.312  21.139  1.00  0.00           H  
ATOM   4056  N   ALA A 250      -9.057   9.785  17.360  1.00  0.00           N  
ATOM   4057  H   ALA A 250      -9.988   9.532  17.659  1.00  0.00           H  
ATOM   4058  CA  ALA A 250      -8.737   9.627  15.942  1.00  0.00           C  
ATOM   4059  HA  ALA A 250      -7.925   8.909  15.826  1.00  0.00           H  
ATOM   4060  C   ALA A 250      -8.255  10.932  15.303  1.00  0.00           C  
ATOM   4061  CB  ALA A 250      -9.963   9.068  15.222  1.00  0.00           C  
ATOM   4062  HB1 ALA A 250     -10.298   8.162  15.726  1.00  0.00           H  
ATOM   4063  HB2 ALA A 250      -9.691   8.823  14.195  1.00  0.00           H  
ATOM   4064  HB3 ALA A 250     -10.773   9.797  15.218  1.00  0.00           H  
ATOM   4065  O   ALA A 250      -7.240  10.932  14.617  1.00  0.00           O  
ATOM   4066  N   LYS A 251      -8.927  12.060  15.566  1.00  0.00           N  
ATOM   4067  H   LYS A 251      -9.771  11.990  16.117  1.00  0.00           H  
ATOM   4068  CA  LYS A 251      -8.502  13.372  15.049  1.00  0.00           C  
ATOM   4069  HA  LYS A 251      -8.377  13.299  13.969  1.00  0.00           H  
ATOM   4070  C   LYS A 251      -7.131  13.794  15.594  1.00  0.00           C  
ATOM   4071  CB  LYS A 251      -9.567  14.440  15.353  1.00  0.00           C  
ATOM   4072  HB2 LYS A 251      -9.162  15.403  15.044  1.00  0.00           H  
ATOM   4073  HB3 LYS A 251      -9.765  14.470  16.425  1.00  0.00           H  
ATOM   4074  O   LYS A 251      -6.292  14.272  14.835  1.00  0.00           O  
ATOM   4075  CG  LYS A 251     -10.884  14.227  14.589  1.00  0.00           C  
ATOM   4076  HG2 LYS A 251     -11.351  13.290  14.891  1.00  0.00           H  
ATOM   4077  HG3 LYS A 251     -10.651  14.156  13.526  1.00  0.00           H  
ATOM   4078  CD  LYS A 251     -11.876  15.383  14.810  1.00  0.00           C  
ATOM   4079  HD2 LYS A 251     -12.193  15.401  15.852  1.00  0.00           H  
ATOM   4080  HD3 LYS A 251     -11.380  16.325  14.571  1.00  0.00           H  
ATOM   4081  CE  LYS A 251     -13.098  15.210  13.894  1.00  0.00           C  
ATOM   4082  HE2 LYS A 251     -12.741  15.062  12.875  1.00  0.00           H  
ATOM   4083  HE3 LYS A 251     -13.641  14.309  14.181  1.00  0.00           H  
ATOM   4084  NZ  LYS A 251     -14.021  16.375  13.905  1.00  0.00           N  
ATOM   4085  HZ1 LYS A 251     -14.720  16.268  13.183  1.00  0.00           H  
ATOM   4086  HZ2 LYS A 251     -13.554  17.256  13.744  1.00  0.00           H  
ATOM   4087  HZ3 LYS A 251     -14.617  16.428  14.719  1.00  0.00           H  
ATOM   4088  N   LEU A 252      -6.898  13.609  16.897  1.00  0.00           N  
ATOM   4089  H   LEU A 252      -7.624  13.182  17.454  1.00  0.00           H  
ATOM   4090  CA  LEU A 252      -5.618  13.935  17.538  1.00  0.00           C  
ATOM   4091  HA  LEU A 252      -5.360  14.971  17.318  1.00  0.00           H  
ATOM   4092  C   LEU A 252      -4.480  13.077  16.985  1.00  0.00           C  
ATOM   4093  CB  LEU A 252      -5.731  13.740  19.059  1.00  0.00           C  
ATOM   4094  HB2 LEU A 252      -4.730  13.712  19.488  1.00  0.00           H  
ATOM   4095  HB3 LEU A 252      -6.194  12.772  19.248  1.00  0.00           H  
ATOM   4096  O   LEU A 252      -3.477  13.617  16.526  1.00  0.00           O  
ATOM   4097  CG  LEU A 252      -6.534  14.840  19.767  1.00  0.00           C  
ATOM   4098  HG  LEU A 252      -7.454  15.048  19.221  1.00  0.00           H  
ATOM   4099  CD1 LEU A 252      -6.898  14.370  21.172  1.00  0.00           C  
ATOM   4100 HD11 LEU A 252      -5.995  14.191  21.756  1.00  0.00           H  
ATOM   4101 HD12 LEU A 252      -7.471  13.445  21.093  1.00  0.00           H  
ATOM   4102 HD13 LEU A 252      -7.517  15.125  21.658  1.00  0.00           H  
ATOM   4103  CD2 LEU A 252      -5.731  16.134  19.903  1.00  0.00           C  
ATOM   4104 HD21 LEU A 252      -4.824  15.938  20.474  1.00  0.00           H  
ATOM   4105 HD22 LEU A 252      -5.460  16.515  18.919  1.00  0.00           H  
ATOM   4106 HD23 LEU A 252      -6.324  16.888  20.421  1.00  0.00           H  
ATOM   4107  N   ASP A 253      -4.663  11.759  16.988  1.00  0.00           N  
ATOM   4108  H   ASP A 253      -5.526  11.382  17.353  1.00  0.00           H  
ATOM   4109  CA  ASP A 253      -3.682  10.805  16.482  1.00  0.00           C  
ATOM   4110  HA  ASP A 253      -2.745  10.921  17.028  1.00  0.00           H  
ATOM   4111  C   ASP A 253      -3.391  11.036  14.993  1.00  0.00           C  
ATOM   4112  CB  ASP A 253      -4.204   9.391  16.733  1.00  0.00           C  
ATOM   4113  HB2 ASP A 253      -4.335   9.234  17.804  1.00  0.00           H  
ATOM   4114  HB3 ASP A 253      -5.171   9.267  16.245  1.00  0.00           H  
ATOM   4115  O   ASP A 253      -2.230  11.118  14.594  1.00  0.00           O  
ATOM   4116  CG  ASP A 253      -3.217   8.372  16.184  1.00  0.00           C  
ATOM   4117  OD1 ASP A 253      -2.204   8.135  16.876  1.00  0.00           O  
ATOM   4118  OD2 ASP A 253      -3.488   7.873  15.071  1.00  0.00           O  
ATOM   4119  N   PHE A 254      -4.426  11.276  14.179  1.00  0.00           N  
ATOM   4120  H   PHE A 254      -5.363  11.179  14.543  1.00  0.00           H  
ATOM   4121  CA  PHE A 254      -4.253  11.580  12.762  1.00  0.00           C  
ATOM   4122  HA  PHE A 254      -3.779  10.709  12.309  1.00  0.00           H  
ATOM   4123  C   PHE A 254      -3.318  12.773  12.548  1.00  0.00           C  
ATOM   4124  CB  PHE A 254      -5.614  11.822  12.087  1.00  0.00           C  
ATOM   4125  HB2 PHE A 254      -6.279  10.999  12.347  1.00  0.00           H  
ATOM   4126  HB3 PHE A 254      -6.055  12.743  12.469  1.00  0.00           H  
ATOM   4127  O   PHE A 254      -2.402  12.672  11.730  1.00  0.00           O  
ATOM   4128  CG  PHE A 254      -5.543  11.891  10.575  1.00  0.00           C  
ATOM   4129  CD1 PHE A 254      -5.031  13.031   9.921  1.00  0.00           C  
ATOM   4130  HD1 PHE A 254      -4.755  13.911  10.484  1.00  0.00           H  
ATOM   4131  CD2 PHE A 254      -5.961  10.783   9.815  1.00  0.00           C  
ATOM   4132  HD2 PHE A 254      -6.397   9.923  10.303  1.00  0.00           H  
ATOM   4133  CE1 PHE A 254      -4.852  13.020   8.527  1.00  0.00           C  
ATOM   4134  HE1 PHE A 254      -4.449  13.888   8.026  1.00  0.00           H  
ATOM   4135  CE2 PHE A 254      -5.761  10.761   8.427  1.00  0.00           C  
ATOM   4136  HE2 PHE A 254      -6.038   9.888   7.855  1.00  0.00           H  
ATOM   4137  CZ  PHE A 254      -5.183  11.870   7.789  1.00  0.00           C  
ATOM   4138  HZ  PHE A 254      -5.030  11.847   6.720  1.00  0.00           H  
ATOM   4139  N   ASN A 255      -3.523  13.866  13.285  1.00  0.00           N  
ATOM   4140  H   ASN A 255      -4.302  13.868  13.928  1.00  0.00           H  
ATOM   4141  CA  ASN A 255      -2.695  15.070  13.193  1.00  0.00           C  
ATOM   4142  HA  ASN A 255      -2.592  15.355  12.147  1.00  0.00           H  
ATOM   4143  C   ASN A 255      -1.278  14.840  13.741  1.00  0.00           C  
ATOM   4144  CB  ASN A 255      -3.396  16.212  13.946  1.00  0.00           C  
ATOM   4145  HB2 ASN A 255      -3.635  15.890  14.960  1.00  0.00           H  
ATOM   4146  HB3 ASN A 255      -2.714  17.061  14.007  1.00  0.00           H  
ATOM   4147  O   ASN A 255      -0.315  15.370  13.191  1.00  0.00           O  
ATOM   4148  CG  ASN A 255      -4.666  16.695  13.271  1.00  0.00           C  
ATOM   4149  ND2 ASN A 255      -5.375  17.595  13.912  1.00  0.00           N  
ATOM   4150 HD21 ASN A 255      -5.081  17.927  14.819  1.00  0.00           H  
ATOM   4151 HD22 ASN A 255      -6.218  17.928  13.466  1.00  0.00           H  
ATOM   4152  OD1 ASN A 255      -5.020  16.307  12.170  1.00  0.00           O  
ATOM   4153  N   MET A 256      -1.132  14.030  14.792  1.00  0.00           N  
ATOM   4154  H   MET A 256      -1.960  13.627  15.207  1.00  0.00           H  
ATOM   4155  CA  MET A 256       0.173  13.658  15.348  1.00  0.00           C  
ATOM   4156  HA  MET A 256       0.733  14.563  15.581  1.00  0.00           H  
ATOM   4157  C   MET A 256       1.008  12.861  14.345  1.00  0.00           C  
ATOM   4158  CB  MET A 256      -0.020  12.838  16.631  1.00  0.00           C  
ATOM   4159  HB2 MET A 256       0.933  12.383  16.902  1.00  0.00           H  
ATOM   4160  HB3 MET A 256      -0.744  12.040  16.465  1.00  0.00           H  
ATOM   4161  O   MET A 256       2.160  13.208  14.084  1.00  0.00           O  
ATOM   4162  CG  MET A 256      -0.486  13.714  17.793  1.00  0.00           C  
ATOM   4163  HG2 MET A 256      -1.325  14.332  17.473  1.00  0.00           H  
ATOM   4164  HG3 MET A 256       0.344  14.379  18.032  1.00  0.00           H  
ATOM   4165  SD  MET A 256      -0.973  12.841  19.308  1.00  0.00           S  
ATOM   4166  CE  MET A 256       0.510  11.841  19.604  1.00  0.00           C  
ATOM   4167  HE1 MET A 256       1.406  12.450  19.482  1.00  0.00           H  
ATOM   4168  HE2 MET A 256       0.475  11.429  20.612  1.00  0.00           H  
ATOM   4169  HE3 MET A 256       0.538  11.019  18.888  1.00  0.00           H  
ATOM   4170  N   VAL A 257       0.419  11.830  13.740  1.00  0.00           N  
ATOM   4171  H   VAL A 257      -0.519  11.582  14.023  1.00  0.00           H  
ATOM   4172  CA  VAL A 257       1.068  11.025  12.699  1.00  0.00           C  
ATOM   4173  HA  VAL A 257       2.024  10.664  13.080  1.00  0.00           H  
ATOM   4174  C   VAL A 257       1.372  11.883  11.466  1.00  0.00           C  
ATOM   4175  CB  VAL A 257       0.199   9.800  12.351  1.00  0.00           C  
ATOM   4176  HB  VAL A 257      -0.791  10.138  12.043  1.00  0.00           H  
ATOM   4177  O   VAL A 257       2.478  11.814  10.938  1.00  0.00           O  
ATOM   4178  CG1 VAL A 257       0.805   8.987  11.204  1.00  0.00           C  
ATOM   4179 HG11 VAL A 257       0.777   9.581  10.291  1.00  0.00           H  
ATOM   4180 HG12 VAL A 257       1.838   8.721  11.432  1.00  0.00           H  
ATOM   4181 HG13 VAL A 257       0.227   8.077  11.042  1.00  0.00           H  
ATOM   4182  CG2 VAL A 257       0.042   8.859  13.552  1.00  0.00           C  
ATOM   4183 HG21 VAL A 257      -0.452   9.362  14.383  1.00  0.00           H  
ATOM   4184 HG22 VAL A 257       1.015   8.509  13.896  1.00  0.00           H  
ATOM   4185 HG23 VAL A 257      -0.575   8.001  13.283  1.00  0.00           H  
ATOM   4186  N   GLN A 258       0.445  12.756  11.053  1.00  0.00           N  
ATOM   4187  H   GLN A 258      -0.444  12.785  11.531  1.00  0.00           H  
ATOM   4188  CA  GLN A 258       0.675  13.702   9.955  1.00  0.00           C  
ATOM   4189  HA  GLN A 258       0.922  13.136   9.057  1.00  0.00           H  
ATOM   4190  C   GLN A 258       1.859  14.637  10.246  1.00  0.00           C  
ATOM   4191  CB  GLN A 258      -0.609  14.501   9.688  1.00  0.00           C  
ATOM   4192  HB2 GLN A 258      -0.874  15.062  10.585  1.00  0.00           H  
ATOM   4193  HB3 GLN A 258      -1.420  13.811   9.458  1.00  0.00           H  
ATOM   4194  O   GLN A 258       2.676  14.867   9.362  1.00  0.00           O  
ATOM   4195  CG  GLN A 258      -0.460  15.485   8.519  1.00  0.00           C  
ATOM   4196  HG2 GLN A 258       0.374  16.163   8.699  1.00  0.00           H  
ATOM   4197  HG3 GLN A 258      -0.256  14.934   7.600  1.00  0.00           H  
ATOM   4198  CD  GLN A 258      -1.708  16.338   8.355  1.00  0.00           C  
ATOM   4199  NE2 GLN A 258      -2.567  16.029   7.409  1.00  0.00           N  
ATOM   4200 HE21 GLN A 258      -2.404  15.220   6.828  1.00  0.00           H  
ATOM   4201 HE22 GLN A 258      -3.377  16.621   7.296  1.00  0.00           H  
ATOM   4202  OE1 GLN A 258      -1.932  17.265   9.114  1.00  0.00           O  
ATOM   4203  N   SER A 259       2.010  15.136  11.476  1.00  0.00           N  
ATOM   4204  H   SER A 259       1.287  14.970  12.162  1.00  0.00           H  
ATOM   4205  CA  SER A 259       3.157  15.974  11.847  1.00  0.00           C  
ATOM   4206  HA  SER A 259       3.195  16.829  11.171  1.00  0.00           H  
ATOM   4207  C   SER A 259       4.491  15.228  11.740  1.00  0.00           C  
ATOM   4208  CB  SER A 259       2.989  16.501  13.271  1.00  0.00           C  
ATOM   4209  HB2 SER A 259       2.101  17.130  13.331  1.00  0.00           H  
ATOM   4210  HB3 SER A 259       2.881  15.667  13.964  1.00  0.00           H  
ATOM   4211  O   SER A 259       5.497  15.841  11.379  1.00  0.00           O  
ATOM   4212  OG  SER A 259       4.129  17.255  13.631  1.00  0.00           O  
ATOM   4213  HG  SER A 259       4.829  17.078  12.999  1.00  0.00           H  
ATOM   4214  N   ILE A 260       4.521  13.927  12.049  1.00  0.00           N  
ATOM   4215  H   ILE A 260       3.667  13.488  12.359  1.00  0.00           H  
ATOM   4216  CA  ILE A 260       5.712  13.089  11.840  1.00  0.00           C  
ATOM   4217  HA  ILE A 260       6.572  13.572  12.302  1.00  0.00           H  
ATOM   4218  C   ILE A 260       6.004  12.996  10.342  1.00  0.00           C  
ATOM   4219  CB  ILE A 260       5.526  11.695  12.483  1.00  0.00           C  
ATOM   4220  HB  ILE A 260       4.596  11.258  12.121  1.00  0.00           H  
ATOM   4221  O   ILE A 260       7.133  13.237   9.919  1.00  0.00           O  
ATOM   4222  CG1 ILE A 260       5.433  11.841  14.018  1.00  0.00           C  
ATOM   4223 HG12 ILE A 260       4.694  12.602  14.269  1.00  0.00           H  
ATOM   4224 HG13 ILE A 260       6.394  12.173  14.411  1.00  0.00           H  
ATOM   4225  CG2 ILE A 260       6.669  10.739  12.094  1.00  0.00           C  
ATOM   4226 HG21 ILE A 260       6.537   9.762  12.559  1.00  0.00           H  
ATOM   4227 HG22 ILE A 260       6.679  10.574  11.016  1.00  0.00           H  
ATOM   4228 HG23 ILE A 260       7.633  11.155  12.388  1.00  0.00           H  
ATOM   4229  CD1 ILE A 260       5.016  10.556  14.740  1.00  0.00           C  
ATOM   4230 HD11 ILE A 260       4.812  10.783  15.787  1.00  0.00           H  
ATOM   4231 HD12 ILE A 260       5.822   9.825  14.697  1.00  0.00           H  
ATOM   4232 HD13 ILE A 260       4.113  10.149  14.285  1.00  0.00           H  
ATOM   4233  N   HIS A 261       4.974  12.726   9.538  1.00  0.00           N  
ATOM   4234  H   HIS A 261       4.072  12.535   9.949  1.00  0.00           H  
ATOM   4235  CA  HIS A 261       5.112  12.625   8.089  1.00  0.00           C  
ATOM   4236  HA  HIS A 261       5.890  11.889   7.887  1.00  0.00           H  
ATOM   4237  C   HIS A 261       5.596  13.930   7.446  1.00  0.00           C  
ATOM   4238  CB  HIS A 261       3.780  12.161   7.475  1.00  0.00           C  
ATOM   4239  HB2 HIS A 261       3.868  12.210   6.390  1.00  0.00           H  
ATOM   4240  HB3 HIS A 261       2.993  12.861   7.755  1.00  0.00           H  
ATOM   4241  O   HIS A 261       6.482  13.910   6.599  1.00  0.00           O  
ATOM   4242  CG  HIS A 261       3.321  10.766   7.844  1.00  0.00           C  
ATOM   4243  CD2 HIS A 261       4.079   9.769   8.398  1.00  0.00           C  
ATOM   4244  HD2 HIS A 261       5.128   9.830   8.646  1.00  0.00           H  
ATOM   4245  ND1 HIS A 261       2.023  10.280   7.642  1.00  0.00           N  
ATOM   4246  CE1 HIS A 261       2.039   9.011   8.070  1.00  0.00           C  
ATOM   4247  HE1 HIS A 261       1.184   8.351   8.069  1.00  0.00           H  
ATOM   4248  NE2 HIS A 261       3.249   8.680   8.543  1.00  0.00           N  
ATOM   4249  HE2 HIS A 261       3.475   7.786   8.956  1.00  0.00           H  
ATOM   4250  N   GLN A 262       5.095  15.080   7.895  1.00  0.00           N  
ATOM   4251  H   GLN A 262       4.338  15.029   8.562  1.00  0.00           H  
ATOM   4252  CA  GLN A 262       5.539  16.406   7.447  1.00  0.00           C  
ATOM   4253  HA  GLN A 262       5.372  16.505   6.374  1.00  0.00           H  
ATOM   4254  C   GLN A 262       7.025  16.646   7.699  1.00  0.00           C  
ATOM   4255  CB  GLN A 262       4.728  17.472   8.191  1.00  0.00           C  
ATOM   4256  HB2 GLN A 262       4.658  17.213   9.247  1.00  0.00           H  
ATOM   4257  HB3 GLN A 262       5.217  18.443   8.112  1.00  0.00           H  
ATOM   4258  O   GLN A 262       7.721  17.192   6.839  1.00  0.00           O  
ATOM   4259  CG  GLN A 262       3.332  17.580   7.584  1.00  0.00           C  
ATOM   4260  HG2 GLN A 262       2.862  16.597   7.554  1.00  0.00           H  
ATOM   4261  HG3 GLN A 262       3.423  17.934   6.557  1.00  0.00           H  
ATOM   4262  CD  GLN A 262       2.407  18.523   8.335  1.00  0.00           C  
ATOM   4263  NE2 GLN A 262       1.248  18.735   7.763  1.00  0.00           N  
ATOM   4264 HE21 GLN A 262       1.019  18.209   6.931  1.00  0.00           H  
ATOM   4265 HE22 GLN A 262       0.584  19.382   8.162  1.00  0.00           H  
ATOM   4266  OE1 GLN A 262       2.694  19.059   9.401  1.00  0.00           O  
ATOM   4267  N   LYS A 263       7.523  16.213   8.861  1.00  0.00           N  
ATOM   4268  H   LYS A 263       6.901  15.764   9.518  1.00  0.00           H  
ATOM   4269  CA  LYS A 263       8.945  16.309   9.176  1.00  0.00           C  
ATOM   4270  HA  LYS A 263       9.249  17.345   9.023  1.00  0.00           H  
ATOM   4271  C   LYS A 263       9.784  15.470   8.209  1.00  0.00           C  
ATOM   4272  CB  LYS A 263       9.174  15.939  10.644  1.00  0.00           C  
ATOM   4273  HB2 LYS A 263       8.573  16.589  11.280  1.00  0.00           H  
ATOM   4274  HB3 LYS A 263       8.874  14.904  10.812  1.00  0.00           H  
ATOM   4275  O   LYS A 263      10.737  15.990   7.634  1.00  0.00           O  
ATOM   4276  CG  LYS A 263      10.653  16.102  11.000  1.00  0.00           C  
ATOM   4277  HG2 LYS A 263      10.943  17.147  10.884  1.00  0.00           H  
ATOM   4278  HG3 LYS A 263      11.259  15.494  10.328  1.00  0.00           H  
ATOM   4279  CD  LYS A 263      10.931  15.647  12.428  1.00  0.00           C  
ATOM   4280  HD2 LYS A 263      10.462  16.332  13.135  1.00  0.00           H  
ATOM   4281  HD3 LYS A 263      10.545  14.637  12.567  1.00  0.00           H  
ATOM   4282  CE  LYS A 263      12.450  15.650  12.585  1.00  0.00           C  
ATOM   4283  HE2 LYS A 263      12.824  16.664  12.440  1.00  0.00           H  
ATOM   4284  HE3 LYS A 263      12.876  15.049  11.782  1.00  0.00           H  
ATOM   4285  NZ  LYS A 263      12.871  15.107  13.891  1.00  0.00           N  
ATOM   4286  HZ1 LYS A 263      12.509  15.678  14.641  1.00  0.00           H  
ATOM   4287  HZ2 LYS A 263      12.533  14.158  13.975  1.00  0.00           H  
ATOM   4288  HZ3 LYS A 263      13.880  15.093  13.912  1.00  0.00           H  
ATOM   4289  N   GLU A 264       9.395  14.213   8.004  1.00  0.00           N  
ATOM   4290  H   GLU A 264       8.588  13.875   8.509  1.00  0.00           H  
ATOM   4291  CA  GLU A 264      10.059  13.295   7.067  1.00  0.00           C  
ATOM   4292  HA  GLU A 264      11.102  13.165   7.357  1.00  0.00           H  
ATOM   4293  C   GLU A 264      10.050  13.862   5.635  1.00  0.00           C  
ATOM   4294  CB  GLU A 264       9.366  11.919   7.108  1.00  0.00           C  
ATOM   4295  HB2 GLU A 264       8.309  12.059   6.880  1.00  0.00           H  
ATOM   4296  HB3 GLU A 264       9.802  11.288   6.334  1.00  0.00           H  
ATOM   4297  O   GLU A 264      11.088  13.899   4.977  1.00  0.00           O  
ATOM   4298  CG  GLU A 264       9.493  11.183   8.457  1.00  0.00           C  
ATOM   4299  HG2 GLU A 264      10.538  10.913   8.610  1.00  0.00           H  
ATOM   4300  HG3 GLU A 264       9.215  11.857   9.267  1.00  0.00           H  
ATOM   4301  CD  GLU A 264       8.623   9.913   8.561  1.00  0.00           C  
ATOM   4302  OE1 GLU A 264       8.559   9.306   9.656  1.00  0.00           O  
ATOM   4303  OE2 GLU A 264       7.956   9.502   7.582  1.00  0.00           O  
ATOM   4304  N   ILE A 265       8.910  14.392   5.169  1.00  0.00           N  
ATOM   4305  H   ILE A 265       8.083  14.306   5.742  1.00  0.00           H  
ATOM   4306  CA  ILE A 265       8.781  15.041   3.853  1.00  0.00           C  
ATOM   4307  HA  ILE A 265       9.026  14.312   3.081  1.00  0.00           H  
ATOM   4308  C   ILE A 265       9.770  16.197   3.707  1.00  0.00           C  
ATOM   4309  CB  ILE A 265       7.332  15.534   3.617  1.00  0.00           C  
ATOM   4310  HB  ILE A 265       7.004  16.076   4.504  1.00  0.00           H  
ATOM   4311  O   ILE A 265      10.408  16.315   2.664  1.00  0.00           O  
ATOM   4312  CG1 ILE A 265       6.387  14.340   3.383  1.00  0.00           C  
ATOM   4313 HG12 ILE A 265       6.530  13.956   2.373  1.00  0.00           H  
ATOM   4314 HG13 ILE A 265       6.637  13.538   4.078  1.00  0.00           H  
ATOM   4315  CG2 ILE A 265       7.234  16.491   2.408  1.00  0.00           C  
ATOM   4316 HG21 ILE A 265       7.635  16.009   1.517  1.00  0.00           H  
ATOM   4317 HG22 ILE A 265       6.196  16.772   2.228  1.00  0.00           H  
ATOM   4318 HG23 ILE A 265       7.786  17.411   2.600  1.00  0.00           H  
ATOM   4319  CD1 ILE A 265       4.905  14.684   3.588  1.00  0.00           C  
ATOM   4320 HD11 ILE A 265       4.744  15.040   4.606  1.00  0.00           H  
ATOM   4321 HD12 ILE A 265       4.301  13.790   3.435  1.00  0.00           H  
ATOM   4322 HD13 ILE A 265       4.576  15.448   2.885  1.00  0.00           H  
ATOM   4323  N   GLY A 266       9.916  17.055   4.719  1.00  0.00           N  
ATOM   4324  H   GLY A 266       9.361  16.928   5.554  1.00  0.00           H  
ATOM   4325  CA  GLY A 266      10.826  18.195   4.626  1.00  0.00           C  
ATOM   4326  HA2 GLY A 266      10.612  18.735   3.704  1.00  0.00           H  
ATOM   4327  HA3 GLY A 266      10.653  18.863   5.470  1.00  0.00           H  
ATOM   4328  C   GLY A 266      12.304  17.795   4.581  1.00  0.00           C  
ATOM   4329  O   GLY A 266      13.090  18.417   3.860  1.00  0.00           O  
ATOM   4330  N   GLU A 267      12.684  16.732   5.291  1.00  0.00           N  
ATOM   4331  H   GLU A 267      11.993  16.258   5.855  1.00  0.00           H  
ATOM   4332  CA  GLU A 267      14.029  16.145   5.221  1.00  0.00           C  
ATOM   4333  HA  GLU A 267      14.771  16.934   5.344  1.00  0.00           H  
ATOM   4334  C   GLU A 267      14.286  15.517   3.838  1.00  0.00           C  
ATOM   4335  CB  GLU A 267      14.216  15.131   6.371  1.00  0.00           C  
ATOM   4336  HB2 GLU A 267      13.393  14.417   6.358  1.00  0.00           H  
ATOM   4337  HB3 GLU A 267      15.149  14.590   6.213  1.00  0.00           H  
ATOM   4338  O   GLU A 267      15.303  15.806   3.199  1.00  0.00           O  
ATOM   4339  CG  GLU A 267      14.278  15.827   7.749  1.00  0.00           C  
ATOM   4340  HG2 GLU A 267      15.164  16.463   7.767  1.00  0.00           H  
ATOM   4341  HG3 GLU A 267      13.414  16.482   7.858  1.00  0.00           H  
ATOM   4342  CD  GLU A 267      14.321  14.879   8.969  1.00  0.00           C  
ATOM   4343  OE1 GLU A 267      14.280  15.400  10.114  1.00  0.00           O  
ATOM   4344  OE2 GLU A 267      14.412  13.646   8.800  1.00  0.00           O  
ATOM   4345  N   LEU A 268      13.323  14.749   3.322  1.00  0.00           N  
ATOM   4346  H   LEU A 268      12.521  14.546   3.901  1.00  0.00           H  
ATOM   4347  CA  LEU A 268      13.386  14.123   1.998  1.00  0.00           C  
ATOM   4348  HA  LEU A 268      14.319  13.566   1.920  1.00  0.00           H  
ATOM   4349  C   LEU A 268      13.389  15.155   0.862  1.00  0.00           C  
ATOM   4350  CB  LEU A 268      12.205  13.148   1.855  1.00  0.00           C  
ATOM   4351  HB2 LEU A 268      11.290  13.672   2.132  1.00  0.00           H  
ATOM   4352  HB3 LEU A 268      12.111  12.846   0.812  1.00  0.00           H  
ATOM   4353  O   LEU A 268      14.115  14.985  -0.112  1.00  0.00           O  
ATOM   4354  CG  LEU A 268      12.357  11.883   2.722  1.00  0.00           C  
ATOM   4355  HG  LEU A 268      12.699  12.149   3.723  1.00  0.00           H  
ATOM   4356  CD1 LEU A 268      11.013  11.175   2.849  1.00  0.00           C  
ATOM   4357 HD11 LEU A 268      10.287  11.857   3.292  1.00  0.00           H  
ATOM   4358 HD12 LEU A 268      10.677  10.851   1.864  1.00  0.00           H  
ATOM   4359 HD13 LEU A 268      11.118  10.308   3.502  1.00  0.00           H  
ATOM   4360  CD2 LEU A 268      13.350  10.898   2.105  1.00  0.00           C  
ATOM   4361 HD21 LEU A 268      13.034  10.614   1.101  1.00  0.00           H  
ATOM   4362 HD22 LEU A 268      13.409  10.003   2.724  1.00  0.00           H  
ATOM   4363 HD23 LEU A 268      14.345  11.340   2.058  1.00  0.00           H  
ATOM   4364  N   ALA A 269      12.646  16.255   0.989  1.00  0.00           N  
ATOM   4365  H   ALA A 269      12.021  16.313   1.780  1.00  0.00           H  
ATOM   4366  CA  ALA A 269      12.634  17.343   0.013  1.00  0.00           C  
ATOM   4367  HA  ALA A 269      12.396  16.943  -0.972  1.00  0.00           H  
ATOM   4368  C   ALA A 269      14.006  18.012  -0.112  1.00  0.00           C  
ATOM   4369  CB  ALA A 269      11.539  18.340   0.411  1.00  0.00           C  
ATOM   4370  HB1 ALA A 269      10.570  17.841   0.395  1.00  0.00           H  
ATOM   4371  HB2 ALA A 269      11.725  18.722   1.415  1.00  0.00           H  
ATOM   4372  HB3 ALA A 269      11.518  19.175  -0.289  1.00  0.00           H  
ATOM   4373  O   ALA A 269      14.467  18.281  -1.221  1.00  0.00           O  
ATOM   4374  N   ARG A 270      14.693  18.226   1.016  1.00  0.00           N  
ATOM   4375  H   ARG A 270      14.260  17.957   1.888  1.00  0.00           H  
ATOM   4376  CA  ARG A 270      16.058  18.769   1.032  1.00  0.00           C  
ATOM   4377  HA  ARG A 270      16.078  19.697   0.462  1.00  0.00           H  
ATOM   4378  C   ARG A 270      17.048  17.816   0.366  1.00  0.00           C  
ATOM   4379  CB  ARG A 270      16.450  19.047   2.485  1.00  0.00           C  
ATOM   4380  HB2 ARG A 270      16.510  18.106   3.031  1.00  0.00           H  
ATOM   4381  HB3 ARG A 270      15.668  19.657   2.939  1.00  0.00           H  
ATOM   4382  O   ARG A 270      17.888  18.253  -0.423  1.00  0.00           O  
ATOM   4383  CG  ARG A 270      17.793  19.784   2.599  1.00  0.00           C  
ATOM   4384  HG2 ARG A 270      17.703  20.772   2.149  1.00  0.00           H  
ATOM   4385  HG3 ARG A 270      18.571  19.230   2.073  1.00  0.00           H  
ATOM   4386  CD  ARG A 270      18.214  19.914   4.068  1.00  0.00           C  
ATOM   4387  HD2 ARG A 270      18.359  18.913   4.474  1.00  0.00           H  
ATOM   4388  HD3 ARG A 270      19.170  20.433   4.124  1.00  0.00           H  
ATOM   4389  NE  ARG A 270      17.191  20.613   4.873  1.00  0.00           N  
ATOM   4390  HE  ARG A 270      16.471  20.030   5.275  1.00  0.00           H  
ATOM   4391  NH1 ARG A 270      17.894  22.766   4.503  1.00  0.00           N  
ATOM   4392 HH11 ARG A 270      17.672  23.751   4.482  1.00  0.00           H  
ATOM   4393 HH12 ARG A 270      18.622  22.403   3.904  1.00  0.00           H  
ATOM   4394  NH2 ARG A 270      16.008  22.394   5.641  1.00  0.00           N  
ATOM   4395 HH21 ARG A 270      15.845  23.390   5.663  1.00  0.00           H  
ATOM   4396 HH22 ARG A 270      15.273  21.769   5.941  1.00  0.00           H  
ATOM   4397  CZ  ARG A 270      17.041  21.917   5.006  1.00  0.00           C  
ATOM   4398  N   TRP A 271      16.948  16.523   0.678  1.00  0.00           N  
ATOM   4399  H   TRP A 271      16.250  16.238   1.350  1.00  0.00           H  
ATOM   4400  CA  TRP A 271      17.757  15.498   0.023  1.00  0.00           C  
ATOM   4401  HA  TRP A 271      18.813  15.724   0.168  1.00  0.00           H  
ATOM   4402  C   TRP A 271      17.516  15.494  -1.491  1.00  0.00           C  
ATOM   4403  CB  TRP A 271      17.472  14.119   0.635  1.00  0.00           C  
ATOM   4404  HB2 TRP A 271      16.410  14.036   0.864  1.00  0.00           H  
ATOM   4405  HB3 TRP A 271      18.021  14.018   1.571  1.00  0.00           H  
ATOM   4406  O   TRP A 271      18.477  15.575  -2.253  1.00  0.00           O  
ATOM   4407  CG  TRP A 271      17.833  12.993  -0.281  1.00  0.00           C  
ATOM   4408  CD1 TRP A 271      19.083  12.707  -0.707  1.00  0.00           C  
ATOM   4409  HD1 TRP A 271      19.973  13.235  -0.398  1.00  0.00           H  
ATOM   4410  CD2 TRP A 271      16.932  12.148  -1.062  1.00  0.00           C  
ATOM   4411  CE2 TRP A 271      17.721  11.369  -1.957  1.00  0.00           C  
ATOM   4412  CE3 TRP A 271      15.530  12.005  -1.150  1.00  0.00           C  
ATOM   4413  HE3 TRP A 271      14.894  12.591  -0.503  1.00  0.00           H  
ATOM   4414  NE1 TRP A 271      19.019  11.769  -1.715  1.00  0.00           N  
ATOM   4415  HE1 TRP A 271      19.808  11.528  -2.297  1.00  0.00           H  
ATOM   4416  CH2 TRP A 271      15.761  10.346  -2.926  1.00  0.00           C  
ATOM   4417  HH2 TRP A 271      15.306   9.678  -3.643  1.00  0.00           H  
ATOM   4418  CZ2 TRP A 271      17.158  10.462  -2.865  1.00  0.00           C  
ATOM   4419  HZ2 TRP A 271      17.779   9.894  -3.542  1.00  0.00           H  
ATOM   4420  CZ3 TRP A 271      14.949  11.116  -2.074  1.00  0.00           C  
ATOM   4421  HZ3 TRP A 271      13.875  11.028  -2.136  1.00  0.00           H  
ATOM   4422  N   TRP A 272      16.254  15.461  -1.919  1.00  0.00           N  
ATOM   4423  H   TRP A 272      15.518  15.373  -1.233  1.00  0.00           H  
ATOM   4424  CA  TRP A 272      15.879  15.364  -3.325  1.00  0.00           C  
ATOM   4425  HA  TRP A 272      16.274  14.431  -3.727  1.00  0.00           H  
ATOM   4426  C   TRP A 272      16.465  16.500  -4.163  1.00  0.00           C  
ATOM   4427  CB  TRP A 272      14.356  15.327  -3.427  1.00  0.00           C  
ATOM   4428  HB2 TRP A 272      13.945  16.258  -3.036  1.00  0.00           H  
ATOM   4429  HB3 TRP A 272      13.990  14.508  -2.808  1.00  0.00           H  
ATOM   4430  O   TRP A 272      17.149  16.236  -5.147  1.00  0.00           O  
ATOM   4431  CG  TRP A 272      13.848  15.109  -4.811  1.00  0.00           C  
ATOM   4432  CD1 TRP A 272      13.164  16.000  -5.559  1.00  0.00           C  
ATOM   4433  HD1 TRP A 272      12.929  17.011  -5.261  1.00  0.00           H  
ATOM   4434  CD2 TRP A 272      14.063  13.953  -5.672  1.00  0.00           C  
ATOM   4435  CE2 TRP A 272      13.425  14.195  -6.925  1.00  0.00           C  
ATOM   4436  CE3 TRP A 272      14.762  12.736  -5.525  1.00  0.00           C  
ATOM   4437  HE3 TRP A 272      15.267  12.523  -4.594  1.00  0.00           H  
ATOM   4438  NE1 TRP A 272      12.847  15.434  -6.776  1.00  0.00           N  
ATOM   4439  HE1 TRP A 272      12.275  15.889  -7.474  1.00  0.00           H  
ATOM   4440  CH2 TRP A 272      14.155  12.064  -7.789  1.00  0.00           C  
ATOM   4441  HH2 TRP A 272      14.178  11.322  -8.574  1.00  0.00           H  
ATOM   4442  CZ2 TRP A 272      13.461  13.271  -7.976  1.00  0.00           C  
ATOM   4443  HZ2 TRP A 272      12.964  13.479  -8.912  1.00  0.00           H  
ATOM   4444  CZ3 TRP A 272      14.811  11.802  -6.575  1.00  0.00           C  
ATOM   4445  HZ3 TRP A 272      15.346  10.872  -6.448  1.00  0.00           H  
ATOM   4446  N   VAL A 273      16.325  17.749  -3.711  1.00  0.00           N  
ATOM   4447  H   VAL A 273      15.756  17.902  -2.891  1.00  0.00           H  
ATOM   4448  CA  VAL A 273      16.915  18.920  -4.388  1.00  0.00           C  
ATOM   4449  HA  VAL A 273      16.573  18.942  -5.423  1.00  0.00           H  
ATOM   4450  C   VAL A 273      18.449  18.848  -4.434  1.00  0.00           C  
ATOM   4451  CB  VAL A 273      16.442  20.214  -3.698  1.00  0.00           C  
ATOM   4452  HB  VAL A 273      16.669  20.153  -2.634  1.00  0.00           H  
ATOM   4453  O   VAL A 273      19.071  19.257  -5.412  1.00  0.00           O  
ATOM   4454  CG1 VAL A 273      17.115  21.472  -4.260  1.00  0.00           C  
ATOM   4455 HG11 VAL A 273      18.184  21.463  -4.046  1.00  0.00           H  
ATOM   4456 HG12 VAL A 273      16.965  21.512  -5.339  1.00  0.00           H  
ATOM   4457 HG13 VAL A 273      16.681  22.363  -3.806  1.00  0.00           H  
ATOM   4458  CG2 VAL A 273      14.927  20.400  -3.864  1.00  0.00           C  
ATOM   4459 HG21 VAL A 273      14.605  21.295  -3.332  1.00  0.00           H  
ATOM   4460 HG22 VAL A 273      14.385  19.543  -3.466  1.00  0.00           H  
ATOM   4461 HG23 VAL A 273      14.683  20.506  -4.921  1.00  0.00           H  
ATOM   4462  N   THR A 274      19.090  18.281  -3.406  1.00  0.00           N  
ATOM   4463  H   THR A 274      18.537  17.891  -2.657  1.00  0.00           H  
ATOM   4464  CA  THR A 274      20.559  18.128  -3.368  1.00  0.00           C  
ATOM   4465  HA  THR A 274      21.012  19.096  -3.582  1.00  0.00           H  
ATOM   4466  C   THR A 274      21.072  17.155  -4.435  1.00  0.00           C  
ATOM   4467  CB  THR A 274      21.034  17.685  -1.974  1.00  0.00           C  
ATOM   4468  HB  THR A 274      20.621  16.704  -1.736  1.00  0.00           H  
ATOM   4469  O   THR A 274      22.216  17.272  -4.870  1.00  0.00           O  
ATOM   4470  CG2 THR A 274      22.557  17.609  -1.841  1.00  0.00           C  
ATOM   4471 HG21 THR A 274      22.826  17.460  -0.796  1.00  0.00           H  
ATOM   4472 HG22 THR A 274      23.007  18.535  -2.201  1.00  0.00           H  
ATOM   4473 HG23 THR A 274      22.944  16.770  -2.419  1.00  0.00           H  
ATOM   4474  OG1 THR A 274      20.598  18.606  -0.997  1.00  0.00           O  
ATOM   4475  HG1 THR A 274      19.642  18.534  -0.937  1.00  0.00           H  
ATOM   4476  N   THR A 275      20.242  16.211  -4.890  1.00  0.00           N  
ATOM   4477  H   THR A 275      19.304  16.167  -4.519  1.00  0.00           H  
ATOM   4478  CA  THR A 275      20.618  15.300  -5.984  1.00  0.00           C  
ATOM   4479  HA  THR A 275      21.621  14.919  -5.791  1.00  0.00           H  
ATOM   4480  C   THR A 275      20.670  15.996  -7.346  1.00  0.00           C  
ATOM   4481  CB  THR A 275      19.676  14.092  -6.089  1.00  0.00           C  
ATOM   4482  HB  THR A 275      20.128  13.388  -6.788  1.00  0.00           H  
ATOM   4483  O   THR A 275      21.348  15.514  -8.248  1.00  0.00           O  
ATOM   4484  CG2 THR A 275      19.456  13.353  -4.771  1.00  0.00           C  
ATOM   4485 HG21 THR A 275      18.935  12.417  -4.975  1.00  0.00           H  
ATOM   4486 HG22 THR A 275      18.842  13.952  -4.099  1.00  0.00           H  
ATOM   4487 HG23 THR A 275      20.417  13.138  -4.304  1.00  0.00           H  
ATOM   4488  OG1 THR A 275      18.417  14.462  -6.599  1.00  0.00           O  
ATOM   4489  HG1 THR A 275      17.976  15.069  -6.001  1.00  0.00           H  
ATOM   4490  N   GLY A 276      19.947  17.108  -7.516  1.00  0.00           N  
ATOM   4491  H   GLY A 276      19.431  17.482  -6.733  1.00  0.00           H  
ATOM   4492  CA  GLY A 276      19.743  17.763  -8.808  1.00  0.00           C  
ATOM   4493  HA2 GLY A 276      20.708  17.906  -9.295  1.00  0.00           H  
ATOM   4494  HA3 GLY A 276      19.287  18.737  -8.629  1.00  0.00           H  
ATOM   4495  C   GLY A 276      18.829  16.997  -9.773  1.00  0.00           C  
ATOM   4496  O   GLY A 276      18.613  17.469 -10.890  1.00  0.00           O  
ATOM   4497  N   LEU A 277      18.284  15.837  -9.375  1.00  0.00           N  
ATOM   4498  H   LEU A 277      18.485  15.501  -8.444  1.00  0.00           H  
ATOM   4499  CA  LEU A 277      17.344  15.063 -10.194  1.00  0.00           C  
ATOM   4500  HA  LEU A 277      17.774  14.920 -11.186  1.00  0.00           H  
ATOM   4501  C   LEU A 277      16.010  15.793 -10.392  1.00  0.00           C  
ATOM   4502  CB  LEU A 277      17.083  13.685  -9.562  1.00  0.00           C  
ATOM   4503  HB2 LEU A 277      16.325  13.188 -10.167  1.00  0.00           H  
ATOM   4504  HB3 LEU A 277      16.658  13.831  -8.569  1.00  0.00           H  
ATOM   4505  O   LEU A 277      15.370  15.628 -11.426  1.00  0.00           O  
ATOM   4506  CG  LEU A 277      18.295  12.743  -9.451  1.00  0.00           C  
ATOM   4507  HG  LEU A 277      19.039  13.171  -8.778  1.00  0.00           H  
ATOM   4508  CD1 LEU A 277      17.816  11.410  -8.871  1.00  0.00           C  
ATOM   4509 HD11 LEU A 277      17.026  10.992  -9.495  1.00  0.00           H  
ATOM   4510 HD12 LEU A 277      17.429  11.577  -7.866  1.00  0.00           H  
ATOM   4511 HD13 LEU A 277      18.643  10.701  -8.825  1.00  0.00           H  
ATOM   4512  CD2 LEU A 277      18.985  12.479 -10.789  1.00  0.00           C  
ATOM   4513 HD21 LEU A 277      19.408  13.408 -11.171  1.00  0.00           H  
ATOM   4514 HD22 LEU A 277      19.797  11.767 -10.646  1.00  0.00           H  
ATOM   4515 HD23 LEU A 277      18.272  12.080 -11.511  1.00  0.00           H  
ATOM   4516  N   ASP A 278      15.628  16.658  -9.451  1.00  0.00           N  
ATOM   4517  H   ASP A 278      16.255  16.829  -8.679  1.00  0.00           H  
ATOM   4518  CA  ASP A 278      14.439  17.515  -9.524  1.00  0.00           C  
ATOM   4519  HA  ASP A 278      13.562  16.875  -9.626  1.00  0.00           H  
ATOM   4520  C   ASP A 278      14.450  18.479 -10.723  1.00  0.00           C  
ATOM   4521  CB  ASP A 278      14.324  18.302  -8.205  1.00  0.00           C  
ATOM   4522  HB2 ASP A 278      14.344  17.602  -7.369  1.00  0.00           H  
ATOM   4523  HB3 ASP A 278      13.365  18.820  -8.182  1.00  0.00           H  
ATOM   4524  O   ASP A 278      13.398  18.983 -11.126  1.00  0.00           O  
ATOM   4525  CG  ASP A 278      15.455  19.316  -7.995  1.00  0.00           C  
ATOM   4526  OD1 ASP A 278      16.632  18.886  -7.998  1.00  0.00           O  
ATOM   4527  OD2 ASP A 278      15.145  20.514  -7.825  1.00  0.00           O  
ATOM   4528  N   LYS A 279      15.633  18.718 -11.300  1.00  0.00           N  
ATOM   4529  H   LYS A 279      16.434  18.268 -10.878  1.00  0.00           H  
ATOM   4530  CA  LYS A 279      15.872  19.636 -12.420  1.00  0.00           C  
ATOM   4531  HA  LYS A 279      15.037  20.334 -12.481  1.00  0.00           H  
ATOM   4532  C   LYS A 279      15.936  18.938 -13.782  1.00  0.00           C  
ATOM   4533  CB  LYS A 279      17.154  20.429 -12.133  1.00  0.00           C  
ATOM   4534  HB2 LYS A 279      17.370  21.079 -12.981  1.00  0.00           H  
ATOM   4535  HB3 LYS A 279      17.979  19.727 -12.015  1.00  0.00           H  
ATOM   4536  O   LYS A 279      16.099  19.618 -14.799  1.00  0.00           O  
ATOM   4537  CG  LYS A 279      17.027  21.298 -10.871  1.00  0.00           C  
ATOM   4538  HG2 LYS A 279      16.243  22.039 -11.029  1.00  0.00           H  
ATOM   4539  HG3 LYS A 279      16.763  20.682 -10.011  1.00  0.00           H  
ATOM   4540  CD  LYS A 279      18.344  22.005 -10.560  1.00  0.00           C  
ATOM   4541  HD2 LYS A 279      19.071  21.257 -10.244  1.00  0.00           H  
ATOM   4542  HD3 LYS A 279      18.680  22.528 -11.456  1.00  0.00           H  
ATOM   4543  CE  LYS A 279      18.186  23.005  -9.421  1.00  0.00           C  
ATOM   4544  HE2 LYS A 279      17.238  23.526  -9.552  1.00  0.00           H  
ATOM   4545  HE3 LYS A 279      18.135  22.460  -8.478  1.00  0.00           H  
ATOM   4546  NZ  LYS A 279      19.299  23.986  -9.434  1.00  0.00           N  
ATOM   4547  HZ1 LYS A 279      20.195  23.529  -9.344  1.00  0.00           H  
ATOM   4548  HZ2 LYS A 279      19.178  24.665  -8.696  1.00  0.00           H  
ATOM   4549  HZ3 LYS A 279      19.274  24.502 -10.302  1.00  0.00           H  
ATOM   4550  N   LEU A 280      15.832  17.609 -13.832  1.00  0.00           N  
ATOM   4551  H   LEU A 280      15.647  17.107 -12.975  1.00  0.00           H  
ATOM   4552  CA  LEU A 280      15.827  16.858 -15.087  1.00  0.00           C  
ATOM   4553  HA  LEU A 280      16.592  17.265 -15.749  1.00  0.00           H  
ATOM   4554  C   LEU A 280      14.479  17.024 -15.795  1.00  0.00           C  
ATOM   4555  CB  LEU A 280      16.153  15.377 -14.823  1.00  0.00           C  
ATOM   4556  HB2 LEU A 280      16.032  14.829 -15.757  1.00  0.00           H  
ATOM   4557  HB3 LEU A 280      15.427  14.980 -14.114  1.00  0.00           H  
ATOM   4558  O   LEU A 280      13.503  16.367 -15.459  1.00  0.00           O  
ATOM   4559  CG  LEU A 280      17.565  15.109 -14.275  1.00  0.00           C  
ATOM   4560  HG  LEU A 280      17.663  15.562 -13.288  1.00  0.00           H  
ATOM   4561  CD1 LEU A 280      17.777  13.602 -14.145  1.00  0.00           C  
ATOM   4562 HD11 LEU A 280      18.760  13.399 -13.720  1.00  0.00           H  
ATOM   4563 HD12 LEU A 280      17.014  13.191 -13.484  1.00  0.00           H  
ATOM   4564 HD13 LEU A 280      17.697  13.120 -15.119  1.00  0.00           H  
ATOM   4565  CD2 LEU A 280      18.664  15.683 -15.174  1.00  0.00           C  
ATOM   4566 HD21 LEU A 280      18.666  16.771 -15.102  1.00  0.00           H  
ATOM   4567 HD22 LEU A 280      19.638  15.320 -14.848  1.00  0.00           H  
ATOM   4568 HD23 LEU A 280      18.496  15.386 -16.209  1.00  0.00           H  
ATOM   4569  N   ALA A 281      14.433  17.889 -16.810  1.00  0.00           N  
ATOM   4570  H   ALA A 281      15.249  18.462 -16.972  1.00  0.00           H  
ATOM   4571  CA  ALA A 281      13.191  18.247 -17.502  1.00  0.00           C  
ATOM   4572  HA  ALA A 281      12.494  18.652 -16.769  1.00  0.00           H  
ATOM   4573  C   ALA A 281      12.476  17.067 -18.190  1.00  0.00           C  
ATOM   4574  CB  ALA A 281      13.522  19.343 -18.522  1.00  0.00           C  
ATOM   4575  HB1 ALA A 281      12.605  19.664 -19.018  1.00  0.00           H  
ATOM   4576  HB2 ALA A 281      14.215  18.962 -19.272  1.00  0.00           H  
ATOM   4577  HB3 ALA A 281      13.966  20.200 -18.016  1.00  0.00           H  
ATOM   4578  O   ALA A 281      11.272  17.138 -18.421  1.00  0.00           O  
ATOM   4579  N   PHE A 282      13.203  16.001 -18.539  1.00  0.00           N  
ATOM   4580  H   PHE A 282      14.178  15.972 -18.277  1.00  0.00           H  
ATOM   4581  CA  PHE A 282      12.625  14.820 -19.183  1.00  0.00           C  
ATOM   4582  HA  PHE A 282      11.791  15.138 -19.809  1.00  0.00           H  
ATOM   4583  C   PHE A 282      12.061  13.797 -18.187  1.00  0.00           C  
ATOM   4584  CB  PHE A 282      13.667  14.156 -20.097  1.00  0.00           C  
ATOM   4585  HB2 PHE A 282      14.190  14.915 -20.678  1.00  0.00           H  
ATOM   4586  HB3 PHE A 282      13.144  13.511 -20.803  1.00  0.00           H  
ATOM   4587  O   PHE A 282      11.405  12.866 -18.640  1.00  0.00           O  
ATOM   4588  CG  PHE A 282      14.664  13.310 -19.333  1.00  0.00           C  
ATOM   4589  CD1 PHE A 282      15.843  13.884 -18.827  1.00  0.00           C  
ATOM   4590  HD1 PHE A 282      16.083  14.916 -19.037  1.00  0.00           H  
ATOM   4591  CD2 PHE A 282      14.355  11.969 -19.034  1.00  0.00           C  
ATOM   4592  HD2 PHE A 282      13.437  11.525 -19.387  1.00  0.00           H  
ATOM   4593  CE1 PHE A 282      16.690  13.118 -18.011  1.00  0.00           C  
ATOM   4594  HE1 PHE A 282      17.560  13.573 -17.561  1.00  0.00           H  
ATOM   4595  CE2 PHE A 282      15.211  11.202 -18.237  1.00  0.00           C  
ATOM   4596  HE2 PHE A 282      14.955  10.180 -17.999  1.00  0.00           H  
ATOM   4597  CZ  PHE A 282      16.378  11.779 -17.729  1.00  0.00           C  
ATOM   4598  HZ  PHE A 282      17.010  11.184 -17.086  1.00  0.00           H  
ATOM   4599  N   ALA A 283      12.340  13.930 -16.883  1.00  0.00           N  
ATOM   4600  H   ALA A 283      12.785  14.776 -16.557  1.00  0.00           H  
ATOM   4601  CA  ALA A 283      11.981  12.954 -15.857  1.00  0.00           C  
ATOM   4602  HA  ALA A 283      11.613  12.047 -16.338  1.00  0.00           H  
ATOM   4603  C   ALA A 283      10.859  13.477 -14.949  1.00  0.00           C  
ATOM   4604  CB  ALA A 283      13.234  12.568 -15.061  1.00  0.00           C  
ATOM   4605  HB1 ALA A 283      13.603  13.432 -14.508  1.00  0.00           H  
ATOM   4606  HB2 ALA A 283      14.007  12.206 -15.738  1.00  0.00           H  
ATOM   4607  HB3 ALA A 283      12.982  11.773 -14.359  1.00  0.00           H  
ATOM   4608  O   ALA A 283      10.719  14.680 -14.711  1.00  0.00           O  
ATOM   4609  N   ARG A 284      10.049  12.563 -14.420  1.00  0.00           N  
ATOM   4610  H   ARG A 284      10.228  11.594 -14.642  1.00  0.00           H  
ATOM   4611  CA  ARG A 284       8.971  12.855 -13.475  1.00  0.00           C  
ATOM   4612  HA  ARG A 284       8.359  13.658 -13.886  1.00  0.00           H  
ATOM   4613  C   ARG A 284       9.546  13.325 -12.140  1.00  0.00           C  
ATOM   4614  CB  ARG A 284       8.102  11.603 -13.293  1.00  0.00           C  
ATOM   4615  HB2 ARG A 284       7.460  11.747 -12.423  1.00  0.00           H  
ATOM   4616  HB3 ARG A 284       8.748  10.748 -13.099  1.00  0.00           H  
ATOM   4617  O   ARG A 284      10.384  12.666 -11.529  1.00  0.00           O  
ATOM   4618  CG  ARG A 284       7.209  11.324 -14.512  1.00  0.00           C  
ATOM   4619  HG2 ARG A 284       6.451  12.104 -14.581  1.00  0.00           H  
ATOM   4620  HG3 ARG A 284       7.815  11.347 -15.418  1.00  0.00           H  
ATOM   4621  CD  ARG A 284       6.517   9.958 -14.432  1.00  0.00           C  
ATOM   4622  HD2 ARG A 284       6.059   9.836 -13.450  1.00  0.00           H  
ATOM   4623  HD3 ARG A 284       5.742   9.919 -15.197  1.00  0.00           H  
ATOM   4624  NE  ARG A 284       7.478   8.879 -14.683  1.00  0.00           N  
ATOM   4625  HE  ARG A 284       8.396   9.141 -15.013  1.00  0.00           H  
ATOM   4626  NH1 ARG A 284       6.157   7.000 -14.379  1.00  0.00           N  
ATOM   4627 HH11 ARG A 284       6.141   5.999 -14.511  1.00  0.00           H  
ATOM   4628 HH12 ARG A 284       5.313   7.552 -14.327  1.00  0.00           H  
ATOM   4629  NH2 ARG A 284       8.298   6.828 -14.958  1.00  0.00           N  
ATOM   4630 HH21 ARG A 284       8.282   5.822 -15.050  1.00  0.00           H  
ATOM   4631 HH22 ARG A 284       9.059   7.267 -15.455  1.00  0.00           H  
ATOM   4632  CZ  ARG A 284       7.294   7.574 -14.664  1.00  0.00           C  
ATOM   4633  N   ASN A 285       9.029  14.447 -11.639  1.00  0.00           N  
ATOM   4634  H   ASN A 285       8.336  14.928 -12.194  1.00  0.00           H  
ATOM   4635  CA  ASN A 285       9.439  15.037 -10.364  1.00  0.00           C  
ATOM   4636  HA  ASN A 285      10.346  14.531 -10.033  1.00  0.00           H  
ATOM   4637  C   ASN A 285       8.384  14.788  -9.263  1.00  0.00           C  
ATOM   4638  CB  ASN A 285       9.827  16.506 -10.597  1.00  0.00           C  
ATOM   4639  HB2 ASN A 285       8.939  17.095 -10.826  1.00  0.00           H  
ATOM   4640  HB3 ASN A 285      10.512  16.565 -11.442  1.00  0.00           H  
ATOM   4641  O   ASN A 285       7.636  15.685  -8.853  1.00  0.00           O  
ATOM   4642  CG  ASN A 285      10.536  17.088  -9.390  1.00  0.00           C  
ATOM   4643  ND2 ASN A 285      10.916  18.342  -9.426  1.00  0.00           N  
ATOM   4644 HD21 ASN A 285      11.034  18.790 -10.324  1.00  0.00           H  
ATOM   4645 HD22 ASN A 285      11.477  18.656  -8.648  1.00  0.00           H  
ATOM   4646  OD1 ASN A 285      10.798  16.414  -8.412  1.00  0.00           O  
ATOM   4647  N   ASN A 286       8.326  13.529  -8.816  1.00  0.00           N  
ATOM   4648  H   ASN A 286       8.993  12.887  -9.218  1.00  0.00           H  
ATOM   4649  CA  ASN A 286       7.209  12.934  -8.072  1.00  0.00           C  
ATOM   4650  HA  ASN A 286       6.400  13.663  -8.016  1.00  0.00           H  
ATOM   4651  C   ASN A 286       7.546  12.584  -6.610  1.00  0.00           C  
ATOM   4652  CB  ASN A 286       6.695  11.725  -8.879  1.00  0.00           C  
ATOM   4653  HB2 ASN A 286       7.532  11.101  -9.193  1.00  0.00           H  
ATOM   4654  HB3 ASN A 286       6.040  11.104  -8.268  1.00  0.00           H  
ATOM   4655  O   ASN A 286       7.085  11.565  -6.085  1.00  0.00           O  
ATOM   4656  CG  ASN A 286       5.886  12.115 -10.096  1.00  0.00           C  
ATOM   4657  ND2 ASN A 286       5.455  11.142 -10.854  1.00  0.00           N  
ATOM   4658 HD21 ASN A 286       4.698  11.401 -11.471  1.00  0.00           H  
ATOM   4659 HD22 ASN A 286       5.584  10.182 -10.567  1.00  0.00           H  
ATOM   4660  OD1 ASN A 286       5.612  13.272 -10.365  1.00  0.00           O  
ATOM   4661  N   LEU A 287       8.354  13.402  -5.924  1.00  0.00           N  
ATOM   4662  H   LEU A 287       8.755  14.195  -6.405  1.00  0.00           H  
ATOM   4663  CA  LEU A 287       8.764  13.105  -4.542  1.00  0.00           C  
ATOM   4664  HA  LEU A 287       9.316  12.165  -4.549  1.00  0.00           H  
ATOM   4665  C   LEU A 287       7.559  12.926  -3.606  1.00  0.00           C  
ATOM   4666  CB  LEU A 287       9.685  14.215  -4.005  1.00  0.00           C  
ATOM   4667  HB2 LEU A 287       9.132  15.155  -4.017  1.00  0.00           H  
ATOM   4668  HB3 LEU A 287      10.552  14.312  -4.658  1.00  0.00           H  
ATOM   4669  O   LEU A 287       7.512  11.968  -2.837  1.00  0.00           O  
ATOM   4670  CG  LEU A 287      10.163  13.939  -2.562  1.00  0.00           C  
ATOM   4671  HG  LEU A 287       9.320  13.682  -1.921  1.00  0.00           H  
ATOM   4672  CD1 LEU A 287      11.189  12.810  -2.506  1.00  0.00           C  
ATOM   4673 HD11 LEU A 287      12.017  13.011  -3.187  1.00  0.00           H  
ATOM   4674 HD12 LEU A 287      10.718  11.870  -2.794  1.00  0.00           H  
ATOM   4675 HD13 LEU A 287      11.576  12.701  -1.493  1.00  0.00           H  
ATOM   4676  CD2 LEU A 287      10.790  15.183  -1.961  1.00  0.00           C  
ATOM   4677 HD21 LEU A 287      10.087  16.016  -2.002  1.00  0.00           H  
ATOM   4678 HD22 LEU A 287      11.028  14.983  -0.916  1.00  0.00           H  
ATOM   4679 HD23 LEU A 287      11.708  15.418  -2.499  1.00  0.00           H  
ATOM   4680  N   LEU A 288       6.572  13.831  -3.658  1.00  0.00           N  
ATOM   4681  H   LEU A 288       6.629  14.582  -4.330  1.00  0.00           H  
ATOM   4682  CA  LEU A 288       5.434  13.750  -2.740  1.00  0.00           C  
ATOM   4683  HA  LEU A 288       5.846  13.565  -1.748  1.00  0.00           H  
ATOM   4684  C   LEU A 288       4.525  12.556  -3.062  1.00  0.00           C  
ATOM   4685  CB  LEU A 288       4.658  15.079  -2.705  1.00  0.00           C  
ATOM   4686  HB2 LEU A 288       4.067  15.164  -3.616  1.00  0.00           H  
ATOM   4687  HB3 LEU A 288       5.363  15.910  -2.676  1.00  0.00           H  
ATOM   4688  O   LEU A 288       3.985  11.945  -2.146  1.00  0.00           O  
ATOM   4689  CG  LEU A 288       3.729  15.178  -1.474  1.00  0.00           C  
ATOM   4690  HG  LEU A 288       3.086  14.300  -1.413  1.00  0.00           H  
ATOM   4691  CD1 LEU A 288       4.491  15.303  -0.157  1.00  0.00           C  
ATOM   4692 HD11 LEU A 288       5.187  16.141  -0.201  1.00  0.00           H  
ATOM   4693 HD12 LEU A 288       5.041  14.386   0.056  1.00  0.00           H  
ATOM   4694 HD13 LEU A 288       3.789  15.462   0.661  1.00  0.00           H  
ATOM   4695  CD2 LEU A 288       2.836  16.402  -1.578  1.00  0.00           C  
ATOM   4696 HD21 LEU A 288       3.437  17.299  -1.724  1.00  0.00           H  
ATOM   4697 HD22 LEU A 288       2.165  16.247  -2.424  1.00  0.00           H  
ATOM   4698 HD23 LEU A 288       2.229  16.508  -0.679  1.00  0.00           H  
ATOM   4699  N   GLN A 289       4.380  12.186  -4.337  1.00  0.00           N  
ATOM   4700  H   GLN A 289       4.828  12.730  -5.060  1.00  0.00           H  
ATOM   4701  CA  GLN A 289       3.666  10.973  -4.743  1.00  0.00           C  
ATOM   4702  HA  GLN A 289       2.677  10.966  -4.285  1.00  0.00           H  
ATOM   4703  C   GLN A 289       4.403   9.724  -4.247  1.00  0.00           C  
ATOM   4704  CB  GLN A 289       3.495  10.923  -6.269  1.00  0.00           C  
ATOM   4705  HB2 GLN A 289       3.096   9.940  -6.521  1.00  0.00           H  
ATOM   4706  HB3 GLN A 289       4.465  11.021  -6.757  1.00  0.00           H  
ATOM   4707  O   GLN A 289       3.774   8.834  -3.680  1.00  0.00           O  
ATOM   4708  CG  GLN A 289       2.515  11.961  -6.837  1.00  0.00           C  
ATOM   4709  HG2 GLN A 289       2.270  11.674  -7.860  1.00  0.00           H  
ATOM   4710  HG3 GLN A 289       1.589  11.929  -6.264  1.00  0.00           H  
ATOM   4711  CD  GLN A 289       3.028  13.400  -6.881  1.00  0.00           C  
ATOM   4712  NE2 GLN A 289       2.157  14.356  -7.118  1.00  0.00           N  
ATOM   4713 HE21 GLN A 289       2.570  15.226  -7.423  1.00  0.00           H  
ATOM   4714 HE22 GLN A 289       1.210  14.092  -7.350  1.00  0.00           H  
ATOM   4715  OE1 GLN A 289       4.192  13.721  -6.684  1.00  0.00           O  
ATOM   4716  N   SER A 290       5.734   9.697  -4.355  1.00  0.00           N  
ATOM   4717  H   SER A 290       6.190  10.447  -4.855  1.00  0.00           H  
ATOM   4718  CA  SER A 290       6.572   8.625  -3.800  1.00  0.00           C  
ATOM   4719  HA  SER A 290       6.259   7.674  -4.231  1.00  0.00           H  
ATOM   4720  C   SER A 290       6.414   8.520  -2.278  1.00  0.00           C  
ATOM   4721  CB  SER A 290       8.044   8.847  -4.170  1.00  0.00           C  
ATOM   4722  HB2 SER A 290       8.636   8.014  -3.791  1.00  0.00           H  
ATOM   4723  HB3 SER A 290       8.415   9.770  -3.724  1.00  0.00           H  
ATOM   4724  O   SER A 290       6.273   7.421  -1.741  1.00  0.00           O  
ATOM   4725  OG  SER A 290       8.187   8.911  -5.573  1.00  0.00           O  
ATOM   4726  HG  SER A 290       7.909   9.778  -5.878  1.00  0.00           H  
ATOM   4727  N   TYR A 291       6.340   9.659  -1.579  1.00  0.00           N  
ATOM   4728  H   TYR A 291       6.520  10.527  -2.064  1.00  0.00           H  
ATOM   4729  CA  TYR A 291       6.038   9.711  -0.146  1.00  0.00           C  
ATOM   4730  HA  TYR A 291       6.712   9.041   0.388  1.00  0.00           H  
ATOM   4731  C   TYR A 291       4.637   9.196   0.182  1.00  0.00           C  
ATOM   4732  CB  TYR A 291       6.280  11.124   0.397  1.00  0.00           C  
ATOM   4733  HB2 TYR A 291       5.507  11.801   0.033  1.00  0.00           H  
ATOM   4734  HB3 TYR A 291       7.243  11.487   0.037  1.00  0.00           H  
ATOM   4735  O   TYR A 291       4.462   8.378   1.081  1.00  0.00           O  
ATOM   4736  CG  TYR A 291       6.289  11.134   1.909  1.00  0.00           C  
ATOM   4737  CD1 TYR A 291       5.079  11.225   2.615  1.00  0.00           C  
ATOM   4738  HD1 TYR A 291       4.144  11.348   2.089  1.00  0.00           H  
ATOM   4739  CD2 TYR A 291       7.498  10.949   2.606  1.00  0.00           C  
ATOM   4740  HD2 TYR A 291       8.426  10.903   2.056  1.00  0.00           H  
ATOM   4741  CE1 TYR A 291       5.082  11.093   4.011  1.00  0.00           C  
ATOM   4742  HE1 TYR A 291       4.152  11.116   4.560  1.00  0.00           H  
ATOM   4743  CE2 TYR A 291       7.498  10.773   4.003  1.00  0.00           C  
ATOM   4744  HE2 TYR A 291       8.416  10.572   4.536  1.00  0.00           H  
ATOM   4745  OH  TYR A 291       6.201  10.558   6.023  1.00  0.00           O  
ATOM   4746  HH  TYR A 291       7.010  10.233   6.425  1.00  0.00           H  
ATOM   4747  CZ  TYR A 291       6.276  10.824   4.701  1.00  0.00           C  
ATOM   4748  N   MET A 292       3.626   9.605  -0.578  1.00  0.00           N  
ATOM   4749  H   MET A 292       3.804  10.285  -1.304  1.00  0.00           H  
ATOM   4750  CA  MET A 292       2.272   9.100  -0.387  1.00  0.00           C  
ATOM   4751  HA  MET A 292       2.000   9.272   0.655  1.00  0.00           H  
ATOM   4752  C   MET A 292       2.190   7.582  -0.629  1.00  0.00           C  
ATOM   4753  CB  MET A 292       1.314   9.906  -1.271  1.00  0.00           C  
ATOM   4754  HB2 MET A 292       1.426  10.967  -1.048  1.00  0.00           H  
ATOM   4755  HB3 MET A 292       1.566   9.766  -2.322  1.00  0.00           H  
ATOM   4756  O   MET A 292       1.463   6.888   0.083  1.00  0.00           O  
ATOM   4757  CG  MET A 292      -0.138   9.507  -1.009  1.00  0.00           C  
ATOM   4758  HG2 MET A 292      -0.783   9.972  -1.755  1.00  0.00           H  
ATOM   4759  HG3 MET A 292      -0.244   8.428  -1.123  1.00  0.00           H  
ATOM   4760  SD  MET A 292      -0.689  10.005   0.645  1.00  0.00           S  
ATOM   4761  CE  MET A 292      -2.042   8.835   0.820  1.00  0.00           C  
ATOM   4762  HE1 MET A 292      -2.783   9.041   0.048  1.00  0.00           H  
ATOM   4763  HE2 MET A 292      -2.495   8.947   1.805  1.00  0.00           H  
ATOM   4764  HE3 MET A 292      -1.663   7.819   0.706  1.00  0.00           H  
ATOM   4765  N   TRP A 293       2.979   7.039  -1.562  1.00  0.00           N  
ATOM   4766  H   TRP A 293       3.525   7.651  -2.151  1.00  0.00           H  
ATOM   4767  CA  TRP A 293       3.081   5.595  -1.782  1.00  0.00           C  
ATOM   4768  HA  TRP A 293       2.071   5.202  -1.900  1.00  0.00           H  
ATOM   4769  C   TRP A 293       3.713   4.862  -0.597  1.00  0.00           C  
ATOM   4770  CB  TRP A 293       3.858   5.300  -3.071  1.00  0.00           C  
ATOM   4771  HB2 TRP A 293       4.917   5.157  -2.859  1.00  0.00           H  
ATOM   4772  HB3 TRP A 293       3.771   6.149  -3.749  1.00  0.00           H  
ATOM   4773  O   TRP A 293       3.200   3.830  -0.158  1.00  0.00           O  
ATOM   4774  CG  TRP A 293       3.319   4.104  -3.780  1.00  0.00           C  
ATOM   4775  CD1 TRP A 293       3.317   2.831  -3.323  1.00  0.00           C  
ATOM   4776  HD1 TRP A 293       3.761   2.512  -2.392  1.00  0.00           H  
ATOM   4777  CD2 TRP A 293       2.585   4.079  -5.034  1.00  0.00           C  
ATOM   4778  CE2 TRP A 293       2.049   2.775  -5.214  1.00  0.00           C  
ATOM   4779  CE3 TRP A 293       2.300   5.032  -6.027  1.00  0.00           C  
ATOM   4780  HE3 TRP A 293       2.706   6.028  -5.933  1.00  0.00           H  
ATOM   4781  NE1 TRP A 293       2.559   2.045  -4.168  1.00  0.00           N  
ATOM   4782  HE1 TRP A 293       2.404   1.055  -4.040  1.00  0.00           H  
ATOM   4783  CH2 TRP A 293       0.921   3.428  -7.238  1.00  0.00           C  
ATOM   4784  HH2 TRP A 293       0.256   3.208  -8.060  1.00  0.00           H  
ATOM   4785  CZ2 TRP A 293       1.206   2.448  -6.282  1.00  0.00           C  
ATOM   4786  HZ2 TRP A 293       0.812   1.448  -6.383  1.00  0.00           H  
ATOM   4787  CZ3 TRP A 293       1.497   4.700  -7.131  1.00  0.00           C  
ATOM   4788  HZ3 TRP A 293       1.296   5.438  -7.894  1.00  0.00           H  
ATOM   4789  N   SER A 294       4.791   5.405  -0.024  1.00  0.00           N  
ATOM   4790  H   SER A 294       5.181   6.251  -0.413  1.00  0.00           H  
ATOM   4791  CA  SER A 294       5.405   4.823   1.174  1.00  0.00           C  
ATOM   4792  HA  SER A 294       5.594   3.768   0.974  1.00  0.00           H  
ATOM   4793  C   SER A 294       4.465   4.897   2.383  1.00  0.00           C  
ATOM   4794  CB  SER A 294       6.756   5.478   1.463  1.00  0.00           C  
ATOM   4795  HB2 SER A 294       7.281   5.654   0.524  1.00  0.00           H  
ATOM   4796  HB3 SER A 294       7.355   4.797   2.069  1.00  0.00           H  
ATOM   4797  O   SER A 294       4.375   3.935   3.148  1.00  0.00           O  
ATOM   4798  OG  SER A 294       6.600   6.691   2.165  1.00  0.00           O  
ATOM   4799  HG  SER A 294       7.404   7.207   2.071  1.00  0.00           H  
ATOM   4800  N   CYS A 295       3.684   5.975   2.517  1.00  0.00           N  
ATOM   4801  H   CYS A 295       3.902   6.779   1.945  1.00  0.00           H  
ATOM   4802  CA  CYS A 295       2.608   6.086   3.501  1.00  0.00           C  
ATOM   4803  HA  CYS A 295       3.014   5.891   4.494  1.00  0.00           H  
ATOM   4804  C   CYS A 295       1.489   5.074   3.268  1.00  0.00           C  
ATOM   4805  CB  CYS A 295       2.011   7.495   3.468  1.00  0.00           C  
ATOM   4806  HB2 CYS A 295       1.918   7.833   2.436  1.00  0.00           H  
ATOM   4807  HB3 CYS A 295       1.022   7.494   3.927  1.00  0.00           H  
ATOM   4808  O   CYS A 295       0.940   4.564   4.243  1.00  0.00           O  
ATOM   4809  SG  CYS A 295       3.075   8.627   4.383  1.00  0.00           S  
ATOM   4810  HG  CYS A 295       2.864   8.192   5.628  1.00  0.00           H  
ATOM   4811  N   ALA A 296       1.141   4.777   2.013  1.00  0.00           N  
ATOM   4812  H   ALA A 296       1.572   5.277   1.248  1.00  0.00           H  
ATOM   4813  CA  ALA A 296       0.163   3.741   1.715  1.00  0.00           C  
ATOM   4814  HA  ALA A 296      -0.748   3.986   2.262  1.00  0.00           H  
ATOM   4815  C   ALA A 296       0.646   2.384   2.238  1.00  0.00           C  
ATOM   4816  CB  ALA A 296      -0.153   3.720   0.212  1.00  0.00           C  
ATOM   4817  HB1 ALA A 296       0.729   3.441  -0.363  1.00  0.00           H  
ATOM   4818  HB2 ALA A 296      -0.493   4.704  -0.110  1.00  0.00           H  
ATOM   4819  HB3 ALA A 296      -0.936   2.988   0.014  1.00  0.00           H  
ATOM   4820  O   ALA A 296      -0.116   1.703   2.919  1.00  0.00           O  
ATOM   4821  N   ILE A 297       1.919   2.048   1.995  1.00  0.00           N  
ATOM   4822  H   ILE A 297       2.460   2.682   1.424  1.00  0.00           H  
ATOM   4823  CA  ILE A 297       2.561   0.800   2.431  1.00  0.00           C  
ATOM   4824  HA  ILE A 297       1.932  -0.039   2.133  1.00  0.00           H  
ATOM   4825  C   ILE A 297       2.689   0.730   3.963  1.00  0.00           C  
ATOM   4826  CB  ILE A 297       3.917   0.629   1.699  1.00  0.00           C  
ATOM   4827  HB  ILE A 297       4.510   1.533   1.844  1.00  0.00           H  
ATOM   4828  O   ILE A 297       2.267  -0.258   4.567  1.00  0.00           O  
ATOM   4829  CG1 ILE A 297       3.670   0.424   0.183  1.00  0.00           C  
ATOM   4830 HG12 ILE A 297       3.160  -0.528   0.029  1.00  0.00           H  
ATOM   4831 HG13 ILE A 297       3.014   1.208  -0.195  1.00  0.00           H  
ATOM   4832  CG2 ILE A 297       4.720  -0.566   2.244  1.00  0.00           C  
ATOM   4833 HG21 ILE A 297       5.704  -0.609   1.778  1.00  0.00           H  
ATOM   4834 HG22 ILE A 297       4.879  -0.485   3.319  1.00  0.00           H  
ATOM   4835 HG23 ILE A 297       4.185  -1.491   2.025  1.00  0.00           H  
ATOM   4836  CD1 ILE A 297       4.941   0.445  -0.678  1.00  0.00           C  
ATOM   4837 HD11 ILE A 297       5.484   1.375  -0.513  1.00  0.00           H  
ATOM   4838 HD12 ILE A 297       5.583  -0.405  -0.444  1.00  0.00           H  
ATOM   4839 HD13 ILE A 297       4.663   0.377  -1.730  1.00  0.00           H  
ATOM   4840  N   ALA A 298       3.250   1.768   4.592  1.00  0.00           N  
ATOM   4841  H   ALA A 298       3.547   2.547   4.021  1.00  0.00           H  
ATOM   4842  CA  ALA A 298       3.727   1.739   5.975  1.00  0.00           C  
ATOM   4843  HA  ALA A 298       3.203   0.950   6.513  1.00  0.00           H  
ATOM   4844  C   ALA A 298       3.460   3.056   6.736  1.00  0.00           C  
ATOM   4845  CB  ALA A 298       5.219   1.374   5.939  1.00  0.00           C  
ATOM   4846  HB1 ALA A 298       5.363   0.440   5.396  1.00  0.00           H  
ATOM   4847  HB2 ALA A 298       5.787   2.161   5.442  1.00  0.00           H  
ATOM   4848  HB3 ALA A 298       5.588   1.245   6.956  1.00  0.00           H  
ATOM   4849  O   ALA A 298       4.387   3.739   7.174  1.00  0.00           O  
ATOM   4850  N   SER A 299       2.192   3.433   6.927  1.00  0.00           N  
ATOM   4851  H   SER A 299       1.455   2.885   6.507  1.00  0.00           H  
ATOM   4852  CA  SER A 299       1.815   4.712   7.557  1.00  0.00           C  
ATOM   4853  HA  SER A 299       2.282   5.517   6.990  1.00  0.00           H  
ATOM   4854  C   SER A 299       2.248   4.884   9.017  1.00  0.00           C  
ATOM   4855  CB  SER A 299       0.298   4.917   7.489  1.00  0.00           C  
ATOM   4856  HB2 SER A 299       0.007   5.061   6.448  1.00  0.00           H  
ATOM   4857  HB3 SER A 299       0.032   5.821   8.037  1.00  0.00           H  
ATOM   4858  O   SER A 299       2.460   6.017   9.452  1.00  0.00           O  
ATOM   4859  OG  SER A 299      -0.435   3.819   8.010  1.00  0.00           O  
ATOM   4860  HG  SER A 299      -0.217   3.643   8.928  1.00  0.00           H  
ATOM   4861  N   ASP A 300       2.356   3.799   9.785  1.00  0.00           N  
ATOM   4862  H   ASP A 300       2.103   2.906   9.387  1.00  0.00           H  
ATOM   4863  CA  ASP A 300       2.495   3.878  11.244  1.00  0.00           C  
ATOM   4864  HA  ASP A 300       1.674   4.492  11.614  1.00  0.00           H  
ATOM   4865  C   ASP A 300       3.841   4.482  11.666  1.00  0.00           C  
ATOM   4866  CB  ASP A 300       2.371   2.499  11.899  1.00  0.00           C  
ATOM   4867  HB2 ASP A 300       2.489   2.620  12.976  1.00  0.00           H  
ATOM   4868  HB3 ASP A 300       3.184   1.862  11.550  1.00  0.00           H  
ATOM   4869  O   ASP A 300       4.875   4.090  11.118  1.00  0.00           O  
ATOM   4870  CG  ASP A 300       1.042   1.795  11.649  1.00  0.00           C  
ATOM   4871  OD1 ASP A 300       0.132   2.418  11.052  1.00  0.00           O  
ATOM   4872  OD2 ASP A 300       0.974   0.620  12.064  1.00  0.00           O  
ATOM   4873  N   PRO A 301       3.898   5.349  12.695  1.00  0.00           N  
ATOM   4874  CA  PRO A 301       5.126   6.046  13.095  1.00  0.00           C  
ATOM   4875  HA  PRO A 301       5.341   6.817  12.355  1.00  0.00           H  
ATOM   4876  C   PRO A 301       6.364   5.152  13.252  1.00  0.00           C  
ATOM   4877  CB  PRO A 301       4.772   6.717  14.422  1.00  0.00           C  
ATOM   4878  HB2 PRO A 301       5.378   7.607  14.595  1.00  0.00           H  
ATOM   4879  HB3 PRO A 301       4.882   6.015  15.249  1.00  0.00           H  
ATOM   4880  O   PRO A 301       7.451   5.529  12.816  1.00  0.00           O  
ATOM   4881  CG  PRO A 301       3.297   7.053  14.239  1.00  0.00           C  
ATOM   4882  HG2 PRO A 301       3.210   7.948  13.623  1.00  0.00           H  
ATOM   4883  HG3 PRO A 301       2.785   7.184  15.192  1.00  0.00           H  
ATOM   4884  CD  PRO A 301       2.764   5.850  13.466  1.00  0.00           C  
ATOM   4885  HD2 PRO A 301       1.945   6.173  12.824  1.00  0.00           H  
ATOM   4886  HD3 PRO A 301       2.419   5.083  14.160  1.00  0.00           H  
ATOM   4887  N   LYS A 302       6.188   3.935  13.790  1.00  0.00           N  
ATOM   4888  H   LYS A 302       5.246   3.686  14.057  1.00  0.00           H  
ATOM   4889  CA  LYS A 302       7.261   2.948  14.008  1.00  0.00           C  
ATOM   4890  HA  LYS A 302       8.031   3.422  14.615  1.00  0.00           H  
ATOM   4891  C   LYS A 302       7.986   2.499  12.731  1.00  0.00           C  
ATOM   4892  CB  LYS A 302       6.717   1.742  14.801  1.00  0.00           C  
ATOM   4893  HB2 LYS A 302       7.551   1.081  15.037  1.00  0.00           H  
ATOM   4894  HB3 LYS A 302       6.305   2.104  15.743  1.00  0.00           H  
ATOM   4895  O   LYS A 302       9.097   1.992  12.826  1.00  0.00           O  
ATOM   4896  CG  LYS A 302       5.635   0.927  14.064  1.00  0.00           C  
ATOM   4897  HG2 LYS A 302       6.041   0.543  13.127  1.00  0.00           H  
ATOM   4898  HG3 LYS A 302       4.790   1.576  13.836  1.00  0.00           H  
ATOM   4899  CD  LYS A 302       5.140  -0.256  14.914  1.00  0.00           C  
ATOM   4900  HD2 LYS A 302       4.822   0.114  15.889  1.00  0.00           H  
ATOM   4901  HD3 LYS A 302       5.953  -0.969  15.049  1.00  0.00           H  
ATOM   4902  CE  LYS A 302       3.950  -0.946  14.232  1.00  0.00           C  
ATOM   4903  HE2 LYS A 302       4.260  -1.303  13.250  1.00  0.00           H  
ATOM   4904  HE3 LYS A 302       3.163  -0.209  14.065  1.00  0.00           H  
ATOM   4905  NZ  LYS A 302       3.393  -2.072  15.023  1.00  0.00           N  
ATOM   4906  HZ1 LYS A 302       3.128  -1.812  15.963  1.00  0.00           H  
ATOM   4907  HZ2 LYS A 302       3.973  -2.899  15.050  1.00  0.00           H  
ATOM   4908  HZ3 LYS A 302       2.488  -2.344  14.666  1.00  0.00           H  
ATOM   4909  N   PHE A 303       7.401   2.702  11.550  1.00  0.00           N  
ATOM   4910  H   PHE A 303       6.480   3.117  11.541  1.00  0.00           H  
ATOM   4911  CA  PHE A 303       7.977   2.309  10.260  1.00  0.00           C  
ATOM   4912  HA  PHE A 303       8.730   1.543  10.443  1.00  0.00           H  
ATOM   4913  C   PHE A 303       8.742   3.432   9.544  1.00  0.00           C  
ATOM   4914  CB  PHE A 303       6.895   1.674   9.377  1.00  0.00           C  
ATOM   4915  HB2 PHE A 303       7.356   1.332   8.450  1.00  0.00           H  
ATOM   4916  HB3 PHE A 303       6.161   2.438   9.120  1.00  0.00           H  
ATOM   4917  O   PHE A 303       8.866   3.396   8.322  1.00  0.00           O  
ATOM   4918  CG  PHE A 303       6.191   0.481   9.987  1.00  0.00           C  
ATOM   4919  CD1 PHE A 303       6.934  -0.549  10.596  1.00  0.00           C  
ATOM   4920  HD1 PHE A 303       8.012  -0.506  10.628  1.00  0.00           H  
ATOM   4921  CD2 PHE A 303       4.788   0.395   9.939  1.00  0.00           C  
ATOM   4922  HD2 PHE A 303       4.213   1.179   9.467  1.00  0.00           H  
ATOM   4923  CE1 PHE A 303       6.274  -1.639  11.180  1.00  0.00           C  
ATOM   4924  HE1 PHE A 303       6.850  -2.408  11.674  1.00  0.00           H  
ATOM   4925  CE2 PHE A 303       4.128  -0.712  10.498  1.00  0.00           C  
ATOM   4926  HE2 PHE A 303       3.050  -0.773  10.461  1.00  0.00           H  
ATOM   4927  CZ  PHE A 303       4.874  -1.735  11.106  1.00  0.00           C  
ATOM   4928  HZ  PHE A 303       4.362  -2.584  11.533  1.00  0.00           H  
ATOM   4929  N   LYS A 304       9.278   4.414  10.284  1.00  0.00           N  
ATOM   4930  H   LYS A 304       9.104   4.404  11.279  1.00  0.00           H  
ATOM   4931  CA  LYS A 304      10.069   5.532   9.732  1.00  0.00           C  
ATOM   4932  HA  LYS A 304       9.415   6.184   9.152  1.00  0.00           H  
ATOM   4933  C   LYS A 304      11.154   5.074   8.753  1.00  0.00           C  
ATOM   4934  CB  LYS A 304      10.662   6.362  10.883  1.00  0.00           C  
ATOM   4935  HB2 LYS A 304      11.264   5.719  11.525  1.00  0.00           H  
ATOM   4936  HB3 LYS A 304       9.843   6.774  11.473  1.00  0.00           H  
ATOM   4937  O   LYS A 304      11.152   5.521   7.613  1.00  0.00           O  
ATOM   4938  CG  LYS A 304      11.539   7.520  10.372  1.00  0.00           C
[truncated: 337,941 more chars]
