# Supplementary material for: Rationally engineering santalene synthase to readjust the component ratio of sandalwood oil
Source: Nat Commun. 2022 May 6;13:2508. doi: 10.1038/s41467-022-30294-8 (PMC9076924; doi:10.1038/s41467-022-30294-8)
Supplement: Supplementary file 6 — Supplementary Data 4 [file 41467_2022_30294_MOESM6_ESM.zip › pdb-files/sassy/a-state.pdb]

CRYST1    0.000    0.000    0.000  90.00  90.00  90.00 P 1           1
ATOM      1  N   MET X   1      16.272  11.145  60.352  0.00  0.00           N
ATOM      2  CA  MET X   1      16.945  12.201  59.573  0.00  0.00           C
ATOM      3  CB  MET X   1      15.976  13.345  59.245  0.00  0.00           C
ATOM      4  CG  MET X   1      16.543  14.261  58.156  0.00  0.00           C
ATOM      5  SD  MET X   1      15.356  15.425  57.424  0.00  0.00           S
ATOM      6  CE  MET X   1      14.753  16.295  58.900  0.00  0.00           C
ATOM      7  C   MET X   1      18.187  12.690  60.312  0.00  0.00           C
ATOM      8  O   MET X   1      18.106  13.091  61.476  0.00  0.00           O
ATOM      9  H1  MET X   1      15.483  10.781  59.834  0.00  0.00           H
ATOM     10  H2  MET X   1      15.937  11.509  61.235  0.00  0.00           H
ATOM     11  H3  MET X   1      16.920  10.387  60.531  0.00  0.00           H
ATOM     12  HA  MET X   1      17.270  11.754  58.632  0.00  0.00           H
ATOM     13  HB2 MET X   1      15.037  12.928  58.882  0.00  0.00           H
ATOM     14  HB3 MET X   1      15.768  13.923  60.146  0.00  0.00           H
ATOM     15  HG2 MET X   1      17.380  14.822  58.567  0.00  0.00           H
ATOM     16  HG3 MET X   1      16.925  13.638  57.347  0.00  0.00           H
ATOM     17  HE1 MET X   1      14.134  17.140  58.596  0.00  0.00           H
ATOM     18  HE2 MET X   1      14.154  15.619  59.510  0.00  0.00           H
ATOM     19  HE3 MET X   1      15.597  16.660  59.485  0.00  0.00           H
ATOM     20  N   ASP X   2      19.342  12.650  59.655  0.00  0.00           N
ATOM     21  CA  ASP X   2      20.655  12.982  60.223  0.00  0.00           C
ATOM     22  CB  ASP X   2      21.740  12.116  59.554  0.00  0.00           C
ATOM     23  CG  ASP X   2      21.902  10.768  60.260  0.00  0.00           C
ATOM     24  OD1 ASP X   2      22.709  10.690  61.218  0.00  0.00           O
ATOM     25  OD2 ASP X   2      21.219   9.789  59.870  0.00  0.00           O
ATOM     26  C   ASP X   2      20.988  14.486  60.154  0.00  0.00           C
ATOM     27  O   ASP X   2      20.404  15.258  59.384  0.00  0.00           O
ATOM     28  H   ASP X   2      19.324  12.353  58.683  0.00  0.00           H
ATOM     29  HA  ASP X   2      20.647  12.724  61.285  0.00  0.00           H
ATOM     30  HB2 ASP X   2      21.500  11.961  58.502  0.00  0.00           H
ATOM     31  HB3 ASP X   2      22.699  12.636  59.593  0.00  0.00           H
ATOM     32  N   SER X   3      21.942  14.907  60.983  0.00  0.00           N
ATOM     33  CA  SER X   3      22.461  16.277  61.076  0.00  0.00           C
ATOM     34  CB  SER X   3      23.312  16.418  62.352  0.00  0.00           C
ATOM     35  OG  SER X   3      22.701  15.833  63.493  0.00  0.00           O
ATOM     36  C   SER X   3      23.338  16.631  59.865  0.00  0.00           C
ATOM     37  O   SER X   3      23.870  15.739  59.196  0.00  0.00           O
ATOM     38  H   SER X   3      22.428  14.212  61.542  0.00  0.00           H
ATOM     39  HA  SER X   3      21.627  16.977  61.130  0.00  0.00           H
ATOM     40  HB2 SER X   3      24.271  15.922  62.189  0.00  0.00           H
ATOM     41  HB3 SER X   3      23.503  17.475  62.545  0.00  0.00           H
ATOM     42  HG  SER X   3      23.358  15.201  63.861  0.00  0.00           H
ATOM     43  N   SER X   4      23.584  17.922  59.621  0.00  0.00           N
ATOM     44  CA  SER X   4      24.733  18.384  58.822  0.00  0.00           C
ATOM     45  CB  SER X   4      24.305  18.934  57.455  0.00  0.00           C
ATOM     46  OG  SER X   4      23.836  20.264  57.545  0.00  0.00           O
ATOM     47  C   SER X   4      25.587  19.381  59.611  0.00  0.00           C
ATOM     48  O   SER X   4      25.071  20.084  60.483  0.00  0.00           O
ATOM     49  H   SER X   4      23.088  18.628  60.148  0.00  0.00           H
ATOM     50  HA  SER X   4      25.372  17.535  58.610  0.00  0.00           H
ATOM     51  HB2 SER X   4      25.171  18.924  56.791  0.00  0.00           H
ATOM     52  HB3 SER X   4      23.534  18.295  57.022  0.00  0.00           H
ATOM     53  HG  SER X   4      22.978  20.253  58.033  0.00  0.00           H
ATOM     54  N   THR X   5      26.886  19.458  59.321  0.00  0.00           N
ATOM     55  CA  THR X   5      27.800  20.474  59.880  0.00  0.00           C
ATOM     56  CB  THR X   5      28.688  19.935  61.018  0.00  0.00           C
ATOM     57  CG2 THR X   5      27.879  19.626  62.275  0.00  0.00           C
ATOM     58  OG1 THR X   5      29.356  18.745  60.661  0.00  0.00           O
ATOM     59  C   THR X   5      28.664  21.093  58.787  0.00  0.00           C
ATOM     60  O   THR X   5      29.020  20.428  57.808  0.00  0.00           O
ATOM     61  H   THR X   5      27.272  18.810  58.640  0.00  0.00           H
ATOM     62  HA  THR X   5      27.206  21.287  60.298  0.00  0.00           H
ATOM     63  HB  THR X   5      29.430  20.692  61.275  0.00  0.00           H
ATOM     64 HG21 THR X   5      28.558  19.340  63.077  0.00  0.00           H
ATOM     65 HG22 THR X   5      27.331  20.515  62.587  0.00  0.00           H
ATOM     66 HG23 THR X   5      27.177  18.815  62.086  0.00  0.00           H
ATOM     67  HG1 THR X   5      30.180  19.012  60.194  0.00  0.00           H
ATOM     68  N   ALA X   6      28.991  22.376  58.936  0.00  0.00           N
ATOM     69  CA  ALA X   6      29.815  23.108  57.979  0.00  0.00           C
ATOM     70  CB  ALA X   6      29.628  24.608  58.219  0.00  0.00           C
ATOM     71  C   ALA X   6      31.291  22.668  58.038  0.00  0.00           C
ATOM     72  O   ALA X   6      31.823  22.333  59.100  0.00  0.00           O
ATOM     73  H   ALA X   6      28.688  22.868  59.769  0.00  0.00           H
ATOM     74  HA  ALA X   6      29.445  22.888  56.976  0.00  0.00           H
ATOM     75  HB1 ALA X   6      28.567  24.858  58.200  0.00  0.00           H
ATOM     76  HB2 ALA X   6      30.044  24.886  59.186  0.00  0.00           H
ATOM     77  HB3 ALA X   6      30.139  25.170  57.439  0.00  0.00           H
ATOM     78  N   THR X   7      31.965  22.656  56.889  0.00  0.00           N
ATOM     79  CA  THR X   7      33.333  22.141  56.743  0.00  0.00           C
ATOM     80  CB  THR X   7      33.480  21.420  55.395  0.00  0.00           C
ATOM     81  CG2 THR X   7      34.851  20.781  55.210  0.00  0.00           C
ATOM     82  OG1 THR X   7      32.532  20.370  55.341  0.00  0.00           O
ATOM     83  C   THR X   7      34.349  23.270  56.940  0.00  0.00           C
ATOM     84  O   THR X   7      34.197  24.366  56.392  0.00  0.00           O
ATOM     85  H   THR X   7      31.505  22.982  56.045  0.00  0.00           H
ATOM     86  HA  THR X   7      33.512  21.394  57.517  0.00  0.00           H
ATOM     87  HB  THR X   7      33.294  22.119  54.579  0.00  0.00           H
ATOM     88 HG21 THR X   7      35.619  21.552  55.157  0.00  0.00           H
ATOM     89 HG22 THR X   7      35.060  20.110  56.042  0.00  0.00           H
ATOM     90 HG23 THR X   7      34.871  20.212  54.283  0.00  0.00           H
ATOM     91  HG1 THR X   7      32.527  20.030  54.424  0.00  0.00           H
ATOM     92  N   ALA X   8      35.362  23.043  57.774  0.00  0.00           N
ATOM     93  CA  ALA X   8      36.337  24.054  58.182  0.00  0.00           C
ATOM     94  CB  ALA X   8      36.881  23.662  59.563  0.00  0.00           C
ATOM     95  C   ALA X   8      37.464  24.251  57.147  0.00  0.00           C
ATOM     96  O   ALA X   8      37.651  23.418  56.250  0.00  0.00           O
ATOM     97  H   ALA X   8      35.455  22.121  58.186  0.00  0.00           H
ATOM     98  HA  ALA X   8      35.822  25.010  58.291  0.00  0.00           H
ATOM     99  HB1 ALA X   8      37.431  22.723  59.499  0.00  0.00           H
ATOM    100  HB2 ALA X   8      37.551  24.438  59.933  0.00  0.00           H
ATOM    101  HB3 ALA X   8      36.056  23.550  60.269  0.00  0.00           H
ATOM    102  N   MET X   9      38.230  25.335  57.302  0.00  0.00           N
ATOM    103  CA  MET X   9      39.480  25.610  56.581  0.00  0.00           C
ATOM    104  CB  MET X   9      39.328  26.837  55.665  0.00  0.00           C
ATOM    105  CG  MET X   9      38.419  26.595  54.460  0.00  0.00           C
ATOM    106  SD  MET X   9      38.496  27.917  53.217  0.00  0.00           S
ATOM    107  CE  MET X   9      37.501  29.194  54.032  0.00  0.00           C
ATOM    108  C   MET X   9      40.627  25.883  57.563  0.00  0.00           C
ATOM    109  O   MET X   9      40.517  26.781  58.402  0.00  0.00           O
ATOM    110  H   MET X   9      37.978  25.985  58.044  0.00  0.00           H
ATOM    111  HA  MET X   9      39.753  24.751  55.967  0.00  0.00           H
ATOM    112  HB2 MET X   9      38.947  27.681  56.242  0.00  0.00           H
ATOM    113  HB3 MET X   9      40.315  27.103  55.285  0.00  0.00           H
ATOM    114  HG2 MET X   9      38.733  25.671  53.980  0.00  0.00           H
ATOM    115  HG3 MET X   9      37.389  26.473  54.798  0.00  0.00           H
ATOM    116  HE1 MET X   9      37.973  29.491  54.969  0.00  0.00           H
ATOM    117  HE2 MET X   9      37.416  30.063  53.381  0.00  0.00           H
ATOM    118  HE3 MET X   9      36.502  28.806  54.233  0.00  0.00           H
ATOM    119  N   THR X  10      41.750  25.172  57.415  0.00  0.00           N
ATOM    120  CA  THR X  10      43.003  25.469  58.136  0.00  0.00           C
ATOM    121  CB  THR X  10      43.245  24.556  59.350  0.00  0.00           C
ATOM    122  CG2 THR X  10      42.250  24.813  60.476  0.00  0.00           C
ATOM    123  OG1 THR X  10      43.139  23.190  59.008  0.00  0.00           O
ATOM    124  C   THR X  10      44.232  25.417  57.230  0.00  0.00           C
ATOM    125  O   THR X  10      44.388  24.490  56.424  0.00  0.00           O
ATOM    126  H   THR X  10      41.768  24.418  56.737  0.00  0.00           H
ATOM    127  HA  THR X  10      42.941  26.484  58.519  0.00  0.00           H
ATOM    128  HB  THR X  10      44.248  24.747  59.734  0.00  0.00           H
ATOM    129 HG21 THR X  10      42.288  25.863  60.769  0.00  0.00           H
ATOM    130 HG22 THR X  10      41.240  24.568  60.146  0.00  0.00           H
ATOM    131 HG23 THR X  10      42.512  24.198  61.334  0.00  0.00           H
ATOM    132  HG1 THR X  10      43.820  22.715  59.525  0.00  0.00           H
ATOM    133  N   ALA X  11      45.121  26.398  57.406  0.00  0.00           N
ATOM    134  CA  ALA X  11      46.456  26.454  56.811  0.00  0.00           C
ATOM    135  CB  ALA X  11      46.560  27.728  55.964  0.00  0.00           C
ATOM    136  C   ALA X  11      47.556  26.367  57.898  0.00  0.00           C
ATOM    137  O   ALA X  11      47.306  26.761  59.045  0.00  0.00           O
ATOM    138  H   ALA X  11      44.891  27.134  58.070  0.00  0.00           H
ATOM    139  HA  ALA X  11      46.563  25.602  56.144  0.00  0.00           H
ATOM    140  HB1 ALA X  11      46.437  28.608  56.597  0.00  0.00           H
ATOM    141  HB2 ALA X  11      47.533  27.771  55.474  0.00  0.00           H
ATOM    142  HB3 ALA X  11      45.782  27.726  55.200  0.00  0.00           H
ATOM    143  N   PRO X  12      48.778  25.885  57.583  0.00  0.00           N
ATOM    144  CD  PRO X  12      49.202  25.337  56.299  0.00  0.00           C
ATOM    145  CG  PRO X  12      50.271  24.300  56.627  0.00  0.00           C
ATOM    146  CB  PRO X  12      50.938  24.891  57.865  0.00  0.00           C
ATOM    147  CA  PRO X  12      49.791  25.590  58.599  0.00  0.00           C
ATOM    148  C   PRO X  12      50.289  26.811  59.386  0.00  0.00           C
ATOM    149  O   PRO X  12      50.729  27.811  58.805  0.00  0.00           O
ATOM    150  HA  PRO X  12      49.355  24.876  59.298  0.00  0.00           H
ATOM    151  HB2 PRO X  12      51.697  25.610  57.557  0.00  0.00           H
ATOM    152  HB3 PRO X  12      51.379  24.117  58.487  0.00  0.00           H
ATOM    153  HG2 PRO X  12      50.976  24.171  55.806  0.00  0.00           H
ATOM    154  HG3 PRO X  12      49.798  23.351  56.883  0.00  0.00           H
ATOM    155  HD2 PRO X  12      49.636  26.132  55.694  0.00  0.00           H
ATOM    156  HD3 PRO X  12      48.394  24.853  55.754  0.00  0.00           H
ATOM    157  N   PHE X  13      50.285  26.700  60.717  0.00  0.00           N
ATOM    158  CA  PHE X  13      50.838  27.706  61.630  0.00  0.00           C
ATOM    159  CB  PHE X  13      50.308  27.463  63.052  0.00  0.00           C
ATOM    160  CG  PHE X  13      50.591  28.585  64.039  0.00  0.00           C
ATOM    161  CD1 PHE X  13      51.796  28.612  64.768  0.00  0.00           C
ATOM    162  CE1 PHE X  13      52.043  29.643  65.693  0.00  0.00           C
ATOM    163  CZ  PHE X  13      51.083  30.649  65.900  0.00  0.00           C
ATOM    164  CE2 PHE X  13      49.879  30.627  65.174  0.00  0.00           C
ATOM    165  CD2 PHE X  13      49.635  29.597  64.247  0.00  0.00           C
ATOM    166  C   PHE X  13      52.378  27.718  61.600  0.00  0.00           C
ATOM    167  O   PHE X  13      53.014  26.660  61.532  0.00  0.00           O
ATOM    168  H   PHE X  13      49.913  25.849  61.122  0.00  0.00           H
ATOM    169  HA  PHE X  13      50.476  28.684  61.313  0.00  0.00           H
ATOM    170  HB2 PHE X  13      49.229  27.314  63.002  0.00  0.00           H
ATOM    171  HB3 PHE X  13      50.744  26.542  63.437  0.00  0.00           H
ATOM    172  HD1 PHE X  13      52.534  27.837  64.620  0.00  0.00           H
ATOM    173  HD2 PHE X  13      48.704  29.580  63.699  0.00  0.00           H
ATOM    174  HE1 PHE X  13      52.968  29.659  66.255  0.00  0.00           H
ATOM    175  HE2 PHE X  13      49.134  31.397  65.332  0.00  0.00           H
ATOM    176  HZ  PHE X  13      51.270  31.432  66.625  0.00  0.00           H
ATOM    177  N   ILE X  14      52.964  28.916  61.698  0.00  0.00           N
ATOM    178  CA  ILE X  14      54.407  29.175  61.847  0.00  0.00           C
ATOM    179  CB  ILE X  14      55.030  29.631  60.500  0.00  0.00           C
ATOM    180  CG2 ILE X  14      56.492  30.080  60.687  0.00  0.00           C
ATOM    181  CG1 ILE X  14      54.939  28.494  59.453  0.00  0.00           C
ATOM    182  CD1 ILE X  14      55.464  28.852  58.057  0.00  0.00           C
ATOM    183  C   ILE X  14      54.598  30.223  62.954  0.00  0.00           C
ATOM    184  O   ILE X  14      53.862  31.209  63.012  0.00  0.00           O
ATOM    185  H   ILE X  14      52.363  29.725  61.755  0.00  0.00           H
ATOM    186  HA  ILE X  14      54.909  28.259  62.163  0.00  0.00           H
ATOM    187  HB  ILE X  14      54.462  30.487  60.130  0.00  0.00           H
ATOM    188 HG12 ILE X  14      55.485  27.624  59.819  0.00  0.00           H
ATOM    189 HG13 ILE X  14      53.895  28.209  59.326  0.00  0.00           H
ATOM    190 HG21 ILE X  14      57.091  29.260  61.082  0.00  0.00           H
ATOM    191 HG22 ILE X  14      56.918  30.407  59.741  0.00  0.00           H
ATOM    192 HG23 ILE X  14      56.556  30.931  61.364  0.00  0.00           H
ATOM    193 HD11 ILE X  14      55.209  28.049  57.367  0.00  0.00           H
ATOM    194 HD12 ILE X  14      55.003  29.778  57.712  0.00  0.00           H
ATOM    195 HD13 ILE X  14      56.547  28.961  58.068  0.00  0.00           H
ATOM    196  N   ASP X  15      55.572  30.022  63.842  0.00  0.00           N
ATOM    197  CA  ASP X  15      55.882  30.948  64.941  0.00  0.00           C
ATOM    198  CB  ASP X  15      56.689  30.178  65.997  0.00  0.00           C
ATOM    199  CG  ASP X  15      57.203  31.062  67.129  0.00  0.00           C
ATOM    200  OD1 ASP X  15      58.375  31.503  67.055  0.00  0.00           O
ATOM    201  OD2 ASP X  15      56.440  31.309  68.094  0.00  0.00           O
ATOM    202  C   ASP X  15      56.612  32.232  64.453  0.00  0.00           C
ATOM    203  O   ASP X  15      57.485  32.142  63.584  0.00  0.00           O
ATOM    204  H   ASP X  15      56.154  29.201  63.736  0.00  0.00           H
ATOM    205  HA  ASP X  15      54.940  31.227  65.409  0.00  0.00           H
ATOM    206  HB2 ASP X  15      56.061  29.390  66.416  0.00  0.00           H
ATOM    207  HB3 ASP X  15      57.540  29.701  65.517  0.00  0.00           H
ATOM    208  N   PRO X  16      56.352  33.431  65.022  0.00  0.00           N
ATOM    209  CD  PRO X  16      55.187  33.752  65.837  0.00  0.00           C
ATOM    210  CG  PRO X  16      54.871  35.208  65.520  0.00  0.00           C
ATOM    211  CB  PRO X  16      56.259  35.811  65.355  0.00  0.00           C
ATOM    212  CA  PRO X  16      57.033  34.689  64.654  0.00  0.00           C
ATOM    213  C   PRO X  16      58.546  34.779  64.951  0.00  0.00           C
ATOM    214  O   PRO X  16      59.135  35.849  64.805  0.00  0.00           O
ATOM    215  HA  PRO X  16      56.909  34.820  63.578  0.00  0.00           H
ATOM    216  HB2 PRO X  16      56.688  36.010  66.339  0.00  0.00           H
ATOM    217  HB3 PRO X  16      56.234  36.722  64.755  0.00  0.00           H
ATOM    218  HG2 PRO X  16      54.315  35.681  66.324  0.00  0.00           H
ATOM    219  HG3 PRO X  16      54.327  35.274  64.578  0.00  0.00           H
ATOM    220  HD2 PRO X  16      55.438  33.646  66.893  0.00  0.00           H
ATOM    221  HD3 PRO X  16      54.318  33.144  65.588  0.00  0.00           H
ATOM    222  N   THR X  17      59.176  33.681  65.375  0.00  0.00           N
ATOM    223  CA  THR X  17      60.636  33.493  65.493  0.00  0.00           C
ATOM    224  CB  THR X  17      61.131  33.744  66.934  0.00  0.00           C
ATOM    225  CG2 THR X  17      61.473  35.216  67.165  0.00  0.00           C
ATOM    226  OG1 THR X  17      60.154  33.421  67.905  0.00  0.00           O
ATOM    227  C   THR X  17      61.110  32.123  64.965  0.00  0.00           C
ATOM    228  O   THR X  17      62.261  31.740  65.169  0.00  0.00           O
ATOM    229  H   THR X  17      58.604  32.877  65.606  0.00  0.00           H
ATOM    230  HA  THR X  17      61.124  34.224  64.847  0.00  0.00           H
ATOM    231  HB  THR X  17      62.030  33.161  67.132  0.00  0.00           H
ATOM    232 HG21 THR X  17      61.838  35.357  68.182  0.00  0.00           H
ATOM    233 HG22 THR X  17      62.255  35.524  66.471  0.00  0.00           H
ATOM    234 HG23 THR X  17      60.594  35.841  67.011  0.00  0.00           H
ATOM    235  HG1 THR X  17      59.617  32.673  67.567  0.00  0.00           H
ATOM    236  N   ASP X  18      60.256  31.378  64.253  0.00  0.00           N
ATOM    237  CA  ASP X  18      60.629  30.200  63.456  0.00  0.00           C
ATOM    238  CB  ASP X  18      59.487  29.175  63.513  0.00  0.00           C
ATOM    239  CG  ASP X  18      59.757  27.892  62.726  0.00  0.00           C
ATOM    240  OD1 ASP X  18      60.840  27.291  62.901  0.00  0.00           O
ATOM    241  OD2 ASP X  18      58.843  27.422  62.004  0.00  0.00           O
ATOM    242  C   ASP X  18      60.945  30.633  62.015  0.00  0.00           C
ATOM    243  O   ASP X  18      60.150  31.337  61.388  0.00  0.00           O
ATOM    244  H   ASP X  18      59.325  31.745  64.091  0.00  0.00           H
ATOM    245  HA  ASP X  18      61.519  29.732  63.881  0.00  0.00           H
ATOM    246  HB2 ASP X  18      59.335  28.895  64.553  0.00  0.00           H
ATOM    247  HB3 ASP X  18      58.570  29.636  63.144  0.00  0.00           H
ATOM    248  N   HIE X  19      62.107  30.252  61.482  0.00  0.00           N
ATOM    249  CA  HIE X  19      62.539  30.706  60.153  0.00  0.00           C
ATOM    250  CB  HIE X  19      64.043  30.473  59.983  0.00  0.00           C
ATOM    251  CG  HIE X  19      64.590  31.057  58.705  0.00  0.00           C
ATOM    252  ND1 HIE X  19      64.229  32.294  58.157  0.00  0.00           N
ATOM    253  CE1 HIE X  19      64.973  32.423  57.045  0.00  0.00           C
ATOM    254  NE2 HIE X  19      65.742  31.338  56.863  0.00  0.00           N
ATOM    255  CD2 HIE X  19      65.516  30.465  57.900  0.00  0.00           C
ATOM    256  C   HIE X  19      61.724  30.056  59.025  0.00  0.00           C
ATOM    257  O   HIE X  19      61.277  28.914  59.156  0.00  0.00           O
ATOM    258  H   HIE X  19      62.721  29.650  62.013  0.00  0.00           H
ATOM    259  HA  HIE X  19      62.367  31.782  60.094  0.00  0.00           H
ATOM    260  HB2 HIE X  19      64.570  30.939  60.815  0.00  0.00           H
ATOM    261  HB3 HIE X  19      64.247  29.401  60.003  0.00  0.00           H
ATOM    262  HD2 HIE X  19      65.993  29.509  58.063  0.00  0.00           H
ATOM    263  HE2 HIE X  19      66.425  31.213  56.118  0.00  0.00           H
ATOM    264  HE1 HIE X  19      64.971  33.290  56.398  0.00  0.00           H
ATOM    265  N   VAL X  20      61.543  30.765  57.907  0.00  0.00           N
ATOM    266  CA  VAL X  20      60.784  30.305  56.732  0.00  0.00           C
ATOM    267  CB  VAL X  20      59.736  31.351  56.290  0.00  0.00           C
ATOM    268  CG1 VAL X  20      58.908  30.840  55.103  0.00  0.00           C
ATOM    269  CG2 VAL X  20      58.759  31.680  57.426  0.00  0.00           C
ATOM    270  C   VAL X  20      61.749  29.950  55.599  0.00  0.00           C
ATOM    271  O   VAL X  20      62.371  30.828  55.004  0.00  0.00           O
ATOM    272  H   VAL X  20      62.018  31.657  57.839  0.00  0.00           H
ATOM    273  HA  VAL X  20      60.231  29.402  56.995  0.00  0.00           H
ATOM    274  HB  VAL X  20      60.239  32.271  55.995  0.00  0.00           H
ATOM    275 HG11 VAL X  20      59.542  30.703  54.227  0.00  0.00           H
ATOM    276 HG12 VAL X  20      58.431  29.892  55.356  0.00  0.00           H
ATOM    277 HG13 VAL X  20      58.133  31.565  54.854  0.00  0.00           H
ATOM    278 HG21 VAL X  20      58.268  30.770  57.770  0.00  0.00           H
ATOM    279 HG22 VAL X  20      59.288  32.141  58.261  0.00  0.00           H
ATOM    280 HG23 VAL X  20      58.004  32.382  57.072  0.00  0.00           H
ATOM    281  N   ASN X  21      61.858  28.657  55.292  0.00  0.00           N
ATOM    282  CA  ASN X  21      62.685  28.120  54.207  0.00  0.00           C
ATOM    283  CB  ASN X  21      63.412  26.864  54.722  0.00  0.00           C
ATOM    284  CG  ASN X  21      64.467  27.160  55.771  0.00  0.00           C
ATOM    285  OD1 ASN X  21      65.619  27.420  55.447  0.00  0.00           O
ATOM    286  ND2 ASN X  21      64.134  27.088  57.038  0.00  0.00           N
ATOM    287  C   ASN X  21      61.825  27.809  52.965  0.00  0.00           C
ATOM    288  O   ASN X  21      60.702  27.319  53.116  0.00  0.00           O
ATOM    289  H   ASN X  21      61.299  28.000  55.815  0.00  0.00           H
ATOM    290  HA  ASN X  21      63.437  28.857  53.916  0.00  0.00           H
ATOM    291  HB2 ASN X  21      62.690  26.150  55.121  0.00  0.00           H
ATOM    292  HB3 ASN X  21      63.919  26.385  53.889  0.00  0.00           H
ATOM    293 HD21 ASN X  21      64.865  27.235  57.727  0.00  0.00           H
ATOM    294 HD22 ASN X  21      63.204  26.794  57.306  0.00  0.00           H
ATOM    295  N   LEU X  22      62.341  28.051  51.750  0.00  0.00           N
ATOM    296  CA  LEU X  22      61.616  27.838  50.485  0.00  0.00           C
ATOM    297  CB  LEU X  22      61.556  29.148  49.677  0.00  0.00           C
ATOM    298  CG  LEU X  22      60.900  30.371  50.342  0.00  0.00           C
ATOM    299  CD1 LEU X  22      60.831  31.490  49.301  0.00  0.00           C
ATOM    300  CD2 LEU X  22      59.481  30.084  50.835  0.00  0.00           C
ATOM    301  C   LEU X  22      62.223  26.742  49.589  0.00  0.00           C
ATOM    302  O   LEU X  22      63.413  26.782  49.256  0.00  0.00           O
ATOM    303  H   LEU X  22      63.249  28.508  51.695  0.00  0.00           H
ATOM    304  HA  LEU X  22      60.589  27.541  50.705  0.00  0.00           H
ATOM    305  HB2 LEU X  22      62.572  29.426  49.391  0.00  0.00           H
ATOM    306  HB3 LEU X  22      61.003  28.932  48.764  0.00  0.00           H
ATOM    307  HG  LEU X  22      61.508  30.707  51.183  0.00  0.00           H
ATOM    308 HD11 LEU X  22      60.248  31.168  48.438  0.00  0.00           H
ATOM    309 HD12 LEU X  22      60.353  32.366  49.732  0.00  0.00           H
ATOM    310 HD13 LEU X  22      61.838  31.759  48.980  0.00  0.00           H
ATOM    311 HD21 LEU X  22      59.019  31.007  51.184  0.00  0.00           H
ATOM    312 HD22 LEU X  22      58.882  29.663  50.030  0.00  0.00           H
ATOM    313 HD23 LEU X  22      59.510  29.381  51.666  0.00  0.00           H
ATOM    314  N   LYS X  23      61.378  25.840  49.077  0.00  0.00           N
ATOM    315  CA  LYS X  23      61.683  24.869  48.008  0.00  0.00           C
ATOM    316  CB  LYS X  23      60.899  23.560  48.251  0.00  0.00           C
ATOM    317  CG  LYS X  23      61.423  22.735  49.436  0.00  0.00           C
ATOM    318  CD  LYS X  23      60.431  21.619  49.803  0.00  0.00           C
ATOM    319  CE  LYS X  23      61.047  20.598  50.766  0.00  0.00           C
ATOM    320  NZ  LYS X  23      61.749  19.499  50.059  0.00  0.00           N
ATOM    321  C   LYS X  23      61.411  25.474  46.619  0.00  0.00           C
ATOM    322  O   LYS X  23      60.539  25.001  45.888  0.00  0.00           O
ATOM    323  H   LYS X  23      60.418  25.856  49.420  0.00  0.00           H
ATOM    324  HA  LYS X  23      62.745  24.621  48.030  0.00  0.00           H
ATOM    325  HB2 LYS X  23      59.847  23.796  48.412  0.00  0.00           H
ATOM    326  HB3 LYS X  23      60.972  22.928  47.365  0.00  0.00           H
ATOM    327  HG2 LYS X  23      62.389  22.306  49.168  0.00  0.00           H
ATOM    328  HG3 LYS X  23      61.555  23.377  50.304  0.00  0.00           H
ATOM    329  HD2 LYS X  23      59.571  22.081  50.294  0.00  0.00           H
ATOM    330  HD3 LYS X  23      60.073  21.113  48.907  0.00  0.00           H
ATOM    331  HE2 LYS X  23      61.733  21.113  51.446  0.00  0.00           H
ATOM    332  HE3 LYS X  23      60.249  20.171  51.380  0.00  0.00           H
ATOM    333  HZ1 LYS X  23      62.468  19.841  49.429  0.00  0.00           H
ATOM    334  HZ2 LYS X  23      62.181  18.867  50.730  0.00  0.00           H
ATOM    335  HZ3 LYS X  23      61.099  18.943  49.510  0.00  0.00           H
ATOM    336  N   THR X  24      62.110  26.549  46.251  0.00  0.00           N
ATOM    337  CA  THR X  24      61.979  27.204  44.931  0.00  0.00           C
ATOM    338  CB  THR X  24      62.571  28.625  44.927  0.00  0.00           C
ATOM    339  CG2 THR X  24      61.581  29.617  45.536  0.00  0.00           C
ATOM    340  OG1 THR X  24      63.753  28.706  45.695  0.00  0.00           O
ATOM    341  C   THR X  24      62.568  26.357  43.794  0.00  0.00           C
ATOM    342  O   THR X  24      63.593  25.690  43.958  0.00  0.00           O
ATOM    343  H   THR X  24      62.815  26.904  46.879  0.00  0.00           H
ATOM    344  HA  THR X  24      60.915  27.302  44.715  0.00  0.00           H
ATOM    345  HB  THR X  24      62.784  28.927  43.901  0.00  0.00           H
ATOM    346 HG21 THR X  24      61.352  29.337  46.562  0.00  0.00           H
ATOM    347 HG22 THR X  24      62.007  30.620  45.523  0.00  0.00           H
ATOM    348 HG23 THR X  24      60.661  29.627  44.952  0.00  0.00           H
ATOM    349  HG1 THR X  24      64.091  29.618  45.559  0.00  0.00           H
ATOM    350  N   ASP X  25      61.878  26.337  42.651  0.00  0.00           N
ATOM    351  CA  ASP X  25      62.014  25.315  41.601  0.00  0.00           C
ATOM    352  CB  ASP X  25      60.850  25.443  40.606  0.00  0.00           C
ATOM    353  CG  ASP X  25      59.474  25.397  41.267  0.00  0.00           C
ATOM    354  OD1 ASP X  25      58.789  24.349  41.168  0.00  0.00           O
ATOM    355  OD2 ASP X  25      59.081  26.422  41.874  0.00  0.00           O
ATOM    356  C   ASP X  25      63.351  25.339  40.834  0.00  0.00           C
ATOM    357  O   ASP X  25      64.006  26.380  40.709  0.00  0.00           O
ATOM    358  H   ASP X  25      61.043  26.906  42.593  0.00  0.00           H
ATOM    359  HA  ASP X  25      61.929  24.338  42.080  0.00  0.00           H
ATOM    360  HB2 ASP X  25      60.951  26.389  40.079  0.00  0.00           H
ATOM    361  HB3 ASP X  25      60.921  24.638  39.873  0.00  0.00           H
ATOM    362  N   THR X  26      63.716  24.181  40.273  0.00  0.00           N
ATOM    363  CA  THR X  26      65.054  23.839  39.742  0.00  0.00           C
ATOM    364  CB  THR X  26      65.769  22.850  40.683  0.00  0.00           C
ATOM    365  CG2 THR X  26      66.025  23.432  42.069  0.00  0.00           C
ATOM    366  OG1 THR X  26      65.019  21.662  40.860  0.00  0.00           O
ATOM    367  C   THR X  26      65.038  23.309  38.294  0.00  0.00           C
ATOM    368  O   THR X  26      65.749  22.363  37.942  0.00  0.00           O
ATOM    369  H   THR X  26      63.089  23.399  40.417  0.00  0.00           H
ATOM    370  HA  THR X  26      65.659  24.746  39.715  0.00  0.00           H
ATOM    371  HB  THR X  26      66.733  22.596  40.251  0.00  0.00           H
ATOM    372 HG21 THR X  26      65.085  23.609  42.592  0.00  0.00           H
ATOM    373 HG22 THR X  26      66.631  22.734  42.645  0.00  0.00           H
ATOM    374 HG23 THR X  26      66.572  24.369  41.969  0.00  0.00           H
ATOM    375  HG1 THR X  26      65.565  20.952  40.458  0.00  0.00           H
ATOM    376  N   ASP X  27      64.205  23.895  37.429  0.00  0.00           N
ATOM    377  CA  ASP X  27      64.050  23.509  36.016  0.00  0.00           C
ATOM    378  CB  ASP X  27      62.688  23.996  35.489  0.00  0.00           C
ATOM    379  CG  ASP X  27      61.497  23.225  36.070  0.00  0.00           C
ATOM    380  OD1 ASP X  27      60.947  22.326  35.391  0.00  0.00           O
ATOM    381  OD2 ASP X  27      61.048  23.525  37.202  0.00  0.00           O
ATOM    382  C   ASP X  27      65.242  23.969  35.132  0.00  0.00           C
ATOM    383  O   ASP X  27      65.127  24.845  34.270  0.00  0.00           O
ATOM    384  H   ASP X  27      63.634  24.655  37.768  0.00  0.00           H
ATOM    385  HA  ASP X  27      64.035  22.420  35.966  0.00  0.00           H
ATOM    386  HB2 ASP X  27      62.573  25.062  35.694  0.00  0.00           H
ATOM    387  HB3 ASP X  27      62.677  23.857  34.410  0.00  0.00           H
ATOM    388  N   ALA X  28      66.416  23.361  35.343  0.00  0.00           N
ATOM    389  CA  ALA X  28      67.705  23.693  34.713  0.00  0.00           C
ATOM    390  CB  ALA X  28      68.768  22.769  35.325  0.00  0.00           C
ATOM    391  C   ALA X  28      67.743  23.606  33.168  0.00  0.00           C
ATOM    392  O   ALA X  28      68.684  24.108  32.544  0.00  0.00           O
ATOM    393  H   ALA X  28      66.439  22.708  36.115  0.00  0.00           H
ATOM    394  HA  ALA X  28      67.958  24.719  34.980  0.00  0.00           H
ATOM    395  HB1 ALA X  28      68.756  22.848  36.412  0.00  0.00           H
ATOM    396  HB2 ALA X  28      68.576  21.735  35.037  0.00  0.00           H
ATOM    397  HB3 ALA X  28      69.757  23.058  34.966  0.00  0.00           H
ATOM    398  N   SER X  29      66.732  22.992  32.545  0.00  0.00           N
ATOM    399  CA  SER X  29      66.561  22.890  31.088  0.00  0.00           C
ATOM    400  CB  SER X  29      66.060  21.489  30.727  0.00  0.00           C
ATOM    401  OG  SER X  29      64.839  21.207  31.391  0.00  0.00           O
ATOM    402  C   SER X  29      65.627  23.950  30.483  0.00  0.00           C
ATOM    403  O   SER X  29      65.556  24.063  29.259  0.00  0.00           O
ATOM    404  H   SER X  29      66.005  22.590  33.119  0.00  0.00           H
ATOM    405  HA  SER X  29      67.531  23.017  30.609  0.00  0.00           H
ATOM    406  HB2 SER X  29      65.913  21.419  29.649  0.00  0.00           H
ATOM    407  HB3 SER X  29      66.808  20.753  31.017  0.00  0.00           H
ATOM    408  HG  SER X  29      64.224  20.827  30.724  0.00  0.00           H
ATOM    409  N   GLU X  30      64.909  24.730  31.300  0.00  0.00           N
ATOM    410  CA  GLU X  30      63.939  25.729  30.827  0.00  0.00           C
ATOM    411  CB  GLU X  30      62.711  25.787  31.751  0.00  0.00           C
ATOM    412  CG  GLU X  30      61.892  24.490  31.691  0.00  0.00           C
ATOM    413  CD  GLU X  30      60.559  24.586  32.443  0.00  0.00           C
ATOM    414  OE1 GLU X  30      59.569  23.973  31.983  0.00  0.00           O
ATOM    415  OE2 GLU X  30      60.452  25.245  33.501  0.00  0.00           O
ATOM    416  C   GLU X  30      64.563  27.121  30.648  0.00  0.00           C
ATOM    417  O   GLU X  30      65.438  27.539  31.416  0.00  0.00           O
ATOM    418  H   GLU X  30      65.011  24.609  32.302  0.00  0.00           H
ATOM    419  HA  GLU X  30      63.581  25.420  29.844  0.00  0.00           H
ATOM    420  HB2 GLU X  30      63.032  25.977  32.775  0.00  0.00           H
ATOM    421  HB3 GLU X  30      62.072  26.611  31.429  0.00  0.00           H
ATOM    422  HG2 GLU X  30      61.686  24.260  30.643  0.00  0.00           H
ATOM    423  HG3 GLU X  30      62.478  23.666  32.101  0.00  0.00           H
ATOM    424  N   ASN X  31      64.095  27.853  29.636  0.00  0.00           N
ATOM    425  CA  ASN X  31      64.513  29.209  29.277  0.00  0.00           C
ATOM    426  CB  ASN X  31      64.655  29.280  27.742  0.00  0.00           C
ATOM    427  CG  ASN X  31      66.009  28.827  27.222  0.00  0.00           C
ATOM    428  OD1 ASN X  31      66.295  27.641  27.093  0.00  0.00           O
ATOM    429  ND2 ASN X  31      66.859  29.752  26.844  0.00  0.00           N
ATOM    430  C   ASN X  31      63.489  30.243  29.786  0.00  0.00           C
ATOM    431  O   ASN X  31      62.344  30.268  29.320  0.00  0.00           O
ATOM    432  H   ASN X  31      63.354  27.442  29.075  0.00  0.00           H
ATOM    433  HA  ASN X  31      65.480  29.441  29.726  0.00  0.00           H
ATOM    434  HB2 ASN X  31      63.876  28.688  27.261  0.00  0.00           H
ATOM    435  HB3 ASN X  31      64.504  30.311  27.432  0.00  0.00           H
ATOM    436 HD21 ASN X  31      67.776  29.499  26.506  0.00  0.00           H
ATOM    437 HD22 ASN X  31      66.552  30.723  26.806  0.00  0.00           H
ATOM    438  N   ARG X  32      63.897  31.135  30.697  0.00  0.00           N
ATOM    439  CA  ARG X  32      63.086  32.267  31.194  0.00  0.00           C
ATOM    440  CB  ARG X  32      62.638  32.018  32.648  0.00  0.00           C
ATOM    441  CG  ARG X  32      61.682  30.826  32.793  0.00  0.00           C
ATOM    442  CD  ARG X  32      61.195  30.651  34.239  0.00  0.00           C
ATOM    443  NE  ARG X  32      60.050  29.726  34.299  0.00  0.00           N
ATOM    444  CZ  ARG X  32      60.096  28.411  34.230  0.00  0.00           C
ATOM    445  NH1 ARG X  32      61.218  27.752  34.233  0.00  0.00           N
ATOM    446  NH2 ARG X  32      59.017  27.694  34.122  0.00  0.00           N
ATOM    447  C   ARG X  32      63.851  33.588  31.097  0.00  0.00           C
ATOM    448  O   ARG X  32      65.085  33.605  31.135  0.00  0.00           O
ATOM    449  H   ARG X  32      64.847  31.064  31.047  0.00  0.00           H
ATOM    450  HA  ARG X  32      62.192  32.382  30.579  0.00  0.00           H
ATOM    451  HB2 ARG X  32      63.516  31.854  33.271  0.00  0.00           H
ATOM    452  HB3 ARG X  32      62.126  32.910  33.015  0.00  0.00           H
ATOM    453  HG2 ARG X  32      60.820  31.001  32.154  0.00  0.00           H
ATOM    454  HG3 ARG X  32      62.175  29.910  32.467  0.00  0.00           H
ATOM    455  HD2 ARG X  32      62.011  30.298  34.871  0.00  0.00           H
ATOM    456  HD3 ARG X  32      60.875  31.619  34.622  0.00  0.00           H
ATOM    457  HE  ARG X  32      59.134  30.155  34.310  0.00  0.00           H
ATOM    458 HH11 ARG X  32      62.111  28.222  34.326  0.00  0.00           H
ATOM    459 HH12 ARG X  32      61.171  26.744  34.102  0.00  0.00           H
ATOM    460 HH21 ARG X  32      58.077  28.098  34.098  0.00  0.00           H
ATOM    461 HH22 ARG X  32      59.141  26.700  33.993  0.00  0.00           H
ATOM    462  N   ARG X  33      63.126  34.704  31.022  0.00  0.00           N
ATOM    463  CA  ARG X  33      63.690  36.056  31.131  0.00  0.00           C
ATOM    464  CB  ARG X  33      62.618  37.082  30.736  0.00  0.00           C
ATOM    465  CG  ARG X  33      63.209  38.492  30.595  0.00  0.00           C
ATOM    466  CD  ARG X  33      62.185  39.462  30.006  0.00  0.00           C
ATOM    467  NE  ARG X  33      61.391  40.151  31.037  0.00  0.00           N
ATOM    468  CZ  ARG X  33      60.128  40.532  30.961  0.00  0.00           C
ATOM    469  NH1 ARG X  33      59.344  40.327  29.944  0.00  0.00           N
ATOM    470  NH2 ARG X  33      59.622  41.193  31.950  0.00  0.00           N
ATOM    471  C   ARG X  33      64.214  36.308  32.544  0.00  0.00           C
ATOM    472  O   ARG X  33      63.537  35.997  33.523  0.00  0.00           O
ATOM    473  H   ARG X  33      62.117  34.607  30.960  0.00  0.00           H
ATOM    474  HA  ARG X  33      64.529  36.138  30.435  0.00  0.00           H
ATOM    475  HB2 ARG X  33      62.192  36.784  29.775  0.00  0.00           H
ATOM    476  HB3 ARG X  33      61.818  37.093  31.480  0.00  0.00           H
ATOM    477  HG2 ARG X  33      63.560  38.863  31.558  0.00  0.00           H
ATOM    478  HG3 ARG X  33      64.057  38.443  29.914  0.00  0.00           H
ATOM    479  HD2 ARG X  33      62.731  40.206  29.427  0.00  0.00           H
ATOM    480  HD3 ARG X  33      61.534  38.909  29.330  0.00  0.00           H
ATOM    481  HE  ARG X  33      61.870  40.468  31.870  0.00  0.00           H
ATOM    482 HH11 ARG X  33      59.722  39.980  29.069  0.00  0.00           H
ATOM    483 HH12 ARG X  33      58.382  40.636  30.007  0.00  0.00           H
ATOM    484 HH21 ARG X  33      60.230  41.463  32.713  0.00  0.00           H
ATOM    485 HH22 ARG X  33      58.649  41.465  31.884  0.00  0.00           H
ATOM    486  N   MET X  34      65.394  36.909  32.662  0.00  0.00           N
ATOM    487  CA  MET X  34      65.929  37.389  33.938  0.00  0.00           C
ATOM    488  CB  MET X  34      67.456  37.505  33.841  0.00  0.00           C
ATOM    489  CG  MET X  34      68.069  38.002  35.154  0.00  0.00           C
ATOM    490  SD  MET X  34      69.875  37.947  35.223  0.00  0.00           S
ATOM    491  CE  MET X  34      70.140  36.161  35.413  0.00  0.00           C
ATOM    492  C   MET X  34      65.263  38.720  34.311  0.00  0.00           C
ATOM    493  O   MET X  34      65.294  39.663  33.517  0.00  0.00           O
ATOM    494  H   MET X  34      65.886  37.159  31.811  0.00  0.00           H
ATOM    495  HA  MET X  34      65.705  36.657  34.716  0.00  0.00           H
ATOM    496  HB2 MET X  34      67.864  36.523  33.603  0.00  0.00           H
ATOM    497  HB3 MET X  34      67.725  38.196  33.042  0.00  0.00           H
ATOM    498  HG2 MET X  34      67.763  39.036  35.313  0.00  0.00           H
ATOM    499  HG3 MET X  34      67.680  37.401  35.973  0.00  0.00           H
ATOM    500  HE1 MET X  34      69.617  35.803  36.300  0.00  0.00           H
ATOM    501  HE2 MET X  34      69.772  35.632  34.535  0.00  0.00           H
ATOM    502  HE3 MET X  34      71.205  35.960  35.525  0.00  0.00           H
ATOM    503  N   GLY X  35      64.677  38.814  35.509  0.00  0.00           N
ATOM    504  CA  GLY X  35      63.930  40.005  35.938  0.00  0.00           C
ATOM    505  C   GLY X  35      64.776  41.270  36.136  0.00  0.00           C
ATOM    506  O   GLY X  35      64.267  42.377  35.961  0.00  0.00           O
ATOM    507  H   GLY X  35      64.620  37.983  36.088  0.00  0.00           H
ATOM    508  HA2 GLY X  35      63.185  40.231  35.177  0.00  0.00           H
ATOM    509  HA3 GLY X  35      63.415  39.784  36.872  0.00  0.00           H
ATOM    510  N   ASN X  36      66.080  41.119  36.390  0.00  0.00           N
ATOM    511  CA  ASN X  36      67.085  42.186  36.308  0.00  0.00           C
ATOM    512  CB  ASN X  36      67.303  42.529  34.815  0.00  0.00           C
ATOM    513  CG  ASN X  36      68.718  42.944  34.450  0.00  0.00           C
ATOM    514  OD1 ASN X  36      69.662  42.877  35.229  0.00  0.00           O
ATOM    515  ND2 ASN X  36      68.924  43.318  33.211  0.00  0.00           N
ATOM    516  C   ASN X  36      66.830  43.407  37.233  0.00  0.00           C
ATOM    517  O   ASN X  36      67.255  44.525  36.919  0.00  0.00           O
ATOM    518  H   ASN X  36      66.405  40.185  36.589  0.00  0.00           H
ATOM    519  HA  ASN X  36      68.008  41.738  36.675  0.00  0.00           H
ATOM    520  HB2 ASN X  36      67.079  41.655  34.205  0.00  0.00           H
ATOM    521  HB3 ASN X  36      66.612  43.319  34.521  0.00  0.00           H
ATOM    522 HD21 ASN X  36      69.874  43.418  32.887  0.00  0.00           H
ATOM    523 HD22 ASN X  36      68.174  43.343  32.528  0.00  0.00           H
ATOM    524  N   TYR X  37      66.131  43.206  38.361  0.00  0.00           N
ATOM    525  CA  TYR X  37      65.898  44.227  39.393  0.00  0.00           C
ATOM    526  CB  TYR X  37      64.675  43.861  40.258  0.00  0.00           C
ATOM    527  CG  TYR X  37      63.289  43.898  39.636  0.00  0.00           C
ATOM    528  CD1 TYR X  37      62.863  44.983  38.842  0.00  0.00           C
ATOM    529  CE1 TYR X  37      61.520  45.066  38.421  0.00  0.00           C
ATOM    530  CZ  TYR X  37      60.597  44.065  38.794  0.00  0.00           C
ATOM    531  OH  TYR X  37      59.293  44.167  38.429  0.00  0.00           O
ATOM    532  CE2 TYR X  37      61.028  42.967  39.563  0.00  0.00           C
ATOM    533  CD2 TYR X  37      62.364  42.899  39.994  0.00  0.00           C
ATOM    534  C   TYR X  37      67.097  44.426  40.343  0.00  0.00           C
ATOM    535  O   TYR X  37      67.899  43.510  40.576  0.00  0.00           O
ATOM    536  H   TYR X  37      65.745  42.283  38.524  0.00  0.00           H
ATOM    537  HA  TYR X  37      65.707  45.179  38.900  0.00  0.00           H
ATOM    538  HB2 TYR X  37      64.850  42.869  40.678  0.00  0.00           H
ATOM    539  HB3 TYR X  37      64.636  44.551  41.101  0.00  0.00           H
ATOM    540  HD1 TYR X  37      63.552  45.776  38.588  0.00  0.00           H
ATOM    541  HD2 TYR X  37      62.674  42.087  40.637  0.00  0.00           H
ATOM    542  HE1 TYR X  37      61.182  45.913  37.847  0.00  0.00           H
ATOM    543  HE2 TYR X  37      60.330  42.196  39.856  0.00  0.00           H
ATOM    544  HH  TYR X  37      58.766  43.448  38.839  0.00  0.00           H
ATOM    545  N   LYS X  38      67.151  45.601  40.985  0.00  0.00           N
ATOM    546  CA  LYS X  38      67.961  45.865  42.189  0.00  0.00           C
ATOM    547  CB  LYS X  38      68.250  47.375  42.319  0.00  0.00           C
ATOM    548  CG  LYS X  38      68.988  48.017  41.128  0.00  0.00           C
ATOM    549  CD  LYS X  38      70.264  47.257  40.731  0.00  0.00           C
ATOM    550  CE  LYS X  38      71.191  48.054  39.804  0.00  0.00           C
ATOM    551  NZ  LYS X  38      71.873  49.169  40.505  0.00  0.00           N
ATOM    552  C   LYS X  38      67.280  45.333  43.473  0.00  0.00           C
ATOM    553  O   LYS X  38      66.042  45.285  43.516  0.00  0.00           O
ATOM    554  H   LYS X  38      66.489  46.317  40.694  0.00  0.00           H
ATOM    555  HA  LYS X  38      68.909  45.347  42.067  0.00  0.00           H
ATOM    556  HB2 LYS X  38      67.309  47.908  42.467  0.00  0.00           H
ATOM    557  HB3 LYS X  38      68.857  47.534  43.212  0.00  0.00           H
ATOM    558  HG2 LYS X  38      68.321  48.065  40.266  0.00  0.00           H
ATOM    559  HG3 LYS X  38      69.246  49.037  41.411  0.00  0.00           H
ATOM    560  HD2 LYS X  38      70.815  46.973  41.628  0.00  0.00           H
ATOM    561  HD3 LYS X  38      69.979  46.341  40.213  0.00  0.00           H
ATOM    562  HE2 LYS X  38      71.951  47.366  39.421  0.00  0.00           H
ATOM    563  HE3 LYS X  38      70.622  48.430  38.950  0.00  0.00           H
ATOM    564  HZ1 LYS X  38      71.235  49.916  40.769  0.00  0.00           H
ATOM    565  HZ2 LYS X  38      72.328  48.843  41.356  0.00  0.00           H
ATOM    566  HZ3 LYS X  38      72.599  49.560  39.914  0.00  0.00           H
ATOM    567  N   PRO X  39      68.033  44.953  44.529  0.00  0.00           N
ATOM    568  CD  PRO X  39      69.471  44.710  44.533  0.00  0.00           C
ATOM    569  CG  PRO X  39      69.679  43.584  45.541  0.00  0.00           C
ATOM    570  CB  PRO X  39      68.618  43.876  46.599  0.00  0.00           C
ATOM    571  CA  PRO X  39      67.471  44.543  45.824  0.00  0.00           C
ATOM    572  C   PRO X  39      66.869  45.710  46.627  0.00  0.00           C
ATOM    573  O   PRO X  39      67.280  46.863  46.467  0.00  0.00           O
ATOM    574  HA  PRO X  39      66.696  43.797  45.651  0.00  0.00           H
ATOM    575  HB2 PRO X  39      69.031  44.567  47.337  0.00  0.00           H
ATOM    576  HB3 PRO X  39      68.288  42.960  47.090  0.00  0.00           H
ATOM    577  HG2 PRO X  39      70.686  43.596  45.959  0.00  0.00           H
ATOM    578  HG3 PRO X  39      69.470  42.624  45.066  0.00  0.00           H
ATOM    579  HD2 PRO X  39      69.996  45.608  44.862  0.00  0.00           H
ATOM    580  HD3 PRO X  39      69.850  44.385  43.565  0.00  0.00           H
ATOM    581  N   SER X  40      65.939  45.407  47.537  0.00  0.00           N
ATOM    582  CA  SER X  40      65.329  46.356  48.488  0.00  0.00           C
ATOM    583  CB  SER X  40      64.212  45.641  49.263  0.00  0.00           C
ATOM    584  OG  SER X  40      63.719  46.423  50.329  0.00  0.00           O
ATOM    585  C   SER X  40      66.357  46.982  49.448  0.00  0.00           C
ATOM    586  O   SER X  40      67.414  46.404  49.712  0.00  0.00           O
ATOM    587  H   SER X  40      65.702  44.428  47.651  0.00  0.00           H
ATOM    588  HA  SER X  40      64.869  47.164  47.920  0.00  0.00           H
ATOM    589  HB2 SER X  40      63.393  45.407  48.581  0.00  0.00           H
ATOM    590  HB3 SER X  40      64.598  44.712  49.679  0.00  0.00           H
ATOM    591  HG  SER X  40      64.051  45.993  51.149  0.00  0.00           H
ATOM    592  N   ILE X  41      66.036  48.169  49.975  0.00  0.00           N
ATOM    593  CA  ILE X  41      66.915  49.046  50.775  0.00  0.00           C
ATOM    594  CB  ILE X  41      67.078  50.438  50.112  0.00  0.00           C
ATOM    595  CG2 ILE X  41      67.559  50.284  48.663  0.00  0.00           C
ATOM    596  CG1 ILE X  41      65.855  51.382  50.193  0.00  0.00           C
ATOM    597  CD1 ILE X  41      64.530  50.854  49.625  0.00  0.00           C
ATOM    598  C   ILE X  41      66.531  49.143  52.261  0.00  0.00           C
ATOM    599  O   ILE X  41      67.036  50.011  52.972  0.00  0.00           O
ATOM    600  H   ILE X  41      65.110  48.516  49.773  0.00  0.00           H
ATOM    601  HA  ILE X  41      67.908  48.600  50.780  0.00  0.00           H
ATOM    602  HB  ILE X  41      67.886  50.944  50.640  0.00  0.00           H
ATOM    603 HG12 ILE X  41      65.690  51.655  51.235  0.00  0.00           H
ATOM    604 HG13 ILE X  41      66.102  52.303  49.663  0.00  0.00           H
ATOM    605 HG21 ILE X  41      68.436  49.639  48.640  0.00  0.00           H
ATOM    606 HG22 ILE X  41      66.791  49.836  48.044  0.00  0.00           H
ATOM    607 HG23 ILE X  41      67.816  51.260  48.251  0.00  0.00           H
ATOM    608 HD11 ILE X  41      64.662  50.494  48.608  0.00  0.00           H
ATOM    609 HD12 ILE X  41      64.148  50.049  50.250  0.00  0.00           H
ATOM    610 HD13 ILE X  41      63.802  51.664  49.612  0.00  0.00           H
ATOM    611  N   TRP X  42      65.636  48.275  52.735  0.00  0.00           N
ATOM    612  CA  TRP X  42      65.102  48.291  54.103  0.00  0.00           C
ATOM    613  CB  TRP X  42      63.592  48.028  54.062  0.00  0.00           C
ATOM    614  CG  TRP X  42      62.792  48.830  53.077  0.00  0.00           C
ATOM    615  CD1 TRP X  42      61.876  48.314  52.228  0.00  0.00           C
ATOM    616  NE1 TRP X  42      61.317  49.324  51.477  0.00  0.00           N
ATOM    617  CE2 TRP X  42      61.835  50.556  51.813  0.00  0.00           C
ATOM    618  CZ2 TRP X  42      61.570  51.858  51.366  0.00  0.00           C
ATOM    619  CH2 TRP X  42      62.317  52.927  51.889  0.00  0.00           C
ATOM    620  CZ3 TRP X  42      63.323  52.677  52.839  0.00  0.00           C
ATOM    621  CE3 TRP X  42      63.564  51.365  53.294  0.00  0.00           C
ATOM    622  CD2 TRP X  42      62.814  50.270  52.811  0.00  0.00           C
ATOM    623  C   TRP X  42      65.791  47.281  55.028  0.00  0.00           C
ATOM    624  O   TRP X  42      66.304  46.259  54.562  0.00  0.00           O
ATOM    625  H   TRP X  42      65.276  47.573  52.104  0.00  0.00           H
ATOM    626  HA  TRP X  42      65.262  49.279  54.534  0.00  0.00           H
ATOM    627  HB2 TRP X  42      63.431  46.971  53.847  0.00  0.00           H
ATOM    628  HB3 TRP X  42      63.189  48.218  55.056  0.00  0.00           H
ATOM    629  HD1 TRP X  42      61.630  47.261  52.149  0.00  0.00           H
ATOM    630  HE1 TRP X  42      60.599  49.165  50.773  0.00  0.00           H
ATOM    631  HE3 TRP X  42      64.349  51.185  54.012  0.00  0.00           H
ATOM    632  HZ2 TRP X  42      60.810  52.031  50.622  0.00  0.00           H
ATOM    633  HZ3 TRP X  42      63.924  53.495  53.215  0.00  0.00           H
ATOM    634  HH2 TRP X  42      62.135  53.937  51.552  0.00  0.00           H
ATOM    635  N   ASN X  43      65.737  47.523  56.340  0.00  0.00           N
ATOM    636  CA  ASN X  43      66.150  46.584  57.384  0.00  0.00           C
ATOM    637  CB  ASN X  43      67.102  47.300  58.360  0.00  0.00           C
ATOM    638  CG  ASN X  43      67.602  46.387  59.470  0.00  0.00           C
ATOM    639  OD1 ASN X  43      67.320  45.197  59.514  0.00  0.00           O
ATOM    640  ND2 ASN X  43      68.371  46.894  60.399  0.00  0.00           N
ATOM    641  C   ASN X  43      64.911  46.005  58.086  0.00  0.00           C
ATOM    642  O   ASN X  43      64.348  46.621  58.995  0.00  0.00           O
ATOM    643  H   ASN X  43      65.295  48.389  56.641  0.00  0.00           H
ATOM    644  HA  ASN X  43      66.697  45.752  56.936  0.00  0.00           H
ATOM    645  HB2 ASN X  43      67.964  47.668  57.811  0.00  0.00           H
ATOM    646  HB3 ASN X  43      66.601  48.158  58.806  0.00  0.00           H
ATOM    647 HD21 ASN X  43      68.711  46.281  61.132  0.00  0.00           H
ATOM    648 HD22 ASN X  43      68.558  47.895  60.461  0.00  0.00           H
ATOM    649  N   TYR X  44      64.476  44.806  57.690  0.00  0.00           N
ATOM    650  CA  TYR X  44      63.233  44.239  58.219  0.00  0.00           C
ATOM    651  CB  TYR X  44      62.736  43.099  57.316  0.00  0.00           C
ATOM    652  CG  TYR X  44      62.049  43.602  56.056  0.00  0.00           C
ATOM    653  CD1 TYR X  44      62.684  43.544  54.798  0.00  0.00           C
ATOM    654  CE1 TYR X  44      62.026  44.030  53.646  0.00  0.00           C
ATOM    655  CZ  TYR X  44      60.733  44.588  53.751  0.00  0.00           C
ATOM    656  OH  TYR X  44      60.079  45.064  52.655  0.00  0.00           O
ATOM    657  CE2 TYR X  44      60.110  44.658  55.016  0.00  0.00           C
ATOM    658  CD2 TYR X  44      60.760  44.160  56.159  0.00  0.00           C
ATOM    659  C   TYR X  44      63.304  43.848  59.706  0.00  0.00           C
ATOM    660  O   TYR X  44      62.260  43.819  60.355  0.00  0.00           O
ATOM    661  H   TYR X  44      64.971  44.307  56.957  0.00  0.00           H
ATOM    662  HA  TYR X  44      62.479  45.024  58.171  0.00  0.00           H
ATOM    663  HB2 TYR X  44      63.561  42.435  57.061  0.00  0.00           H
ATOM    664  HB3 TYR X  44      62.007  42.507  57.871  0.00  0.00           H
ATOM    665  HD1 TYR X  44      63.682  43.132  54.713  0.00  0.00           H
ATOM    666  HD2 TYR X  44      60.271  44.214  57.122  0.00  0.00           H
ATOM    667  HE1 TYR X  44      62.517  43.991  52.685  0.00  0.00           H
ATOM    668  HE2 TYR X  44      59.131  45.093  55.102  0.00  0.00           H
ATOM    669  HH  TYR X  44      60.545  44.879  51.823  0.00  0.00           H
ATOM    670  N   ASP X  45      64.483  43.611  60.292  0.00  0.00           N
ATOM    671  CA  ASP X  45      64.630  43.379  61.745  0.00  0.00           C
ATOM    672  CB  ASP X  45      66.031  42.838  62.053  0.00  0.00           C
ATOM    673  CG  ASP X  45      66.080  41.320  61.968  0.00  0.00           C
ATOM    674  OD1 ASP X  45      66.023  40.762  60.846  0.00  0.00           O
ATOM    675  OD2 ASP X  45      66.184  40.670  63.036  0.00  0.00           O
ATOM    676  C   ASP X  45      64.383  44.645  62.581  0.00  0.00           C
ATOM    677  O   ASP X  45      63.799  44.564  63.669  0.00  0.00           O
ATOM    678  H   ASP X  45      65.323  43.674  59.730  0.00  0.00           H
ATOM    679  HA  ASP X  45      63.897  42.638  62.071  0.00  0.00           H
ATOM    680  HB2 ASP X  45      66.764  43.278  61.378  0.00  0.00           H
ATOM    681  HB3 ASP X  45      66.308  43.123  63.069  0.00  0.00           H
ATOM    682  N   PHE X  46      64.789  45.803  62.053  0.00  0.00           N
ATOM    683  CA  PHE X  46      64.497  47.129  62.601  0.00  0.00           C
ATOM    684  CB  PHE X  46      65.417  48.155  61.912  0.00  0.00           C
ATOM    685  CG  PHE X  46      64.926  49.591  61.868  0.00  0.00           C
ATOM    686  CD1 PHE X  46      64.518  50.154  60.642  0.00  0.00           C
ATOM    687  CE1 PHE X  46      64.084  51.490  60.584  0.00  0.00           C
ATOM    688  CZ  PHE X  46      64.049  52.266  61.755  0.00  0.00           C
ATOM    689  CE2 PHE X  46      64.457  51.708  62.978  0.00  0.00           C
ATOM    690  CD2 PHE X  46      64.899  50.374  63.037  0.00  0.00           C
ATOM    691  C   PHE X  46      63.005  47.455  62.445  0.00  0.00           C
ATOM    692  O   PHE X  46      62.338  47.745  63.443  0.00  0.00           O
ATOM    693  H   PHE X  46      65.270  45.767  61.164  0.00  0.00           H
ATOM    694  HA  PHE X  46      64.723  47.139  63.669  0.00  0.00           H
ATOM    695  HB2 PHE X  46      66.390  48.133  62.404  0.00  0.00           H
ATOM    696  HB3 PHE X  46      65.583  47.839  60.886  0.00  0.00           H
ATOM    697  HD1 PHE X  46      64.545  49.567  59.733  0.00  0.00           H
ATOM    698  HD2 PHE X  46      65.227  49.954  63.979  0.00  0.00           H
ATOM    699  HE1 PHE X  46      63.782  51.920  59.638  0.00  0.00           H
ATOM    700  HE2 PHE X  46      64.440  52.318  63.871  0.00  0.00           H
ATOM    701  HZ  PHE X  46      63.718  53.295  61.717  0.00  0.00           H
ATOM    702  N   LEU X  47      62.446  47.309  61.234  0.00  0.00           N
ATOM    703  CA  LEU X  47      61.029  47.596  60.967  0.00  0.00           C
ATOM    704  CB  LEU X  47      60.719  47.456  59.464  0.00  0.00           C
ATOM    705  CG  LEU X  47      61.418  48.469  58.532  0.00  0.00           C
ATOM    706  CD1 LEU X  47      60.984  48.204  57.089  0.00  0.00           C
ATOM    707  CD2 LEU X  47      61.076  49.923  58.862  0.00  0.00           C
ATOM    708  C   LEU X  47      60.077  46.724  61.808  0.00  0.00           C
ATOM    709  O   LEU X  47      59.093  47.242  62.330  0.00  0.00           O
ATOM    710  H   LEU X  47      63.056  47.077  60.455  0.00  0.00           H
ATOM    711  HA  LEU X  47      60.832  48.625  61.265  0.00  0.00           H
ATOM    712  HB2 LEU X  47      60.983  46.447  59.147  0.00  0.00           H
ATOM    713  HB3 LEU X  47      59.642  47.570  59.334  0.00  0.00           H
ATOM    714  HG  LEU X  47      62.496  48.347  58.598  0.00  0.00           H
ATOM    715 HD11 LEU X  47      59.904  48.306  56.994  0.00  0.00           H
ATOM    716 HD12 LEU X  47      61.468  48.924  56.429  0.00  0.00           H
ATOM    717 HD13 LEU X  47      61.288  47.201  56.791  0.00  0.00           H
ATOM    718 HD21 LEU X  47      61.485  50.184  59.837  0.00  0.00           H
ATOM    719 HD22 LEU X  47      61.536  50.584  58.127  0.00  0.00           H
ATOM    720 HD23 LEU X  47      59.997  50.072  58.859  0.00  0.00           H
ATOM    721  N   GLN X  48      60.398  45.442  62.034  0.00  0.00           N
ATOM    722  CA  GLN X  48      59.637  44.548  62.928  0.00  0.00           C
ATOM    723  CB  GLN X  48      60.233  43.123  62.881  0.00  0.00           C
ATOM    724  CG  GLN X  48      59.748  42.268  61.696  0.00  0.00           C
ATOM    725  CD  GLN X  48      60.578  40.992  61.547  0.00  0.00           C
ATOM    726  OE1 GLN X  48      60.233  39.910  62.012  0.00  0.00           O
ATOM    727  NE2 GLN X  48      61.732  41.088  60.935  0.00  0.00           N
ATOM    728  C   GLN X  48      59.560  45.035  64.392  0.00  0.00           C
ATOM    729  O   GLN X  48      58.757  44.494  65.154  0.00  0.00           O
ATOM    730  H   GLN X  48      61.216  45.064  61.568  0.00  0.00           H
ATOM    731  HA  GLN X  48      58.606  44.501  62.577  0.00  0.00           H
ATOM    732  HB2 GLN X  48      61.321  43.196  62.861  0.00  0.00           H
ATOM    733  HB3 GLN X  48      59.957  42.586  63.790  0.00  0.00           H
ATOM    734  HG2 GLN X  48      58.702  42.002  61.845  0.00  0.00           H
ATOM    735  HG3 GLN X  48      59.829  42.843  60.775  0.00  0.00           H
ATOM    736 HE21 GLN X  48      62.335  40.271  60.855  0.00  0.00           H
ATOM    737 HE22 GLN X  48      62.033  41.998  60.616  0.00  0.00           H
ATOM    738  N   SER X  49      60.348  46.032  64.819  0.00  0.00           N
ATOM    739  CA  SER X  49      60.319  46.579  66.190  0.00  0.00           C
ATOM    740  CB  SER X  49      61.748  46.823  66.702  0.00  0.00           C
ATOM    741  OG  SER X  49      62.360  47.966  66.127  0.00  0.00           O
ATOM    742  C   SER X  49      59.429  47.823  66.370  0.00  0.00           C
ATOM    743  O   SER X  49      59.184  48.242  67.501  0.00  0.00           O
ATOM    744  H   SER X  49      60.993  46.450  64.157  0.00  0.00           H
ATOM    745  HA  SER X  49      59.899  45.822  66.852  0.00  0.00           H
ATOM    746  HB2 SER X  49      61.711  46.959  67.784  0.00  0.00           H
ATOM    747  HB3 SER X  49      62.357  45.943  66.492  0.00  0.00           H
ATOM    748  HG  SER X  49      62.390  47.863  65.155  0.00  0.00           H
ATOM    749  N   LEU X  50      58.904  48.423  65.293  0.00  0.00           N
ATOM    750  CA  LEU X  50      58.299  49.767  65.341  0.00  0.00           C
ATOM    751  CB  LEU X  50      58.136  50.316  63.912  0.00  0.00           C
ATOM    752  CG  LEU X  50      59.451  50.688  63.200  0.00  0.00           C
ATOM    753  CD1 LEU X  50      59.133  51.104  61.763  0.00  0.00           C
ATOM    754  CD2 LEU X  50      60.178  51.857  63.873  0.00  0.00           C
ATOM    755  C   LEU X  50      56.996  49.906  66.157  0.00  0.00           C
ATOM    756  O   LEU X  50      56.625  51.033  66.474  0.00  0.00           O
ATOM    757  H   LEU X  50      59.075  48.014  64.381  0.00  0.00           H
ATOM    758  HA  LEU X  50      58.999  50.415  65.863  0.00  0.00           H
ATOM    759  HB2 LEU X  50      57.596  49.583  63.313  0.00  0.00           H
ATOM    760  HB3 LEU X  50      57.526  51.218  63.958  0.00  0.00           H
ATOM    761  HG  LEU X  50      60.115  49.825  63.178  0.00  0.00           H
ATOM    762 HD11 LEU X  50      58.699  50.260  61.229  0.00  0.00           H
ATOM    763 HD12 LEU X  50      58.429  51.936  61.759  0.00  0.00           H
ATOM    764 HD13 LEU X  50      60.048  51.412  61.259  0.00  0.00           H
ATOM    765 HD21 LEU X  50      60.510  51.579  64.870  0.00  0.00           H
ATOM    766 HD22 LEU X  50      61.062  52.125  63.292  0.00  0.00           H
ATOM    767 HD23 LEU X  50      59.521  52.725  63.939  0.00  0.00           H
ATOM    768  N   ALA X  51      56.342  48.819  66.585  0.00  0.00           N
ATOM    769  CA  ALA X  51      55.219  48.890  67.533  0.00  0.00           C
ATOM    770  CB  ALA X  51      54.330  47.655  67.370  0.00  0.00           C
ATOM    771  C   ALA X  51      55.625  49.145  69.002  0.00  0.00           C
ATOM    772  O   ALA X  51      54.759  49.332  69.858  0.00  0.00           O
ATOM    773  H   ALA X  51      56.650  47.903  66.277  0.00  0.00           H
ATOM    774  HA  ALA X  51      54.616  49.746  67.257  0.00  0.00           H
ATOM    775  HB1 ALA X  51      54.823  46.774  67.782  0.00  0.00           H
ATOM    776  HB2 ALA X  51      53.390  47.814  67.898  0.00  0.00           H
ATOM    777  HB3 ALA X  51      54.113  47.498  66.314  0.00  0.00           H
ATOM    778  N   THR X  52      56.927  49.166  69.297  0.00  0.00           N
ATOM    779  CA  THR X  52      57.513  49.530  70.604  0.00  0.00           C
ATOM    780  CB  THR X  52      58.080  48.287  71.317  0.00  0.00           C
ATOM    781  CG2 THR X  52      56.970  47.396  71.872  0.00  0.00           C
ATOM    782  OG1 THR X  52      58.832  47.496  70.420  0.00  0.00           O
ATOM    783  C   THR X  52      58.613  50.589  70.456  0.00  0.00           C
ATOM    784  O   THR X  52      58.693  51.522  71.260  0.00  0.00           O
ATOM    785  H   THR X  52      57.572  48.913  68.559  0.00  0.00           H
ATOM    786  HA  THR X  52      56.743  49.968  71.239  0.00  0.00           H
ATOM    787  HB  THR X  52      58.718  48.605  72.143  0.00  0.00           H
ATOM    788 HG21 THR X  52      57.410  46.549  72.399  0.00  0.00           H
ATOM    789 HG22 THR X  52      56.357  47.966  72.571  0.00  0.00           H
ATOM    790 HG23 THR X  52      56.343  47.029  71.060  0.00  0.00           H
ATOM    791  HG1 THR X  52      59.304  46.811  70.941  0.00  0.00           H
ATOM    792  N   HIE X  53      59.408  50.483  69.384  0.00  0.00           N
ATOM    793  CA  HIE X  53      60.527  51.359  68.996  0.00  0.00           C
ATOM    794  CB  HIE X  53      61.444  50.519  68.087  0.00  0.00           C
ATOM    795  CG  HIE X  53      62.811  51.084  67.796  0.00  0.00           C
ATOM    796  ND1 HIE X  53      63.800  51.360  68.746  0.00  0.00           N
ATOM    797  CE1 HIE X  53      64.878  51.761  68.046  0.00  0.00           C
ATOM    798  NE2 HIE X  53      64.630  51.693  66.731  0.00  0.00           N
ATOM    799  CD2 HIE X  53      63.334  51.269  66.550  0.00  0.00           C
ATOM    800  C   HIE X  53      60.096  52.694  68.343  0.00  0.00           C
ATOM    801  O   HIE X  53      60.937  53.448  67.844  0.00  0.00           O
ATOM    802  H   HIE X  53      59.289  49.644  68.825  0.00  0.00           H
ATOM    803  HA  HIE X  53      61.089  51.618  69.895  0.00  0.00           H
ATOM    804  HB2 HIE X  53      61.600  49.545  68.555  0.00  0.00           H
ATOM    805  HB3 HIE X  53      60.935  50.348  67.139  0.00  0.00           H
ATOM    806  HD2 HIE X  53      62.835  51.088  65.608  0.00  0.00           H
ATOM    807  HE2 HIE X  53      65.314  51.909  66.003  0.00  0.00           H
ATOM    808  HE1 HIE X  53      65.825  52.070  68.473  0.00  0.00           H
ATOM    809  N   HIE X  54      58.797  53.018  68.347  0.00  0.00           N
ATOM    810  CA  HIE X  54      58.234  54.258  67.790  0.00  0.00           C
ATOM    811  CB  HIE X  54      56.703  54.250  67.938  0.00  0.00           C
ATOM    812  CG  HIE X  54      56.229  54.127  69.366  0.00  0.00           C
ATOM    813  ND1 HIE X  54      56.066  52.924  70.056  0.00  0.00           N
ATOM    814  CE1 HIE X  54      55.658  53.261  71.289  0.00  0.00           C
ATOM    815  NE2 HIE X  54      55.549  54.595  71.402  0.00  0.00           N
ATOM    816  CD2 HIE X  54      55.914  55.160  70.201  0.00  0.00           C
ATOM    817  C   HIE X  54      58.826  55.533  68.413  0.00  0.00           C
ATOM    818  O   HIE X  54      59.290  55.536  69.560  0.00  0.00           O
ATOM    819  H   HIE X  54      58.145  52.384  68.792  0.00  0.00           H
ATOM    820  HA  HIE X  54      58.463  54.282  66.723  0.00  0.00           H
ATOM    821  HB2 HIE X  54      56.295  55.166  67.509  0.00  0.00           H
ATOM    822  HB3 HIE X  54      56.293  53.418  67.368  0.00  0.00           H
ATOM    823  HD2 HIE X  54      55.959  56.213  69.963  0.00  0.00           H
ATOM    824  HE2 HIE X  54      55.241  55.087  72.233  0.00  0.00           H
ATOM    825  HE1 HIE X  54      55.420  52.553  72.072  0.00  0.00           H
ATOM    826  N   ASN X  55      58.807  56.621  67.645  0.00  0.00           N
ATOM    827  CA  ASN X  55      59.299  57.944  68.032  0.00  0.00           C
ATOM    828  CB  ASN X  55      59.431  58.812  66.767  0.00  0.00           C
ATOM    829  CG  ASN X  55      60.505  58.336  65.801  0.00  0.00           C
ATOM    830  OD1 ASN X  55      61.355  57.512  66.116  0.00  0.00           O
ATOM    831  ND2 ASN X  55      60.500  58.831  64.583  0.00  0.00           N
ATOM    832  C   ASN X  55      58.396  58.587  69.102  0.00  0.00           C
ATOM    833  O   ASN X  55      57.176  58.378  69.112  0.00  0.00           O
ATOM    834  H   ASN X  55      58.411  56.527  66.714  0.00  0.00           H
ATOM    835  HA  ASN X  55      60.292  57.831  68.472  0.00  0.00           H
ATOM    836  HB2 ASN X  55      58.474  58.826  66.247  0.00  0.00           H
ATOM    837  HB3 ASN X  55      59.676  59.834  67.053  0.00  0.00           H
ATOM    838 HD21 ASN X  55      61.232  58.538  63.945  0.00  0.00           H
ATOM    839 HD22 ASN X  55      59.824  59.534  64.300  0.00  0.00           H
ATOM    840  N   ILE X  56      59.008  59.343  70.018  0.00  0.00           N
ATOM    841  CA  ILE X  56      58.400  59.740  71.297  0.00  0.00           C
ATOM    842  CB  ILE X  56      59.414  59.596  72.461  0.00  0.00           C
ATOM    843  CG2 ILE X  56      58.733  59.929  73.805  0.00  0.00           C
ATOM    844  CG1 ILE X  56      60.032  58.175  72.499  0.00  0.00           C
ATOM    845  CD1 ILE X  56      61.079  57.970  73.602  0.00  0.00           C
ATOM    846  C   ILE X  56      57.827  61.160  71.220  0.00  0.00           C
ATOM    847  O   ILE X  56      58.551  62.117  70.936  0.00  0.00           O
ATOM    848  H   ILE X  56      59.991  59.560  69.887  0.00  0.00           H
ATOM    849  HA  ILE X  56      57.574  59.059  71.510  0.00  0.00           H
ATOM    850  HB  ILE X  56      60.223  60.312  72.303  0.00  0.00           H
ATOM    851 HG12 ILE X  56      59.240  57.435  72.622  0.00  0.00           H
ATOM    852 HG13 ILE X  56      60.534  57.975  71.552  0.00  0.00           H
ATOM    853 HG21 ILE X  56      57.924  59.225  74.004  0.00  0.00           H
ATOM    854 HG22 ILE X  56      59.454  59.885  74.620  0.00  0.00           H
ATOM    855 HG23 ILE X  56      58.334  60.944  73.796  0.00  0.00           H
ATOM    856 HD11 ILE X  56      61.794  58.792  73.593  0.00  0.00           H
ATOM    857 HD12 ILE X  56      60.600  57.911  74.579  0.00  0.00           H
ATOM    858 HD13 ILE X  56      61.616  57.039  73.422  0.00  0.00           H
ATOM    859  N   VAL X  57      56.541  61.292  71.553  0.00  0.00           N
ATOM    860  CA  VAL X  57      55.836  62.568  71.771  0.00  0.00           C
ATOM    861  CB  VAL X  57      54.708  62.784  70.737  0.00  0.00           C
ATOM    862  CG1 VAL X  57      53.998  64.129  70.952  0.00  0.00           C
ATOM    863  CG2 VAL X  57      55.224  62.765  69.292  0.00  0.00           C
ATOM    864  C   VAL X  57      55.273  62.567  73.194  0.00  0.00           C
ATOM    865  O   VAL X  57      54.506  61.666  73.545  0.00  0.00           O
ATOM    866  H   VAL X  57      56.046  60.446  71.807  0.00  0.00           H
ATOM    867  HA  VAL X  57      56.538  63.395  71.678  0.00  0.00           H
ATOM    868  HB  VAL X  57      53.972  61.985  70.840  0.00  0.00           H
ATOM    869 HG11 VAL X  57      54.719  64.945  70.897  0.00  0.00           H
ATOM    870 HG12 VAL X  57      53.234  64.273  70.188  0.00  0.00           H
ATOM    871 HG13 VAL X  57      53.509  64.149  71.927  0.00  0.00           H
ATOM    872 HG21 VAL X  57      54.395  62.911  68.602  0.00  0.00           H
ATOM    873 HG22 VAL X  57      55.947  63.566  69.145  0.00  0.00           H
ATOM    874 HG23 VAL X  57      55.698  61.810  69.066  0.00  0.00           H
ATOM    875  N   GLU X  58      55.646  63.544  74.019  0.00  0.00           N
ATOM    876  CA  GLU X  58      55.190  63.634  75.415  0.00  0.00           C
ATOM    877  CB  GLU X  58      56.124  64.527  76.248  0.00  0.00           C
ATOM    878  CG  GLU X  58      57.530  63.949  76.456  0.00  0.00           C
ATOM    879  CD  GLU X  58      58.259  64.671  77.599  0.00  0.00           C
ATOM    880  OE1 GLU X  58      59.155  65.507  77.329  0.00  0.00           O
ATOM    881  OE2 GLU X  58      57.945  64.428  78.791  0.00  0.00           O
ATOM    882  C   GLU X  58      53.734  64.122  75.556  0.00  0.00           C
ATOM    883  O   GLU X  58      53.245  64.950  74.784  0.00  0.00           O
ATOM    884  H   GLU X  58      56.296  64.245  73.672  0.00  0.00           H
ATOM    885  HA  GLU X  58      55.223  62.632  75.848  0.00  0.00           H
ATOM    886  HB2 GLU X  58      56.203  65.511  75.789  0.00  0.00           H
ATOM    887  HB3 GLU X  58      55.667  64.653  77.225  0.00  0.00           H
ATOM    888  HG2 GLU X  58      57.451  62.888  76.693  0.00  0.00           H
ATOM    889  HG3 GLU X  58      58.099  64.045  75.529  0.00  0.00           H
ATOM    890  N   GLU X  59      53.044  63.672  76.610  0.00  0.00           N
ATOM    891  CA  GLU X  59      51.634  64.005  76.864  0.00  0.00           C
ATOM    892  CB  GLU X  59      51.117  63.200  78.072  0.00  0.00           C
ATOM    893  CG  GLU X  59      49.583  63.118  78.109  0.00  0.00           C
ATOM    894  CD  GLU X  59      49.100  62.345  79.341  0.00  0.00           C
ATOM    895  OE1 GLU X  59      48.760  61.143  79.241  0.00  0.00           O
ATOM    896  OE2 GLU X  59      49.070  62.936  80.447  0.00  0.00           O
ATOM    897  C   GLU X  59      51.428  65.517  77.075  0.00  0.00           C
ATOM    898  O   GLU X  59      50.403  66.065  76.673  0.00  0.00           O
ATOM    899  H   GLU X  59      53.497  63.018  77.240  0.00  0.00           H
ATOM    900  HA  GLU X  59      51.059  63.709  75.986  0.00  0.00           H
ATOM    901  HB2 GLU X  59      51.504  62.183  78.022  0.00  0.00           H
ATOM    902  HB3 GLU X  59      51.484  63.656  78.992  0.00  0.00           H
ATOM    903  HG2 GLU X  59      49.167  64.126  78.136  0.00  0.00           H
ATOM    904  HG3 GLU X  59      49.226  62.629  77.199  0.00  0.00           H
ATOM    905  N   ARG X  60      52.431  66.226  77.615  0.00  0.00           N
ATOM    906  CA  ARG X  60      52.430  67.697  77.740  0.00  0.00           C
ATOM    907  CB  ARG X  60      53.669  68.156  78.534  0.00  0.00           C
ATOM    908  CG  ARG X  60      55.015  67.911  77.830  0.00  0.00           C
ATOM    909  CD  ARG X  60      56.176  68.178  78.795  0.00  0.00           C
ATOM    910  NE  ARG X  60      57.483  67.904  78.177  0.00  0.00           N
ATOM    911  CZ  ARG X  60      58.234  68.752  77.505  0.00  0.00           C
ATOM    912  NH1 ARG X  60      57.922  69.997  77.309  0.00  0.00           N
ATOM    913  NH2 ARG X  60      59.339  68.329  76.983  0.00  0.00           N
ATOM    914  C   ARG X  60      52.299  68.424  76.396  0.00  0.00           C
ATOM    915  O   ARG X  60      51.646  69.466  76.325  0.00  0.00           O
ATOM    916  H   ARG X  60      53.241  65.708  77.933  0.00  0.00           H
ATOM    917  HA  ARG X  60      51.546  67.984  78.309  0.00  0.00           H
ATOM    918  HB2 ARG X  60      53.578  69.223  78.739  0.00  0.00           H
ATOM    919  HB3 ARG X  60      53.670  67.633  79.493  0.00  0.00           H
ATOM    920  HG2 ARG X  60      55.069  66.878  77.495  0.00  0.00           H
ATOM    921  HG3 ARG X  60      55.106  68.570  76.965  0.00  0.00           H
ATOM    922  HD2 ARG X  60      56.130  69.212  79.140  0.00  0.00           H
ATOM    923  HD3 ARG X  60      56.064  67.526  79.661  0.00  0.00           H
ATOM    924  HE  ARG X  60      57.857  66.966  78.247  0.00  0.00           H
ATOM    925 HH11 ARG X  60      57.073  70.395  77.687  0.00  0.00           H
ATOM    926 HH12 ARG X  60      58.501  70.556  76.686  0.00  0.00           H
ATOM    927 HH21 ARG X  60      59.592  67.355  77.108  0.00  0.00           H
ATOM    928 HH22 ARG X  60      59.921  68.972  76.451  0.00  0.00           H
ATOM    929  N   HIE X  61      52.856  67.855  75.325  0.00  0.00           N
ATOM    930  CA  HIE X  61      52.727  68.371  73.959  0.00  0.00           C
ATOM    931  CB  HIE X  61      53.931  67.898  73.130  0.00  0.00           C
ATOM    932  CG  HIE X  61      55.277  68.358  73.639  0.00  0.00           C
ATOM    933  ND1 HIE X  61      56.339  67.509  73.945  0.00  0.00           N
ATOM    934  CE1 HIE X  61      57.370  68.303  74.266  0.00  0.00           C
ATOM    935  NE2 HIE X  61      57.010  69.592  74.197  0.00  0.00           N
ATOM    936  CD2 HIE X  61      55.691  69.651  73.799  0.00  0.00           C
ATOM    937  C   HIE X  61      51.391  67.954  73.325  0.00  0.00           C
ATOM    938  O   HIE X  61      50.776  68.751  72.618  0.00  0.00           O
ATOM    939  H   HIE X  61      53.319  66.962  75.445  0.00  0.00           H
ATOM    940  HA  HIE X  61      52.739  69.461  73.983  0.00  0.00           H
ATOM    941  HB2 HIE X  61      53.932  66.809  73.081  0.00  0.00           H
ATOM    942  HB3 HIE X  61      53.826  68.264  72.115  0.00  0.00           H
ATOM    943  HD2 HIE X  61      55.108  70.541  73.606  0.00  0.00           H
ATOM    944  HE2 HIE X  61      57.635  70.375  74.394  0.00  0.00           H
ATOM    945  HE1 HIE X  61      58.358  67.950  74.531  0.00  0.00           H
ATOM    946  N   LEU X  62      50.878  66.761  73.645  0.00  0.00           N
ATOM    947  CA  LEU X  62      49.542  66.308  73.226  0.00  0.00           C
ATOM    948  CB  LEU X  62      49.409  64.812  73.576  0.00  0.00           C
ATOM    949  CG  LEU X  62      48.210  64.092  72.925  0.00  0.00           C
ATOM    950  CD1 LEU X  62      48.498  62.591  72.852  0.00  0.00           C
ATOM    951  CD2 LEU X  62      46.901  64.250  73.707  0.00  0.00           C
ATOM    952  C   LEU X  62      48.428  67.187  73.828  0.00  0.00           C
ATOM    953  O   LEU X  62      47.521  67.614  73.113  0.00  0.00           O
ATOM    954  H   LEU X  62      51.445  66.135  74.207  0.00  0.00           H
ATOM    955  HA  LEU X  62      49.479  66.408  72.141  0.00  0.00           H
ATOM    956  HB2 LEU X  62      50.322  64.322  73.231  0.00  0.00           H
ATOM    957  HB3 LEU X  62      49.360  64.685  74.657  0.00  0.00           H
ATOM    958  HG  LEU X  62      48.070  64.462  71.909  0.00  0.00           H
ATOM    959 HD11 LEU X  62      47.681  62.086  72.338  0.00  0.00           H
ATOM    960 HD12 LEU X  62      49.412  62.428  72.282  0.00  0.00           H
ATOM    961 HD13 LEU X  62      48.635  62.184  73.855  0.00  0.00           H
ATOM    962 HD21 LEU X  62      46.577  65.286  73.705  0.00  0.00           H
ATOM    963 HD22 LEU X  62      46.115  63.660  73.235  0.00  0.00           H
ATOM    964 HD23 LEU X  62      47.031  63.917  74.737  0.00  0.00           H
ATOM    965  N   LYS X  63      48.528  67.548  75.114  0.00  0.00           N
ATOM    966  CA  LYS X  63      47.586  68.463  75.787  0.00  0.00           C
ATOM    967  CB  LYS X  63      47.784  68.392  77.313  0.00  0.00           C
ATOM    968  CG  LYS X  63      47.344  67.026  77.874  0.00  0.00           C
ATOM    969  CD  LYS X  63      47.265  67.009  79.407  0.00  0.00           C
ATOM    970  CE  LYS X  63      47.037  65.574  79.903  0.00  0.00           C
ATOM    971  NZ  LYS X  63      46.699  65.518  81.345  0.00  0.00           N
ATOM    972  C   LYS X  63      47.649  69.903  75.254  0.00  0.00           C
ATOM    973  O   LYS X  63      46.647  70.618  75.322  0.00  0.00           O
ATOM    974  H   LYS X  63      49.273  67.125  75.664  0.00  0.00           H
ATOM    975  HA  LYS X  63      46.570  68.128  75.570  0.00  0.00           H
ATOM    976  HB2 LYS X  63      48.831  68.576  77.564  0.00  0.00           H
ATOM    977  HB3 LYS X  63      47.181  69.170  77.779  0.00  0.00           H
ATOM    978  HG2 LYS X  63      46.360  66.780  77.475  0.00  0.00           H
ATOM    979  HG3 LYS X  63      48.040  66.258  77.544  0.00  0.00           H
ATOM    980  HD2 LYS X  63      48.198  67.388  79.826  0.00  0.00           H
ATOM    981  HD3 LYS X  63      46.440  67.649  79.728  0.00  0.00           H
ATOM    982  HE2 LYS X  63      46.232  65.118  79.324  0.00  0.00           H
ATOM    983  HE3 LYS X  63      47.948  64.999  79.722  0.00  0.00           H
ATOM    984  HZ1 LYS X  63      47.371  66.064  81.884  0.00  0.00           H
ATOM    985  HZ2 LYS X  63      45.765  65.872  81.529  0.00  0.00           H
ATOM    986  HZ3 LYS X  63      46.726  64.558  81.682  0.00  0.00           H
ATOM    987  N   LEU X  64      48.764  70.318  74.644  0.00  0.00           N
ATOM    988  CA  LEU X  64      48.824  71.544  73.836  0.00  0.00           C
ATOM    989  CB  LEU X  64      50.291  71.996  73.689  0.00  0.00           C
ATOM    990  CG  LEU X  64      50.506  73.221  72.776  0.00  0.00           C
ATOM    991  CD1 LEU X  64      49.749  74.459  73.257  0.00  0.00           C
ATOM    992  CD2 LEU X  64      51.995  73.561  72.726  0.00  0.00           C
ATOM    993  C   LEU X  64      48.118  71.351  72.481  0.00  0.00           C
ATOM    994  O   LEU X  64      47.301  72.186  72.095  0.00  0.00           O
ATOM    995  H   LEU X  64      49.563  69.701  74.645  0.00  0.00           H
ATOM    996  HA  LEU X  64      48.287  72.331  74.368  0.00  0.00           H
ATOM    997  HB2 LEU X  64      50.683  72.225  74.681  0.00  0.00           H
ATOM    998  HB3 LEU X  64      50.878  71.174  73.284  0.00  0.00           H
ATOM    999  HG  LEU X  64      50.180  72.981  71.764  0.00  0.00           H
ATOM   1000 HD11 LEU X  64      48.675  74.294  73.196  0.00  0.00           H
ATOM   1001 HD12 LEU X  64      50.030  74.682  74.284  0.00  0.00           H
ATOM   1002 HD13 LEU X  64      50.005  75.313  72.629  0.00  0.00           H
ATOM   1003 HD21 LEU X  64      52.351  73.823  73.723  0.00  0.00           H
ATOM   1004 HD22 LEU X  64      52.556  72.705  72.353  0.00  0.00           H
ATOM   1005 HD23 LEU X  64      52.159  74.407  72.057  0.00  0.00           H
ATOM   1006  N   ALA X  65      48.364  70.237  71.784  0.00  0.00           N
ATOM   1007  CA  ALA X  65      47.735  69.935  70.495  0.00  0.00           C
ATOM   1008  CB  ALA X  65      48.322  68.623  69.957  0.00  0.00           C
ATOM   1009  C   ALA X  65      46.194  69.878  70.577  0.00  0.00           C
ATOM   1010  O   ALA X  65      45.512  70.348  69.662  0.00  0.00           O
ATOM   1011  H   ALA X  65      49.050  69.581  72.144  0.00  0.00           H
ATOM   1012  HA  ALA X  65      47.994  70.732  69.797  0.00  0.00           H
ATOM   1013  HB1 ALA X  65      48.008  68.477  68.923  0.00  0.00           H
ATOM   1014  HB2 ALA X  65      49.411  68.652  69.992  0.00  0.00           H
ATOM   1015  HB3 ALA X  65      47.972  67.778  70.551  0.00  0.00           H
ATOM   1016  N   GLU X  66      45.626  69.367  71.676  0.00  0.00           N
ATOM   1017  CA  GLU X  66      44.174  69.383  71.921  0.00  0.00           C
ATOM   1018  CB  GLU X  66      43.832  68.580  73.192  0.00  0.00           C
ATOM   1019  CG  GLU X  66      43.975  67.055  73.045  0.00  0.00           C
ATOM   1020  CD  GLU X  66      42.823  66.385  72.280  0.00  0.00           C
ATOM   1021  OE1 GLU X  66      42.559  65.181  72.510  0.00  0.00           O
ATOM   1022  OE2 GLU X  66      42.204  67.005  71.378  0.00  0.00           O
ATOM   1023  C   GLU X  66      43.606  70.808  72.047  0.00  0.00           C
ATOM   1024  O   GLU X  66      42.503  71.067  71.549  0.00  0.00           O
ATOM   1025  H   GLU X  66      46.231  68.901  72.349  0.00  0.00           H
ATOM   1026  HA  GLU X  66      43.676  68.926  71.067  0.00  0.00           H
ATOM   1027  HB2 GLU X  66      44.486  68.916  73.998  0.00  0.00           H
ATOM   1028  HB3 GLU X  66      42.805  68.799  73.490  0.00  0.00           H
ATOM   1029  HG2 GLU X  66      44.917  66.823  72.548  0.00  0.00           H
ATOM   1030  HG3 GLU X  66      44.015  66.627  74.049  0.00  0.00           H
ATOM   1031  N   LYS X  67      44.358  71.744  72.650  0.00  0.00           N
ATOM   1032  CA  LYS X  67      43.982  73.164  72.754  0.00  0.00           C
ATOM   1033  CB  LYS X  67      44.825  73.864  73.837  0.00  0.00           C
ATOM   1034  CG  LYS X  67      44.422  75.342  74.005  0.00  0.00           C
ATOM   1035  CD  LYS X  67      45.139  76.071  75.151  0.00  0.00           C
ATOM   1036  CE  LYS X  67      46.663  76.078  74.985  0.00  0.00           C
ATOM   1037  NZ  LYS X  67      47.308  76.940  75.999  0.00  0.00           N
ATOM   1038  C   LYS X  67      44.079  73.870  71.404  0.00  0.00           C
ATOM   1039  O   LYS X  67      43.112  74.501  70.981  0.00  0.00           O
ATOM   1040  H   LYS X  67      45.258  71.460  73.018  0.00  0.00           H
ATOM   1041  HA  LYS X  67      42.938  73.228  73.063  0.00  0.00           H
ATOM   1042  HB2 LYS X  67      44.670  73.346  74.783  0.00  0.00           H
ATOM   1043  HB3 LYS X  67      45.882  73.804  73.576  0.00  0.00           H
ATOM   1044  HG2 LYS X  67      44.631  75.878  73.081  0.00  0.00           H
ATOM   1045  HG3 LYS X  67      43.348  75.393  74.191  0.00  0.00           H
ATOM   1046  HD2 LYS X  67      44.777  77.100  75.175  0.00  0.00           H
ATOM   1047  HD3 LYS X  67      44.881  75.595  76.098  0.00  0.00           H
ATOM   1048  HE2 LYS X  67      47.033  75.055  75.090  0.00  0.00           H
ATOM   1049  HE3 LYS X  67      46.920  76.442  73.985  0.00  0.00           H
ATOM   1050  HZ1 LYS X  67      46.895  76.808  76.918  0.00  0.00           H
ATOM   1051  HZ2 LYS X  67      48.303  76.746  76.066  0.00  0.00           H
ATOM   1052  HZ3 LYS X  67      47.217  77.928  75.759  0.00  0.00           H
ATOM   1053  N   LEU X  68      45.198  73.723  70.688  0.00  0.00           N
ATOM   1054  CA  LEU X  68      45.392  74.389  69.392  0.00  0.00           C
ATOM   1055  CB  LEU X  68      46.843  74.219  68.901  0.00  0.00           C
ATOM   1056  CG  LEU X  68      47.957  74.754  69.826  0.00  0.00           C
ATOM   1057  CD1 LEU X  68      49.302  74.651  69.104  0.00  0.00           C
ATOM   1058  CD2 LEU X  68      47.762  76.203  70.267  0.00  0.00           C
ATOM   1059  C   LEU X  68      44.372  73.908  68.341  0.00  0.00           C
ATOM   1060  O   LEU X  68      43.844  74.725  67.588  0.00  0.00           O
ATOM   1061  H   LEU X  68      45.956  73.183  71.094  0.00  0.00           H
ATOM   1062  HA  LEU X  68      45.207  75.456  69.528  0.00  0.00           H
ATOM   1063  HB2 LEU X  68      47.028  73.160  68.734  0.00  0.00           H
ATOM   1064  HB3 LEU X  68      46.924  74.732  67.941  0.00  0.00           H
ATOM   1065  HG  LEU X  68      48.005  74.137  70.717  0.00  0.00           H
ATOM   1066 HD11 LEU X  68      49.300  75.287  68.218  0.00  0.00           H
ATOM   1067 HD12 LEU X  68      50.103  74.968  69.773  0.00  0.00           H
ATOM   1068 HD13 LEU X  68      49.480  73.619  68.808  0.00  0.00           H
ATOM   1069 HD21 LEU X  68      47.693  76.855  69.401  0.00  0.00           H
ATOM   1070 HD22 LEU X  68      46.857  76.296  70.866  0.00  0.00           H
ATOM   1071 HD23 LEU X  68      48.605  76.519  70.881  0.00  0.00           H
ATOM   1072  N   LYS X  69      44.006  72.617  68.340  0.00  0.00           N
ATOM   1073  CA  LYS X  69      42.898  72.080  67.524  0.00  0.00           C
ATOM   1074  CB  LYS X  69      42.854  70.554  67.710  0.00  0.00           C
ATOM   1075  CG  LYS X  69      41.816  69.814  66.846  0.00  0.00           C
ATOM   1076  CD  LYS X  69      41.891  68.311  67.161  0.00  0.00           C
ATOM   1077  CE  LYS X  69      40.933  67.454  66.327  0.00  0.00           C
ATOM   1078  NZ  LYS X  69      41.027  66.032  66.739  0.00  0.00           N
ATOM   1079  C   LYS X  69      41.559  72.748  67.866  0.00  0.00           C
ATOM   1080  O   LYS X  69      40.832  73.148  66.959  0.00  0.00           O
ATOM   1081  H   LYS X  69      44.502  71.980  68.958  0.00  0.00           H
ATOM   1082  HA  LYS X  69      43.098  72.299  66.474  0.00  0.00           H
ATOM   1083  HB2 LYS X  69      43.839  70.164  67.453  0.00  0.00           H
ATOM   1084  HB3 LYS X  69      42.663  70.331  68.761  0.00  0.00           H
ATOM   1085  HG2 LYS X  69      40.813  70.179  67.069  0.00  0.00           H
ATOM   1086  HG3 LYS X  69      42.034  69.982  65.791  0.00  0.00           H
ATOM   1087  HD2 LYS X  69      42.908  67.962  66.983  0.00  0.00           H
ATOM   1088  HD3 LYS X  69      41.657  68.167  68.217  0.00  0.00           H
ATOM   1089  HE2 LYS X  69      39.911  67.812  66.472  0.00  0.00           H
ATOM   1090  HE3 LYS X  69      41.181  67.557  65.267  0.00  0.00           H
ATOM   1091  HZ1 LYS X  69      41.970  65.670  66.619  0.00  0.00           H
ATOM   1092  HZ2 LYS X  69      40.785  65.922  67.723  0.00  0.00           H
ATOM   1093  HZ3 LYS X  69      40.405  65.433  66.200  0.00  0.00           H
ATOM   1094  N   GLY X  70      41.268  72.947  69.153  0.00  0.00           N
ATOM   1095  CA  GLY X  70      40.081  73.675  69.615  0.00  0.00           C
ATOM   1096  C   GLY X  70      40.064  75.151  69.195  0.00  0.00           C
ATOM   1097  O   GLY X  70      39.019  75.654  68.778  0.00  0.00           O
ATOM   1098  H   GLY X  70      41.921  72.614  69.849  0.00  0.00           H
ATOM   1099  HA2 GLY X  70      39.186  73.192  69.221  0.00  0.00           H
ATOM   1100  HA3 GLY X  70      40.046  73.635  70.703  0.00  0.00           H
ATOM   1101  N   GLN X  71      41.212  75.835  69.233  0.00  0.00           N
ATOM   1102  CA  GLN X  71      41.345  77.218  68.751  0.00  0.00           C
ATOM   1103  CB  GLN X  71      42.725  77.790  69.123  0.00  0.00           C
ATOM   1104  CG  GLN X  71      42.871  78.051  70.632  0.00  0.00           C
ATOM   1105  CD  GLN X  71      44.214  78.684  70.987  0.00  0.00           C
ATOM   1106  OE1 GLN X  71      45.034  78.123  71.699  0.00  0.00           O
ATOM   1107  NE2 GLN X  71      44.486  79.891  70.547  0.00  0.00           N
ATOM   1108  C   GLN X  71      41.099  77.318  67.237  0.00  0.00           C
ATOM   1109  O   GLN X  71      40.321  78.163  66.796  0.00  0.00           O
ATOM   1110  H   GLN X  71      42.026  75.383  69.638  0.00  0.00           H
ATOM   1111  HA  GLN X  71      40.584  77.834  69.234  0.00  0.00           H
ATOM   1112  HB2 GLN X  71      43.511  77.110  68.792  0.00  0.00           H
ATOM   1113  HB3 GLN X  71      42.854  78.737  68.596  0.00  0.00           H
ATOM   1114  HG2 GLN X  71      42.078  78.722  70.957  0.00  0.00           H
ATOM   1115  HG3 GLN X  71      42.771  77.115  71.180  0.00  0.00           H
ATOM   1116 HE21 GLN X  71      45.376  80.295  70.780  0.00  0.00           H
ATOM   1117 HE22 GLN X  71      43.778  80.413  70.037  0.00  0.00           H
ATOM   1118  N   VAL X  72      41.667  76.417  66.427  0.00  0.00           N
ATOM   1119  CA  VAL X  72      41.437  76.421  64.969  0.00  0.00           C
ATOM   1120  CB  VAL X  72      42.483  75.562  64.234  0.00  0.00           C
ATOM   1121  CG1 VAL X  72      42.250  75.550  62.717  0.00  0.00           C
ATOM   1122  CG2 VAL X  72      43.904  76.102  64.455  0.00  0.00           C
ATOM   1123  C   VAL X  72      39.991  76.035  64.618  0.00  0.00           C
ATOM   1124  O   VAL X  72      39.410  76.635  63.715  0.00  0.00           O
ATOM   1125  H   VAL X  72      42.322  75.748  66.823  0.00  0.00           H
ATOM   1126  HA  VAL X  72      41.568  77.443  64.614  0.00  0.00           H
ATOM   1127  HB  VAL X  72      42.435  74.545  64.618  0.00  0.00           H
ATOM   1128 HG11 VAL X  72      42.191  76.571  62.341  0.00  0.00           H
ATOM   1129 HG12 VAL X  72      43.066  75.030  62.214  0.00  0.00           H
ATOM   1130 HG13 VAL X  72      41.323  75.029  62.482  0.00  0.00           H
ATOM   1131 HG21 VAL X  72      44.136  76.164  65.515  0.00  0.00           H
ATOM   1132 HG22 VAL X  72      44.625  75.432  63.990  0.00  0.00           H
ATOM   1133 HG23 VAL X  72      43.999  77.097  64.019  0.00  0.00           H
ATOM   1134  N   LYS X  73      39.338  75.144  65.383  0.00  0.00           N
ATOM   1135  CA  LYS X  73      37.884  74.900  65.258  0.00  0.00           C
ATOM   1136  CB  LYS X  73      37.445  73.717  66.135  0.00  0.00           C
ATOM   1137  CG  LYS X  73      37.769  72.359  65.497  0.00  0.00           C
ATOM   1138  CD  LYS X  73      37.270  71.221  66.393  0.00  0.00           C
ATOM   1139  CE  LYS X  73      37.501  69.851  65.748  0.00  0.00           C
ATOM   1140  NZ  LYS X  73      37.082  68.763  66.662  0.00  0.00           N
ATOM   1141  C   LYS X  73      37.027  76.139  65.561  0.00  0.00           C
ATOM   1142  O   LYS X  73      35.939  76.263  64.999  0.00  0.00           O
ATOM   1143  H   LYS X  73      39.860  74.640  66.094  0.00  0.00           H
ATOM   1144  HA  LYS X  73      37.665  74.643  64.223  0.00  0.00           H
ATOM   1145  HB2 LYS X  73      37.908  73.790  67.120  0.00  0.00           H
ATOM   1146  HB3 LYS X  73      36.363  73.769  66.261  0.00  0.00           H
ATOM   1147  HG2 LYS X  73      37.279  72.291  64.525  0.00  0.00           H
ATOM   1148  HG3 LYS X  73      38.846  72.264  65.365  0.00  0.00           H
ATOM   1149  HD2 LYS X  73      37.804  71.272  67.341  0.00  0.00           H
ATOM   1150  HD3 LYS X  73      36.203  71.350  66.582  0.00  0.00           H
ATOM   1151  HE2 LYS X  73      36.929  69.793  64.818  0.00  0.00           H
ATOM   1152  HE3 LYS X  73      38.559  69.740  65.498  0.00  0.00           H
ATOM   1153  HZ1 LYS X  73      36.097  68.835  66.906  0.00  0.00           H
ATOM   1154  HZ2 LYS X  73      37.232  67.852  66.230  0.00  0.00           H
ATOM   1155  HZ3 LYS X  73      37.609  68.807  67.532  0.00  0.00           H
ATOM   1156  N   PHE X  74      37.499  77.077  66.387  0.00  0.00           N
ATOM   1157  CA  PHE X  74      36.853  78.385  66.573  0.00  0.00           C
ATOM   1158  CB  PHE X  74      37.302  79.012  67.908  0.00  0.00           C
ATOM   1159  CG  PHE X  74      37.257  80.531  67.960  0.00  0.00           C
ATOM   1160  CD1 PHE X  74      38.453  81.274  67.958  0.00  0.00           C
ATOM   1161  CE1 PHE X  74      38.415  82.680  67.988  0.00  0.00           C
ATOM   1162  CZ  PHE X  74      37.179  83.350  68.020  0.00  0.00           C
ATOM   1163  CE2 PHE X  74      35.982  82.612  68.017  0.00  0.00           C
ATOM   1164  CD2 PHE X  74      36.022  81.206  67.983  0.00  0.00           C
ATOM   1165  C   PHE X  74      37.063  79.319  65.366  0.00  0.00           C
ATOM   1166  O   PHE X  74      36.120  80.002  64.971  0.00  0.00           O
ATOM   1167  H   PHE X  74      38.389  76.915  66.840  0.00  0.00           H
ATOM   1168  HA  PHE X  74      35.774  78.233  66.644  0.00  0.00           H
ATOM   1169  HB2 PHE X  74      36.666  78.617  68.701  0.00  0.00           H
ATOM   1170  HB3 PHE X  74      38.315  78.694  68.144  0.00  0.00           H
ATOM   1171  HD1 PHE X  74      39.409  80.766  67.929  0.00  0.00           H
ATOM   1172  HD2 PHE X  74      35.099  80.645  67.964  0.00  0.00           H
ATOM   1173  HE1 PHE X  74      39.340  83.244  67.973  0.00  0.00           H
ATOM   1174  HE2 PHE X  74      35.029  83.124  68.030  0.00  0.00           H
ATOM   1175  HZ  PHE X  74      37.149  84.432  68.029  0.00  0.00           H
ATOM   1176  N   MET X  75      38.233  79.308  64.713  0.00  0.00           N
ATOM   1177  CA  MET X  75      38.538  80.206  63.579  0.00  0.00           C
ATOM   1178  CB  MET X  75      39.974  79.979  63.077  0.00  0.00           C
ATOM   1179  CG  MET X  75      41.045  80.349  64.111  0.00  0.00           C
ATOM   1180  SD  MET X  75      42.738  79.903  63.627  0.00  0.00           S
ATOM   1181  CE  MET X  75      43.057  81.145  62.346  0.00  0.00           C
ATOM   1182  C   MET X  75      37.553  80.082  62.398  0.00  0.00           C
ATOM   1183  O   MET X  75      37.305  81.067  61.704  0.00  0.00           O
ATOM   1184  H   MET X  75      38.977  78.724  65.077  0.00  0.00           H
ATOM   1185  HA  MET X  75      38.471  81.234  63.935  0.00  0.00           H
ATOM   1186  HB2 MET X  75      40.099  78.936  62.787  0.00  0.00           H
ATOM   1187  HB3 MET X  75      40.132  80.596  62.193  0.00  0.00           H
ATOM   1188  HG2 MET X  75      41.001  81.422  64.305  0.00  0.00           H
ATOM   1189  HG3 MET X  75      40.826  79.835  65.044  0.00  0.00           H
ATOM   1190  HE1 MET X  75      42.986  82.145  62.775  0.00  0.00           H
ATOM   1191  HE2 MET X  75      44.061  80.998  61.946  0.00  0.00           H
ATOM   1192  HE3 MET X  75      42.335  81.045  61.537  0.00  0.00           H
ATOM   1193  N   PHE X  76      36.927  78.917  62.187  0.00  0.00           N
ATOM   1194  CA  PHE X  76      35.865  78.750  61.180  0.00  0.00           C
ATOM   1195  CB  PHE X  76      35.539  77.259  61.014  0.00  0.00           C
ATOM   1196  CG  PHE X  76      36.678  76.441  60.439  0.00  0.00           C
ATOM   1197  CD1 PHE X  76      36.936  76.465  59.056  0.00  0.00           C
ATOM   1198  CE1 PHE X  76      38.011  75.731  58.526  0.00  0.00           C
ATOM   1199  CZ  PHE X  76      38.831  74.967  59.376  0.00  0.00           C
ATOM   1200  CE2 PHE X  76      38.571  74.936  60.757  0.00  0.00           C
ATOM   1201  CD2 PHE X  76      37.496  75.673  61.285  0.00  0.00           C
ATOM   1202  C   PHE X  76      34.587  79.550  61.502  0.00  0.00           C
ATOM   1203  O   PHE X  76      33.921  80.029  60.580  0.00  0.00           O
ATOM   1204  H   PHE X  76      37.197  78.121  62.748  0.00  0.00           H
ATOM   1205  HA  PHE X  76      36.237  79.119  60.224  0.00  0.00           H
ATOM   1206  HB2 PHE X  76      35.239  76.845  61.978  0.00  0.00           H
ATOM   1207  HB3 PHE X  76      34.686  77.163  60.341  0.00  0.00           H
ATOM   1208  HD1 PHE X  76      36.312  77.053  58.398  0.00  0.00           H
ATOM   1209  HD2 PHE X  76      37.306  75.660  62.345  0.00  0.00           H
ATOM   1210  HE1 PHE X  76      38.208  75.762  57.467  0.00  0.00           H
ATOM   1211  HE2 PHE X  76      39.204  74.357  61.414  0.00  0.00           H
ATOM   1212  HZ  PHE X  76      39.663  74.408  58.971  0.00  0.00           H
ATOM   1213  N   GLY X  77      34.262  79.732  62.786  0.00  0.00           N
ATOM   1214  CA  GLY X  77      33.109  80.503  63.271  0.00  0.00           C
ATOM   1215  C   GLY X  77      33.425  81.955  63.664  0.00  0.00           C
ATOM   1216  O   GLY X  77      32.510  82.780  63.746  0.00  0.00           O
ATOM   1217  H   GLY X  77      34.886  79.353  63.489  0.00  0.00           H
ATOM   1218  HA2 GLY X  77      32.322  80.511  62.516  0.00  0.00           H
ATOM   1219  HA3 GLY X  77      32.723  79.999  64.154  0.00  0.00           H
ATOM   1220  N   ALA X  78      34.702  82.290  63.871  0.00  0.00           N
ATOM   1221  CA  ALA X  78      35.177  83.634  64.202  0.00  0.00           C
ATOM   1222  CB  ALA X  78      36.660  83.537  64.580  0.00  0.00           C
ATOM   1223  C   ALA X  78      34.982  84.630  63.035  0.00  0.00           C
ATOM   1224  O   ALA X  78      35.239  84.262  61.884  0.00  0.00           O
ATOM   1225  H   ALA X  78      35.388  81.546  63.866  0.00  0.00           H
ATOM   1226  HA  ALA X  78      34.621  83.976  65.075  0.00  0.00           H
ATOM   1227  HB1 ALA X  78      37.006  84.493  64.976  0.00  0.00           H
ATOM   1228  HB2 ALA X  78      36.805  82.765  65.334  0.00  0.00           H
ATOM   1229  HB3 ALA X  78      37.252  83.284  63.699  0.00  0.00           H
ATOM   1230  N   PRO X  79      34.575  85.890  63.281  0.00  0.00           N
ATOM   1231  CD  PRO X  79      34.213  86.454  64.574  0.00  0.00           C
ATOM   1232  CG  PRO X  79      34.023  87.952  64.336  0.00  0.00           C
ATOM   1233  CB  PRO X  79      33.588  88.022  62.872  0.00  0.00           C
ATOM   1234  CA  PRO X  79      34.363  86.873  62.217  0.00  0.00           C
ATOM   1235  C   PRO X  79      35.686  87.336  61.580  0.00  0.00           C
ATOM   1236  O   PRO X  79      36.619  87.760  62.272  0.00  0.00           O
ATOM   1237  HA  PRO X  79      33.737  86.433  61.439  0.00  0.00           H
ATOM   1238  HB2 PRO X  79      33.822  88.989  62.424  0.00  0.00           H
ATOM   1239  HB3 PRO X  79      32.517  87.822  62.803  0.00  0.00           H
ATOM   1240  HG2 PRO X  79      34.978  88.462  64.459  0.00  0.00           H
ATOM   1241  HG3 PRO X  79      33.272  88.376  65.004  0.00  0.00           H
ATOM   1242  HD2 PRO X  79      34.994  86.288  65.317  0.00  0.00           H
ATOM   1243  HD3 PRO X  79      33.272  86.014  64.908  0.00  0.00           H
ATOM   1244  N   MET X  80      35.750  87.266  60.248  0.00  0.00           N
ATOM   1245  CA  MET X  80      36.852  87.741  59.396  0.00  0.00           C
ATOM   1246  CB  MET X  80      38.028  86.744  59.452  0.00  0.00           C
ATOM   1247  CG  MET X  80      37.668  85.344  58.933  0.00  0.00           C
ATOM   1248  SD  MET X  80      38.971  84.093  59.121  0.00  0.00           S
ATOM   1249  CE  MET X  80      38.924  83.843  60.918  0.00  0.00           C
ATOM   1250  C   MET X  80      36.391  87.952  57.941  0.00  0.00           C
ATOM   1251  O   MET X  80      35.343  87.440  57.536  0.00  0.00           O
ATOM   1252  H   MET X  80      34.960  86.861  59.763  0.00  0.00           H
ATOM   1253  HA  MET X  80      37.194  88.703  59.770  0.00  0.00           H
ATOM   1254  HB2 MET X  80      38.857  87.132  58.860  0.00  0.00           H
ATOM   1255  HB3 MET X  80      38.369  86.666  60.484  0.00  0.00           H
ATOM   1256  HG2 MET X  80      36.781  84.985  59.455  0.00  0.00           H
ATOM   1257  HG3 MET X  80      37.427  85.420  57.873  0.00  0.00           H
ATOM   1258  HE1 MET X  80      39.236  84.753  61.430  0.00  0.00           H
ATOM   1259  HE2 MET X  80      37.912  83.584  61.229  0.00  0.00           H
ATOM   1260  HE3 MET X  80      39.600  83.033  61.192  0.00  0.00           H
ATOM   1261  N   GLU X  81      37.195  88.646  57.130  0.00  0.00           N
ATOM   1262  CA  GLU X  81      36.997  88.699  55.671  0.00  0.00           C
ATOM   1263  CB  GLU X  81      38.061  89.595  55.010  0.00  0.00           C
ATOM   1264  CG  GLU X  81      38.106  91.049  55.503  0.00  0.00           C
ATOM   1265  CD  GLU X  81      36.831  91.839  55.181  0.00  0.00           C
ATOM   1266  OE1 GLU X  81      35.988  92.055  56.085  0.00  0.00           O
ATOM   1267  OE2 GLU X  81      36.673  92.310  54.030  0.00  0.00           O
ATOM   1268  C   GLU X  81      37.067  87.274  55.060  0.00  0.00           C
ATOM   1269  O   GLU X  81      37.996  86.530  55.393  0.00  0.00           O
ATOM   1270  H   GLU X  81      38.037  89.052  57.511  0.00  0.00           H
ATOM   1271  HA  GLU X  81      36.020  89.137  55.481  0.00  0.00           H
ATOM   1272  HB2 GLU X  81      39.044  89.152  55.180  0.00  0.00           H
ATOM   1273  HB3 GLU X  81      37.885  89.608  53.936  0.00  0.00           H
ATOM   1274  HG2 GLU X  81      38.297  91.061  56.576  0.00  0.00           H
ATOM   1275  HG3 GLU X  81      38.952  91.544  55.023  0.00  0.00           H
ATOM   1276  N   PRO X  82      36.142  86.856  54.168  0.00  0.00           N
ATOM   1277  CD  PRO X  82      34.955  87.575  53.725  0.00  0.00           C
ATOM   1278  CG  PRO X  82      33.947  86.507  53.307  0.00  0.00           C
ATOM   1279  CB  PRO X  82      34.848  85.393  52.786  0.00  0.00           C
ATOM   1280  CA  PRO X  82      36.069  85.464  53.706  0.00  0.00           C
ATOM   1281  C   PRO X  82      37.331  84.935  53.008  0.00  0.00           C
ATOM   1282  O   PRO X  82      37.615  83.741  53.115  0.00  0.00           O
ATOM   1283  HA  PRO X  82      35.880  84.836  54.577  0.00  0.00           H
ATOM   1284  HB2 PRO X  82      35.142  85.625  51.766  0.00  0.00           H
ATOM   1285  HB3 PRO X  82      34.360  84.419  52.832  0.00  0.00           H
ATOM   1286  HG2 PRO X  82      33.265  86.871  52.538  0.00  0.00           H
ATOM   1287  HG3 PRO X  82      33.395  86.157  54.182  0.00  0.00           H
ATOM   1288  HD2 PRO X  82      35.212  88.195  52.865  0.00  0.00           H
ATOM   1289  HD3 PRO X  82      34.516  88.179  54.517  0.00  0.00           H
ATOM   1290  N   LEU X  83      38.141  85.789  52.365  0.00  0.00           N
ATOM   1291  CA  LEU X  83      39.445  85.390  51.818  0.00  0.00           C
ATOM   1292  CB  LEU X  83      40.083  86.599  51.108  0.00  0.00           C
ATOM   1293  CG  LEU X  83      41.507  86.367  50.564  0.00  0.00           C
ATOM   1294  CD1 LEU X  83      41.573  85.207  49.571  0.00  0.00           C
ATOM   1295  CD2 LEU X  83      41.992  87.632  49.858  0.00  0.00           C
ATOM   1296  C   LEU X  83      40.377  84.811  52.896  0.00  0.00           C
ATOM   1297  O   LEU X  83      41.019  83.790  52.653  0.00  0.00           O
ATOM   1298  H   LEU X  83      37.854  86.760  52.265  0.00  0.00           H
ATOM   1299  HA  LEU X  83      39.277  84.604  51.081  0.00  0.00           H
ATOM   1300  HB2 LEU X  83      39.437  86.886  50.277  0.00  0.00           H
ATOM   1301  HB3 LEU X  83      40.125  87.432  51.810  0.00  0.00           H
ATOM   1302  HG  LEU X  83      42.181  86.159  51.394  0.00  0.00           H
ATOM   1303 HD11 LEU X  83      42.578  85.132  49.161  0.00  0.00           H
ATOM   1304 HD12 LEU X  83      41.351  84.273  50.082  0.00  0.00           H
ATOM   1305 HD13 LEU X  83      40.861  85.362  48.765  0.00  0.00           H
ATOM   1306 HD21 LEU X  83      41.988  88.466  50.559  0.00  0.00           H
ATOM   1307 HD22 LEU X  83      43.012  87.485  49.504  0.00  0.00           H
ATOM   1308 HD23 LEU X  83      41.336  87.863  49.019  0.00  0.00           H
ATOM   1309  N   ALA X  84      40.407  85.387  54.101  0.00  0.00           N
ATOM   1310  CA  ALA X  84      41.217  84.865  55.204  0.00  0.00           C
ATOM   1311  CB  ALA X  84      41.226  85.896  56.339  0.00  0.00           C
ATOM   1312  C   ALA X  84      40.722  83.486  55.682  0.00  0.00           C
ATOM   1313  O   ALA X  84      41.533  82.640  56.068  0.00  0.00           O
ATOM   1314  H   ALA X  84      39.784  86.162  54.291  0.00  0.00           H
ATOM   1315  HA  ALA X  84      42.242  84.741  54.851  0.00  0.00           H
ATOM   1316  HB1 ALA X  84      41.880  85.551  57.141  0.00  0.00           H
ATOM   1317  HB2 ALA X  84      41.598  86.852  55.969  0.00  0.00           H
ATOM   1318  HB3 ALA X  84      40.220  86.030  56.738  0.00  0.00           H
ATOM   1319  N   LYS X  85      39.409  83.230  55.587  0.00  0.00           N
ATOM   1320  CA  LYS X  85      38.775  81.947  55.935  0.00  0.00           C
ATOM   1321  CB  LYS X  85      37.295  82.205  56.259  0.00  0.00           C
ATOM   1322  CG  LYS X  85      36.616  81.000  56.937  0.00  0.00           C
ATOM   1323  CD  LYS X  85      35.353  81.418  57.706  0.00  0.00           C
ATOM   1324  CE  LYS X  85      35.739  82.109  59.021  0.00  0.00           C
ATOM   1325  NZ  LYS X  85      34.577  82.736  59.681  0.00  0.00           N
ATOM   1326  C   LYS X  85      38.976  80.869  54.863  0.00  0.00           C
ATOM   1327  O   LYS X  85      39.133  79.701  55.205  0.00  0.00           O
ATOM   1328  H   LYS X  85      38.818  83.979  55.247  0.00  0.00           H
ATOM   1329  HA  LYS X  85      39.259  81.572  56.840  0.00  0.00           H
ATOM   1330  HB2 LYS X  85      37.241  83.068  56.922  0.00  0.00           H
ATOM   1331  HB3 LYS X  85      36.751  82.455  55.347  0.00  0.00           H
ATOM   1332  HG2 LYS X  85      36.345  80.273  56.170  0.00  0.00           H
ATOM   1333  HG3 LYS X  85      37.308  80.522  57.633  0.00  0.00           H
ATOM   1334  HD2 LYS X  85      34.754  82.088  57.086  0.00  0.00           H
ATOM   1335  HD3 LYS X  85      34.759  80.530  57.931  0.00  0.00           H
ATOM   1336  HE2 LYS X  85      36.191  81.373  59.692  0.00  0.00           H
ATOM   1337  HE3 LYS X  85      36.489  82.877  58.821  0.00  0.00           H
ATOM   1338  HZ1 LYS X  85      34.852  83.168  60.558  0.00  0.00           H
ATOM   1339  HZ2 LYS X  85      34.197  83.497  59.124  0.00  0.00           H
ATOM   1340  HZ3 LYS X  85      33.830  82.082  59.899  0.00  0.00           H
ATOM   1341  N   LEU X  86      39.060  81.243  53.583  0.00  0.00           N
ATOM   1342  CA  LEU X  86      39.501  80.334  52.517  0.00  0.00           C
ATOM   1343  CB  LEU X  86      39.134  80.913  51.138  0.00  0.00           C
ATOM   1344  CG  LEU X  86      37.635  81.006  50.798  0.00  0.00           C
ATOM   1345  CD1 LEU X  86      37.486  81.454  49.342  0.00  0.00           C
ATOM   1346  CD2 LEU X  86      36.902  79.672  50.947  0.00  0.00           C
ATOM   1347  C   LEU X  86      41.011  80.044  52.599  0.00  0.00           C
ATOM   1348  O   LEU X  86      41.431  78.897  52.459  0.00  0.00           O
ATOM   1349  H   LEU X  86      38.853  82.209  53.356  0.00  0.00           H
ATOM   1350  HA  LEU X  86      39.004  79.371  52.639  0.00  0.00           H
ATOM   1351  HB2 LEU X  86      39.574  81.907  51.045  0.00  0.00           H
ATOM   1352  HB3 LEU X  86      39.601  80.274  50.393  0.00  0.00           H
ATOM   1353  HG  LEU X  86      37.155  81.740  51.442  0.00  0.00           H
ATOM   1354 HD11 LEU X  86      37.981  80.747  48.676  0.00  0.00           H
ATOM   1355 HD12 LEU X  86      36.432  81.509  49.079  0.00  0.00           H
ATOM   1356 HD13 LEU X  86      37.934  82.440  49.215  0.00  0.00           H
ATOM   1357 HD21 LEU X  86      36.892  79.374  51.995  0.00  0.00           H
ATOM   1358 HD22 LEU X  86      35.869  79.777  50.618  0.00  0.00           H
ATOM   1359 HD23 LEU X  86      37.391  78.903  50.352  0.00  0.00           H
ATOM   1360  N   GLU X  87      41.834  81.058  52.875  0.00  0.00           N
ATOM   1361  CA  GLU X  87      43.290  80.899  53.001  0.00  0.00           C
ATOM   1362  CB  GLU X  87      43.969  82.273  52.864  0.00  0.00           C
ATOM   1363  CG  GLU X  87      45.465  82.141  52.555  0.00  0.00           C
ATOM   1364  CD  GLU X  87      46.096  83.492  52.204  0.00  0.00           C
ATOM   1365  OE1 GLU X  87      46.422  83.716  51.014  0.00  0.00           O
ATOM   1366  OE2 GLU X  87      46.301  84.338  53.112  0.00  0.00           O
ATOM   1367  C   GLU X  87      43.694  80.142  54.282  0.00  0.00           C
ATOM   1368  O   GLU X  87      44.764  79.535  54.331  0.00  0.00           O
ATOM   1369  H   GLU X  87      41.452  81.998  52.924  0.00  0.00           H
ATOM   1370  HA  GLU X  87      43.625  80.289  52.163  0.00  0.00           H
ATOM   1371  HB2 GLU X  87      43.507  82.811  52.035  0.00  0.00           H
ATOM   1372  HB3 GLU X  87      43.826  82.851  53.779  0.00  0.00           H
ATOM   1373  HG2 GLU X  87      45.978  81.712  53.415  0.00  0.00           H
ATOM   1374  HG3 GLU X  87      45.592  81.458  51.711  0.00  0.00           H
ATOM   1375  N   LEU X  88      42.822  80.086  55.296  0.00  0.00           N
ATOM   1376  CA  LEU X  88      42.940  79.144  56.414  0.00  0.00           C
ATOM   1377  CB  LEU X  88      41.843  79.455  57.453  0.00  0.00           C
ATOM   1378  CG  LEU X  88      41.733  78.452  58.619  0.00  0.00           C
ATOM   1379  CD1 LEU X  88      43.005  78.405  59.464  0.00  0.00           C
ATOM   1380  CD2 LEU X  88      40.562  78.842  59.523  0.00  0.00           C
ATOM   1381  C   LEU X  88      42.874  77.688  55.919  0.00  0.00           C
ATOM   1382  O   LEU X  88      43.736  76.891  56.281  0.00  0.00           O
ATOM   1383  H   LEU X  88      42.003  80.680  55.255  0.00  0.00           H
ATOM   1384  HA  LEU X  88      43.914  79.284  56.884  0.00  0.00           H
ATOM   1385  HB2 LEU X  88      42.020  80.452  57.858  0.00  0.00           H
ATOM   1386  HB3 LEU X  88      40.882  79.470  56.945  0.00  0.00           H
ATOM   1387  HG  LEU X  88      41.534  77.454  58.228  0.00  0.00           H
ATOM   1388 HD11 LEU X  88      43.246  79.402  59.833  0.00  0.00           H
ATOM   1389 HD12 LEU X  88      42.859  77.733  60.308  0.00  0.00           H
ATOM   1390 HD13 LEU X  88      43.835  78.030  58.866  0.00  0.00           H
ATOM   1391 HD21 LEU X  88      40.722  79.838  59.934  0.00  0.00           H
ATOM   1392 HD22 LEU X  88      39.636  78.833  58.948  0.00  0.00           H
ATOM   1393 HD23 LEU X  88      40.468  78.120  60.336  0.00  0.00           H
ATOM   1394  N   VAL X  89      41.902  77.342  55.063  0.00  0.00           N
ATOM   1395  CA  VAL X  89      41.753  75.977  54.517  0.00  0.00           C
ATOM   1396  CB  VAL X  89      40.425  75.800  53.749  0.00  0.00           C
ATOM   1397  CG1 VAL X  89      40.252  74.362  53.238  0.00  0.00           C
ATOM   1398  CG2 VAL X  89      39.214  76.098  54.640  0.00  0.00           C
ATOM   1399  C   VAL X  89      42.935  75.605  53.620  0.00  0.00           C
ATOM   1400  O   VAL X  89      43.459  74.499  53.722  0.00  0.00           O
ATOM   1401  H   VAL X  89      41.252  78.057  54.763  0.00  0.00           H
ATOM   1402  HA  VAL X  89      41.748  75.275  55.349  0.00  0.00           H
ATOM   1403  HB  VAL X  89      40.403  76.476  52.895  0.00  0.00           H
ATOM   1404 HG11 VAL X  89      39.277  74.249  52.765  0.00  0.00           H
ATOM   1405 HG12 VAL X  89      41.016  74.127  52.497  0.00  0.00           H
ATOM   1406 HG13 VAL X  89      40.331  73.657  54.066  0.00  0.00           H
ATOM   1407 HG21 VAL X  89      39.208  75.414  55.485  0.00  0.00           H
ATOM   1408 HG22 VAL X  89      39.253  77.122  55.006  0.00  0.00           H
ATOM   1409 HG23 VAL X  89      38.293  75.978  54.069  0.00  0.00           H
ATOM   1410  N   ASP X  90      43.399  76.524  52.775  0.00  0.00           N
ATOM   1411  CA  ASP X  90      44.539  76.298  51.876  0.00  0.00           C
ATOM   1412  CB  ASP X  90      44.535  77.430  50.848  0.00  0.00           C
ATOM   1413  CG  ASP X  90      45.764  77.427  49.949  0.00  0.00           C
ATOM   1414  OD1 ASP X  90      45.818  76.645  48.973  0.00  0.00           O
ATOM   1415  OD2 ASP X  90      46.699  78.211  50.214  0.00  0.00           O
ATOM   1416  C   ASP X  90      45.888  76.157  52.615  0.00  0.00           C
ATOM   1417  O   ASP X  90      46.748  75.379  52.191  0.00  0.00           O
ATOM   1418  H   ASP X  90      42.908  77.411  52.721  0.00  0.00           H
ATOM   1419  HA  ASP X  90      44.381  75.361  51.338  0.00  0.00           H
ATOM   1420  HB2 ASP X  90      43.647  77.309  50.231  0.00  0.00           H
ATOM   1421  HB3 ASP X  90      44.478  78.389  51.364  0.00  0.00           H
ATOM   1422  N   VAL X  91      46.069  76.833  53.754  0.00  0.00           N
ATOM   1423  CA  VAL X  91      47.201  76.579  54.664  0.00  0.00           C
ATOM   1424  CB  VAL X  91      47.394  77.766  55.632  0.00  0.00           C
ATOM   1425  CG1 VAL X  91      48.337  77.458  56.800  0.00  0.00           C
ATOM   1426  CG2 VAL X  91      47.990  78.963  54.877  0.00  0.00           C
ATOM   1427  C   VAL X  91      47.026  75.231  55.376  0.00  0.00           C
ATOM   1428  O   VAL X  91      47.930  74.399  55.332  0.00  0.00           O
ATOM   1429  H   VAL X  91      45.372  77.518  54.029  0.00  0.00           H
ATOM   1430  HA  VAL X  91      48.112  76.493  54.073  0.00  0.00           H
ATOM   1431  HB  VAL X  91      46.428  78.051  56.048  0.00  0.00           H
ATOM   1432 HG11 VAL X  91      47.896  76.700  57.444  0.00  0.00           H
ATOM   1433 HG12 VAL X  91      49.303  77.114  56.430  0.00  0.00           H
ATOM   1434 HG13 VAL X  91      48.487  78.358  57.397  0.00  0.00           H
ATOM   1435 HG21 VAL X  91      48.073  79.820  55.544  0.00  0.00           H
ATOM   1436 HG22 VAL X  91      48.980  78.714  54.496  0.00  0.00           H
ATOM   1437 HG23 VAL X  91      47.352  79.238  54.036  0.00  0.00           H
ATOM   1438  N   VAL X  92      45.852  74.955  55.957  0.00  0.00           N
ATOM   1439  CA  VAL X  92      45.524  73.683  56.637  0.00  0.00           C
ATOM   1440  CB  VAL X  92      44.074  73.747  57.172  0.00  0.00           C
ATOM   1441  CG1 VAL X  92      43.377  72.401  57.404  0.00  0.00           C
ATOM   1442  CG2 VAL X  92      44.050  74.513  58.503  0.00  0.00           C
ATOM   1443  C   VAL X  92      45.743  72.463  55.735  0.00  0.00           C
ATOM   1444  O   VAL X  92      46.313  71.468  56.186  0.00  0.00           O
ATOM   1445  H   VAL X  92      45.134  75.675  55.937  0.00  0.00           H
ATOM   1446  HA  VAL X  92      46.197  73.557  57.485  0.00  0.00           H
ATOM   1447  HB  VAL X  92      43.462  74.285  56.452  0.00  0.00           H
ATOM   1448 HG11 VAL X  92      43.931  71.798  58.118  0.00  0.00           H
ATOM   1449 HG12 VAL X  92      42.379  72.584  57.798  0.00  0.00           H
ATOM   1450 HG13 VAL X  92      43.270  71.856  56.466  0.00  0.00           H
ATOM   1451 HG21 VAL X  92      44.515  75.490  58.380  0.00  0.00           H
ATOM   1452 HG22 VAL X  92      43.019  74.662  58.826  0.00  0.00           H
ATOM   1453 HG23 VAL X  92      44.589  73.955  59.269  0.00  0.00           H
ATOM   1454  N   GLN X  93      45.348  72.528  54.461  0.00  0.00           N
ATOM   1455  CA  GLN X  93      45.497  71.413  53.525  0.00  0.00           C
ATOM   1456  CB  GLN X  93      44.530  71.567  52.341  0.00  0.00           C
ATOM   1457  CG  GLN X  93      43.087  71.264  52.780  0.00  0.00           C
ATOM   1458  CD  GLN X  93      42.092  71.212  51.628  0.00  0.00           C
ATOM   1459  OE1 GLN X  93      42.355  71.614  50.500  0.00  0.00           O
ATOM   1460  NE2 GLN X  93      40.920  70.668  51.867  0.00  0.00           N
ATOM   1461  C   GLN X  93      46.944  71.206  53.064  0.00  0.00           C
ATOM   1462  O   GLN X  93      47.378  70.056  53.010  0.00  0.00           O
ATOM   1463  H   GLN X  93      44.852  73.360  54.152  0.00  0.00           H
ATOM   1464  HA  GLN X  93      45.226  70.494  54.048  0.00  0.00           H
ATOM   1465  HB2 GLN X  93      44.599  72.574  51.925  0.00  0.00           H
ATOM   1466  HB3 GLN X  93      44.811  70.850  51.567  0.00  0.00           H
ATOM   1467  HG2 GLN X  93      43.071  70.294  53.275  0.00  0.00           H
ATOM   1468  HG3 GLN X  93      42.748  72.009  53.498  0.00  0.00           H
ATOM   1469 HE21 GLN X  93      40.263  70.556  51.111  0.00  0.00           H
ATOM   1470 HE22 GLN X  93      40.734  70.250  52.774  0.00  0.00           H
ATOM   1471  N   ARG X  94      47.734  72.265  52.822  0.00  0.00           N
ATOM   1472  CA  ARG X  94      49.175  72.097  52.538  0.00  0.00           C
ATOM   1473  CB  ARG X  94      49.769  73.333  51.844  0.00  0.00           C
ATOM   1474  CG  ARG X  94      49.284  73.494  50.396  0.00  0.00           C
ATOM   1475  CD  ARG X  94      50.181  74.462  49.601  0.00  0.00           C
ATOM   1476  NE  ARG X  94      50.741  73.822  48.390  0.00  0.00           N
ATOM   1477  CZ  ARG X  94      50.443  74.066  47.128  0.00  0.00           C
ATOM   1478  NH1 ARG X  94      49.636  75.005  46.730  0.00  0.00           N
ATOM   1479  NH2 ARG X  94      50.962  73.315  46.209  0.00  0.00           N
ATOM   1480  C   ARG X  94      49.993  71.685  53.770  0.00  0.00           C
ATOM   1481  O   ARG X  94      51.036  71.066  53.608  0.00  0.00           O
ATOM   1482  H   ARG X  94      47.345  73.201  52.885  0.00  0.00           H
ATOM   1483  HA  ARG X  94      49.294  71.254  51.855  0.00  0.00           H
ATOM   1484  HB2 ARG X  94      49.537  74.234  52.414  0.00  0.00           H
ATOM   1485  HB3 ARG X  94      50.852  73.203  51.816  0.00  0.00           H
ATOM   1486  HG2 ARG X  94      49.290  72.517  49.913  0.00  0.00           H
ATOM   1487  HG3 ARG X  94      48.258  73.865  50.393  0.00  0.00           H
ATOM   1488  HD2 ARG X  94      49.593  75.340  49.339  0.00  0.00           H
ATOM   1489  HD3 ARG X  94      51.006  74.804  50.229  0.00  0.00           H
ATOM   1490  HE  ARG X  94      51.358  73.021  48.515  0.00  0.00           H
ATOM   1491 HH11 ARG X  94      49.200  75.652  47.378  0.00  0.00           H
ATOM   1492 HH12 ARG X  94      49.322  75.023  45.757  0.00  0.00           H
ATOM   1493 HH21 ARG X  94      51.524  72.518  46.511  0.00  0.00           H
ATOM   1494 HH22 ARG X  94      50.659  73.478  45.251  0.00  0.00           H
ATOM   1495  N   LEU X  95      49.511  71.944  54.991  0.00  0.00           N
ATOM   1496  CA  LEU X  95      50.050  71.366  56.237  0.00  0.00           C
ATOM   1497  CB  LEU X  95      49.706  72.288  57.430  0.00  0.00           C
ATOM   1498  CG  LEU X  95      50.333  73.696  57.401  0.00  0.00           C
ATOM   1499  CD1 LEU X  95      49.694  74.580  58.473  0.00  0.00           C
ATOM   1500  CD2 LEU X  95      51.845  73.694  57.637  0.00  0.00           C
ATOM   1501  C   LEU X  95      49.568  69.915  56.486  0.00  0.00           C
ATOM   1502  O   LEU X  95      49.983  69.283  57.460  0.00  0.00           O
ATOM   1503  H   LEU X  95      48.702  72.551  55.056  0.00  0.00           H
ATOM   1504  HA  LEU X  95      51.135  71.307  56.151  0.00  0.00           H
ATOM   1505  HB2 LEU X  95      48.621  72.391  57.469  0.00  0.00           H
ATOM   1506  HB3 LEU X  95      50.026  71.801  58.352  0.00  0.00           H
ATOM   1507  HG  LEU X  95      50.148  74.153  56.437  0.00  0.00           H
ATOM   1508 HD11 LEU X  95      49.873  74.172  59.466  0.00  0.00           H
ATOM   1509 HD12 LEU X  95      50.112  75.585  58.418  0.00  0.00           H
ATOM   1510 HD13 LEU X  95      48.620  74.635  58.301  0.00  0.00           H
ATOM   1511 HD21 LEU X  95      52.231  74.705  57.510  0.00  0.00           H
ATOM   1512 HD22 LEU X  95      52.063  73.353  58.645  0.00  0.00           H
ATOM   1513 HD23 LEU X  95      52.340  73.043  56.920  0.00  0.00           H
ATOM   1514  N   GLY X  96      48.700  69.364  55.627  0.00  0.00           N
ATOM   1515  CA  GLY X  96      48.163  68.004  55.753  0.00  0.00           C
ATOM   1516  C   GLY X  96      47.206  67.804  56.935  0.00  0.00           C
ATOM   1517  O   GLY X  96      47.049  66.677  57.398  0.00  0.00           O
ATOM   1518  H   GLY X  96      48.421  69.895  54.812  0.00  0.00           H
ATOM   1519  HA2 GLY X  96      47.623  67.763  54.837  0.00  0.00           H
ATOM   1520  HA3 GLY X  96      48.989  67.302  55.855  0.00  0.00           H
ATOM   1521  N   LEU X  97      46.586  68.876  57.441  0.00  0.00           N
ATOM   1522  CA  LEU X  97      45.769  68.892  58.666  0.00  0.00           C
ATOM   1523  CB  LEU X  97      46.100  70.150  59.496  0.00  0.00           C
ATOM   1524  CG  LEU X  97      47.568  70.322  59.908  0.00  0.00           C
ATOM   1525  CD1 LEU X  97      47.688  71.551  60.811  0.00  0.00           C
ATOM   1526  CD2 LEU X  97      48.121  69.107  60.647  0.00  0.00           C
ATOM   1527  C   LEU X  97      44.256  68.748  58.420  0.00  0.00           C
ATOM   1528  O   LEU X  97      43.451  69.070  59.294  0.00  0.00           O
ATOM   1529  H   LEU X  97      46.740  69.767  56.978  0.00  0.00           H
ATOM   1530  HA  LEU X  97      46.036  68.025  59.264  0.00  0.00           H
ATOM   1531  HB2 LEU X  97      45.814  71.029  58.923  0.00  0.00           H
ATOM   1532  HB3 LEU X  97      45.495  70.129  60.402  0.00  0.00           H
ATOM   1533  HG  LEU X  97      48.167  70.490  59.018  0.00  0.00           H
ATOM   1534 HD11 LEU X  97      47.096  71.412  61.715  0.00  0.00           H
ATOM   1535 HD12 LEU X  97      48.727  71.704  61.088  0.00  0.00           H
ATOM   1536 HD13 LEU X  97      47.337  72.435  60.278  0.00  0.00           H
ATOM   1537 HD21 LEU X  97      48.110  68.237  59.993  0.00  0.00           H
ATOM   1538 HD22 LEU X  97      49.154  69.283  60.929  0.00  0.00           H
ATOM   1539 HD23 LEU X  97      47.528  68.900  61.536  0.00  0.00           H
ATOM   1540  N   ASN X  98      43.845  68.290  57.235  0.00  0.00           N
ATOM   1541  CA  ASN X  98      42.433  68.231  56.849  0.00  0.00           C
ATOM   1542  CB  ASN X  98      42.361  67.860  55.359  0.00  0.00           C
ATOM   1543  CG  ASN X  98      40.979  68.078  54.770  0.00  0.00           C
ATOM   1544  OD1 ASN X  98      40.637  69.155  54.301  0.00  0.00           O
ATOM   1545  ND2 ASN X  98      40.135  67.078  54.765  0.00  0.00           N
ATOM   1546  C   ASN X  98      41.616  67.279  57.747  0.00  0.00           C
ATOM   1547  O   ASN X  98      40.458  67.564  58.036  0.00  0.00           O
ATOM   1548  H   ASN X  98      44.537  67.938  56.591  0.00  0.00           H
ATOM   1549  HA  ASN X  98      42.004  69.227  56.975  0.00  0.00           H
ATOM   1550  HB2 ASN X  98      43.060  68.477  54.796  0.00  0.00           H
ATOM   1551  HB3 ASN X  98      42.652  66.817  55.229  0.00  0.00           H
ATOM   1552 HD21 ASN X  98      39.224  67.232  54.359  0.00  0.00           H
ATOM   1553 HD22 ASN X  98      40.385  66.189  55.190  0.00  0.00           H
ATOM   1554  N   HIE X  99      42.225  66.208  58.267  0.00  0.00           N
ATOM   1555  CA  HIE X  99      41.611  65.261  59.210  0.00  0.00           C
ATOM   1556  CB  HIE X  99      42.606  64.125  59.492  0.00  0.00           C
ATOM   1557  CG  HIE X  99      43.915  64.570  60.106  0.00  0.00           C
ATOM   1558  ND1 HIE X  99      44.839  65.418  59.491  0.00  0.00           N
ATOM   1559  CE1 HIE X  99      45.834  65.592  60.372  0.00  0.00           C
ATOM   1560  NE2 HIE X  99      45.599  64.884  61.483  0.00  0.00           N
ATOM   1561  CD2 HIE X  99      44.390  64.234  61.342  0.00  0.00           C
ATOM   1562  C   HIE X  99      41.147  65.902  60.528  0.00  0.00           C
ATOM   1563  O   HIE X  99      40.102  65.511  61.060  0.00  0.00           O
ATOM   1564  H   HIE X  99      43.191  66.038  58.004  0.00  0.00           H
ATOM   1565  HA  HIE X  99      40.731  64.824  58.736  0.00  0.00           H
ATOM   1566  HB2 HIE X  99      42.135  63.395  60.150  0.00  0.00           H
ATOM   1567  HB3 HIE X  99      42.824  63.630  58.548  0.00  0.00           H
ATOM   1568  HD2 HIE X  99      43.901  63.600  62.071  0.00  0.00           H
ATOM   1569  HE2 HIE X  99      46.214  64.901  62.303  0.00  0.00           H
ATOM   1570  HE1 HIE X  99      46.714  66.201  60.206  0.00  0.00           H
ATOM   1571  N   LEU X 100      41.870  66.908  61.036  0.00  0.00           N
ATOM   1572  CA  LEU X 100      41.550  67.589  62.301  0.00  0.00           C
ATOM   1573  CB  LEU X 100      42.697  68.547  62.682  0.00  0.00           C
ATOM   1574  CG  LEU X 100      44.093  67.936  62.880  0.00  0.00           C
ATOM   1575  CD1 LEU X 100      45.056  69.013  63.385  0.00  0.00           C
ATOM   1576  CD2 LEU X 100      44.093  66.806  63.905  0.00  0.00           C
ATOM   1577  C   LEU X 100      40.237  68.391  62.239  0.00  0.00           C
ATOM   1578  O   LEU X 100      39.639  68.671  63.279  0.00  0.00           O
ATOM   1579  H   LEU X 100      42.690  67.210  60.523  0.00  0.00           H
ATOM   1580  HA  LEU X 100      41.429  66.839  63.084  0.00  0.00           H
ATOM   1581  HB2 LEU X 100      42.777  69.301  61.902  0.00  0.00           H
ATOM   1582  HB3 LEU X 100      42.414  69.058  63.603  0.00  0.00           H
ATOM   1583  HG  LEU X 100      44.460  67.559  61.926  0.00  0.00           H
ATOM   1584 HD11 LEU X 100      44.739  69.367  64.365  0.00  0.00           H
ATOM   1585 HD12 LEU X 100      46.060  68.596  63.463  0.00  0.00           H
ATOM   1586 HD13 LEU X 100      45.072  69.849  62.688  0.00  0.00           H
ATOM   1587 HD21 LEU X 100      43.501  65.972  63.536  0.00  0.00           H
ATOM   1588 HD22 LEU X 100      45.114  66.457  64.053  0.00  0.00           H
ATOM   1589 HD23 LEU X 100      43.696  67.153  64.856  0.00  0.00           H
ATOM   1590  N   PHE X 101      39.811  68.759  61.026  0.00  0.00           N
ATOM   1591  CA  PHE X 101      38.714  69.692  60.744  0.00  0.00           C
ATOM   1592  CB  PHE X 101      39.307  71.080  60.433  0.00  0.00           C
ATOM   1593  CG  PHE X 101      40.450  71.529  61.325  0.00  0.00           C
ATOM   1594  CD1 PHE X 101      40.223  71.791  62.687  0.00  0.00           C
ATOM   1595  CE1 PHE X 101      41.294  72.142  63.526  0.00  0.00           C
ATOM   1596  CZ  PHE X 101      42.594  72.247  63.000  0.00  0.00           C
ATOM   1597  CE2 PHE X 101      42.823  72.006  61.636  0.00  0.00           C
ATOM   1598  CD2 PHE X 101      41.753  71.637  60.803  0.00  0.00           C
ATOM   1599  C   PHE X 101      37.819  69.198  59.589  0.00  0.00           C
ATOM   1600  O   PHE X 101      37.178  70.000  58.909  0.00  0.00           O
ATOM   1601  H   PHE X 101      40.376  68.473  60.237  0.00  0.00           H
ATOM   1602  HA  PHE X 101      38.081  69.772  61.629  0.00  0.00           H
ATOM   1603  HB2 PHE X 101      39.674  71.062  59.410  0.00  0.00           H
ATOM   1604  HB3 PHE X 101      38.511  71.824  60.483  0.00  0.00           H
ATOM   1605  HD1 PHE X 101      39.227  71.690  63.090  0.00  0.00           H
ATOM   1606  HD2 PHE X 101      41.941  71.404  59.765  0.00  0.00           H
ATOM   1607  HE1 PHE X 101      41.119  72.329  64.574  0.00  0.00           H
ATOM   1608  HE2 PHE X 101      43.822  72.080  61.230  0.00  0.00           H
ATOM   1609  HZ  PHE X 101      43.414  72.525  63.644  0.00  0.00           H
ATOM   1610  N   GLU X 102      37.817  67.886  59.322  0.00  0.00           N
ATOM   1611  CA  GLU X 102      37.342  67.288  58.060  0.00  0.00           C
ATOM   1612  CB  GLU X 102      37.606  65.769  58.101  0.00  0.00           C
ATOM   1613  CG  GLU X 102      37.596  65.112  56.716  0.00  0.00           C
ATOM   1614  CD  GLU X 102      37.744  63.590  56.810  0.00  0.00           C
ATOM   1615  OE1 GLU X 102      38.888  63.086  56.694  0.00  0.00           O
ATOM   1616  OE2 GLU X 102      36.717  62.890  56.993  0.00  0.00           O
ATOM   1617  C   GLU X 102      35.862  67.576  57.756  0.00  0.00           C
ATOM   1618  O   GLU X 102      35.452  67.545  56.594  0.00  0.00           O
ATOM   1619  H   GLU X 102      38.386  67.302  59.915  0.00  0.00           H
ATOM   1620  HA  GLU X 102      37.929  67.719  57.247  0.00  0.00           H
ATOM   1621  HB2 GLU X 102      38.580  65.583  58.554  0.00  0.00           H
ATOM   1622  HB3 GLU X 102      36.851  65.292  58.722  0.00  0.00           H
ATOM   1623  HG2 GLU X 102      36.664  65.342  56.208  0.00  0.00           H
ATOM   1624  HG3 GLU X 102      38.406  65.527  56.119  0.00  0.00           H
ATOM   1625  N   THR X 103      35.073  67.892  58.784  0.00  0.00           N
ATOM   1626  CA  THR X 103      33.662  68.285  58.674  0.00  0.00           C
ATOM   1627  CB  THR X 103      32.828  67.556  59.737  0.00  0.00           C
ATOM   1628  CG2 THR X 103      31.344  67.577  59.391  0.00  0.00           C
ATOM   1629  OG1 THR X 103      33.222  66.203  59.858  0.00  0.00           O
ATOM   1630  C   THR X 103      33.490  69.800  58.822  0.00  0.00           C
ATOM   1631  O   THR X 103      32.730  70.411  58.071  0.00  0.00           O
ATOM   1632  H   THR X 103      35.491  67.908  59.707  0.00  0.00           H
ATOM   1633  HA  THR X 103      33.282  68.003  57.693  0.00  0.00           H
ATOM   1634  HB  THR X 103      32.978  68.040  60.702  0.00  0.00           H
ATOM   1635 HG21 THR X 103      30.996  68.607  59.314  0.00  0.00           H
ATOM   1636 HG22 THR X 103      31.167  67.074  58.442  0.00  0.00           H
ATOM   1637 HG23 THR X 103      30.782  67.075  60.175  0.00  0.00           H
ATOM   1638  HG1 THR X 103      32.988  65.764  59.013  0.00  0.00           H
ATOM   1639  N   GLU X 104      34.235  70.433  59.735  0.00  0.00           N
ATOM   1640  CA  GLU X 104      34.173  71.879  59.997  0.00  0.00           C
ATOM   1641  CB  GLU X 104      35.093  72.224  61.189  0.00  0.00           C
ATOM   1642  CG  GLU X 104      34.630  73.420  62.036  0.00  0.00           C
ATOM   1643  CD  GLU X 104      33.350  73.103  62.825  0.00  0.00           C
ATOM   1644  OE1 GLU X 104      32.242  73.415  62.321  0.00  0.00           O
ATOM   1645  OE2 GLU X 104      33.444  72.485  63.918  0.00  0.00           O
ATOM   1646  C   GLU X 104      34.545  72.710  58.755  0.00  0.00           C
ATOM   1647  O   GLU X 104      33.884  73.712  58.474  0.00  0.00           O
ATOM   1648  H   GLU X 104      34.856  69.871  60.311  0.00  0.00           H
ATOM   1649  HA  GLU X 104      33.141  72.122  60.256  0.00  0.00           H
ATOM   1650  HB2 GLU X 104      35.166  71.365  61.850  0.00  0.00           H
ATOM   1651  HB3 GLU X 104      36.098  72.425  60.816  0.00  0.00           H
ATOM   1652  HG2 GLU X 104      35.426  73.673  62.740  0.00  0.00           H
ATOM   1653  HG3 GLU X 104      34.475  74.284  61.388  0.00  0.00           H
ATOM   1654  N   ILE X 105      35.532  72.246  57.971  0.00  0.00           N
ATOM   1655  CA  ILE X 105      35.903  72.806  56.660  0.00  0.00           C
ATOM   1656  CB  ILE X 105      37.131  72.056  56.075  0.00  0.00           C
ATOM   1657  CG2 ILE X 105      37.372  72.420  54.594  0.00  0.00           C
ATOM   1658  CG1 ILE X 105      38.406  72.355  56.893  0.00  0.00           C
ATOM   1659  CD1 ILE X 105      39.567  71.395  56.592  0.00  0.00           C
ATOM   1660  C   ILE X 105      34.720  72.732  55.689  0.00  0.00           C
ATOM   1661  O   ILE X 105      34.358  73.738  55.080  0.00  0.00           O
ATOM   1662  H   ILE X 105      36.034  71.423  58.296  0.00  0.00           H
ATOM   1663  HA  ILE X 105      36.160  73.859  56.784  0.00  0.00           H
ATOM   1664  HB  ILE X 105      36.931  70.983  56.127  0.00  0.00           H
ATOM   1665 HG12 ILE X 105      38.731  73.377  56.701  0.00  0.00           H
ATOM   1666 HG13 ILE X 105      38.179  72.276  57.955  0.00  0.00           H
ATOM   1667 HG21 ILE X 105      36.543  72.080  53.974  0.00  0.00           H
ATOM   1668 HG22 ILE X 105      37.482  73.499  54.486  0.00  0.00           H
ATOM   1669 HG23 ILE X 105      38.264  71.926  54.211  0.00  0.00           H
ATOM   1670 HD11 ILE X 105      39.240  70.362  56.714  0.00  0.00           H
ATOM   1671 HD12 ILE X 105      39.942  71.544  55.581  0.00  0.00           H
ATOM   1672 HD13 ILE X 105      40.383  71.588  57.285  0.00  0.00           H
ATOM   1673  N   LYS X 106      34.110  71.548  55.542  0.00  0.00           N
ATOM   1674  CA  LYS X 106      33.042  71.302  54.561  0.00  0.00           C
ATOM   1675  CB  LYS X 106      32.743  69.797  54.462  0.00  0.00           C
ATOM   1676  CG  LYS X 106      33.915  69.011  53.852  0.00  0.00           C
ATOM   1677  CD  LYS X 106      33.561  67.520  53.750  0.00  0.00           C
ATOM   1678  CE  LYS X 106      34.680  66.672  53.136  0.00  0.00           C
ATOM   1679  NZ  LYS X 106      35.900  66.673  53.972  0.00  0.00           N
ATOM   1680  C   LYS X 106      31.779  72.098  54.880  0.00  0.00           C
ATOM   1681  O   LYS X 106      31.123  72.591  53.963  0.00  0.00           O
ATOM   1682  H   LYS X 106      34.409  70.785  56.132  0.00  0.00           H
ATOM   1683  HA  LYS X 106      33.374  71.652  53.582  0.00  0.00           H
ATOM   1684  HB2 LYS X 106      32.512  69.403  55.454  0.00  0.00           H
ATOM   1685  HB3 LYS X 106      31.867  69.655  53.826  0.00  0.00           H
ATOM   1686  HG2 LYS X 106      34.131  69.397  52.855  0.00  0.00           H
ATOM   1687  HG3 LYS X 106      34.800  69.136  54.476  0.00  0.00           H
ATOM   1688  HD2 LYS X 106      33.323  67.134  54.743  0.00  0.00           H
ATOM   1689  HD3 LYS X 106      32.675  67.415  53.123  0.00  0.00           H
ATOM   1690  HE2 LYS X 106      34.310  65.647  53.043  0.00  0.00           H
ATOM   1691  HE3 LYS X 106      34.909  67.041  52.131  0.00  0.00           H
ATOM   1692  HZ1 LYS X 106      36.554  65.954  53.669  0.00  0.00           H
ATOM   1693  HZ2 LYS X 106      36.391  67.563  53.917  0.00  0.00           H
ATOM   1694  HZ3 LYS X 106      35.664  66.533  54.952  0.00  0.00           H
ATOM   1695  N   GLU X 107      31.460  72.287  56.160  0.00  0.00           N
ATOM   1696  CA  GLU X 107      30.356  73.156  56.573  0.00  0.00           C
ATOM   1697  CB  GLU X 107      29.987  72.879  58.038  0.00  0.00           C
ATOM   1698  CG  GLU X 107      28.722  73.649  58.444  0.00  0.00           C
ATOM   1699  CD  GLU X 107      28.247  73.247  59.839  0.00  0.00           C
ATOM   1700  OE1 GLU X 107      28.792  73.768  60.842  0.00  0.00           O
ATOM   1701  OE2 GLU X 107      27.331  72.394  59.941  0.00  0.00           O
ATOM   1702  C   GLU X 107      30.666  74.642  56.317  0.00  0.00           C
ATOM   1703  O   GLU X 107      29.813  75.343  55.772  0.00  0.00           O
ATOM   1704  H   GLU X 107      32.000  71.800  56.869  0.00  0.00           H
ATOM   1705  HA  GLU X 107      29.485  72.905  55.966  0.00  0.00           H
ATOM   1706  HB2 GLU X 107      29.798  71.811  58.156  0.00  0.00           H
ATOM   1707  HB3 GLU X 107      30.815  73.159  58.689  0.00  0.00           H
ATOM   1708  HG2 GLU X 107      28.923  74.722  58.426  0.00  0.00           H
ATOM   1709  HG3 GLU X 107      27.931  73.437  57.721  0.00  0.00           H
ATOM   1710  N   ALA X 108      31.877  75.121  56.627  0.00  0.00           N
ATOM   1711  CA  ALA X 108      32.262  76.520  56.409  0.00  0.00           C
ATOM   1712  CB  ALA X 108      33.604  76.773  57.107  0.00  0.00           C
ATOM   1713  C   ALA X 108      32.319  76.890  54.913  0.00  0.00           C
ATOM   1714  O   ALA X 108      31.785  77.924  54.505  0.00  0.00           O
ATOM   1715  H   ALA X 108      32.552  74.506  57.068  0.00  0.00           H
ATOM   1716  HA  ALA X 108      31.513  77.163  56.874  0.00  0.00           H
ATOM   1717  HB1 ALA X 108      33.507  76.568  58.173  0.00  0.00           H
ATOM   1718  HB2 ALA X 108      34.376  76.128  56.686  0.00  0.00           H
ATOM   1719  HB3 ALA X 108      33.892  77.817  56.974  0.00  0.00           H
ATOM   1720  N   LEU X 109      32.889  76.022  54.069  0.00  0.00           N
ATOM   1721  CA  LEU X 109      32.886  76.193  52.611  0.00  0.00           C
ATOM   1722  CB  LEU X 109      33.727  75.074  51.966  0.00  0.00           C
ATOM   1723  CG  LEU X 109      35.248  75.183  52.189  0.00  0.00           C
ATOM   1724  CD1 LEU X 109      35.947  74.002  51.518  0.00  0.00           C
ATOM   1725  CD2 LEU X 109      35.846  76.461  51.598  0.00  0.00           C
ATOM   1726  C   LEU X 109      31.458  76.208  52.044  0.00  0.00           C
ATOM   1727  O   LEU X 109      31.144  77.029  51.181  0.00  0.00           O
ATOM   1728  H   LEU X 109      33.322  75.189  54.460  0.00  0.00           H
ATOM   1729  HA  LEU X 109      33.320  77.161  52.366  0.00  0.00           H
ATOM   1730  HB2 LEU X 109      33.382  74.114  52.356  0.00  0.00           H
ATOM   1731  HB3 LEU X 109      33.537  75.074  50.894  0.00  0.00           H
ATOM   1732  HG  LEU X 109      35.472  75.162  53.254  0.00  0.00           H
ATOM   1733 HD11 LEU X 109      35.790  74.038  50.442  0.00  0.00           H
ATOM   1734 HD12 LEU X 109      37.014  74.030  51.733  0.00  0.00           H
ATOM   1735 HD13 LEU X 109      35.540  73.067  51.906  0.00  0.00           H
ATOM   1736 HD21 LEU X 109      35.586  76.549  50.544  0.00  0.00           H
ATOM   1737 HD22 LEU X 109      35.471  77.328  52.140  0.00  0.00           H
ATOM   1738 HD23 LEU X 109      36.930  76.443  51.706  0.00  0.00           H
ATOM   1739  N   PHE X 110      30.565  75.370  52.577  0.00  0.00           N
ATOM   1740  CA  PHE X 110      29.153  75.360  52.192  0.00  0.00           C
ATOM   1741  CB  PHE X 110      28.522  74.064  52.719  0.00  0.00           C
ATOM   1742  CG  PHE X 110      27.094  73.771  52.299  0.00  0.00           C
ATOM   1743  CD1 PHE X 110      26.188  73.231  53.232  0.00  0.00           C
ATOM   1744  CE1 PHE X 110      24.880  72.895  52.837  0.00  0.00           C
ATOM   1745  CZ  PHE X 110      24.477  73.094  51.506  0.00  0.00           C
ATOM   1746  CE2 PHE X 110      25.377  73.629  50.572  0.00  0.00           C
ATOM   1747  CD2 PHE X 110      26.685  73.957  50.963  0.00  0.00           C
ATOM   1748  C   PHE X 110      28.408  76.636  52.632  0.00  0.00           C
ATOM   1749  O   PHE X 110      27.537  77.107  51.900  0.00  0.00           O
ATOM   1750  H   PHE X 110      30.879  74.692  53.261  0.00  0.00           H
ATOM   1751  HA  PHE X 110      29.114  75.333  51.105  0.00  0.00           H
ATOM   1752  HB2 PHE X 110      29.127  73.235  52.355  0.00  0.00           H
ATOM   1753  HB3 PHE X 110      28.578  74.063  53.807  0.00  0.00           H
ATOM   1754  HD1 PHE X 110      26.503  73.045  54.249  0.00  0.00           H
ATOM   1755  HD2 PHE X 110      27.378  74.323  50.222  0.00  0.00           H
ATOM   1756  HE1 PHE X 110      24.191  72.454  53.545  0.00  0.00           H
ATOM   1757  HE2 PHE X 110      25.069  73.751  49.543  0.00  0.00           H
ATOM   1758  HZ  PHE X 110      23.488  72.803  51.186  0.00  0.00           H
ATOM   1759  N   SER X 111      28.784  77.268  53.751  0.00  0.00           N
ATOM   1760  CA  SER X 111      28.283  78.602  54.136  0.00  0.00           C
ATOM   1761  CB  SER X 111      28.702  78.964  55.565  0.00  0.00           C
ATOM   1762  OG  SER X 111      28.099  78.071  56.481  0.00  0.00           O
ATOM   1763  C   SER X 111      28.751  79.696  53.169  0.00  0.00           C
ATOM   1764  O   SER X 111      27.940  80.510  52.729  0.00  0.00           O
ATOM   1765  H   SER X 111      29.467  76.820  54.354  0.00  0.00           H
ATOM   1766  HA  SER X 111      27.195  78.594  54.109  0.00  0.00           H
ATOM   1767  HB2 SER X 111      29.786  78.916  55.664  0.00  0.00           H
ATOM   1768  HB3 SER X 111      28.374  79.980  55.792  0.00  0.00           H
ATOM   1769  HG  SER X 111      28.492  78.243  57.366  0.00  0.00           H
ATOM   1770  N   ILE X 112      30.027  79.678  52.764  0.00  0.00           N
ATOM   1771  CA  ILE X 112      30.595  80.635  51.795  0.00  0.00           C
ATOM   1772  CB  ILE X 112      32.142  80.512  51.789  0.00  0.00           C
ATOM   1773  CG2 ILE X 112      32.778  81.342  50.657  0.00  0.00           C
ATOM   1774  CG1 ILE X 112      32.710  80.974  53.156  0.00  0.00           C
ATOM   1775  CD1 ILE X 112      34.200  80.670  53.368  0.00  0.00           C
ATOM   1776  C   ILE X 112      29.956  80.472  50.398  0.00  0.00           C
ATOM   1777  O   ILE X 112      29.766  81.462  49.687  0.00  0.00           O
ATOM   1778  H   ILE X 112      30.648  78.990  53.181  0.00  0.00           H
ATOM   1779  HA  ILE X 112      30.345  81.644  52.126  0.00  0.00           H
ATOM   1780  HB  ILE X 112      32.406  79.465  51.633  0.00  0.00           H
ATOM   1781 HG12 ILE X 112      32.552  82.048  53.270  0.00  0.00           H
ATOM   1782 HG13 ILE X 112      32.171  80.481  53.964  0.00  0.00           H
ATOM   1783 HG21 ILE X 112      32.499  82.390  50.772  0.00  0.00           H
ATOM   1784 HG22 ILE X 112      33.863  81.258  50.682  0.00  0.00           H
ATOM   1785 HG23 ILE X 112      32.447  80.983  49.684  0.00  0.00           H
ATOM   1786 HD11 ILE X 112      34.470  80.907  54.397  0.00  0.00           H
ATOM   1787 HD12 ILE X 112      34.392  79.612  53.187  0.00  0.00           H
ATOM   1788 HD13 ILE X 112      34.816  81.277  52.705  0.00  0.00           H
ATOM   1789  N   TYR X 113      29.559  79.252  50.019  0.00  0.00           N
ATOM   1790  CA  TYR X 113      28.724  78.975  48.840  0.00  0.00           C
ATOM   1791  CB  TYR X 113      28.770  77.466  48.550  0.00  0.00           C
ATOM   1792  CG  TYR X 113      27.654  76.940  47.661  0.00  0.00           C
ATOM   1793  CD1 TYR X 113      26.506  76.375  48.251  0.00  0.00           C
ATOM   1794  CE1 TYR X 113      25.449  75.906  47.447  0.00  0.00           C
ATOM   1795  CZ  TYR X 113      25.536  76.006  46.044  0.00  0.00           C
ATOM   1796  OH  TYR X 113      24.513  75.568  45.264  0.00  0.00           O
ATOM   1797  CE2 TYR X 113      26.688  76.568  45.450  0.00  0.00           C
ATOM   1798  CD2 TYR X 113      27.745  77.036  46.258  0.00  0.00           C
ATOM   1799  C   TYR X 113      27.271  79.467  48.999  0.00  0.00           C
ATOM   1800  O   TYR X 113      26.707  80.022  48.055  0.00  0.00           O
ATOM   1801  H   TYR X 113      29.834  78.468  50.601  0.00  0.00           H
ATOM   1802  HA  TYR X 113      29.139  79.494  47.975  0.00  0.00           H
ATOM   1803  HB2 TYR X 113      29.732  77.226  48.096  0.00  0.00           H
ATOM   1804  HB3 TYR X 113      28.721  76.928  49.495  0.00  0.00           H
ATOM   1805  HD1 TYR X 113      26.428  76.310  49.327  0.00  0.00           H
ATOM   1806  HD2 TYR X 113      28.617  77.480  45.796  0.00  0.00           H
ATOM   1807  HE1 TYR X 113      24.569  75.471  47.897  0.00  0.00           H
ATOM   1808  HE2 TYR X 113      26.746  76.645  44.374  0.00  0.00           H
ATOM   1809  HH  TYR X 113      23.773  75.193  45.778  0.00  0.00           H
ATOM   1810  N   LYS X 114      26.648  79.282  50.171  0.00  0.00           N
ATOM   1811  CA  LYS X 114      25.246  79.668  50.415  0.00  0.00           C
ATOM   1812  CB  LYS X 114      24.736  79.023  51.714  0.00  0.00           C
ATOM   1813  CG  LYS X 114      24.145  77.634  51.442  0.00  0.00           C
ATOM   1814  CD  LYS X 114      23.737  76.902  52.725  0.00  0.00           C
ATOM   1815  CE  LYS X 114      24.987  76.425  53.463  0.00  0.00           C
ATOM   1816  NZ  LYS X 114      24.663  75.812  54.765  0.00  0.00           N
ATOM   1817  C   LYS X 114      25.019  81.176  50.468  0.00  0.00           C
ATOM   1818  O   LYS X 114      23.949  81.618  50.051  0.00  0.00           O
ATOM   1819  H   LYS X 114      27.144  78.781  50.901  0.00  0.00           H
ATOM   1820  HA  LYS X 114      24.640  79.311  49.581  0.00  0.00           H
ATOM   1821  HB2 LYS X 114      25.545  78.973  52.442  0.00  0.00           H
ATOM   1822  HB3 LYS X 114      23.941  79.638  52.139  0.00  0.00           H
ATOM   1823  HG2 LYS X 114      23.257  77.770  50.826  0.00  0.00           H
ATOM   1824  HG3 LYS X 114      24.860  77.023  50.892  0.00  0.00           H
ATOM   1825  HD2 LYS X 114      23.147  77.567  53.358  0.00  0.00           H
ATOM   1826  HD3 LYS X 114      23.130  76.036  52.462  0.00  0.00           H
ATOM   1827  HE2 LYS X 114      25.511  75.706  52.827  0.00  0.00           H
ATOM   1828  HE3 LYS X 114      25.652  77.275  53.620  0.00  0.00           H
ATOM   1829  HZ1 LYS X 114      25.519  75.567  55.257  0.00  0.00           H
ATOM   1830  HZ2 LYS X 114      24.145  76.453  55.359  0.00  0.00           H
ATOM   1831  HZ3 LYS X 114      24.122  74.954  54.676  0.00  0.00           H
ATOM   1832  N   ASP X 115      25.980  81.949  50.969  0.00  0.00           N
ATOM   1833  CA  ASP X 115      25.815  83.384  51.210  0.00  0.00           C
ATOM   1834  CB  ASP X 115      26.928  83.880  52.142  0.00  0.00           C
ATOM   1835  CG  ASP X 115      26.643  85.300  52.624  0.00  0.00           C
ATOM   1836  OD1 ASP X 115      25.956  85.465  53.660  0.00  0.00           O
ATOM   1837  OD2 ASP X 115      27.041  86.269  51.935  0.00  0.00           O
ATOM   1838  C   ASP X 115      25.718  84.218  49.912  0.00  0.00           C
ATOM   1839  O   ASP X 115      26.482  84.029  48.963  0.00  0.00           O
ATOM   1840  H   ASP X 115      26.809  81.494  51.336  0.00  0.00           H
ATOM   1841  HA  ASP X 115      24.877  83.508  51.751  0.00  0.00           H
ATOM   1842  HB2 ASP X 115      26.991  83.222  53.010  0.00  0.00           H
ATOM   1843  HB3 ASP X 115      27.885  83.849  51.621  0.00  0.00           H
ATOM   1844  N   GLY X 116      24.769  85.159  49.877  0.00  0.00           N
ATOM   1845  CA  GLY X 116      24.446  85.989  48.708  0.00  0.00           C
ATOM   1846  C   GLY X 116      25.395  87.156  48.396  0.00  0.00           C
ATOM   1847  O   GLY X 116      25.088  87.949  47.506  0.00  0.00           O
ATOM   1848  H   GLY X 116      24.129  85.206  50.662  0.00  0.00           H
ATOM   1849  HA2 GLY X 116      24.416  85.349  47.827  0.00  0.00           H
ATOM   1850  HA3 GLY X 116      23.452  86.411  48.848  0.00  0.00           H
ATOM   1851  N   SER X 117      26.505  87.316  49.125  0.00  0.00           N
ATOM   1852  CA  SER X 117      27.539  88.317  48.813  0.00  0.00           C
ATOM   1853  CB  SER X 117      28.145  88.891  50.096  0.00  0.00           C
ATOM   1854  OG  SER X 117      29.147  89.841  49.793  0.00  0.00           O
ATOM   1855  C   SER X 117      28.625  87.710  47.922  0.00  0.00           C
ATOM   1856  O   SER X 117      29.143  86.627  48.213  0.00  0.00           O
ATOM   1857  H   SER X 117      26.722  86.624  49.832  0.00  0.00           H
ATOM   1858  HA  SER X 117      27.086  89.153  48.278  0.00  0.00           H
ATOM   1859  HB2 SER X 117      27.360  89.366  50.686  0.00  0.00           H
ATOM   1860  HB3 SER X 117      28.586  88.086  50.676  0.00  0.00           H
ATOM   1861  HG  SER X 117      29.556  90.129  50.632  0.00  0.00           H
ATOM   1862  N   ASN X 118      28.978  88.412  46.840  0.00  0.00           N
ATOM   1863  CA  ASN X 118      29.952  87.970  45.837  0.00  0.00           C
ATOM   1864  CB  ASN X 118      29.176  87.529  44.580  0.00  0.00           C
ATOM   1865  CG  ASN X 118      28.316  86.304  44.845  0.00  0.00           C
ATOM   1866  OD1 ASN X 118      28.823  85.241  45.180  0.00  0.00           O
ATOM   1867  ND2 ASN X 118      27.012  86.417  44.745  0.00  0.00           N
ATOM   1868  C   ASN X 118      31.024  89.031  45.513  0.00  0.00           C
ATOM   1869  O   ASN X 118      32.123  88.677  45.087  0.00  0.00           O
ATOM   1870  H   ASN X 118      28.468  89.270  46.649  0.00  0.00           H
ATOM   1871  HA  ASN X 118      30.495  87.107  46.222  0.00  0.00           H
ATOM   1872  HB2 ASN X 118      28.551  88.348  44.224  0.00  0.00           H
ATOM   1873  HB3 ASN X 118      29.879  87.278  43.787  0.00  0.00           H
ATOM   1874 HD21 ASN X 118      26.421  85.610  44.928  0.00  0.00           H
ATOM   1875 HD22 ASN X 118      26.589  87.299  44.483  0.00  0.00           H
ATOM   1876  N   GLY X 119      30.760  90.319  45.769  0.00  0.00           N
ATOM   1877  CA  GLY X 119      31.658  91.440  45.447  0.00  0.00           C
ATOM   1878  C   GLY X 119      33.063  91.355  46.063  0.00  0.00           C
ATOM   1879  O   GLY X 119      34.010  91.911  45.505  0.00  0.00           O
ATOM   1880  H   GLY X 119      29.819  90.549  46.074  0.00  0.00           H
ATOM   1881  HA2 GLY X 119      31.758  91.516  44.365  0.00  0.00           H
ATOM   1882  HA3 GLY X 119      31.198  92.360  45.809  0.00  0.00           H
ATOM   1883  N   TRP X 120      33.209  90.616  47.168  0.00  0.00           N
ATOM   1884  CA  TRP X 120      34.479  90.347  47.848  0.00  0.00           C
ATOM   1885  CB  TRP X 120      34.178  89.786  49.246  0.00  0.00           C
ATOM   1886  CG  TRP X 120      33.522  88.437  49.261  0.00  0.00           C
ATOM   1887  CD1 TRP X 120      32.190  88.205  49.250  0.00  0.00           C
ATOM   1888  NE1 TRP X 120      31.953  86.846  49.214  0.00  0.00           N
ATOM   1889  CE2 TRP X 120      33.129  86.127  49.207  0.00  0.00           C
ATOM   1890  CZ2 TRP X 120      33.410  84.756  49.150  0.00  0.00           C
ATOM   1891  CH2 TRP X 120      34.749  84.330  49.144  0.00  0.00           C
ATOM   1892  CZ3 TRP X 120      35.787  85.279  49.191  0.00  0.00           C
ATOM   1893  CE3 TRP X 120      35.492  86.656  49.243  0.00  0.00           C
ATOM   1894  CD2 TRP X 120      34.155  87.117  49.248  0.00  0.00           C
ATOM   1895  C   TRP X 120      35.406  89.385  47.083  0.00  0.00           C
ATOM   1896  O   TRP X 120      36.626  89.504  47.210  0.00  0.00           O
ATOM   1897  H   TRP X 120      32.374  90.217  47.569  0.00  0.00           H
ATOM   1898  HA  TRP X 120      35.020  91.288  47.966  0.00  0.00           H
ATOM   1899  HB2 TRP X 120      35.120  89.704  49.787  0.00  0.00           H
ATOM   1900  HB3 TRP X 120      33.550  90.495  49.788  0.00  0.00           H
ATOM   1901  HD1 TRP X 120      31.425  88.972  49.257  0.00  0.00           H
ATOM   1902  HE1 TRP X 120      31.017  86.443  49.192  0.00  0.00           H
ATOM   1903  HE3 TRP X 120      36.297  87.376  49.280  0.00  0.00           H
ATOM   1904  HZ2 TRP X 120      32.599  84.044  49.112  0.00  0.00           H
ATOM   1905  HZ3 TRP X 120      36.818  84.950  49.196  0.00  0.00           H
ATOM   1906  HH2 TRP X 120      34.979  83.276  49.110  0.00  0.00           H
ATOM   1907  N   TRP X 121      34.864  88.445  46.295  0.00  0.00           N
ATOM   1908  CA  TRP X 121      35.660  87.566  45.424  0.00  0.00           C
ATOM   1909  CB  TRP X 121      35.192  86.101  45.508  0.00  0.00           C
ATOM   1910  CG  TRP X 121      33.877  85.742  44.872  0.00  0.00           C
ATOM   1911  CD1 TRP X 121      32.715  85.528  45.531  0.00  0.00           C
ATOM   1912  NE1 TRP X 121      31.714  85.217  44.631  0.00  0.00           N
ATOM   1913  CE2 TRP X 121      32.178  85.230  43.335  0.00  0.00           C
ATOM   1914  CZ2 TRP X 121      31.558  85.011  42.095  0.00  0.00           C
ATOM   1915  CH2 TRP X 121      32.330  85.084  40.922  0.00  0.00           C
ATOM   1916  CZ3 TRP X 121      33.706  85.362  41.006  0.00  0.00           C
ATOM   1917  CE3 TRP X 121      34.318  85.568  42.258  0.00  0.00           C
ATOM   1918  CD2 TRP X 121      33.569  85.526  43.456  0.00  0.00           C
ATOM   1919  C   TRP X 121      35.688  88.073  43.982  0.00  0.00           C
ATOM   1920  O   TRP X 121      36.709  87.942  43.310  0.00  0.00           O
ATOM   1921  H   TRP X 121      33.855  88.396  46.226  0.00  0.00           H
ATOM   1922  HA  TRP X 121      36.694  87.581  45.767  0.00  0.00           H
ATOM   1923  HB2 TRP X 121      35.957  85.484  45.035  0.00  0.00           H
ATOM   1924  HB3 TRP X 121      35.159  85.808  46.556  0.00  0.00           H
ATOM   1925  HD1 TRP X 121      32.591  85.605  46.604  0.00  0.00           H
ATOM   1926  HE1 TRP X 121      30.744  85.046  44.900  0.00  0.00           H
ATOM   1927  HE3 TRP X 121      35.372  85.798  42.303  0.00  0.00           H
ATOM   1928  HZ2 TRP X 121      30.501  84.792  42.045  0.00  0.00           H
ATOM   1929  HZ3 TRP X 121      34.294  85.437  40.098  0.00  0.00           H
ATOM   1930  HH2 TRP X 121      31.866  84.931  39.957  0.00  0.00           H
ATOM   1931  N   PHE X 122      34.593  88.676  43.512  0.00  0.00           N
ATOM   1932  CA  PHE X 122      34.435  89.153  42.141  0.00  0.00           C
ATOM   1933  CB  PHE X 122      33.047  89.788  42.003  0.00  0.00           C
ATOM   1934  CG  PHE X 122      32.736  90.278  40.605  0.00  0.00           C
ATOM   1935  CD1 PHE X 122      32.977  91.621  40.256  0.00  0.00           C
ATOM   1936  CE1 PHE X 122      32.691  92.072  38.956  0.00  0.00           C
ATOM   1937  CZ  PHE X 122      32.170  91.182  38.002  0.00  0.00           C
ATOM   1938  CE2 PHE X 122      31.935  89.840  38.345  0.00  0.00           C
ATOM   1939  CD2 PHE X 122      32.217  89.387  39.646  0.00  0.00           C
ATOM   1940  C   PHE X 122      35.551  90.135  41.754  0.00  0.00           C
ATOM   1941  O   PHE X 122      35.726  91.181  42.385  0.00  0.00           O
ATOM   1942  H   PHE X 122      33.781  88.722  44.119  0.00  0.00           H
ATOM   1943  HA  PHE X 122      34.482  88.293  41.471  0.00  0.00           H
ATOM   1944  HB2 PHE X 122      32.292  89.053  42.289  0.00  0.00           H
ATOM   1945  HB3 PHE X 122      32.972  90.626  42.695  0.00  0.00           H
ATOM   1946  HD1 PHE X 122      33.390  92.308  40.983  0.00  0.00           H
ATOM   1947  HD2 PHE X 122      32.040  88.352  39.907  0.00  0.00           H
ATOM   1948  HE1 PHE X 122      32.885  93.101  38.686  0.00  0.00           H
ATOM   1949  HE2 PHE X 122      31.545  89.156  37.603  0.00  0.00           H
ATOM   1950  HZ  PHE X 122      31.958  91.524  36.998  0.00  0.00           H
ATOM   1951  N   GLY X 123      36.320  89.789  40.719  0.00  0.00           N
ATOM   1952  CA  GLY X 123      37.461  90.573  40.235  0.00  0.00           C
ATOM   1953  C   GLY X 123      38.739  90.478  41.081  0.00  0.00           C
ATOM   1954  O   GLY X 123      39.782  90.966  40.648  0.00  0.00           O
ATOM   1955  H   GLY X 123      36.134  88.907  40.266  0.00  0.00           H
ATOM   1956  HA2 GLY X 123      37.708  90.241  39.226  0.00  0.00           H
ATOM   1957  HA3 GLY X 123      37.175  91.623  40.181  0.00  0.00           H
ATOM   1958  N   HIE X 124      38.718  89.820  42.243  0.00  0.00           N
ATOM   1959  CA  HIE X 124      39.913  89.554  43.052  0.00  0.00           C
ATOM   1960  CB  HIE X 124      39.526  89.574  44.534  0.00  0.00           C
ATOM   1961  CG  HIE X 124      40.696  89.515  45.480  0.00  0.00           C
ATOM   1962  ND1 HIE X 124      41.566  88.432  45.656  0.00  0.00           N
ATOM   1963  CE1 HIE X 124      42.432  88.816  46.607  0.00  0.00           C
ATOM   1964  NE2 HIE X 124      42.156  90.062  47.023  0.00  0.00           N
ATOM   1965  CD2 HIE X 124      41.068  90.522  46.320  0.00  0.00           C
ATOM   1966  C   HIE X 124      40.527  88.222  42.610  0.00  0.00           C
ATOM   1967  O   HIE X 124      39.890  87.171  42.731  0.00  0.00           O
ATOM   1968  H   HIE X 124      37.849  89.392  42.543  0.00  0.00           H
ATOM   1969  HA  HIE X 124      40.646  90.347  42.895  0.00  0.00           H
ATOM   1970  HB2 HIE X 124      38.982  90.494  44.738  0.00  0.00           H
ATOM   1971  HB3 HIE X 124      38.849  88.751  44.747  0.00  0.00           H
ATOM   1972  HD2 HIE X 124      40.597  91.495  46.401  0.00  0.00           H
ATOM   1973  HE2 HIE X 124      42.693  90.585  47.707  0.00  0.00           H
ATOM   1974  HE1 HIE X 124      43.240  88.209  46.992  0.00  0.00           H
ATOM   1975  N   LEU X 125      41.727  88.252  42.020  0.00  0.00           N
ATOM   1976  CA  LEU X 125      42.239  87.106  41.252  0.00  0.00           C
ATOM   1977  CB  LEU X 125      43.426  87.565  40.385  0.00  0.00           C
ATOM   1978  CG  LEU X 125      43.981  86.478  39.442  0.00  0.00           C
ATOM   1979  CD1 LEU X 125      42.921  85.892  38.509  0.00  0.00           C
ATOM   1980  CD2 LEU X 125      45.093  87.067  38.571  0.00  0.00           C
ATOM   1981  C   LEU X 125      42.581  85.894  42.133  0.00  0.00           C
ATOM   1982  O   LEU X 125      42.240  84.760  41.780  0.00  0.00           O
ATOM   1983  H   LEU X 125      42.218  89.138  41.963  0.00  0.00           H
ATOM   1984  HA  LEU X 125      41.439  86.785  40.585  0.00  0.00           H
ATOM   1985  HB2 LEU X 125      43.112  88.418  39.783  0.00  0.00           H
ATOM   1986  HB3 LEU X 125      44.230  87.895  41.042  0.00  0.00           H
ATOM   1987  HG  LEU X 125      44.401  85.672  40.041  0.00  0.00           H
ATOM   1988 HD11 LEU X 125      43.391  85.195  37.822  0.00  0.00           H
ATOM   1989 HD12 LEU X 125      42.172  85.341  39.077  0.00  0.00           H
ATOM   1990 HD13 LEU X 125      42.434  86.683  37.940  0.00  0.00           H
ATOM   1991 HD21 LEU X 125      45.552  86.274  37.981  0.00  0.00           H
ATOM   1992 HD22 LEU X 125      44.682  87.823  37.902  0.00  0.00           H
ATOM   1993 HD23 LEU X 125      45.857  87.528  39.196  0.00  0.00           H
ATOM   1994  N   HIE X 126      43.199  86.123  43.297  0.00  0.00           N
ATOM   1995  CA  HIE X 126      43.457  85.068  44.281  0.00  0.00           C
ATOM   1996  CB  HIE X 126      44.412  85.584  45.369  0.00  0.00           C
ATOM   1997  CG  HIE X 126      44.774  84.576  46.434  0.00  0.00           C
ATOM   1998  ND1 HIE X 126      45.055  83.223  46.223  0.00  0.00           N
ATOM   1999  CE1 HIE X 126      45.380  82.722  47.428  0.00  0.00           C
ATOM   2000  NE2 HIE X 126      45.313  83.679  48.371  0.00  0.00           N
ATOM   2001  CD2 HIE X 126      44.941  84.856  47.759  0.00  0.00           C
ATOM   2002  C   HIE X 126      42.147  84.520  44.855  0.00  0.00           C
ATOM   2003  O   HIE X 126      41.928  83.314  44.787  0.00  0.00           O
ATOM   2004  H   HIE X 126      43.457  87.079  43.528  0.00  0.00           H
ATOM   2005  HA  HIE X 126      43.945  84.232  43.780  0.00  0.00           H
ATOM   2006  HB2 HIE X 126      45.337  85.912  44.894  0.00  0.00           H
ATOM   2007  HB3 HIE X 126      43.959  86.447  45.853  0.00  0.00           H
ATOM   2008  HD2 HIE X 126      44.815  85.822  48.230  0.00  0.00           H
ATOM   2009  HE2 HIE X 126      45.547  83.562  49.361  0.00  0.00           H
ATOM   2010  HE1 HIE X 126      45.673  81.694  47.612  0.00  0.00           H
ATOM   2011  N   ALA X 127      41.228  85.375  45.320  0.00  0.00           N
ATOM   2012  CA  ALA X 127      39.958  84.926  45.898  0.00  0.00           C
ATOM   2013  CB  ALA X 127      39.198  86.131  46.461  0.00  0.00           C
ATOM   2014  C   ALA X 127      39.087  84.147  44.895  0.00  0.00           C
ATOM   2015  O   ALA X 127      38.551  83.099  45.249  0.00  0.00           O
ATOM   2016  H   ALA X 127      41.423  86.371  45.305  0.00  0.00           H
ATOM   2017  HA  ALA X 127      40.181  84.249  46.724  0.00  0.00           H
ATOM   2018  HB1 ALA X 127      38.887  86.775  45.643  0.00  0.00           H
ATOM   2019  HB2 ALA X 127      38.312  85.789  46.998  0.00  0.00           H
ATOM   2020  HB3 ALA X 127      39.830  86.698  47.144  0.00  0.00           H
ATOM   2021  N   THR X 128      38.989  84.603  43.638  0.00  0.00           N
ATOM   2022  CA  THR X 128      38.223  83.913  42.580  0.00  0.00           C
ATOM   2023  CB  THR X 128      38.283  84.672  41.239  0.00  0.00           C
ATOM   2024  CG2 THR X 128      37.420  84.001  40.166  0.00  0.00           C
ATOM   2025  OG1 THR X 128      37.774  85.974  41.374  0.00  0.00           O
ATOM   2026  C   THR X 128      38.745  82.494  42.346  0.00  0.00           C
ATOM   2027  O   THR X 128      37.956  81.548  42.269  0.00  0.00           O
ATOM   2028  H   THR X 128      39.443  85.484  43.415  0.00  0.00           H
ATOM   2029  HA  THR X 128      37.181  83.846  42.890  0.00  0.00           H
ATOM   2030  HB  THR X 128      39.315  84.728  40.891  0.00  0.00           H
ATOM   2031 HG21 THR X 128      37.782  82.999  39.943  0.00  0.00           H
ATOM   2032 HG22 THR X 128      36.385  83.954  40.498  0.00  0.00           H
ATOM   2033 HG23 THR X 128      37.459  84.577  39.246  0.00  0.00           H
ATOM   2034  HG1 THR X 128      38.355  86.479  41.968  0.00  0.00           H
ATOM   2035  N   SER X 129      40.068  82.348  42.246  0.00  0.00           N
ATOM   2036  CA  SER X 129      40.739  81.089  41.898  0.00  0.00           C
ATOM   2037  CB  SER X 129      42.153  81.389  41.393  0.00  0.00           C
ATOM   2038  OG  SER X 129      42.137  82.399  40.399  0.00  0.00           O
ATOM   2039  C   SER X 129      40.786  80.118  43.083  0.00  0.00           C
ATOM   2040  O   SER X 129      40.502  78.928  42.938  0.00  0.00           O
ATOM   2041  H   SER X 129      40.649  83.170  42.349  0.00  0.00           H
ATOM   2042  HA  SER X 129      40.192  80.604  41.089  0.00  0.00           H
ATOM   2043  HB2 SER X 129      42.771  81.726  42.222  0.00  0.00           H
ATOM   2044  HB3 SER X 129      42.578  80.477  40.977  0.00  0.00           H
ATOM   2045  HG  SER X 129      42.250  83.261  40.841  0.00  0.00           H
ATOM   2046  N   LEU X 130      41.035  80.641  44.286  0.00  0.00           N
ATOM   2047  CA  LEU X 130      40.977  79.911  45.551  0.00  0.00           C
ATOM   2048  CB  LEU X 130      41.467  80.882  46.638  0.00  0.00           C
ATOM   2049  CG  LEU X 130      41.519  80.314  48.059  0.00  0.00           C
ATOM   2050  CD1 LEU X 130      42.499  79.155  48.192  0.00  0.00           C
ATOM   2051  CD2 LEU X 130      41.950  81.421  49.021  0.00  0.00           C
ATOM   2052  C   LEU X 130      39.562  79.373  45.831  0.00  0.00           C
ATOM   2053  O   LEU X 130      39.407  78.209  46.202  0.00  0.00           O
ATOM   2054  H   LEU X 130      41.302  81.620  44.332  0.00  0.00           H
ATOM   2055  HA  LEU X 130      41.657  79.060  45.493  0.00  0.00           H
ATOM   2056  HB2 LEU X 130      42.469  81.225  46.371  0.00  0.00           H
ATOM   2057  HB3 LEU X 130      40.807  81.751  46.647  0.00  0.00           H
ATOM   2058  HG  LEU X 130      40.526  79.974  48.343  0.00  0.00           H
ATOM   2059 HD11 LEU X 130      42.531  78.854  49.235  0.00  0.00           H
ATOM   2060 HD12 LEU X 130      42.166  78.306  47.595  0.00  0.00           H
ATOM   2061 HD13 LEU X 130      43.496  79.460  47.871  0.00  0.00           H
ATOM   2062 HD21 LEU X 130      41.215  82.223  48.999  0.00  0.00           H
ATOM   2063 HD22 LEU X 130      42.018  81.030  50.034  0.00  0.00           H
ATOM   2064 HD23 LEU X 130      42.921  81.818  48.728  0.00  0.00           H
ATOM   2065  N   ARG X 131      38.523  80.185  45.578  0.00  0.00           N
ATOM   2066  CA  ARG X 131      37.107  79.782  45.633  0.00  0.00           C
ATOM   2067  CB  ARG X 131      36.239  81.044  45.447  0.00  0.00           C
ATOM   2068  CG  ARG X 131      34.725  80.797  45.448  0.00  0.00           C
ATOM   2069  CD  ARG X 131      33.962  82.128  45.353  0.00  0.00           C
ATOM   2070  NE  ARG X 131      32.510  81.922  45.205  0.00  0.00           N
ATOM   2071  CZ  ARG X 131      31.818  81.869  44.082  0.00  0.00           C
ATOM   2072  NH1 ARG X 131      32.342  81.914  42.893  0.00  0.00           N
ATOM   2073  NH2 ARG X 131      30.530  81.749  44.129  0.00  0.00           N
ATOM   2074  C   ARG X 131      36.793  78.680  44.614  0.00  0.00           C
ATOM   2075  O   ARG X 131      36.146  77.700  44.975  0.00  0.00           O
ATOM   2076  H   ARG X 131      38.731  81.145  45.315  0.00  0.00           H
ATOM   2077  HA  ARG X 131      36.899  79.358  46.616  0.00  0.00           H
ATOM   2078  HB2 ARG X 131      36.471  81.739  46.256  0.00  0.00           H
ATOM   2079  HB3 ARG X 131      36.506  81.523  44.506  0.00  0.00           H
ATOM   2080  HG2 ARG X 131      34.459  80.172  44.594  0.00  0.00           H
ATOM   2081  HG3 ARG X 131      34.445  80.290  46.371  0.00  0.00           H
ATOM   2082  HD2 ARG X 131      34.148  82.709  46.258  0.00  0.00           H
ATOM   2083  HD3 ARG X 131      34.340  82.708  44.510  0.00  0.00           H
ATOM   2084  HE  ARG X 131      31.938  81.907  46.045  0.00  0.00           H
ATOM   2085 HH11 ARG X 131      33.345  81.995  42.769  0.00  0.00           H
ATOM   2086 HH12 ARG X 131      31.706  81.904  42.104  0.00  0.00           H
ATOM   2087 HH21 ARG X 131      30.060  81.684  45.022  0.00  0.00           H
ATOM   2088 HH22 ARG X 131      30.007  81.700  43.263  0.00  0.00           H
ATOM   2089  N   PHE X 132      37.299  78.792  43.382  0.00  0.00           N
ATOM   2090  CA  PHE X 132      37.139  77.769  42.340  0.00  0.00           C
ATOM   2091  CB  PHE X 132      37.722  78.302  41.020  0.00  0.00           C
ATOM   2092  CG  PHE X 132      37.545  77.398  39.813  0.00  0.00           C
ATOM   2093  CD1 PHE X 132      38.479  76.377  39.545  0.00  0.00           C
ATOM   2094  CE1 PHE X 132      38.356  75.591  38.386  0.00  0.00           C
ATOM   2095  CZ  PHE X 132      37.296  75.820  37.493  0.00  0.00           C
ATOM   2096  CE2 PHE X 132      36.348  76.820  37.769  0.00  0.00           C
ATOM   2097  CD2 PHE X 132      36.477  77.613  38.922  0.00  0.00           C
ATOM   2098  C   PHE X 132      37.755  76.419  42.752  0.00  0.00           C
ATOM   2099  O   PHE X 132      37.066  75.398  42.686  0.00  0.00           O
ATOM   2100  H   PHE X 132      37.808  79.636  43.152  0.00  0.00           H
ATOM   2101  HA  PHE X 132      36.072  77.596  42.187  0.00  0.00           H
ATOM   2102  HB2 PHE X 132      37.253  79.262  40.799  0.00  0.00           H
ATOM   2103  HB3 PHE X 132      38.786  78.490  41.145  0.00  0.00           H
ATOM   2104  HD1 PHE X 132      39.304  76.199  40.219  0.00  0.00           H
ATOM   2105  HD2 PHE X 132      35.765  78.403  39.107  0.00  0.00           H
ATOM   2106  HE1 PHE X 132      39.082  74.819  38.176  0.00  0.00           H
ATOM   2107  HE2 PHE X 132      35.528  76.988  37.087  0.00  0.00           H
ATOM   2108  HZ  PHE X 132      37.205  75.221  36.599  0.00  0.00           H
ATOM   2109  N   ARG X 133      39.006  76.405  43.252  0.00  0.00           N
ATOM   2110  CA  ARG X 133      39.652  75.185  43.779  0.00  0.00           C
ATOM   2111  CB  ARG X 133      41.153  75.430  44.098  0.00  0.00           C
ATOM   2112  CG  ARG X 133      41.793  74.288  44.925  0.00  0.00           C
ATOM   2113  CD  ARG X 133      43.287  73.988  44.678  0.00  0.00           C
ATOM   2114  NE  ARG X 133      44.238  75.084  44.962  0.00  0.00           N
ATOM   2115  CZ  ARG X 133      44.655  75.532  46.134  0.00  0.00           C
ATOM   2116  NH1 ARG X 133      44.131  75.222  47.280  0.00  0.00           N
ATOM   2117  NH2 ARG X 133      45.682  76.315  46.206  0.00  0.00           N
ATOM   2118  C   ARG X 133      38.862  74.602  44.957  0.00  0.00           C
ATOM   2119  O   ARG X 133      38.421  73.455  44.891  0.00  0.00           O
ATOM   2120  H   ARG X 133      39.523  77.282  43.269  0.00  0.00           H
ATOM   2121  HA  ARG X 133      39.601  74.423  43.002  0.00  0.00           H
ATOM   2122  HB2 ARG X 133      41.688  75.536  43.154  0.00  0.00           H
ATOM   2123  HB3 ARG X 133      41.265  76.362  44.655  0.00  0.00           H
ATOM   2124  HG2 ARG X 133      41.638  74.492  45.985  0.00  0.00           H
ATOM   2125  HG3 ARG X 133      41.267  73.360  44.694  0.00  0.00           H
ATOM   2126  HD2 ARG X 133      43.562  73.123  45.285  0.00  0.00           H
ATOM   2127  HD3 ARG X 133      43.406  73.699  43.632  0.00  0.00           H
ATOM   2128  HE  ARG X 133      44.754  75.454  44.180  0.00  0.00           H
ATOM   2129 HH11 ARG X 133      43.488  74.440  47.375  0.00  0.00           H
ATOM   2130 HH12 ARG X 133      44.592  75.604  48.102  0.00  0.00           H
ATOM   2131 HH21 ARG X 133      46.412  76.226  45.494  0.00  0.00           H
ATOM   2132 HH22 ARG X 133      45.962  76.608  47.137  0.00  0.00           H
ATOM   2133  N   LEU X 134      38.657  75.380  46.021  0.00  0.00           N
ATOM   2134  CA  LEU X 134      38.118  74.853  47.278  0.00  0.00           C
ATOM   2135  CB  LEU X 134      38.304  75.886  48.404  0.00  0.00           C
ATOM   2136  CG  LEU X 134      39.765  76.074  48.859  0.00  0.00           C
ATOM   2137  CD1 LEU X 134      39.831  77.212  49.874  0.00  0.00           C
ATOM   2138  CD2 LEU X 134      40.327  74.819  49.531  0.00  0.00           C
ATOM   2139  C   LEU X 134      36.657  74.395  47.179  0.00  0.00           C
ATOM   2140  O   LEU X 134      36.309  73.404  47.823  0.00  0.00           O
ATOM   2141  H   LEU X 134      38.999  76.336  45.997  0.00  0.00           H
ATOM   2142  HA  LEU X 134      38.683  73.956  47.531  0.00  0.00           H
ATOM   2143  HB2 LEU X 134      37.902  76.844  48.071  0.00  0.00           H
ATOM   2144  HB3 LEU X 134      37.720  75.567  49.269  0.00  0.00           H
ATOM   2145  HG  LEU X 134      40.392  76.330  48.005  0.00  0.00           H
ATOM   2146 HD11 LEU X 134      39.486  78.130  49.402  0.00  0.00           H
ATOM   2147 HD12 LEU X 134      39.209  76.989  50.740  0.00  0.00           H
ATOM   2148 HD13 LEU X 134      40.860  77.356  50.204  0.00  0.00           H
ATOM   2149 HD21 LEU X 134      40.410  74.008  48.811  0.00  0.00           H
ATOM   2150 HD22 LEU X 134      41.327  75.024  49.916  0.00  0.00           H
ATOM   2151 HD23 LEU X 134      39.683  74.512  50.353  0.00  0.00           H
ATOM   2152  N   LEU X 135      35.807  75.050  46.378  0.00  0.00           N
ATOM   2153  CA  LEU X 135      34.393  74.670  46.269  0.00  0.00           C
ATOM   2154  CB  LEU X 135      33.531  75.890  45.900  0.00  0.00           C
ATOM   2155  CG  LEU X 135      33.516  77.021  46.953  0.00  0.00           C
ATOM   2156  CD1 LEU X 135      32.548  78.120  46.518  0.00  0.00           C
ATOM   2157  CD2 LEU X 135      33.075  76.555  48.342  0.00  0.00           C
ATOM   2158  C   LEU X 135      34.161  73.463  45.346  0.00  0.00           C
ATOM   2159  O   LEU X 135      33.384  72.585  45.722  0.00  0.00           O
ATOM   2160  H   LEU X 135      36.133  75.869  45.872  0.00  0.00           H
ATOM   2161  HA  LEU X 135      34.058  74.329  47.249  0.00  0.00           H
ATOM   2162  HB2 LEU X 135      33.891  76.291  44.954  0.00  0.00           H
ATOM   2163  HB3 LEU X 135      32.506  75.550  45.747  0.00  0.00           H
ATOM   2164  HG  LEU X 135      34.512  77.454  47.042  0.00  0.00           H
ATOM   2165 HD11 LEU X 135      31.540  77.717  46.429  0.00  0.00           H
ATOM   2166 HD12 LEU X 135      32.546  78.929  47.248  0.00  0.00           H
ATOM   2167 HD13 LEU X 135      32.864  78.516  45.555  0.00  0.00           H
ATOM   2168 HD21 LEU X 135      32.102  76.070  48.285  0.00  0.00           H
ATOM   2169 HD22 LEU X 135      33.809  75.865  48.751  0.00  0.00           H
ATOM   2170 HD23 LEU X 135      33.004  77.408  49.017  0.00  0.00           H
ATOM   2171  N   ARG X 136      34.895  73.316  44.227  0.00  0.00           N
ATOM   2172  CA  ARG X 136      34.854  72.072  43.421  0.00  0.00           C
ATOM   2173  CB  ARG X 136      35.649  72.230  42.114  0.00  0.00           C
ATOM   2174  CG  ARG X 136      34.908  73.105  41.098  0.00  0.00           C
ATOM   2175  CD  ARG X 136      35.596  73.039  39.731  0.00  0.00           C
ATOM   2176  NE  ARG X 136      34.796  73.746  38.724  0.00  0.00           N
ATOM   2177  CZ  ARG X 136      34.880  73.642  37.416  0.00  0.00           C
ATOM   2178  NH1 ARG X 136      35.728  72.884  36.802  0.00  0.00           N
ATOM   2179  NH2 ARG X 136      34.086  74.346  36.677  0.00  0.00           N
ATOM   2180  C   ARG X 136      35.380  70.865  44.199  0.00  0.00           C
ATOM   2181  O   ARG X 136      34.830  69.764  44.108  0.00  0.00           O
ATOM   2182  H   ARG X 136      35.537  74.055  43.960  0.00  0.00           H
ATOM   2183  HA  ARG X 136      33.814  71.842  43.176  0.00  0.00           H
ATOM   2184  HB2 ARG X 136      36.635  72.651  42.320  0.00  0.00           H
ATOM   2185  HB3 ARG X 136      35.785  71.241  41.673  0.00  0.00           H
ATOM   2186  HG2 ARG X 136      33.885  72.739  40.993  0.00  0.00           H
ATOM   2187  HG3 ARG X 136      34.880  74.138  41.446  0.00  0.00           H
ATOM   2188  HD2 ARG X 136      36.587  73.493  39.801  0.00  0.00           H
ATOM   2189  HD3 ARG X 136      35.706  71.993  39.437  0.00  0.00           H
ATOM   2190  HE  ARG X 136      34.090  74.394  39.047  0.00  0.00           H
ATOM   2191 HH11 ARG X 136      36.364  72.288  37.316  0.00  0.00           H
ATOM   2192 HH12 ARG X 136      35.675  72.883  35.785  0.00  0.00           H
ATOM   2193 HH21 ARG X 136      33.358  74.864  37.138  0.00  0.00           H
ATOM   2194 HH22 ARG X 136      34.141  74.282  35.658  0.00  0.00           H
ATOM   2195  N   GLN X 137      36.406  71.075  45.020  0.00  0.00           N
ATOM   2196  CA  GLN X 137      36.921  70.077  45.959  0.00  0.00           C
ATOM   2197  CB  GLN X 137      38.264  70.610  46.465  0.00  0.00           C
ATOM   2198  CG  GLN X 137      39.033  69.644  47.374  0.00  0.00           C
ATOM   2199  CD  GLN X 137      40.282  70.300  47.949  0.00  0.00           C
ATOM   2200  OE1 GLN X 137      40.672  71.406  47.598  0.00  0.00           O
ATOM   2201  NE2 GLN X 137      40.946  69.664  48.882  0.00  0.00           N
ATOM   2202  C   GLN X 137      35.925  69.760  47.097  0.00  0.00           C
ATOM   2203  O   GLN X 137      35.923  68.644  47.606  0.00  0.00           O
ATOM   2204  H   GLN X 137      36.866  71.978  44.988  0.00  0.00           H
ATOM   2205  HA  GLN X 137      37.108  69.148  45.419  0.00  0.00           H
ATOM   2206  HB2 GLN X 137      38.896  70.831  45.603  0.00  0.00           H
ATOM   2207  HB3 GLN X 137      38.088  71.541  47.001  0.00  0.00           H
ATOM   2208  HG2 GLN X 137      38.403  69.337  48.207  0.00  0.00           H
ATOM   2209  HG3 GLN X 137      39.320  68.756  46.810  0.00  0.00           H
ATOM   2210 HE21 GLN X 137      41.704  70.162  49.331  0.00  0.00           H
ATOM   2211 HE22 GLN X 137      40.620  68.755  49.205  0.00  0.00           H
ATOM   2212  N   CYS X 138      35.022  70.687  47.439  0.00  0.00           N
ATOM   2213  CA  CYS X 138      33.919  70.487  48.392  0.00  0.00           C
ATOM   2214  CB  CYS X 138      33.709  71.810  49.149  0.00  0.00           C
ATOM   2215  SG  CYS X 138      32.881  71.541  50.742  0.00  0.00           S
ATOM   2216  C   CYS X 138      32.619  69.959  47.731  0.00  0.00           C
ATOM   2217  O   CYS X 138      31.569  69.910  48.375  0.00  0.00           O
ATOM   2218  H   CYS X 138      35.092  71.597  47.007  0.00  0.00           H
ATOM   2219  HA  CYS X 138      34.228  69.733  49.119  0.00  0.00           H
ATOM   2220  HB2 CYS X 138      34.678  72.261  49.358  0.00  0.00           H
ATOM   2221  HB3 CYS X 138      33.123  72.495  48.536  0.00  0.00           H
ATOM   2222  HG  CYS X 138      31.780  70.941  50.261  0.00  0.00           H
ATOM   2223  N   GLY X 139      32.660  69.597  46.441  0.00  0.00           N
ATOM   2224  CA  GLY X 139      31.524  69.041  45.693  0.00  0.00           C
ATOM   2225  C   GLY X 139      30.460  70.056  45.248  0.00  0.00           C
ATOM   2226  O   GLY X 139      29.346  69.649  44.919  0.00  0.00           O
ATOM   2227  H   GLY X 139      33.545  69.671  45.961  0.00  0.00           H
ATOM   2228  HA2 GLY X 139      31.904  68.552  44.798  0.00  0.00           H
ATOM   2229  HA3 GLY X 139      31.032  68.285  46.306  0.00  0.00           H
ATOM   2230  N   LEU X 140      30.771  71.357  45.248  0.00  0.00           N
ATOM   2231  CA  LEU X 140      29.819  72.453  45.016  0.00  0.00           C
ATOM   2232  CB  LEU X 140      29.914  73.455  46.186  0.00  0.00           C
ATOM   2233  CG  LEU X 140      29.531  72.855  47.556  0.00  0.00           C
ATOM   2234  CD1 LEU X 140      29.937  73.798  48.687  0.00  0.00           C
ATOM   2235  CD2 LEU X 140      28.029  72.587  47.669  0.00  0.00           C
ATOM   2236  C   LEU X 140      30.020  73.123  43.643  0.00  0.00           C
ATOM   2237  O   LEU X 140      31.139  73.217  43.131  0.00  0.00           O
ATOM   2238  H   LEU X 140      31.723  71.620  45.478  0.00  0.00           H
ATOM   2239  HA  LEU X 140      28.810  72.044  45.012  0.00  0.00           H
ATOM   2240  HB2 LEU X 140      30.939  73.821  46.236  0.00  0.00           H
ATOM   2241  HB3 LEU X 140      29.264  74.307  45.981  0.00  0.00           H
ATOM   2242  HG  LEU X 140      30.061  71.920  47.710  0.00  0.00           H
ATOM   2243 HD11 LEU X 140      31.012  73.971  48.651  0.00  0.00           H
ATOM   2244 HD12 LEU X 140      29.408  74.742  48.589  0.00  0.00           H
ATOM   2245 HD13 LEU X 140      29.697  73.337  49.646  0.00  0.00           H
ATOM   2246 HD21 LEU X 140      27.798  72.203  48.663  0.00  0.00           H
ATOM   2247 HD22 LEU X 140      27.466  73.505  47.496  0.00  0.00           H
ATOM   2248 HD23 LEU X 140      27.729  71.836  46.941  0.00  0.00           H
ATOM   2249  N   PHE X 141      28.925  73.580  43.028  0.00  0.00           N
ATOM   2250  CA  PHE X 141      28.914  74.046  41.637  0.00  0.00           C
ATOM   2251  CB  PHE X 141      27.486  73.964  41.073  0.00  0.00           C
ATOM   2252  CG  PHE X 141      27.347  74.544  39.675  0.00  0.00           C
ATOM   2253  CD1 PHE X 141      26.480  75.631  39.451  0.00  0.00           C
ATOM   2254  CE1 PHE X 141      26.419  76.239  38.185  0.00  0.00           C
ATOM   2255  CZ  PHE X 141      27.229  75.769  37.139  0.00  0.00           C
ATOM   2256  CE2 PHE X 141      28.089  74.679  37.353  0.00  0.00           C
ATOM   2257  CD2 PHE X 141      28.138  74.058  38.614  0.00  0.00           C
ATOM   2258  C   PHE X 141      29.502  75.456  41.442  0.00  0.00           C
ATOM   2259  O   PHE X 141      28.846  76.467  41.702  0.00  0.00           O
ATOM   2260  H   PHE X 141      28.030  73.462  43.494  0.00  0.00           H
ATOM   2261  HA  PHE X 141      29.526  73.357  41.054  0.00  0.00           H
ATOM   2262  HB2 PHE X 141      27.156  72.925  41.066  0.00  0.00           H
ATOM   2263  HB3 PHE X 141      26.827  74.513  41.745  0.00  0.00           H
ATOM   2264  HD1 PHE X 141      25.874  76.019  40.259  0.00  0.00           H
ATOM   2265  HD2 PHE X 141      28.800  73.220  38.772  0.00  0.00           H
ATOM   2266  HE1 PHE X 141      25.756  77.079  38.022  0.00  0.00           H
ATOM   2267  HE2 PHE X 141      28.709  74.322  36.542  0.00  0.00           H
ATOM   2268  HZ  PHE X 141      27.188  76.247  36.170  0.00  0.00           H
ATOM   2269  N   ILE X 142      30.712  75.514  40.876  0.00  0.00           N
ATOM   2270  CA  ILE X 142      31.333  76.730  40.326  0.00  0.00           C
ATOM   2271  CB  ILE X 142      32.547  77.173  41.180  0.00  0.00           C
ATOM   2272  CG2 ILE X 142      33.125  78.490  40.632  0.00  0.00           C
ATOM   2273  CG1 ILE X 142      32.248  77.315  42.690  0.00  0.00           C
ATOM   2274  CD1 ILE X 142      31.234  78.403  43.063  0.00  0.00           C
ATOM   2275  C   ILE X 142      31.761  76.451  38.871  0.00  0.00           C
ATOM   2276  O   ILE X 142      32.613  75.581  38.674  0.00  0.00           O
ATOM   2277  H   ILE X 142      31.213  74.646  40.762  0.00  0.00           H
ATOM   2278  HA  ILE X 142      30.609  77.540  40.340  0.00  0.00           H
ATOM   2279  HB  ILE X 142      33.323  76.410  41.089  0.00  0.00           H
ATOM   2280 HG12 ILE X 142      31.897  76.361  43.083  0.00  0.00           H
ATOM   2281 HG13 ILE X 142      33.184  77.548  43.198  0.00  0.00           H
ATOM   2282 HG21 ILE X 142      32.353  79.260  40.609  0.00  0.00           H
ATOM   2283 HG22 ILE X 142      33.950  78.830  41.258  0.00  0.00           H
ATOM   2284 HG23 ILE X 142      33.498  78.350  39.617  0.00  0.00           H
ATOM   2285 HD11 ILE X 142      30.997  78.342  44.124  0.00  0.00           H
ATOM   2286 HD12 ILE X 142      31.654  79.379  42.849  0.00  0.00           H
ATOM   2287 HD13 ILE X 142      30.313  78.289  42.503  0.00  0.00           H
ATOM   2288  N   PRO X 143      31.222  77.138  37.846  0.00  0.00           N
ATOM   2289  CD  PRO X 143      30.093  78.054  37.933  0.00  0.00           C
ATOM   2290  CG  PRO X 143      29.827  78.546  36.510  0.00  0.00           C
ATOM   2291  CB  PRO X 143      30.438  77.453  35.634  0.00  0.00           C
ATOM   2292  CA  PRO X 143      31.655  77.003  36.449  0.00  0.00           C
ATOM   2293  C   PRO X 143      32.890  77.870  36.138  0.00  0.00           C
ATOM   2294  O   PRO X 143      33.186  78.820  36.862  0.00  0.00           O
ATOM   2295  HA  PRO X 143      31.875  75.963  36.207  0.00  0.00           H
ATOM   2296  HB2 PRO X 143      30.709  77.826  34.646  0.00  0.00           H
ATOM   2297  HB3 PRO X 143      29.735  76.624  35.544  0.00  0.00           H
ATOM   2298  HG2 PRO X 143      30.355  79.487  36.349  0.00  0.00           H
ATOM   2299  HG3 PRO X 143      28.761  78.667  36.317  0.00  0.00           H
ATOM   2300  HD2 PRO X 143      30.323  78.902  38.580  0.00  0.00           H
ATOM   2301  HD3 PRO X 143      29.218  77.521  38.308  0.00  0.00           H
ATOM   2302  N   GLN X 144      33.571  77.626  35.010  0.00  0.00           N
ATOM   2303  CA  GLN X 144      34.651  78.503  34.505  0.00  0.00           C
ATOM   2304  CB  GLN X 144      35.282  77.884  33.243  0.00  0.00           C
ATOM   2305  CG  GLN X 144      34.289  77.758  32.069  0.00  0.00           C
ATOM   2306  CD  GLN X 144      34.945  77.454  30.726  0.00  0.00           C
ATOM   2307  OE1 GLN X 144      36.154  77.356  30.571  0.00  0.00           O
ATOM   2308  NE2 GLN X 144      34.157  77.319  29.689  0.00  0.00           N
ATOM   2309  C   GLN X 144      34.231  79.969  34.227  0.00  0.00           C
ATOM   2310  O   GLN X 144      35.084  80.837  34.050  0.00  0.00           O
ATOM   2311  H   GLN X 144      33.379  76.766  34.498  0.00  0.00           H
ATOM   2312  HA  GLN X 144      35.428  78.549  35.270  0.00  0.00           H
ATOM   2313  HB2 GLN X 144      36.117  78.517  32.938  0.00  0.00           H
ATOM   2314  HB3 GLN X 144      35.680  76.898  33.483  0.00  0.00           H
ATOM   2315  HG2 GLN X 144      33.565  76.974  32.287  0.00  0.00           H
ATOM   2316  HG3 GLN X 144      33.740  78.690  31.948  0.00  0.00           H
ATOM   2317 HE21 GLN X 144      34.579  77.280  28.766  0.00  0.00           H
ATOM   2318 HE22 GLN X 144      33.150  77.426  29.786  0.00  0.00           H
ATOM   2319  N   ASP X 145      32.925  80.261  34.199  0.00  0.00           N
ATOM   2320  CA  ASP X 145      32.343  81.585  33.917  0.00  0.00           C
ATOM   2321  CB  ASP X 145      30.813  81.445  34.022  0.00  0.00           C
ATOM   2322  CG  ASP X 145      30.051  82.474  33.186  0.00  0.00           C
ATOM   2323  OD1 ASP X 145      29.840  82.207  31.977  0.00  0.00           O
ATOM   2324  OD2 ASP X 145      29.593  83.499  33.740  0.00  0.00           O
ATOM   2325  C   ASP X 145      32.864  82.694  34.859  0.00  0.00           C
ATOM   2326  O   ASP X 145      32.965  83.857  34.462  0.00  0.00           O
ATOM   2327  H   ASP X 145      32.285  79.503  34.367  0.00  0.00           H
ATOM   2328  HA  ASP X 145      32.603  81.863  32.895  0.00  0.00           H
ATOM   2329  HB2 ASP X 145      30.518  80.454  33.673  0.00  0.00           H
ATOM   2330  HB3 ASP X 145      30.512  81.525  35.068  0.00  0.00           H
ATOM   2331  N   VAL X 146      33.286  82.325  36.077  0.00  0.00           N
ATOM   2332  CA  VAL X 146      33.852  83.231  37.097  0.00  0.00           C
ATOM   2333  CB  VAL X 146      34.082  82.494  38.434  0.00  0.00           C
ATOM   2334  CG1 VAL X 146      32.783  81.879  38.968  0.00  0.00           C
ATOM   2335  CG2 VAL X 146      35.155  81.398  38.356  0.00  0.00           C
ATOM   2336  C   VAL X 146      35.147  83.939  36.671  0.00  0.00           C
ATOM   2337  O   VAL X 146      35.541  84.917  37.303  0.00  0.00           O
ATOM   2338  H   VAL X 146      33.200  81.346  36.320  0.00  0.00           H
ATOM   2339  HA  VAL X 146      33.123  84.019  37.282  0.00  0.00           H
ATOM   2340  HB  VAL X 146      34.416  83.225  39.168  0.00  0.00           H
ATOM   2341 HG11 VAL X 146      32.943  81.521  39.984  0.00  0.00           H
ATOM   2342 HG12 VAL X 146      31.994  82.631  38.983  0.00  0.00           H
ATOM   2343 HG13 VAL X 146      32.466  81.043  38.345  0.00  0.00           H
ATOM   2344 HG21 VAL X 146      36.121  81.831  38.097  0.00  0.00           H
ATOM   2345 HG22 VAL X 146      35.250  80.908  39.325  0.00  0.00           H
ATOM   2346 HG23 VAL X 146      34.890  80.653  37.608  0.00  0.00           H
ATOM   2347  N   PHE X 147      35.814  83.478  35.606  0.00  0.00           N
ATOM   2348  CA  PHE X 147      37.054  84.081  35.101  0.00  0.00           C
ATOM   2349  CB  PHE X 147      38.022  82.967  34.677  0.00  0.00           C
ATOM   2350  CG  PHE X 147      38.415  82.031  35.809  0.00  0.00           C
ATOM   2351  CD1 PHE X 147      39.145  82.522  36.910  0.00  0.00           C
ATOM   2352  CE1 PHE X 147      39.505  81.662  37.964  0.00  0.00           C
ATOM   2353  CZ  PHE X 147      39.140  80.306  37.921  0.00  0.00           C
ATOM   2354  CE2 PHE X 147      38.412  79.811  36.825  0.00  0.00           C
ATOM   2355  CD2 PHE X 147      38.050  80.671  35.771  0.00  0.00           C
ATOM   2356  C   PHE X 147      36.840  85.134  33.994  0.00  0.00           C
ATOM   2357  O   PHE X 147      37.778  85.855  33.646  0.00  0.00           O
ATOM   2358  H   PHE X 147      35.466  82.643  35.148  0.00  0.00           H
ATOM   2359  HA  PHE X 147      37.528  84.612  35.926  0.00  0.00           H
ATOM   2360  HB2 PHE X 147      37.570  82.395  33.866  0.00  0.00           H
ATOM   2361  HB3 PHE X 147      38.934  83.424  34.289  0.00  0.00           H
ATOM   2362  HD1 PHE X 147      39.437  83.562  36.948  0.00  0.00           H
ATOM   2363  HD2 PHE X 147      37.493  80.283  34.931  0.00  0.00           H
ATOM   2364  HE1 PHE X 147      40.077  82.041  38.799  0.00  0.00           H
ATOM   2365  HE2 PHE X 147      38.138  78.767  36.792  0.00  0.00           H
ATOM   2366  HZ  PHE X 147      39.426  79.641  38.723  0.00  0.00           H
ATOM   2367  N   LYS X 148      35.618  85.283  33.460  0.00  0.00           N
ATOM   2368  CA  LYS X 148      35.311  86.235  32.371  0.00  0.00           C
ATOM   2369  CB  LYS X 148      33.882  86.000  31.858  0.00  0.00           C
ATOM   2370  CG  LYS X 148      33.757  84.703  31.045  0.00  0.00           C
ATOM   2371  CD  LYS X 148      32.291  84.473  30.664  0.00  0.00           C
ATOM   2372  CE  LYS X 148      32.147  83.297  29.697  0.00  0.00           C
ATOM   2373  NZ  LYS X 148      30.718  83.003  29.459  0.00  0.00           N
ATOM   2374  C   LYS X 148      35.513  87.707  32.756  0.00  0.00           C
ATOM   2375  O   LYS X 148      35.810  88.519  31.880  0.00  0.00           O
ATOM   2376  H   LYS X 148      34.865  84.706  33.821  0.00  0.00           H
ATOM   2377  HA  LYS X 148      36.000  86.056  31.544  0.00  0.00           H
ATOM   2378  HB2 LYS X 148      33.192  85.971  32.700  0.00  0.00           H
ATOM   2379  HB3 LYS X 148      33.594  86.833  31.214  0.00  0.00           H
ATOM   2380  HG2 LYS X 148      34.362  84.787  30.141  0.00  0.00           H
ATOM   2381  HG3 LYS X 148      34.108  83.855  31.634  0.00  0.00           H
ATOM   2382  HD2 LYS X 148      31.724  84.269  31.573  0.00  0.00           H
ATOM   2383  HD3 LYS X 148      31.889  85.371  30.192  0.00  0.00           H
ATOM   2384  HE2 LYS X 148      32.636  83.555  28.753  0.00  0.00           H
ATOM   2385  HE3 LYS X 148      32.642  82.419  30.117  0.00  0.00           H
ATOM   2386  HZ1 LYS X 148      30.600  82.308  28.727  0.00  0.00           H
ATOM   2387  HZ2 LYS X 148      30.276  82.681  30.317  0.00  0.00           H
ATOM   2388  HZ3 LYS X 148      30.218  83.840  29.165  0.00  0.00           H
ATOM   2389  N   THR X 149      35.437  88.065  34.041  0.00  0.00           N
ATOM   2390  CA  THR X 149      35.730  89.432  34.526  0.00  0.00           C
ATOM   2391  CB  THR X 149      35.238  89.624  35.975  0.00  0.00           C
ATOM   2392  CG2 THR X 149      36.001  88.807  37.015  0.00  0.00           C
ATOM   2393  OG1 THR X 149      35.315  90.976  36.365  0.00  0.00           O
ATOM   2394  C   THR X 149      37.192  89.869  34.348  0.00  0.00           C
ATOM   2395  O   THR X 149      37.477  91.064  34.391  0.00  0.00           O
ATOM   2396  H   THR X 149      35.069  87.381  34.695  0.00  0.00           H
ATOM   2397  HA  THR X 149      35.158  90.126  33.917  0.00  0.00           H
ATOM   2398  HB  THR X 149      34.189  89.327  36.013  0.00  0.00           H
ATOM   2399 HG21 THR X 149      35.538  88.956  37.990  0.00  0.00           H
ATOM   2400 HG22 THR X 149      35.950  87.746  36.769  0.00  0.00           H
ATOM   2401 HG23 THR X 149      37.042  89.125  37.058  0.00  0.00           H
ATOM   2402  HG1 THR X 149      36.239  91.174  36.617  0.00  0.00           H
ATOM   2403  N   PHE X 150      38.129  88.946  34.098  0.00  0.00           N
ATOM   2404  CA  PHE X 150      39.554  89.272  33.946  0.00  0.00           C
ATOM   2405  CB  PHE X 150      40.389  88.176  34.624  0.00  0.00           C
ATOM   2406  CG  PHE X 150      40.128  88.056  36.115  0.00  0.00           C
ATOM   2407  CD1 PHE X 150      40.803  88.893  37.023  0.00  0.00           C
ATOM   2408  CE1 PHE X 150      40.529  88.811  38.399  0.00  0.00           C
ATOM   2409  CZ  PHE X 150      39.563  87.907  38.873  0.00  0.00           C
ATOM   2410  CE2 PHE X 150      38.879  87.080  37.969  0.00  0.00           C
ATOM   2411  CD2 PHE X 150      39.170  87.147  36.597  0.00  0.00           C
ATOM   2412  C   PHE X 150      39.991  89.517  32.489  0.00  0.00           C
ATOM   2413  O   PHE X 150      40.978  90.224  32.265  0.00  0.00           O
ATOM   2414  H   PHE X 150      37.857  87.971  34.063  0.00  0.00           H
ATOM   2415  HA  PHE X 150      39.760  90.201  34.482  0.00  0.00           H
ATOM   2416  HB2 PHE X 150      40.182  87.219  34.143  0.00  0.00           H
ATOM   2417  HB3 PHE X 150      41.446  88.395  34.476  0.00  0.00           H
ATOM   2418  HD1 PHE X 150      41.525  89.609  36.666  0.00  0.00           H
ATOM   2419  HD2 PHE X 150      38.633  86.519  35.909  0.00  0.00           H
ATOM   2420  HE1 PHE X 150      41.050  89.458  39.090  0.00  0.00           H
ATOM   2421  HE2 PHE X 150      38.110  86.413  38.326  0.00  0.00           H
ATOM   2422  HZ  PHE X 150      39.334  87.854  39.928  0.00  0.00           H
ATOM   2423  N   GLN X 151      39.272  88.973  31.499  0.00  0.00           N
ATOM   2424  CA  GLN X 151      39.597  89.148  30.076  0.00  0.00           C
ATOM   2425  CB  GLN X 151      39.133  87.939  29.242  0.00  0.00           C
ATOM   2426  CG  GLN X 151      39.948  86.672  29.543  0.00  0.00           C
ATOM   2427  CD  GLN X 151      39.823  85.606  28.455  0.00  0.00           C
ATOM   2428  OE1 GLN X 151      38.771  85.360  27.873  0.00  0.00           O
ATOM   2429  NE2 GLN X 151      40.905  84.927  28.144  0.00  0.00           N
ATOM   2430  C   GLN X 151      39.047  90.464  29.502  0.00  0.00           C
ATOM   2431  O   GLN X 151      37.968  90.926  29.874  0.00  0.00           O
ATOM   2432  H   GLN X 151      38.416  88.490  31.732  0.00  0.00           H
ATOM   2433  HA  GLN X 151      40.682  89.203  29.983  0.00  0.00           H
ATOM   2434  HB2 GLN X 151      38.074  87.747  29.421  0.00  0.00           H
ATOM   2435  HB3 GLN X 151      39.266  88.185  28.187  0.00  0.00           H
ATOM   2436  HG2 GLN X 151      40.999  86.950  29.625  0.00  0.00           H
ATOM   2437  HG3 GLN X 151      39.633  86.247  30.496  0.00  0.00           H
ATOM   2438 HE21 GLN X 151      40.865  84.273  27.366  0.00  0.00           H
ATOM   2439 HE22 GLN X 151      41.763  85.079  28.649  0.00  0.00           H
ATOM   2440  N   ASN X 152      39.793  91.059  28.571  0.00  0.00           N
ATOM   2441  CA  ASN X 152      39.426  92.277  27.848  0.00  0.00           C
ATOM   2442  CB  ASN X 152      40.715  92.908  27.284  0.00  0.00           C
ATOM   2443  CG  ASN X 152      41.347  92.182  26.101  0.00  0.00           C
ATOM   2444  OD1 ASN X 152      40.813  91.244  25.528  0.00  0.00           O
ATOM   2445  ND2 ASN X 152      42.485  92.652  25.654  0.00  0.00           N
ATOM   2446  C   ASN X 152      38.351  92.017  26.770  0.00  0.00           C
ATOM   2447  O   ASN X 152      37.986  90.868  26.499  0.00  0.00           O
ATOM   2448  H   ASN X 152      40.641  90.584  28.277  0.00  0.00           H
ATOM   2449  HA  ASN X 152      38.996  92.981  28.564  0.00  0.00           H
ATOM   2450  HB2 ASN X 152      40.493  93.924  26.965  0.00  0.00           H
ATOM   2451  HB3 ASN X 152      41.457  92.977  28.081  0.00  0.00           H
ATOM   2452 HD21 ASN X 152      42.932  92.172  24.884  0.00  0.00           H
ATOM   2453 HD22 ASN X 152      42.933  93.445  26.103  0.00  0.00           H
ATOM   2454  N   LYS X 153      37.864  93.072  26.103  0.00  0.00           N
ATOM   2455  CA  LYS X 153      36.836  92.938  25.052  0.00  0.00           C
ATOM   2456  CB  LYS X 153      36.236  94.311  24.718  0.00  0.00           C
ATOM   2457  CG  LYS X 153      35.357  94.815  25.873  0.00  0.00           C
ATOM   2458  CD  LYS X 153      34.683  96.137  25.501  0.00  0.00           C
ATOM   2459  CE  LYS X 153      33.833  96.643  26.672  0.00  0.00           C
ATOM   2460  NZ  LYS X 153      33.803  98.119  26.683  0.00  0.00           N
ATOM   2461  C   LYS X 153      37.310  92.209  23.786  0.00  0.00           C
ATOM   2462  O   LYS X 153      36.467  91.672  23.068  0.00  0.00           O
ATOM   2463  H   LYS X 153      38.192  94.001  26.345  0.00  0.00           H
ATOM   2464  HA  LYS X 153      36.035  92.312  25.449  0.00  0.00           H
ATOM   2465  HB2 LYS X 153      37.035  95.026  24.514  0.00  0.00           H
ATOM   2466  HB3 LYS X 153      35.615  94.222  23.825  0.00  0.00           H
ATOM   2467  HG2 LYS X 153      34.592  94.074  26.100  0.00  0.00           H
ATOM   2468  HG3 LYS X 153      35.974  94.967  26.760  0.00  0.00           H
ATOM   2469  HD2 LYS X 153      35.462  96.863  25.261  0.00  0.00           H
ATOM   2470  HD3 LYS X 153      34.047  96.004  24.625  0.00  0.00           H
ATOM   2471  HE2 LYS X 153      32.823  96.232  26.593  0.00  0.00           H
ATOM   2472  HE3 LYS X 153      34.275  96.293  27.610  0.00  0.00           H
ATOM   2473  HZ1 LYS X 153      33.132  98.486  27.352  0.00  0.00           H
ATOM   2474  HZ2 LYS X 153      34.728  98.465  26.933  0.00  0.00           H
ATOM   2475  HZ3 LYS X 153      33.542  98.483  25.768  0.00  0.00           H
ATOM   2476  N   THR X 154      38.619  92.110  23.537  0.00  0.00           N
ATOM   2477  CA  THR X 154      39.214  91.269  22.471  0.00  0.00           C
ATOM   2478  CB  THR X 154      40.692  91.655  22.228  0.00  0.00           C
ATOM   2479  CG2 THR X 154      41.329  90.982  21.011  0.00  0.00           C
ATOM   2480  OG1 THR X 154      40.805  93.043  21.971  0.00  0.00           O
ATOM   2481  C   THR X 154      39.082  89.761  22.768  0.00  0.00           C
ATOM   2482  O   THR X 154      39.190  88.945  21.847  0.00  0.00           O
ATOM   2483  H   THR X 154      39.245  92.611  24.156  0.00  0.00           H
ATOM   2484  HA  THR X 154      38.669  91.457  21.546  0.00  0.00           H
ATOM   2485  HB  THR X 154      41.286  91.413  23.106  0.00  0.00           H
ATOM   2486 HG21 THR X 154      42.307  91.424  20.815  0.00  0.00           H
ATOM   2487 HG22 THR X 154      41.479  89.922  21.207  0.00  0.00           H
ATOM   2488 HG23 THR X 154      40.694  91.103  20.134  0.00  0.00           H
ATOM   2489  HG1 THR X 154      40.587  93.503  22.811  0.00  0.00           H
ATOM   2490  N   GLY X 155      38.793  89.382  24.020  0.00  0.00           N
ATOM   2491  CA  GLY X 155      38.670  87.992  24.478  0.00  0.00           C
ATOM   2492  C   GLY X 155      39.976  87.419  25.037  0.00  0.00           C
ATOM   2493  O   GLY X 155      40.234  86.224  24.888  0.00  0.00           O
ATOM   2494  H   GLY X 155      38.711  90.104  24.729  0.00  0.00           H
ATOM   2495  HA2 GLY X 155      37.922  87.950  25.268  0.00  0.00           H
ATOM   2496  HA3 GLY X 155      38.332  87.355  23.661  0.00  0.00           H
ATOM   2497  N   GLU X 156      40.843  88.267  25.603  0.00  0.00           N
ATOM   2498  CA  GLU X 156      42.217  87.921  25.991  0.00  0.00           C
ATOM   2499  CB  GLU X 156      43.201  88.415  24.907  0.00  0.00           C
ATOM   2500  CG  GLU X 156      42.836  87.947  23.486  0.00  0.00           C
ATOM   2501  CD  GLU X 156      43.952  88.168  22.457  0.00  0.00           C
ATOM   2502  OE1 GLU X 156      44.373  87.166  21.830  0.00  0.00           O
ATOM   2503  OE2 GLU X 156      44.406  89.316  22.229  0.00  0.00           O
ATOM   2504  C   GLU X 156      42.590  88.493  27.375  0.00  0.00           C
ATOM   2505  O   GLU X 156      42.023  89.491  27.822  0.00  0.00           O
ATOM   2506  H   GLU X 156      40.589  89.247  25.678  0.00  0.00           H
ATOM   2507  HA  GLU X 156      42.300  86.836  26.058  0.00  0.00           H
ATOM   2508  HB2 GLU X 156      43.214  89.503  24.918  0.00  0.00           H
ATOM   2509  HB3 GLU X 156      44.198  88.051  25.153  0.00  0.00           H
ATOM   2510  HG2 GLU X 156      42.606  86.880  23.525  0.00  0.00           H
ATOM   2511  HG3 GLU X 156      41.942  88.472  23.147  0.00  0.00           H
ATOM   2512  N   PHE X 157      43.544  87.880  28.083  0.00  0.00           N
ATOM   2513  CA  PHE X 157      44.043  88.399  29.370  0.00  0.00           C
ATOM   2514  CB  PHE X 157      44.740  87.279  30.155  0.00  0.00           C
ATOM   2515  CG  PHE X 157      43.815  86.161  30.604  0.00  0.00           C
ATOM   2516  CD1 PHE X 157      42.938  86.365  31.688  0.00  0.00           C
ATOM   2517  CE1 PHE X 157      42.073  85.336  32.102  0.00  0.00           C
ATOM   2518  CZ  PHE X 157      42.082  84.099  31.436  0.00  0.00           C
ATOM   2519  CE2 PHE X 157      42.962  83.888  30.361  0.00  0.00           C
ATOM   2520  CD2 PHE X 157      43.827  84.916  29.945  0.00  0.00           C
ATOM   2521  C   PHE X 157      44.965  89.621  29.180  0.00  0.00           C
ATOM   2522  O   PHE X 157      45.748  89.662  28.229  0.00  0.00           O
ATOM   2523  H   PHE X 157      43.981  87.051  27.691  0.00  0.00           H
ATOM   2524  HA  PHE X 157      43.188  88.732  29.960  0.00  0.00           H
ATOM   2525  HB2 PHE X 157      45.545  86.865  29.545  0.00  0.00           H
ATOM   2526  HB3 PHE X 157      45.199  87.712  31.044  0.00  0.00           H
ATOM   2527  HD1 PHE X 157      42.927  87.316  32.202  0.00  0.00           H
ATOM   2528  HD2 PHE X 157      44.504  84.748  29.119  0.00  0.00           H
ATOM   2529  HE1 PHE X 157      41.398  85.495  32.932  0.00  0.00           H
ATOM   2530  HE2 PHE X 157      42.967  82.936  29.849  0.00  0.00           H
ATOM   2531  HZ  PHE X 157      41.411  83.311  31.749  0.00  0.00           H
ATOM   2532  N   ASP X 158      44.895  90.609  30.080  0.00  0.00           N
ATOM   2533  CA  ASP X 158      45.609  91.898  29.978  0.00  0.00           C
ATOM   2534  CB  ASP X 158      44.597  93.039  30.172  0.00  0.00           C
ATOM   2535  CG  ASP X 158      45.187  94.411  29.841  0.00  0.00           C
ATOM   2536  OD1 ASP X 158      45.754  95.075  30.741  0.00  0.00           O
ATOM   2537  OD2 ASP X 158      45.069  94.856  28.675  0.00  0.00           O
ATOM   2538  C   ASP X 158      46.790  92.013  30.964  0.00  0.00           C
ATOM   2539  O   ASP X 158      46.716  91.542  32.102  0.00  0.00           O
ATOM   2540  H   ASP X 158      44.272  90.497  30.864  0.00  0.00           H
ATOM   2541  HA  ASP X 158      46.016  91.994  28.970  0.00  0.00           H
ATOM   2542  HB2 ASP X 158      43.736  92.866  29.522  0.00  0.00           H
ATOM   2543  HB3 ASP X 158      44.242  93.036  31.205  0.00  0.00           H
ATOM   2544  N   MET X 159      47.878  92.683  30.563  0.00  0.00           N
ATOM   2545  CA  MET X 159      49.130  92.731  31.336  0.00  0.00           C
ATOM   2546  CB  MET X 159      50.262  93.363  30.512  0.00  0.00           C
ATOM   2547  CG  MET X 159      50.682  92.504  29.315  0.00  0.00           C
ATOM   2548  SD  MET X 159      52.042  93.251  28.378  0.00  0.00           S
ATOM   2549  CE  MET X 159      52.360  91.949  27.162  0.00  0.00           C
ATOM   2550  C   MET X 159      49.018  93.442  32.694  0.00  0.00           C
ATOM   2551  O   MET X 159      49.872  93.216  33.555  0.00  0.00           O
ATOM   2552  H   MET X 159      47.874  93.121  29.646  0.00  0.00           H
ATOM   2553  HA  MET X 159      49.420  91.703  31.557  0.00  0.00           H
ATOM   2554  HB2 MET X 159      49.961  94.353  30.169  0.00  0.00           H
ATOM   2555  HB3 MET X 159      51.137  93.485  31.153  0.00  0.00           H
ATOM   2556  HG2 MET X 159      50.999  91.526  29.678  0.00  0.00           H
ATOM   2557  HG3 MET X 159      49.833  92.359  28.648  0.00  0.00           H
ATOM   2558  HE1 MET X 159      51.471  91.793  26.552  0.00  0.00           H
ATOM   2559  HE2 MET X 159      53.186  92.247  26.516  0.00  0.00           H
ATOM   2560  HE3 MET X 159      52.620  91.020  27.670  0.00  0.00           H
ATOM   2561  N   LYS X 160      47.962  94.227  32.963  0.00  0.00           N
ATOM   2562  CA  LYS X 160      47.717  94.799  34.306  0.00  0.00           C
ATOM   2563  CB  LYS X 160      46.599  95.854  34.253  0.00  0.00           C
ATOM   2564  CG  LYS X 160      47.030  97.087  33.447  0.00  0.00           C
ATOM   2565  CD  LYS X 160      45.953  98.177  33.460  0.00  0.00           C
ATOM   2566  CE  LYS X 160      46.303  99.351  32.534  0.00  0.00           C
ATOM   2567  NZ  LYS X 160      46.283  98.987  31.093  0.00  0.00           N
ATOM   2568  C   LYS X 160      47.434  93.734  35.378  0.00  0.00           C
ATOM   2569  O   LYS X 160      47.520  94.032  36.572  0.00  0.00           O
ATOM   2570  H   LYS X 160      47.282  94.392  32.225  0.00  0.00           H
ATOM   2571  HA  LYS X 160      48.630  95.303  34.630  0.00  0.00           H
ATOM   2572  HB2 LYS X 160      45.701  95.418  33.812  0.00  0.00           H
ATOM   2573  HB3 LYS X 160      46.369  96.175  35.270  0.00  0.00           H
ATOM   2574  HG2 LYS X 160      47.952  97.493  33.865  0.00  0.00           H
ATOM   2575  HG3 LYS X 160      47.218  96.784  32.424  0.00  0.00           H
ATOM   2576  HD2 LYS X 160      44.991  97.756  33.172  0.00  0.00           H
ATOM   2577  HD3 LYS X 160      45.857  98.558  34.478  0.00  0.00           H
ATOM   2578  HE2 LYS X 160      45.573 100.146  32.708  0.00  0.00           H
ATOM   2579  HE3 LYS X 160      47.287  99.740  32.811  0.00  0.00           H
ATOM   2580  HZ1 LYS X 160      46.442  99.822  30.524  0.00  0.00           H
ATOM   2581  HZ2 LYS X 160      46.997  98.306  30.863  0.00  0.00           H
ATOM   2582  HZ3 LYS X 160      45.381  98.601  30.828  0.00  0.00           H
ATOM   2583  N   LEU X 161      47.163  92.487  34.983  0.00  0.00           N
ATOM   2584  CA  LEU X 161      47.096  91.330  35.884  0.00  0.00           C
ATOM   2585  CB  LEU X 161      46.358  90.186  35.162  0.00  0.00           C
ATOM   2586  CG  LEU X 161      44.924  90.510  34.696  0.00  0.00           C
ATOM   2587  CD1 LEU X 161      44.362  89.332  33.899  0.00  0.00           C
ATOM   2588  CD2 LEU X 161      43.983  90.798  35.866  0.00  0.00           C
ATOM   2589  C   LEU X 161      48.489  90.855  36.342  0.00  0.00           C
ATOM   2590  O   LEU X 161      48.638  90.378  37.464  0.00  0.00           O
ATOM   2591  H   LEU X 161      47.063  92.315  33.987  0.00  0.00           H
ATOM   2592  HA  LEU X 161      46.538  91.597  36.783  0.00  0.00           H
ATOM   2593  HB2 LEU X 161      46.946  89.904  34.288  0.00  0.00           H
ATOM   2594  HB3 LEU X 161      46.321  89.322  35.828  0.00  0.00           H
ATOM   2595  HG  LEU X 161      44.932  91.383  34.045  0.00  0.00           H
ATOM   2596 HD11 LEU X 161      44.298  88.445  34.529  0.00  0.00           H
ATOM   2597 HD12 LEU X 161      43.372  89.587  33.522  0.00  0.00           H
ATOM   2598 HD13 LEU X 161      45.016  89.127  33.052  0.00  0.00           H
ATOM   2599 HD21 LEU X 161      42.982  90.993  35.483  0.00  0.00           H
ATOM   2600 HD22 LEU X 161      43.958  89.946  36.545  0.00  0.00           H
ATOM   2601 HD23 LEU X 161      44.317  91.680  36.409  0.00  0.00           H
ATOM   2602  N   CYS X 162      49.523  90.997  35.507  0.00  0.00           N
ATOM   2603  CA  CYS X 162      50.794  90.279  35.672  0.00  0.00           C
ATOM   2604  CB  CYS X 162      51.533  90.256  34.324  0.00  0.00           C
ATOM   2605  SG  CYS X 162      50.478  89.477  33.067  0.00  0.00           S
ATOM   2606  C   CYS X 162      51.690  90.787  36.820  0.00  0.00           C
ATOM   2607  O   CYS X 162      52.647  90.109  37.193  0.00  0.00           O
ATOM   2608  H   CYS X 162      49.362  91.439  34.612  0.00  0.00           H
ATOM   2609  HA  CYS X 162      50.552  89.248  35.926  0.00  0.00           H
ATOM   2610  HB2 CYS X 162      51.785  91.271  34.015  0.00  0.00           H
ATOM   2611  HB3 CYS X 162      52.456  89.682  34.424  0.00  0.00           H
ATOM   2612  HG  CYS X 162      51.379  89.434  32.067  0.00  0.00           H
ATOM   2613  N   ASP X 163      51.375  91.940  37.423  0.00  0.00           N
ATOM   2614  CA  ASP X 163      52.031  92.423  38.650  0.00  0.00           C
ATOM   2615  CB  ASP X 163      51.712  93.913  38.861  0.00  0.00           C
ATOM   2616  CG  ASP X 163      52.084  94.786  37.661  0.00  0.00           C
ATOM   2617  OD1 ASP X 163      51.180  95.087  36.840  0.00  0.00           O
ATOM   2618  OD2 ASP X 163      53.273  95.159  37.511  0.00  0.00           O
ATOM   2619  C   ASP X 163      51.613  91.616  39.902  0.00  0.00           C
ATOM   2620  O   ASP X 163      52.330  91.616  40.908  0.00  0.00           O
ATOM   2621  H   ASP X 163      50.597  92.467  37.054  0.00  0.00           H
ATOM   2622  HA  ASP X 163      53.112  92.318  38.536  0.00  0.00           H
ATOM   2623  HB2 ASP X 163      50.646  94.021  39.066  0.00  0.00           H
ATOM   2624  HB3 ASP X 163      52.257  94.270  39.736  0.00  0.00           H
ATOM   2625  N   ASN X 164      50.463  90.929  39.843  0.00  0.00           N
ATOM   2626  CA  ASN X 164      49.875  90.102  40.902  0.00  0.00           C
ATOM   2627  CB  ASN X 164      48.349  90.323  40.870  0.00  0.00           C
ATOM   2628  CG  ASN X 164      47.566  89.566  41.929  0.00  0.00           C
ATOM   2629  OD1 ASN X 164      48.093  88.931  42.834  0.00  0.00           O
ATOM   2630  ND2 ASN X 164      46.260  89.621  41.843  0.00  0.00           N
ATOM   2631  C   ASN X 164      50.304  88.631  40.730  0.00  0.00           C
ATOM   2632  O   ASN X 164      49.526  87.768  40.319  0.00  0.00           O
ATOM   2633  H   ASN X 164      49.958  90.941  38.963  0.00  0.00           H
ATOM   2634  HA  ASN X 164      50.247  90.435  41.873  0.00  0.00           H
ATOM   2635  HB2 ASN X 164      48.138  91.384  40.994  0.00  0.00           H
ATOM   2636  HB3 ASN X 164      47.964  90.014  39.899  0.00  0.00           H
ATOM   2637 HD21 ASN X 164      45.694  89.172  42.554  0.00  0.00           H
ATOM   2638 HD22 ASN X 164      45.830  90.179  41.111  0.00  0.00           H
ATOM   2639  N   VAL X 165      51.574  88.346  41.023  0.00  0.00           N
ATOM   2640  CA  VAL X 165      52.197  87.021  40.844  0.00  0.00           C
ATOM   2641  CB  VAL X 165      53.713  87.110  41.110  0.00  0.00           C
ATOM   2642  CG1 VAL X 165      54.430  85.765  40.930  0.00  0.00           C
ATOM   2643  CG2 VAL X 165      54.366  88.111  40.146  0.00  0.00           C
ATOM   2644  C   VAL X 165      51.529  85.940  41.708  0.00  0.00           C
ATOM   2645  O   VAL X 165      51.376  84.807  41.252  0.00  0.00           O
ATOM   2646  H   VAL X 165      52.147  89.100  41.376  0.00  0.00           H
ATOM   2647  HA  VAL X 165      52.059  86.719  39.807  0.00  0.00           H
ATOM   2648  HB  VAL X 165      53.876  87.455  42.131  0.00  0.00           H
ATOM   2649 HG11 VAL X 165      54.250  85.375  39.929  0.00  0.00           H
ATOM   2650 HG12 VAL X 165      55.502  85.899  41.077  0.00  0.00           H
ATOM   2651 HG13 VAL X 165      54.077  85.044  41.667  0.00  0.00           H
ATOM   2652 HG21 VAL X 165      53.984  89.117  40.315  0.00  0.00           H
ATOM   2653 HG22 VAL X 165      55.441  88.132  40.315  0.00  0.00           H
ATOM   2654 HG23 VAL X 165      54.175  87.823  39.112  0.00  0.00           H
ATOM   2655  N   LYS X 166      51.039  86.283  42.907  0.00  0.00           N
ATOM   2656  CA  LYS X 166      50.229  85.372  43.737  0.00  0.00           C
ATOM   2657  CB  LYS X 166      50.115  85.952  45.156  0.00  0.00           C
ATOM   2658  CG  LYS X 166      49.379  85.005  46.117  0.00  0.00           C
ATOM   2659  CD  LYS X 166      49.431  85.528  47.558  0.00  0.00           C
ATOM   2660  CE  LYS X 166      48.515  84.681  48.447  0.00  0.00           C
ATOM   2661  NZ  LYS X 166      48.459  85.195  49.834  0.00  0.00           N
ATOM   2662  C   LYS X 166      48.865  85.070  43.096  0.00  0.00           C
ATOM   2663  O   LYS X 166      48.400  83.935  43.156  0.00  0.00           O
ATOM   2664  H   LYS X 166      51.189  87.238  43.229  0.00  0.00           H
ATOM   2665  HA  LYS X 166      50.751  84.417  43.805  0.00  0.00           H
ATOM   2666  HB2 LYS X 166      51.122  86.126  45.541  0.00  0.00           H
ATOM   2667  HB3 LYS X 166      49.591  86.909  45.120  0.00  0.00           H
ATOM   2668  HG2 LYS X 166      48.335  84.923  45.808  0.00  0.00           H
ATOM   2669  HG3 LYS X 166      49.838  84.016  46.081  0.00  0.00           H
ATOM   2670  HD2 LYS X 166      50.455  85.485  47.931  0.00  0.00           H
ATOM   2671  HD3 LYS X 166      49.091  86.564  47.569  0.00  0.00           H
ATOM   2672  HE2 LYS X 166      47.512  84.697  48.015  0.00  0.00           H
ATOM   2673  HE3 LYS X 166      48.863  83.644  48.454  0.00  0.00           H
ATOM   2674  HZ1 LYS X 166      47.736  84.717  50.371  0.00  0.00           H
ATOM   2675  HZ2 LYS X 166      49.333  85.030  50.331  0.00  0.00           H
ATOM   2676  HZ3 LYS X 166      48.260  86.191  49.858  0.00  0.00           H
ATOM   2677  N   GLY X 167      48.262  86.041  42.408  0.00  0.00           N
ATOM   2678  CA  GLY X 167      47.070  85.837  41.582  0.00  0.00           C
ATOM   2679  C   GLY X 167      47.328  84.921  40.379  0.00  0.00           C
ATOM   2680  O   GLY X 167      46.550  83.997  40.151  0.00  0.00           O
ATOM   2681  H   GLY X 167      48.690  86.959  42.397  0.00  0.00           H
ATOM   2682  HA2 GLY X 167      46.273  85.404  42.187  0.00  0.00           H
ATOM   2683  HA3 GLY X 167      46.737  86.804  41.208  0.00  0.00           H
ATOM   2684  N   LEU X 168      48.447  85.107  39.662  0.00  0.00           N
ATOM   2685  CA  LEU X 168      48.870  84.208  38.573  0.00  0.00           C
ATOM   2686  CB  LEU X 168      50.184  84.700  37.932  0.00  0.00           C
ATOM   2687  CG  LEU X 168      50.138  86.029  37.159  0.00  0.00           C
ATOM   2688  CD1 LEU X 168      51.555  86.346  36.671  0.00  0.00           C
ATOM   2689  CD2 LEU X 168      49.215  85.966  35.941  0.00  0.00           C
ATOM   2690  C   LEU X 168      49.059  82.762  39.064  0.00  0.00           C
ATOM   2691  O   LEU X 168      48.577  81.833  38.422  0.00  0.00           O
ATOM   2692  H   LEU X 168      49.025  85.911  39.886  0.00  0.00           H
ATOM   2693  HA  LEU X 168      48.087  84.181  37.815  0.00  0.00           H
ATOM   2694  HB2 LEU X 168      50.938  84.784  38.713  0.00  0.00           H
ATOM   2695  HB3 LEU X 168      50.523  83.926  37.241  0.00  0.00           H
ATOM   2696  HG  LEU X 168      49.806  86.831  37.816  0.00  0.00           H
ATOM   2697 HD11 LEU X 168      51.551  87.251  36.067  0.00  0.00           H
ATOM   2698 HD12 LEU X 168      52.214  86.505  37.523  0.00  0.00           H
ATOM   2699 HD13 LEU X 168      51.940  85.518  36.076  0.00  0.00           H
ATOM   2700 HD21 LEU X 168      49.514  85.155  35.278  0.00  0.00           H
ATOM   2701 HD22 LEU X 168      48.185  85.815  36.261  0.00  0.00           H
ATOM   2702 HD23 LEU X 168      49.265  86.907  35.392  0.00  0.00           H
ATOM   2703  N   LEU X 169      49.719  82.579  40.214  0.00  0.00           N
ATOM   2704  CA  LEU X 169      49.900  81.285  40.886  0.00  0.00           C
ATOM   2705  CB  LEU X 169      50.775  81.539  42.130  0.00  0.00           C
ATOM   2706  CG  LEU X 169      50.862  80.375  43.134  0.00  0.00           C
ATOM   2707  CD1 LEU X 169      51.561  79.153  42.542  0.00  0.00           C
ATOM   2708  CD2 LEU X 169      51.626  80.827  44.377  0.00  0.00           C
ATOM   2709  C   LEU X 169      48.556  80.629  41.255  0.00  0.00           C
ATOM   2710  O   LEU X 169      48.363  79.437  41.016  0.00  0.00           O
ATOM   2711  H   LEU X 169      50.130  83.396  40.652  0.00  0.00           H
ATOM   2712  HA  LEU X 169      50.424  80.603  40.216  0.00  0.00           H
ATOM   2713  HB2 LEU X 169      51.780  81.809  41.803  0.00  0.00           H
ATOM   2714  HB3 LEU X 169      50.367  82.394  42.663  0.00  0.00           H
ATOM   2715  HG  LEU X 169      49.862  80.090  43.455  0.00  0.00           H
ATOM   2716 HD11 LEU X 169      50.967  78.746  41.724  0.00  0.00           H
ATOM   2717 HD12 LEU X 169      52.546  79.426  42.170  0.00  0.00           H
ATOM   2718 HD13 LEU X 169      51.663  78.383  43.307  0.00  0.00           H
ATOM   2719 HD21 LEU X 169      51.171  81.732  44.780  0.00  0.00           H
ATOM   2720 HD22 LEU X 169      51.553  80.045  45.129  0.00  0.00           H
ATOM   2721 HD23 LEU X 169      52.670  81.021  44.132  0.00  0.00           H
ATOM   2722  N   SER X 170      47.629  81.406  41.819  0.00  0.00           N
ATOM   2723  CA  SER X 170      46.312  80.921  42.243  0.00  0.00           C
ATOM   2724  CB  SER X 170      45.641  82.010  43.090  0.00  0.00           C
ATOM   2725  OG  SER X 170      44.599  81.487  43.885  0.00  0.00           O
ATOM   2726  C   SER X 170      45.456  80.490  41.041  0.00  0.00           C
ATOM   2727  O   SER X 170      44.900  79.391  41.042  0.00  0.00           O
ATOM   2728  H   SER X 170      47.875  82.369  42.026  0.00  0.00           H
ATOM   2729  HA  SER X 170      46.454  80.045  42.877  0.00  0.00           H
ATOM   2730  HB2 SER X 170      46.386  82.436  43.764  0.00  0.00           H
ATOM   2731  HB3 SER X 170      45.261  82.804  42.445  0.00  0.00           H
ATOM   2732  HG  SER X 170      44.567  82.011  44.705  0.00  0.00           H
ATOM   2733  N   LEU X 171      45.433  81.292  39.967  0.00  0.00           N
ATOM   2734  CA  LEU X 171      44.758  80.965  38.701  0.00  0.00           C
ATOM   2735  CB  LEU X 171      44.810  82.207  37.787  0.00  0.00           C
ATOM   2736  CG  LEU X 171      44.180  82.012  36.391  0.00  0.00           C
ATOM   2737  CD1 LEU X 171      42.685  81.703  36.469  0.00  0.00           C
ATOM   2738  CD2 LEU X 171      44.354  83.269  35.535  0.00  0.00           C
ATOM   2739  C   LEU X 171      45.371  79.727  38.022  0.00  0.00           C
ATOM   2740  O   LEU X 171      44.641  78.851  37.554  0.00  0.00           O
ATOM   2741  H   LEU X 171      45.913  82.184  40.027  0.00  0.00           H
ATOM   2742  HA  LEU X 171      43.715  80.733  38.917  0.00  0.00           H
ATOM   2743  HB2 LEU X 171      44.299  83.027  38.293  0.00  0.00           H
ATOM   2744  HB3 LEU X 171      45.853  82.497  37.657  0.00  0.00           H
ATOM   2745  HG  LEU X 171      44.682  81.193  35.877  0.00  0.00           H
ATOM   2746 HD11 LEU X 171      42.175  82.479  37.039  0.00  0.00           H
ATOM   2747 HD12 LEU X 171      42.258  81.652  35.468  0.00  0.00           H
ATOM   2748 HD13 LEU X 171      42.526  80.741  36.957  0.00  0.00           H
ATOM   2749 HD21 LEU X 171      44.035  83.064  34.513  0.00  0.00           H
ATOM   2750 HD22 LEU X 171      43.752  84.083  35.932  0.00  0.00           H
ATOM   2751 HD23 LEU X 171      45.400  83.571  35.523  0.00  0.00           H
ATOM   2752  N   TYR X 172      46.705  79.633  38.005  0.00  0.00           N
ATOM   2753  CA  TYR X 172      47.443  78.478  37.493  0.00  0.00           C
ATOM   2754  CB  TYR X 172      48.951  78.733  37.656  0.00  0.00           C
ATOM   2755  CG  TYR X 172      49.825  77.506  37.511  0.00  0.00           C
ATOM   2756  CD1 TYR X 172      50.231  76.805  38.663  0.00  0.00           C
ATOM   2757  CE1 TYR X 172      50.997  75.634  38.542  0.00  0.00           C
ATOM   2758  CZ  TYR X 172      51.388  75.174  37.268  0.00  0.00           C
ATOM   2759  OH  TYR X 172      52.150  74.053  37.163  0.00  0.00           O
ATOM   2760  CE2 TYR X 172      50.991  75.887  36.114  0.00  0.00           C
ATOM   2761  CD2 TYR X 172      50.205  77.048  36.236  0.00  0.00           C
ATOM   2762  C   TYR X 172      47.014  77.187  38.202  0.00  0.00           C
ATOM   2763  O   TYR X 172      46.559  76.247  37.548  0.00  0.00           O
ATOM   2764  H   TYR X 172      47.245  80.405  38.383  0.00  0.00           H
ATOM   2765  HA  TYR X 172      47.228  78.356  36.431  0.00  0.00           H
ATOM   2766  HB2 TYR X 172      49.265  79.472  36.926  0.00  0.00           H
ATOM   2767  HB3 TYR X 172      49.141  79.163  38.636  0.00  0.00           H
ATOM   2768  HD1 TYR X 172      49.937  77.159  39.643  0.00  0.00           H
ATOM   2769  HD2 TYR X 172      49.886  77.585  35.351  0.00  0.00           H
ATOM   2770  HE1 TYR X 172      51.275  75.083  39.424  0.00  0.00           H
ATOM   2771  HE2 TYR X 172      51.280  75.536  35.136  0.00  0.00           H
ATOM   2772  HH  TYR X 172      52.411  73.731  38.041  0.00  0.00           H
ATOM   2773  N   GLU X 173      47.099  77.143  39.535  0.00  0.00           N
ATOM   2774  CA  GLU X 173      46.844  75.913  40.293  0.00  0.00           C
ATOM   2775  CB  GLU X 173      47.443  76.045  41.703  0.00  0.00           C
ATOM   2776  CG  GLU X 173      47.672  74.670  42.345  0.00  0.00           C
ATOM   2777  CD  GLU X 173      48.329  74.783  43.721  0.00  0.00           C
ATOM   2778  OE1 GLU X 173      49.414  74.189  43.938  0.00  0.00           O
ATOM   2779  OE2 GLU X 173      47.718  75.399  44.620  0.00  0.00           O
ATOM   2780  C   GLU X 173      45.351  75.534  40.310  0.00  0.00           C
ATOM   2781  O   GLU X 173      45.015  74.348  40.316  0.00  0.00           O
ATOM   2782  H   GLU X 173      47.442  77.962  40.032  0.00  0.00           H
ATOM   2783  HA  GLU X 173      47.370  75.103  39.786  0.00  0.00           H
ATOM   2784  HB2 GLU X 173      48.410  76.547  41.635  0.00  0.00           H
ATOM   2785  HB3 GLU X 173      46.780  76.648  42.326  0.00  0.00           H
ATOM   2786  HG2 GLU X 173      46.717  74.151  42.451  0.00  0.00           H
ATOM   2787  HG3 GLU X 173      48.311  74.079  41.687  0.00  0.00           H
ATOM   2788  N   ALA X 174      44.448  76.518  40.231  0.00  0.00           N
ATOM   2789  CA  ALA X 174      43.011  76.292  40.080  0.00  0.00           C
ATOM   2790  CB  ALA X 174      42.296  77.630  40.303  0.00  0.00           C
ATOM   2791  C   ALA X 174      42.630  75.666  38.722  0.00  0.00           C
ATOM   2792  O   ALA X 174      41.682  74.879  38.662  0.00  0.00           O
ATOM   2793  H   ALA X 174      44.774  77.480  40.265  0.00  0.00           H
ATOM   2794  HA  ALA X 174      42.687  75.598  40.856  0.00  0.00           H
ATOM   2795  HB1 ALA X 174      42.615  78.355  39.552  0.00  0.00           H
ATOM   2796  HB2 ALA X 174      41.218  77.494  40.228  0.00  0.00           H
ATOM   2797  HB3 ALA X 174      42.534  78.012  41.296  0.00  0.00           H
ATOM   2798  N   SER X 175      43.375  75.950  37.642  0.00  0.00           N
ATOM   2799  CA  SER X 175      43.065  75.457  36.283  0.00  0.00           C
ATOM   2800  CB  SER X 175      44.046  76.044  35.257  0.00  0.00           C
ATOM   2801  OG  SER X 175      45.315  75.418  35.310  0.00  0.00           O
ATOM   2802  C   SER X 175      43.029  73.923  36.162  0.00  0.00           C
ATOM   2803  O   SER X 175      42.345  73.379  35.290  0.00  0.00           O
ATOM   2804  H   SER X 175      44.132  76.619  37.749  0.00  0.00           H
ATOM   2805  HA  SER X 175      42.069  75.817  36.024  0.00  0.00           H
ATOM   2806  HB2 SER X 175      43.633  75.893  34.258  0.00  0.00           H
ATOM   2807  HB3 SER X 175      44.157  77.117  35.423  0.00  0.00           H
ATOM   2808  HG  SER X 175      45.789  75.714  36.115  0.00  0.00           H
ATOM   2809  N   TYR X 176      43.705  73.211  37.070  0.00  0.00           N
ATOM   2810  CA  TYR X 176      43.768  71.747  37.115  0.00  0.00           C
ATOM   2811  CB  TYR X 176      45.036  71.325  37.869  0.00  0.00           C
ATOM   2812  CG  TYR X 176      46.301  71.741  37.144  0.00  0.00           C
ATOM   2813  CD1 TYR X 176      46.822  70.923  36.123  0.00  0.00           C
ATOM   2814  CE1 TYR X 176      47.949  71.338  35.390  0.00  0.00           C
ATOM   2815  CZ  TYR X 176      48.554  72.584  35.671  0.00  0.00           C
ATOM   2816  OH  TYR X 176      49.613  73.016  34.940  0.00  0.00           O
ATOM   2817  CE2 TYR X 176      48.039  73.397  36.701  0.00  0.00           C
ATOM   2818  CD2 TYR X 176      46.916  72.974  37.437  0.00  0.00           C
ATOM   2819  C   TYR X 176      42.502  71.078  37.680  0.00  0.00           C
ATOM   2820  O   TYR X 176      42.384  69.857  37.593  0.00  0.00           O
ATOM   2821  H   TYR X 176      44.248  73.725  37.750  0.00  0.00           H
ATOM   2822  HA  TYR X 176      43.866  71.382  36.091  0.00  0.00           H
ATOM   2823  HB2 TYR X 176      45.026  71.757  38.872  0.00  0.00           H
ATOM   2824  HB3 TYR X 176      45.044  70.239  37.978  0.00  0.00           H
ATOM   2825  HD1 TYR X 176      46.350  69.976  35.894  0.00  0.00           H
ATOM   2826  HD2 TYR X 176      46.509  73.613  38.207  0.00  0.00           H
ATOM   2827  HE1 TYR X 176      48.351  70.701  34.619  0.00  0.00           H
ATOM   2828  HE2 TYR X 176      48.497  74.355  36.899  0.00  0.00           H
ATOM   2829  HH  TYR X 176      49.843  72.399  34.221  0.00  0.00           H
ATOM   2830  N   LEU X 177      41.536  71.850  38.203  0.00  0.00           N
ATOM   2831  CA  LEU X 177      40.208  71.366  38.618  0.00  0.00           C
ATOM   2832  CB  LEU X 177      39.818  71.938  39.999  0.00  0.00           C
ATOM   2833  CG  LEU X 177      40.717  71.436  41.150  0.00  0.00           C
ATOM   2834  CD1 LEU X 177      41.868  72.400  41.453  0.00  0.00           C
ATOM   2835  CD2 LEU X 177      39.902  71.263  42.434  0.00  0.00           C
ATOM   2836  C   LEU X 177      39.120  71.577  37.537  0.00  0.00           C
ATOM   2837  O   LEU X 177      37.927  71.481  37.825  0.00  0.00           O
ATOM   2838  H   LEU X 177      41.710  72.848  38.272  0.00  0.00           H
ATOM   2839  HA  LEU X 177      40.265  70.285  38.747  0.00  0.00           H
ATOM   2840  HB2 LEU X 177      39.815  73.028  39.967  0.00  0.00           H
ATOM   2841  HB3 LEU X 177      38.797  71.616  40.208  0.00  0.00           H
ATOM   2842  HG  LEU X 177      41.133  70.463  40.891  0.00  0.00           H
ATOM   2843 HD11 LEU X 177      41.475  73.379  41.720  0.00  0.00           H
ATOM   2844 HD12 LEU X 177      42.462  72.005  42.276  0.00  0.00           H
ATOM   2845 HD13 LEU X 177      42.515  72.503  40.584  0.00  0.00           H
ATOM   2846 HD21 LEU X 177      39.421  72.200  42.708  0.00  0.00           H
ATOM   2847 HD22 LEU X 177      39.136  70.503  42.278  0.00  0.00           H
ATOM   2848 HD23 LEU X 177      40.550  70.932  43.246  0.00  0.00           H
ATOM   2849  N   GLY X 178      39.517  71.868  36.292  0.00  0.00           N
ATOM   2850  CA  GLY X 178      38.620  72.028  35.139  0.00  0.00           C
ATOM   2851  C   GLY X 178      37.843  70.765  34.744  0.00  0.00           C
ATOM   2852  O   GLY X 178      38.258  69.651  35.070  0.00  0.00           O
ATOM   2853  H   GLY X 178      40.509  71.969  36.128  0.00  0.00           H
ATOM   2854  HA2 GLY X 178      37.908  72.825  35.348  0.00  0.00           H
ATOM   2855  HA3 GLY X 178      39.212  72.328  34.275  0.00  0.00           H
ATOM   2856  N   TRP X 179      36.733  70.939  34.023  0.00  0.00           N
ATOM   2857  CA  TRP X 179      35.868  69.868  33.499  0.00  0.00           C
ATOM   2858  CB  TRP X 179      34.431  70.090  33.998  0.00  0.00           C
ATOM   2859  CG  TRP X 179      34.230  70.112  35.486  0.00  0.00           C
ATOM   2860  CD1 TRP X 179      34.997  69.482  36.406  0.00  0.00           C
ATOM   2861  NE1 TRP X 179      34.511  69.735  37.674  0.00  0.00           N
ATOM   2862  CE2 TRP X 179      33.395  70.537  37.635  0.00  0.00           C
ATOM   2863  CZ2 TRP X 179      32.570  71.066  38.634  0.00  0.00           C
ATOM   2864  CH2 TRP X 179      31.503  71.900  38.266  0.00  0.00           C
ATOM   2865  CZ3 TRP X 179      31.282  72.199  36.908  0.00  0.00           C
ATOM   2866  CE3 TRP X 179      32.120  71.662  35.911  0.00  0.00           C
ATOM   2867  CD2 TRP X 179      33.195  70.808  36.248  0.00  0.00           C
ATOM   2868  C   TRP X 179      35.933  69.759  31.964  0.00  0.00           C
ATOM   2869  O   TRP X 179      36.525  70.606  31.289  0.00  0.00           O
ATOM   2870  H   TRP X 179      36.427  71.892  33.839  0.00  0.00           H
ATOM   2871  HA  TRP X 179      36.207  68.909  33.890  0.00  0.00           H
ATOM   2872  HB2 TRP X 179      34.065  71.033  33.590  0.00  0.00           H
ATOM   2873  HB3 TRP X 179      33.794  69.301  33.598  0.00  0.00           H
ATOM   2874  HD1 TRP X 179      35.871  68.885  36.179  0.00  0.00           H
ATOM   2875  HE1 TRP X 179      34.954  69.404  38.533  0.00  0.00           H
ATOM   2876  HE3 TRP X 179      31.965  71.929  34.874  0.00  0.00           H
ATOM   2877  HZ2 TRP X 179      32.755  70.830  39.671  0.00  0.00           H
ATOM   2878  HZ3 TRP X 179      30.474  72.858  36.625  0.00  0.00           H
ATOM   2879  HH2 TRP X 179      30.859  72.309  39.030  0.00  0.00           H
ATOM   2880  N   LYS X 180      35.355  68.689  31.396  0.00  0.00           N
ATOM   2881  CA  LYS X 180      35.436  68.370  29.958  0.00  0.00           C
ATOM   2882  CB  LYS X 180      34.714  67.035  29.709  0.00  0.00           C
ATOM   2883  CG  LYS X 180      34.822  66.510  28.268  0.00  0.00           C
ATOM   2884  CD  LYS X 180      34.119  65.149  28.188  0.00  0.00           C
ATOM   2885  CE  LYS X 180      34.202  64.517  26.800  0.00  0.00           C
ATOM   2886  NZ  LYS X 180      33.425  63.256  26.753  0.00  0.00           N
ATOM   2887  C   LYS X 180      34.863  69.506  29.100  0.00  0.00           C
ATOM   2888  O   LYS X 180      33.667  69.811  29.189  0.00  0.00           O
ATOM   2889  H   LYS X 180      34.838  68.052  31.991  0.00  0.00           H
ATOM   2890  HA  LYS X 180      36.486  68.242  29.689  0.00  0.00           H
ATOM   2891  HB2 LYS X 180      35.138  66.287  30.382  0.00  0.00           H
ATOM   2892  HB3 LYS X 180      33.657  67.152  29.949  0.00  0.00           H
ATOM   2893  HG2 LYS X 180      34.342  67.207  27.579  0.00  0.00           H
ATOM   2894  HG3 LYS X 180      35.869  66.397  27.992  0.00  0.00           H
ATOM   2895  HD2 LYS X 180      34.586  64.470  28.901  0.00  0.00           H
ATOM   2896  HD3 LYS X 180      33.071  65.278  28.458  0.00  0.00           H
ATOM   2897  HE2 LYS X 180      33.820  65.219  26.054  0.00  0.00           H
ATOM   2898  HE3 LYS X 180      35.251  64.312  26.572  0.00  0.00           H
ATOM   2899  HZ1 LYS X 180      32.431  63.432  26.870  0.00  0.00           H
ATOM   2900  HZ2 LYS X 180      33.575  62.759  25.879  0.00  0.00           H
ATOM   2901  HZ3 LYS X 180      33.681  62.641  27.524  0.00  0.00           H
ATOM   2902  N   GLY X 181      35.715  70.112  28.271  0.00  0.00           N
ATOM   2903  CA  GLY X 181      35.362  71.229  27.390  0.00  0.00           C
ATOM   2904  C   GLY X 181      35.313  72.617  28.046  0.00  0.00           C
ATOM   2905  O   GLY X 181      34.772  73.542  27.441  0.00  0.00           O
ATOM   2906  H   GLY X 181      36.674  69.782  28.245  0.00  0.00           H
ATOM   2907  HA2 GLY X 181      36.096  71.275  26.587  0.00  0.00           H
ATOM   2908  HA3 GLY X 181      34.389  71.038  26.939  0.00  0.00           H
ATOM   2909  N   GLU X 182      35.830  72.813  29.263  0.00  0.00           N
ATOM   2910  CA  GLU X 182      35.998  74.158  29.844  0.00  0.00           C
ATOM   2911  CB  GLU X 182      35.995  74.089  31.379  0.00  0.00           C
ATOM   2912  CG  GLU X 182      34.588  73.829  31.933  0.00  0.00           C
ATOM   2913  CD  GLU X 182      34.547  74.047  33.447  0.00  0.00           C
ATOM   2914  OE1 GLU X 182      33.690  74.822  33.940  0.00  0.00           O
ATOM   2915  OE2 GLU X 182      35.366  73.435  34.169  0.00  0.00           O
ATOM   2916  C   GLU X 182      37.271  74.819  29.287  0.00  0.00           C
ATOM   2917  O   GLU X 182      38.373  74.628  29.808  0.00  0.00           O
ATOM   2918  H   GLU X 182      36.220  72.024  29.770  0.00  0.00           H
ATOM   2919  HA  GLU X 182      35.159  74.789  29.549  0.00  0.00           H
ATOM   2920  HB2 GLU X 182      36.680  73.312  31.720  0.00  0.00           H
ATOM   2921  HB3 GLU X 182      36.341  75.044  31.773  0.00  0.00           H
ATOM   2922  HG2 GLU X 182      33.881  74.510  31.453  0.00  0.00           H
ATOM   2923  HG3 GLU X 182      34.287  72.805  31.702  0.00  0.00           H
ATOM   2924  N   ASN X 183      37.156  75.525  28.159  0.00  0.00           N
ATOM   2925  CA  ASN X 183      38.304  75.941  27.345  0.00  0.00           C
ATOM   2926  CB  ASN X 183      37.953  75.803  25.853  0.00  0.00           C
ATOM   2927  CG  ASN X 183      37.763  74.361  25.406  0.00  0.00           C
ATOM   2928  OD1 ASN X 183      38.084  73.405  26.103  0.00  0.00           O
ATOM   2929  ND2 ASN X 183      37.263  74.158  24.213  0.00  0.00           N
ATOM   2930  C   ASN X 183      38.875  77.320  27.713  0.00  0.00           C
ATOM   2931  O   ASN X 183      40.012  77.610  27.332  0.00  0.00           O
ATOM   2932  H   ASN X 183      36.231  75.705  27.787  0.00  0.00           H
ATOM   2933  HA  ASN X 183      39.125  75.246  27.535  0.00  0.00           H
ATOM   2934  HB2 ASN X 183      37.053  76.369  25.625  0.00  0.00           H
ATOM   2935  HB3 ASN X 183      38.764  76.218  25.255  0.00  0.00           H
ATOM   2936 HD21 ASN X 183      37.223  73.222  23.840  0.00  0.00           H
ATOM   2937 HD22 ASN X 183      36.942  74.951  23.666  0.00  0.00           H
ATOM   2938  N   ILE X 184      38.192  78.126  28.537  0.00  0.00           N
ATOM   2939  CA  ILE X 184      38.806  79.315  29.167  0.00  0.00           C
ATOM   2940  CB  ILE X 184      37.784  80.117  30.016  0.00  0.00           C
ATOM   2941  CG2 ILE X 184      38.430  81.415  30.545  0.00  0.00           C
ATOM   2942  CG1 ILE X 184      36.510  80.451  29.205  0.00  0.00           C
ATOM   2943  CD1 ILE X 184      35.408  81.169  29.997  0.00  0.00           C
ATOM   2944  C   ILE X 184      40.002  78.872  30.024  0.00  0.00           C
ATOM   2945  O   ILE X 184      41.034  79.539  30.062  0.00  0.00           O
ATOM   2946  H   ILE X 184      37.274  77.829  28.857  0.00  0.00           H
ATOM   2947  HA  ILE X 184      39.183  79.969  28.379  0.00  0.00           H
ATOM   2948  HB  ILE X 184      37.498  79.513  30.878  0.00  0.00           H
ATOM   2949 HG12 ILE X 184      36.788  81.064  28.349  0.00  0.00           H
ATOM   2950 HG13 ILE X 184      36.070  79.530  28.825  0.00  0.00           H
ATOM   2951 HG21 ILE X 184      39.315  81.193  31.140  0.00  0.00           H
ATOM   2952 HG22 ILE X 184      38.711  82.059  29.711  0.00  0.00           H
ATOM   2953 HG23 ILE X 184      37.736  81.949  31.193  0.00  0.00           H
ATOM   2954 HD11 ILE X 184      35.198  80.628  30.920  0.00  0.00           H
ATOM   2955 HD12 ILE X 184      35.708  82.190  30.229  0.00  0.00           H
ATOM   2956 HD13 ILE X 184      34.502  81.205  29.392  0.00  0.00           H
ATOM   2957  N   LEU X 185      39.912  77.688  30.641  0.00  0.00           N
ATOM   2958  CA  LEU X 185      40.975  77.096  31.456  0.00  0.00           C
ATOM   2959  CB  LEU X 185      40.388  75.948  32.300  0.00  0.00           C
ATOM   2960  CG  LEU X 185      39.101  76.298  33.078  0.00  0.00           C
ATOM   2961  CD1 LEU X 185      38.623  75.077  33.851  0.00  0.00           C
ATOM   2962  CD2 LEU X 185      39.297  77.442  34.075  0.00  0.00           C
ATOM   2963  C   LEU X 185      42.186  76.624  30.625  0.00  0.00           C
ATOM   2964  O   LEU X 185      43.286  76.510  31.164  0.00  0.00           O
ATOM   2965  H   LEU X 185      39.042  77.177  30.549  0.00  0.00           H
ATOM   2966  HA  LEU X 185      41.343  77.860  32.140  0.00  0.00           H
ATOM   2967  HB2 LEU X 185      40.172  75.109  31.638  0.00  0.00           H
ATOM   2968  HB3 LEU X 185      41.149  75.617  33.009  0.00  0.00           H
ATOM   2969  HG  LEU X 185      38.314  76.576  32.379  0.00  0.00           H
ATOM   2970 HD11 LEU X 185      39.351  74.809  34.617  0.00  0.00           H
ATOM   2971 HD12 LEU X 185      37.660  75.290  34.312  0.00  0.00           H
ATOM   2972 HD13 LEU X 185      38.490  74.247  33.158  0.00  0.00           H
ATOM   2973 HD21 LEU X 185      38.371  77.603  34.626  0.00  0.00           H
ATOM   2974 HD22 LEU X 185      40.094  77.199  34.778  0.00  0.00           H
ATOM   2975 HD23 LEU X 185      39.545  78.362  33.548  0.00  0.00           H
ATOM   2976  N   ASP X 186      42.024  76.379  29.320  0.00  0.00           N
ATOM   2977  CA  ASP X 186      43.134  76.084  28.395  0.00  0.00           C
ATOM   2978  CB  ASP X 186      42.644  75.201  27.225  0.00  0.00           C
ATOM   2979  CG  ASP X 186      42.626  73.692  27.517  0.00  0.00           C
ATOM   2980  OD1 ASP X 186      43.002  73.271  28.640  0.00  0.00           O
ATOM   2981  OD2 ASP X 186      42.285  72.904  26.600  0.00  0.00           O
ATOM   2982  C   ASP X 186      43.834  77.361  27.886  0.00  0.00           C
ATOM   2983  O   ASP X 186      45.022  77.318  27.559  0.00  0.00           O
ATOM   2984  H   ASP X 186      41.104  76.506  28.923  0.00  0.00           H
ATOM   2985  HA  ASP X 186      43.907  75.531  28.930  0.00  0.00           H
ATOM   2986  HB2 ASP X 186      41.649  75.520  26.913  0.00  0.00           H
ATOM   2987  HB3 ASP X 186      43.317  75.358  26.382  0.00  0.00           H
ATOM   2988  N   GLU X 187      43.150  78.511  27.883  0.00  0.00           N
ATOM   2989  CA  GLU X 187      43.765  79.827  27.639  0.00  0.00           C
ATOM   2990  CB  GLU X 187      42.711  80.785  27.044  0.00  0.00           C
ATOM   2991  CG  GLU X 187      43.311  82.138  26.627  0.00  0.00           C
ATOM   2992  CD  GLU X 187      42.371  82.975  25.741  0.00  0.00           C
ATOM   2993  OE1 GLU X 187      42.851  83.595  24.756  0.00  0.00           O
ATOM   2994  OE2 GLU X 187      41.151  83.075  26.013  0.00  0.00           O
ATOM   2995  C   GLU X 187      44.433  80.374  28.917  0.00  0.00           C
ATOM   2996  O   GLU X 187      45.540  80.911  28.863  0.00  0.00           O
ATOM   2997  H   GLU X 187      42.167  78.484  28.124  0.00  0.00           H
ATOM   2998  HA  GLU X 187      44.556  79.714  26.897  0.00  0.00           H
ATOM   2999  HB2 GLU X 187      42.281  80.313  26.159  0.00  0.00           H
ATOM   3000  HB3 GLU X 187      41.914  80.951  27.769  0.00  0.00           H
ATOM   3001  HG2 GLU X 187      43.560  82.708  27.523  0.00  0.00           H
ATOM   3002  HG3 GLU X 187      44.238  81.954  26.080  0.00  0.00           H
ATOM   3003  N   ALA X 188      43.814  80.169  30.086  0.00  0.00           N
ATOM   3004  CA  ALA X 188      44.346  80.579  31.387  0.00  0.00           C
ATOM   3005  CB  ALA X 188      43.246  80.414  32.441  0.00  0.00           C
ATOM   3006  C   ALA X 188      45.619  79.810  31.786  0.00  0.00           C
ATOM   3007  O   ALA X 188      46.557  80.417  32.310  0.00  0.00           O
ATOM   3008  H   ALA X 188      42.880  79.769  30.062  0.00  0.00           H
ATOM   3009  HA  ALA X 188      44.607  81.637  31.334  0.00  0.00           H
ATOM   3010  HB1 ALA X 188      42.361  80.982  32.151  0.00  0.00           H
ATOM   3011  HB2 ALA X 188      42.982  79.362  32.545  0.00  0.00           H
ATOM   3012  HB3 ALA X 188      43.604  80.783  33.403  0.00  0.00           H
ATOM   3013  N   LYS X 189      45.696  78.498  31.507  0.00  0.00           N
ATOM   3014  CA  LYS X 189      46.908  77.692  31.750  0.00  0.00           C
ATOM   3015  CB  LYS X 189      46.578  76.196  31.565  0.00  0.00           C
ATOM   3016  CG  LYS X 189      47.709  75.269  32.049  0.00  0.00           C
ATOM   3017  CD  LYS X 189      47.430  73.784  31.762  0.00  0.00           C
ATOM   3018  CE  LYS X 189      46.311  73.173  32.622  0.00  0.00           C
ATOM   3019  NZ  LYS X 189      45.956  71.809  32.150  0.00  0.00           N
ATOM   3020  C   LYS X 189      48.086  78.166  30.882  0.00  0.00           C
ATOM   3021  O   LYS X 189      49.197  78.291  31.395  0.00  0.00           O
ATOM   3022  H   LYS X 189      44.874  78.035  31.134  0.00  0.00           H
ATOM   3023  HA  LYS X 189      47.215  77.835  32.789  0.00  0.00           H
ATOM   3024  HB2 LYS X 189      45.683  75.964  32.143  0.00  0.00           H
ATOM   3025  HB3 LYS X 189      46.370  76.001  30.511  0.00  0.00           H
ATOM   3026  HG2 LYS X 189      48.631  75.537  31.533  0.00  0.00           H
ATOM   3027  HG3 LYS X 189      47.864  75.408  33.120  0.00  0.00           H
ATOM   3028  HD2 LYS X 189      47.182  73.680  30.707  0.00  0.00           H
ATOM   3029  HD3 LYS X 189      48.348  73.225  31.944  0.00  0.00           H
ATOM   3030  HE2 LYS X 189      46.649  73.139  33.663  0.00  0.00           H
ATOM   3031  HE3 LYS X 189      45.428  73.817  32.580  0.00  0.00           H
ATOM   3032  HZ1 LYS X 189      46.784  71.228  32.023  0.00  0.00           H
ATOM   3033  HZ2 LYS X 189      45.340  71.318  32.792  0.00  0.00           H
ATOM   3034  HZ3 LYS X 189      45.470  71.837  31.259  0.00  0.00           H
ATOM   3035  N   ALA X 190      47.838  78.531  29.620  0.00  0.00           N
ATOM   3036  CA  ALA X 190      48.860  79.078  28.720  0.00  0.00           C
ATOM   3037  CB  ALA X 190      48.313  79.057  27.287  0.00  0.00           C
ATOM   3038  C   ALA X 190      49.326  80.486  29.129  0.00  0.00           C
ATOM   3039  O   ALA X 190      50.532  80.750  29.182  0.00  0.00           O
ATOM   3040  H   ALA X 190      46.907  78.402  29.256  0.00  0.00           H
ATOM   3041  HA  ALA X 190      49.737  78.434  28.756  0.00  0.00           H
ATOM   3042  HB1 ALA X 190      48.050  78.040  27.001  0.00  0.00           H
ATOM   3043  HB2 ALA X 190      47.433  79.696  27.203  0.00  0.00           H
ATOM   3044  HB3 ALA X 190      49.082  79.418  26.604  0.00  0.00           H
ATOM   3045  N   PHE X 191      48.383  81.367  29.481  0.00  0.00           N
ATOM   3046  CA  PHE X 191      48.652  82.717  29.988  0.00  0.00           C
ATOM   3047  CB  PHE X 191      47.302  83.419  30.233  0.00  0.00           C
ATOM   3048  CG  PHE X 191      47.356  84.662  31.104  0.00  0.00           C
ATOM   3049  CD1 PHE X 191      46.653  84.699  32.326  0.00  0.00           C
ATOM   3050  CE1 PHE X 191      46.716  85.841  33.145  0.00  0.00           C
ATOM   3051  CZ  PHE X 191      47.480  86.950  32.744  0.00  0.00           C
ATOM   3052  CE2 PHE X 191      48.169  86.922  31.519  0.00  0.00           C
ATOM   3053  CD2 PHE X 191      48.109  85.780  30.702  0.00  0.00           C
ATOM   3054  C   PHE X 191      49.512  82.673  31.259  0.00  0.00           C
ATOM   3055  O   PHE X 191      50.596  83.259  31.308  0.00  0.00           O
ATOM   3056  H   PHE X 191      47.413  81.098  29.352  0.00  0.00           H
ATOM   3057  HA  PHE X 191      49.209  83.280  29.238  0.00  0.00           H
ATOM   3058  HB2 PHE X 191      46.869  83.691  29.270  0.00  0.00           H
ATOM   3059  HB3 PHE X 191      46.621  82.709  30.702  0.00  0.00           H
ATOM   3060  HD1 PHE X 191      46.057  83.853  32.636  0.00  0.00           H
ATOM   3061  HD2 PHE X 191      48.650  85.766  29.767  0.00  0.00           H
ATOM   3062  HE1 PHE X 191      46.176  85.866  34.081  0.00  0.00           H
ATOM   3063  HE2 PHE X 191      48.755  87.775  31.206  0.00  0.00           H
ATOM   3064  HZ  PHE X 191      47.540  87.827  33.371  0.00  0.00           H
ATOM   3065  N   THR X 192      49.069  81.925  32.273  0.00  0.00           N
ATOM   3066  CA  THR X 192      49.777  81.836  33.558  0.00  0.00           C
ATOM   3067  CB  THR X 192      48.942  81.160  34.649  0.00  0.00           C
ATOM   3068  CG2 THR X 192      47.749  82.007  35.075  0.00  0.00           C
ATOM   3069  OG1 THR X 192      48.453  79.910  34.222  0.00  0.00           O
ATOM   3070  C   THR X 192      51.126  81.133  33.445  0.00  0.00           C
ATOM   3071  O   THR X 192      52.080  81.602  34.061  0.00  0.00           O
ATOM   3072  H   THR X 192      48.187  81.437  32.165  0.00  0.00           H
ATOM   3073  HA  THR X 192      49.989  82.850  33.897  0.00  0.00           H
ATOM   3074  HB  THR X 192      49.583  81.019  35.518  0.00  0.00           H
ATOM   3075 HG21 THR X 192      47.086  82.190  34.231  0.00  0.00           H
ATOM   3076 HG22 THR X 192      47.204  81.481  35.857  0.00  0.00           H
ATOM   3077 HG23 THR X 192      48.099  82.958  35.473  0.00  0.00           H
ATOM   3078  HG1 THR X 192      47.717  80.077  33.612  0.00  0.00           H
ATOM   3079  N   THR X 193      51.260  80.083  32.623  0.00  0.00           N
ATOM   3080  CA  THR X 193      52.542  79.375  32.441  0.00  0.00           C
ATOM   3081  CB  THR X 193      52.407  78.173  31.488  0.00  0.00           C
ATOM   3082  CG2 THR X 193      53.737  77.465  31.247  0.00  0.00           C
ATOM   3083  OG1 THR X 193      51.560  77.198  32.057  0.00  0.00           O
ATOM   3084  C   THR X 193      53.649  80.326  31.971  0.00  0.00           C
ATOM   3085  O   THR X 193      54.694  80.397  32.623  0.00  0.00           O
ATOM   3086  H   THR X 193      50.431  79.711  32.172  0.00  0.00           H
ATOM   3087  HA  THR X 193      52.852  78.984  33.410  0.00  0.00           H
ATOM   3088  HB  THR X 193      51.996  78.503  30.533  0.00  0.00           H
ATOM   3089 HG21 THR X 193      53.576  76.616  30.584  0.00  0.00           H
ATOM   3090 HG22 THR X 193      54.438  78.139  30.759  0.00  0.00           H
ATOM   3091 HG23 THR X 193      54.149  77.117  32.194  0.00  0.00           H
ATOM   3092  HG1 THR X 193      50.649  77.500  31.876  0.00  0.00           H
ATOM   3093  N   LYS X 194      53.435  81.114  30.903  0.00  0.00           N
ATOM   3094  CA  LYS X 194      54.459  82.074  30.447  0.00  0.00           C
ATOM   3095  CB  LYS X 194      54.211  82.528  28.998  0.00  0.00           C
ATOM   3096  CG  LYS X 194      55.373  83.407  28.496  0.00  0.00           C
ATOM   3097  CD  LYS X 194      55.303  83.697  26.990  0.00  0.00           C
ATOM   3098  CE  LYS X 194      56.508  84.546  26.552  0.00  0.00           C
ATOM   3099  NZ  LYS X 194      56.283  85.999  26.748  0.00  0.00           N
ATOM   3100  C   LYS X 194      54.626  83.245  31.416  0.00  0.00           C
ATOM   3101  O   LYS X 194      55.759  83.600  31.734  0.00  0.00           O
ATOM   3102  H   LYS X 194      52.553  81.047  30.405  0.00  0.00           H
ATOM   3103  HA  LYS X 194      55.419  81.555  30.449  0.00  0.00           H
ATOM   3104  HB2 LYS X 194      54.155  81.641  28.368  0.00  0.00           H
ATOM   3105  HB3 LYS X 194      53.271  83.079  28.928  0.00  0.00           H
ATOM   3106  HG2 LYS X 194      55.373  84.350  29.041  0.00  0.00           H
ATOM   3107  HG3 LYS X 194      56.315  82.894  28.701  0.00  0.00           H
ATOM   3108  HD2 LYS X 194      55.334  82.748  26.453  0.00  0.00           H
ATOM   3109  HD3 LYS X 194      54.367  84.204  26.743  0.00  0.00           H
ATOM   3110  HE2 LYS X 194      57.393  84.222  27.107  0.00  0.00           H
ATOM   3111  HE3 LYS X 194      56.696  84.362  25.490  0.00  0.00           H
ATOM   3112  HZ1 LYS X 194      57.122  86.540  26.551  0.00  0.00           H
ATOM   3113  HZ2 LYS X 194      55.591  86.340  26.089  0.00  0.00           H
ATOM   3114  HZ3 LYS X 194      55.958  86.236  27.686  0.00  0.00           H
ATOM   3115  N   CYS X 195      53.541  83.797  31.963  0.00  0.00           N
ATOM   3116  CA  CYS X 195      53.645  84.929  32.890  0.00  0.00           C
ATOM   3117  CB  CYS X 195      52.259  85.533  33.143  0.00  0.00           C
ATOM   3118  SG  CYS X 195      51.609  86.217  31.595  0.00  0.00           S
ATOM   3119  C   CYS X 195      54.371  84.569  34.202  0.00  0.00           C
ATOM   3120  O   CYS X 195      55.063  85.421  34.758  0.00  0.00           O
ATOM   3121  H   CYS X 195      52.623  83.480  31.673  0.00  0.00           H
ATOM   3122  HA  CYS X 195      54.250  85.702  32.410  0.00  0.00           H
ATOM   3123  HB2 CYS X 195      51.575  84.779  33.536  0.00  0.00           H
ATOM   3124  HB3 CYS X 195      52.353  86.348  33.861  0.00  0.00           H
ATOM   3125  HG  CYS X 195      51.178  85.054  31.080  0.00  0.00           H
ATOM   3126  N   LEU X 196      54.294  83.316  34.671  0.00  0.00           N
ATOM   3127  CA  LEU X 196      55.096  82.819  35.796  0.00  0.00           C
ATOM   3128  CB  LEU X 196      54.433  81.567  36.403  0.00  0.00           C
ATOM   3129  CG  LEU X 196      53.111  81.836  37.154  0.00  0.00           C
ATOM   3130  CD1 LEU X 196      52.454  80.512  37.545  0.00  0.00           C
ATOM   3131  CD2 LEU X 196      53.327  82.651  38.434  0.00  0.00           C
ATOM   3132  C   LEU X 196      56.560  82.565  35.391  0.00  0.00           C
ATOM   3133  O   LEU X 196      57.462  83.001  36.109  0.00  0.00           O
ATOM   3134  H   LEU X 196      53.659  82.666  34.214  0.00  0.00           H
ATOM   3135  HA  LEU X 196      55.130  83.591  36.564  0.00  0.00           H
ATOM   3136  HB2 LEU X 196      54.250  80.848  35.602  0.00  0.00           H
ATOM   3137  HB3 LEU X 196      55.132  81.110  37.104  0.00  0.00           H
ATOM   3138  HG  LEU X 196      52.423  82.385  36.513  0.00  0.00           H
ATOM   3139 HD11 LEU X 196      52.264  79.919  36.649  0.00  0.00           H
ATOM   3140 HD12 LEU X 196      53.101  79.949  38.218  0.00  0.00           H
ATOM   3141 HD13 LEU X 196      51.499  80.704  38.034  0.00  0.00           H
ATOM   3142 HD21 LEU X 196      54.072  82.170  39.066  0.00  0.00           H
ATOM   3143 HD22 LEU X 196      53.655  83.658  38.186  0.00  0.00           H
ATOM   3144 HD23 LEU X 196      52.391  82.726  38.987  0.00  0.00           H
ATOM   3145  N   LYS X 197      56.825  81.963  34.219  0.00  0.00           N
ATOM   3146  CA  LYS X 197      58.190  81.789  33.664  0.00  0.00           C
ATOM   3147  CB  LYS X 197      58.134  80.946  32.379  0.00  0.00           C
ATOM   3148  CG  LYS X 197      57.853  79.465  32.694  0.00  0.00           C
ATOM   3149  CD  LYS X 197      57.628  78.654  31.413  0.00  0.00           C
ATOM   3150  CE  LYS X 197      57.215  77.218  31.757  0.00  0.00           C
ATOM   3151  NZ  LYS X 197      56.947  76.421  30.537  0.00  0.00           N
ATOM   3152  C   LYS X 197      58.919  83.125  33.434  0.00  0.00           C
ATOM   3153  O   LYS X 197      60.134  83.211  33.633  0.00  0.00           O
ATOM   3154  H   LYS X 197      56.040  81.616  33.673  0.00  0.00           H
ATOM   3155  HA  LYS X 197      58.795  81.232  34.375  0.00  0.00           H
ATOM   3156  HB2 LYS X 197      57.365  81.343  31.716  0.00  0.00           H
ATOM   3157  HB3 LYS X 197      59.095  81.010  31.865  0.00  0.00           H
ATOM   3158  HG2 LYS X 197      58.701  79.047  33.240  0.00  0.00           H
ATOM   3159  HG3 LYS X 197      56.968  79.382  33.324  0.00  0.00           H
ATOM   3160  HD2 LYS X 197      56.834  79.125  30.832  0.00  0.00           H
ATOM   3161  HD3 LYS X 197      58.545  78.646  30.822  0.00  0.00           H
ATOM   3162  HE2 LYS X 197      58.007  76.744  32.345  0.00  0.00           H
ATOM   3163  HE3 LYS X 197      56.315  77.256  32.375  0.00  0.00           H
ATOM   3164  HZ1 LYS X 197      57.811  76.239  30.030  0.00  0.00           H
ATOM   3165  HZ2 LYS X 197      56.496  75.539  30.770  0.00  0.00           H
ATOM   3166  HZ3 LYS X 197      56.349  76.934  29.889  0.00  0.00           H
ATOM   3167  N   SER X 198      58.181  84.187  33.112  0.00  0.00           N
ATOM   3168  CA  SER X 198      58.676  85.570  33.023  0.00  0.00           C
ATOM   3169  CB  SER X 198      57.779  86.371  32.069  0.00  0.00           C
ATOM   3170  OG  SER X 198      58.093  86.082  30.717  0.00  0.00           O
ATOM   3171  C   SER X 198      58.783  86.297  34.377  0.00  0.00           C
ATOM   3172  O   SER X 198      59.399  87.362  34.431  0.00  0.00           O
ATOM   3173  H   SER X 198      57.221  84.009  32.838  0.00  0.00           H
ATOM   3174  HA  SER X 198      59.681  85.560  32.598  0.00  0.00           H
ATOM   3175  HB2 SER X 198      56.731  86.140  32.266  0.00  0.00           H
ATOM   3176  HB3 SER X 198      57.931  87.439  32.232  0.00  0.00           H
ATOM   3177  HG  SER X 198      58.368  85.144  30.636  0.00  0.00           H
ATOM   3178  N   ALA X 199      58.235  85.760  35.475  0.00  0.00           N
ATOM   3179  CA  ALA X 199      58.188  86.437  36.780  0.00  0.00           C
ATOM   3180  CB  ALA X 199      56.735  86.466  37.267  0.00  0.00           C
ATOM   3181  C   ALA X 199      59.106  85.850  37.868  0.00  0.00           C
ATOM   3182  O   ALA X 199      59.498  86.600  38.763  0.00  0.00           O
ATOM   3183  H   ALA X 199      57.750  84.876  35.392  0.00  0.00           H
ATOM   3184  HA  ALA X 199      58.495  87.477  36.658  0.00  0.00           H
ATOM   3185  HB1 ALA X 199      56.354  85.450  37.378  0.00  0.00           H
ATOM   3186  HB2 ALA X 199      56.682  86.972  38.232  0.00  0.00           H
ATOM   3187  HB3 ALA X 199      56.117  87.015  36.559  0.00  0.00           H
ATOM   3188  N   TRP X 200      59.442  84.552  37.848  0.00  0.00           N
ATOM   3189  CA  TRP X 200      60.056  83.900  39.019  0.00  0.00           C
ATOM   3190  CB  TRP X 200      60.040  82.373  38.894  0.00  0.00           C
ATOM   3191  CG  TRP X 200      60.919  81.778  37.840  0.00  0.00           C
ATOM   3192  CD1 TRP X 200      60.535  81.533  36.573  0.00  0.00           C
ATOM   3193  NE1 TRP X 200      61.567  80.948  35.871  0.00  0.00           N
ATOM   3194  CE2 TRP X 200      62.679  80.773  36.663  0.00  0.00           C
ATOM   3195  CZ2 TRP X 200      63.940  80.210  36.425  0.00  0.00           C
ATOM   3196  CH2 TRP X 200      64.879  80.171  37.468  0.00  0.00           C
ATOM   3197  CZ3 TRP X 200      64.543  80.694  38.728  0.00  0.00           C
ATOM   3198  CE3 TRP X 200      63.270  81.251  38.961  0.00  0.00           C
ATOM   3199  CD2 TRP X 200      62.301  81.304  37.934  0.00  0.00           C
ATOM   3200  C   TRP X 200      61.450  84.425  39.392  0.00  0.00           C
ATOM   3201  O   TRP X 200      61.709  84.634  40.577  0.00  0.00           O
ATOM   3202  H   TRP X 200      59.077  83.965  37.108  0.00  0.00           H
ATOM   3203  HA  TRP X 200      59.425  84.134  39.871  0.00  0.00           H
ATOM   3204  HB2 TRP X 200      60.340  81.951  39.855  0.00  0.00           H
ATOM   3205  HB3 TRP X 200      59.014  82.050  38.713  0.00  0.00           H
ATOM   3206  HD1 TRP X 200      59.551  81.749  36.192  0.00  0.00           H
ATOM   3207  HE1 TRP X 200      61.496  80.651  34.899  0.00  0.00           H
ATOM   3208  HE3 TRP X 200      63.031  81.641  39.940  0.00  0.00           H
ATOM   3209  HZ2 TRP X 200      64.187  79.810  35.453  0.00  0.00           H
ATOM   3210  HZ3 TRP X 200      65.271  80.664  39.527  0.00  0.00           H
ATOM   3211  HH2 TRP X 200      65.857  79.738  37.304  0.00  0.00           H
ATOM   3212  N   GLU X 201      62.319  84.746  38.428  0.00  0.00           N
ATOM   3213  CA  GLU X 201      63.638  85.341  38.722  0.00  0.00           C
ATOM   3214  CB  GLU X 201      64.568  85.160  37.504  0.00  0.00           C
ATOM   3215  CG  GLU X 201      66.060  85.255  37.874  0.00  0.00           C
ATOM   3216  CD  GLU X 201      67.031  84.979  36.712  0.00  0.00           C
ATOM   3217  OE1 GLU X 201      66.617  84.504  35.624  0.00  0.00           O
ATOM   3218  OE2 GLU X 201      68.247  85.249  36.880  0.00  0.00           O
ATOM   3219  C   GLU X 201      63.520  86.811  39.194  0.00  0.00           C
ATOM   3220  O   GLU X 201      64.448  87.362  39.787  0.00  0.00           O
ATOM   3221  H   GLU X 201      62.078  84.553  37.460  0.00  0.00           H
ATOM   3222  HA  GLU X 201      64.080  84.781  39.549  0.00  0.00           H
ATOM   3223  HB2 GLU X 201      64.393  84.167  37.084  0.00  0.00           H
ATOM   3224  HB3 GLU X 201      64.326  85.907  36.747  0.00  0.00           H
ATOM   3225  HG2 GLU X 201      66.264  86.255  38.261  0.00  0.00           H
ATOM   3226  HG3 GLU X 201      66.265  84.535  38.669  0.00  0.00           H
ATOM   3227  N   ASN X 202      62.356  87.447  38.997  0.00  0.00           N
ATOM   3228  CA  ASN X 202      62.009  88.786  39.499  0.00  0.00           C
ATOM   3229  CB  ASN X 202      61.127  89.464  38.427  0.00  0.00           C
ATOM   3230  CG  ASN X 202      60.965  90.975  38.535  0.00  0.00           C
ATOM   3231  OD1 ASN X 202      61.473  91.657  39.416  0.00  0.00           O
ATOM   3232  ND2 ASN X 202      60.237  91.563  37.619  0.00  0.00           N
ATOM   3233  C   ASN X 202      61.349  88.742  40.900  0.00  0.00           C
ATOM   3234  O   ASN X 202      61.197  89.782  41.544  0.00  0.00           O
ATOM   3235  H   ASN X 202      61.619  86.927  38.539  0.00  0.00           H
ATOM   3236  HA  ASN X 202      62.927  89.367  39.601  0.00  0.00           H
ATOM   3237  HB2 ASN X 202      61.558  89.262  37.449  0.00  0.00           H
ATOM   3238  HB3 ASN X 202      60.131  89.027  38.444  0.00  0.00           H
ATOM   3239 HD21 ASN X 202      60.177  92.565  37.624  0.00  0.00           H
ATOM   3240 HD22 ASN X 202      59.828  91.009  36.873  0.00  0.00           H
ATOM   3241  N   ILE X 203      60.976  87.558  41.411  0.00  0.00           N
ATOM   3242  CA  ILE X 203      60.448  87.420  42.778  0.00  0.00           C
ATOM   3243  CB  ILE X 203      59.816  86.029  43.042  0.00  0.00           C
ATOM   3244  CG2 ILE X 203      59.371  85.894  44.510  0.00  0.00           C
ATOM   3245  CG1 ILE X 203      58.598  85.781  42.124  0.00  0.00           C
ATOM   3246  CD1 ILE X 203      58.054  84.346  42.167  0.00  0.00           C
ATOM   3247  C   ILE X 203      61.559  87.737  43.787  0.00  0.00           C
ATOM   3248  O   ILE X 203      62.668  87.197  43.693  0.00  0.00           O
ATOM   3249  H   ILE X 203      61.127  86.721  40.863  0.00  0.00           H
ATOM   3250  HA  ILE X 203      59.658  88.162  42.903  0.00  0.00           H
ATOM   3251  HB  ILE X 203      60.568  85.263  42.846  0.00  0.00           H
ATOM   3252 HG12 ILE X 203      57.796  86.474  42.386  0.00  0.00           H
ATOM   3253 HG13 ILE X 203      58.885  85.984  41.099  0.00  0.00           H
ATOM   3254 HG21 ILE X 203      58.907  84.929  44.677  0.00  0.00           H
ATOM   3255 HG22 ILE X 203      60.226  85.954  45.182  0.00  0.00           H
ATOM   3256 HG23 ILE X 203      58.650  86.669  44.763  0.00  0.00           H
ATOM   3257 HD11 ILE X 203      58.869  83.631  42.051  0.00  0.00           H
ATOM   3258 HD12 ILE X 203      57.540  84.154  43.107  0.00  0.00           H
ATOM   3259 HD13 ILE X 203      57.345  84.208  41.351  0.00  0.00           H
ATOM   3260  N   SER X 204      61.233  88.584  44.763  0.00  0.00           N
ATOM   3261  CA  SER X 204      62.067  88.920  45.925  0.00  0.00           C
ATOM   3262  CB  SER X 204      62.126  90.445  46.120  0.00  0.00           C
ATOM   3263  OG  SER X 204      60.885  91.102  45.888  0.00  0.00           O
ATOM   3264  C   SER X 204      61.608  88.218  47.207  0.00  0.00           C
ATOM   3265  O   SER X 204      62.435  87.903  48.065  0.00  0.00           O
ATOM   3266  H   SER X 204      60.300  88.986  44.734  0.00  0.00           H
ATOM   3267  HA  SER X 204      63.084  88.581  45.737  0.00  0.00           H
ATOM   3268  HB2 SER X 204      62.486  90.675  47.124  0.00  0.00           H
ATOM   3269  HB3 SER X 204      62.846  90.847  45.408  0.00  0.00           H
ATOM   3270  HG  SER X 204      60.262  90.901  46.626  0.00  0.00           H
ATOM   3271  N   GLU X 205      60.314  87.919  47.340  0.00  0.00           N
ATOM   3272  CA  GLU X 205      59.730  87.288  48.531  0.00  0.00           C
ATOM   3273  CB  GLU X 205      58.219  87.587  48.583  0.00  0.00           C
ATOM   3274  CG  GLU X 205      57.869  89.027  49.000  0.00  0.00           C
ATOM   3275  CD  GLU X 205      58.122  90.072  47.903  0.00  0.00           C
ATOM   3276  OE1 GLU X 205      57.258  90.233  47.006  0.00  0.00           O
ATOM   3277  OE2 GLU X 205      59.196  90.726  47.905  0.00  0.00           O
ATOM   3278  C   GLU X 205      60.009  85.769  48.560  0.00  0.00           C
ATOM   3279  O   GLU X 205      59.494  85.020  47.726  0.00  0.00           O
ATOM   3280  H   GLU X 205      59.693  88.163  46.578  0.00  0.00           H
ATOM   3281  HA  GLU X 205      60.183  87.722  49.425  0.00  0.00           H
ATOM   3282  HB2 GLU X 205      57.762  87.366  47.617  0.00  0.00           H
ATOM   3283  HB3 GLU X 205      57.776  86.917  49.318  0.00  0.00           H
ATOM   3284  HG2 GLU X 205      56.810  89.053  49.264  0.00  0.00           H
ATOM   3285  HG3 GLU X 205      58.436  89.282  49.898  0.00  0.00           H
ATOM   3286  N   LYS X 206      60.804  85.293  49.533  0.00  0.00           N
ATOM   3287  CA  LYS X 206      61.346  83.913  49.561  0.00  0.00           C
ATOM   3288  CB  LYS X 206      62.234  83.727  50.804  0.00  0.00           C
ATOM   3289  CG  LYS X 206      63.548  84.521  50.749  0.00  0.00           C
ATOM   3290  CD  LYS X 206      64.272  84.428  52.100  0.00  0.00           C
ATOM   3291  CE  LYS X 206      65.628  85.139  52.090  0.00  0.00           C
ATOM   3292  NZ  LYS X 206      66.698  84.312  51.488  0.00  0.00           N
ATOM   3293  C   LYS X 206      60.265  82.828  49.555  0.00  0.00           C
ATOM   3294  O   LYS X 206      60.389  81.824  48.850  0.00  0.00           O
ATOM   3295  H   LYS X 206      61.150  85.946  50.233  0.00  0.00           H
ATOM   3296  HA  LYS X 206      61.952  83.752  48.668  0.00  0.00           H
ATOM   3297  HB2 LYS X 206      61.669  84.019  51.690  0.00  0.00           H
ATOM   3298  HB3 LYS X 206      62.486  82.669  50.900  0.00  0.00           H
ATOM   3299  HG2 LYS X 206      64.175  84.110  49.962  0.00  0.00           H
ATOM   3300  HG3 LYS X 206      63.349  85.568  50.524  0.00  0.00           H
ATOM   3301  HD2 LYS X 206      63.647  84.911  52.852  0.00  0.00           H
ATOM   3302  HD3 LYS X 206      64.406  83.383  52.387  0.00  0.00           H
ATOM   3303  HE2 LYS X 206      65.535  86.091  51.560  0.00  0.00           H
ATOM   3304  HE3 LYS X 206      65.906  85.361  53.124  0.00  0.00           H
ATOM   3305  HZ1 LYS X 206      66.825  83.454  52.023  0.00  0.00           H
ATOM   3306  HZ2 LYS X 206      66.498  84.040  50.530  0.00  0.00           H
ATOM   3307  HZ3 LYS X 206      67.579  84.823  51.530  0.00  0.00           H
ATOM   3308  N   TRP X 207      59.191  83.054  50.311  0.00  0.00           N
ATOM   3309  CA  TRP X 207      58.030  82.165  50.403  0.00  0.00           C
ATOM   3310  CB  TRP X 207      57.146  82.642  51.563  0.00  0.00           C
ATOM   3311  CG  TRP X 207      56.634  84.048  51.447  0.00  0.00           C
ATOM   3312  CD1 TRP X 207      57.214  85.147  51.981  0.00  0.00           C
ATOM   3313  NE1 TRP X 207      56.473  86.263  51.654  0.00  0.00           N
ATOM   3314  CE2 TRP X 207      55.375  85.946  50.887  0.00  0.00           C
ATOM   3315  CZ2 TRP X 207      54.356  86.714  50.310  0.00  0.00           C
ATOM   3316  CH2 TRP X 207      53.338  86.066  49.589  0.00  0.00           C
ATOM   3317  CZ3 TRP X 207      53.352  84.664  49.465  0.00  0.00           C
ATOM   3318  CE3 TRP X 207      54.387  83.904  50.045  0.00  0.00           C
ATOM   3319  CD2 TRP X 207      55.434  84.527  50.760  0.00  0.00           C
ATOM   3320  C   TRP X 207      57.229  82.104  49.094  0.00  0.00           C
ATOM   3321  O   TRP X 207      56.742  81.037  48.718  0.00  0.00           O
ATOM   3322  H   TRP X 207      59.175  83.910  50.843  0.00  0.00           H
ATOM   3323  HA  TRP X 207      58.371  81.153  50.625  0.00  0.00           H
ATOM   3324  HB2 TRP X 207      56.295  81.965  51.649  0.00  0.00           H
ATOM   3325  HB3 TRP X 207      57.713  82.565  52.489  0.00  0.00           H
ATOM   3326  HD1 TRP X 207      58.114  85.153  52.585  0.00  0.00           H
ATOM   3327  HE1 TRP X 207      56.711  87.207  51.957  0.00  0.00           H
ATOM   3328  HE3 TRP X 207      54.380  82.829  49.960  0.00  0.00           H
ATOM   3329  HZ2 TRP X 207      54.349  87.788  50.430  0.00  0.00           H
ATOM   3330  HZ3 TRP X 207      52.548  84.166  48.942  0.00  0.00           H
ATOM   3331  HH2 TRP X 207      52.534  86.641  49.151  0.00  0.00           H
ATOM   3332  N   LEU X 208      57.128  83.220  48.362  0.00  0.00           N
ATOM   3333  CA  LEU X 208      56.440  83.272  47.072  0.00  0.00           C
ATOM   3334  CB  LEU X 208      56.116  84.737  46.721  0.00  0.00           C
ATOM   3335  CG  LEU X 208      55.268  84.918  45.446  0.00  0.00           C
ATOM   3336  CD1 LEU X 208      53.894  84.245  45.533  0.00  0.00           C
ATOM   3337  CD2 LEU X 208      55.047  86.407  45.189  0.00  0.00           C
ATOM   3338  C   LEU X 208      57.270  82.569  45.992  0.00  0.00           C
ATOM   3339  O   LEU X 208      56.710  81.828  45.188  0.00  0.00           O
ATOM   3340  H   LEU X 208      57.580  84.060  48.695  0.00  0.00           H
ATOM   3341  HA  LEU X 208      55.502  82.727  47.174  0.00  0.00           H
ATOM   3342  HB2 LEU X 208      55.583  85.189  47.559  0.00  0.00           H
ATOM   3343  HB3 LEU X 208      57.053  85.278  46.591  0.00  0.00           H
ATOM   3344  HG  LEU X 208      55.803  84.502  44.593  0.00  0.00           H
ATOM   3345 HD11 LEU X 208      53.317  84.475  44.638  0.00  0.00           H
ATOM   3346 HD12 LEU X 208      54.010  83.165  45.594  0.00  0.00           H
ATOM   3347 HD13 LEU X 208      53.359  84.609  46.410  0.00  0.00           H
ATOM   3348 HD21 LEU X 208      56.008  86.911  45.080  0.00  0.00           H
ATOM   3349 HD22 LEU X 208      54.474  86.546  44.274  0.00  0.00           H
ATOM   3350 HD23 LEU X 208      54.503  86.852  46.023  0.00  0.00           H
ATOM   3351  N   ALA X 209      58.600  82.717  46.027  0.00  0.00           N
ATOM   3352  CA  ALA X 209      59.510  81.985  45.148  0.00  0.00           C
ATOM   3353  CB  ALA X 209      60.941  82.492  45.366  0.00  0.00           C
ATOM   3354  C   ALA X 209      59.380  80.465  45.356  0.00  0.00           C
ATOM   3355  O   ALA X 209      59.147  79.748  44.380  0.00  0.00           O
ATOM   3356  H   ALA X 209      58.995  83.375  46.693  0.00  0.00           H
ATOM   3357  HA  ALA X 209      59.234  82.191  44.113  0.00  0.00           H
ATOM   3358  HB1 ALA X 209      61.007  83.549  45.113  0.00  0.00           H
ATOM   3359  HB2 ALA X 209      61.239  82.360  46.405  0.00  0.00           H
ATOM   3360  HB3 ALA X 209      61.630  81.936  44.727  0.00  0.00           H
ATOM   3361  N   LYS X 210      59.407  79.992  46.617  0.00  0.00           N
ATOM   3362  CA  LYS X 210      59.110  78.594  46.989  0.00  0.00           C
ATOM   3363  CB  LYS X 210      59.132  78.409  48.522  0.00  0.00           C
ATOM   3364  CG  LYS X 210      60.539  78.194  49.106  0.00  0.00           C
ATOM   3365  CD  LYS X 210      60.464  77.435  50.439  0.00  0.00           C
ATOM   3366  CE  LYS X 210      61.866  77.111  50.964  0.00  0.00           C
ATOM   3367  NZ  LYS X 210      61.803  76.496  52.310  0.00  0.00           N
ATOM   3368  C   LYS X 210      57.768  78.120  46.424  0.00  0.00           C
ATOM   3369  O   LYS X 210      57.729  77.136  45.687  0.00  0.00           O
ATOM   3370  H   LYS X 210      59.633  80.648  47.358  0.00  0.00           H
ATOM   3371  HA  LYS X 210      59.859  77.932  46.550  0.00  0.00           H
ATOM   3372  HB2 LYS X 210      58.665  79.260  49.015  0.00  0.00           H
ATOM   3373  HB3 LYS X 210      58.530  77.534  48.762  0.00  0.00           H
ATOM   3374  HG2 LYS X 210      61.148  77.622  48.409  0.00  0.00           H
ATOM   3375  HG3 LYS X 210      61.012  79.161  49.271  0.00  0.00           H
ATOM   3376  HD2 LYS X 210      59.929  78.047  51.166  0.00  0.00           H
ATOM   3377  HD3 LYS X 210      59.926  76.496  50.295  0.00  0.00           H
ATOM   3378  HE2 LYS X 210      62.355  76.429  50.263  0.00  0.00           H
ATOM   3379  HE3 LYS X 210      62.446  78.036  51.012  0.00  0.00           H
ATOM   3380  HZ1 LYS X 210      61.437  77.167  52.985  0.00  0.00           H
ATOM   3381  HZ2 LYS X 210      61.197  75.677  52.315  0.00  0.00           H
ATOM   3382  HZ3 LYS X 210      62.719  76.193  52.624  0.00  0.00           H
ATOM   3383  N   ARG X 211      56.669  78.831  46.723  0.00  0.00           N
ATOM   3384  CA  ARG X 211      55.319  78.480  46.240  0.00  0.00           C
ATOM   3385  CB  ARG X 211      54.278  79.490  46.754  0.00  0.00           C
ATOM   3386  CG  ARG X 211      53.855  79.293  48.221  0.00  0.00           C
ATOM   3387  CD  ARG X 211      52.777  80.329  48.583  0.00  0.00           C
ATOM   3388  NE  ARG X 211      52.196  80.123  49.924  0.00  0.00           N
ATOM   3389  CZ  ARG X 211      51.214  79.312  50.266  0.00  0.00           C
ATOM   3390  NH1 ARG X 211      50.691  78.424  49.474  0.00  0.00           N
ATOM   3391  NH2 ARG X 211      50.725  79.376  51.458  0.00  0.00           N
ATOM   3392  C   ARG X 211      55.252  78.379  44.711  0.00  0.00           C
ATOM   3393  O   ARG X 211      54.692  77.411  44.202  0.00  0.00           O
ATOM   3394  H   ARG X 211      56.782  79.635  47.333  0.00  0.00           H
ATOM   3395  HA  ARG X 211      55.055  77.486  46.603  0.00  0.00           H
ATOM   3396  HB2 ARG X 211      54.651  80.506  46.610  0.00  0.00           H
ATOM   3397  HB3 ARG X 211      53.384  79.371  46.146  0.00  0.00           H
ATOM   3398  HG2 ARG X 211      53.450  78.287  48.342  0.00  0.00           H
ATOM   3399  HG3 ARG X 211      54.713  79.409  48.882  0.00  0.00           H
ATOM   3400  HD2 ARG X 211      53.222  81.324  48.541  0.00  0.00           H
ATOM   3401  HD3 ARG X 211      51.977  80.293  47.841  0.00  0.00           H
ATOM   3402  HE  ARG X 211      52.497  80.727  50.691  0.00  0.00           H
ATOM   3403 HH11 ARG X 211      50.912  78.420  48.501  0.00  0.00           H
ATOM   3404 HH12 ARG X 211      49.910  77.883  49.828  0.00  0.00           H
ATOM   3405 HH21 ARG X 211      51.096  80.100  52.079  0.00  0.00           H
ATOM   3406 HH22 ARG X 211      49.947  78.780  51.711  0.00  0.00           H
ATOM   3407  N   VAL X 212      55.836  79.334  43.982  0.00  0.00           N
ATOM   3408  CA  VAL X 212      55.805  79.360  42.510  0.00  0.00           C
ATOM   3409  CB  VAL X 212      56.237  80.737  41.961  0.00  0.00           C
ATOM   3410  CG1 VAL X 212      56.472  80.738  40.443  0.00  0.00           C
ATOM   3411  CG2 VAL X 212      55.141  81.776  42.244  0.00  0.00           C
ATOM   3412  C   VAL X 212      56.601  78.204  41.902  0.00  0.00           C
ATOM   3413  O   VAL X 212      56.038  77.463  41.096  0.00  0.00           O
ATOM   3414  H   VAL X 212      56.283  80.104  44.471  0.00  0.00           H
ATOM   3415  HA  VAL X 212      54.776  79.198  42.193  0.00  0.00           H
ATOM   3416  HB  VAL X 212      57.161  81.049  42.450  0.00  0.00           H
ATOM   3417 HG11 VAL X 212      55.599  80.335  39.927  0.00  0.00           H
ATOM   3418 HG12 VAL X 212      56.661  81.753  40.095  0.00  0.00           H
ATOM   3419 HG13 VAL X 212      57.345  80.133  40.198  0.00  0.00           H
ATOM   3420 HG21 VAL X 212      55.465  82.759  41.907  0.00  0.00           H
ATOM   3421 HG22 VAL X 212      54.224  81.505  41.722  0.00  0.00           H
ATOM   3422 HG23 VAL X 212      54.939  81.832  43.312  0.00  0.00           H
ATOM   3423  N   LYS X 213      57.867  77.984  42.289  0.00  0.00           N
ATOM   3424  CA  LYS X 213      58.678  76.913  41.673  0.00  0.00           C
ATOM   3425  CB  LYS X 213      60.177  77.115  41.954  0.00  0.00           C
ATOM   3426  CG  LYS X 213      60.615  76.885  43.409  0.00  0.00           C
ATOM   3427  CD  LYS X 213      62.067  77.343  43.596  0.00  0.00           C
ATOM   3428  CE  LYS X 213      62.459  77.291  45.072  0.00  0.00           C
ATOM   3429  NZ  LYS X 213      63.899  77.566  45.248  0.00  0.00           N
ATOM   3430  C   LYS X 213      58.162  75.510  42.012  0.00  0.00           C
ATOM   3431  O   LYS X 213      58.126  74.653  41.126  0.00  0.00           O
ATOM   3432  H   LYS X 213      58.287  78.586  42.994  0.00  0.00           H
ATOM   3433  HA  LYS X 213      58.563  77.004  40.592  0.00  0.00           H
ATOM   3434  HB2 LYS X 213      60.745  76.436  41.316  0.00  0.00           H
ATOM   3435  HB3 LYS X 213      60.438  78.134  41.660  0.00  0.00           H
ATOM   3436  HG2 LYS X 213      59.971  77.441  44.083  0.00  0.00           H
ATOM   3437  HG3 LYS X 213      60.537  75.826  43.655  0.00  0.00           H
ATOM   3438  HD2 LYS X 213      62.723  76.687  43.018  0.00  0.00           H
ATOM   3439  HD3 LYS X 213      62.184  78.367  43.237  0.00  0.00           H
ATOM   3440  HE2 LYS X 213      61.863  78.016  45.631  0.00  0.00           H
ATOM   3441  HE3 LYS X 213      62.239  76.291  45.453  0.00  0.00           H
ATOM   3442  HZ1 LYS X 213      64.143  77.619  46.231  0.00  0.00           H
ATOM   3443  HZ2 LYS X 213      64.432  76.815  44.809  0.00  0.00           H
ATOM   3444  HZ3 LYS X 213      64.162  78.453  44.821  0.00  0.00           H
ATOM   3445  N   HIE X 214      57.651  75.308  43.229  0.00  0.00           N
ATOM   3446  CA  HIE X 214      57.040  74.047  43.666  0.00  0.00           C
ATOM   3447  CB  HIE X 214      56.850  74.117  45.184  0.00  0.00           C
ATOM   3448  CG  HIE X 214      56.350  72.845  45.814  0.00  0.00           C
ATOM   3449  ND1 HIE X 214      57.147  71.799  46.298  0.00  0.00           N
ATOM   3450  CE1 HIE X 214      56.291  70.959  46.907  0.00  0.00           C
ATOM   3451  NE2 HIE X 214      55.031  71.403  46.797  0.00  0.00           N
ATOM   3452  CD2 HIE X 214      55.045  72.593  46.114  0.00  0.00           C
ATOM   3453  C   HIE X 214      55.729  73.734  42.930  0.00  0.00           C
ATOM   3454  O   HIE X 214      55.515  72.587  42.533  0.00  0.00           O
ATOM   3455  H   HIE X 214      57.736  76.054  43.911  0.00  0.00           H
ATOM   3456  HA  HIE X 214      57.724  73.224  43.453  0.00  0.00           H
ATOM   3457  HB2 HIE X 214      57.804  74.367  45.646  0.00  0.00           H
ATOM   3458  HB3 HIE X 214      56.149  74.918  45.420  0.00  0.00           H
ATOM   3459  HD2 HIE X 214      54.203  73.241  45.922  0.00  0.00           H
ATOM   3460  HE2 HIE X 214      54.219  70.961  47.240  0.00  0.00           H
ATOM   3461  HE1 HIE X 214      56.575  70.063  47.444  0.00  0.00           H
ATOM   3462  N   ALA X 215      54.882  74.738  42.674  0.00  0.00           N
ATOM   3463  CA  ALA X 215      53.650  74.572  41.896  0.00  0.00           C
ATOM   3464  CB  ALA X 215      52.735  75.769  42.176  0.00  0.00           C
ATOM   3465  C   ALA X 215      53.916  74.391  40.386  0.00  0.00           C
ATOM   3466  O   ALA X 215      53.239  73.595  39.729  0.00  0.00           O
ATOM   3467  H   ALA X 215      55.084  75.658  43.051  0.00  0.00           H
ATOM   3468  HA  ALA X 215      53.138  73.675  42.244  0.00  0.00           H
ATOM   3469  HB1 ALA X 215      51.779  75.631  41.671  0.00  0.00           H
ATOM   3470  HB2 ALA X 215      52.551  75.850  43.248  0.00  0.00           H
ATOM   3471  HB3 ALA X 215      53.202  76.689  41.820  0.00  0.00           H
ATOM   3472  N   LEU X 216      54.925  75.076  39.828  0.00  0.00           N
ATOM   3473  CA  LEU X 216      55.384  74.860  38.448  0.00  0.00           C
ATOM   3474  CB  LEU X 216      56.427  75.926  38.059  0.00  0.00           C
ATOM   3475  CG  LEU X 216      55.859  77.330  37.774  0.00  0.00           C
ATOM   3476  CD1 LEU X 216      57.019  78.302  37.550  0.00  0.00           C
ATOM   3477  CD2 LEU X 216      54.973  77.365  36.525  0.00  0.00           C
ATOM   3478  C   LEU X 216      55.955  73.446  38.242  0.00  0.00           C
ATOM   3479  O   LEU X 216      55.787  72.887  37.156  0.00  0.00           O
ATOM   3480  H   LEU X 216      55.407  75.770  40.392  0.00  0.00           H
ATOM   3481  HA  LEU X 216      54.530  74.943  37.777  0.00  0.00           H
ATOM   3482  HB2 LEU X 216      57.168  75.993  38.857  0.00  0.00           H
ATOM   3483  HB3 LEU X 216      56.950  75.590  37.162  0.00  0.00           H
ATOM   3484  HG  LEU X 216      55.272  77.675  38.624  0.00  0.00           H
ATOM   3485 HD11 LEU X 216      57.607  77.991  36.686  0.00  0.00           H
ATOM   3486 HD12 LEU X 216      56.637  79.307  37.385  0.00  0.00           H
ATOM   3487 HD13 LEU X 216      57.663  78.313  38.430  0.00  0.00           H
ATOM   3488 HD21 LEU X 216      54.072  76.772  36.684  0.00  0.00           H
ATOM   3489 HD22 LEU X 216      54.666  78.389  36.319  0.00  0.00           H
ATOM   3490 HD23 LEU X 216      55.517  76.973  35.666  0.00  0.00           H
ATOM   3491  N   ALA X 217      56.571  72.856  39.274  0.00  0.00           N
ATOM   3492  CA  ALA X 217      57.052  71.475  39.265  0.00  0.00           C
ATOM   3493  CB  ALA X 217      58.082  71.315  40.390  0.00  0.00           C
ATOM   3494  C   ALA X 217      55.914  70.439  39.377  0.00  0.00           C
ATOM   3495  O   ALA X 217      55.959  69.424  38.677  0.00  0.00           O
ATOM   3496  H   ALA X 217      56.740  73.408  40.106  0.00  0.00           H
ATOM   3497  HA  ALA X 217      57.561  71.291  38.317  0.00  0.00           H
ATOM   3498  HB1 ALA X 217      58.476  70.298  40.393  0.00  0.00           H
ATOM   3499  HB2 ALA X 217      58.910  72.007  40.238  0.00  0.00           H
ATOM   3500  HB3 ALA X 217      57.625  71.517  41.358  0.00  0.00           H
ATOM   3501  N   LEU X 218      54.903  70.682  40.228  0.00  0.00           N
ATOM   3502  CA  LEU X 218      53.629  69.942  40.252  0.00  0.00           C
ATOM   3503  CB  LEU X 218      53.850  68.530  40.854  0.00  0.00           C
ATOM   3504  CG  LEU X 218      53.076  67.401  40.152  0.00  0.00           C
ATOM   3505  CD1 LEU X 218      53.616  67.097  38.752  0.00  0.00           C
ATOM   3506  CD2 LEU X 218      53.184  66.120  40.974  0.00  0.00           C
ATOM   3507  C   LEU X 218      52.545  70.712  41.058  0.00  0.00           C
ATOM   3508  O   LEU X 218      52.828  71.131  42.185  0.00  0.00           O
ATOM   3509  H   LEU X 218      54.970  71.502  40.820  0.00  0.00           H
ATOM   3510  HA  LEU X 218      53.308  69.845  39.218  0.00  0.00           H
ATOM   3511  HB2 LEU X 218      54.909  68.270  40.842  0.00  0.00           H
ATOM   3512  HB3 LEU X 218      53.540  68.544  41.896  0.00  0.00           H
ATOM   3513  HG  LEU X 218      52.026  67.675  40.081  0.00  0.00           H
ATOM   3514 HD11 LEU X 218      54.673  66.838  38.813  0.00  0.00           H
ATOM   3515 HD12 LEU X 218      53.072  66.258  38.317  0.00  0.00           H
ATOM   3516 HD13 LEU X 218      53.500  67.962  38.101  0.00  0.00           H
ATOM   3517 HD21 LEU X 218      52.735  66.269  41.955  0.00  0.00           H
ATOM   3518 HD22 LEU X 218      52.656  65.317  40.466  0.00  0.00           H
ATOM   3519 HD23 LEU X 218      54.231  65.837  41.097  0.00  0.00           H
ATOM   3520  N   PRO X 219      51.307  70.880  40.550  0.00  0.00           N
ATOM   3521  CD  PRO X 219      50.863  70.488  39.219  0.00  0.00           C
ATOM   3522  CG  PRO X 219      49.357  70.730  39.187  0.00  0.00           C
ATOM   3523  CB  PRO X 219      49.184  71.888  40.169  0.00  0.00           C
ATOM   3524  CA  PRO X 219      50.222  71.579  41.257  0.00  0.00           C
ATOM   3525  C   PRO X 219      49.611  70.745  42.400  0.00  0.00           C
ATOM   3526  O   PRO X 219      49.576  69.516  42.325  0.00  0.00           O
ATOM   3527  HA  PRO X 219      50.594  72.518  41.671  0.00  0.00           H
ATOM   3528  HB2 PRO X 219      48.167  71.932  40.560  0.00  0.00           H
ATOM   3529  HB3 PRO X 219      49.442  72.825  39.672  0.00  0.00           H
ATOM   3530  HG2 PRO X 219      48.831  69.849  39.556  0.00  0.00           H
ATOM   3531  HG3 PRO X 219      49.016  70.987  38.185  0.00  0.00           H
ATOM   3532  HD2 PRO X 219      51.073  69.439  39.018  0.00  0.00           H
ATOM   3533  HD3 PRO X 219      51.351  71.119  38.474  0.00  0.00           H
ATOM   3534  N   LEU X 220      49.051  71.397  43.431  0.00  0.00           N
ATOM   3535  CA  LEU X 220      48.507  70.746  44.642  0.00  0.00           C
ATOM   3536  CB  LEU X 220      47.822  71.803  45.533  0.00  0.00           C
ATOM   3537  CG  LEU X 220      47.318  71.293  46.901  0.00  0.00           C
ATOM   3538  CD1 LEU X 220      48.423  70.645  47.740  0.00  0.00           C
ATOM   3539  CD2 LEU X 220      46.736  72.465  47.692  0.00  0.00           C
ATOM   3540  C   LEU X 220      47.515  69.609  44.361  0.00  0.00           C
ATOM   3541  O   LEU X 220      47.564  68.579  45.024  0.00  0.00           O
ATOM   3542  H   LEU X 220      49.153  72.410  43.460  0.00  0.00           H
ATOM   3543  HA  LEU X 220      49.348  70.320  45.188  0.00  0.00           H
ATOM   3544  HB2 LEU X 220      48.522  72.607  45.720  0.00  0.00           H
ATOM   3545  HB3 LEU X 220      46.976  72.228  44.990  0.00  0.00           H
ATOM   3546  HG  LEU X 220      46.523  70.564  46.747  0.00  0.00           H
ATOM   3547 HD11 LEU X 220      49.284  71.308  47.809  0.00  0.00           H
ATOM   3548 HD12 LEU X 220      48.051  70.428  48.741  0.00  0.00           H
ATOM   3549 HD13 LEU X 220      48.730  69.703  47.287  0.00  0.00           H
ATOM   3550 HD21 LEU X 220      46.354  72.114  48.651  0.00  0.00           H
ATOM   3551 HD22 LEU X 220      47.498  73.225  47.862  0.00  0.00           H
ATOM   3552 HD23 LEU X 220      45.911  72.907  47.135  0.00  0.00           H
ATOM   3553  N   HIE X 221      46.638  69.758  43.362  0.00  0.00           N
ATOM   3554  CA  HIE X 221      45.638  68.734  43.016  0.00  0.00           C
ATOM   3555  CB  HIE X 221      44.651  69.331  42.006  0.00  0.00           C
ATOM   3556  CG  HIE X 221      43.437  68.473  41.752  0.00  0.00           C
ATOM   3557  ND1 HIE X 221      42.618  67.901  42.734  0.00  0.00           N
ATOM   3558  CE1 HIE X 221      41.613  67.311  42.062  0.00  0.00           C
ATOM   3559  NE2 HIE X 221      41.775  67.466  40.739  0.00  0.00           N
ATOM   3560  CD2 HIE X 221      42.919  68.196  40.523  0.00  0.00           C
ATOM   3561  C   HIE X 221      46.258  67.421  42.501  0.00  0.00           C
ATOM   3562  O   HIE X 221      45.603  66.380  42.525  0.00  0.00           O
ATOM   3563  H   HIE X 221      46.660  70.618  42.838  0.00  0.00           H
ATOM   3564  HA  HIE X 221      45.084  68.477  43.921  0.00  0.00           H
ATOM   3565  HB2 HIE X 221      44.299  70.292  42.382  0.00  0.00           H
ATOM   3566  HB3 HIE X 221      45.168  69.506  41.061  0.00  0.00           H
ATOM   3567  HD2 HIE X 221      43.308  68.521  39.569  0.00  0.00           H
ATOM   3568  HE2 HIE X 221      41.131  67.140  40.015  0.00  0.00           H
ATOM   3569  HE1 HIE X 221      40.777  66.797  42.521  0.00  0.00           H
ATOM   3570  N   TRP X 222      47.527  67.454  42.080  0.00  0.00           N
ATOM   3571  CA  TRP X 222      48.335  66.298  41.676  0.00  0.00           C
ATOM   3572  CB  TRP X 222      49.079  66.649  40.380  0.00  0.00           C
ATOM   3573  CG  TRP X 222      48.264  66.863  39.135  0.00  0.00           C
ATOM   3574  CD1 TRP X 222      46.920  66.755  39.000  0.00  0.00           C
ATOM   3575  NE1 TRP X 222      46.561  66.982  37.687  0.00  0.00           N
ATOM   3576  CE2 TRP X 222      47.660  67.231  36.895  0.00  0.00           C
ATOM   3577  CZ2 TRP X 222      47.824  67.466  35.523  0.00  0.00           C
ATOM   3578  CH2 TRP X 222      49.120  67.675  35.018  0.00  0.00           C
ATOM   3579  CZ3 TRP X 222      50.226  67.643  35.884  0.00  0.00           C
ATOM   3580  CE3 TRP X 222      50.047  67.397  37.257  0.00  0.00           C
ATOM   3581  CD2 TRP X 222      48.762  67.182  37.800  0.00  0.00           C
ATOM   3582  C   TRP X 222      49.319  65.831  42.768  0.00  0.00           C
ATOM   3583  O   TRP X 222      50.009  64.830  42.570  0.00  0.00           O
ATOM   3584  H   TRP X 222      48.008  68.346  42.105  0.00  0.00           H
ATOM   3585  HA  TRP X 222      47.681  65.451  41.467  0.00  0.00           H
ATOM   3586  HB2 TRP X 222      49.671  67.547  40.552  0.00  0.00           H
ATOM   3587  HB3 TRP X 222      49.785  65.848  40.163  0.00  0.00           H
ATOM   3588  HD1 TRP X 222      46.227  66.491  39.792  0.00  0.00           H
ATOM   3589  HE1 TRP X 222      45.613  66.875  37.349  0.00  0.00           H
ATOM   3590  HE3 TRP X 222      50.905  67.349  37.908  0.00  0.00           H
ATOM   3591  HZ2 TRP X 222      46.965  67.487  34.868  0.00  0.00           H
ATOM   3592  HZ3 TRP X 222      51.221  67.801  35.490  0.00  0.00           H
ATOM   3593  HH2 TRP X 222      49.277  67.858  33.966  0.00  0.00           H
ATOM   3594  N   ARG X 223      49.384  66.517  43.917  0.00  0.00           N
ATOM   3595  CA  ARG X 223      50.215  66.184  45.090  0.00  0.00           C
ATOM   3596  CB  ARG X 223      50.926  67.452  45.594  0.00  0.00           C
ATOM   3597  CG  ARG X 223      51.980  67.957  44.593  0.00  0.00           C
ATOM   3598  CD  ARG X 223      52.878  69.002  45.260  0.00  0.00           C
ATOM   3599  NE  ARG X 223      53.858  69.591  44.331  0.00  0.00           N
ATOM   3600  CZ  ARG X 223      55.080  69.161  44.078  0.00  0.00           C
ATOM   3601  NH1 ARG X 223      55.509  67.983  44.426  0.00  0.00           N
ATOM   3602  NH2 ARG X 223      55.916  69.909  43.428  0.00  0.00           N
ATOM   3603  C   ARG X 223      49.392  65.507  46.191  0.00  0.00           C
ATOM   3604  O   ARG X 223      48.164  65.521  46.156  0.00  0.00           O
ATOM   3605  H   ARG X 223      48.727  67.281  44.038  0.00  0.00           H
ATOM   3606  HA  ARG X 223      50.983  65.466  44.810  0.00  0.00           H
ATOM   3607  HB2 ARG X 223      50.194  68.237  45.783  0.00  0.00           H
ATOM   3608  HB3 ARG X 223      51.420  67.231  46.540  0.00  0.00           H
ATOM   3609  HG2 ARG X 223      52.597  67.123  44.263  0.00  0.00           H
ATOM   3610  HG3 ARG X 223      51.486  68.397  43.727  0.00  0.00           H
ATOM   3611  HD2 ARG X 223      52.254  69.801  45.664  0.00  0.00           H
ATOM   3612  HD3 ARG X 223      53.403  68.531  46.091  0.00  0.00           H
ATOM   3613  HE  ARG X 223      53.587  70.441  43.850  0.00  0.00           H
ATOM   3614 HH11 ARG X 223      54.871  67.276  44.761  0.00  0.00           H
ATOM   3615 HH12 ARG X 223      56.442  67.711  44.159  0.00  0.00           H
ATOM   3616 HH21 ARG X 223      55.667  70.858  43.174  0.00  0.00           H
ATOM   3617 HH22 ARG X 223      56.855  69.564  43.273  0.00  0.00           H
ATOM   3618  N   VAL X 224      50.059  64.889  47.167  0.00  0.00           N
ATOM   3619  CA  VAL X 224      49.399  64.225  48.310  0.00  0.00           C
ATOM   3620  CB  VAL X 224      50.019  62.839  48.576  0.00  0.00           C
ATOM   3621  CG1 VAL X 224      49.383  62.146  49.789  0.00  0.00           C
ATOM   3622  CG2 VAL X 224      49.847  61.904  47.369  0.00  0.00           C
ATOM   3623  C   VAL X 224      49.492  65.140  49.542  0.00  0.00           C
ATOM   3624  O   VAL X 224      50.597  65.318  50.055  0.00  0.00           O
ATOM   3625  H   VAL X 224      51.075  64.943  47.159  0.00  0.00           H
ATOM   3626  HA  VAL X 224      48.353  64.051  48.069  0.00  0.00           H
ATOM   3627  HB  VAL X 224      51.084  62.961  48.762  0.00  0.00           H
ATOM   3628 HG11 VAL X 224      48.310  62.018  49.637  0.00  0.00           H
ATOM   3629 HG12 VAL X 224      49.843  61.169  49.936  0.00  0.00           H
ATOM   3630 HG13 VAL X 224      49.546  62.729  50.695  0.00  0.00           H
ATOM   3631 HG21 VAL X 224      50.346  62.323  46.495  0.00  0.00           H
ATOM   3632 HG22 VAL X 224      50.302  60.938  47.586  0.00  0.00           H
ATOM   3633 HG23 VAL X 224      48.788  61.762  47.153  0.00  0.00           H
ATOM   3634  N   PRO X 225      48.392  65.729  50.054  0.00  0.00           N
ATOM   3635  CD  PRO X 225      47.032  65.594  49.555  0.00  0.00           C
ATOM   3636  CG  PRO X 225      46.135  66.275  50.583  0.00  0.00           C
ATOM   3637  CB  PRO X 225      47.037  67.308  51.259  0.00  0.00           C
ATOM   3638  CA  PRO X 225      48.467  66.785  51.074  0.00  0.00           C
ATOM   3639  C   PRO X 225      49.132  66.362  52.398  0.00  0.00           C
ATOM   3640  O   PRO X 225      49.855  67.159  52.997  0.00  0.00           O
ATOM   3641  HA  PRO X 225      49.063  67.602  50.670  0.00  0.00           H
ATOM   3642  HB2 PRO X 225      46.775  67.424  52.312  0.00  0.00           H
ATOM   3643  HB3 PRO X 225      46.938  68.265  50.744  0.00  0.00           H
ATOM   3644  HG2 PRO X 225      45.809  65.542  51.315  0.00  0.00           H
ATOM   3645  HG3 PRO X 225      45.270  66.743  50.112  0.00  0.00           H
ATOM   3646  HD2 PRO X 225      46.746  64.546  49.455  0.00  0.00           H
ATOM   3647  HD3 PRO X 225      46.946  66.104  48.594  0.00  0.00           H
ATOM   3648  N   ARG X 226      49.004  65.096  52.830  0.00  0.00           N
ATOM   3649  CA  ARG X 226      49.745  64.583  54.002  0.00  0.00           C
ATOM   3650  CB  ARG X 226      49.208  63.186  54.363  0.00  0.00           C
ATOM   3651  CG  ARG X 226      49.685  62.609  55.709  0.00  0.00           C
ATOM   3652  CD  ARG X 226      49.005  63.226  56.943  0.00  0.00           C
ATOM   3653  NE  ARG X 226      49.625  64.483  57.424  0.00  0.00           N
ATOM   3654  CZ  ARG X 226      49.459  64.973  58.647  0.00  0.00           C
ATOM   3655  NH1 ARG X 226      48.778  64.353  59.559  0.00  0.00           N
ATOM   3656  NH2 ARG X 226      49.959  66.111  59.034  0.00  0.00           N
ATOM   3657  C   ARG X 226      51.272  64.573  53.800  0.00  0.00           C
ATOM   3658  O   ARG X 226      51.998  64.715  54.780  0.00  0.00           O
ATOM   3659  H   ARG X 226      48.343  64.483  52.358  0.00  0.00           H
ATOM   3660  HA  ARG X 226      49.548  65.257  54.833  0.00  0.00           H
ATOM   3661  HB2 ARG X 226      48.119  63.223  54.388  0.00  0.00           H
ATOM   3662  HB3 ARG X 226      49.496  62.491  53.571  0.00  0.00           H
ATOM   3663  HG2 ARG X 226      49.429  61.549  55.706  0.00  0.00           H
ATOM   3664  HG3 ARG X 226      50.769  62.671  55.805  0.00  0.00           H
ATOM   3665  HD2 ARG X 226      47.949  63.398  56.723  0.00  0.00           H
ATOM   3666  HD3 ARG X 226      49.058  62.483  57.741  0.00  0.00           H
ATOM   3667  HE  ARG X 226      50.251  64.972  56.808  0.00  0.00           H
ATOM   3668 HH11 ARG X 226      48.148  63.603  59.293  0.00  0.00           H
ATOM   3669 HH12 ARG X 226      48.689  64.805  60.470  0.00  0.00           H
ATOM   3670 HH21 ARG X 226      50.325  66.780  58.383  0.00  0.00           H
ATOM   3671 HH22 ARG X 226      49.716  66.387  59.987  0.00  0.00           H
ATOM   3672  N   ILE X 227      51.747  64.442  52.556  0.00  0.00           N
ATOM   3673  CA  ILE X 227      53.172  64.454  52.165  0.00  0.00           C
ATOM   3674  CB  ILE X 227      53.416  63.478  50.980  0.00  0.00           C
ATOM   3675  CG2 ILE X 227      54.873  63.552  50.480  0.00  0.00           C
ATOM   3676  CG1 ILE X 227      53.057  62.026  51.388  0.00  0.00           C
ATOM   3677  CD1 ILE X 227      53.143  60.992  50.256  0.00  0.00           C
ATOM   3678  C   ILE X 227      53.646  65.885  51.849  0.00  0.00           C
ATOM   3679  O   ILE X 227      54.769  66.248  52.205  0.00  0.00           O
ATOM   3680  H   ILE X 227      51.068  64.414  51.807  0.00  0.00           H
ATOM   3681  HA  ILE X 227      53.770  64.106  53.008  0.00  0.00           H
ATOM   3682  HB  ILE X 227      52.771  63.774  50.153  0.00  0.00           H
ATOM   3683 HG12 ILE X 227      53.715  61.709  52.199  0.00  0.00           H
ATOM   3684 HG13 ILE X 227      52.033  61.999  51.761  0.00  0.00           H
ATOM   3685 HG21 ILE X 227      55.567  63.301  51.283  0.00  0.00           H
ATOM   3686 HG22 ILE X 227      55.029  62.874  49.642  0.00  0.00           H
ATOM   3687 HG23 ILE X 227      55.097  64.550  50.107  0.00  0.00           H
ATOM   3688 HD11 ILE X 227      54.171  60.866  49.923  0.00  0.00           H
ATOM   3689 HD12 ILE X 227      52.777  60.030  50.618  0.00  0.00           H
ATOM   3690 HD13 ILE X 227      52.532  61.304  49.411  0.00  0.00           H
ATOM   3691  N   GLU X 228      52.790  66.725  51.255  0.00  0.00           N
ATOM   3692  CA  GLU X 228      53.032  68.163  51.022  0.00  0.00           C
ATOM   3693  CB  GLU X 228      51.748  68.793  50.441  0.00  0.00           C
ATOM   3694  CG  GLU X 228      51.868  70.256  49.977  0.00  0.00           C
ATOM   3695  CD  GLU X 228      52.562  70.426  48.618  0.00  0.00           C
ATOM   3696  OE1 GLU X 228      52.207  71.384  47.884  0.00  0.00           O
ATOM   3697  OE2 GLU X 228      53.478  69.635  48.289  0.00  0.00           O
ATOM   3698  C   GLU X 228      53.459  68.877  52.314  0.00  0.00           C
ATOM   3699  O   GLU X 228      54.399  69.675  52.307  0.00  0.00           O
ATOM   3700  H   GLU X 228      51.908  66.344  50.930  0.00  0.00           H
ATOM   3701  HA  GLU X 228      53.842  68.275  50.305  0.00  0.00           H
ATOM   3702  HB2 GLU X 228      51.398  68.191  49.600  0.00  0.00           H
ATOM   3703  HB3 GLU X 228      50.980  68.759  51.211  0.00  0.00           H
ATOM   3704  HG2 GLU X 228      50.855  70.656  49.895  0.00  0.00           H
ATOM   3705  HG3 GLU X 228      52.386  70.848  50.732  0.00  0.00           H
ATOM   3706  N   ALA X 229      52.861  68.484  53.444  0.00  0.00           N
ATOM   3707  CA  ALA X 229      53.208  68.942  54.786  0.00  0.00           C
ATOM   3708  CB  ALA X 229      52.444  68.060  55.778  0.00  0.00           C
ATOM   3709  C   ALA X 229      54.717  68.902  55.090  0.00  0.00           C
ATOM   3710  O   ALA X 229      55.245  69.840  55.687  0.00  0.00           O
ATOM   3711  H   ALA X 229      52.057  67.875  53.352  0.00  0.00           H
ATOM   3712  HA  ALA X 229      52.873  69.973  54.901  0.00  0.00           H
ATOM   3713  HB1 ALA X 229      52.834  67.043  55.750  0.00  0.00           H
ATOM   3714  HB2 ALA X 229      52.556  68.459  56.786  0.00  0.00           H
ATOM   3715  HB3 ALA X 229      51.387  68.036  55.513  0.00  0.00           H
ATOM   3716  N   ARG X 230      55.441  67.859  54.652  0.00  0.00           N
ATOM   3717  CA  ARG X 230      56.870  67.688  54.977  0.00  0.00           C
ATOM   3718  CB  ARG X 230      57.283  66.218  54.743  0.00  0.00           C
ATOM   3719  CG  ARG X 230      58.689  65.843  55.255  0.00  0.00           C
ATOM   3720  CD  ARG X 230      58.864  66.079  56.764  0.00  0.00           C
ATOM   3721  NE  ARG X 230      60.269  66.004  57.191  0.00  0.00           N
ATOM   3722  CZ  ARG X 230      61.147  66.991  57.178  0.00  0.00           C
ATOM   3723  NH1 ARG X 230      60.896  68.143  56.628  0.00  0.00           N
ATOM   3724  NH2 ARG X 230      62.304  66.831  57.742  0.00  0.00           N
ATOM   3725  C   ARG X 230      57.783  68.700  54.266  0.00  0.00           C
ATOM   3726  O   ARG X 230      58.901  68.936  54.735  0.00  0.00           O
ATOM   3727  H   ARG X 230      54.984  67.166  54.068  0.00  0.00           H
ATOM   3728  HA  ARG X 230      56.962  67.915  56.037  0.00  0.00           H
ATOM   3729  HB2 ARG X 230      56.559  65.571  55.239  0.00  0.00           H
ATOM   3730  HB3 ARG X 230      57.235  66.003  53.675  0.00  0.00           H
ATOM   3731  HG2 ARG X 230      58.865  64.787  55.050  0.00  0.00           H
ATOM   3732  HG3 ARG X 230      59.437  66.412  54.704  0.00  0.00           H
ATOM   3733  HD2 ARG X 230      58.480  67.057  57.045  0.00  0.00           H
ATOM   3734  HD3 ARG X 230      58.288  65.328  57.305  0.00  0.00           H
ATOM   3735  HE  ARG X 230      60.564  65.150  57.655  0.00  0.00           H
ATOM   3736 HH11 ARG X 230      60.052  68.285  56.092  0.00  0.00           H
ATOM   3737 HH12 ARG X 230      61.559  68.906  56.731  0.00  0.00           H
ATOM   3738 HH21 ARG X 230      62.493  65.936  58.184  0.00  0.00           H
ATOM   3739 HH22 ARG X 230      63.025  67.534  57.659  0.00  0.00           H
ATOM   3740  N   TRP X 231      57.290  69.344  53.205  0.00  0.00           N
ATOM   3741  CA  TRP X 231      57.913  70.504  52.559  0.00  0.00           C
ATOM   3742  CB  TRP X 231      57.773  70.365  51.036  0.00  0.00           C
ATOM   3743  CG  TRP X 231      58.234  71.562  50.265  0.00  0.00           C
ATOM   3744  CD1 TRP X 231      59.514  71.839  49.930  0.00  0.00           C
ATOM   3745  NE1 TRP X 231      59.571  73.053  49.276  0.00  0.00           N
ATOM   3746  CE2 TRP X 231      58.318  73.611  49.136  0.00  0.00           C
ATOM   3747  CZ2 TRP X 231      57.856  74.792  48.541  0.00  0.00           C
ATOM   3748  CH2 TRP X 231      56.484  75.092  48.580  0.00  0.00           C
ATOM   3749  CZ3 TRP X 231      55.590  74.203  49.205  0.00  0.00           C
ATOM   3750  CE3 TRP X 231      56.063  73.011  49.791  0.00  0.00           C
ATOM   3751  CD2 TRP X 231      57.438  72.684  49.769  0.00  0.00           C
ATOM   3752  C   TRP X 231      57.311  71.822  53.058  0.00  0.00           C
ATOM   3753  O   TRP X 231      58.039  72.768  53.363  0.00  0.00           O
ATOM   3754  H   TRP X 231      56.366  69.078  52.890  0.00  0.00           H
ATOM   3755  HA  TRP X 231      58.976  70.542  52.792  0.00  0.00           H
ATOM   3756  HB2 TRP X 231      58.345  69.498  50.703  0.00  0.00           H
ATOM   3757  HB3 TRP X 231      56.727  70.185  50.787  0.00  0.00           H
ATOM   3758  HD1 TRP X 231      60.370  71.218  50.168  0.00  0.00           H
ATOM   3759  HE1 TRP X 231      60.446  73.492  48.999  0.00  0.00           H
ATOM   3760  HE3 TRP X 231      55.366  72.317  50.236  0.00  0.00           H
ATOM   3761  HZ2 TRP X 231      58.551  75.439  48.030  0.00  0.00           H
ATOM   3762  HZ3 TRP X 231      54.531  74.417  49.206  0.00  0.00           H
ATOM   3763  HH2 TRP X 231      56.115  75.989  48.107  0.00  0.00           H
ATOM   3764  N   PHE X 232      55.985  71.891  53.198  0.00  0.00           N
ATOM   3765  CA  PHE X 232      55.285  73.136  53.504  0.00  0.00           C
ATOM   3766  CB  PHE X 232      53.810  72.982  53.129  0.00  0.00           C
ATOM   3767  CG  PHE X 232      53.033  74.282  53.184  0.00  0.00           C
ATOM   3768  CD1 PHE X 232      51.992  74.438  54.114  0.00  0.00           C
ATOM   3769  CE1 PHE X 232      51.254  75.632  54.160  0.00  0.00           C
ATOM   3770  CZ  PHE X 232      51.575  76.686  53.292  0.00  0.00           C
ATOM   3771  CE2 PHE X 232      52.625  76.543  52.367  0.00  0.00           C
ATOM   3772  CD2 PHE X 232      53.347  75.338  52.306  0.00  0.00           C
ATOM   3773  C   PHE X 232      55.475  73.614  54.954  0.00  0.00           C
ATOM   3774  O   PHE X 232      55.526  74.819  55.187  0.00  0.00           O
ATOM   3775  H   PHE X 232      55.428  71.086  52.926  0.00  0.00           H
ATOM   3776  HA  PHE X 232      55.706  73.909  52.862  0.00  0.00           H
ATOM   3777  HB2 PHE X 232      53.737  72.591  52.114  0.00  0.00           H
ATOM   3778  HB3 PHE X 232      53.357  72.251  53.799  0.00  0.00           H
ATOM   3779  HD1 PHE X 232      51.749  73.630  54.782  0.00  0.00           H
ATOM   3780  HD2 PHE X 232      54.148  75.227  51.589  0.00  0.00           H
ATOM   3781  HE1 PHE X 232      50.444  75.745  54.865  0.00  0.00           H
ATOM   3782  HE2 PHE X 232      52.876  77.360  51.707  0.00  0.00           H
ATOM   3783  HZ  PHE X 232      51.019  77.609  53.350  0.00  0.00           H
ATOM   3784  N   ILE X 233      55.703  72.714  55.920  0.00  0.00           N
ATOM   3785  CA  ILE X 233      56.099  73.077  57.300  0.00  0.00           C
ATOM   3786  CB  ILE X 233      56.017  71.826  58.220  0.00  0.00           C
ATOM   3787  CG2 ILE X 233      56.614  72.079  59.620  0.00  0.00           C
ATOM   3788  CG1 ILE X 233      54.541  71.382  58.383  0.00  0.00           C
ATOM   3789  CD1 ILE X 233      54.347  69.981  58.984  0.00  0.00           C
ATOM   3790  C   ILE X 233      57.477  73.783  57.331  0.00  0.00           C
ATOM   3791  O   ILE X 233      57.787  74.504  58.279  0.00  0.00           O
ATOM   3792  H   ILE X 233      55.627  71.727  55.689  0.00  0.00           H
ATOM   3793  HA  ILE X 233      55.382  73.808  57.675  0.00  0.00           H
ATOM   3794  HB  ILE X 233      56.583  71.018  57.753  0.00  0.00           H
ATOM   3795 HG12 ILE X 233      54.023  72.106  59.010  0.00  0.00           H
ATOM   3796 HG13 ILE X 233      54.048  71.379  57.412  0.00  0.00           H
ATOM   3797 HG21 ILE X 233      56.144  72.952  60.074  0.00  0.00           H
ATOM   3798 HG22 ILE X 233      56.459  71.216  60.264  0.00  0.00           H
ATOM   3799 HG23 ILE X 233      57.689  72.241  59.547  0.00  0.00           H
ATOM   3800 HD11 ILE X 233      53.292  69.712  58.933  0.00  0.00           H
ATOM   3801 HD12 ILE X 233      54.921  69.249  58.418  0.00  0.00           H
ATOM   3802 HD13 ILE X 233      54.654  69.960  60.029  0.00  0.00           H
ATOM   3803  N   GLU X 234      58.288  73.654  56.275  0.00  0.00           N
ATOM   3804  CA  GLU X 234      59.557  74.377  56.085  0.00  0.00           C
ATOM   3805  CB  GLU X 234      60.643  73.396  55.600  0.00  0.00           C
ATOM   3806  CG  GLU X 234      60.933  72.259  56.597  0.00  0.00           C
ATOM   3807  CD  GLU X 234      62.079  71.326  56.165  0.00  0.00           C
ATOM   3808  OE1 GLU X 234      62.425  70.403  56.939  0.00  0.00           O
ATOM   3809  OE2 GLU X 234      62.650  71.476  55.058  0.00  0.00           O
ATOM   3810  C   GLU X 234      59.425  75.617  55.163  0.00  0.00           C
ATOM   3811  O   GLU X 234      60.416  76.311  54.928  0.00  0.00           O
ATOM   3812  H   GLU X 234      57.986  73.066  55.508  0.00  0.00           H
ATOM   3813  HA  GLU X 234      59.893  74.767  57.046  0.00  0.00           H
ATOM   3814  HB2 GLU X 234      60.323  72.951  54.662  0.00  0.00           H
ATOM   3815  HB3 GLU X 234      61.564  73.952  55.431  0.00  0.00           H
ATOM   3816  HG2 GLU X 234      61.183  72.704  57.560  0.00  0.00           H
ATOM   3817  HG3 GLU X 234      60.031  71.657  56.729  0.00  0.00           H
ATOM   3818  N   ALA X 235      58.215  75.934  54.672  0.00  0.00           N
ATOM   3819  CA  ALA X 235      57.934  77.064  53.772  0.00  0.00           C
ATOM   3820  CB  ALA X 235      57.458  76.505  52.424  0.00  0.00           C
ATOM   3821  C   ALA X 235      56.923  78.081  54.346  0.00  0.00           C
ATOM   3822  O   ALA X 235      57.168  79.284  54.285  0.00  0.00           O
ATOM   3823  H   ALA X 235      57.443  75.324  54.909  0.00  0.00           H
ATOM   3824  HA  ALA X 235      58.857  77.616  53.589  0.00  0.00           H
ATOM   3825  HB1 ALA X 235      56.500  76.002  52.544  0.00  0.00           H
ATOM   3826  HB2 ALA X 235      57.342  77.321  51.710  0.00  0.00           H
ATOM   3827  HB3 ALA X 235      58.187  75.795  52.032  0.00  0.00           H
ATOM   3828  N   TYR X 236      55.822  77.626  54.957  0.00  0.00           N
ATOM   3829  CA  TYR X 236      54.807  78.476  55.608  0.00  0.00           C
ATOM   3830  CB  TYR X 236      53.744  77.554  56.232  0.00  0.00           C
ATOM   3831  CG  TYR X 236      52.721  78.236  57.129  0.00  0.00           C
ATOM   3832  CD1 TYR X 236      52.634  77.874  58.488  0.00  0.00           C
ATOM   3833  CE1 TYR X 236      51.740  78.543  59.345  0.00  0.00           C
ATOM   3834  CZ  TYR X 236      50.923  79.577  58.844  0.00  0.00           C
ATOM   3835  OH  TYR X 236      50.131  80.280  59.694  0.00  0.00           O
ATOM   3836  CE2 TYR X 236      50.979  79.915  57.474  0.00  0.00           C
ATOM   3837  CD2 TYR X 236      51.878  79.245  56.619  0.00  0.00           C
ATOM   3838  C   TYR X 236      55.419  79.399  56.676  0.00  0.00           C
ATOM   3839  O   TYR X 236      55.061  80.569  56.784  0.00  0.00           O
ATOM   3840  H   TYR X 236      55.660  76.624  54.962  0.00  0.00           H
ATOM   3841  HA  TYR X 236      54.331  79.109  54.858  0.00  0.00           H
ATOM   3842  HB2 TYR X 236      53.216  77.045  55.430  0.00  0.00           H
ATOM   3843  HB3 TYR X 236      54.254  76.785  56.815  0.00  0.00           H
ATOM   3844  HD1 TYR X 236      53.270  77.095  58.882  0.00  0.00           H
ATOM   3845  HD2 TYR X 236      51.939  79.528  55.576  0.00  0.00           H
ATOM   3846  HE1 TYR X 236      51.697  78.291  60.391  0.00  0.00           H
ATOM   3847  HE2 TYR X 236      50.349  80.707  57.096  0.00  0.00           H
ATOM   3848  HH  TYR X 236      50.264  80.016  60.614  0.00  0.00           H
ATOM   3849  N   GLU X 237      56.424  78.893  57.399  0.00  0.00           N
ATOM   3850  CA  GLU X 237      57.207  79.604  58.419  0.00  0.00           C
ATOM   3851  CB  GLU X 237      58.211  78.579  58.984  0.00  0.00           C
ATOM   3852  CG  GLU X 237      58.899  79.012  60.284  0.00  0.00           C
ATOM   3853  CD  GLU X 237      59.704  77.867  60.916  0.00  0.00           C
ATOM   3854  OE1 GLU X 237      59.168  76.760  61.155  0.00  0.00           O
ATOM   3855  OE2 GLU X 237      60.916  78.044  61.185  0.00  0.00           O
ATOM   3856  C   GLU X 237      57.913  80.880  57.897  0.00  0.00           C
ATOM   3857  O   GLU X 237      58.346  81.720  58.693  0.00  0.00           O
ATOM   3858  H   GLU X 237      56.669  77.932  57.219  0.00  0.00           H
ATOM   3859  HA  GLU X 237      56.534  79.909  59.220  0.00  0.00           H
ATOM   3860  HB2 GLU X 237      57.668  77.654  59.183  0.00  0.00           H
ATOM   3861  HB3 GLU X 237      58.970  78.363  58.231  0.00  0.00           H
ATOM   3862  HG2 GLU X 237      59.567  79.846  60.067  0.00  0.00           H
ATOM   3863  HG3 GLU X 237      58.147  79.362  60.992  0.00  0.00           H
ATOM   3864  N   GLN X 238      58.022  81.053  56.574  0.00  0.00           N
ATOM   3865  CA  GLN X 238      58.683  82.185  55.914  0.00  0.00           C
ATOM   3866  CB  GLN X 238      59.452  81.669  54.683  0.00  0.00           C
ATOM   3867  CG  GLN X 238      60.502  80.608  55.041  0.00  0.00           C
ATOM   3868  CD  GLN X 238      61.293  80.142  53.827  0.00  0.00           C
ATOM   3869  OE1 GLN X 238      61.097  79.050  53.311  0.00  0.00           O
ATOM   3870  NE2 GLN X 238      62.199  80.952  53.326  0.00  0.00           N
ATOM   3871  C   GLN X 238      57.725  83.328  55.523  0.00  0.00           C
ATOM   3872  O   GLN X 238      58.197  84.433  55.240  0.00  0.00           O
ATOM   3873  H   GLN X 238      57.625  80.342  55.968  0.00  0.00           H
ATOM   3874  HA  GLN X 238      59.414  82.615  56.598  0.00  0.00           H
ATOM   3875  HB2 GLN X 238      58.752  81.240  53.969  0.00  0.00           H
ATOM   3876  HB3 GLN X 238      59.950  82.507  54.200  0.00  0.00           H
ATOM   3877  HG2 GLN X 238      61.194  81.018  55.777  0.00  0.00           H
ATOM   3878  HG3 GLN X 238      60.003  79.741  55.471  0.00  0.00           H
ATOM   3879 HE21 GLN X 238      62.749  80.624  52.534  0.00  0.00           H
ATOM   3880 HE22 GLN X 238      62.399  81.830  53.793  0.00  0.00           H
ATOM   3881  N   GLU X 239      56.402  83.116  55.510  0.00  0.00           N
ATOM   3882  CA  GLU X 239      55.435  84.164  55.141  0.00  0.00           C
ATOM   3883  CB  GLU X 239      54.029  83.590  54.883  0.00  0.00           C
ATOM   3884  CG  GLU X 239      53.984  82.615  53.695  0.00  0.00           C
ATOM   3885  CD  GLU X 239      52.573  82.300  53.165  0.00  0.00           C
ATOM   3886  OE1 GLU X 239      52.411  81.249  52.508  0.00  0.00           O
ATOM   3887  OE2 GLU X 239      51.625  83.108  53.328  0.00  0.00           O
ATOM   3888  C   GLU X 239      55.376  85.294  56.187  0.00  0.00           C
ATOM   3889  O   GLU X 239      55.531  85.064  57.389  0.00  0.00           O
ATOM   3890  H   GLU X 239      56.044  82.215  55.810  0.00  0.00           H
ATOM   3891  HA  GLU X 239      55.769  84.618  54.208  0.00  0.00           H
ATOM   3892  HB2 GLU X 239      53.652  83.096  55.780  0.00  0.00           H
ATOM   3893  HB3 GLU X 239      53.388  84.437  54.657  0.00  0.00           H
ATOM   3894  HG2 GLU X 239      54.548  83.055  52.877  0.00  0.00           H
ATOM   3895  HG3 GLU X 239      54.483  81.686  53.982  0.00  0.00           H
ATOM   3896  N   ALA X 240      55.126  86.536  55.758  0.00  0.00           N
ATOM   3897  CA  ALA X 240      55.059  87.680  56.675  0.00  0.00           C
ATOM   3898  CB  ALA X 240      55.314  88.968  55.890  0.00  0.00           C
ATOM   3899  C   ALA X 240      53.730  87.753  57.448  0.00  0.00           C
ATOM   3900  O   ALA X 240      53.686  88.325  58.539  0.00  0.00           O
ATOM   3901  H   ALA X 240      54.946  86.699  54.775  0.00  0.00           H
ATOM   3902  HA  ALA X 240      55.856  87.578  57.414  0.00  0.00           H
ATOM   3903  HB1 ALA X 240      55.378  89.809  56.580  0.00  0.00           H
ATOM   3904  HB2 ALA X 240      56.249  88.891  55.336  0.00  0.00           H
ATOM   3905  HB3 ALA X 240      54.490  89.149  55.205  0.00  0.00           H
ATOM   3906  N   ASN X 241      52.660  87.169  56.897  0.00  0.00           N
ATOM   3907  CA  ASN X 241      51.333  87.048  57.520  0.00  0.00           C
ATOM   3908  CB  ASN X 241      50.256  87.057  56.412  0.00  0.00           C
ATOM   3909  CG  ASN X 241      50.131  85.715  55.708  0.00  0.00           C
ATOM   3910  OD1 ASN X 241      49.287  84.894  56.030  0.00  0.00           O
ATOM   3911  ND2 ASN X 241      51.000  85.429  54.772  0.00  0.00           N
ATOM   3912  C   ASN X 241      51.185  85.817  58.447  0.00  0.00           C
ATOM   3913  O   ASN X 241      50.102  85.592  58.985  0.00  0.00           O
ATOM   3914  H   ASN X 241      52.771  86.814  55.956  0.00  0.00           H
ATOM   3915  HA  ASN X 241      51.169  87.927  58.145  0.00  0.00           H
ATOM   3916  HB2 ASN X 241      49.290  87.280  56.865  0.00  0.00           H
ATOM   3917  HB3 ASN X 241      50.470  87.836  55.681  0.00  0.00           H
ATOM   3918 HD21 ASN X 241      50.989  84.502  54.345  0.00  0.00           H
ATOM   3919 HD22 ASN X 241      51.653  86.126  54.442  0.00  0.00           H
ATOM   3920  N   MET X 242      52.235  85.001  58.601  0.00  0.00           N
ATOM   3921  CA  MET X 242      52.195  83.686  59.260  0.00  0.00           C
ATOM   3922  CB  MET X 242      53.618  83.096  59.221  0.00  0.00           C
ATOM   3923  CG  MET X 242      53.758  81.598  59.502  0.00  0.00           C
ATOM   3924  SD  MET X 242      53.530  81.017  61.204  0.00  0.00           S
ATOM   3925  CE  MET X 242      54.984  81.740  62.005  0.00  0.00           C
ATOM   3926  C   MET X 242      51.632  83.764  60.692  0.00  0.00           C
ATOM   3927  O   MET X 242      52.027  84.626  61.484  0.00  0.00           O
ATOM   3928  H   MET X 242      53.105  85.268  58.165  0.00  0.00           H
ATOM   3929  HA  MET X 242      51.544  83.038  58.670  0.00  0.00           H
ATOM   3930  HB2 MET X 242      54.005  83.239  58.214  0.00  0.00           H
ATOM   3931  HB3 MET X 242      54.255  83.646  59.909  0.00  0.00           H
ATOM   3932  HG2 MET X 242      53.071  81.066  58.850  0.00  0.00           H
ATOM   3933  HG3 MET X 242      54.764  81.309  59.203  0.00  0.00           H
ATOM   3934  HE1 MET X 242      54.911  82.828  62.006  0.00  0.00           H
ATOM   3935  HE2 MET X 242      55.051  81.383  63.033  0.00  0.00           H
ATOM   3936  HE3 MET X 242      55.881  81.435  61.467  0.00  0.00           H
ATOM   3937  N   ASN X 243      50.713  82.853  61.024  0.00  0.00           N
ATOM   3938  CA  ASN X 243      50.173  82.648  62.369  0.00  0.00           C
ATOM   3939  CB  ASN X 243      48.639  82.540  62.275  0.00  0.00           C
ATOM   3940  CG  ASN X 243      47.965  82.282  63.615  0.00  0.00           C
ATOM   3941  OD1 ASN X 243      48.601  82.119  64.650  0.00  0.00           O
ATOM   3942  ND2 ASN X 243      46.659  82.210  63.629  0.00  0.00           N
ATOM   3943  C   ASN X 243      50.824  81.404  63.027  0.00  0.00           C
ATOM   3944  O   ASN X 243      50.569  80.280  62.564  0.00  0.00           O
ATOM   3945  H   ASN X 243      50.425  82.194  60.310  0.00  0.00           H
ATOM   3946  HA  ASN X 243      50.376  83.529  62.976  0.00  0.00           H
ATOM   3947  HB2 ASN X 243      48.238  83.468  61.866  0.00  0.00           H
ATOM   3948  HB3 ASN X 243      48.365  81.731  61.598  0.00  0.00           H
ATOM   3949 HD21 ASN X 243      46.206  82.037  64.517  0.00  0.00           H
ATOM   3950 HD22 ASN X 243      46.128  82.453  62.793  0.00  0.00           H
ATOM   3951  N   PRO X 244      51.619  81.568  64.112  0.00  0.00           N
ATOM   3952  CD  PRO X 244      52.062  82.842  64.672  0.00  0.00           C
ATOM   3953  CG  PRO X 244      53.321  82.540  65.480  0.00  0.00           C
ATOM   3954  CB  PRO X 244      53.079  81.110  65.952  0.00  0.00           C
ATOM   3955  CA  PRO X 244      52.310  80.467  64.791  0.00  0.00           C
ATOM   3956  C   PRO X 244      51.399  79.345  65.306  0.00  0.00           C
ATOM   3957  O   PRO X 244      51.846  78.204  65.401  0.00  0.00           O
ATOM   3958  HA  PRO X 244      53.029  80.038  64.093  0.00  0.00           H
ATOM   3959  HB2 PRO X 244      52.459  81.131  66.850  0.00  0.00           H
ATOM   3960  HB3 PRO X 244      54.017  80.590  66.149  0.00  0.00           H
ATOM   3961  HG2 PRO X 244      53.440  83.229  66.317  0.00  0.00           H
ATOM   3962  HG3 PRO X 244      54.195  82.574  64.830  0.00  0.00           H
ATOM   3963  HD2 PRO X 244      51.287  83.239  65.328  0.00  0.00           H
ATOM   3964  HD3 PRO X 244      52.305  83.565  63.893  0.00  0.00           H
ATOM   3965  N   THR X 245      50.120  79.623  65.585  0.00  0.00           N
ATOM   3966  CA  THR X 245      49.128  78.625  66.034  0.00  0.00           C
ATOM   3967  CB  THR X 245      47.755  79.304  66.175  0.00  0.00           C
ATOM   3968  CG2 THR X 245      46.647  78.394  66.703  0.00  0.00           C
ATOM   3969  OG1 THR X 245      47.864  80.381  67.079  0.00  0.00           O
ATOM   3970  C   THR X 245      49.028  77.442  65.063  0.00  0.00           C
ATOM   3971  O   THR X 245      49.029  76.286  65.488  0.00  0.00           O
ATOM   3972  H   THR X 245      49.795  80.579  65.473  0.00  0.00           H
ATOM   3973  HA  THR X 245      49.424  78.234  67.006  0.00  0.00           H
ATOM   3974  HB  THR X 245      47.451  79.692  65.203  0.00  0.00           H
ATOM   3975 HG21 THR X 245      46.917  78.011  67.683  0.00  0.00           H
ATOM   3976 HG22 THR X 245      45.720  78.962  66.786  0.00  0.00           H
ATOM   3977 HG23 THR X 245      46.480  77.561  66.019  0.00  0.00           H
ATOM   3978  HG1 THR X 245      47.074  80.942  66.905  0.00  0.00           H
ATOM   3979  N   LEU X 246      49.014  77.720  63.754  0.00  0.00           N
ATOM   3980  CA  LEU X 246      48.959  76.695  62.705  0.00  0.00           C
ATOM   3981  CB  LEU X 246      48.490  77.348  61.388  0.00  0.00           C
ATOM   3982  CG  LEU X 246      47.037  77.864  61.414  0.00  0.00           C
ATOM   3983  CD1 LEU X 246      46.754  78.715  60.179  0.00  0.00           C
ATOM   3984  CD2 LEU X 246      46.028  76.714  61.434  0.00  0.00           C
ATOM   3985  C   LEU X 246      50.310  75.984  62.527  0.00  0.00           C
ATOM   3986  O   LEU X 246      50.343  74.772  62.328  0.00  0.00           O
ATOM   3987  H   LEU X 246      49.087  78.690  63.474  0.00  0.00           H
ATOM   3988  HA  LEU X 246      48.244  75.926  62.996  0.00  0.00           H
ATOM   3989  HB2 LEU X 246      49.156  78.181  61.164  0.00  0.00           H
ATOM   3990  HB3 LEU X 246      48.587  76.623  60.579  0.00  0.00           H
ATOM   3991  HG  LEU X 246      46.885  78.486  62.296  0.00  0.00           H
ATOM   3992 HD11 LEU X 246      47.459  79.546  60.124  0.00  0.00           H
ATOM   3993 HD12 LEU X 246      46.835  78.114  59.275  0.00  0.00           H
ATOM   3994 HD13 LEU X 246      45.750  79.132  60.244  0.00  0.00           H
ATOM   3995 HD21 LEU X 246      46.168  76.106  62.325  0.00  0.00           H
ATOM   3996 HD22 LEU X 246      45.016  77.119  61.452  0.00  0.00           H
ATOM   3997 HD23 LEU X 246      46.149  76.091  60.548  0.00  0.00           H
ATOM   3998  N   LEU X 247      51.423  76.716  62.654  0.00  0.00           N
ATOM   3999  CA  LEU X 247      52.779  76.166  62.538  0.00  0.00           C
ATOM   4000  CB  LEU X 247      53.783  77.334  62.562  0.00  0.00           C
ATOM   4001  CG  LEU X 247      55.254  76.918  62.388  0.00  0.00           C
ATOM   4002  CD1 LEU X 247      55.536  76.394  60.978  0.00  0.00           C
ATOM   4003  CD2 LEU X 247      56.147  78.127  62.650  0.00  0.00           C
ATOM   4004  C   LEU X 247      53.075  75.156  63.658  0.00  0.00           C
ATOM   4005  O   LEU X 247      53.564  74.056  63.392  0.00  0.00           O
ATOM   4006  H   LEU X 247      51.322  77.694  62.886  0.00  0.00           H
ATOM   4007  HA  LEU X 247      52.857  75.639  61.586  0.00  0.00           H
ATOM   4008  HB2 LEU X 247      53.529  78.046  61.777  0.00  0.00           H
ATOM   4009  HB3 LEU X 247      53.687  77.849  63.518  0.00  0.00           H
ATOM   4010  HG  LEU X 247      55.511  76.146  63.112  0.00  0.00           H
ATOM   4011 HD11 LEU X 247      55.275  77.153  60.241  0.00  0.00           H
ATOM   4012 HD12 LEU X 247      56.595  76.161  60.875  0.00  0.00           H
ATOM   4013 HD13 LEU X 247      54.963  75.487  60.790  0.00  0.00           H
ATOM   4014 HD21 LEU X 247      55.973  78.506  63.658  0.00  0.00           H
ATOM   4015 HD22 LEU X 247      57.193  77.835  62.579  0.00  0.00           H
ATOM   4016 HD23 LEU X 247      55.938  78.914  61.928  0.00  0.00           H
ATOM   4017  N   LYS X 248      52.746  75.514  64.905  0.00  0.00           N
ATOM   4018  CA  LYS X 248      52.973  74.664  66.078  0.00  0.00           C
ATOM   4019  CB  LYS X 248      52.787  75.501  67.359  0.00  0.00           C
ATOM   4020  CG  LYS X 248      53.445  74.877  68.601  0.00  0.00           C
ATOM   4021  CD  LYS X 248      54.979  74.967  68.543  0.00  0.00           C
ATOM   4022  CE  LYS X 248      55.606  74.519  69.863  0.00  0.00           C
ATOM   4023  NZ  LYS X 248      57.075  74.676  69.831  0.00  0.00           N
ATOM   4024  C   LYS X 248      52.075  73.428  66.044  0.00  0.00           C
ATOM   4025  O   LYS X 248      52.573  72.320  66.227  0.00  0.00           O
ATOM   4026  H   LYS X 248      52.367  76.447  65.050  0.00  0.00           H
ATOM   4027  HA  LYS X 248      53.999  74.305  66.029  0.00  0.00           H
ATOM   4028  HB2 LYS X 248      53.217  76.494  67.211  0.00  0.00           H
ATOM   4029  HB3 LYS X 248      51.721  75.635  67.549  0.00  0.00           H
ATOM   4030  HG2 LYS X 248      53.098  75.423  69.479  0.00  0.00           H
ATOM   4031  HG3 LYS X 248      53.139  73.835  68.703  0.00  0.00           H
ATOM   4032  HD2 LYS X 248      55.363  74.342  67.737  0.00  0.00           H
ATOM   4033  HD3 LYS X 248      55.266  76.002  68.354  0.00  0.00           H
ATOM   4034  HE2 LYS X 248      55.191  75.117  70.680  0.00  0.00           H
ATOM   4035  HE3 LYS X 248      55.347  73.474  70.053  0.00  0.00           H
ATOM   4036  HZ1 LYS X 248      57.362  75.652  69.795  0.00  0.00           H
ATOM   4037  HZ2 LYS X 248      57.510  74.278  70.660  0.00  0.00           H
ATOM   4038  HZ3 LYS X 248      57.493  74.211  69.031  0.00  0.00           H
ATOM   4039  N   LEU X 249      50.787  73.590  65.715  0.00  0.00           N
ATOM   4040  CA  LEU X 249      49.863  72.463  65.547  0.00  0.00           C
ATOM   4041  CB  LEU X 249      48.439  73.000  65.309  0.00  0.00           C
ATOM   4042  CG  LEU X 249      47.361  71.909  65.133  0.00  0.00           C
ATOM   4043  CD1 LEU X 249      47.257  70.947  66.320  0.00  0.00           C
ATOM   4044  CD2 LEU X 249      45.997  72.574  64.948  0.00  0.00           C
ATOM   4045  C   LEU X 249      50.314  71.502  64.434  0.00  0.00           C
ATOM   4046  O   LEU X 249      50.217  70.292  64.619  0.00  0.00           O
ATOM   4047  H   LEU X 249      50.437  74.530  65.573  0.00  0.00           H
ATOM   4048  HA  LEU X 249      49.862  71.894  66.476  0.00  0.00           H
ATOM   4049  HB2 LEU X 249      48.165  73.631  66.154  0.00  0.00           H
ATOM   4050  HB3 LEU X 249      48.447  73.624  64.414  0.00  0.00           H
ATOM   4051  HG  LEU X 249      47.577  71.330  64.236  0.00  0.00           H
ATOM   4052 HD11 LEU X 249      47.054  71.492  67.237  0.00  0.00           H
ATOM   4053 HD12 LEU X 249      46.451  70.234  66.147  0.00  0.00           H
ATOM   4054 HD13 LEU X 249      48.181  70.380  66.429  0.00  0.00           H
ATOM   4055 HD21 LEU X 249      46.013  73.197  64.054  0.00  0.00           H
ATOM   4056 HD22 LEU X 249      45.234  71.806  64.832  0.00  0.00           H
ATOM   4057 HD23 LEU X 249      45.757  73.193  65.812  0.00  0.00           H
ATOM   4058  N   ALA X 250      50.864  72.005  63.324  0.00  0.00           N
ATOM   4059  CA  ALA X 250      51.382  71.155  62.253  0.00  0.00           C
ATOM   4060  CB  ALA X 250      51.712  72.026  61.041  0.00  0.00           C
ATOM   4061  C   ALA X 250      52.593  70.313  62.684  0.00  0.00           C
ATOM   4062  O   ALA X 250      52.644  69.121  62.384  0.00  0.00           O
ATOM   4063  H   ALA X 250      50.876  73.010  63.187  0.00  0.00           H
ATOM   4064  HA  ALA X 250      50.600  70.456  61.968  0.00  0.00           H
ATOM   4065  HB1 ALA X 250      52.538  72.701  61.269  0.00  0.00           H
ATOM   4066  HB2 ALA X 250      51.985  71.386  60.203  0.00  0.00           H
ATOM   4067  HB3 ALA X 250      50.839  72.613  60.763  0.00  0.00           H
ATOM   4068  N   LYS X 251      53.542  70.904  63.424  0.00  0.00           N
ATOM   4069  CA  LYS X 251      54.711  70.186  63.967  0.00  0.00           C
ATOM   4070  CB  LYS X 251      55.717  71.201  64.544  0.00  0.00           C
ATOM   4071  CG  LYS X 251      56.376  72.045  63.436  0.00  0.00           C
ATOM   4072  CD  LYS X 251      57.216  73.200  64.000  0.00  0.00           C
ATOM   4073  CE  LYS X 251      57.798  74.029  62.847  0.00  0.00           C
ATOM   4074  NZ  LYS X 251      58.615  75.162  63.338  0.00  0.00           N
ATOM   4075  C   LYS X 251      54.298  69.124  64.997  0.00  0.00           C
ATOM   4076  O   LYS X 251      54.818  68.011  64.964  0.00  0.00           O
ATOM   4077  H   LYS X 251      53.442  71.895  63.619  0.00  0.00           H
ATOM   4078  HA  LYS X 251      55.197  69.635  63.160  0.00  0.00           H
ATOM   4079  HB2 LYS X 251      55.202  71.857  65.249  0.00  0.00           H
ATOM   4080  HB3 LYS X 251      56.499  70.663  65.081  0.00  0.00           H
ATOM   4081  HG2 LYS X 251      57.016  71.397  62.835  0.00  0.00           H
ATOM   4082  HG3 LYS X 251      55.609  72.465  62.786  0.00  0.00           H
ATOM   4083  HD2 LYS X 251      56.581  73.838  64.618  0.00  0.00           H
ATOM   4084  HD3 LYS X 251      58.022  72.801  64.616  0.00  0.00           H
ATOM   4085  HE2 LYS X 251      58.409  73.383  62.209  0.00  0.00           H
ATOM   4086  HE3 LYS X 251      56.968  74.412  62.248  0.00  0.00           H
ATOM   4087  HZ1 LYS X 251      58.113  75.693  64.048  0.00  0.00           H
ATOM   4088  HZ2 LYS X 251      59.483  74.838  63.756  0.00  0.00           H
ATOM   4089  HZ3 LYS X 251      58.856  75.798  62.577  0.00  0.00           H
ATOM   4090  N   LEU X 252      53.322  69.438  65.856  0.00  0.00           N
ATOM   4091  CA  LEU X 252      52.741  68.502  66.829  0.00  0.00           C
ATOM   4092  CB  LEU X 252      51.773  69.271  67.754  0.00  0.00           C
ATOM   4093  CG  LEU X 252      52.456  70.248  68.729  0.00  0.00           C
ATOM   4094  CD1 LEU X 252      51.429  71.186  69.365  0.00  0.00           C
ATOM   4095  CD2 LEU X 252      53.163  69.506  69.858  0.00  0.00           C
ATOM   4096  C   LEU X 252      52.019  67.325  66.147  0.00  0.00           C
ATOM   4097  O   LEU X 252      52.307  66.166  66.446  0.00  0.00           O
ATOM   4098  H   LEU X 252      52.962  70.384  65.828  0.00  0.00           H
ATOM   4099  HA  LEU X 252      53.543  68.068  67.427  0.00  0.00           H
ATOM   4100  HB2 LEU X 252      51.070  69.826  67.132  0.00  0.00           H
ATOM   4101  HB3 LEU X 252      51.195  68.550  68.333  0.00  0.00           H
ATOM   4102  HG  LEU X 252      53.187  70.851  68.199  0.00  0.00           H
ATOM   4103 HD11 LEU X 252      51.939  71.906  70.004  0.00  0.00           H
ATOM   4104 HD12 LEU X 252      50.901  71.729  68.584  0.00  0.00           H
ATOM   4105 HD13 LEU X 252      50.719  70.618  69.964  0.00  0.00           H
ATOM   4106 HD21 LEU X 252      53.967  68.889  69.459  0.00  0.00           H
ATOM   4107 HD22 LEU X 252      53.592  70.223  70.558  0.00  0.00           H
ATOM   4108 HD23 LEU X 252      52.447  68.873  70.382  0.00  0.00           H
ATOM   4109  N   ASP X 253      51.108  67.612  65.213  0.00  0.00           N
ATOM   4110  CA  ASP X 253      50.326  66.591  64.508  0.00  0.00           C
ATOM   4111  CB  ASP X 253      49.225  67.256  63.674  0.00  0.00           C
ATOM   4112  CG  ASP X 253      48.464  66.230  62.828  0.00  0.00           C
ATOM   4113  OD1 ASP X 253      47.549  65.562  63.363  0.00  0.00           O
ATOM   4114  OD2 ASP X 253      48.783  66.112  61.622  0.00  0.00           O
ATOM   4115  C   ASP X 253      51.206  65.691  63.633  0.00  0.00           C
ATOM   4116  O   ASP X 253      51.067  64.475  63.704  0.00  0.00           O
ATOM   4117  H   ASP X 253      50.915  68.586  65.002  0.00  0.00           H
ATOM   4118  HA  ASP X 253      49.844  65.946  65.246  0.00  0.00           H
ATOM   4119  HB2 ASP X 253      48.528  67.770  64.337  0.00  0.00           H
ATOM   4120  HB3 ASP X 253      49.677  67.999  63.014  0.00  0.00           H
ATOM   4121  N   PHE X 254      52.144  66.246  62.857  0.00  0.00           N
ATOM   4122  CA  PHE X 254      52.994  65.445  61.969  0.00  0.00           C
ATOM   4123  CB  PHE X 254      53.864  66.381  61.116  0.00  0.00           C
ATOM   4124  CG  PHE X 254      54.537  65.690  59.946  0.00  0.00           C
ATOM   4125  CD1 PHE X 254      55.747  64.991  60.126  0.00  0.00           C
ATOM   4126  CE1 PHE X 254      56.343  64.327  59.040  0.00  0.00           C
ATOM   4127  CZ  PHE X 254      55.733  64.365  57.774  0.00  0.00           C
ATOM   4128  CE2 PHE X 254      54.529  65.065  57.588  0.00  0.00           C
ATOM   4129  CD2 PHE X 254      53.932  65.727  58.674  0.00  0.00           C
ATOM   4130  C   PHE X 254      53.841  64.431  62.755  0.00  0.00           C
ATOM   4131  O   PHE X 254      53.891  63.250  62.403  0.00  0.00           O
ATOM   4132  H   PHE X 254      52.236  67.257  62.838  0.00  0.00           H
ATOM   4133  HA  PHE X 254      52.346  64.876  61.301  0.00  0.00           H
ATOM   4134  HB2 PHE X 254      53.233  67.176  60.717  0.00  0.00           H
ATOM   4135  HB3 PHE X 254      54.622  66.850  61.746  0.00  0.00           H
ATOM   4136  HD1 PHE X 254      56.213  64.953  61.102  0.00  0.00           H
ATOM   4137  HD2 PHE X 254      53.001  66.256  58.535  0.00  0.00           H
ATOM   4138  HE1 PHE X 254      57.265  63.777  59.180  0.00  0.00           H
ATOM   4139  HE2 PHE X 254      54.056  65.078  56.615  0.00  0.00           H
ATOM   4140  HZ  PHE X 254      56.185  63.851  56.942  0.00  0.00           H
ATOM   4141  N   ASN X 255      54.447  64.859  63.869  0.00  0.00           N
ATOM   4142  CA  ASN X 255      55.248  63.980  64.722  0.00  0.00           C
ATOM   4143  CB  ASN X 255      56.027  64.839  65.734  0.00  0.00           C
ATOM   4144  CG  ASN X 255      57.158  65.637  65.105  0.00  0.00           C
ATOM   4145  OD1 ASN X 255      57.487  65.520  63.931  0.00  0.00           O
ATOM   4146  ND2 ASN X 255      57.824  66.460  65.875  0.00  0.00           N
ATOM   4147  C   ASN X 255      54.390  62.903  65.411  0.00  0.00           C
ATOM   4148  O   ASN X 255      54.801  61.739  65.467  0.00  0.00           O
ATOM   4149  H   ASN X 255      54.367  65.837  64.121  0.00  0.00           H
ATOM   4150  HA  ASN X 255      55.970  63.451  64.096  0.00  0.00           H
ATOM   4151  HB2 ASN X 255      55.346  65.526  66.238  0.00  0.00           H
ATOM   4152  HB3 ASN X 255      56.467  64.189  66.489  0.00  0.00           H
ATOM   4153 HD21 ASN X 255      58.556  66.999  65.437  0.00  0.00           H
ATOM   4154 HD22 ASN X 255      57.656  66.521  66.869  0.00  0.00           H
ATOM   4155  N   MET X 256      53.185  63.255  65.878  0.00  0.00           N
ATOM   4156  CA  MET X 256      52.258  62.301  66.497  0.00  0.00           C
ATOM   4157  CB  MET X 256      51.164  63.061  67.262  0.00  0.00           C
ATOM   4158  CG  MET X 256      50.203  62.094  67.970  0.00  0.00           C
ATOM   4159  SD  MET X 256      49.134  62.826  69.243  0.00  0.00           S
ATOM   4160  CE  MET X 256      48.263  64.090  68.277  0.00  0.00           C
ATOM   4161  C   MET X 256      51.675  61.306  65.483  0.00  0.00           C
ATOM   4162  O   MET X 256      51.668  60.108  65.754  0.00  0.00           O
ATOM   4163  H   MET X 256      52.900  64.228  65.807  0.00  0.00           H
ATOM   4164  HA  MET X 256      52.818  61.714  67.226  0.00  0.00           H
ATOM   4165  HB2 MET X 256      51.638  63.697  68.011  0.00  0.00           H
ATOM   4166  HB3 MET X 256      50.603  63.692  66.571  0.00  0.00           H
ATOM   4167  HG2 MET X 256      49.570  61.619  67.220  0.00  0.00           H
ATOM   4168  HG3 MET X 256      50.793  61.313  68.452  0.00  0.00           H
ATOM   4169  HE1 MET X 256      48.970  64.840  67.920  0.00  0.00           H
ATOM   4170  HE2 MET X 256      47.768  63.627  67.424  0.00  0.00           H
ATOM   4171  HE3 MET X 256      47.517  64.581  68.903  0.00  0.00           H
ATOM   4172  N   VAL X 257      51.250  61.751  64.299  0.00  0.00           N
ATOM   4173  CA  VAL X 257      50.721  60.874  63.239  0.00  0.00           C
ATOM   4174  CB  VAL X 257      50.014  61.703  62.143  0.00  0.00           C
ATOM   4175  CG1 VAL X 257      49.605  60.864  60.927  0.00  0.00           C
ATOM   4176  CG2 VAL X 257      48.731  62.328  62.713  0.00  0.00           C
ATOM   4177  C   VAL X 257      51.811  59.942  62.695  0.00  0.00           C
ATOM   4178  O   VAL X 257      51.532  58.772  62.443  0.00  0.00           O
ATOM   4179  H   VAL X 257      51.275  62.752  64.120  0.00  0.00           H
ATOM   4180  HA  VAL X 257      49.967  60.224  63.682  0.00  0.00           H
ATOM   4181  HB  VAL X 257      50.679  62.497  61.801  0.00  0.00           H
ATOM   4182 HG11 VAL X 257      48.991  61.457  60.250  0.00  0.00           H
ATOM   4183 HG12 VAL X 257      50.494  60.546  60.387  0.00  0.00           H
ATOM   4184 HG13 VAL X 257      49.041  59.986  61.246  0.00  0.00           H
ATOM   4185 HG21 VAL X 257      48.964  62.989  63.546  0.00  0.00           H
ATOM   4186 HG22 VAL X 257      48.229  62.921  61.949  0.00  0.00           H
ATOM   4187 HG23 VAL X 257      48.055  61.550  63.063  0.00  0.00           H
ATOM   4188  N   GLN X 258      53.075  60.381  62.635  0.00  0.00           N
ATOM   4189  CA  GLN X 258      54.214  59.481  62.405  0.00  0.00           C
ATOM   4190  CB  GLN X 258      55.496  60.316  62.255  0.00  0.00           C
ATOM   4191  CG  GLN X 258      56.740  59.452  62.004  0.00  0.00           C
ATOM   4192  CD  GLN X 258      58.003  60.298  61.950  0.00  0.00           C
ATOM   4193  OE1 GLN X 258      58.688  60.479  62.950  0.00  0.00           O
ATOM   4194  NE2 GLN X 258      58.320  60.868  60.812  0.00  0.00           N
ATOM   4195  C   GLN X 258      54.340  58.419  63.518  0.00  0.00           C
ATOM   4196  O   GLN X 258      54.469  57.235  63.214  0.00  0.00           O
ATOM   4197  H   GLN X 258      53.260  61.369  62.787  0.00  0.00           H
ATOM   4198  HA  GLN X 258      54.047  58.949  61.467  0.00  0.00           H
ATOM   4199  HB2 GLN X 258      55.373  61.006  61.418  0.00  0.00           H
ATOM   4200  HB3 GLN X 258      55.653  60.903  63.159  0.00  0.00           H
ATOM   4201  HG2 GLN X 258      56.859  58.728  62.809  0.00  0.00           H
ATOM   4202  HG3 GLN X 258      56.622  58.910  61.066  0.00  0.00           H
ATOM   4203 HE21 GLN X 258      59.168  61.421  60.752  0.00  0.00           H
ATOM   4204 HE22 GLN X 258      57.712  60.758  60.006  0.00  0.00           H
ATOM   4205  N   SER X 259      54.249  58.811  64.796  0.00  0.00           N
ATOM   4206  CA  SER X 259      54.292  57.884  65.945  0.00  0.00           C
ATOM   4207  CB  SER X 259      54.284  58.705  67.247  0.00  0.00           C
ATOM   4208  OG  SER X 259      54.574  57.923  68.394  0.00  0.00           O
ATOM   4209  C   SER X 259      53.136  56.862  65.924  0.00  0.00           C
ATOM   4210  O   SER X 259      53.306  55.718  66.353  0.00  0.00           O
ATOM   4211  H   SER X 259      54.136  59.801  64.984  0.00  0.00           H
ATOM   4212  HA  SER X 259      55.228  57.324  65.901  0.00  0.00           H
ATOM   4213  HB2 SER X 259      55.029  59.499  67.173  0.00  0.00           H
ATOM   4214  HB3 SER X 259      53.306  59.166  67.377  0.00  0.00           H
ATOM   4215  HG  SER X 259      55.516  58.081  68.622  0.00  0.00           H
ATOM   4216  N   ILE X 260      51.965  57.236  65.393  0.00  0.00           N
ATOM   4217  CA  ILE X 260      50.800  56.350  65.206  0.00  0.00           C
ATOM   4218  CB  ILE X 260      49.510  57.201  65.073  0.00  0.00           C
ATOM   4219  CG2 ILE X 260      48.273  56.358  64.708  0.00  0.00           C
ATOM   4220  CG1 ILE X 260      49.209  57.952  66.394  0.00  0.00           C
ATOM   4221  CD1 ILE X 260      48.162  59.065  66.257  0.00  0.00           C
ATOM   4222  C   ILE X 260      51.020  55.396  64.015  0.00  0.00           C
ATOM   4223  O   ILE X 260      50.818  54.187  64.162  0.00  0.00           O
ATOM   4224  H   ILE X 260      51.865  58.211  65.131  0.00  0.00           H
ATOM   4225  HA  ILE X 260      50.691  55.726  66.094  0.00  0.00           H
ATOM   4226  HB  ILE X 260      49.667  57.930  64.276  0.00  0.00           H
ATOM   4227 HG12 ILE X 260      48.865  57.240  67.144  0.00  0.00           H
ATOM   4228 HG13 ILE X 260      50.117  58.407  66.783  0.00  0.00           H
ATOM   4229 HG21 ILE X 260      48.468  55.724  63.846  0.00  0.00           H
ATOM   4230 HG22 ILE X 260      47.973  55.737  65.550  0.00  0.00           H
ATOM   4231 HG23 ILE X 260      47.442  57.010  64.440  0.00  0.00           H
ATOM   4232 HD11 ILE X 260      47.187  58.648  66.008  0.00  0.00           H
ATOM   4233 HD12 ILE X 260      48.080  59.592  67.207  0.00  0.00           H
ATOM   4234 HD13 ILE X 260      48.466  59.773  65.486  0.00  0.00           H
ATOM   4235  N   HIE X 261      51.486  55.897  62.863  0.00  0.00           N
ATOM   4236  CA  HIE X 261      51.782  55.082  61.670  0.00  0.00           C
ATOM   4237  CB  HIE X 261      52.104  55.989  60.466  0.00  0.00           C
ATOM   4238  CG  HIE X 261      50.900  56.569  59.757  0.00  0.00           C
ATOM   4239  ND1 HIE X 261      49.790  55.840  59.320  0.00  0.00           N
ATOM   4240  CE1 HIE X 261      49.017  56.708  58.644  0.00  0.00           C
ATOM   4241  NE2 HIE X 261      49.573  57.927  58.638  0.00  0.00           N
ATOM   4242  CD2 HIE X 261      50.769  57.857  59.323  0.00  0.00           C
ATOM   4243  C   HIE X 261      52.923  54.079  61.898  0.00  0.00           C
ATOM   4244  O   HIE X 261      52.849  52.958  61.403  0.00  0.00           O
ATOM   4245  H   HIE X 261      51.603  56.904  62.792  0.00  0.00           H
ATOM   4246  HA  HIE X 261      50.902  54.486  61.422  0.00  0.00           H
ATOM   4247  HB2 HIE X 261      52.766  56.795  60.783  0.00  0.00           H
ATOM   4248  HB3 HIE X 261      52.644  55.398  59.725  0.00  0.00           H
ATOM   4249  HD2 HIE X 261      51.487  58.651  59.470  0.00  0.00           H
ATOM   4250  HE2 HIE X 261      49.167  58.737  58.175  0.00  0.00           H
ATOM   4251  HE1 HIE X 261      48.069  56.468  58.180  0.00  0.00           H
ATOM   4252  N   GLN X 262      53.952  54.420  62.682  0.00  0.00           N
ATOM   4253  CA  GLN X 262      55.054  53.499  63.008  0.00  0.00           C
ATOM   4254  CB  GLN X 262      56.093  54.229  63.874  0.00  0.00           C
ATOM   4255  CG  GLN X 262      56.992  55.127  63.007  0.00  0.00           C
ATOM   4256  CD  GLN X 262      57.920  56.029  63.814  0.00  0.00           C
ATOM   4257  OE1 GLN X 262      57.876  56.117  65.033  0.00  0.00           O
ATOM   4258  NE2 GLN X 262      58.799  56.743  63.154  0.00  0.00           N
ATOM   4259  C   GLN X 262      54.562  52.212  63.693  0.00  0.00           C
ATOM   4260  O   GLN X 262      55.000  51.117  63.331  0.00  0.00           O
ATOM   4261  H   GLN X 262      53.998  55.373  63.031  0.00  0.00           H
ATOM   4262  HA  GLN X 262      55.537  53.186  62.082  0.00  0.00           H
ATOM   4263  HB2 GLN X 262      55.580  54.824  64.632  0.00  0.00           H
ATOM   4264  HB3 GLN X 262      56.725  53.499  64.381  0.00  0.00           H
ATOM   4265  HG2 GLN X 262      57.603  54.495  62.361  0.00  0.00           H
ATOM   4266  HG3 GLN X 262      56.382  55.759  62.364  0.00  0.00           H
ATOM   4267 HE21 GLN X 262      59.434  57.325  63.677  0.00  0.00           H
ATOM   4268 HE22 GLN X 262      58.812  56.700  62.139  0.00  0.00           H
ATOM   4269  N   LYS X 263      53.580  52.319  64.600  0.00  0.00           N
ATOM   4270  CA  LYS X 263      52.953  51.152  65.241  0.00  0.00           C
ATOM   4271  CB  LYS X 263      52.049  51.605  66.401  0.00  0.00           C
ATOM   4272  CG  LYS X 263      52.838  52.174  67.591  0.00  0.00           C
ATOM   4273  CD  LYS X 263      51.895  52.676  68.691  0.00  0.00           C
ATOM   4274  CE  LYS X 263      52.697  52.946  69.967  0.00  0.00           C
ATOM   4275  NZ  LYS X 263      51.877  53.577  71.026  0.00  0.00           N
ATOM   4276  C   LYS X 263      52.186  50.271  64.251  0.00  0.00           C
ATOM   4277  O   LYS X 263      52.196  49.048  64.385  0.00  0.00           O
ATOM   4278  H   LYS X 263      53.247  53.244  64.839  0.00  0.00           H
ATOM   4279  HA  LYS X 263      53.744  50.518  65.631  0.00  0.00           H
ATOM   4280  HB2 LYS X 263      51.349  52.356  66.039  0.00  0.00           H
ATOM   4281  HB3 LYS X 263      51.475  50.746  66.752  0.00  0.00           H
ATOM   4282  HG2 LYS X 263      53.472  51.391  68.003  0.00  0.00           H
ATOM   4283  HG3 LYS X 263      53.472  52.999  67.263  0.00  0.00           H
ATOM   4284  HD2 LYS X 263      51.399  53.586  68.352  0.00  0.00           H
ATOM   4285  HD3 LYS X 263      51.141  51.915  68.902  0.00  0.00           H
ATOM   4286  HE2 LYS X 263      53.098  51.994  70.326  0.00  0.00           H
ATOM   4287  HE3 LYS X 263      53.546  53.594  69.728  0.00  0.00           H
ATOM   4288  HZ1 LYS X 263      50.918  53.242  71.026  0.00  0.00           H
ATOM   4289  HZ2 LYS X 263      52.284  53.410  71.945  0.00  0.00           H
ATOM   4290  HZ3 LYS X 263      51.858  54.592  70.934  0.00  0.00           H
ATOM   4291  N   GLU X 264      51.562  50.865  63.234  0.00  0.00           N
ATOM   4292  CA  GLU X 264      50.871  50.126  62.168  0.00  0.00           C
ATOM   4293  CB  GLU X 264      49.966  51.072  61.367  0.00  0.00           C
ATOM   4294  CG  GLU X 264      48.800  51.618  62.198  0.00  0.00           C
ATOM   4295  CD  GLU X 264      47.832  52.457  61.356  0.00  0.00           C
ATOM   4296  OE1 GLU X 264      47.424  53.553  61.809  0.00  0.00           O
ATOM   4297  OE2 GLU X 264      47.378  51.994  60.285  0.00  0.00           O
ATOM   4298  C   GLU X 264      51.850  49.409  61.224  0.00  0.00           C
ATOM   4299  O   GLU X 264      51.592  48.269  60.828  0.00  0.00           O
ATOM   4300  H   GLU X 264      51.609  51.872  63.170  0.00  0.00           H
ATOM   4301  HA  GLU X 264      50.241  49.356  62.618  0.00  0.00           H
ATOM   4302  HB2 GLU X 264      50.553  51.904  60.986  0.00  0.00           H
ATOM   4303  HB3 GLU X 264      49.568  50.517  60.519  0.00  0.00           H
ATOM   4304  HG2 GLU X 264      48.254  50.779  62.635  0.00  0.00           H
ATOM   4305  HG3 GLU X 264      49.194  52.226  63.014  0.00  0.00           H
ATOM   4306  N   ILE X 265      52.985  50.044  60.903  0.00  0.00           N
ATOM   4307  CA  ILE X 265      54.066  49.473  60.081  0.00  0.00           C
ATOM   4308  CB  ILE X 265      55.115  50.567  59.747  0.00  0.00           C
ATOM   4309  CG2 ILE X 265      56.383  49.975  59.095  0.00  0.00           C
ATOM   4310  CG1 ILE X 265      54.507  51.629  58.802  0.00  0.00           C
ATOM   4311  CD1 ILE X 265      55.300  52.942  58.740  0.00  0.00           C
ATOM   4312  C   ILE X 265      54.706  48.266  60.781  0.00  0.00           C
ATOM   4313  O   ILE X 265      54.900  47.225  60.149  0.00  0.00           O
ATOM   4314  H   ILE X 265      53.091  51.001  61.229  0.00  0.00           H
ATOM   4315  HA  ILE X 265      53.638  49.112  59.145  0.00  0.00           H
ATOM   4316  HB  ILE X 265      55.411  51.053  60.677  0.00  0.00           H
ATOM   4317 HG12 ILE X 265      54.435  51.213  57.798  0.00  0.00           H
ATOM   4318 HG13 ILE X 265      53.498  51.878  59.125  0.00  0.00           H
ATOM   4319 HG21 ILE X 265      56.121  49.445  58.179  0.00  0.00           H
ATOM   4320 HG22 ILE X 265      57.095  50.766  58.861  0.00  0.00           H
ATOM   4321 HG23 ILE X 265      56.881  49.286  59.778  0.00  0.00           H
ATOM   4322 HD11 ILE X 265      55.417  53.355  59.742  0.00  0.00           H
ATOM   4323 HD12 ILE X 265      56.280  52.782  58.294  0.00  0.00           H
ATOM   4324 HD13 ILE X 265      54.752  53.659  58.130  0.00  0.00           H
ATOM   4325  N   GLY X 266      55.004  48.373  62.082  0.00  0.00           N
ATOM   4326  CA  GLY X 266      55.701  47.323  62.836  0.00  0.00           C
ATOM   4327  C   GLY X 266      54.979  45.973  62.822  0.00  0.00           C
ATOM   4328  O   GLY X 266      55.588  44.937  62.542  0.00  0.00           O
ATOM   4329  H   GLY X 266      54.834  49.263  62.541  0.00  0.00           H
ATOM   4330  HA2 GLY X 266      56.689  47.180  62.407  0.00  0.00           H
ATOM   4331  HA3 GLY X 266      55.810  47.643  63.871  0.00  0.00           H
ATOM   4332  N   GLU X 267      53.659  45.975  63.022  0.00  0.00           N
ATOM   4333  CA  GLU X 267      52.867  44.740  62.996  0.00  0.00           C
ATOM   4334  CB  GLU X 267      51.702  44.806  63.996  0.00  0.00           C
ATOM   4335  CG  GLU X 267      52.157  45.002  65.456  0.00  0.00           C
ATOM   4336  CD  GLU X 267      53.191  43.964  65.931  0.00  0.00           C
ATOM   4337  OE1 GLU X 267      52.808  42.805  66.232  0.00  0.00           O
ATOM   4338  OE2 GLU X 267      54.400  44.284  66.018  0.00  0.00           O
ATOM   4339  C   GLU X 267      52.445  44.293  61.580  0.00  0.00           C
ATOM   4340  O   GLU X 267      52.024  43.148  61.412  0.00  0.00           O
ATOM   4341  H   GLU X 267      53.199  46.851  63.240  0.00  0.00           H
ATOM   4342  HA  GLU X 267      53.511  43.939  63.348  0.00  0.00           H
ATOM   4343  HB2 GLU X 267      51.035  45.623  63.717  0.00  0.00           H
ATOM   4344  HB3 GLU X 267      51.138  43.875  63.935  0.00  0.00           H
ATOM   4345  HG2 GLU X 267      52.569  46.005  65.561  0.00  0.00           H
ATOM   4346  HG3 GLU X 267      51.277  44.945  66.099  0.00  0.00           H
ATOM   4347  N   LEU X 268      52.653  45.108  60.539  0.00  0.00           N
ATOM   4348  CA  LEU X 268      52.625  44.637  59.143  0.00  0.00           C
ATOM   4349  CB  LEU X 268      52.220  45.792  58.208  0.00  0.00           C
ATOM   4350  CG  LEU X 268      50.712  46.103  58.271  0.00  0.00           C
ATOM   4351  CD1 LEU X 268      50.424  47.459  57.631  0.00  0.00           C
ATOM   4352  CD2 LEU X 268      49.869  45.054  57.539  0.00  0.00           C
ATOM   4353  C   LEU X 268      53.956  43.980  58.737  0.00  0.00           C
ATOM   4354  O   LEU X 268      53.951  42.988  58.008  0.00  0.00           O
ATOM   4355  H   LEU X 268      52.977  46.051  60.719  0.00  0.00           H
ATOM   4356  HA  LEU X 268      51.873  43.853  59.054  0.00  0.00           H
ATOM   4357  HB2 LEU X 268      52.790  46.681  58.480  0.00  0.00           H
ATOM   4358  HB3 LEU X 268      52.479  45.532  57.180  0.00  0.00           H
ATOM   4359  HG  LEU X 268      50.396  46.140  59.312  0.00  0.00           H
ATOM   4360 HD11 LEU X 268      49.361  47.688  57.714  0.00  0.00           H
ATOM   4361 HD12 LEU X 268      50.985  48.232  58.155  0.00  0.00           H
ATOM   4362 HD13 LEU X 268      50.709  47.445  56.582  0.00  0.00           H
ATOM   4363 HD21 LEU X 268      48.816  45.334  57.578  0.00  0.00           H
ATOM   4364 HD22 LEU X 268      50.176  44.979  56.496  0.00  0.00           H
ATOM   4365 HD23 LEU X 268      49.974  44.080  58.015  0.00  0.00           H
ATOM   4366  N   ALA X 269      55.093  44.431  59.277  0.00  0.00           N
ATOM   4367  CA  ALA X 269      56.369  43.723  59.138  0.00  0.00           C
ATOM   4368  CB  ALA X 269      57.499  44.650  59.601  0.00  0.00           C
ATOM   4369  C   ALA X 269      56.353  42.358  59.867  0.00  0.00           C
ATOM   4370  O   ALA X 269      56.874  41.376  59.335  0.00  0.00           O
ATOM   4371  H   ALA X 269      55.066  45.287  59.825  0.00  0.00           H
ATOM   4372  HA  ALA X 269      56.529  43.510  58.080  0.00  0.00           H
ATOM   4373  HB1 ALA X 269      57.394  44.874  60.661  0.00  0.00           H
ATOM   4374  HB2 ALA X 269      58.461  44.172  59.424  0.00  0.00           H
ATOM   4375  HB3 ALA X 269      57.462  45.584  59.039  0.00  0.00           H
ATOM   4376  N   ARG X 270      55.662  42.269  61.019  0.00  0.00           N
ATOM   4377  CA  ARG X 270      55.319  41.011  61.728  0.00  0.00           C
ATOM   4378  CB  ARG X 270      54.488  41.371  62.975  0.00  0.00           C
ATOM   4379  CG  ARG X 270      54.268  40.248  64.008  0.00  0.00           C
ATOM   4380  CD  ARG X 270      55.424  40.122  65.000  0.00  0.00           C
ATOM   4381  NE  ARG X 270      55.547  41.341  65.818  0.00  0.00           N
ATOM   4382  CZ  ARG X 270      56.641  41.803  66.384  0.00  0.00           C
ATOM   4383  NH1 ARG X 270      57.770  41.158  66.376  0.00  0.00           N
ATOM   4384  NH2 ARG X 270      56.605  42.956  66.971  0.00  0.00           N
ATOM   4385  C   ARG X 270      54.529  40.021  60.858  0.00  0.00           C
ATOM   4386  O   ARG X 270      54.636  38.812  61.053  0.00  0.00           O
ATOM   4387  H   ARG X 270      55.356  43.146  61.431  0.00  0.00           H
ATOM   4388  HA  ARG X 270      56.239  40.508  62.033  0.00  0.00           H
ATOM   4389  HB2 ARG X 270      54.942  42.231  63.468  0.00  0.00           H
ATOM   4390  HB3 ARG X 270      53.501  41.675  62.640  0.00  0.00           H
ATOM   4391  HG2 ARG X 270      53.361  40.470  64.570  0.00  0.00           H
ATOM   4392  HG3 ARG X 270      54.115  39.292  63.511  0.00  0.00           H
ATOM   4393  HD2 ARG X 270      55.238  39.267  65.654  0.00  0.00           H
ATOM   4394  HD3 ARG X 270      56.345  39.943  64.444  0.00  0.00           H
ATOM   4395  HE  ARG X 270      54.724  41.930  65.915  0.00  0.00           H
ATOM   4396 HH11 ARG X 270      57.828  40.216  66.010  0.00  0.00           H
ATOM   4397 HH12 ARG X 270      58.592  41.593  66.775  0.00  0.00           H
ATOM   4398 HH21 ARG X 270      55.759  43.516  66.863  0.00  0.00           H
ATOM   4399 HH22 ARG X 270      57.403  43.303  67.474  0.00  0.00           H
ATOM   4400  N   TRP X 271      53.727  40.513  59.910  0.00  0.00           N
ATOM   4401  CA  TRP X 271      53.011  39.676  58.941  0.00  0.00           C
ATOM   4402  CB  TRP X 271      51.749  40.402  58.447  0.00  0.00           C
ATOM   4403  CG  TRP X 271      51.103  39.793  57.239  0.00  0.00           C
ATOM   4404  CD1 TRP X 271      50.401  38.638  57.218  0.00  0.00           C
ATOM   4405  NE1 TRP X 271      50.013  38.349  55.926  0.00  0.00           N
ATOM   4406  CE2 TRP X 271      50.428  39.322  55.043  0.00  0.00           C
ATOM   4407  CZ2 TRP X 271      50.287  39.481  53.657  0.00  0.00           C
ATOM   4408  CH2 TRP X 271      50.853  40.608  53.039  0.00  0.00           C
ATOM   4409  CZ3 TRP X 271      51.548  41.560  53.809  0.00  0.00           C
ATOM   4410  CE3 TRP X 271      51.692  41.385  55.200  0.00  0.00           C
ATOM   4411  CD2 TRP X 271      51.132  40.264  55.854  0.00  0.00           C
ATOM   4412  C   TRP X 271      53.913  39.243  57.779  0.00  0.00           C
ATOM   4413  O   TRP X 271      54.005  38.048  57.489  0.00  0.00           O
ATOM   4414  H   TRP X 271      53.660  41.516  59.815  0.00  0.00           H
ATOM   4415  HA  TRP X 271      52.688  38.761  59.432  0.00  0.00           H
ATOM   4416  HB2 TRP X 271      51.024  40.438  59.258  0.00  0.00           H
ATOM   4417  HB3 TRP X 271      51.996  41.432  58.198  0.00  0.00           H
ATOM   4418  HD1 TRP X 271      50.200  38.016  58.080  0.00  0.00           H
ATOM   4419  HE1 TRP X 271      49.536  37.484  55.675  0.00  0.00           H
ATOM   4420  HE3 TRP X 271      52.230  42.119  55.781  0.00  0.00           H
ATOM   4421  HZ2 TRP X 271      49.750  38.748  53.073  0.00  0.00           H
ATOM   4422  HZ3 TRP X 271      51.979  42.429  53.328  0.00  0.00           H
ATOM   4423  HH2 TRP X 271      50.740  40.751  51.973  0.00  0.00           H
ATOM   4424  N   TRP X 272      54.589  40.200  57.135  0.00  0.00           N
ATOM   4425  CA  TRP X 272      55.255  40.006  55.842  0.00  0.00           C
ATOM   4426  CB  TRP X 272      55.808  41.352  55.367  0.00  0.00           C
ATOM   4427  CG  TRP X 272      56.472  41.352  54.020  0.00  0.00           C
ATOM   4428  CD1 TRP X 272      57.759  41.695  53.776  0.00  0.00           C
ATOM   4429  NE1 TRP X 272      58.019  41.603  52.422  0.00  0.00           N
ATOM   4430  CE2 TRP X 272      56.910  41.189  51.718  0.00  0.00           C
ATOM   4431  CZ2 TRP X 272      56.677  40.954  50.355  0.00  0.00           C
ATOM   4432  CH2 TRP X 272      55.402  40.531  49.942  0.00  0.00           C
ATOM   4433  CZ3 TRP X 272      54.388  40.335  50.897  0.00  0.00           C
ATOM   4434  CE3 TRP X 272      54.636  40.571  52.264  0.00  0.00           C
ATOM   4435  CD2 TRP X 272      55.902  41.011  52.713  0.00  0.00           C
ATOM   4436  C   TRP X 272      56.358  38.944  55.856  0.00  0.00           C
ATOM   4437  O   TRP X 272      56.341  38.047  55.015  0.00  0.00           O
ATOM   4438  H   TRP X 272      54.461  41.155  57.454  0.00  0.00           H
ATOM   4439  HA  TRP X 272      54.507  39.678  55.119  0.00  0.00           H
ATOM   4440  HB2 TRP X 272      54.983  42.063  55.334  0.00  0.00           H
ATOM   4441  HB3 TRP X 272      56.523  41.711  56.109  0.00  0.00           H
ATOM   4442  HD1 TRP X 272      58.478  42.003  54.526  0.00  0.00           H
ATOM   4443  HE1 TRP X 272      58.931  41.796  52.005  0.00  0.00           H
ATOM   4444  HE3 TRP X 272      53.849  40.408  52.984  0.00  0.00           H
ATOM   4445  HZ2 TRP X 272      57.470  41.094  49.636  0.00  0.00           H
ATOM   4446  HZ3 TRP X 272      53.412  39.996  50.579  0.00  0.00           H
ATOM   4447  HH2 TRP X 272      55.203  40.351  48.894  0.00  0.00           H
ATOM   4448  N   VAL X 273      57.282  38.984  56.824  0.00  0.00           N
ATOM   4449  CA  VAL X 273      58.443  38.065  56.856  0.00  0.00           C
ATOM   4450  CB  VAL X 273      59.452  38.503  57.941  0.00  0.00           C
ATOM   4451  CG1 VAL X 273      60.714  37.631  57.948  0.00  0.00           C
ATOM   4452  CG2 VAL X 273      59.909  39.954  57.719  0.00  0.00           C
ATOM   4453  C   VAL X 273      58.009  36.600  57.037  0.00  0.00           C
ATOM   4454  O   VAL X 273      58.616  35.691  56.469  0.00  0.00           O
ATOM   4455  H   VAL X 273      57.222  39.721  57.516  0.00  0.00           H
ATOM   4456  HA  VAL X 273      58.948  38.120  55.890  0.00  0.00           H
ATOM   4457  HB  VAL X 273      58.977  38.435  58.921  0.00  0.00           H
ATOM   4458 HG11 VAL X 273      61.195  37.661  56.969  0.00  0.00           H
ATOM   4459 HG12 VAL X 273      61.415  37.995  58.700  0.00  0.00           H
ATOM   4460 HG13 VAL X 273      60.461  36.602  58.199  0.00  0.00           H
ATOM   4461 HG21 VAL X 273      60.336  40.064  56.721  0.00  0.00           H
ATOM   4462 HG22 VAL X 273      59.073  40.642  57.833  0.00  0.00           H
ATOM   4463 HG23 VAL X 273      60.665  40.219  58.457  0.00  0.00           H
ATOM   4464  N   THR X 274      56.900  36.368  57.748  0.00  0.00           N
ATOM   4465  CA  THR X 274      56.306  35.035  57.959  0.00  0.00           C
ATOM   4466  CB  THR X 274      55.360  35.049  59.177  0.00  0.00           C
ATOM   4467  CG2 THR X 274      55.086  33.663  59.763  0.00  0.00           C
ATOM   4468  OG1 THR X 274      55.902  35.803  60.243  0.00  0.00           O
ATOM   4469  C   THR X 274      55.576  34.499  56.712  0.00  0.00           C
ATOM   4470  O   THR X 274      55.302  33.301  56.635  0.00  0.00           O
ATOM   4471  H   THR X 274      56.444  37.152  58.194  0.00  0.00           H
ATOM   4472  HA  THR X 274      57.115  34.339  58.180  0.00  0.00           H
ATOM   4473  HB  THR X 274      54.417  35.510  58.888  0.00  0.00           H
ATOM   4474 HG21 THR X 274      54.489  33.754  60.671  0.00  0.00           H
ATOM   4475 HG22 THR X 274      54.530  33.055  59.051  0.00  0.00           H
ATOM   4476 HG23 THR X 274      56.028  33.168  60.002  0.00  0.00           H
ATOM   4477  HG1 THR X 274      55.159  35.941  60.858  0.00  0.00           H
ATOM   4478  N   THR X 275      55.294  35.330  55.695  0.00  0.00           N
ATOM   4479  CA  THR X 275      54.719  34.857  54.413  0.00  0.00           C
ATOM   4480  CB  THR X 275      54.173  35.992  53.525  0.00  0.00           C
ATOM   4481  CG2 THR X 275      53.188  36.937  54.209  0.00  0.00           C
ATOM   4482  OG1 THR X 275      55.225  36.763  52.991  0.00  0.00           O
ATOM   4483  C   THR X 275      55.723  34.075  53.561  0.00  0.00           C
ATOM   4484  O   THR X 275      55.315  33.290  52.705  0.00  0.00           O
ATOM   4485  H   THR X 275      55.549  36.307  55.779  0.00  0.00           H
ATOM   4486  HA  THR X 275      53.887  34.188  54.633  0.00  0.00           H
ATOM   4487  HB  THR X 275      53.650  35.530  52.687  0.00  0.00           H
ATOM   4488 HG21 THR X 275      52.330  36.373  54.569  0.00  0.00           H
ATOM   4489 HG22 THR X 275      53.661  37.444  55.044  0.00  0.00           H
ATOM   4490 HG23 THR X 275      52.843  37.680  53.490  0.00  0.00           H
ATOM   4491  HG1 THR X 275      55.599  37.314  53.707  0.00  0.00           H
ATOM   4492  N   GLY X 276      57.026  34.316  53.752  0.00  0.00           N
ATOM   4493  CA  GLY X 276      58.103  33.823  52.889  0.00  0.00           C
ATOM   4494  C   GLY X 276      58.257  34.562  51.550  0.00  0.00           C
ATOM   4495  O   GLY X 276      59.268  34.374  50.874  0.00  0.00           O
ATOM   4496  H   GLY X 276      57.284  34.969  54.481  0.00  0.00           H
ATOM   4497  HA2 GLY X 276      59.042  33.915  53.432  0.00  0.00           H
ATOM   4498  HA3 GLY X 276      57.930  32.770  52.671  0.00  0.00           H
ATOM   4499  N   LEU X 277      57.311  35.427  51.161  0.00  0.00           N
ATOM   4500  CA  LEU X 277      57.349  36.161  49.886  0.00  0.00           C
ATOM   4501  CB  LEU X 277      56.023  36.923  49.694  0.00  0.00           C
ATOM   4502  CG  LEU X 277      54.760  36.041  49.615  0.00  0.00           C
ATOM   4503  CD1 LEU X 277      53.515  36.928  49.576  0.00  0.00           C
ATOM   4504  CD2 LEU X 277      54.744  35.155  48.368  0.00  0.00           C
ATOM   4505  C   LEU X 277      58.541  37.130  49.803  0.00  0.00           C
ATOM   4506  O   LEU X 277      59.065  37.376  48.719  0.00  0.00           O
ATOM   4507  H   LEU X 277      56.525  35.594  51.778  0.00  0.00           H
ATOM   4508  HA  LEU X 277      57.471  35.447  49.072  0.00  0.00           H
ATOM   4509  HB2 LEU X 277      55.910  37.626  50.520  0.00  0.00           H
ATOM   4510  HB3 LEU X 277      56.093  37.509  48.777  0.00  0.00           H
ATOM   4511  HG  LEU X 277      54.698  35.404  50.496  0.00  0.00           H
ATOM   4512 HD11 LEU X 277      52.625  36.303  49.528  0.00  0.00           H
ATOM   4513 HD12 LEU X 277      53.473  37.522  50.489  0.00  0.00           H
ATOM   4514 HD13 LEU X 277      53.550  37.590  48.710  0.00  0.00           H
ATOM   4515 HD21 LEU X 277      54.809  35.766  47.471  0.00  0.00           H
ATOM   4516 HD22 LEU X 277      55.582  34.461  48.400  0.00  0.00           H
ATOM   4517 HD23 LEU X 277      53.821  34.576  48.348  0.00  0.00           H
ATOM   4518  N   ASP X 278      59.032  37.602  50.951  0.00  0.00           N
ATOM   4519  CA  ASP X 278      60.218  38.453  51.086  0.00  0.00           C
ATOM   4520  CB  ASP X 278      60.362  38.848  52.570  0.00  0.00           C
ATOM   4521  CG  ASP X 278      60.860  37.697  53.452  0.00  0.00           C
ATOM   4522  OD1 ASP X 278      60.141  36.683  53.580  0.00  0.00           O
ATOM   4523  OD2 ASP X 278      61.998  37.782  53.984  0.00  0.00           O
ATOM   4524  C   ASP X 278      61.516  37.799  50.561  0.00  0.00           C
ATOM   4525  O   ASP X 278      62.506  38.499  50.317  0.00  0.00           O
ATOM   4526  H   ASP X 278      58.588  37.299  51.808  0.00  0.00           H
ATOM   4527  HA  ASP X 278      60.048  39.360  50.505  0.00  0.00           H
ATOM   4528  HB2 ASP X 278      61.057  39.684  52.644  0.00  0.00           H
ATOM   4529  HB3 ASP X 278      59.398  39.191  52.948  0.00  0.00           H
ATOM   4530  N   LYS X 279      61.529  36.468  50.396  0.00  0.00           N
ATOM   4531  CA  LYS X 279      62.688  35.653  49.981  0.00  0.00           C
ATOM   4532  CB  LYS X 279      62.738  34.391  50.861  0.00  0.00           C
ATOM   4533  CG  LYS X 279      62.976  34.699  52.351  0.00  0.00           C
ATOM   4534  CD  LYS X 279      62.280  33.668  53.250  0.00  0.00           C
ATOM   4535  CE  LYS X 279      62.446  33.972  54.744  0.00  0.00           C
ATOM   4536  NZ  LYS X 279      61.680  35.158  55.203  0.00  0.00           N
ATOM   4537  C   LYS X 279      62.679  35.287  48.489  0.00  0.00           C
ATOM   4538  O   LYS X 279      63.646  34.694  48.006  0.00  0.00           O
ATOM   4539  H   LYS X 279      60.676  35.972  50.644  0.00  0.00           H
ATOM   4540  HA  LYS X 279      63.605  36.219  50.145  0.00  0.00           H
ATOM   4541  HB2 LYS X 279      61.797  33.858  50.743  0.00  0.00           H
ATOM   4542  HB3 LYS X 279      63.536  33.730  50.517  0.00  0.00           H
ATOM   4543  HG2 LYS X 279      64.048  34.690  52.542  0.00  0.00           H
ATOM   4544  HG3 LYS X 279      62.597  35.685  52.599  0.00  0.00           H
ATOM   4545  HD2 LYS X 279      61.218  33.630  53.009  0.00  0.00           H
ATOM   4546  HD3 LYS X 279      62.709  32.686  53.046  0.00  0.00           H
ATOM   4547  HE2 LYS X 279      62.111  33.097  55.308  0.00  0.00           H
ATOM   4548  HE3 LYS X 279      63.507  34.113  54.961  0.00  0.00           H
ATOM   4549  HZ1 LYS X 279      60.710  35.147  54.904  0.00  0.00           H
ATOM   4550  HZ2 LYS X 279      61.705  35.214  56.219  0.00  0.00           H
ATOM   4551  HZ3 LYS X 279      62.025  36.024  54.794  0.00  0.00           H
ATOM   4552  N   LEU X 280      61.622  35.632  47.746  0.00  0.00           N
ATOM   4553  CA  LEU X 280      61.527  35.400  46.300  0.00  0.00           C
ATOM   4554  CB  LEU X 280      60.055  35.488  45.852  0.00  0.00           C
ATOM   4555  CG  LEU X 280      59.140  34.387  46.422  0.00  0.00           C
ATOM   4556  CD1 LEU X 280      57.702  34.646  45.972  0.00  0.00           C
ATOM   4557  CD2 LEU X 280      59.552  32.990  45.947  0.00  0.00           C
ATOM   4558  C   LEU X 280      62.416  36.404  45.553  0.00  0.00           C
ATOM   4559  O   LEU X 280      62.075  37.580  45.420  0.00  0.00           O
ATOM   4560  H   LEU X 280      60.873  36.147  48.195  0.00  0.00           H
ATOM   4561  HA  LEU X 280      61.902  34.402  46.070  0.00  0.00           H
ATOM   4562  HB2 LEU X 280      59.660  36.462  46.149  0.00  0.00           H
ATOM   4563  HB3 LEU X 280      60.021  35.438  44.763  0.00  0.00           H
ATOM   4564  HG  LEU X 280      59.168  34.412  47.511  0.00  0.00           H
ATOM   4565 HD11 LEU X 280      57.041  33.882  46.379  0.00  0.00           H
ATOM   4566 HD12 LEU X 280      57.381  35.619  46.341  0.00  0.00           H
ATOM   4567 HD13 LEU X 280      57.639  34.633  44.883  0.00  0.00           H
ATOM   4568 HD21 LEU X 280      58.837  32.252  46.303  0.00  0.00           H
ATOM   4569 HD22 LEU X 280      59.586  32.957  44.860  0.00  0.00           H
ATOM   4570 HD23 LEU X 280      60.530  32.730  46.350  0.00  0.00           H
ATOM   4571  N   ALA X 281      63.582  35.955  45.084  0.00  0.00           N
ATOM   4572  CA  ALA X 281      64.639  36.855  44.616  0.00  0.00           C
ATOM   4573  CB  ALA X 281      65.935  36.053  44.482  0.00  0.00           C
ATOM   4574  C   ALA X 281      64.289  37.603  43.318  0.00  0.00           C
ATOM   4575  O   ALA X 281      64.785  38.706  43.101  0.00  0.00           O
ATOM   4576  H   ALA X 281      63.808  34.979  45.210  0.00  0.00           H
ATOM   4577  HA  ALA X 281      64.803  37.616  45.382  0.00  0.00           H
ATOM   4578  HB1 ALA X 281      65.836  35.284  43.719  0.00  0.00           H
ATOM   4579  HB2 ALA X 281      66.756  36.720  44.214  0.00  0.00           H
ATOM   4580  HB3 ALA X 281      66.161  35.581  45.434  0.00  0.00           H
ATOM   4581  N   PHE X 282      63.414  37.045  42.473  0.00  0.00           N
ATOM   4582  CA  PHE X 282      62.966  37.687  41.232  0.00  0.00           C
ATOM   4583  CB  PHE X 282      62.336  36.637  40.301  0.00  0.00           C
ATOM   4584  CG  PHE X 282      61.049  36.010  40.813  0.00  0.00           C
ATOM   4585  CD1 PHE X 282      61.096  34.797  41.522  0.00  0.00           C
ATOM   4586  CE1 PHE X 282      59.917  34.220  42.018  0.00  0.00           C
ATOM   4587  CZ  PHE X 282      58.676  34.842  41.794  0.00  0.00           C
ATOM   4588  CE2 PHE X 282      58.620  36.047  41.073  0.00  0.00           C
ATOM   4589  CD2 PHE X 282      59.805  36.633  40.589  0.00  0.00           C
ATOM   4590  C   PHE X 282      62.006  38.872  41.445  0.00  0.00           C
ATOM   4591  O   PHE X 282      61.875  39.689  40.534  0.00  0.00           O
ATOM   4592  H   PHE X 282      63.066  36.122  42.684  0.00  0.00           H
ATOM   4593  HA  PHE X 282      63.841  38.085  40.721  0.00  0.00           H
ATOM   4594  HB2 PHE X 282      62.134  37.106  39.338  0.00  0.00           H
ATOM   4595  HB3 PHE X 282      63.067  35.848  40.115  0.00  0.00           H
ATOM   4596  HD1 PHE X 282      62.040  34.299  41.682  0.00  0.00           H
ATOM   4597  HD2 PHE X 282      59.753  37.569  40.052  0.00  0.00           H
ATOM   4598  HE1 PHE X 282      59.972  33.293  42.566  0.00  0.00           H
ATOM   4599  HE2 PHE X 282      57.668  36.530  40.899  0.00  0.00           H
ATOM   4600  HZ  PHE X 282      57.768  34.392  42.171  0.00  0.00           H
ATOM   4601  N   ALA X 283      61.342  38.964  42.605  0.00  0.00           N
ATOM   4602  CA  ALA X 283      60.228  39.882  42.863  0.00  0.00           C
ATOM   4603  CB  ALA X 283      59.050  39.073  43.422  0.00  0.00           C
ATOM   4604  C   ALA X 283      60.591  41.056  43.793  0.00  0.00           C
ATOM   4605  O   ALA X 283      61.525  40.984  44.598  0.00  0.00           O
ATOM   4606  H   ALA X 283      61.571  38.310  43.340  0.00  0.00           H
ATOM   4607  HA  ALA X 283      59.905  40.314  41.915  0.00  0.00           H
ATOM   4608  HB1 ALA X 283      59.323  38.629  44.381  0.00  0.00           H
ATOM   4609  HB2 ALA X 283      58.187  39.726  43.562  0.00  0.00           H
ATOM   4610  HB3 ALA X 283      58.776  38.283  42.725  0.00  0.00           H
ATOM   4611  N   ARG X 284      59.808  42.137  43.708  0.00  0.00           N
ATOM   4612  CA  ARG X 284      59.981  43.374  44.491  0.00  0.00           C
ATOM   4613  CB  ARG X 284      59.155  44.480  43.816  0.00  0.00           C
ATOM   4614  CG  ARG X 284      59.726  44.896  42.451  0.00  0.00           C
ATOM   4615  CD  ARG X 284      58.708  45.715  41.653  0.00  0.00           C
ATOM   4616  NE  ARG X 284      57.600  44.868  41.167  0.00  0.00           N
ATOM   4617  CZ  ARG X 284      56.522  45.278  40.527  0.00  0.00           C
ATOM   4618  NH1 ARG X 284      56.168  46.525  40.501  0.00  0.00           N
ATOM   4619  NH2 ARG X 284      55.800  44.444  39.849  0.00  0.00           N
ATOM   4620  C   ARG X 284      59.569  43.199  45.962  0.00  0.00           C
ATOM   4621  O   ARG X 284      58.381  43.148  46.277  0.00  0.00           O
ATOM   4622  H   ARG X 284      59.066  42.114  43.008  0.00  0.00           H
ATOM   4623  HA  ARG X 284      61.034  43.665  44.475  0.00  0.00           H
ATOM   4624  HB2 ARG X 284      58.130  44.125  43.699  0.00  0.00           H
ATOM   4625  HB3 ARG X 284      59.136  45.358  44.457  0.00  0.00           H
ATOM   4626  HG2 ARG X 284      60.624  45.493  42.609  0.00  0.00           H
ATOM   4627  HG3 ARG X 284      60.000  44.017  41.869  0.00  0.00           H
ATOM   4628  HD2 ARG X 284      58.332  46.528  42.277  0.00  0.00           H
ATOM   4629  HD3 ARG X 284      59.221  46.145  40.790  0.00  0.00           H
ATOM   4630  HE  ARG X 284      57.747  43.856  41.190  0.00  0.00           H
ATOM   4631 HH11 ARG X 284      56.773  47.209  40.908  0.00  0.00           H
ATOM   4632 HH12 ARG X 284      55.602  46.847  39.707  0.00  0.00           H
ATOM   4633 HH21 ARG X 284      56.147  43.495  39.756  0.00  0.00           H
ATOM   4634 HH22 ARG X 284      55.066  44.783  39.252  0.00  0.00           H
ATOM   4635  N   ASN X 285      60.540  43.176  46.878  0.00  0.00           N
ATOM   4636  CA  ASN X 285      60.342  43.035  48.333  0.00  0.00           C
ATOM   4637  CB  ASN X 285      61.644  42.469  48.932  0.00  0.00           C
ATOM   4638  CG  ASN X 285      61.524  42.055  50.389  0.00  0.00           C
ATOM   4639  OD1 ASN X 285      60.450  41.971  50.966  0.00  0.00           O
ATOM   4640  ND2 ASN X 285      62.631  41.757  51.024  0.00  0.00           N
ATOM   4641  C   ASN X 285      59.853  44.345  49.009  0.00  0.00           C
ATOM   4642  O   ASN X 285      60.483  44.880  49.924  0.00  0.00           O
ATOM   4643  H   ASN X 285      61.490  43.218  46.535  0.00  0.00           H
ATOM   4644  HA  ASN X 285      59.557  42.293  48.492  0.00  0.00           H
ATOM   4645  HB2 ASN X 285      61.946  41.589  48.365  0.00  0.00           H
ATOM   4646  HB3 ASN X 285      62.431  43.216  48.849  0.00  0.00           H
ATOM   4647 HD21 ASN X 285      62.561  41.442  51.977  0.00  0.00           H
ATOM   4648 HD22 ASN X 285      63.519  41.806  50.552  0.00  0.00           H
ATOM   4649  N   ASN X 286      58.741  44.895  48.514  0.00  0.00           N
ATOM   4650  CA  ASN X 286      58.369  46.308  48.648  0.00  0.00           C
ATOM   4651  CB  ASN X 286      57.998  46.837  47.245  0.00  0.00           C
ATOM   4652  CG  ASN X 286      59.178  47.240  46.385  0.00  0.00           C
ATOM   4653  OD1 ASN X 286      60.321  46.848  46.570  0.00  0.00           O
ATOM   4654  ND2 ASN X 286      58.904  48.046  45.390  0.00  0.00           N
ATOM   4655  C   ASN X 286      57.287  46.601  49.717  0.00  0.00           C
ATOM   4656  O   ASN X 286      56.292  47.283  49.440  0.00  0.00           O
ATOM   4657  H   ASN X 286      58.264  44.362  47.794  0.00  0.00           H
ATOM   4658  HA  ASN X 286      59.254  46.853  48.980  0.00  0.00           H
ATOM   4659  HB2 ASN X 286      57.405  46.098  46.707  0.00  0.00           H
ATOM   4660  HB3 ASN X 286      57.386  47.728  47.343  0.00  0.00           H
ATOM   4661 HD21 ASN X 286      59.650  48.357  44.776  0.00  0.00           H
ATOM   4662 HD22 ASN X 286      57.962  48.356  45.210  0.00  0.00           H
ATOM   4663  N   LEU X 287      57.443  46.106  50.951  0.00  0.00           N
ATOM   4664  CA  LEU X 287      56.430  46.312  52.000  0.00  0.00           C
ATOM   4665  CB  LEU X 287      56.758  45.453  53.229  0.00  0.00           C
ATOM   4666  CG  LEU X 287      55.651  45.475  54.305  0.00  0.00           C
ATOM   4667  CD1 LEU X 287      54.426  44.666  53.877  0.00  0.00           C
ATOM   4668  CD2 LEU X 287      56.201  44.923  55.617  0.00  0.00           C
ATOM   4669  C   LEU X 287      56.286  47.788  52.409  0.00  0.00           C
ATOM   4670  O   LEU X 287      55.168  48.294  52.471  0.00  0.00           O
ATOM   4671  H   LEU X 287      58.259  45.542  51.158  0.00  0.00           H
ATOM   4672  HA  LEU X 287      55.467  45.988  51.602  0.00  0.00           H
ATOM   4673  HB2 LEU X 287      56.937  44.423  52.918  0.00  0.00           H
ATOM   4674  HB3 LEU X 287      57.675  45.843  53.664  0.00  0.00           H
ATOM   4675  HG  LEU X 287      55.335  46.498  54.501  0.00  0.00           H
ATOM   4676 HD11 LEU X 287      53.946  45.141  53.023  0.00  0.00           H
ATOM   4677 HD12 LEU X 287      54.719  43.655  53.595  0.00  0.00           H
ATOM   4678 HD13 LEU X 287      53.704  44.619  54.692  0.00  0.00           H
ATOM   4679 HD21 LEU X 287      56.939  45.614  56.022  0.00  0.00           H
ATOM   4680 HD22 LEU X 287      55.391  44.818  56.337  0.00  0.00           H
ATOM   4681 HD23 LEU X 287      56.669  43.958  55.445  0.00  0.00           H
ATOM   4682  N   LEU X 288      57.389  48.501  52.673  0.00  0.00           N
ATOM   4683  CA  LEU X 288      57.314  49.893  53.144  0.00  0.00           C
ATOM   4684  CB  LEU X 288      58.657  50.311  53.769  0.00  0.00           C
ATOM   4685  CG  LEU X 288      58.664  51.702  54.437  0.00  0.00           C
ATOM   4686  CD1 LEU X 288      57.644  51.821  55.573  0.00  0.00           C
ATOM   4687  CD2 LEU X 288      60.046  51.980  55.028  0.00  0.00           C
ATOM   4688  C   LEU X 288      56.841  50.849  52.036  0.00  0.00           C
ATOM   4689  O   LEU X 288      56.082  51.773  52.317  0.00  0.00           O
ATOM   4690  H   LEU X 288      58.289  48.050  52.606  0.00  0.00           H
ATOM   4691  HA  LEU X 288      56.556  49.929  53.927  0.00  0.00           H
ATOM   4692  HB2 LEU X 288      58.943  49.566  54.513  0.00  0.00           H
ATOM   4693  HB3 LEU X 288      59.407  50.312  52.985  0.00  0.00           H
ATOM   4694  HG  LEU X 288      58.452  52.466  53.690  0.00  0.00           H
ATOM   4695 HD11 LEU X 288      56.633  51.784  55.172  0.00  0.00           H
ATOM   4696 HD12 LEU X 288      57.787  51.015  56.293  0.00  0.00           H
ATOM   4697 HD13 LEU X 288      57.769  52.778  56.079  0.00  0.00           H
ATOM   4698 HD21 LEU X 288      60.070  52.979  55.465  0.00  0.00           H
ATOM   4699 HD22 LEU X 288      60.286  51.246  55.797  0.00  0.00           H
ATOM   4700 HD23 LEU X 288      60.796  51.930  54.241  0.00  0.00           H
ATOM   4701  N   GLN X 289      57.172  50.574  50.769  0.00  0.00           N
ATOM   4702  CA  GLN X 289      56.562  51.259  49.628  0.00  0.00           C
ATOM   4703  CB  GLN X 289      57.194  50.834  48.292  0.00  0.00           C
ATOM   4704  CG  GLN X 289      58.693  51.095  48.073  0.00  0.00           C
ATOM   4705  CD  GLN X 289      59.627  50.037  48.655  0.00  0.00           C
ATOM   4706  OE1 GLN X 289      59.274  49.233  49.506  0.00  0.00           O
ATOM   4707  NE2 GLN X 289      60.870  49.999  48.233  0.00  0.00           N
ATOM   4708  C   GLN X 289      55.050  50.983  49.563  0.00  0.00           C
ATOM   4709  O   GLN X 289      54.273  51.897  49.305  0.00  0.00           O
ATOM   4710  H   GLN X 289      57.815  49.812  50.585  0.00  0.00           H
ATOM   4711  HA  GLN X 289      56.698  52.334  49.750  0.00  0.00           H
ATOM   4712  HB2 GLN X 289      56.983  49.782  48.109  0.00  0.00           H
ATOM   4713  HB3 GLN X 289      56.678  51.414  47.530  0.00  0.00           H
ATOM   4714  HG2 GLN X 289      58.867  51.126  46.997  0.00  0.00           H
ATOM   4715  HG3 GLN X 289      58.955  52.070  48.475  0.00  0.00           H
ATOM   4716 HE21 GLN X 289      61.459  49.260  48.581  0.00  0.00           H
ATOM   4717 HE22 GLN X 289      61.197  50.644  47.534  0.00  0.00           H
ATOM   4718  N   SER X 290      54.612  49.749  49.837  0.00  0.00           N
ATOM   4719  CA  SER X 290      53.184  49.394  49.904  0.00  0.00           C
ATOM   4720  CB  SER X 290      52.993  47.874  49.960  0.00  0.00           C
ATOM   4721  OG  SER X 290      53.602  47.283  48.826  0.00  0.00           O
ATOM   4722  C   SER X 290      52.471  50.098  51.066  0.00  0.00           C
ATOM   4723  O   SER X 290      51.351  50.577  50.887  0.00  0.00           O
ATOM   4724  H   SER X 290      55.291  49.021  50.026  0.00  0.00           H
ATOM   4725  HA  SER X 290      52.698  49.733  48.992  0.00  0.00           H
ATOM   4726  HB2 SER X 290      53.427  47.462  50.870  0.00  0.00           H
ATOM   4727  HB3 SER X 290      51.925  47.647  49.949  0.00  0.00           H
ATOM   4728  HG  SER X 290      54.553  47.184  49.012  0.00  0.00           H
ATOM   4729  N   TYR X 291      53.132  50.280  52.216  0.00  0.00           N
ATOM   4730  CA  TYR X 291      52.613  51.151  53.275  0.00  0.00           C
ATOM   4731  CB  TYR X 291      53.379  50.994  54.595  0.00  0.00           C
ATOM   4732  CG  TYR X 291      52.583  51.565  55.760  0.00  0.00           C
ATOM   4733  CD1 TYR X 291      52.642  52.939  56.077  0.00  0.00           C
ATOM   4734  CE1 TYR X 291      51.798  53.476  57.074  0.00  0.00           C
ATOM   4735  CZ  TYR X 291      50.899  52.633  57.762  0.00  0.00           C
ATOM   4736  OH  TYR X 291      50.044  53.126  58.694  0.00  0.00           O
ATOM   4737  CE2 TYR X 291      50.861  51.256  57.463  0.00  0.00           C
ATOM   4738  CD2 TYR X 291      51.702  50.726  56.467  0.00  0.00           C
ATOM   4739  C   TYR X 291      52.572  52.620  52.838  0.00  0.00           C
ATOM   4740  O   TYR X 291      51.597  53.298  53.136  0.00  0.00           O
ATOM   4741  H   TYR X 291      54.029  49.822  52.345  0.00  0.00           H
ATOM   4742  HA  TYR X 291      51.583  50.852  53.468  0.00  0.00           H
ATOM   4743  HB2 TYR X 291      53.563  49.934  54.779  0.00  0.00           H
ATOM   4744  HB3 TYR X 291      54.343  51.497  54.524  0.00  0.00           H
ATOM   4745  HD1 TYR X 291      53.310  53.593  55.534  0.00  0.00           H
ATOM   4746  HD2 TYR X 291      51.653  49.674  56.231  0.00  0.00           H
ATOM   4747  HE1 TYR X 291      51.824  54.533  57.300  0.00  0.00           H
ATOM   4748  HE2 TYR X 291      50.163  50.624  57.991  0.00  0.00           H
ATOM   4749  HH  TYR X 291      50.112  54.086  58.821  0.00  0.00           H
ATOM   4750  N   MET X 292      53.558  53.116  52.083  0.00  0.00           N
ATOM   4751  CA  MET X 292      53.548  54.482  51.539  0.00  0.00           C
ATOM   4752  CB  MET X 292      54.906  54.789  50.886  0.00  0.00           C
ATOM   4753  CG  MET X 292      55.134  56.283  50.625  0.00  0.00           C
ATOM   4754  SD  MET X 292      55.310  57.291  52.126  0.00  0.00           S
ATOM   4755  CE  MET X 292      56.059  58.781  51.415  0.00  0.00           C
ATOM   4756  C   MET X 292      52.375  54.708  50.566  0.00  0.00           C
ATOM   4757  O   MET X 292      51.748  55.764  50.607  0.00  0.00           O
ATOM   4758  H   MET X 292      54.376  52.538  51.918  0.00  0.00           H
ATOM   4759  HA  MET X 292      53.414  55.169  52.374  0.00  0.00           H
ATOM   4760  HB2 MET X 292      55.707  54.436  51.538  0.00  0.00           H
ATOM   4761  HB3 MET X 292      54.981  54.258  49.939  0.00  0.00           H
ATOM   4762  HG2 MET X 292      56.050  56.380  50.042  0.00  0.00           H
ATOM   4763  HG3 MET X 292      54.315  56.679  50.024  0.00  0.00           H
ATOM   4764  HE1 MET X 292      55.427  59.159  50.613  0.00  0.00           H
ATOM   4765  HE2 MET X 292      56.163  59.543  52.188  0.00  0.00           H
ATOM   4766  HE3 MET X 292      57.043  58.543  51.013  0.00  0.00           H
ATOM   4767  N   TRP X 293      51.999  53.705  49.760  0.00  0.00           N
ATOM   4768  CA  TRP X 293      50.763  53.733  48.962  0.00  0.00           C
ATOM   4769  CB  TRP X 293      50.710  52.528  48.008  0.00  0.00           C
ATOM   4770  CG  TRP X 293      51.646  52.575  46.835  0.00  0.00           C
ATOM   4771  CD1 TRP X 293      52.726  51.785  46.640  0.00  0.00           C
ATOM   4772  NE1 TRP X 293      53.331  52.098  45.439  0.00  0.00           N
ATOM   4773  CE2 TRP X 293      52.641  53.081  44.773  0.00  0.00           C
ATOM   4774  CZ2 TRP X 293      52.811  53.677  43.517  0.00  0.00           C
ATOM   4775  CH2 TRP X 293      51.902  54.666  43.113  0.00  0.00           C
ATOM   4776  CZ3 TRP X 293      50.866  55.069  43.975  0.00  0.00           C
ATOM   4777  CE3 TRP X 293      50.698  54.452  45.229  0.00  0.00           C
ATOM   4778  CD2 TRP X 293      51.574  53.432  45.654  0.00  0.00           C
ATOM   4779  C   TRP X 293      49.504  53.798  49.848  0.00  0.00           C
ATOM   4780  O   TRP X 293      48.635  54.638  49.607  0.00  0.00           O
ATOM   4781  H   TRP X 293      52.588  52.880  49.716  0.00  0.00           H
ATOM   4782  HA  TRP X 293      50.762  54.640  48.358  0.00  0.00           H
ATOM   4783  HB2 TRP X 293      50.887  51.611  48.569  0.00  0.00           H
ATOM   4784  HB3 TRP X 293      49.699  52.463  47.604  0.00  0.00           H
ATOM   4785  HD1 TRP X 293      53.067  51.028  47.330  0.00  0.00           H
ATOM   4786  HE1 TRP X 293      54.190  51.671  45.111  0.00  0.00           H
ATOM   4787  HE3 TRP X 293      49.873  54.741  45.865  0.00  0.00           H
ATOM   4788  HZ2 TRP X 293      53.624  53.373  42.873  0.00  0.00           H
ATOM   4789  HZ3 TRP X 293      50.155  55.813  43.645  0.00  0.00           H
ATOM   4790  HH2 TRP X 293      51.992  55.107  42.134  0.00  0.00           H
ATOM   4791  N   SER X 294      49.427  52.994  50.916  0.00  0.00           N
ATOM   4792  CA  SER X 294      48.362  53.099  51.933  0.00  0.00           C
ATOM   4793  CB  SER X 294      48.499  51.977  52.975  0.00  0.00           C
ATOM   4794  OG  SER X 294      47.532  50.984  52.707  0.00  0.00           O
ATOM   4795  C   SER X 294      48.346  54.462  52.641  0.00  0.00           C
ATOM   4796  O   SER X 294      47.279  55.013  52.896  0.00  0.00           O
ATOM   4797  H   SER X 294      50.147  52.290  51.043  0.00  0.00           H
ATOM   4798  HA  SER X 294      47.396  52.990  51.437  0.00  0.00           H
ATOM   4799  HB2 SER X 294      49.498  51.542  52.937  0.00  0.00           H
ATOM   4800  HB3 SER X 294      48.331  52.371  53.978  0.00  0.00           H
ATOM   4801  HG  SER X 294      47.555  50.295  53.391  0.00  0.00           H
ATOM   4802  N   CYS X 295      49.514  55.049  52.901  0.00  0.00           N
ATOM   4803  CA  CYS X 295      49.694  56.360  53.524  0.00  0.00           C
ATOM   4804  CB  CYS X 295      51.105  56.410  54.129  0.00  0.00           C
ATOM   4805  SG  CYS X 295      51.215  57.764  55.333  0.00  0.00           S
ATOM   4806  C   CYS X 295      49.422  57.536  52.561  0.00  0.00           C
ATOM   4807  O   CYS X 295      49.392  58.685  53.000  0.00  0.00           O
ATOM   4808  H   CYS X 295      50.354  54.519  52.697  0.00  0.00           H
ATOM   4809  HA  CYS X 295      48.974  56.446  54.339  0.00  0.00           H
ATOM   4810  HB2 CYS X 295      51.324  55.471  54.640  0.00  0.00           H
ATOM   4811  HB3 CYS X 295      51.838  56.562  53.334  0.00  0.00           H
ATOM   4812  HG  CYS X 295      50.708  58.706  54.519  0.00  0.00           H
ATOM   4813  N   ALA X 296      49.184  57.263  51.274  0.00  0.00           N
ATOM   4814  CA  ALA X 296      48.615  58.214  50.323  0.00  0.00           C
ATOM   4815  CB  ALA X 296      49.361  58.095  48.987  0.00  0.00           C
ATOM   4816  C   ALA X 296      47.097  58.013  50.177  0.00  0.00           C
ATOM   4817  O   ALA X 296      46.334  58.956  50.374  0.00  0.00           O
ATOM   4818  H   ALA X 296      49.344  56.317  50.955  0.00  0.00           H
ATOM   4819  HA  ALA X 296      48.764  59.228  50.696  0.00  0.00           H
ATOM   4820  HB1 ALA X 296      49.251  57.090  48.579  0.00  0.00           H
ATOM   4821  HB2 ALA X 296      48.954  58.815  48.276  0.00  0.00           H
ATOM   4822  HB3 ALA X 296      50.421  58.303  49.139  0.00  0.00           H
ATOM   4823  N   ILE X 297      46.643  56.793  49.864  0.00  0.00           N
ATOM   4824  CA  ILE X 297      45.224  56.489  49.589  0.00  0.00           C
ATOM   4825  CB  ILE X 297      45.098  55.082  48.948  0.00  0.00           C
ATOM   4826  CG2 ILE X 297      43.628  54.629  48.835  0.00  0.00           C
ATOM   4827  CG1 ILE X 297      45.761  55.092  47.548  0.00  0.00           C
ATOM   4828  CD1 ILE X 297      45.853  53.718  46.869  0.00  0.00           C
ATOM   4829  C   ILE X 297      44.355  56.647  50.847  0.00  0.00           C
ATOM   4830  O   ILE X 297      43.275  57.225  50.775  0.00  0.00           O
ATOM   4831  H   ILE X 297      47.324  56.049  49.739  0.00  0.00           H
ATOM   4832  HA  ILE X 297      44.847  57.214  48.868  0.00  0.00           H
ATOM   4833  HB  ILE X 297      45.623  54.365  49.582  0.00  0.00           H
ATOM   4834 HG12 ILE X 297      45.208  55.768  46.894  0.00  0.00           H
ATOM   4835 HG13 ILE X 297      46.779  55.472  47.631  0.00  0.00           H
ATOM   4836 HG21 ILE X 297      43.072  55.324  48.205  0.00  0.00           H
ATOM   4837 HG22 ILE X 297      43.565  53.630  48.406  0.00  0.00           H
ATOM   4838 HG23 ILE X 297      43.156  54.585  49.817  0.00  0.00           H
ATOM   4839 HD11 ILE X 297      46.443  53.811  45.958  0.00  0.00           H
ATOM   4840 HD12 ILE X 297      46.337  53.005  47.537  0.00  0.00           H
ATOM   4841 HD13 ILE X 297      44.861  53.355  46.599  0.00  0.00           H
ATOM   4842  N   ALA X 298      44.840  56.178  51.998  0.00  0.00           N
ATOM   4843  CA  ALA X 298      44.161  56.192  53.293  0.00  0.00           C
ATOM   4844  CB  ALA X 298      43.769  54.746  53.631  0.00  0.00           C
ATOM   4845  C   ALA X 298      45.051  56.887  54.349  0.00  0.00           C
ATOM   4846  O   ALA X 298      45.370  56.323  55.401  0.00  0.00           O
ATOM   4847  H   ALA X 298      45.759  55.751  51.984  0.00  0.00           H
ATOM   4848  HA  ALA X 298      43.244  56.779  53.214  0.00  0.00           H
ATOM   4849  HB1 ALA X 298      43.303  54.704  54.613  0.00  0.00           H
ATOM   4850  HB2 ALA X 298      43.060  54.376  52.889  0.00  0.00           H
ATOM   4851  HB3 ALA X 298      44.653  54.109  53.629  0.00  0.00           H
ATOM   4852  N   SER X 299      45.481  58.116  54.038  0.00  0.00           N
ATOM   4853  CA  SER X 299      46.558  58.859  54.715  0.00  0.00           C
ATOM   4854  CB  SER X 299      46.772  60.208  53.998  0.00  0.00           C
ATOM   4855  OG  SER X 299      45.574  60.839  53.559  0.00  0.00           O
ATOM   4856  C   SER X 299      46.387  59.111  56.219  0.00  0.00           C
ATOM   4857  O   SER X 299      47.384  59.257  56.930  0.00  0.00           O
ATOM   4858  H   SER X 299      45.142  58.526  53.177  0.00  0.00           H
ATOM   4859  HA  SER X 299      47.477  58.285  54.614  0.00  0.00           H
ATOM   4860  HB2 SER X 299      47.328  60.886  54.646  0.00  0.00           H
ATOM   4861  HB3 SER X 299      47.371  60.031  53.107  0.00  0.00           H
ATOM   4862  HG  SER X 299      45.009  61.101  54.328  0.00  0.00           H
ATOM   4863  N   ASP X 300      45.148  59.180  56.704  0.00  0.00           N
ATOM   4864  CA  ASP X 300      44.807  59.817  57.981  0.00  0.00           C
ATOM   4865  CB  ASP X 300      43.745  60.890  57.729  0.00  0.00           C
ATOM   4866  CG  ASP X 300      44.171  61.839  56.610  0.00  0.00           C
ATOM   4867  OD1 ASP X 300      44.837  62.855  56.907  0.00  0.00           O
ATOM   4868  OD2 ASP X 300      43.876  61.527  55.433  0.00  0.00           O
ATOM   4869  C   ASP X 300      44.353  58.811  59.059  0.00  0.00           C
ATOM   4870  O   ASP X 300      43.747  57.786  58.716  0.00  0.00           O
ATOM   4871  H   ASP X 300      44.395  59.037  56.051  0.00  0.00           H
ATOM   4872  HA  ASP X 300      45.697  60.331  58.341  0.00  0.00           H
ATOM   4873  HB2 ASP X 300      42.806  60.408  57.457  0.00  0.00           H
ATOM   4874  HB3 ASP X 300      43.587  61.453  58.648  0.00  0.00           H
ATOM   4875  N   PRO X 301      44.622  59.060  60.359  0.00  0.00           N
ATOM   4876  CD  PRO X 301      45.217  60.277  60.907  0.00  0.00           C
ATOM   4877  CG  PRO X 301      45.704  59.919  62.309  0.00  0.00           C
ATOM   4878  CB  PRO X 301      44.759  58.796  62.723  0.00  0.00           C
ATOM   4879  CA  PRO X 301      44.579  58.037  61.407  0.00  0.00           C
ATOM   4880  C   PRO X 301      43.342  57.134  61.447  0.00  0.00           C
ATOM   4881  O   PRO X 301      43.507  55.924  61.627  0.00  0.00           O
ATOM   4882  HA  PRO X 301      45.450  57.396  61.269  0.00  0.00           H
ATOM   4883  HB2 PRO X 301      43.809  59.219  63.055  0.00  0.00           H
ATOM   4884  HB3 PRO X 301      45.196  58.165  63.498  0.00  0.00           H
ATOM   4885  HG2 PRO X 301      45.646  60.771  62.984  0.00  0.00           H
ATOM   4886  HG3 PRO X 301      46.725  59.535  62.258  0.00  0.00           H
ATOM   4887  HD2 PRO X 301      44.456  61.057  60.968  0.00  0.00           H
ATOM   4888  HD3 PRO X 301      46.066  60.624  60.321  0.00  0.00           H
ATOM   4889  N   LYS X 302      42.123  57.649  61.223  0.00  0.00           N
ATOM   4890  CA  LYS X 302      40.880  56.861  61.362  0.00  0.00           C
ATOM   4891  CB  LYS X 302      39.667  57.800  61.490  0.00  0.00           C
ATOM   4892  CG  LYS X 302      39.175  58.413  60.167  0.00  0.00           C
ATOM   4893  CD  LYS X 302      38.264  59.616  60.453  0.00  0.00           C
ATOM   4894  CE  LYS X 302      37.688  60.215  59.169  0.00  0.00           C
ATOM   4895  NZ  LYS X 302      37.154  61.576  59.407  0.00  0.00           N
ATOM   4896  C   LYS X 302      40.670  55.770  60.303  0.00  0.00           C
ATOM   4897  O   LYS X 302      39.834  54.892  60.503  0.00  0.00           O
ATOM   4898  H   LYS X 302      42.054  58.645  61.014  0.00  0.00           H
ATOM   4899  HA  LYS X 302      40.951  56.319  62.307  0.00  0.00           H
ATOM   4900  HB2 LYS X 302      38.840  57.234  61.922  0.00  0.00           H
ATOM   4901  HB3 LYS X 302      39.922  58.595  62.193  0.00  0.00           H
ATOM   4902  HG2 LYS X 302      40.024  58.740  59.566  0.00  0.00           H
ATOM   4903  HG3 LYS X 302      38.624  57.660  59.604  0.00  0.00           H
ATOM   4904  HD2 LYS X 302      37.447  59.320  61.110  0.00  0.00           H
ATOM   4905  HD3 LYS X 302      38.856  60.373  60.963  0.00  0.00           H
ATOM   4906  HE2 LYS X 302      38.484  60.270  58.423  0.00  0.00           H
ATOM   4907  HE3 LYS X 302      36.903  59.560  58.780  0.00  0.00           H
ATOM   4908  HZ1 LYS X 302      36.388  61.582  60.073  0.00  0.00           H
ATOM   4909  HZ2 LYS X 302      37.882  62.172  59.798  0.00  0.00           H
ATOM   4910  HZ3 LYS X 302      36.849  62.003  58.533  0.00  0.00           H
ATOM   4911  N   PHE X 303      41.424  55.775  59.201  0.00  0.00           N
ATOM   4912  CA  PHE X 303      41.291  54.809  58.094  0.00  0.00           C
ATOM   4913  CB  PHE X 303      41.583  55.520  56.762  0.00  0.00           C
ATOM   4914  CG  PHE X 303      40.837  56.827  56.527  0.00  0.00           C
ATOM   4915  CD1 PHE X 303      39.452  56.928  56.774  0.00  0.00           C
ATOM   4916  CE1 PHE X 303      38.779  58.142  56.544  0.00  0.00           C
ATOM   4917  CZ  PHE X 303      39.478  59.254  56.044  0.00  0.00           C
ATOM   4918  CE2 PHE X 303      40.856  59.154  55.786  0.00  0.00           C
ATOM   4919  CD2 PHE X 303      41.534  57.948  56.036  0.00  0.00           C
ATOM   4920  C   PHE X 303      42.100  53.504  58.303  0.00  0.00           C
ATOM   4921  O   PHE X 303      42.706  52.962  57.375  0.00  0.00           O
ATOM   4922  H   PHE X 303      42.076  56.543  59.087  0.00  0.00           H
ATOM   4923  HA  PHE X 303      40.249  54.492  58.056  0.00  0.00           H
ATOM   4924  HB2 PHE X 303      42.654  55.713  56.709  0.00  0.00           H
ATOM   4925  HB3 PHE X 303      41.326  54.842  55.947  0.00  0.00           H
ATOM   4926  HD1 PHE X 303      38.896  56.078  57.142  0.00  0.00           H
ATOM   4927  HD2 PHE X 303      42.593  57.880  55.840  0.00  0.00           H
ATOM   4928  HE1 PHE X 303      37.717  58.215  56.740  0.00  0.00           H
ATOM   4929  HE2 PHE X 303      41.395  60.000  55.382  0.00  0.00           H
ATOM   4930  HZ  PHE X 303      38.954  60.181  55.847  0.00  0.00           H
ATOM   4931  N   LYS X 304      42.134  53.009  59.546  0.00  0.00           N
ATOM   4932  CA  LYS X 304      42.995  51.911  60.029  0.00  0.00           C
ATOM   4933  CB  LYS X 304      42.794  51.818  61.556  0.00  0.00           C
ATOM   4934  CG  LYS X 304      43.993  51.356  62.398  0.00  0.00           C
ATOM   4935  CD  LYS X 304      44.386  49.877  62.266  0.00  0.00           C
ATOM   4936  CE  LYS X 304      45.618  49.714  61.375  0.00  0.00           C
ATOM   4937  NZ  LYS X 304      46.167  48.348  61.465  0.00  0.00           N
ATOM   4938  C   LYS X 304      42.722  50.574  59.324  0.00  0.00           C
ATOM   4939  O   LYS X 304      43.661  49.924  58.872  0.00  0.00           O
ATOM   4940  H   LYS X 304      41.537  53.467  60.224  0.00  0.00           H
ATOM   4941  HA  LYS X 304      44.035  52.170  59.823  0.00  0.00           H
ATOM   4942  HB2 LYS X 304      42.551  52.815  61.922  0.00  0.00           H
ATOM   4943  HB3 LYS X 304      41.937  51.180  61.773  0.00  0.00           H
ATOM   4944  HG2 LYS X 304      44.851  51.995  62.186  0.00  0.00           H
ATOM   4945  HG3 LYS X 304      43.724  51.524  63.442  0.00  0.00           H
ATOM   4946  HD2 LYS X 304      44.635  49.506  63.262  0.00  0.00           H
ATOM   4947  HD3 LYS X 304      43.554  49.285  61.880  0.00  0.00           H
ATOM   4948  HE2 LYS X 304      45.364  49.950  60.339  0.00  0.00           H
ATOM   4949  HE3 LYS X 304      46.377  50.425  61.701  0.00  0.00           H
ATOM   4950  HZ1 LYS X 304      45.468  47.665  61.180  0.00  0.00           H
ATOM   4951  HZ2 LYS X 304      46.990  48.240  60.879  0.00  0.00           H
ATOM   4952  HZ3 LYS X 304      46.463  48.135  62.416  0.00  0.00           H
ATOM   4953  N   LEU X 305      41.449  50.190  59.173  0.00  0.00           N
ATOM   4954  CA  LEU X 305      41.039  48.943  58.507  0.00  0.00           C
ATOM   4955  CB  LEU X 305      39.554  48.672  58.826  0.00  0.00           C
ATOM   4956  CG  LEU X 305      38.963  47.390  58.201  0.00  0.00           C
ATOM   4957  CD1 LEU X 305      39.657  46.113  58.678  0.00  0.00           C
ATOM   4958  CD2 LEU X 305      37.479  47.284  58.557  0.00  0.00           C
ATOM   4959  C   LEU X 305      41.311  48.992  56.992  0.00  0.00           C
ATOM   4960  O   LEU X 305      41.647  47.973  56.386  0.00  0.00           O
ATOM   4961  H   LEU X 305      40.725  50.821  59.491  0.00  0.00           H
ATOM   4962  HA  LEU X 305      41.628  48.126  58.923  0.00  0.00           H
ATOM   4963  HB2 LEU X 305      39.437  48.614  59.910  0.00  0.00           H
ATOM   4964  HB3 LEU X 305      38.964  49.517  58.470  0.00  0.00           H
ATOM   4965  HG  LEU X 305      39.042  47.446  57.116  0.00  0.00           H
ATOM   4966 HD11 LEU X 305      39.606  46.043  59.765  0.00  0.00           H
ATOM   4967 HD12 LEU X 305      39.171  45.242  58.239  0.00  0.00           H
ATOM   4968 HD13 LEU X 305      40.700  46.114  58.367  0.00  0.00           H
ATOM   4969 HD21 LEU X 305      36.955  48.167  58.193  0.00  0.00           H
ATOM   4970 HD22 LEU X 305      37.049  46.401  58.085  0.00  0.00           H
ATOM   4971 HD23 LEU X 305      37.358  47.213  59.639  0.00  0.00           H
ATOM   4972  N   ALA X 306      41.218  50.180  56.386  0.00  0.00           N
ATOM   4973  CA  ALA X 306      41.572  50.380  54.983  0.00  0.00           C
ATOM   4974  CB  ALA X 306      41.038  51.740  54.514  0.00  0.00           C
ATOM   4975  C   ALA X 306      43.087  50.231  54.755  0.00  0.00           C
ATOM   4976  O   ALA X 306      43.488  49.496  53.856  0.00  0.00           O
ATOM   4977  H   ALA X 306      40.948  50.982  56.937  0.00  0.00           H
ATOM   4978  HA  ALA X 306      41.082  49.607  54.387  0.00  0.00           H
ATOM   4979  HB1 ALA X 306      41.523  52.548  55.061  0.00  0.00           H
ATOM   4980  HB2 ALA X 306      41.242  51.863  53.450  0.00  0.00           H
ATOM   4981  HB3 ALA X 306      39.960  51.793  54.675  0.00  0.00           H
ATOM   4982  N   ARG X 307      43.939  50.855  55.586  0.00  0.00           N
ATOM   4983  CA  ARG X 307      45.404  50.766  55.422  0.00  0.00           C
ATOM   4984  CB  ARG X 307      46.145  51.644  56.437  0.00  0.00           C
ATOM   4985  CG  ARG X 307      46.170  53.119  56.022  0.00  0.00           C
ATOM   4986  CD  ARG X 307      47.162  53.896  56.895  0.00  0.00           C
ATOM   4987  NE  ARG X 307      46.743  53.906  58.307  0.00  0.00           N
ATOM   4988  CZ  ARG X 307      45.784  54.641  58.828  0.00  0.00           C
ATOM   4989  NH1 ARG X 307      45.137  55.517  58.117  0.00  0.00           N
ATOM   4990  NH2 ARG X 307      45.472  54.502  60.078  0.00  0.00           N
ATOM   4991  C   ARG X 307      45.938  49.341  55.519  0.00  0.00           C
ATOM   4992  O   ARG X 307      46.728  48.952  54.657  0.00  0.00           O
ATOM   4993  H   ARG X 307      43.558  51.450  56.317  0.00  0.00           H
ATOM   4994  HA  ARG X 307      45.650  51.103  54.416  0.00  0.00           H
ATOM   4995  HB2 ARG X 307      45.691  51.534  57.424  0.00  0.00           H
ATOM   4996  HB3 ARG X 307      47.180  51.300  56.500  0.00  0.00           H
ATOM   4997  HG2 ARG X 307      46.489  53.202  54.984  0.00  0.00           H
ATOM   4998  HG3 ARG X 307      45.170  53.543  56.112  0.00  0.00           H
ATOM   4999  HD2 ARG X 307      48.147  53.432  56.815  0.00  0.00           H
ATOM   5000  HD3 ARG X 307      47.247  54.917  56.520  0.00  0.00           H
ATOM   5001  HE  ARG X 307      47.167  53.222  58.937  0.00  0.00           H
ATOM   5002 HH11 ARG X 307      45.362  55.637  57.135  0.00  0.00           H
ATOM   5003 HH12 ARG X 307      44.512  56.184  58.545  0.00  0.00           H
ATOM   5004 HH21 ARG X 307      46.101  53.942  60.656  0.00  0.00           H
ATOM   5005 HH22 ARG X 307      44.775  55.080  60.518  0.00  0.00           H
ATOM   5006  N   GLU X 308      45.510  48.571  56.521  0.00  0.00           N
ATOM   5007  CA  GLU X 308      45.998  47.199  56.715  0.00  0.00           C
ATOM   5008  CB  GLU X 308      45.579  46.646  58.093  0.00  0.00           C
ATOM   5009  CG  GLU X 308      44.061  46.496  58.299  0.00  0.00           C
ATOM   5010  CD  GLU X 308      43.690  46.025  59.709  0.00  0.00           C
ATOM   5011  OE1 GLU X 308      44.268  46.523  60.700  0.00  0.00           O
ATOM   5012  OE2 GLU X 308      42.846  45.107  59.851  0.00  0.00           O
ATOM   5013  C   GLU X 308      45.584  46.279  55.559  0.00  0.00           C
ATOM   5014  O   GLU X 308      46.422  45.572  55.005  0.00  0.00           O
ATOM   5015  H   GLU X 308      44.917  48.990  57.228  0.00  0.00           H
ATOM   5016  HA  GLU X 308      47.089  47.229  56.705  0.00  0.00           H
ATOM   5017  HB2 GLU X 308      46.046  45.671  58.233  0.00  0.00           H
ATOM   5018  HB3 GLU X 308      45.976  47.316  58.855  0.00  0.00           H
ATOM   5019  HG2 GLU X 308      43.584  47.452  58.107  0.00  0.00           H
ATOM   5020  HG3 GLU X 308      43.675  45.773  57.582  0.00  0.00           H
ATOM   5021  N   THR X 309      44.323  46.344  55.119  0.00  0.00           N
ATOM   5022  CA  THR X 309      43.821  45.489  54.032  0.00  0.00           C
ATOM   5023  CB  THR X 309      42.285  45.477  53.970  0.00  0.00           C
ATOM   5024  CG2 THR X 309      41.661  44.772  55.174  0.00  0.00           C
ATOM   5025  OG1 THR X 309      41.755  46.780  53.924  0.00  0.00           O
ATOM   5026  C   THR X 309      44.421  45.868  52.676  0.00  0.00           C
ATOM   5027  O   THR X 309      44.769  44.979  51.899  0.00  0.00           O
ATOM   5028  H   THR X 309      43.686  46.995  55.560  0.00  0.00           H
ATOM   5029  HA  THR X 309      44.144  44.467  54.229  0.00  0.00           H
ATOM   5030  HB  THR X 309      41.982  44.940  53.071  0.00  0.00           H
ATOM   5031 HG21 THR X 309      40.578  44.751  55.059  0.00  0.00           H
ATOM   5032 HG22 THR X 309      42.031  43.749  55.231  0.00  0.00           H
ATOM   5033 HG23 THR X 309      41.911  45.293  56.097  0.00  0.00           H
ATOM   5034  HG1 THR X 309      41.704  47.127  54.831  0.00  0.00           H
ATOM   5035  N   ILE X 310      44.647  47.160  52.413  0.00  0.00           N
ATOM   5036  CA  ILE X 310      45.333  47.636  51.201  0.00  0.00           C
ATOM   5037  CB  ILE X 310      45.142  49.169  51.059  0.00  0.00           C
ATOM   5038  CG2 ILE X 310      46.122  49.813  50.060  0.00  0.00           C
ATOM   5039  CG1 ILE X 310      43.678  49.455  50.636  0.00  0.00           C
ATOM   5040  CD1 ILE X 310      43.276  50.935  50.681  0.00  0.00           C
ATOM   5041  C   ILE X 310      46.804  47.178  51.161  0.00  0.00           C
ATOM   5042  O   ILE X 310      47.276  46.802  50.087  0.00  0.00           O
ATOM   5043  H   ILE X 310      44.297  47.853  53.070  0.00  0.00           H
ATOM   5044  HA  ILE X 310      44.855  47.166  50.341  0.00  0.00           H
ATOM   5045  HB  ILE X 310      45.324  49.626  52.032  0.00  0.00           H
ATOM   5046 HG12 ILE X 310      43.513  49.079  49.625  0.00  0.00           H
ATOM   5047 HG13 ILE X 310      42.999  48.917  51.297  0.00  0.00           H
ATOM   5048 HG21 ILE X 310      45.982  49.391  49.070  0.00  0.00           H
ATOM   5049 HG22 ILE X 310      45.972  50.891  50.024  0.00  0.00           H
ATOM   5050 HG23 ILE X 310      47.152  49.648  50.374  0.00  0.00           H
ATOM   5051 HD11 ILE X 310      42.205  51.021  50.500  0.00  0.00           H
ATOM   5052 HD12 ILE X 310      43.504  51.354  51.662  0.00  0.00           H
ATOM   5053 HD13 ILE X 310      43.802  51.499  49.912  0.00  0.00           H
ATOM   5054  N   VAL X 311      47.519  47.113  52.295  0.00  0.00           N
ATOM   5055  CA  VAL X 311      48.888  46.551  52.335  0.00  0.00           C
ATOM   5056  CB  VAL X 311      49.669  46.983  53.595  0.00  0.00           C
ATOM   5057  CG1 VAL X 311      51.051  46.315  53.691  0.00  0.00           C
ATOM   5058  CG2 VAL X 311      49.926  48.491  53.568  0.00  0.00           C
ATOM   5059  C   VAL X 311      48.881  45.028  52.203  0.00  0.00           C
ATOM   5060  O   VAL X 311      49.657  44.489  51.410  0.00  0.00           O
ATOM   5061  H   VAL X 311      47.091  47.430  53.159  0.00  0.00           H
ATOM   5062  HA  VAL X 311      49.435  46.932  51.471  0.00  0.00           H
[truncated: 327,065 more chars]
