# Supplementary material for: Rationally engineering santalene synthase to readjust the component ratio of sandalwood oil
Source: Nat Commun. 2022 May 6;13:2508. doi: 10.1038/s41467-022-30294-8 (PMC9076924; doi:10.1038/s41467-022-30294-8)
Supplement: Supplementary file 6 — Supplementary Data 4 [file 41467_2022_30294_MOESM6_ESM.zip › pdb-files/sansyn/f441v-c-state.pdb]

ATOM      1  N   MET X   1      52.354  13.346  30.427  0.00  0.00           N
ATOM      2  CA  MET X   1      53.689  13.763  29.949  0.00  0.00           C
ATOM      3  CB  MET X   1      53.818  13.778  28.416  0.00  0.00           C
ATOM      4  CG  MET X   1      53.623  12.406  27.775  0.00  0.00           C
ATOM      5  SD  MET X   1      53.784  12.432  25.975  0.00  0.00           S
ATOM      6  CE  MET X   1      53.031  10.827  25.609  0.00  0.00           C
ATOM      7  C   MET X   1      54.078  15.125  30.509  0.00  0.00           C
ATOM      8  O   MET X   1      54.996  15.202  31.323  0.00  0.00           O
ATOM      9  H1  MET X   1      52.103  12.438  30.061  0.00  0.00           H
ATOM     10  H2  MET X   1      51.649  14.017  30.154  0.00  0.00           H
ATOM     11  H3  MET X   1      52.354  13.281  31.440  0.00  0.00           H
ATOM     12  HA  MET X   1      54.417  13.053  30.337  0.00  0.00           H
ATOM     13  HB2 MET X   1      53.087  14.465  27.988  0.00  0.00           H
ATOM     14  HB3 MET X   1      54.815  14.137  28.155  0.00  0.00           H
ATOM     15  HG2 MET X   1      54.349  11.704  28.188  0.00  0.00           H
ATOM     16  HG3 MET X   1      52.622  12.057  28.008  0.00  0.00           H
ATOM     17  HE1 MET X   1      52.006  10.811  25.975  0.00  0.00           H
ATOM     18  HE2 MET X   1      53.031  10.669  24.532  0.00  0.00           H
ATOM     19  HE3 MET X   1      53.594  10.032  26.098  0.00  0.00           H
ATOM     20  N   SER X   2      53.423  16.201  30.062  0.00  0.00           N
ATOM     21  CA  SER X   2      53.835  17.598  30.274  0.00  0.00           C
ATOM     22  CB  SER X   2      52.887  18.520  29.494  0.00  0.00           C
ATOM     23  OG  SER X   2      52.741  18.078  28.156  0.00  0.00           O
ATOM     24  C   SER X   2      53.856  18.036  31.747  0.00  0.00           C
ATOM     25  O   SER X   2      53.225  17.411  32.606  0.00  0.00           O
ATOM     26  H   SER X   2      52.650  16.069  29.415  0.00  0.00           H
ATOM     27  HA  SER X   2      54.839  17.729  29.869  0.00  0.00           H
ATOM     28  HB2 SER X   2      51.908  18.513  29.975  0.00  0.00           H
ATOM     29  HB3 SER X   2      53.273  19.540  29.501  0.00  0.00           H
ATOM     30  HG  SER X   2      51.870  18.425  27.837  0.00  0.00           H
ATOM     31  N   THR X   3      54.545  19.145  32.035  0.00  0.00           N
ATOM     32  CA  THR X   3      54.555  19.790  33.363  0.00  0.00           C
ATOM     33  CB  THR X   3      55.706  20.817  33.462  0.00  0.00           C
ATOM     34  CG2 THR X   3      55.941  21.327  34.884  0.00  0.00           C
ATOM     35  OG1 THR X   3      56.921  20.225  33.061  0.00  0.00           O
ATOM     36  C   THR X   3      53.204  20.452  33.684  0.00  0.00           C
ATOM     37  O   THR X   3      52.503  20.929  32.787  0.00  0.00           O
ATOM     38  H   THR X   3      55.093  19.581  31.300  0.00  0.00           H
ATOM     39  HA  THR X   3      54.733  19.019  34.112  0.00  0.00           H
ATOM     40  HB  THR X   3      55.498  21.662  32.804  0.00  0.00           H
ATOM     41 HG21 THR X   3      56.036  20.488  35.573  0.00  0.00           H
ATOM     42 HG22 THR X   3      56.858  21.913  34.923  0.00  0.00           H
ATOM     43 HG23 THR X   3      55.123  21.972  35.195  0.00  0.00           H
ATOM     44  HG1 THR X   3      57.624  20.905  33.108  0.00  0.00           H
ATOM     45  N   GLN X   4      52.834  20.532  34.965  0.00  0.00           N
ATOM     46  CA  GLN X   4      51.773  21.415  35.480  0.00  0.00           C
ATOM     47  CB  GLN X   4      51.048  20.736  36.652  0.00  0.00           C
ATOM     48  CG  GLN X   4      50.227  19.511  36.224  0.00  0.00           C
ATOM     49  CD  GLN X   4      49.398  18.993  37.392  0.00  0.00           C
ATOM     50  OE1 GLN X   4      48.220  19.307  37.533  0.00  0.00           O
ATOM     51  NE2 GLN X   4      49.984  18.245  38.299  0.00  0.00           N
ATOM     52  C   GLN X   4      52.377  22.768  35.902  0.00  0.00           C
ATOM     53  O   GLN X   4      53.153  22.832  36.860  0.00  0.00           O
ATOM     54  H   GLN X   4      53.401  20.038  35.647  0.00  0.00           H
ATOM     55  HA  GLN X   4      51.032  21.604  34.701  0.00  0.00           H
ATOM     56  HB2 GLN X   4      51.774  20.436  37.408  0.00  0.00           H
ATOM     57  HB3 GLN X   4      50.369  21.460  37.104  0.00  0.00           H
ATOM     58  HG2 GLN X   4      49.552  19.792  35.416  0.00  0.00           H
ATOM     59  HG3 GLN X   4      50.890  18.721  35.871  0.00  0.00           H
ATOM     60 HE21 GLN X   4      49.468  18.053  39.148  0.00  0.00           H
ATOM     61 HE22 GLN X   4      50.959  17.981  38.212  0.00  0.00           H
ATOM     62  N   GLN X   5      52.075  23.835  35.159  0.00  0.00           N
ATOM     63  CA  GLN X   5      52.782  25.126  35.206  0.00  0.00           C
ATOM     64  CB  GLN X   5      53.221  25.477  33.770  0.00  0.00           C
ATOM     65  CG  GLN X   5      54.369  24.548  33.330  0.00  0.00           C
ATOM     66  CD  GLN X   5      55.030  24.990  32.031  0.00  0.00           C
ATOM     67  OE1 GLN X   5      54.367  25.322  31.051  0.00  0.00           O
ATOM     68  NE2 GLN X   5      56.342  24.997  31.975  0.00  0.00           N
ATOM     69  C   GLN X   5      51.989  26.251  35.903  0.00  0.00           C
ATOM     70  O   GLN X   5      50.853  26.047  36.343  0.00  0.00           O
ATOM     71  H   GLN X   5      51.434  23.702  34.381  0.00  0.00           H
ATOM     72  HA  GLN X   5      53.694  25.018  35.792  0.00  0.00           H
ATOM     73  HB2 GLN X   5      52.378  25.389  33.085  0.00  0.00           H
ATOM     74  HB3 GLN X   5      53.568  26.507  33.721  0.00  0.00           H
ATOM     75  HG2 GLN X   5      55.127  24.529  34.114  0.00  0.00           H
ATOM     76  HG3 GLN X   5      53.994  23.534  33.196  0.00  0.00           H
ATOM     77 HE21 GLN X   5      56.811  25.362  31.151  0.00  0.00           H
ATOM     78 HE22 GLN X   5      56.891  24.755  32.797  0.00  0.00           H
ATOM     79  N   VAL X   6      52.611  27.430  36.036  0.00  0.00           N
ATOM     80  CA  VAL X   6      52.060  28.660  36.645  0.00  0.00           C
ATOM     81  CB  VAL X   6      52.643  28.889  38.059  0.00  0.00           C
ATOM     82  CG1 VAL X   6      52.100  30.167  38.715  0.00  0.00           C
ATOM     83  CG2 VAL X   6      52.332  27.723  39.008  0.00  0.00           C
ATOM     84  C   VAL X   6      52.379  29.858  35.741  0.00  0.00           C
ATOM     85  O   VAL X   6      53.515  29.983  35.267  0.00  0.00           O
ATOM     86  H   VAL X   6      53.558  27.497  35.665  0.00  0.00           H
ATOM     87  HA  VAL X   6      50.976  28.575  36.729  0.00  0.00           H
ATOM     88  HB  VAL X   6      53.726  28.983  37.977  0.00  0.00           H
ATOM     89 HG11 VAL X   6      51.012  30.129  38.772  0.00  0.00           H
ATOM     90 HG12 VAL X   6      52.506  30.266  39.722  0.00  0.00           H
ATOM     91 HG13 VAL X   6      52.403  31.048  38.150  0.00  0.00           H
ATOM     92 HG21 VAL X   6      52.748  27.931  39.994  0.00  0.00           H
ATOM     93 HG22 VAL X   6      51.254  27.587  39.093  0.00  0.00           H
ATOM     94 HG23 VAL X   6      52.787  26.806  38.639  0.00  0.00           H
ATOM     95  N   SER X   7      51.397  30.742  35.509  0.00  0.00           N
ATOM     96  CA  SER X   7      51.447  31.853  34.537  0.00  0.00           C
ATOM     97  CB  SER X   7      50.315  32.843  34.811  0.00  0.00           C
ATOM     98  OG  SER X   7      50.261  33.812  33.782  0.00  0.00           O
ATOM     99  C   SER X   7      52.783  32.603  34.558  0.00  0.00           C
ATOM    100  O   SER X   7      53.138  33.263  35.540  0.00  0.00           O
ATOM    101  H   SER X   7      50.511  30.586  35.987  0.00  0.00           H
ATOM    102  HA  SER X   7      51.292  31.436  33.541  0.00  0.00           H
ATOM    103  HB2 SER X   7      49.364  32.313  34.851  0.00  0.00           H
ATOM    104  HB3 SER X   7      50.489  33.333  35.769  0.00  0.00           H
ATOM    105  HG  SER X   7      49.843  33.378  33.008  0.00  0.00           H
ATOM    106  N   SER X   8      53.553  32.464  33.478  0.00  0.00           N
ATOM    107  CA  SER X   8      55.019  32.615  33.512  0.00  0.00           C
ATOM    108  CB  SER X   8      55.690  31.445  32.780  0.00  0.00           C
ATOM    109  OG  SER X   8      54.983  30.222  32.966  0.00  0.00           O
ATOM    110  C   SER X   8      55.528  33.966  32.993  0.00  0.00           C
ATOM    111  O   SER X   8      56.711  34.117  32.680  0.00  0.00           O
ATOM    112  H   SER X   8      53.171  31.956  32.693  0.00  0.00           H
ATOM    113  HA  SER X   8      55.340  32.560  34.552  0.00  0.00           H
ATOM    114  HB2 SER X   8      55.718  31.667  31.712  0.00  0.00           H
ATOM    115  HB3 SER X   8      56.716  31.338  33.139  0.00  0.00           H
ATOM    116  HG  SER X   8      54.620  30.191  33.876  0.00  0.00           H
ATOM    117  N   GLU X   9      54.635  34.948  32.881  0.00  0.00           N
ATOM    118  CA  GLU X   9      54.902  36.291  32.359  0.00  0.00           C
ATOM    119  CB  GLU X   9      53.983  36.568  31.154  0.00  0.00           C
ATOM    120  CG  GLU X   9      52.486  36.618  31.499  0.00  0.00           C
ATOM    121  CD  GLU X   9      51.645  36.690  30.222  0.00  0.00           C
ATOM    122  OE1 GLU X   9      51.202  35.619  29.740  0.00  0.00           O
ATOM    123  OE2 GLU X   9      51.459  37.805  29.669  0.00  0.00           O
ATOM    124  C   GLU X   9      54.787  37.377  33.442  0.00  0.00           C
ATOM    125  O   GLU X   9      54.111  37.199  34.465  0.00  0.00           O
ATOM    126  H   GLU X   9      53.686  34.741  33.155  0.00  0.00           H
ATOM    127  HA  GLU X   9      55.925  36.328  31.980  0.00  0.00           H
ATOM    128  HB2 GLU X   9      54.270  37.519  30.702  0.00  0.00           H
ATOM    129  HB3 GLU X   9      54.144  35.785  30.412  0.00  0.00           H
ATOM    130  HG2 GLU X   9      52.207  35.724  32.062  0.00  0.00           H
ATOM    131  HG3 GLU X   9      52.284  37.489  32.126  0.00  0.00           H
ATOM    132  N   ASN X  10      55.444  38.513  33.205  0.00  0.00           N
ATOM    133  CA  ASN X  10      55.225  39.778  33.906  0.00  0.00           C
ATOM    134  CB  ASN X  10      55.983  39.809  35.256  0.00  0.00           C
ATOM    135  CG  ASN X  10      57.489  40.005  35.160  0.00  0.00           C
ATOM    136  OD1 ASN X  10      58.118  39.792  34.132  0.00  0.00           O
ATOM    137  ND2 ASN X  10      58.114  40.422  36.232  0.00  0.00           N
ATOM    138  C   ASN X  10      55.569  40.975  32.999  0.00  0.00           C
ATOM    139  O   ASN X  10      56.024  40.811  31.862  0.00  0.00           O
ATOM    140  H   ASN X  10      55.996  38.583  32.359  0.00  0.00           H
ATOM    141  HA  ASN X  10      54.161  39.864  34.120  0.00  0.00           H
ATOM    142  HB2 ASN X  10      55.580  40.624  35.857  0.00  0.00           H
ATOM    143  HB3 ASN X  10      55.795  38.891  35.810  0.00  0.00           H
ATOM    144 HD21 ASN X  10      59.128  40.496  36.190  0.00  0.00           H
ATOM    145 HD22 ASN X  10      57.604  40.656  37.076  0.00  0.00           H
ATOM    146  N   ILE X  11      55.341  42.178  33.519  0.00  0.00           N
ATOM    147  CA  ILE X  11      55.620  43.462  32.868  0.00  0.00           C
ATOM    148  CB  ILE X  11      54.344  44.331  32.765  0.00  0.00           C
ATOM    149  CG2 ILE X  11      53.266  43.598  31.950  0.00  0.00           C
ATOM    150  CG1 ILE X  11      53.768  44.870  34.101  0.00  0.00           C
ATOM    151  CD1 ILE X  11      53.261  43.846  35.128  0.00  0.00           C
ATOM    152  C   ILE X  11      56.740  44.210  33.593  0.00  0.00           C
ATOM    153  O   ILE X  11      56.894  44.072  34.808  0.00  0.00           O
ATOM    154  H   ILE X  11      54.991  42.224  34.463  0.00  0.00           H
ATOM    155  HA  ILE X  11      55.967  43.276  31.851  0.00  0.00           H
ATOM    156  HB  ILE X  11      54.618  45.213  32.183  0.00  0.00           H
ATOM    157 HG12 ILE X  11      54.518  45.495  34.587  0.00  0.00           H
ATOM    158 HG13 ILE X  11      52.934  45.528  33.860  0.00  0.00           H
ATOM    159 HG21 ILE X  11      53.656  43.355  30.961  0.00  0.00           H
ATOM    160 HG22 ILE X  11      52.948  42.680  32.441  0.00  0.00           H
ATOM    161 HG23 ILE X  11      52.402  44.248  31.836  0.00  0.00           H
ATOM    162 HD11 ILE X  11      52.570  43.142  34.665  0.00  0.00           H
ATOM    163 HD12 ILE X  11      54.095  43.310  35.578  0.00  0.00           H
ATOM    164 HD13 ILE X  11      52.730  44.372  35.920  0.00  0.00           H
ATOM    165  N   VAL X  12      57.481  45.049  32.869  0.00  0.00           N
ATOM    166  CA  VAL X  12      58.354  46.062  33.481  0.00  0.00           C
ATOM    167  CB  VAL X  12      59.382  46.588  32.457  0.00  0.00           C
ATOM    168  CG1 VAL X  12      58.750  47.374  31.304  0.00  0.00           C
ATOM    169  CG2 VAL X  12      60.458  47.455  33.120  0.00  0.00           C
ATOM    170  C   VAL X  12      57.508  47.176  34.120  0.00  0.00           C
ATOM    171  O   VAL X  12      56.445  47.534  33.600  0.00  0.00           O
ATOM    172  H   VAL X  12      57.321  45.106  31.874  0.00  0.00           H
ATOM    173  HA  VAL X  12      58.918  45.576  34.277  0.00  0.00           H
ATOM    174  HB  VAL X  12      59.884  45.726  32.021  0.00  0.00           H
ATOM    175 HG11 VAL X  12      58.295  48.287  31.684  0.00  0.00           H
ATOM    176 HG12 VAL X  12      59.519  47.635  30.578  0.00  0.00           H
ATOM    177 HG13 VAL X  12      57.994  46.772  30.804  0.00  0.00           H
ATOM    178 HG21 VAL X  12      60.924  46.905  33.939  0.00  0.00           H
ATOM    179 HG22 VAL X  12      61.226  47.694  32.386  0.00  0.00           H
ATOM    180 HG23 VAL X  12      60.032  48.386  33.494  0.00  0.00           H
ATOM    181  N   ARG X  13      57.965  47.715  35.257  0.00  0.00           N
ATOM    182  CA  ARG X  13      57.305  48.803  36.000  0.00  0.00           C
ATOM    183  CB  ARG X  13      56.734  48.222  37.311  0.00  0.00           C
ATOM    184  CG  ARG X  13      55.655  49.096  37.980  0.00  0.00           C
ATOM    185  CD  ARG X  13      54.240  48.832  37.439  0.00  0.00           C
ATOM    186  NE  ARG X  13      53.722  47.535  37.908  0.00  0.00           N
ATOM    187  CZ  ARG X  13      52.516  47.030  37.751  0.00  0.00           C
ATOM    188  NH1 ARG X  13      51.538  47.650  37.161  0.00  0.00           N
ATOM    189  NH2 ARG X  13      52.283  45.838  38.202  0.00  0.00           N
ATOM    190  C   ARG X  13      58.283  49.952  36.272  0.00  0.00           C
ATOM    191  O   ARG X  13      59.418  49.706  36.693  0.00  0.00           O
ATOM    192  H   ARG X  13      58.806  47.316  35.659  0.00  0.00           H
ATOM    193  HA  ARG X  13      56.482  49.196  35.399  0.00  0.00           H
ATOM    194  HB2 ARG X  13      56.314  47.233  37.117  0.00  0.00           H
ATOM    195  HB3 ARG X  13      57.556  48.085  38.016  0.00  0.00           H
ATOM    196  HG2 ARG X  13      55.658  48.884  39.049  0.00  0.00           H
ATOM    197  HG3 ARG X  13      55.899  50.150  37.851  0.00  0.00           H
ATOM    198  HD2 ARG X  13      53.580  49.629  37.785  0.00  0.00           H
ATOM    199  HD3 ARG X  13      54.265  48.839  36.350  0.00  0.00           H
ATOM    200  HE  ARG X  13      54.372  46.912  38.375  0.00  0.00           H
ATOM    201 HH11 ARG X  13      51.653  48.607  36.861  0.00  0.00           H
ATOM    202 HH12 ARG X  13      50.673  47.141  36.976  0.00  0.00           H
ATOM    203 HH21 ARG X  13      53.051  45.323  38.613  0.00  0.00           H
ATOM    204 HH22 ARG X  13      51.343  45.456  38.134  0.00  0.00           H
ATOM    205  N   ASN X  14      57.839  51.197  36.092  0.00  0.00           N
ATOM    206  CA  ASN X  14      58.597  52.404  36.448  0.00  0.00           C
ATOM    207  CB  ASN X  14      57.826  53.652  35.967  0.00  0.00           C
ATOM    208  CG  ASN X  14      56.482  53.882  36.652  0.00  0.00           C
ATOM    209  OD1 ASN X  14      56.376  54.041  37.861  0.00  0.00           O
ATOM    210  ND2 ASN X  14      55.412  53.938  35.900  0.00  0.00           N
ATOM    211  C   ASN X  14      58.940  52.488  37.950  0.00  0.00           C
ATOM    212  O   ASN X  14      58.363  51.776  38.779  0.00  0.00           O
ATOM    213  H   ASN X  14      56.940  51.317  35.639  0.00  0.00           H
ATOM    214  HA  ASN X  14      59.545  52.375  35.907  0.00  0.00           H
ATOM    215  HB2 ASN X  14      58.434  54.541  36.133  0.00  0.00           H
ATOM    216  HB3 ASN X  14      57.676  53.571  34.890  0.00  0.00           H
ATOM    217 HD21 ASN X  14      54.502  54.074  36.312  0.00  0.00           H
ATOM    218 HD22 ASN X  14      55.515  53.905  34.893  0.00  0.00           H
ATOM    219  N   ALA X  15      59.865  53.376  38.313  0.00  0.00           N
ATOM    220  CA  ALA X  15      60.175  53.756  39.692  0.00  0.00           C
ATOM    221  CB  ALA X  15      61.697  53.837  39.846  0.00  0.00           C
ATOM    222  C   ALA X  15      59.481  55.072  40.095  0.00  0.00           C
ATOM    223  O   ALA X  15      59.120  55.886  39.236  0.00  0.00           O
ATOM    224  H   ALA X  15      60.386  53.846  37.584  0.00  0.00           H
ATOM    225  HA  ALA X  15      59.820  52.978  40.368  0.00  0.00           H
ATOM    226  HB1 ALA X  15      62.095  54.640  39.223  0.00  0.00           H
ATOM    227  HB2 ALA X  15      61.956  54.031  40.887  0.00  0.00           H
ATOM    228  HB3 ALA X  15      62.143  52.891  39.541  0.00  0.00           H
ATOM    229  N   ALA X  16      59.322  55.292  41.403  0.00  0.00           N
ATOM    230  CA  ALA X  16      58.648  56.467  41.964  0.00  0.00           C
ATOM    231  CB  ALA X  16      58.697  56.379  43.494  0.00  0.00           C
ATOM    232  C   ALA X  16      59.225  57.806  41.450  0.00  0.00           C
ATOM    233  O   ALA X  16      60.436  57.954  41.272  0.00  0.00           O
ATOM    234  H   ALA X  16      59.637  54.581  42.047  0.00  0.00           H
ATOM    235  HA  ALA X  16      57.600  56.421  41.660  0.00  0.00           H
ATOM    236  HB1 ALA X  16      59.731  56.435  43.839  0.00  0.00           H
ATOM    237  HB2 ALA X  16      58.131  57.205  43.928  0.00  0.00           H
ATOM    238  HB3 ALA X  16      58.256  55.439  43.827  0.00  0.00           H
ATOM    239  N   ASN X  17      58.335  58.764  41.194  0.00  0.00           N
ATOM    240  CA  ASN X  17      58.585  60.008  40.458  0.00  0.00           C
ATOM    241  CB  ASN X  17      58.284  59.688  38.979  0.00  0.00           C
ATOM    242  CG  ASN X  17      58.590  60.814  38.010  0.00  0.00           C
ATOM    243  OD1 ASN X  17      59.599  61.498  38.099  0.00  0.00           O
ATOM    244  ND2 ASN X  17      57.725  61.045  37.053  0.00  0.00           N
ATOM    245  C   ASN X  17      57.763  61.209  41.008  0.00  0.00           C
ATOM    246  O   ASN X  17      57.763  62.293  40.416  0.00  0.00           O
ATOM    247  H   ASN X  17      57.360  58.513  41.326  0.00  0.00           H
ATOM    248  HA  ASN X  17      59.640  60.274  40.551  0.00  0.00           H
ATOM    249  HB2 ASN X  17      58.870  58.828  38.661  0.00  0.00           H
ATOM    250  HB3 ASN X  17      57.234  59.424  38.893  0.00  0.00           H
ATOM    251 HD21 ASN X  17      57.835  61.901  36.530  0.00  0.00           H
ATOM    252 HD22 ASN X  17      56.939  60.420  36.920  0.00  0.00           H
ATOM    253  N   PHE X  18      57.048  61.040  42.130  0.00  0.00           N
ATOM    254  CA  PHE X  18      56.389  62.122  42.883  0.00  0.00           C
ATOM    255  CB  PHE X  18      55.005  61.679  43.385  0.00  0.00           C
ATOM    256  CG  PHE X  18      53.972  61.327  42.329  0.00  0.00           C
ATOM    257  CD1 PHE X  18      53.585  62.265  41.353  0.00  0.00           C
ATOM    258  CE1 PHE X  18      52.567  61.951  40.432  0.00  0.00           C
ATOM    259  CZ  PHE X  18      51.922  60.702  40.489  0.00  0.00           C
ATOM    260  CE2 PHE X  18      52.314  59.760  41.455  0.00  0.00           C
ATOM    261  CD2 PHE X  18      53.329  60.077  42.375  0.00  0.00           C
ATOM    262  C   PHE X  18      57.238  62.586  44.079  0.00  0.00           C
ATOM    263  O   PHE X  18      57.948  61.786  44.702  0.00  0.00           O
ATOM    264  H   PHE X  18      57.038  60.120  42.543  0.00  0.00           H
ATOM    265  HA  PHE X  18      56.246  62.982  42.229  0.00  0.00           H
ATOM    266  HB2 PHE X  18      55.141  60.825  44.052  0.00  0.00           H
ATOM    267  HB3 PHE X  18      54.585  62.486  43.987  0.00  0.00           H
ATOM    268  HD1 PHE X  18      54.065  63.232  41.311  0.00  0.00           H
ATOM    269  HD2 PHE X  18      53.599  59.365  43.140  0.00  0.00           H
ATOM    270  HE1 PHE X  18      52.279  62.672  39.679  0.00  0.00           H
ATOM    271  HE2 PHE X  18      51.805  58.807  41.522  0.00  0.00           H
ATOM    272  HZ  PHE X  18      51.122  60.467  39.800  0.00  0.00           H
ATOM    273  N   HIE X  19      57.116  63.865  44.455  0.00  0.00           N
ATOM    274  CA  HIE X  19      57.777  64.435  45.640  0.00  0.00           C
ATOM    275  CB  HIE X  19      57.481  65.940  45.706  0.00  0.00           C
ATOM    276  CG  HIE X  19      58.418  66.707  46.600  0.00  0.00           C
ATOM    277  ND1 HIE X  19      59.479  67.494  46.148  0.00  0.00           N
ATOM    278  CE1 HIE X  19      60.154  67.866  47.249  0.00  0.00           C
ATOM    279  NE2 HIE X  19      59.544  67.399  48.349  0.00  0.00           N
ATOM    280  CD2 HIE X  19      58.439  66.679  47.963  0.00  0.00           C
ATOM    281  C   HIE X  19      57.328  63.717  46.937  0.00  0.00           C
ATOM    282  O   HIE X  19      56.118  63.493  47.079  0.00  0.00           O
ATOM    283  H   HIE X  19      56.559  64.487  43.879  0.00  0.00           H
ATOM    284  HA  HIE X  19      58.849  64.331  45.492  0.00  0.00           H
ATOM    285  HB2 HIE X  19      57.600  66.350  44.705  0.00  0.00           H
ATOM    286  HB3 HIE X  19      56.454  66.104  46.033  0.00  0.00           H
ATOM    287  HD2 HIE X  19      57.770  66.131  48.610  0.00  0.00           H
ATOM    288  HE2 HIE X  19      59.942  67.429  49.287  0.00  0.00           H
ATOM    289  HE1 HIE X  19      61.084  68.421  47.250  0.00  0.00           H
ATOM    290  N   PRO X  20      58.230  63.360  47.880  0.00  0.00           N
ATOM    291  CD  PRO X  20      59.682  63.429  47.744  0.00  0.00           C
ATOM    292  CG  PRO X  20      60.228  62.272  48.568  0.00  0.00           C
ATOM    293  CB  PRO X  20      59.246  62.225  49.730  0.00  0.00           C
ATOM    294  CA  PRO X  20      57.895  62.639  49.124  0.00  0.00           C
ATOM    295  C   PRO X  20      57.028  63.434  50.130  0.00  0.00           C
ATOM    296  O   PRO X  20      56.445  64.466  49.790  0.00  0.00           O
ATOM    297  HA  PRO X  20      57.354  61.731  48.857  0.00  0.00           H
ATOM    298  HB2 PRO X  20      59.560  62.948  50.482  0.00  0.00           H
ATOM    299  HB3 PRO X  20      59.200  61.223  50.156  0.00  0.00           H
ATOM    300  HG2 PRO X  20      61.249  62.459  48.903  0.00  0.00           H
ATOM    301  HG3 PRO X  20      60.170  61.347  47.992  0.00  0.00           H
ATOM    302  HD2 PRO X  20      60.043  64.375  48.150  0.00  0.00           H
ATOM    303  HD3 PRO X  20      60.021  63.307  46.717  0.00  0.00           H
ATOM    304  N   ASN X  21      56.904  62.952  51.374  0.00  0.00           N
ATOM    305  CA  ASN X  21      56.113  63.607  52.425  0.00  0.00           C
ATOM    306  CB  ASN X  21      55.502  62.535  53.341  0.00  0.00           C
ATOM    307  CG  ASN X  21      54.727  63.141  54.498  0.00  0.00           C
ATOM    308  OD1 ASN X  21      55.293  63.580  55.489  0.00  0.00           O
ATOM    309  ND2 ASN X  21      53.425  63.196  54.427  0.00  0.00           N
ATOM    310  C   ASN X  21      56.949  64.637  53.213  0.00  0.00           C
ATOM    311  O   ASN X  21      57.953  64.293  53.842  0.00  0.00           O
ATOM    312  H   ASN X  21      57.458  62.146  51.640  0.00  0.00           H
ATOM    313  HA  ASN X  21      55.281  64.139  51.958  0.00  0.00           H
ATOM    314  HB2 ASN X  21      54.831  61.902  52.763  0.00  0.00           H
ATOM    315  HB3 ASN X  21      56.295  61.911  53.753  0.00  0.00           H
ATOM    316 HD21 ASN X  21      52.922  63.389  55.283  0.00  0.00           H
ATOM    317 HD22 ASN X  21      52.934  62.715  53.667  0.00  0.00           H
ATOM    318  N   ILE X  22      56.498  65.895  53.223  0.00  0.00           N
ATOM    319  CA  ILE X  22      57.159  67.043  53.876  0.00  0.00           C
ATOM    320  CB  ILE X  22      57.385  68.150  52.814  0.00  0.00           C
ATOM    321  CG2 ILE X  22      56.068  68.853  52.425  0.00  0.00           C
ATOM    322  CG1 ILE X  22      58.507  69.129  53.227  0.00  0.00           C
ATOM    323  CD1 ILE X  22      58.929  70.093  52.111  0.00  0.00           C
ATOM    324  C   ILE X  22      56.438  67.483  55.174  0.00  0.00           C
ATOM    325  O   ILE X  22      56.556  68.622  55.634  0.00  0.00           O
ATOM    326  H   ILE X  22      55.664  66.098  52.691  0.00  0.00           H
ATOM    327  HA  ILE X  22      58.149  66.715  54.198  0.00  0.00           H
ATOM    328  HB  ILE X  22      57.748  67.647  51.915  0.00  0.00           H
ATOM    329 HG12 ILE X  22      58.202  69.715  54.090  0.00  0.00           H
ATOM    330 HG13 ILE X  22      59.386  68.548  53.511  0.00  0.00           H
ATOM    331 HG21 ILE X  22      55.311  68.122  52.145  0.00  0.00           H
ATOM    332 HG22 ILE X  22      55.688  69.448  53.255  0.00  0.00           H
ATOM    333 HG23 ILE X  22      56.228  69.506  51.568  0.00  0.00           H
ATOM    334 HD11 ILE X  22      59.791  70.670  52.444  0.00  0.00           H
ATOM    335 HD12 ILE X  22      59.203  69.531  51.217  0.00  0.00           H
ATOM    336 HD13 ILE X  22      58.119  70.782  51.875  0.00  0.00           H
ATOM    337  N   TRP X  23      55.650  66.573  55.763  0.00  0.00           N
ATOM    338  CA  TRP X  23      54.699  66.852  56.849  0.00  0.00           C
ATOM    339  CB  TRP X  23      53.286  66.473  56.383  0.00  0.00           C
ATOM    340  CG  TRP X  23      52.864  67.121  55.094  0.00  0.00           C
ATOM    341  CD1 TRP X  23      52.344  66.487  54.016  0.00  0.00           C
ATOM    342  NE1 TRP X  23      52.090  67.404  53.016  0.00  0.00           N
ATOM    343  CE2 TRP X  23      52.452  68.676  53.387  0.00  0.00           C
ATOM    344  CZ2 TRP X  23      52.378  69.914  52.734  0.00  0.00           C
ATOM    345  CH2 TRP X  23      52.791  71.068  53.414  0.00  0.00           C
ATOM    346  CZ3 TRP X  23      53.276  70.968  54.729  0.00  0.00           C
ATOM    347  CE3 TRP X  23      53.333  69.722  55.378  0.00  0.00           C
ATOM    348  CD2 TRP X  23      52.932  68.536  54.723  0.00  0.00           C
ATOM    349  C   TRP X  23      55.088  66.251  58.209  0.00  0.00           C
ATOM    350  O   TRP X  23      54.308  66.325  59.164  0.00  0.00           O
ATOM    351  H   TRP X  23      55.623  65.643  55.364  0.00  0.00           H
ATOM    352  HA  TRP X  23      54.695  67.924  57.027  0.00  0.00           H
ATOM    353  HB2 TRP X  23      53.230  65.389  56.274  0.00  0.00           H
ATOM    354  HB3 TRP X  23      52.572  66.764  57.153  0.00  0.00           H
ATOM    355  HD1 TRP X  23      52.148  65.423  53.947  0.00  0.00           H
ATOM    356  HE1 TRP X  23      51.580  67.194  52.153  0.00  0.00           H
ATOM    357  HE3 TRP X  23      53.681  69.680  56.398  0.00  0.00           H
ATOM    358  HZ2 TRP X  23      52.008  69.970  51.723  0.00  0.00           H
ATOM    359  HZ3 TRP X  23      53.593  71.853  55.258  0.00  0.00           H
ATOM    360  HH2 TRP X  23      52.726  72.030  52.931  0.00  0.00           H
ATOM    361  N   GLY X  24      56.304  65.706  58.308  0.00  0.00           N
ATOM    362  CA  GLY X  24      57.013  65.429  59.560  0.00  0.00           C
ATOM    363  C   GLY X  24      56.330  64.483  60.547  0.00  0.00           C
ATOM    364  O   GLY X  24      55.389  63.756  60.218  0.00  0.00           O
ATOM    365  H   GLY X  24      56.862  65.695  57.466  0.00  0.00           H
ATOM    366  HA2 GLY X  24      57.995  65.015  59.327  0.00  0.00           H
ATOM    367  HA3 GLY X  24      57.170  66.380  60.069  0.00  0.00           H
ATOM    368  N   ASN X  25      56.791  64.541  61.798  0.00  0.00           N
ATOM    369  CA  ASN X  25      56.332  63.704  62.907  0.00  0.00           C
ATOM    370  CB  ASN X  25      57.450  62.697  63.231  0.00  0.00           C
ATOM    371  CG  ASN X  25      56.863  61.358  63.613  0.00  0.00           C
ATOM    372  OD1 ASN X  25      56.194  60.722  62.809  0.00  0.00           O
ATOM    373  ND2 ASN X  25      57.073  60.898  64.821  0.00  0.00           N
ATOM    374  C   ASN X  25      55.824  64.482  64.148  0.00  0.00           C
ATOM    375  O   ASN X  25      55.552  63.868  65.181  0.00  0.00           O
ATOM    376  H   ASN X  25      57.598  65.134  61.963  0.00  0.00           H
ATOM    377  HA  ASN X  25      55.473  63.136  62.552  0.00  0.00           H
ATOM    378  HB2 ASN X  25      58.083  62.528  62.359  0.00  0.00           H
ATOM    379  HB3 ASN X  25      58.077  63.079  64.033  0.00  0.00           H
ATOM    380 HD21 ASN X  25      56.677  59.989  65.044  0.00  0.00           H
ATOM    381 HD22 ASN X  25      57.695  61.387  65.448  0.00  0.00           H
ATOM    382  N   HIE X  26      55.686  65.814  64.059  0.00  0.00           N
ATOM    383  CA  HIE X  26      55.296  66.721  65.159  0.00  0.00           C
ATOM    384  CB  HIE X  26      56.294  67.886  65.253  0.00  0.00           C
ATOM    385  CG  HIE X  26      56.450  68.722  64.006  0.00  0.00           C
ATOM    386  ND1 HIE X  26      57.303  68.415  62.941  0.00  0.00           N
ATOM    387  CE1 HIE X  26      57.234  69.459  62.097  0.00  0.00           C
ATOM    388  NE2 HIE X  26      56.406  70.397  62.583  0.00  0.00           N
ATOM    389  CD2 HIE X  26      55.897  69.949  63.783  0.00  0.00           C
ATOM    390  C   HIE X  26      53.821  67.178  65.165  0.00  0.00           C
ATOM    391  O   HIE X  26      53.434  68.006  65.994  0.00  0.00           O
ATOM    392  H   HIE X  26      55.905  66.245  63.171  0.00  0.00           H
ATOM    393  HA  HIE X  26      55.404  66.167  66.092  0.00  0.00           H
ATOM    394  HB2 HIE X  26      56.013  68.537  66.082  0.00  0.00           H
ATOM    395  HB3 HIE X  26      57.271  67.466  65.495  0.00  0.00           H
ATOM    396  HD2 HIE X  26      55.219  70.476  64.441  0.00  0.00           H
ATOM    397  HE2 HIE X  26      56.252  71.314  62.162  0.00  0.00           H
ATOM    398  HE1 HIE X  26      57.792  69.547  61.172  0.00  0.00           H
ATOM    399  N   PHE X  27      52.981  66.611  64.295  0.00  0.00           N
ATOM    400  CA  PHE X  27      51.509  66.693  64.345  0.00  0.00           C
ATOM    401  CB  PHE X  27      50.992  67.370  63.064  0.00  0.00           C
ATOM    402  CG  PHE X  27      51.611  68.730  62.783  0.00  0.00           C
ATOM    403  CD1 PHE X  27      51.259  69.845  63.568  0.00  0.00           C
ATOM    404  CE1 PHE X  27      51.864  71.093  63.332  0.00  0.00           C
ATOM    405  CZ  PHE X  27      52.820  71.234  62.310  0.00  0.00           C
ATOM    406  CE2 PHE X  27      53.160  70.128  61.514  0.00  0.00           C
ATOM    407  CD2 PHE X  27      52.560  68.879  61.752  0.00  0.00           C
ATOM    408  C   PHE X  27      50.851  65.317  64.600  0.00  0.00           C
ATOM    409  O   PHE X  27      49.626  65.176  64.577  0.00  0.00           O
ATOM    410  H   PHE X  27      53.383  66.057  63.545  0.00  0.00           H
ATOM    411  HA  PHE X  27      51.217  67.323  65.185  0.00  0.00           H
ATOM    412  HB2 PHE X  27      51.183  66.710  62.218  0.00  0.00           H
ATOM    413  HB3 PHE X  27      49.912  67.495  63.142  0.00  0.00           H
ATOM    414  HD1 PHE X  27      50.527  69.742  64.358  0.00  0.00           H
ATOM    415  HD2 PHE X  27      52.833  68.031  61.141  0.00  0.00           H
ATOM    416  HE1 PHE X  27      51.596  71.947  63.938  0.00  0.00           H
ATOM    417  HE2 PHE X  27      53.889  70.236  60.722  0.00  0.00           H
ATOM    418  HZ  PHE X  27      53.286  72.193  62.130  0.00  0.00           H
ATOM    419  N   LEU X  28      51.652  64.281  64.876  0.00  0.00           N
ATOM    420  CA  LEU X  28      51.182  62.919  65.160  0.00  0.00           C
ATOM    421  CB  LEU X  28      52.353  61.919  65.024  0.00  0.00           C
ATOM    422  CG  LEU X  28      52.479  61.216  63.658  0.00  0.00           C
ATOM    423  CD1 LEU X  28      51.332  60.232  63.417  0.00  0.00           C
ATOM    424  CD2 LEU X  28      52.538  62.191  62.482  0.00  0.00           C
ATOM    425  C   LEU X  28      50.479  62.792  66.521  0.00  0.00           C
ATOM    426  O   LEU X  28      49.744  61.829  66.716  0.00  0.00           O
ATOM    427  H   LEU X  28      52.636  64.476  65.005  0.00  0.00           H
ATOM    428  HA  LEU X  28      50.421  62.670  64.422  0.00  0.00           H
ATOM    429  HB2 LEU X  28      53.291  62.429  65.241  0.00  0.00           H
ATOM    430  HB3 LEU X  28      52.247  61.139  65.780  0.00  0.00           H
ATOM    431  HG  LEU X  28      53.408  60.647  63.670  0.00  0.00           H
ATOM    432 HD11 LEU X  28      51.295  59.516  64.238  0.00  0.00           H
ATOM    433 HD12 LEU X  28      50.380  60.753  63.339  0.00  0.00           H
ATOM    434 HD13 LEU X  28      51.517  59.691  62.488  0.00  0.00           H
ATOM    435 HD21 LEU X  28      53.300  62.940  62.674  0.00  0.00           H
ATOM    436 HD22 LEU X  28      52.793  61.647  61.572  0.00  0.00           H
ATOM    437 HD23 LEU X  28      51.579  62.688  62.343  0.00  0.00           H
ATOM    438  N   THR X  29      50.640  63.743  67.442  0.00  0.00           N
ATOM    439  CA  THR X  29      49.747  63.951  68.595  0.00  0.00           C
ATOM    440  CB  THR X  29      50.122  63.018  69.760  0.00  0.00           C
ATOM    441  CG2 THR X  29      51.339  63.476  70.565  0.00  0.00           C
ATOM    442  OG1 THR X  29      49.018  62.865  70.630  0.00  0.00           O
ATOM    443  C   THR X  29      49.735  65.433  69.000  0.00  0.00           C
ATOM    444  O   THR X  29      50.664  66.173  68.670  0.00  0.00           O
ATOM    445  H   THR X  29      51.347  64.454  67.270  0.00  0.00           H
ATOM    446  HA  THR X  29      48.734  63.695  68.283  0.00  0.00           H
ATOM    447  HB  THR X  29      50.345  62.032  69.350  0.00  0.00           H
ATOM    448 HG21 THR X  29      52.168  63.687  69.891  0.00  0.00           H
ATOM    449 HG22 THR X  29      51.111  64.374  71.137  0.00  0.00           H
ATOM    450 HG23 THR X  29      51.643  62.685  71.250  0.00  0.00           H
ATOM    451  HG1 THR X  29      48.406  62.252  70.159  0.00  0.00           H
ATOM    452  N   CYS X  30      48.681  65.898  69.675  0.00  0.00           N
ATOM    453  CA  CYS X  30      48.431  67.326  69.921  0.00  0.00           C
ATOM    454  CB  CYS X  30      47.675  67.867  68.691  0.00  0.00           C
ATOM    455  SG  CYS X  30      46.184  66.874  68.344  0.00  0.00           S
ATOM    456  C   CYS X  30      47.710  67.613  71.268  0.00  0.00           C
ATOM    457  O   CYS X  30      46.563  68.075  71.266  0.00  0.00           O
ATOM    458  H   CYS X  30      47.940  65.254  69.922  0.00  0.00           H
ATOM    459  HA  CYS X  30      49.385  67.855  69.974  0.00  0.00           H
ATOM    460  HB2 CYS X  30      47.403  68.911  68.859  0.00  0.00           H
ATOM    461  HB3 CYS X  30      48.336  67.830  67.823  0.00  0.00           H
ATOM    462  HG  CYS X  30      45.592  67.092  69.527  0.00  0.00           H
ATOM    463  N   PRO X  31      48.326  67.320  72.433  0.00  0.00           N
ATOM    464  CD  PRO X  31      49.596  66.617  72.577  0.00  0.00           C
ATOM    465  CG  PRO X  31      49.859  66.500  74.077  0.00  0.00           C
ATOM    466  CB  PRO X  31      48.455  66.563  74.681  0.00  0.00           C
ATOM    467  CA  PRO X  31      47.706  67.521  73.748  0.00  0.00           C
ATOM    468  C   PRO X  31      47.772  68.992  74.211  0.00  0.00           C
ATOM    469  O   PRO X  31      48.803  69.458  74.706  0.00  0.00           O
ATOM    470  HA  PRO X  31      46.663  67.210  73.713  0.00  0.00           H
ATOM    471  HB2 PRO X  31      48.469  66.917  75.711  0.00  0.00           H
ATOM    472  HB3 PRO X  31      47.995  65.575  74.630  0.00  0.00           H
ATOM    473  HG2 PRO X  31      50.448  67.352  74.412  0.00  0.00           H
ATOM    474  HG3 PRO X  31      50.364  65.566  74.326  0.00  0.00           H
ATOM    475  HD2 PRO X  31      50.410  67.155  72.089  0.00  0.00           H
ATOM    476  HD3 PRO X  31      49.499  65.614  72.163  0.00  0.00           H
ATOM    477  N   SER X  32      46.678  69.740  74.042  0.00  0.00           N
ATOM    478  CA  SER X  32      46.499  71.132  74.498  0.00  0.00           C
ATOM    479  CB  SER X  32      47.335  72.073  73.618  0.00  0.00           C
ATOM    480  OG  SER X  32      47.279  73.412  74.078  0.00  0.00           O
ATOM    481  C   SER X  32      45.021  71.539  74.389  0.00  0.00           C
ATOM    482  O   SER X  32      44.402  71.318  73.348  0.00  0.00           O
ATOM    483  H   SER X  32      45.858  69.281  73.662  0.00  0.00           H
ATOM    484  HA  SER X  32      46.824  71.224  75.535  0.00  0.00           H
ATOM    485  HB2 SER X  32      48.377  71.751  73.618  0.00  0.00           H
ATOM    486  HB3 SER X  32      46.964  72.026  72.593  0.00  0.00           H
ATOM    487  HG  SER X  32      47.210  73.963  73.266  0.00  0.00           H
ATOM    488  N   GLN X  33      44.436  72.149  75.424  0.00  0.00           N
ATOM    489  CA  GLN X  33      43.024  72.580  75.423  0.00  0.00           C
ATOM    490  CB  GLN X  33      42.174  71.450  76.039  0.00  0.00           C
ATOM    491  CG  GLN X  33      40.650  71.653  75.920  0.00  0.00           C
ATOM    492  CD  GLN X  33      40.023  72.515  77.018  0.00  0.00           C
ATOM    493  OE1 GLN X  33      40.613  72.820  78.046  0.00  0.00           O
ATOM    494  NE2 GLN X  33      38.780  72.913  76.867  0.00  0.00           N
ATOM    495  C   GLN X  33      42.784  73.945  76.091  0.00  0.00           C
ATOM    496  O   GLN X  33      41.846  74.645  75.711  0.00  0.00           O
ATOM    497  H   GLN X  33      44.974  72.251  76.280  0.00  0.00           H
ATOM    498  HA  GLN X  33      42.700  72.707  74.390  0.00  0.00           H
ATOM    499  HB2 GLN X  33      42.415  70.529  75.504  0.00  0.00           H
ATOM    500  HB3 GLN X  33      42.455  71.298  77.083  0.00  0.00           H
ATOM    501  HG2 GLN X  33      40.416  72.083  74.946  0.00  0.00           H
ATOM    502  HG3 GLN X  33      40.170  70.675  75.968  0.00  0.00           H
ATOM    503 HE21 GLN X  33      38.391  73.484  77.595  0.00  0.00           H
ATOM    504 HE22 GLN X  33      38.251  72.669  76.035  0.00  0.00           H
ATOM    505  N   THR X  34      43.645  74.380  77.018  0.00  0.00           N
ATOM    506  CA  THR X  34      43.489  75.658  77.742  0.00  0.00           C
ATOM    507  CB  THR X  34      44.574  75.785  78.830  0.00  0.00           C
ATOM    508  CG2 THR X  34      45.991  76.040  78.310  0.00  0.00           C
ATOM    509  OG1 THR X  34      44.270  76.835  79.718  0.00  0.00           O
ATOM    510  C   THR X  34      43.467  76.874  76.805  0.00  0.00           C
ATOM    511  O   THR X  34      42.712  77.819  77.035  0.00  0.00           O
ATOM    512  H   THR X  34      44.391  73.755  77.308  0.00  0.00           H
ATOM    513  HA  THR X  34      42.525  75.634  78.250  0.00  0.00           H
ATOM    514  HB  THR X  34      44.580  74.859  79.404  0.00  0.00           H
ATOM    515 HG21 THR X  34      46.065  77.041  77.886  0.00  0.00           H
ATOM    516 HG22 THR X  34      46.699  75.955  79.134  0.00  0.00           H
ATOM    517 HG23 THR X  34      46.254  75.305  77.551  0.00  0.00           H
ATOM    518  HG1 THR X  34      44.597  76.553  80.590  0.00  0.00           H
ATOM    519  N   ILE X  35      44.223  76.817  75.699  0.00  0.00           N
ATOM    520  CA  ILE X  35      44.318  77.875  74.679  0.00  0.00           C
ATOM    521  CB  ILE X  35      45.389  77.496  73.622  0.00  0.00           C
ATOM    522  CG2 ILE X  35      45.571  78.615  72.579  0.00  0.00           C
ATOM    523  CG1 ILE X  35      46.763  77.123  74.234  0.00  0.00           C
ATOM    524  CD1 ILE X  35      47.420  78.209  75.098  0.00  0.00           C
ATOM    525  C   ILE X  35      42.961  78.143  74.009  0.00  0.00           C
ATOM    526  O   ILE X  35      42.624  79.302  73.757  0.00  0.00           O
ATOM    527  H   ILE X  35      44.779  75.987  75.567  0.00  0.00           H
ATOM    528  HA  ILE X  35      44.623  78.800  75.167  0.00  0.00           H
ATOM    529  HB  ILE X  35      45.033  76.612  73.089  0.00  0.00           H
ATOM    530 HG12 ILE X  35      46.654  76.223  74.840  0.00  0.00           H
ATOM    531 HG13 ILE X  35      47.449  76.874  73.424  0.00  0.00           H
ATOM    532 HG21 ILE X  35      46.368  78.348  71.883  0.00  0.00           H
ATOM    533 HG22 ILE X  35      44.657  78.747  72.000  0.00  0.00           H
ATOM    534 HG23 ILE X  35      45.820  79.558  73.065  0.00  0.00           H
ATOM    535 HD11 ILE X  35      47.610  79.101  74.504  0.00  0.00           H
ATOM    536 HD12 ILE X  35      46.783  78.463  75.944  0.00  0.00           H
ATOM    537 HD13 ILE X  35      48.372  77.835  75.478  0.00  0.00           H
ATOM    538  N   ASP X  36      42.166  77.098  73.761  0.00  0.00           N
ATOM    539  CA  ASP X  36      40.843  77.184  73.136  0.00  0.00           C
ATOM    540  CB  ASP X  36      40.188  75.789  73.043  0.00  0.00           C
ATOM    541  CG  ASP X  36      40.958  74.716  72.275  0.00  0.00           C
ATOM    542  OD1 ASP X  36      42.205  74.633  72.315  0.00  0.00           O
ATOM    543  OD2 ASP X  36      40.291  73.863  71.643  0.00  0.00           O
ATOM    544  C   ASP X  36      39.926  78.101  73.956  0.00  0.00           C
ATOM    545  O   ASP X  36      39.498  79.160  73.493  0.00  0.00           O
ATOM    546  H   ASP X  36      42.503  76.169  73.984  0.00  0.00           H
ATOM    547  HA  ASP X  36      40.940  77.599  72.132  0.00  0.00           H
ATOM    548  HB2 ASP X  36      40.002  75.401  74.044  0.00  0.00           H
ATOM    549  HB3 ASP X  36      39.213  75.915  72.567  0.00  0.00           H
ATOM    550  N   SER X  37      39.680  77.719  75.212  0.00  0.00           N
ATOM    551  CA  SER X  37      38.773  78.432  76.113  0.00  0.00           C
ATOM    552  CB  SER X  37      38.466  77.571  77.336  0.00  0.00           C
ATOM    553  OG  SER X  37      37.798  76.382  76.954  0.00  0.00           O
ATOM    554  C   SER X  37      39.328  79.791  76.540  0.00  0.00           C
ATOM    555  O   SER X  37      38.560  80.746  76.622  0.00  0.00           O
ATOM    556  H   SER X  37      40.091  76.851  75.532  0.00  0.00           H
ATOM    557  HA  SER X  37      37.836  78.613  75.590  0.00  0.00           H
ATOM    558  HB2 SER X  37      39.399  77.316  77.843  0.00  0.00           H
ATOM    559  HB3 SER X  37      37.826  78.130  78.020  0.00  0.00           H
ATOM    560  HG  SER X  37      37.842  75.788  77.728  0.00  0.00           H
ATOM    561  N   TRP X  38      40.649  79.926  76.722  0.00  0.00           N
ATOM    562  CA  TRP X  38      41.291  81.213  77.017  0.00  0.00           C
ATOM    563  CB  TRP X  38      42.791  80.983  77.251  0.00  0.00           C
ATOM    564  CG  TRP X  38      43.564  82.164  77.753  0.00  0.00           C
ATOM    565  CD1 TRP X  38      43.861  83.281  77.050  0.00  0.00           C
ATOM    566  NE1 TRP X  38      44.568  84.159  77.845  0.00  0.00           N
ATOM    567  CE2 TRP X  38      44.800  83.634  79.097  0.00  0.00           C
ATOM    568  CZ2 TRP X  38      45.487  84.106  80.223  0.00  0.00           C
ATOM    569  CH2 TRP X  38      45.563  83.295  81.368  0.00  0.00           C
ATOM    570  CZ3 TRP X  38      44.955  82.027  81.373  0.00  0.00           C
ATOM    571  CE3 TRP X  38      44.265  81.563  80.236  0.00  0.00           C
ATOM    572  CD2 TRP X  38      44.169  82.354  79.069  0.00  0.00           C
ATOM    573  C   TRP X  38      41.070  82.235  75.892  0.00  0.00           C
ATOM    574  O   TRP X  38      40.847  83.416  76.160  0.00  0.00           O
ATOM    575  H   TRP X  38      41.241  79.103  76.657  0.00  0.00           H
ATOM    576  HA  TRP X  38      40.857  81.625  77.929  0.00  0.00           H
ATOM    577  HB2 TRP X  38      42.899  80.191  77.992  0.00  0.00           H
ATOM    578  HB3 TRP X  38      43.251  80.633  76.326  0.00  0.00           H
ATOM    579  HD1 TRP X  38      43.570  83.473  76.022  0.00  0.00           H
ATOM    580  HE1 TRP X  38      44.879  85.068  77.516  0.00  0.00           H
ATOM    581  HE3 TRP X  38      43.810  80.582  80.245  0.00  0.00           H
ATOM    582  HZ2 TRP X  38      45.963  85.076  80.205  0.00  0.00           H
ATOM    583  HZ3 TRP X  38      45.033  81.402  82.254  0.00  0.00           H
ATOM    584  HH2 TRP X  38      46.102  83.639  82.241  0.00  0.00           H
ATOM    585  N   THR X  39      41.084  81.785  74.634  0.00  0.00           N
ATOM    586  CA  THR X  39      40.857  82.649  73.463  0.00  0.00           C
ATOM    587  CB  THR X  39      41.536  82.058  72.214  0.00  0.00           C
ATOM    588  CG2 THR X  39      41.673  83.089  71.098  0.00  0.00           C
ATOM    589  OG1 THR X  39      42.855  81.645  72.513  0.00  0.00           O
ATOM    590  C   THR X  39      39.358  82.895  73.235  0.00  0.00           C
ATOM    591  O   THR X  39      38.945  84.028  72.975  0.00  0.00           O
ATOM    592  H   THR X  39      41.283  80.802  74.480  0.00  0.00           H
ATOM    593  HA  THR X  39      41.318  83.619  73.655  0.00  0.00           H
ATOM    594  HB  THR X  39      40.967  81.200  71.854  0.00  0.00           H
ATOM    595 HG21 THR X  39      40.694  83.473  70.815  0.00  0.00           H
ATOM    596 HG22 THR X  39      42.300  83.914  71.439  0.00  0.00           H
ATOM    597 HG23 THR X  39      42.142  82.624  70.231  0.00  0.00           H
ATOM    598  HG1 THR X  39      42.781  80.760  72.927  0.00  0.00           H
ATOM    599  N   GLN X  40      38.515  81.873  73.427  0.00  0.00           N
ATOM    600  CA  GLN X  40      37.048  81.977  73.379  0.00  0.00           C
ATOM    601  CB  GLN X  40      36.463  80.565  73.573  0.00  0.00           C
ATOM    602  CG  GLN X  40      34.968  80.444  73.250  0.00  0.00           C
ATOM    603  CD  GLN X  40      34.665  80.576  71.761  0.00  0.00           C
ATOM    604  OE1 GLN X  40      34.286  81.627  71.266  0.00  0.00           O
ATOM    605  NE2 GLN X  40      34.815  79.526  70.988  0.00  0.00           N
ATOM    606  C   GLN X  40      36.502  82.970  74.426  0.00  0.00           C
ATOM    607  O   GLN X  40      35.596  83.747  74.129  0.00  0.00           O
ATOM    608  H   GLN X  40      38.911  80.955  73.612  0.00  0.00           H
ATOM    609  HA  GLN X  40      36.760  82.342  72.395  0.00  0.00           H
ATOM    610  HB2 GLN X  40      37.001  79.859  72.938  0.00  0.00           H
ATOM    611  HB3 GLN X  40      36.615  80.264  74.610  0.00  0.00           H
ATOM    612  HG2 GLN X  40      34.626  79.462  73.581  0.00  0.00           H
ATOM    613  HG3 GLN X  40      34.410  81.194  73.806  0.00  0.00           H
ATOM    614 HE21 GLN X  40      34.614  79.630  70.010  0.00  0.00           H
ATOM    615 HE22 GLN X  40      35.168  78.649  71.367  0.00  0.00           H
ATOM    616  N   GLN X  41      37.109  83.013  75.616  0.00  0.00           N
ATOM    617  CA  GLN X  41      36.817  83.946  76.713  0.00  0.00           C
ATOM    618  CB  GLN X  41      37.745  83.552  77.873  0.00  0.00           C
ATOM    619  CG  GLN X  41      37.662  84.393  79.151  0.00  0.00           C
ATOM    620  CD  GLN X  41      38.575  83.794  80.215  0.00  0.00           C
ATOM    621  OE1 GLN X  41      38.157  82.967  81.019  0.00  0.00           O
ATOM    622  NE2 GLN X  41      39.848  84.120  80.216  0.00  0.00           N
ATOM    623  C   GLN X  41      36.988  85.429  76.332  0.00  0.00           C
ATOM    624  O   GLN X  41      36.335  86.292  76.926  0.00  0.00           O
ATOM    625  H   GLN X  41      37.807  82.298  75.805  0.00  0.00           H
ATOM    626  HA  GLN X  41      35.783  83.801  77.026  0.00  0.00           H
ATOM    627  HB2 GLN X  41      37.515  82.523  78.143  0.00  0.00           H
ATOM    628  HB3 GLN X  41      38.773  83.584  77.523  0.00  0.00           H
ATOM    629  HG2 GLN X  41      37.976  85.417  78.948  0.00  0.00           H
ATOM    630  HG3 GLN X  41      36.636  84.401  79.520  0.00  0.00           H
ATOM    631 HE21 GLN X  41      40.444  83.728  80.939  0.00  0.00           H
ATOM    632 HE22 GLN X  41      40.234  84.731  79.502  0.00  0.00           H
ATOM    633  N   HIE X  42      37.821  85.739  75.334  0.00  0.00           N
ATOM    634  CA  HIE X  42      37.963  87.087  74.768  0.00  0.00           C
ATOM    635  CB  HIE X  42      39.450  87.326  74.463  0.00  0.00           C
ATOM    636  CG  HIE X  42      39.834  88.772  74.268  0.00  0.00           C
ATOM    637  ND1 HIE X  42      39.277  89.865  74.942  0.00  0.00           N
ATOM    638  CE1 HIE X  42      40.032  90.927  74.609  0.00  0.00           C
ATOM    639  NE2 HIE X  42      41.011  90.558  73.770  0.00  0.00           N
ATOM    640  CD2 HIE X  42      40.910  89.204  73.553  0.00  0.00           C
ATOM    641  C   HIE X  42      37.061  87.278  73.540  0.00  0.00           C
ATOM    642  O   HIE X  42      36.362  88.285  73.425  0.00  0.00           O
ATOM    643  H   HIE X  42      38.347  84.988  74.905  0.00  0.00           H
ATOM    644  HA  HIE X  42      37.653  87.830  75.505  0.00  0.00           H
ATOM    645  HB2 HIE X  42      40.042  86.955  75.301  0.00  0.00           H
ATOM    646  HB3 HIE X  42      39.739  86.755  73.580  0.00  0.00           H
ATOM    647  HD2 HIE X  42      41.596  88.583  72.993  0.00  0.00           H
ATOM    648  HE2 HIE X  42      41.762  91.165  73.447  0.00  0.00           H
ATOM    649  HE1 HIE X  42      39.898  91.931  74.995  0.00  0.00           H
ATOM    650  N   HIE X  43      37.001  86.271  72.659  0.00  0.00           N
ATOM    651  CA  HIE X  43      36.234  86.299  71.405  0.00  0.00           C
ATOM    652  CB  HIE X  43      36.556  85.018  70.618  0.00  0.00           C
ATOM    653  CG  HIE X  43      36.052  85.019  69.197  0.00  0.00           C
ATOM    654  ND1 HIE X  43      34.747  84.714  68.804  0.00  0.00           N
ATOM    655  CE1 HIE X  43      34.740  84.808  67.464  0.00  0.00           C
ATOM    656  NE2 HIE X  43      35.962  85.128  67.005  0.00  0.00           N
ATOM    657  CD2 HIE X  43      36.804  85.268  68.085  0.00  0.00           C
ATOM    658  C   HIE X  43      34.723  86.478  71.628  0.00  0.00           C
ATOM    659  O   HIE X  43      34.111  87.334  70.984  0.00  0.00           O
ATOM    660  H   HIE X  43      37.592  85.463  72.832  0.00  0.00           H
ATOM    661  HA  HIE X  43      36.563  87.154  70.814  0.00  0.00           H
ATOM    662  HB2 HIE X  43      37.638  84.883  70.588  0.00  0.00           H
ATOM    663  HB3 HIE X  43      36.126  84.160  71.136  0.00  0.00           H
ATOM    664  HD2 HIE X  43      37.860  85.500  68.059  0.00  0.00           H
ATOM    665  HE2 HIE X  43      36.223  85.181  66.018  0.00  0.00           H
ATOM    666  HE1 HIE X  43      33.877  84.622  66.841  0.00  0.00           H
ATOM    667  N   LYS X  44      34.139  85.756  72.598  0.00  0.00           N
ATOM    668  CA  LYS X  44      32.717  85.869  72.981  0.00  0.00           C
ATOM    669  CB  LYS X  44      32.366  84.838  74.068  0.00  0.00           C
ATOM    670  CG  LYS X  44      32.174  83.425  73.508  0.00  0.00           C
ATOM    671  CD  LYS X  44      31.668  82.478  74.604  0.00  0.00           C
ATOM    672  CE  LYS X  44      31.296  81.122  73.999  0.00  0.00           C
ATOM    673  NZ  LYS X  44      30.591  80.266  74.977  0.00  0.00           N
ATOM    674  C   LYS X  44      32.320  87.255  73.488  0.00  0.00           C
ATOM    675  O   LYS X  44      31.160  87.634  73.344  0.00  0.00           O
ATOM    676  H   LYS X  44      34.711  85.073  73.089  0.00  0.00           H
ATOM    677  HA  LYS X  44      32.100  85.682  72.102  0.00  0.00           H
ATOM    678  HB2 LYS X  44      33.136  84.833  74.843  0.00  0.00           H
ATOM    679  HB3 LYS X  44      31.425  85.136  74.535  0.00  0.00           H
ATOM    680  HG2 LYS X  44      31.436  83.461  72.705  0.00  0.00           H
ATOM    681  HG3 LYS X  44      33.118  83.060  73.109  0.00  0.00           H
ATOM    682  HD2 LYS X  44      32.437  82.349  75.368  0.00  0.00           H
ATOM    683  HD3 LYS X  44      30.781  82.917  75.064  0.00  0.00           H
ATOM    684  HE2 LYS X  44      30.643  81.297  73.141  0.00  0.00           H
ATOM    685  HE3 LYS X  44      32.198  80.621  73.640  0.00  0.00           H
ATOM    686  HZ1 LYS X  44      30.266  79.402  74.548  0.00  0.00           H
ATOM    687  HZ2 LYS X  44      31.189  80.011  75.753  0.00  0.00           H
ATOM    688  HZ3 LYS X  44      29.792  80.748  75.389  0.00  0.00           H
ATOM    689  N   GLU X  45      33.246  88.004  74.087  0.00  0.00           N
ATOM    690  CA  GLU X  45      32.973  89.363  74.564  0.00  0.00           C
ATOM    691  CB  GLU X  45      33.811  89.656  75.826  0.00  0.00           C
ATOM    692  CG  GLU X  45      33.291  90.903  76.552  0.00  0.00           C
ATOM    693  CD  GLU X  45      34.009  91.166  77.885  0.00  0.00           C
ATOM    694  OE1 GLU X  45      34.955  91.991  77.928  0.00  0.00           O
ATOM    695  OE2 GLU X  45      33.596  90.606  78.929  0.00  0.00           O
ATOM    696  C   GLU X  45      33.176  90.387  73.436  0.00  0.00           C
ATOM    697  O   GLU X  45      32.281  91.193  73.169  0.00  0.00           O
ATOM    698  H   GLU X  45      34.188  87.648  74.145  0.00  0.00           H
ATOM    699  HA  GLU X  45      31.924  89.423  74.859  0.00  0.00           H
ATOM    700  HB2 GLU X  45      33.736  88.806  76.505  0.00  0.00           H
ATOM    701  HB3 GLU X  45      34.859  89.793  75.555  0.00  0.00           H
ATOM    702  HG2 GLU X  45      33.410  91.763  75.892  0.00  0.00           H
ATOM    703  HG3 GLU X  45      32.224  90.779  76.748  0.00  0.00           H
ATOM    704  N   LEU X  46      34.302  90.309  72.715  0.00  0.00           N
ATOM    705  CA  LEU X  46      34.682  91.291  71.695  0.00  0.00           C
ATOM    706  CB  LEU X  46      36.167  91.078  71.338  0.00  0.00           C
ATOM    707  CG  LEU X  46      36.762  92.113  70.359  0.00  0.00           C
ATOM    708  CD1 LEU X  46      36.652  93.554  70.863  0.00  0.00           C
ATOM    709  CD2 LEU X  46      38.248  91.819  70.138  0.00  0.00           C
ATOM    710  C   LEU X  46      33.764  91.271  70.458  0.00  0.00           C
ATOM    711  O   LEU X  46      33.427  92.337  69.944  0.00  0.00           O
ATOM    712  H   LEU X  46      34.986  89.601  72.967  0.00  0.00           H
ATOM    713  HA  LEU X  46      34.578  92.280  72.147  0.00  0.00           H
ATOM    714  HB2 LEU X  46      36.749  91.106  72.260  0.00  0.00           H
ATOM    715  HB3 LEU X  46      36.282  90.084  70.903  0.00  0.00           H
ATOM    716  HG  LEU X  46      36.251  92.036  69.400  0.00  0.00           H
ATOM    717 HD11 LEU X  46      37.116  93.647  71.845  0.00  0.00           H
ATOM    718 HD12 LEU X  46      37.146  94.227  70.163  0.00  0.00           H
ATOM    719 HD13 LEU X  46      35.606  93.850  70.933  0.00  0.00           H
ATOM    720 HD21 LEU X  46      38.375  90.813  69.746  0.00  0.00           H
ATOM    721 HD22 LEU X  46      38.664  92.529  69.423  0.00  0.00           H
ATOM    722 HD23 LEU X  46      38.793  91.904  71.079  0.00  0.00           H
ATOM    723  N   LYS X  47      33.289  90.103  69.998  0.00  0.00           N
ATOM    724  CA  LYS X  47      32.385  90.029  68.827  0.00  0.00           C
ATOM    725  CB  LYS X  47      32.174  88.560  68.412  0.00  0.00           C
ATOM    726  CG  LYS X  47      31.185  87.786  69.298  0.00  0.00           C
ATOM    727  CD  LYS X  47      31.157  86.303  68.929  0.00  0.00           C
ATOM    728  CE  LYS X  47      30.026  85.589  69.678  0.00  0.00           C
ATOM    729  NZ  LYS X  47      30.002  84.153  69.327  0.00  0.00           N
ATOM    730  C   LYS X  47      31.055  90.764  69.056  0.00  0.00           C
ATOM    731  O   LYS X  47      30.516  91.399  68.150  0.00  0.00           O
ATOM    732  H   LYS X  47      33.591  89.242  70.448  0.00  0.00           H
ATOM    733  HA  LYS X  47      32.876  90.539  67.996  0.00  0.00           H
ATOM    734  HB2 LYS X  47      31.800  88.544  67.387  0.00  0.00           H
ATOM    735  HB3 LYS X  47      33.135  88.045  68.424  0.00  0.00           H
ATOM    736  HG2 LYS X  47      31.466  87.887  70.347  0.00  0.00           H
ATOM    737  HG3 LYS X  47      30.187  88.195  69.149  0.00  0.00           H
ATOM    738  HD2 LYS X  47      30.996  86.205  67.855  0.00  0.00           H
ATOM    739  HD3 LYS X  47      32.117  85.857  69.189  0.00  0.00           H
ATOM    740  HE2 LYS X  47      30.166  85.712  70.755  0.00  0.00           H
ATOM    741  HE3 LYS X  47      29.073  86.054  69.406  0.00  0.00           H
ATOM    742  HZ1 LYS X  47      29.180  83.689  69.693  0.00  0.00           H
ATOM    743  HZ2 LYS X  47      29.969  84.039  68.314  0.00  0.00           H
ATOM    744  HZ3 LYS X  47      30.848  83.686  69.653  0.00  0.00           H
ATOM    745  N   GLU X  48      30.554  90.705  70.290  0.00  0.00           N
ATOM    746  CA  GLU X  48      29.293  91.317  70.717  0.00  0.00           C
ATOM    747  CB  GLU X  48      28.773  90.570  71.956  0.00  0.00           C
ATOM    748  CG  GLU X  48      28.416  89.096  71.700  0.00  0.00           C
ATOM    749  CD  GLU X  48      27.299  88.910  70.667  0.00  0.00           C
ATOM    750  OE1 GLU X  48      26.132  89.288  70.931  0.00  0.00           O
ATOM    751  OE2 GLU X  48      27.557  88.365  69.568  0.00  0.00           O
ATOM    752  C   GLU X  48      29.435  92.829  70.976  0.00  0.00           C
ATOM    753  O   GLU X  48      28.458  93.569  70.850  0.00  0.00           O
ATOM    754  H   GLU X  48      31.088  90.197  70.980  0.00  0.00           H
ATOM    755  HA  GLU X  48      28.558  91.204  69.923  0.00  0.00           H
ATOM    756  HB2 GLU X  48      29.539  90.600  72.729  0.00  0.00           H
ATOM    757  HB3 GLU X  48      27.895  91.085  72.340  0.00  0.00           H
ATOM    758  HG2 GLU X  48      29.309  88.558  71.379  0.00  0.00           H
ATOM    759  HG3 GLU X  48      28.100  88.649  72.641  0.00  0.00           H
ATOM    760  N   GLU X  49      30.656  93.304  71.251  0.00  0.00           N
ATOM    761  CA  GLU X  49      31.015  94.727  71.237  0.00  0.00           C
ATOM    762  CB  GLU X  49      32.352  94.911  71.982  0.00  0.00           C
ATOM    763  CG  GLU X  49      32.697  96.368  72.318  0.00  0.00           C
ATOM    764  CD  GLU X  49      31.809  96.925  73.434  0.00  0.00           C
ATOM    765  OE1 GLU X  49      30.806  97.611  73.137  0.00  0.00           O
ATOM    766  OE2 GLU X  49      32.093  96.690  74.634  0.00  0.00           O
ATOM    767  C   GLU X  49      31.103  95.259  69.795  0.00  0.00           C
ATOM    768  O   GLU X  49      30.486  96.273  69.467  0.00  0.00           O
ATOM    769  H   GLU X  49      31.407  92.637  71.380  0.00  0.00           H
ATOM    770  HA  GLU X  49      30.241  95.293  71.757  0.00  0.00           H
ATOM    771  HB2 GLU X  49      32.332  94.336  72.907  0.00  0.00           H
ATOM    772  HB3 GLU X  49      33.157  94.507  71.370  0.00  0.00           H
ATOM    773  HG2 GLU X  49      33.739  96.411  72.642  0.00  0.00           H
ATOM    774  HG3 GLU X  49      32.605  96.984  71.421  0.00  0.00           H
ATOM    775  N   VAL X  50      31.820  94.557  68.908  0.00  0.00           N
ATOM    776  CA  VAL X  50      32.092  95.003  67.528  0.00  0.00           C
ATOM    777  CB  VAL X  50      33.187  94.122  66.885  0.00  0.00           C
ATOM    778  CG1 VAL X  50      33.357  94.358  65.378  0.00  0.00           C
ATOM    779  CG2 VAL X  50      34.552  94.405  67.530  0.00  0.00           C
ATOM    780  C   VAL X  50      30.825  95.061  66.667  0.00  0.00           C
ATOM    781  O   VAL X  50      30.662  96.015  65.903  0.00  0.00           O
ATOM    782  H   VAL X  50      32.316  93.736  69.249  0.00  0.00           H
ATOM    783  HA  VAL X  50      32.477  96.024  67.571  0.00  0.00           H
ATOM    784  HB  VAL X  50      32.934  93.072  67.036  0.00  0.00           H
ATOM    785 HG11 VAL X  50      33.558  95.413  65.188  0.00  0.00           H
ATOM    786 HG12 VAL X  50      34.186  93.757  65.004  0.00  0.00           H
ATOM    787 HG13 VAL X  50      32.456  94.065  64.841  0.00  0.00           H
ATOM    788 HG21 VAL X  50      34.855  95.434  67.335  0.00  0.00           H
ATOM    789 HG22 VAL X  50      34.503  94.256  68.608  0.00  0.00           H
ATOM    790 HG23 VAL X  50      35.303  93.727  67.125  0.00  0.00           H
ATOM    791  N   ARG X  51      29.880  94.112  66.803  0.00  0.00           N
ATOM    792  CA  ARG X  51      28.649  94.110  65.976  0.00  0.00           C
ATOM    793  CB  ARG X  51      27.804  92.839  66.202  0.00  0.00           C
ATOM    794  CG  ARG X  51      27.152  92.728  67.589  0.00  0.00           C
ATOM    795  CD  ARG X  51      26.136  91.576  67.684  0.00  0.00           C
ATOM    796  NE  ARG X  51      26.757  90.241  67.628  0.00  0.00           N
ATOM    797  CZ  ARG X  51      26.969  89.462  66.586  0.00  0.00           C
ATOM    798  NH1 ARG X  51      26.594  89.748  65.375  0.00  0.00           N
ATOM    799  NH2 ARG X  51      27.586  88.339  66.786  0.00  0.00           N
ATOM    800  C   ARG X  51      27.809  95.390  66.108  0.00  0.00           C
ATOM    801  O   ARG X  51      27.128  95.761  65.153  0.00  0.00           O
ATOM    802  H   ARG X  51      30.066  93.331  67.428  0.00  0.00           H
ATOM    803  HA  ARG X  51      28.966  94.093  64.932  0.00  0.00           H
ATOM    804  HB2 ARG X  51      27.014  92.826  65.449  0.00  0.00           H
ATOM    805  HB3 ARG X  51      28.429  91.962  66.042  0.00  0.00           H
ATOM    806  HG2 ARG X  51      27.927  92.600  68.341  0.00  0.00           H
ATOM    807  HG3 ARG X  51      26.622  93.654  67.807  0.00  0.00           H
ATOM    808  HD2 ARG X  51      25.618  91.663  68.641  0.00  0.00           H
ATOM    809  HD3 ARG X  51      25.386  91.684  66.901  0.00  0.00           H
ATOM    810  HE  ARG X  51      27.013  89.810  68.510  0.00  0.00           H
ATOM    811 HH11 ARG X  51      25.939  90.508  65.198  0.00  0.00           H
ATOM    812 HH12 ARG X  51      26.926  89.160  64.621  0.00  0.00           H
ATOM    813 HH21 ARG X  51      27.791  88.102  67.752  0.00  0.00           H
ATOM    814 HH22 ARG X  51      27.626  87.626  66.060  0.00  0.00           H
ATOM    815  N   LYS X  52      27.919  96.116  67.231  0.00  0.00           N
ATOM    816  CA  LYS X  52      27.221  97.392  67.488  0.00  0.00           C
ATOM    817  CB  LYS X  52      27.598  97.921  68.883  0.00  0.00           C
ATOM    818  CG  LYS X  52      27.271  96.980  70.058  0.00  0.00           C
ATOM    819  CD  LYS X  52      27.788  97.598  71.365  0.00  0.00           C
ATOM    820  CE  LYS X  52      27.572  96.684  72.577  0.00  0.00           C
ATOM    821  NZ  LYS X  52      28.155  97.289  73.799  0.00  0.00           N
ATOM    822  C   LYS X  52      27.529  98.475  66.440  0.00  0.00           C
ATOM    823  O   LYS X  52      26.671  99.324  66.197  0.00  0.00           O
ATOM    824  H   LYS X  52      28.556  95.774  67.940  0.00  0.00           H
ATOM    825  HA  LYS X  52      26.144  97.218  67.458  0.00  0.00           H
ATOM    826  HB2 LYS X  52      28.665  98.129  68.885  0.00  0.00           H
ATOM    827  HB3 LYS X  52      27.082  98.867  69.051  0.00  0.00           H
ATOM    828  HG2 LYS X  52      26.193  96.832  70.119  0.00  0.00           H
ATOM    829  HG3 LYS X  52      27.756  96.016  69.907  0.00  0.00           H
ATOM    830  HD2 LYS X  52      28.856  97.790  71.260  0.00  0.00           H
ATOM    831  HD3 LYS X  52      27.278  98.548  71.536  0.00  0.00           H
ATOM    832  HE2 LYS X  52      26.502  96.518  72.714  0.00  0.00           H
ATOM    833  HE3 LYS X  52      28.045  95.717  72.380  0.00  0.00           H
ATOM    834  HZ1 LYS X  52      29.158  97.425  73.683  0.00  0.00           H
ATOM    835  HZ2 LYS X  52      27.760  98.207  73.991  0.00  0.00           H
ATOM    836  HZ3 LYS X  52      28.041  96.696  74.619  0.00  0.00           H
ATOM    837  N   MET X  53      28.702  98.421  65.795  0.00  0.00           N
ATOM    838  CA  MET X  53      29.120  99.341  64.721  0.00  0.00           C
ATOM    839  CB  MET X  53      30.608  99.110  64.400  0.00  0.00           C
ATOM    840  CG  MET X  53      31.555  99.462  65.554  0.00  0.00           C
ATOM    841  SD  MET X  53      31.651 101.227  65.971  0.00  0.00           S
ATOM    842  CE  MET X  53      32.603 101.862  64.563  0.00  0.00           C
ATOM    843  C   MET X  53      28.315  99.161  63.423  0.00  0.00           C
ATOM    844  O   MET X  53      28.169 100.099  62.640  0.00  0.00           O
ATOM    845  H   MET X  53      29.351  97.690  66.061  0.00  0.00           H
ATOM    846  HA  MET X  53      28.984 100.372  65.054  0.00  0.00           H
ATOM    847  HB2 MET X  53      30.756  98.062  64.133  0.00  0.00           H
ATOM    848  HB3 MET X  53      30.883  99.710  63.532  0.00  0.00           H
ATOM    849  HG2 MET X  53      31.247  98.913  66.444  0.00  0.00           H
ATOM    850  HG3 MET X  53      32.556  99.120  65.292  0.00  0.00           H
ATOM    851  HE1 MET X  53      32.041 101.724  63.640  0.00  0.00           H
ATOM    852  HE2 MET X  53      32.794 102.926  64.706  0.00  0.00           H
ATOM    853  HE3 MET X  53      33.554 101.334  64.494  0.00  0.00           H
ATOM    854  N   MET X  54      27.763  97.968  63.183  0.00  0.00           N
ATOM    855  CA  MET X  54      27.097  97.610  61.920  0.00  0.00           C
ATOM    856  CB  MET X  54      27.176  96.088  61.709  0.00  0.00           C
ATOM    857  CG  MET X  54      28.584  95.489  61.842  0.00  0.00           C
ATOM    858  SD  MET X  54      29.830  96.174  60.717  0.00  0.00           S
ATOM    859  CE  MET X  54      31.239  95.135  61.183  0.00  0.00           C
ATOM    860  C   MET X  54      25.638  98.103  61.836  0.00  0.00           C
ATOM    861  O   MET X  54      24.950  97.840  60.849  0.00  0.00           O
ATOM    862  H   MET X  54      27.856  97.242  63.885  0.00  0.00           H
ATOM    863  HA  MET X  54      27.636  98.087  61.101  0.00  0.00           H
ATOM    864  HB2 MET X  54      26.531  95.603  62.441  0.00  0.00           H
ATOM    865  HB3 MET X  54      26.803  95.856  60.711  0.00  0.00           H
ATOM    866  HG2 MET X  54      28.933  95.620  62.867  0.00  0.00           H
ATOM    867  HG3 MET X  54      28.510  94.417  61.656  0.00  0.00           H
ATOM    868  HE1 MET X  54      31.501  95.316  62.226  0.00  0.00           H
ATOM    869  HE2 MET X  54      30.978  94.085  61.052  0.00  0.00           H
ATOM    870  HE3 MET X  54      32.091  95.374  60.549  0.00  0.00           H
ATOM    871  N   VAL X  55      25.159  98.786  62.882  0.00  0.00           N
ATOM    872  CA  VAL X  55      23.752  99.182  63.092  0.00  0.00           C
ATOM    873  CB  VAL X  55      23.034  98.144  63.988  0.00  0.00           C
ATOM    874  CG1 VAL X  55      22.862  96.793  63.281  0.00  0.00           C
ATOM    875  CG2 VAL X  55      23.757  97.905  65.323  0.00  0.00           C
ATOM    876  C   VAL X  55      23.587 100.595  63.684  0.00  0.00           C
ATOM    877  O   VAL X  55      22.462 101.034  63.918  0.00  0.00           O
ATOM    878  H   VAL X  55      25.790  98.913  63.660  0.00  0.00           H
ATOM    879  HA  VAL X  55      23.240  99.199  62.129  0.00  0.00           H
ATOM    880  HB  VAL X  55      22.036  98.513  64.211  0.00  0.00           H
ATOM    881 HG11 VAL X  55      23.830  96.319  63.117  0.00  0.00           H
ATOM    882 HG12 VAL X  55      22.251  96.136  63.900  0.00  0.00           H
ATOM    883 HG13 VAL X  55      22.366  96.943  62.322  0.00  0.00           H
ATOM    884 HG21 VAL X  55      23.876  98.846  65.858  0.00  0.00           H
ATOM    885 HG22 VAL X  55      23.170  97.225  65.939  0.00  0.00           H
ATOM    886 HG23 VAL X  55      24.735  97.454  65.157  0.00  0.00           H
ATOM    887  N   SER X  56      24.679 101.322  63.941  0.00  0.00           N
ATOM    888  CA  SER X  56      24.673 102.593  64.683  0.00  0.00           C
ATOM    889  CB  SER X  56      26.072 102.888  65.227  0.00  0.00           C
ATOM    890  OG  SER X  56      27.015 102.970  64.175  0.00  0.00           O
ATOM    891  C   SER X  56      24.137 103.798  63.891  0.00  0.00           C
ATOM    892  O   SER X  56      24.422 103.963  62.700  0.00  0.00           O
ATOM    893  H   SER X  56      25.580 100.968  63.659  0.00  0.00           H
ATOM    894  HA  SER X  56      24.024 102.461  65.549  0.00  0.00           H
ATOM    895  HB2 SER X  56      26.052 103.830  65.776  0.00  0.00           H
ATOM    896  HB3 SER X  56      26.371 102.092  65.909  0.00  0.00           H
ATOM    897  HG  SER X  56      27.617 103.708  64.415  0.00  0.00           H
ATOM    898  N   ASP X  57      23.374 104.659  64.568  0.00  0.00           N
ATOM    899  CA  ASP X  57      22.675 105.822  64.004  0.00  0.00           C
ATOM    900  CB  ASP X  57      21.741 106.400  65.087  0.00  0.00           C
ATOM    901  CG  ASP X  57      20.666 107.345  64.544  0.00  0.00           C
ATOM    902  OD1 ASP X  57      20.639 108.539  64.923  0.00  0.00           O
ATOM    903  OD2 ASP X  57      19.793 106.889  63.770  0.00  0.00           O
ATOM    904  C   ASP X  57      23.631 106.886  63.418  0.00  0.00           C
ATOM    905  O   ASP X  57      24.801 106.977  63.803  0.00  0.00           O
ATOM    906  H   ASP X  57      23.209 104.461  65.554  0.00  0.00           H
ATOM    907  HA  ASP X  57      22.046 105.463  63.191  0.00  0.00           H
ATOM    908  HB2 ASP X  57      21.226 105.575  65.583  0.00  0.00           H
ATOM    909  HB3 ASP X  57      22.337 106.918  65.839  0.00  0.00           H
ATOM    910  N   ALA X  58      23.126 107.694  62.477  0.00  0.00           N
ATOM    911  CA  ALA X  58      23.859 108.760  61.777  0.00  0.00           C
ATOM    912  CB  ALA X  58      24.086 109.943  62.730  0.00  0.00           C
ATOM    913  C   ALA X  58      25.113 108.302  60.989  0.00  0.00           C
ATOM    914  O   ALA X  58      26.101 109.037  60.876  0.00  0.00           O
ATOM    915  H   ALA X  58      22.157 107.567  62.227  0.00  0.00           H
ATOM    916  HA  ALA X  58      23.178 109.124  61.007  0.00  0.00           H
ATOM    917  HB1 ALA X  58      24.792 109.670  63.515  0.00  0.00           H
ATOM    918  HB2 ALA X  58      24.478 110.797  62.178  0.00  0.00           H
ATOM    919  HB3 ALA X  58      23.139 110.233  63.185  0.00  0.00           H
ATOM    920  N   ASN X  59      25.068 107.099  60.406  0.00  0.00           N
ATOM    921  CA  ASN X  59      26.044 106.605  59.427  0.00  0.00           C
ATOM    922  CB  ASN X  59      26.637 105.265  59.894  0.00  0.00           C
ATOM    923  CG  ASN X  59      27.572 105.432  61.068  0.00  0.00           C
ATOM    924  OD1 ASN X  59      28.763 105.660  60.906  0.00  0.00           O
ATOM    925  ND2 ASN X  59      27.057 105.351  62.266  0.00  0.00           N
ATOM    926  C   ASN X  59      25.383 106.443  58.053  0.00  0.00           C
ATOM    927  O   ASN X  59      24.487 105.608  57.892  0.00  0.00           O
ATOM    928  H   ASN X  59      24.220 106.559  60.531  0.00  0.00           H
ATOM    929  HA  ASN X  59      26.864 107.319  59.319  0.00  0.00           H
ATOM    930  HB2 ASN X  59      25.837 104.573  60.159  0.00  0.00           H
ATOM    931  HB3 ASN X  59      27.210 104.821  59.080  0.00  0.00           H
ATOM    932 HD21 ASN X  59      27.678 105.420  63.065  0.00  0.00           H
ATOM    933 HD22 ASN X  59      26.075 105.144  62.402  0.00  0.00           H
ATOM    934  N   LYS X  60      25.832 107.208  57.053  0.00  0.00           N
ATOM    935  CA  LYS X  60      25.323 107.080  55.681  0.00  0.00           C
ATOM    936  CB  LYS X  60      25.798 108.263  54.826  0.00  0.00           C
ATOM    937  CG  LYS X  60      27.308 108.300  54.556  0.00  0.00           C
ATOM    938  CD  LYS X  60      27.673 109.626  53.882  0.00  0.00           C
ATOM    939  CE  LYS X  60      29.174 109.671  53.620  0.00  0.00           C
ATOM    940  NZ  LYS X  60      29.607 110.990  53.122  0.00  0.00           N
ATOM    941  C   LYS X  60      25.666 105.707  55.071  0.00  0.00           C
ATOM    942  O   LYS X  60      26.711 105.146  55.422  0.00  0.00           O
ATOM    943  H   LYS X  60      26.515 107.931  57.254  0.00  0.00           H
ATOM    944  HA  LYS X  60      24.239 107.153  55.749  0.00  0.00           H
ATOM    945  HB2 LYS X  60      25.271 108.245  53.874  0.00  0.00           H
ATOM    946  HB3 LYS X  60      25.515 109.178  55.339  0.00  0.00           H
ATOM    947  HG2 LYS X  60      27.855 108.218  55.495  0.00  0.00           H
ATOM    948  HG3 LYS X  60      27.587 107.469  53.906  0.00  0.00           H
ATOM    949  HD2 LYS X  60      27.136 109.714  52.935  0.00  0.00           H
ATOM    950  HD3 LYS X  60      27.393 110.454  54.536  0.00  0.00           H
ATOM    951  HE2 LYS X  60      29.706 109.444  54.547  0.00  0.00           H
ATOM    952  HE3 LYS X  60      29.426 108.897  52.889  0.00  0.00           H
ATOM    953  HZ1 LYS X  60      29.066 111.256  52.298  0.00  0.00           H
ATOM    954  HZ2 LYS X  60      29.528 111.694  53.847  0.00  0.00           H
ATOM    955  HZ3 LYS X  60      30.585 110.934  52.851  0.00  0.00           H
ATOM    956  N   PRO X  61      24.830 105.159  54.164  0.00  0.00           N
ATOM    957  CD  PRO X  61      23.544 105.701  53.733  0.00  0.00           C
ATOM    958  CG  PRO X  61      22.839 104.576  52.977  0.00  0.00           C
ATOM    959  CB  PRO X  61      23.998 103.729  52.459  0.00  0.00           C
ATOM    960  CA  PRO X  61      25.008 103.819  53.603  0.00  0.00           C
ATOM    961  C   PRO X  61      26.420 103.478  53.122  0.00  0.00           C
ATOM    962  O   PRO X  61      26.904 102.383  53.418  0.00  0.00           O
ATOM    963  HA  PRO X  61      24.733 103.100  54.372  0.00  0.00           H
ATOM    964  HB2 PRO X  61      24.404 104.184  51.554  0.00  0.00           H
ATOM    965  HB3 PRO X  61      23.705 102.698  52.270  0.00  0.00           H
ATOM    966  HG2 PRO X  61      22.225 104.959  52.162  0.00  0.00           H
ATOM    967  HG3 PRO X  61      22.236 103.994  53.674  0.00  0.00           H
ATOM    968  HD2 PRO X  61      23.701 106.547  53.067  0.00  0.00           H
ATOM    969  HD3 PRO X  61      22.927 106.003  54.580  0.00  0.00           H
ATOM    970  N   ALA X  62      27.104 104.412  52.455  0.00  0.00           N
ATOM    971  CA  ALA X  62      28.469 104.224  51.973  0.00  0.00           C
ATOM    972  CB  ALA X  62      28.876 105.480  51.200  0.00  0.00           C
ATOM    973  C   ALA X  62      29.468 103.931  53.104  0.00  0.00           C
ATOM    974  O   ALA X  62      30.258 102.997  52.996  0.00  0.00           O
ATOM    975  H   ALA X  62      26.639 105.289  52.231  0.00  0.00           H
ATOM    976  HA  ALA X  62      28.485 103.374  51.288  0.00  0.00           H
ATOM    977  HB1 ALA X  62      28.884 106.348  51.861  0.00  0.00           H
ATOM    978  HB2 ALA X  62      29.874 105.338  50.787  0.00  0.00           H
ATOM    979  HB3 ALA X  62      28.168 105.658  50.390  0.00  0.00           H
ATOM    980  N   GLN X  63      29.405 104.671  54.215  0.00  0.00           N
ATOM    981  CA  GLN X  63      30.321 104.519  55.352  0.00  0.00           C
ATOM    982  CB  GLN X  63      30.124 105.695  56.331  0.00  0.00           C
ATOM    983  CG  GLN X  63      31.273 106.717  56.319  0.00  0.00           C
ATOM    984  CD  GLN X  63      31.428 107.546  55.042  0.00  0.00           C
ATOM    985  OE1 GLN X  63      30.894 107.265  53.977  0.00  0.00           O
ATOM    986  NE2 GLN X  63      32.158 108.634  55.106  0.00  0.00           N
ATOM    987  C   GLN X  63      30.135 103.168  56.061  0.00  0.00           C
ATOM    988  O   GLN X  63      31.119 102.541  56.461  0.00  0.00           O
ATOM    989  H   GLN X  63      28.693 105.385  54.270  0.00  0.00           H
ATOM    990  HA  GLN X  63      31.347 104.540  54.979  0.00  0.00           H
ATOM    991  HB2 GLN X  63      29.183 106.209  56.132  0.00  0.00           H
ATOM    992  HB3 GLN X  63      30.061 105.299  57.347  0.00  0.00           H
ATOM    993  HG2 GLN X  63      31.106 107.406  57.147  0.00  0.00           H
ATOM    994  HG3 GLN X  63      32.213 106.202  56.510  0.00  0.00           H
ATOM    995 HE21 GLN X  63      32.287 109.180  54.262  0.00  0.00           H
ATOM    996 HE22 GLN X  63      32.603 108.893  55.984  0.00  0.00           H
ATOM    997  N   ARG X  64      28.887 102.686  56.162  0.00  0.00           N
ATOM    998  CA  ARG X  64      28.569 101.359  56.715  0.00  0.00           C
ATOM    999  CB  ARG X  64      27.069 101.299  57.065  0.00  0.00           C
ATOM   1000  CG  ARG X  64      26.678 100.003  57.799  0.00  0.00           C
ATOM   1001  CD  ARG X  64      25.196  99.976  58.204  0.00  0.00           C
ATOM   1002  NE  ARG X  64      24.889 100.901  59.315  0.00  0.00           N
ATOM   1003  CZ  ARG X  64      23.688 101.278  59.712  0.00  0.00           C
ATOM   1004  NH1 ARG X  64      22.584 100.852  59.170  0.00  0.00           N
ATOM   1005  NH2 ARG X  64      23.570 102.122  60.689  0.00  0.00           N
ATOM   1006  C   ARG X  64      29.029 100.235  55.777  0.00  0.00           C
ATOM   1007  O   ARG X  64      29.684  99.299  56.227  0.00  0.00           O
ATOM   1008  H   ARG X  64      28.132 103.264  55.806  0.00  0.00           H
ATOM   1009  HA  ARG X  64      29.138 101.228  57.639  0.00  0.00           H
ATOM   1010  HB2 ARG X  64      26.829 102.149  57.707  0.00  0.00           H
ATOM   1011  HB3 ARG X  64      26.482 101.388  56.151  0.00  0.00           H
ATOM   1012  HG2 ARG X  64      26.861  99.154  57.138  0.00  0.00           H
ATOM   1013  HG3 ARG X  64      27.295  99.882  58.690  0.00  0.00           H
ATOM   1014  HD2 ARG X  64      24.584 100.219  57.333  0.00  0.00           H
ATOM   1015  HD3 ARG X  64      24.947  98.961  58.514  0.00  0.00           H
ATOM   1016  HE  ARG X  64      25.656 101.251  59.880  0.00  0.00           H
ATOM   1017 HH11 ARG X  64      22.604 100.133  58.461  0.00  0.00           H
ATOM   1018 HH12 ARG X  64      21.696 101.064  59.617  0.00  0.00           H
ATOM   1019 HH21 ARG X  64      24.391 102.469  61.175  0.00  0.00           H
ATOM   1020 HH22 ARG X  64      22.668 102.528  60.908  0.00  0.00           H
ATOM   1021  N   LEU X  65      28.783 100.348  54.469  0.00  0.00           N
ATOM   1022  CA  LEU X  65      29.213  99.348  53.478  0.00  0.00           C
ATOM   1023  CB  LEU X  65      28.452  99.583  52.162  0.00  0.00           C
ATOM   1024  CG  LEU X  65      26.955  99.213  52.226  0.00  0.00           C
ATOM   1025  CD1 LEU X  65      26.269  99.617  50.923  0.00  0.00           C
ATOM   1026  CD2 LEU X  65      26.725  97.711  52.427  0.00  0.00           C
ATOM   1027  C   LEU X  65      30.742  99.306  53.280  0.00  0.00           C
ATOM   1028  O   LEU X  65      31.304  98.224  53.108  0.00  0.00           O
ATOM   1029  H   LEU X  65      28.239 101.143  54.150  0.00  0.00           H
ATOM   1030  HA  LEU X  65      28.949  98.361  53.851  0.00  0.00           H
ATOM   1031  HB2 LEU X  65      28.552 100.633  51.879  0.00  0.00           H
ATOM   1032  HB3 LEU X  65      28.915  98.986  51.380  0.00  0.00           H
ATOM   1033  HG  LEU X  65      26.480  99.750  53.044  0.00  0.00           H
ATOM   1034 HD11 LEU X  65      26.723  99.098  50.079  0.00  0.00           H
ATOM   1035 HD12 LEU X  65      25.210  99.370  50.974  0.00  0.00           H
ATOM   1036 HD13 LEU X  65      26.368 100.693  50.782  0.00  0.00           H
ATOM   1037 HD21 LEU X  65      25.658  97.495  52.371  0.00  0.00           H
ATOM   1038 HD22 LEU X  65      27.249  97.142  51.660  0.00  0.00           H
ATOM   1039 HD23 LEU X  65      27.071  97.404  53.412  0.00  0.00           H
ATOM   1040  N   ARG X  66      31.436 100.443  53.422  0.00  0.00           N
ATOM   1041  CA  ARG X  66      32.907 100.520  53.525  0.00  0.00           C
ATOM   1042  CB  ARG X  66      33.349 101.993  53.565  0.00  0.00           C
ATOM   1043  CG  ARG X  66      33.347 102.659  52.179  0.00  0.00           C
ATOM   1044  CD  ARG X  66      33.559 104.178  52.262  0.00  0.00           C
ATOM   1045  NE  ARG X  66      34.815 104.527  52.951  0.00  0.00           N
ATOM   1046  CZ  ARG X  66      35.335 105.726  53.117  0.00  0.00           C
ATOM   1047  NH1 ARG X  66      34.821 106.817  52.640  0.00  0.00           N
ATOM   1048  NH2 ARG X  66      36.424 105.864  53.799  0.00  0.00           N
ATOM   1049  C   ARG X  66      33.462  99.778  54.745  0.00  0.00           C
ATOM   1050  O   ARG X  66      34.632  99.397  54.738  0.00  0.00           O
ATOM   1051  H   ARG X  66      30.911 101.312  53.487  0.00  0.00           H
ATOM   1052  HA  ARG X  66      33.363 100.038  52.656  0.00  0.00           H
ATOM   1053  HB2 ARG X  66      32.701 102.550  54.242  0.00  0.00           H
ATOM   1054  HB3 ARG X  66      34.365 102.042  53.957  0.00  0.00           H
ATOM   1055  HG2 ARG X  66      34.136 102.212  51.575  0.00  0.00           H
ATOM   1056  HG3 ARG X  66      32.397 102.473  51.682  0.00  0.00           H
ATOM   1057  HD2 ARG X  66      33.571 104.583  51.249  0.00  0.00           H
ATOM   1058  HD3 ARG X  66      32.717 104.624  52.796  0.00  0.00           H
ATOM   1059  HE  ARG X  66      35.357 103.777  53.365  0.00  0.00           H
ATOM   1060 HH11 ARG X  66      33.933 106.801  52.147  0.00  0.00           H
ATOM   1061 HH12 ARG X  66      35.289 107.688  52.855  0.00  0.00           H
ATOM   1062 HH21 ARG X  66      36.810 105.045  54.259  0.00  0.00           H
ATOM   1063 HH22 ARG X  66      36.799 106.795  53.939  0.00  0.00           H
ATOM   1064  N   LEU X  67      32.658  99.538  55.784  0.00  0.00           N
ATOM   1065  CA  LEU X  67      33.026  98.663  56.901  0.00  0.00           C
ATOM   1066  CB  LEU X  67      32.231  99.063  58.165  0.00  0.00           C
ATOM   1067  CG  LEU X  67      33.117  99.352  59.392  0.00  0.00           C
ATOM   1068  CD1 LEU X  67      32.248  99.830  60.557  0.00  0.00           C
ATOM   1069  CD2 LEU X  67      33.902  98.128  59.865  0.00  0.00           C
ATOM   1070  C   LEU X  67      32.840  97.186  56.512  0.00  0.00           C
ATOM   1071  O   LEU X  67      33.739  96.377  56.746  0.00  0.00           O
ATOM   1072  H   LEU X  67      31.719  99.910  55.761  0.00  0.00           H
ATOM   1073  HA  LEU X  67      34.088  98.809  57.106  0.00  0.00           H
ATOM   1074  HB2 LEU X  67      31.657  99.968  57.960  0.00  0.00           H
ATOM   1075  HB3 LEU X  67      31.517  98.276  58.416  0.00  0.00           H
ATOM   1076  HG  LEU X  67      33.822 100.145  59.140  0.00  0.00           H
ATOM   1077 HD11 LEU X  67      31.541  99.051  60.843  0.00  0.00           H
ATOM   1078 HD12 LEU X  67      32.880 100.075  61.410  0.00  0.00           H
ATOM   1079 HD13 LEU X  67      31.698 100.724  60.263  0.00  0.00           H
ATOM   1080 HD21 LEU X  67      34.604  97.806  59.097  0.00  0.00           H
ATOM   1081 HD22 LEU X  67      34.475  98.385  60.756  0.00  0.00           H
ATOM   1082 HD23 LEU X  67      33.221  97.312  60.097  0.00  0.00           H
ATOM   1083  N   ILE X  68      31.732  96.846  55.838  0.00  0.00           N
ATOM   1084  CA  ILE X  68      31.422  95.473  55.391  0.00  0.00           C
ATOM   1085  CB  ILE X  68      30.013  95.386  54.760  0.00  0.00           C
ATOM   1086  CG2 ILE X  68      29.703  93.939  54.334  0.00  0.00           C
ATOM   1087  CG1 ILE X  68      28.886  95.893  55.695  0.00  0.00           C
ATOM   1088  CD1 ILE X  68      28.973  95.452  57.164  0.00  0.00           C
ATOM   1089  C   ILE X  68      32.511  94.898  54.468  0.00  0.00           C
ATOM   1090  O   ILE X  68      32.953  93.766  54.669  0.00  0.00           O
ATOM   1091  H   ILE X  68      31.043  97.570  55.677  0.00  0.00           H
ATOM   1092  HA  ILE X  68      31.402  94.839  56.270  0.00  0.00           H
ATOM   1093  HB  ILE X  68      29.994  95.998  53.857  0.00  0.00           H
ATOM   1094 HG12 ILE X  68      28.884  96.979  55.679  0.00  0.00           H
ATOM   1095 HG13 ILE X  68      27.921  95.577  55.295  0.00  0.00           H
ATOM   1096 HG21 ILE X  68      29.839  93.257  55.172  0.00  0.00           H
ATOM   1097 HG22 ILE X  68      28.681  93.861  53.963  0.00  0.00           H
ATOM   1098 HG23 ILE X  68      30.368  93.636  53.525  0.00  0.00           H
ATOM   1099 HD11 ILE X  68      29.792  95.972  57.661  0.00  0.00           H
ATOM   1100 HD12 ILE X  68      28.044  95.706  57.674  0.00  0.00           H
ATOM   1101 HD13 ILE X  68      29.141  94.379  57.238  0.00  0.00           H
ATOM   1102  N   ASP X  69      33.023  95.691  53.523  0.00  0.00           N
ATOM   1103  CA  ASP X  69      34.147  95.299  52.657  0.00  0.00           C
ATOM   1104  CB  ASP X  69      34.479  96.488  51.746  0.00  0.00           C
ATOM   1105  CG  ASP X  69      35.627  96.229  50.767  0.00  0.00           C
ATOM   1106  OD1 ASP X  69      35.589  95.248  49.991  0.00  0.00           O
ATOM   1107  OD2 ASP X  69      36.518  97.100  50.647  0.00  0.00           O
ATOM   1108  C   ASP X  69      35.388  94.860  53.460  0.00  0.00           C
ATOM   1109  O   ASP X  69      36.032  93.867  53.119  0.00  0.00           O
ATOM   1110  H   ASP X  69      32.593  96.601  53.380  0.00  0.00           H
ATOM   1111  HA  ASP X  69      33.841  94.457  52.032  0.00  0.00           H
ATOM   1112  HB2 ASP X  69      33.592  96.749  51.169  0.00  0.00           H
ATOM   1113  HB3 ASP X  69      34.731  97.346  52.373  0.00  0.00           H
ATOM   1114  N   THR X  70      35.698  95.540  54.571  0.00  0.00           N
ATOM   1115  CA  THR X  70      36.857  95.191  55.413  0.00  0.00           C
ATOM   1116  CB  THR X  70      37.271  96.305  56.388  0.00  0.00           C
ATOM   1117  CG2 THR X  70      37.517  97.640  55.690  0.00  0.00           C
ATOM   1118  OG1 THR X  70      36.334  96.507  57.418  0.00  0.00           O
ATOM   1119  C   THR X  70      36.648  93.882  56.172  0.00  0.00           C
ATOM   1120  O   THR X  70      37.558  93.057  56.199  0.00  0.00           O
ATOM   1121  H   THR X  70      35.103  96.311  54.845  0.00  0.00           H
ATOM   1122  HA  THR X  70      37.707  95.029  54.752  0.00  0.00           H
ATOM   1123  HB  THR X  70      38.208  96.004  56.860  0.00  0.00           H
ATOM   1124 HG21 THR X  70      37.715  98.407  56.437  0.00  0.00           H
ATOM   1125 HG22 THR X  70      38.379  97.553  55.028  0.00  0.00           H
ATOM   1126 HG23 THR X  70      36.650  97.935  55.107  0.00  0.00           H
ATOM   1127  HG1 THR X  70      35.434  96.542  57.053  0.00  0.00           H
ATOM   1128  N   VAL X  71      35.454  93.621  56.720  0.00  0.00           N
ATOM   1129  CA  VAL X  71      35.181  92.358  57.435  0.00  0.00           C
ATOM   1130  CB  VAL X  71      33.983  92.448  58.400  0.00  0.00           C
ATOM   1131  CG1 VAL X  71      34.332  93.350  59.590  0.00  0.00           C
ATOM   1132  CG2 VAL X  71      32.697  92.972  57.771  0.00  0.00           C
ATOM   1133  C   VAL X  71      35.063  91.157  56.495  0.00  0.00           C
ATOM   1134  O   VAL X  71      35.408  90.048  56.904  0.00  0.00           O
ATOM   1135  H   VAL X  71      34.722  94.319  56.650  0.00  0.00           H
ATOM   1136  HA  VAL X  71      36.052  92.145  58.054  0.00  0.00           H
ATOM   1137  HB  VAL X  71      33.772  91.450  58.779  0.00  0.00           H
ATOM   1138 HG11 VAL X  71      35.227  92.978  60.088  0.00  0.00           H
ATOM   1139 HG12 VAL X  71      34.516  94.371  59.253  0.00  0.00           H
ATOM   1140 HG13 VAL X  71      33.511  93.354  60.305  0.00  0.00           H
ATOM   1141 HG21 VAL X  71      32.438  92.387  56.889  0.00  0.00           H
ATOM   1142 HG22 VAL X  71      31.879  92.910  58.488  0.00  0.00           H
ATOM   1143 HG23 VAL X  71      32.842  94.012  57.497  0.00  0.00           H
ATOM   1144  N   GLN X  72      34.676  91.356  55.228  0.00  0.00           N
ATOM   1145  CA  GLN X  72      34.768  90.312  54.198  0.00  0.00           C
ATOM   1146  CB  GLN X  72      33.866  90.655  52.996  0.00  0.00           C
ATOM   1147  CG  GLN X  72      32.372  90.544  53.357  0.00  0.00           C
ATOM   1148  CD  GLN X  72      31.450  90.618  52.143  0.00  0.00           C
ATOM   1149  OE1 GLN X  72      30.734  91.583  51.919  0.00  0.00           O
ATOM   1150  NE2 GLN X  72      31.388  89.580  51.342  0.00  0.00           N
ATOM   1151  C   GLN X  72      36.228  90.051  53.774  0.00  0.00           C
ATOM   1152  O   GLN X  72      36.633  88.890  53.690  0.00  0.00           O
ATOM   1153  H   GLN X  72      34.343  92.278  54.959  0.00  0.00           H
ATOM   1154  HA  GLN X  72      34.405  89.374  54.622  0.00  0.00           H
ATOM   1155  HB2 GLN X  72      34.086  91.661  52.636  0.00  0.00           H
ATOM   1156  HB3 GLN X  72      34.082  89.946  52.195  0.00  0.00           H
ATOM   1157  HG2 GLN X  72      32.198  89.585  53.841  0.00  0.00           H
ATOM   1158  HG3 GLN X  72      32.101  91.334  54.056  0.00  0.00           H
ATOM   1159 HE21 GLN X  72      30.716  89.587  50.585  0.00  0.00           H
ATOM   1160 HE22 GLN X  72      31.888  88.728  51.578  0.00  0.00           H
ATOM   1161  N   ARG X  73      37.046  91.103  53.596  0.00  0.00           N
ATOM   1162  CA  ARG X  73      38.495  91.007  53.297  0.00  0.00           C
ATOM   1163  CB  ARG X  73      39.013  92.390  52.853  0.00  0.00           C
ATOM   1164  CG  ARG X  73      38.584  92.786  51.426  0.00  0.00           C
ATOM   1165  CD  ARG X  73      38.865  94.273  51.127  0.00  0.00           C
ATOM   1166  NE  ARG X  73      39.509  94.484  49.815  0.00  0.00           N
ATOM   1167  CZ  ARG X  73      38.970  94.401  48.610  0.00  0.00           C
ATOM   1168  NH1 ARG X  73      37.695  94.312  48.380  0.00  0.00           N
ATOM   1169  NH2 ARG X  73      39.727  94.396  47.557  0.00  0.00           N
ATOM   1170  C   ARG X  73      39.337  90.443  54.459  0.00  0.00           C
ATOM   1171  O   ARG X  73      40.371  89.830  54.214  0.00  0.00           O
ATOM   1172  H   ARG X  73      36.636  92.033  53.645  0.00  0.00           H
ATOM   1173  HA  ARG X  73      38.643  90.303  52.476  0.00  0.00           H
ATOM   1174  HB2 ARG X  73      38.673  93.144  53.564  0.00  0.00           H
ATOM   1175  HB3 ARG X  73      40.103  92.378  52.870  0.00  0.00           H
ATOM   1176  HG2 ARG X  73      39.133  92.159  50.723  0.00  0.00           H
ATOM   1177  HG3 ARG X  73      37.519  92.599  51.287  0.00  0.00           H
ATOM   1178  HD2 ARG X  73      37.932  94.833  51.189  0.00  0.00           H
ATOM   1179  HD3 ARG X  73      39.534  94.668  51.892  0.00  0.00           H
ATOM   1180  HE  ARG X  73      40.491  94.745  49.833  0.00  0.00           H
ATOM   1181 HH11 ARG X  73      37.029  94.491  49.131  0.00  0.00           H
ATOM   1182 HH12 ARG X  73      37.410  94.332  47.399  0.00  0.00           H
ATOM   1183 HH21 ARG X  73      40.726  94.514  47.625  0.00  0.00           H
ATOM   1184 HH22 ARG X  73      39.293  94.223  46.649  0.00  0.00           H
ATOM   1185  N   LEU X  74      38.883  90.593  55.707  0.00  0.00           N
ATOM   1186  CA  LEU X  74      39.464  89.987  56.922  0.00  0.00           C
ATOM   1187  CB  LEU X  74      39.375  91.004  58.083  0.00  0.00           C
ATOM   1188  CG  LEU X  74      40.238  92.270  57.896  0.00  0.00           C
ATOM   1189  CD1 LEU X  74      39.839  93.360  58.891  0.00  0.00           C
ATOM   1190  CD2 LEU X  74      41.733  91.985  58.078  0.00  0.00           C
ATOM   1191  C   LEU X  74      38.825  88.627  57.291  0.00  0.00           C
ATOM   1192  O   LEU X  74      39.192  88.008  58.294  0.00  0.00           O
ATOM   1193  H   LEU X  74      38.107  91.233  55.829  0.00  0.00           H
ATOM   1194  HA  LEU X  74      40.516  89.770  56.735  0.00  0.00           H
ATOM   1195  HB2 LEU X  74      38.332  91.299  58.196  0.00  0.00           H
ATOM   1196  HB3 LEU X  74      39.678  90.517  59.011  0.00  0.00           H
ATOM   1197  HG  LEU X  74      40.081  92.669  56.897  0.00  0.00           H
ATOM   1198 HD11 LEU X  74      40.008  93.027  59.913  0.00  0.00           H
ATOM   1199 HD12 LEU X  74      40.428  94.260  58.708  0.00  0.00           H
ATOM   1200 HD13 LEU X  74      38.786  93.609  58.761  0.00  0.00           H
ATOM   1201 HD21 LEU X  74      42.068  91.239  57.361  0.00  0.00           H
ATOM   1202 HD22 LEU X  74      42.301  92.902  57.915  0.00  0.00           H
ATOM   1203 HD23 LEU X  74      41.924  91.625  59.087  0.00  0.00           H
ATOM   1204  N   GLY X  75      37.858  88.146  56.503  0.00  0.00           N
ATOM   1205  CA  GLY X  75      37.229  86.834  56.680  0.00  0.00           C
ATOM   1206  C   GLY X  75      36.419  86.651  57.971  0.00  0.00           C
ATOM   1207  O   GLY X  75      36.290  85.513  58.418  0.00  0.00           O
ATOM   1208  H   GLY X  75      37.587  88.687  55.692  0.00  0.00           H
ATOM   1209  HA2 GLY X  75      36.553  86.664  55.843  0.00  0.00           H
ATOM   1210  HA3 GLY X  75      38.001  86.064  56.652  0.00  0.00           H
ATOM   1211  N   VAL X  76      35.908  87.733  58.577  0.00  0.00           N
ATOM   1212  CA  VAL X  76      35.116  87.736  59.832  0.00  0.00           C
ATOM   1213  CB  VAL X  76      35.765  88.608  60.933  0.00  0.00           C
ATOM   1214  CG1 VAL X  76      37.138  88.084  61.345  0.00  0.00           C
ATOM   1215  CG2 VAL X  76      35.915  90.080  60.542  0.00  0.00           C
ATOM   1216  C   VAL X  76      33.636  88.112  59.640  0.00  0.00           C
ATOM   1217  O   VAL X  76      32.877  88.165  60.608  0.00  0.00           O
ATOM   1218  H   VAL X  76      36.030  88.620  58.099  0.00  0.00           H
ATOM   1219  HA  VAL X  76      35.098  86.719  60.221  0.00  0.00           H
ATOM   1220  HB  VAL X  76      35.137  88.565  61.821  0.00  0.00           H
ATOM   1221 HG11 VAL X  76      37.055  87.026  61.574  0.00  0.00           H
ATOM   1222 HG12 VAL X  76      37.859  88.238  60.544  0.00  0.00           H
ATOM   1223 HG13 VAL X  76      37.478  88.610  62.238  0.00  0.00           H
ATOM   1224 HG21 VAL X  76      36.394  90.629  61.353  0.00  0.00           H
ATOM   1225 HG22 VAL X  76      36.519  90.179  59.640  0.00  0.00           H
ATOM   1226 HG23 VAL X  76      34.930  90.502  60.378  0.00  0.00           H
ATOM   1227  N   ALA X  77      33.187  88.340  58.403  0.00  0.00           N
ATOM   1228  CA  ALA X  77      31.806  88.705  58.066  0.00  0.00           C
ATOM   1229  CB  ALA X  77      31.766  89.106  56.589  0.00  0.00           C
ATOM   1230  C   ALA X  77      30.765  87.610  58.382  0.00  0.00           C
ATOM   1231  O   ALA X  77      29.566  87.897  58.433  0.00  0.00           O
ATOM   1232  H   ALA X  77      33.822  88.168  57.633  0.00  0.00           H
ATOM   1233  HA  ALA X  77      31.530  89.577  58.656  0.00  0.00           H
ATOM   1234  HB1 ALA X  77      32.054  88.263  55.962  0.00  0.00           H
ATOM   1235  HB2 ALA X  77      30.756  89.410  56.315  0.00  0.00           H
ATOM   1236  HB3 ALA X  77      32.444  89.938  56.413  0.00  0.00           H
ATOM   1237  N   TYR X  78      31.197  86.374  58.656  0.00  0.00           N
ATOM   1238  CA  TYR X  78      30.323  85.287  59.112  0.00  0.00           C
ATOM   1239  CB  TYR X  78      31.044  83.934  58.971  0.00  0.00           C
ATOM   1240  CG  TYR X  78      32.201  83.648  59.920  0.00  0.00           C
ATOM   1241  CD1 TYR X  78      33.475  84.212  59.696  0.00  0.00           C
ATOM   1242  CE1 TYR X  78      34.551  83.893  60.550  0.00  0.00           C
ATOM   1243  CZ  TYR X  78      34.375  82.972  61.600  0.00  0.00           C
ATOM   1244  OH  TYR X  78      35.423  82.657  62.407  0.00  0.00           O
ATOM   1245  CE2 TYR X  78      33.107  82.393  61.815  0.00  0.00           C
ATOM   1246  CD2 TYR X  78      32.022  82.742  60.986  0.00  0.00           C
ATOM   1247  C   TYR X  78      29.717  85.520  60.514  0.00  0.00           C
ATOM   1248  O   TYR X  78      28.653  84.969  60.816  0.00  0.00           O
ATOM   1249  H   TYR X  78      32.181  86.184  58.534  0.00  0.00           H
ATOM   1250  HA  TYR X  78      29.475  85.256  58.431  0.00  0.00           H
ATOM   1251  HB2 TYR X  78      30.299  83.147  59.093  0.00  0.00           H
ATOM   1252  HB3 TYR X  78      31.413  83.847  57.948  0.00  0.00           H
ATOM   1253  HD1 TYR X  78      33.640  84.877  58.860  0.00  0.00           H
ATOM   1254  HD2 TYR X  78      31.051  82.298  61.164  0.00  0.00           H
ATOM   1255  HE1 TYR X  78      35.525  84.331  60.399  0.00  0.00           H
ATOM   1256  HE2 TYR X  78      32.964  81.704  62.633  0.00  0.00           H
ATOM   1257  HH  TYR X  78      36.172  83.270  62.289  0.00  0.00           H
ATOM   1258  N   HIE X  79      30.314  86.407  61.325  0.00  0.00           N
ATOM   1259  CA  HIE X  79      29.766  86.880  62.612  0.00  0.00           C
ATOM   1260  CB  HIE X  79      30.917  87.359  63.510  0.00  0.00           C
ATOM   1261  CG  HIE X  79      31.941  86.292  63.801  0.00  0.00           C
ATOM   1262  ND1 HIE X  79      31.678  85.064  64.411  0.00  0.00           N
ATOM   1263  CE1 HIE X  79      32.852  84.414  64.437  0.00  0.00           C
ATOM   1264  NE2 HIE X  79      33.828  85.178  63.918  0.00  0.00           N
ATOM   1265  CD2 HIE X  79      33.267  86.360  63.494  0.00  0.00           C
ATOM   1266  C   HIE X  79      28.717  87.999  62.469  0.00  0.00           C
ATOM   1267  O   HIE X  79      27.992  88.303  63.417  0.00  0.00           O
ATOM   1268  H   HIE X  79      31.203  86.795  61.031  0.00  0.00           H
ATOM   1269  HA  HIE X  79      29.278  86.047  63.119  0.00  0.00           H
ATOM   1270  HB2 HIE X  79      31.410  88.211  63.039  0.00  0.00           H
ATOM   1271  HB3 HIE X  79      30.505  87.696  64.462  0.00  0.00           H
ATOM   1272  HD2 HIE X  79      33.767  87.181  63.003  0.00  0.00           H
ATOM   1273  HE2 HIE X  79      34.813  84.909  63.849  0.00  0.00           H
ATOM   1274  HE1 HIE X  79      32.995  83.414  64.830  0.00  0.00           H
ATOM   1275  N   PHE X  80      28.612  88.620  61.291  0.00  0.00           N
ATOM   1276  CA  PHE X  80      27.761  89.792  61.035  0.00  0.00           C
ATOM   1277  CB  PHE X  80      28.654  91.000  60.693  0.00  0.00           C
ATOM   1278  CG  PHE X  80      29.795  91.232  61.679  0.00  0.00           C
ATOM   1279  CD1 PHE X  80      29.533  91.378  63.057  0.00  0.00           C
ATOM   1280  CE1 PHE X  80      30.596  91.510  63.971  0.00  0.00           C
ATOM   1281  CZ  PHE X  80      31.923  91.511  63.514  0.00  0.00           C
ATOM   1282  CE2 PHE X  80      32.190  91.381  62.141  0.00  0.00           C
ATOM   1283  CD2 PHE X  80      31.130  91.243  61.228  0.00  0.00           C
ATOM   1284  C   PHE X  80      26.662  89.491  59.997  0.00  0.00           C
ATOM   1285  O   PHE X  80      26.175  90.374  59.296  0.00  0.00           O
ATOM   1286  H   PHE X  80      29.203  88.305  60.533  0.00  0.00           H
ATOM   1287  HA  PHE X  80      27.229  90.046  61.950  0.00  0.00           H
ATOM   1288  HB2 PHE X  80      29.069  90.849  59.696  0.00  0.00           H
ATOM   1289  HB3 PHE X  80      28.038  91.899  60.662  0.00  0.00           H
ATOM   1290  HD1 PHE X  80      28.515  91.359  63.420  0.00  0.00           H
ATOM   1291  HD2 PHE X  80      31.346  91.132  60.178  0.00  0.00           H
ATOM   1292  HE1 PHE X  80      30.400  91.593  65.031  0.00  0.00           H
ATOM   1293  HE2 PHE X  80      33.211  91.374  61.792  0.00  0.00           H
ATOM   1294  HZ  PHE X  80      32.736  91.603  64.220  0.00  0.00           H
ATOM   1295  N   GLU X  81      26.284  88.215  59.873  0.00  0.00           N
ATOM   1296  CA  GLU X  81      25.469  87.687  58.771  0.00  0.00           C
ATOM   1297  CB  GLU X  81      25.475  86.155  58.887  0.00  0.00           C
ATOM   1298  CG  GLU X  81      24.957  85.460  57.625  0.00  0.00           C
ATOM   1299  CD  GLU X  81      24.981  83.944  57.801  0.00  0.00           C
ATOM   1300  OE1 GLU X  81      26.059  83.322  57.645  0.00  0.00           O
ATOM   1301  OE2 GLU X  81      23.912  83.354  58.089  0.00  0.00           O
ATOM   1302  C   GLU X  81      24.032  88.243  58.720  0.00  0.00           C
ATOM   1303  O   GLU X  81      23.444  88.311  57.636  0.00  0.00           O
ATOM   1304  H   GLU X  81      26.711  87.545  60.496  0.00  0.00           H
ATOM   1305  HA  GLU X  81      25.952  87.961  57.831  0.00  0.00           H
ATOM   1306  HB2 GLU X  81      26.499  85.819  59.061  0.00  0.00           H
ATOM   1307  HB3 GLU X  81      24.867  85.856  59.743  0.00  0.00           H
ATOM   1308  HG2 GLU X  81      23.935  85.777  57.421  0.00  0.00           H
ATOM   1309  HG3 GLU X  81      25.580  85.745  56.776  0.00  0.00           H
ATOM   1310  N   LYS X  82      23.470  88.671  59.860  0.00  0.00           N
ATOM   1311  CA  LYS X  82      22.173  89.370  59.940  0.00  0.00           C
ATOM   1312  CB  LYS X  82      21.474  88.973  61.257  0.00  0.00           C
ATOM   1313  CG  LYS X  82      19.942  89.111  61.259  0.00  0.00           C
ATOM   1314  CD  LYS X  82      19.416  90.531  61.501  0.00  0.00           C
ATOM   1315  CE  LYS X  82      17.885  90.512  61.459  0.00  0.00           C
ATOM   1316  NZ  LYS X  82      17.318  91.858  61.688  0.00  0.00           N
ATOM   1317  C   LYS X  82      22.347  90.882  59.770  0.00  0.00           C
ATOM   1318  O   LYS X  82      21.609  91.505  59.013  0.00  0.00           O
ATOM   1319  H   LYS X  82      24.001  88.554  60.716  0.00  0.00           H
ATOM   1320  HA  LYS X  82      21.542  89.038  59.113  0.00  0.00           H
ATOM   1321  HB2 LYS X  82      21.679  87.917  61.432  0.00  0.00           H
ATOM   1322  HB3 LYS X  82      21.899  89.533  62.092  0.00  0.00           H
ATOM   1323  HG2 LYS X  82      19.548  88.731  60.316  0.00  0.00           H
ATOM   1324  HG3 LYS X  82      19.554  88.475  62.057  0.00  0.00           H
ATOM   1325  HD2 LYS X  82      19.756  90.885  62.475  0.00  0.00           H
ATOM   1326  HD3 LYS X  82      19.778  91.203  60.726  0.00  0.00           H
ATOM   1327  HE2 LYS X  82      17.570  90.149  60.477  0.00  0.00           H
ATOM   1328  HE3 LYS X  82      17.508  89.817  62.216  0.00  0.00           H
ATOM   1329  HZ1 LYS X  82      17.740  92.539  61.055  0.00  0.00           H
ATOM   1330  HZ2 LYS X  82      16.317  91.862  61.500  0.00  0.00           H
ATOM   1331  HZ3 LYS X  82      17.476  92.176  62.639  0.00  0.00           H
ATOM   1332  N   GLU X  83      23.370  91.465  60.395  0.00  0.00           N
ATOM   1333  CA  GLU X  83      23.682  92.897  60.315  0.00  0.00           C
ATOM   1334  CB  GLU X  83      24.861  93.233  61.245  0.00  0.00           C
ATOM   1335  CG  GLU X  83      24.588  93.089  62.753  0.00  0.00           C
ATOM   1336  CD  GLU X  83      24.698  91.668  63.330  0.00  0.00           C
ATOM   1337  OE1 GLU X  83      24.551  91.525  64.569  0.00  0.00           O
ATOM   1338  OE2 GLU X  83      24.937  90.678  62.598  0.00  0.00           O
ATOM   1339  C   GLU X  83      24.013  93.367  58.885  0.00  0.00           C
ATOM   1340  O   GLU X  83      23.652  94.482  58.508  0.00  0.00           O
ATOM   1341  H   GLU X  83      23.954  90.895  61.001  0.00  0.00           H
ATOM   1342  HA  GLU X  83      22.811  93.467  60.643  0.00  0.00           H
ATOM   1343  HB2 GLU X  83      25.740  92.650  60.968  0.00  0.00           H
ATOM   1344  HB3 GLU X  83      25.099  94.281  61.069  0.00  0.00           H
ATOM   1345  HG2 GLU X  83      25.317  93.710  63.278  0.00  0.00           H
ATOM   1346  HG3 GLU X  83      23.601  93.496  62.973  0.00  0.00           H
ATOM   1347  N   ILE X  84      24.658  92.517  58.077  0.00  0.00           N
ATOM   1348  CA  ILE X  84      24.915  92.750  56.644  0.00  0.00           C
ATOM   1349  CB  ILE X  84      25.957  91.721  56.133  0.00  0.00           C
ATOM   1350  CG2 ILE X  84      26.052  91.697  54.593  0.00  0.00           C
ATOM   1351  CG1 ILE X  84      27.340  92.052  56.736  0.00  0.00           C
ATOM   1352  CD1 ILE X  84      28.377  90.930  56.600  0.00  0.00           C
ATOM   1353  C   ILE X  84      23.610  92.682  55.840  0.00  0.00           C
ATOM   1354  O   ILE X  84      23.340  93.537  54.997  0.00  0.00           O
ATOM   1355  H   ILE X  84      25.004  91.654  58.489  0.00  0.00           H
ATOM   1356  HA  ILE X  84      25.320  93.754  56.511  0.00  0.00           H
ATOM   1357  HB  ILE X  84      25.653  90.727  56.467  0.00  0.00           H
ATOM   1358 HG12 ILE X  84      27.720  92.948  56.251  0.00  0.00           H
ATOM   1359 HG13 ILE X  84      27.241  92.271  57.799  0.00  0.00           H
ATOM   1360 HG21 ILE X  84      26.289  92.691  54.213  0.00  0.00           H
ATOM   1361 HG22 ILE X  84      26.818  90.995  54.267  0.00  0.00           H
ATOM   1362 HG23 ILE X  84      25.111  91.362  54.156  0.00  0.00           H
ATOM   1363 HD11 ILE X  84      28.628  90.760  55.554  0.00  0.00           H
ATOM   1364 HD12 ILE X  84      29.283  91.219  57.132  0.00  0.00           H
ATOM   1365 HD13 ILE X  84      27.988  90.010  57.037  0.00  0.00           H
ATOM   1366  N   ASP X  85      22.767  91.688  56.113  0.00  0.00           N
ATOM   1367  CA  ASP X  85      21.507  91.489  55.394  0.00  0.00           C
ATOM   1368  CB  ASP X  85      20.959  90.098  55.738  0.00  0.00           C
ATOM   1369  CG  ASP X  85      20.572  89.315  54.489  0.00  0.00           C
ATOM   1370  OD1 ASP X  85      21.409  88.508  54.011  0.00  0.00           O
ATOM   1371  OD2 ASP X  85      19.422  89.475  54.016  0.00  0.00           O
ATOM   1372  C   ASP X  85      20.485  92.604  55.689  0.00  0.00           C
ATOM   1373  O   ASP X  85      19.680  92.963  54.828  0.00  0.00           O
ATOM   1374  H   ASP X  85      22.998  91.049  56.860  0.00  0.00           H
ATOM   1375  HA  ASP X  85      21.722  91.523  54.326  0.00  0.00           H
ATOM   1376  HB2 ASP X  85      21.706  89.522  56.280  0.00  0.00           H
ATOM   1377  HB3 ASP X  85      20.098  90.201  56.396  0.00  0.00           H
ATOM   1378  N   ASP X  86      20.558  93.213  56.874  0.00  0.00           N
ATOM   1379  CA  ASP X  86      19.809  94.419  57.245  0.00  0.00           C
ATOM   1380  CB  ASP X  86      19.900  94.633  58.766  0.00  0.00           C
ATOM   1381  CG  ASP X  86      18.896  93.815  59.583  0.00  0.00           C
ATOM   1382  OD1 ASP X  86      18.106  93.010  59.037  0.00  0.00           O
ATOM   1383  OD2 ASP X  86      18.832  94.033  60.814  0.00  0.00           O
ATOM   1384  C   ASP X  86      20.263  95.687  56.493  0.00  0.00           C
ATOM   1385  O   ASP X  86      19.556  96.697  56.538  0.00  0.00           O
ATOM   1386  H   ASP X  86      21.177  92.806  57.571  0.00  0.00           H
ATOM   1387  HA  ASP X  86      18.761  94.271  56.978  0.00  0.00           H
ATOM   1388  HB2 ASP X  86      20.912  94.414  59.110  0.00  0.00           H
ATOM   1389  HB3 ASP X  86      19.704  95.684  58.986  0.00  0.00           H
ATOM   1390  N   ALA X  87      21.395  95.666  55.779  0.00  0.00           N
ATOM   1391  CA  ALA X  87      21.741  96.688  54.785  0.00  0.00           C
ATOM   1392  CB  ALA X  87      23.260  96.897  54.774  0.00  0.00           C
ATOM   1393  C   ALA X  87      21.178  96.332  53.396  0.00  0.00           C
ATOM   1394  O   ALA X  87      20.610  97.193  52.720  0.00  0.00           O
ATOM   1395  H   ALA X  87      21.978  94.837  55.825  0.00  0.00           H
ATOM   1396  HA  ALA X  87      21.291  97.639  55.073  0.00  0.00           H
ATOM   1397  HB1 ALA X  87      23.508  97.726  54.111  0.00  0.00           H
ATOM   1398  HB2 ALA X  87      23.607  97.140  55.780  0.00  0.00           H
ATOM   1399  HB3 ALA X  87      23.770  96.000  54.424  0.00  0.00           H
ATOM   1400  N   LEU X  88      21.246  95.057  52.988  0.00  0.00           N
ATOM   1401  CA  LEU X  88      20.678  94.572  51.716  0.00  0.00           C
ATOM   1402  CB  LEU X  88      20.991  93.072  51.535  0.00  0.00           C
ATOM   1403  CG  LEU X  88      22.484  92.688  51.562  0.00  0.00           C
ATOM   1404  CD1 LEU X  88      22.632  91.175  51.414  0.00  0.00           C
ATOM   1405  CD2 LEU X  88      23.291  93.359  50.450  0.00  0.00           C
ATOM   1406  C   LEU X  88      19.157  94.813  51.622  0.00  0.00           C
ATOM   1407  O   LEU X  88      18.649  95.138  50.547  0.00  0.00           O
ATOM   1408  H   LEU X  88      21.715  94.393  53.594  0.00  0.00           H
ATOM   1409  HA  LEU X  88      21.135  95.126  50.896  0.00  0.00           H
ATOM   1410  HB2 LEU X  88      20.479  92.514  52.319  0.00  0.00           H
ATOM   1411  HB3 LEU X  88      20.571  92.748  50.581  0.00  0.00           H
ATOM   1412  HG  LEU X  88      22.912  92.973  52.519  0.00  0.00           H
ATOM   1413 HD11 LEU X  88      22.046  90.667  52.179  0.00  0.00           H
ATOM   1414 HD12 LEU X  88      22.281  90.857  50.432  0.00  0.00           H
ATOM   1415 HD13 LEU X  88      23.679  90.898  51.538  0.00  0.00           H
ATOM   1416 HD21 LEU X  88      23.300  94.438  50.599  0.00  0.00           H
ATOM   1417 HD22 LEU X  88      24.321  93.002  50.480  0.00  0.00           H
ATOM   1418 HD23 LEU X  88      22.857  93.124  49.479  0.00  0.00           H
ATOM   1419  N   GLU X  89      18.451  94.732  52.753  0.00  0.00           N
ATOM   1420  CA  GLU X  89      17.004  94.976  52.887  0.00  0.00           C
ATOM   1421  CB  GLU X  89      16.545  94.354  54.218  0.00  0.00           C
ATOM   1422  CG  GLU X  89      15.027  94.274  54.445  0.00  0.00           C
ATOM   1423  CD  GLU X  89      14.273  93.538  53.331  0.00  0.00           C
ATOM   1424  OE1 GLU X  89      13.189  94.009  52.922  0.00  0.00           O
ATOM   1425  OE2 GLU X  89      14.720  92.454  52.886  0.00  0.00           O
ATOM   1426  C   GLU X  89      16.588  96.457  52.755  0.00  0.00           C
ATOM   1427  O   GLU X  89      15.396  96.750  52.649  0.00  0.00           O
ATOM   1428  H   GLU X  89      18.937  94.371  53.569  0.00  0.00           H
ATOM   1429  HA  GLU X  89      16.502  94.452  52.076  0.00  0.00           H
ATOM   1430  HB2 GLU X  89      16.935  93.339  54.265  0.00  0.00           H
ATOM   1431  HB3 GLU X  89      16.991  94.915  55.041  0.00  0.00           H
ATOM   1432  HG2 GLU X  89      14.858  93.742  55.380  0.00  0.00           H
ATOM   1433  HG3 GLU X  89      14.622  95.278  54.575  0.00  0.00           H
ATOM   1434  N   LYS X  90      17.547  97.391  52.692  0.00  0.00           N
ATOM   1435  CA  LYS X  90      17.307  98.804  52.343  0.00  0.00           C
ATOM   1436  CB  LYS X  90      17.729  99.724  53.505  0.00  0.00           C
ATOM   1437  CG  LYS X  90      16.807  99.604  54.736  0.00  0.00           C
ATOM   1438  CD  LYS X  90      16.839 100.894  55.574  0.00  0.00           C
ATOM   1439  CE  LYS X  90      16.097 100.795  56.916  0.00  0.00           C
ATOM   1440  NZ  LYS X  90      16.861 100.029  57.927  0.00  0.00           N
ATOM   1441  C   LYS X  90      17.985  99.198  51.029  0.00  0.00           C
ATOM   1442  O   LYS X  90      17.331  99.656  50.092  0.00  0.00           O
ATOM   1443  H   LYS X  90      18.505  97.079  52.810  0.00  0.00           H
ATOM   1444  HA  LYS X  90      16.241  98.963  52.169  0.00  0.00           H
ATOM   1445  HB2 LYS X  90      18.757  99.506  53.802  0.00  0.00           H
ATOM   1446  HB3 LYS X  90      17.707 100.752  53.145  0.00  0.00           H
ATOM   1447  HG2 LYS X  90      15.779  99.431  54.414  0.00  0.00           H
ATOM   1448  HG3 LYS X  90      17.133  98.755  55.337  0.00  0.00           H
ATOM   1449  HD2 LYS X  90      17.871 101.193  55.749  0.00  0.00           H
ATOM   1450  HD3 LYS X  90      16.366 101.687  54.993  0.00  0.00           H
ATOM   1451  HE2 LYS X  90      15.947 101.811  57.294  0.00  0.00           H
ATOM   1452  HE3 LYS X  90      15.112 100.346  56.759  0.00  0.00           H
ATOM   1453  HZ1 LYS X  90      17.819 100.371  57.988  0.00  0.00           H
ATOM   1454  HZ2 LYS X  90      16.434 100.111  58.847  0.00  0.00           H
ATOM   1455  HZ3 LYS X  90      16.905  99.037  57.698  0.00  0.00           H
ATOM   1456  N   ILE X  91      19.294  98.977  50.919  0.00  0.00           N
ATOM   1457  CA  ILE X  91      20.111  99.469  49.795  0.00  0.00           C
ATOM   1458  CB  ILE X  91      21.601  99.549  50.213  0.00  0.00           C
ATOM   1459  CG2 ILE X  91      22.446 100.267  49.144  0.00  0.00           C
ATOM   1460  CG1 ILE X  91      21.810 100.257  51.578  0.00  0.00           C
ATOM   1461  CD1 ILE X  91      21.142 101.634  51.723  0.00  0.00           C
ATOM   1462  C   ILE X  91      19.868  98.663  48.506  0.00  0.00           C
ATOM   1463  O   ILE X  91      20.056  99.188  47.410  0.00  0.00           O
ATOM   1464  H   ILE X  91      19.769  98.537  51.701  0.00  0.00           H
ATOM   1465  HA  ILE X  91      19.785 100.485  49.568  0.00  0.00           H
ATOM   1466  HB  ILE X  91      21.985  98.532  50.312  0.00  0.00           H
ATOM   1467 HG12 ILE X  91      21.430  99.620  52.375  0.00  0.00           H
ATOM   1468 HG13 ILE X  91      22.879 100.369  51.760  0.00  0.00           H
ATOM   1469 HG21 ILE X  91      23.472 100.391  49.491  0.00  0.00           H
ATOM   1470 HG22 ILE X  91      22.476  99.679  48.228  0.00  0.00           H
ATOM   1471 HG23 ILE X  91      22.027 101.248  48.916  0.00  0.00           H
ATOM   1472 HD11 ILE X  91      20.062 101.557  51.607  0.00  0.00           H
ATOM   1473 HD12 ILE X  91      21.343 102.017  52.723  0.00  0.00           H
ATOM   1474 HD13 ILE X  91      21.539 102.330  50.985  0.00  0.00           H
ATOM   1475  N   GLY X  92      19.352  97.432  48.612  0.00  0.00           N
ATOM   1476  CA  GLY X  92      18.846  96.655  47.474  0.00  0.00           C
ATOM   1477  C   GLY X  92      17.439  97.048  46.991  0.00  0.00           C
ATOM   1478  O   GLY X  92      16.944  96.424  46.053  0.00  0.00           O
ATOM   1479  H   GLY X  92      19.224  97.035  49.535  0.00  0.00           H
ATOM   1480  HA2 GLY X  92      19.531  96.763  46.633  0.00  0.00           H
ATOM   1481  HA3 GLY X  92      18.818  95.603  47.755  0.00  0.00           H
ATOM   1482  N   HIE X  93      16.779  98.039  47.610  0.00  0.00           N
ATOM   1483  CA  HIE X  93      15.376  98.410  47.333  0.00  0.00           C
ATOM   1484  CB  HIE X  93      14.491  97.887  48.477  0.00  0.00           C
ATOM   1485  CG  HIE X  93      14.423  96.381  48.552  0.00  0.00           C
ATOM   1486  ND1 HIE X  93      13.610  95.566  47.757  0.00  0.00           N
ATOM   1487  CE1 HIE X  93      13.848  94.306  48.171  0.00  0.00           C
ATOM   1488  NE2 HIE X  93      14.769  94.294  49.152  0.00  0.00           N
ATOM   1489  CD2 HIE X  93      15.143  95.595  49.402  0.00  0.00           C
ATOM   1490  C   HIE X  93      15.133  99.915  47.122  0.00  0.00           C
ATOM   1491  O   HIE X  93      14.205 100.284  46.400  0.00  0.00           O
ATOM   1492  H   HIE X  93      17.238  98.501  48.384  0.00  0.00           H
ATOM   1493  HA  HIE X  93      15.043  97.926  46.414  0.00  0.00           H
ATOM   1494  HB2 HIE X  93      14.856  98.276  49.429  0.00  0.00           H
ATOM   1495  HB3 HIE X  93      13.476  98.259  48.337  0.00  0.00           H
ATOM   1496  HD2 HIE X  93      15.855  95.938  50.137  0.00  0.00           H
ATOM   1497  HE2 HIE X  93      15.113  93.465  49.633  0.00  0.00           H
ATOM   1498  HE1 HIE X  93      13.366  93.421  47.770  0.00  0.00           H
ATOM   1499  N   ASP X  94      15.936 100.795  47.725  0.00  0.00           N
ATOM   1500  CA  ASP X  94      15.848 102.255  47.563  0.00  0.00           C
ATOM   1501  CB  ASP X  94      16.311 102.912  48.873  0.00  0.00           C
ATOM   1502  CG  ASP X  94      16.147 104.433  48.879  0.00  0.00           C
ATOM   1503  OD1 ASP X  94      17.089 105.149  49.299  0.00  0.00           O
ATOM   1504  OD2 ASP X  94      15.065 104.944  48.519  0.00  0.00           O
ATOM   1505  C   ASP X  94      16.666 102.767  46.351  0.00  0.00           C
ATOM   1506  O   ASP X  94      17.835 102.389  46.212  0.00  0.00           O
ATOM   1507  H   ASP X  94      16.637 100.439  48.366  0.00  0.00           H
ATOM   1508  HA  ASP X  94      14.801 102.524  47.431  0.00  0.00           H
ATOM   1509  HB2 ASP X  94      15.721 102.505  49.694  0.00  0.00           H
ATOM   1510  HB3 ASP X  94      17.358 102.659  49.050  0.00  0.00           H
ATOM   1511  N   PRO X  95      16.125 103.647  45.483  0.00  0.00           N
ATOM   1512  CD  PRO X  95      14.710 103.972  45.347  0.00  0.00           C
ATOM   1513  CG  PRO X  95      14.541 104.448  43.907  0.00  0.00           C
ATOM   1514  CB  PRO X  95      15.870 105.148  43.647  0.00  0.00           C
ATOM   1515  CA  PRO X  95      16.878 104.266  44.384  0.00  0.00           C
ATOM   1516  C   PRO X  95      18.103 105.084  44.831  0.00  0.00           C
ATOM   1517  O   PRO X  95      18.146 105.595  45.955  0.00  0.00           O
ATOM   1518  HA  PRO X  95      17.205 103.477  43.708  0.00  0.00           H
ATOM   1519  HB2 PRO X  95      15.844 106.133  44.110  0.00  0.00           H
ATOM   1520  HB3 PRO X  95      16.093 105.221  42.582  0.00  0.00           H
ATOM   1521  HG2 PRO X  95      13.693 105.125  43.797  0.00  0.00           H
ATOM   1522  HG3 PRO X  95      14.445 103.589  43.243  0.00  0.00           H
ATOM   1523  HD2 PRO X  95      14.448 104.777  46.033  0.00  0.00           H
ATOM   1524  HD3 PRO X  95      14.073 103.103  45.518  0.00  0.00           H
ATOM   1525  N   PHE X  96      19.101 105.220  43.951  0.00  0.00           N
ATOM   1526  CA  PHE X  96      20.377 105.888  44.242  0.00  0.00           C
ATOM   1527  CB  PHE X  96      21.528 105.142  43.548  0.00  0.00           C
ATOM   1528  CG  PHE X  96      22.808 105.132  44.361  0.00  0.00           C
ATOM   1529  CD1 PHE X  96      22.980 104.158  45.362  0.00  0.00           C
ATOM   1530  CE1 PHE X  96      24.150 104.133  46.140  0.00  0.00           C
ATOM   1531  CZ  PHE X  96      25.154 105.092  45.925  0.00  0.00           C
ATOM   1532  CE2 PHE X  96      24.977 106.077  44.939  0.00  0.00           C
ATOM   1533  CD2 PHE X  96      23.808 106.100  44.155  0.00  0.00           C
ATOM   1534  C   PHE X  96      20.363 107.391  43.902  0.00  0.00           C
ATOM   1535  O   PHE X  96      19.892 107.804  42.838  0.00  0.00           O
ATOM   1536  H   PHE X  96      19.006 104.760  43.051  0.00  0.00           H
ATOM   1537  HA  PHE X  96      20.545 105.802  45.316  0.00  0.00           H
ATOM   1538  HB2 PHE X  96      21.238 104.102  43.384  0.00  0.00           H
ATOM   1539  HB3 PHE X  96      21.713 105.580  42.565  0.00  0.00           H
ATOM   1540  HD1 PHE X  96      22.206 103.426  45.539  0.00  0.00           H
ATOM   1541  HD2 PHE X  96      23.685 106.860  43.393  0.00  0.00           H
ATOM   1542  HE1 PHE X  96      24.280 103.370  46.897  0.00  0.00           H
ATOM   1543  HE2 PHE X  96      25.753 106.808  44.767  0.00  0.00           H
ATOM   1544  HZ  PHE X  96      26.063 105.066  46.512  0.00  0.00           H
ATOM   1545  N   ASP X  97      20.886 108.219  44.805  0.00  0.00           N
ATOM   1546  CA  ASP X  97      20.660 109.672  44.819  0.00  0.00           C
ATOM   1547  CB  ASP X  97      20.742 110.185  46.267  0.00  0.00           C
ATOM   1548  CG  ASP X  97      19.789 109.488  47.253  0.00  0.00           C
ATOM   1549  OD1 ASP X  97      18.723 108.946  46.865  0.00  0.00           O
ATOM   1550  OD2 ASP X  97      20.098 109.466  48.468  0.00  0.00           O
ATOM   1551  C   ASP X  97      21.603 110.458  43.876  0.00  0.00           C
ATOM   1552  O   ASP X  97      22.781 110.127  43.725  0.00  0.00           O
ATOM   1553  H   ASP X  97      21.334 107.811  45.617  0.00  0.00           H
ATOM   1554  HA  ASP X  97      19.640 109.856  44.477  0.00  0.00           H
ATOM   1555  HB2 ASP X  97      21.767 110.057  46.620  0.00  0.00           H
ATOM   1556  HB3 ASP X  97      20.521 111.251  46.273  0.00  0.00           H
ATOM   1557  N   ASP X  98      21.091 111.525  43.250  0.00  0.00           N
ATOM   1558  CA  ASP X  98      21.759 112.318  42.198  0.00  0.00           C
ATOM   1559  CB  ASP X  98      20.779 113.428  41.773  0.00  0.00           C
ATOM   1560  CG  ASP X  98      21.253 114.254  40.578  0.00  0.00           C
ATOM   1561  OD1 ASP X  98      21.200 113.735  39.438  0.00  0.00           O
ATOM   1562  OD2 ASP X  98      21.614 115.445  40.747  0.00  0.00           O
ATOM   1563  C   ASP X  98      23.112 112.933  42.618  0.00  0.00           C
ATOM   1564  O   ASP X  98      24.072 112.939  41.837  0.00  0.00           O
ATOM   1565  H   ASP X  98      20.136 111.782  43.469  0.00  0.00           H
ATOM   1566  HA  ASP X  98      21.944 111.669  41.341  0.00  0.00           H
ATOM   1567  HB2 ASP X  98      19.828 112.968  41.512  0.00  0.00           H
ATOM   1568  HB3 ASP X  98      20.600 114.098  42.614  0.00  0.00           H
ATOM   1569  N   LYS X  99      23.206 113.425  43.859  0.00  0.00           N
ATOM   1570  CA  LYS X  99      24.412 114.060  44.425  0.00  0.00           C
ATOM   1571  CB  LYS X  99      24.030 114.743  45.752  0.00  0.00           C
ATOM   1572  CG  LYS X  99      23.236 116.049  45.547  0.00  0.00           C
ATOM   1573  CD  LYS X  99      24.110 117.275  45.225  0.00  0.00           C
ATOM   1574  CE  LYS X  99      24.969 117.740  46.410  0.00  0.00           C
ATOM   1575  NZ  LYS X  99      24.159 118.354  47.491  0.00  0.00           N
ATOM   1576  C   LYS X  99      25.580 113.089  44.635  0.00  0.00           C
ATOM   1577  O   LYS X  99      26.733 113.519  44.567  0.00  0.00           O
ATOM   1578  H   LYS X  99      22.358 113.417  44.426  0.00  0.00           H
ATOM   1579  HA  LYS X  99      24.769 114.823  43.734  0.00  0.00           H
ATOM   1580  HB2 LYS X  99      23.426 114.050  46.340  0.00  0.00           H
ATOM   1581  HB3 LYS X  99      24.931 114.954  46.329  0.00  0.00           H
ATOM   1582  HG2 LYS X  99      22.518 115.913  44.738  0.00  0.00           H
ATOM   1583  HG3 LYS X  99      22.664 116.252  46.450  0.00  0.00           H
ATOM   1584  HD2 LYS X  99      24.769 117.036  44.389  0.00  0.00           H
ATOM   1585  HD3 LYS X  99      23.467 118.099  44.909  0.00  0.00           H
ATOM   1586  HE2 LYS X  99      25.537 116.893  46.804  0.00  0.00           H
ATOM   1587  HE3 LYS X  99      25.698 118.472  46.046  0.00  0.00           H
ATOM   1588  HZ1 LYS X  99      23.751 119.238  47.194  0.00  0.00           H
ATOM   1589  HZ2 LYS X  99      23.406 117.756  47.816  0.00  0.00           H
ATOM   1590  HZ3 LYS X  99      24.747 118.557  48.297  0.00  0.00           H
ATOM   1591  N   ASP X 100      25.306 111.802  44.843  0.00  0.00           N
ATOM   1592  CA  ASP X 100      26.312 110.809  45.242  0.00  0.00           C
ATOM   1593  CB  ASP X 100      25.620 109.529  45.735  0.00  0.00           C
ATOM   1594  CG  ASP X 100      24.932 109.658  47.100  0.00  0.00           C
ATOM   1595  OD1 ASP X 100      25.138 110.657  47.832  0.00  0.00           O
ATOM   1596  OD2 ASP X 100      24.193 108.717  47.476  0.00  0.00           O
ATOM   1597  C   ASP X 100      27.351 110.504  44.142  0.00  0.00           C
ATOM   1598  O   ASP X 100      27.041 110.531  42.945  0.00  0.00           O
ATOM   1599  H   ASP X 100      24.339 111.513  44.786  0.00  0.00           H
ATOM   1600  HA  ASP X 100      26.873 111.225  46.081  0.00  0.00           H
ATOM   1601  HB2 ASP X 100      24.892 109.203  44.992  0.00  0.00           H
ATOM   1602  HB3 ASP X 100      26.369 108.744  45.818  0.00  0.00           H
ATOM   1603  N   ASP X 101      28.586 110.216  44.571  0.00  0.00           N
ATOM   1604  CA  ASP X 101      29.800 110.183  43.741  0.00  0.00           C
ATOM   1605  CB  ASP X 101      30.934 110.900  44.494  0.00  0.00           C
ATOM   1606  CG  ASP X 101      31.406 110.195  45.772  0.00  0.00           C
ATOM   1607  OD1 ASP X 101      30.973 110.612  46.875  0.00  0.00           O
ATOM   1608  OD2 ASP X 101      32.285 109.303  45.685  0.00  0.00           O
ATOM   1609  C   ASP X 101      30.236 108.790  43.240  0.00  0.00           C
ATOM   1610  O   ASP X 101      29.834 107.756  43.777  0.00  0.00           O
ATOM   1611  H   ASP X 101      28.729 110.159  45.569  0.00  0.00           H
ATOM   1612  HA  ASP X 101      29.602 110.776  42.846  0.00  0.00           H
ATOM   1613  HB2 ASP X 101      31.786 111.014  43.823  0.00  0.00           H
ATOM   1614  HB3 ASP X 101      30.592 111.903  44.748  0.00  0.00           H
ATOM   1615  N   LEU X 102      31.095 108.772  42.210  0.00  0.00           N
ATOM   1616  CA  LEU X 102      31.543 107.568  41.486  0.00  0.00           C
ATOM   1617  CB  LEU X 102      32.592 108.017  40.443  0.00  0.00           C
ATOM   1618  CG  LEU X 102      33.195 106.979  39.467  0.00  0.00           C
ATOM   1619  CD1 LEU X 102      34.315 106.131  40.073  0.00  0.00           C
ATOM   1620  CD2 LEU X 102      32.156 106.054  38.833  0.00  0.00           C
ATOM   1621  C   LEU X 102      32.070 106.454  42.409  0.00  0.00           C
ATOM   1622  O   LEU X 102      31.748 105.282  42.186  0.00  0.00           O
ATOM   1623  H   LEU X 102      31.380 109.670  41.830  0.00  0.00           H
ATOM   1624  HA  LEU X 102      30.683 107.162  40.953  0.00  0.00           H
ATOM   1625  HB2 LEU X 102      32.122 108.784  39.826  0.00  0.00           H
ATOM   1626  HB3 LEU X 102      33.418 108.497  40.966  0.00  0.00           H
ATOM   1627  HG  LEU X 102      33.649 107.549  38.657  0.00  0.00           H
ATOM   1628 HD11 LEU X 102      33.920 105.408  40.782  0.00  0.00           H
ATOM   1629 HD12 LEU X 102      34.825 105.586  39.278  0.00  0.00           H
ATOM   1630 HD13 LEU X 102      35.038 106.778  40.571  0.00  0.00           H
ATOM   1631 HD21 LEU X 102      31.372 106.653  38.379  0.00  0.00           H
ATOM   1632 HD22 LEU X 102      32.630 105.448  38.061  0.00  0.00           H
ATOM   1633 HD23 LEU X 102      31.718 105.393  39.578  0.00  0.00           H
ATOM   1634  N   TYR X 103      32.828 106.783  43.463  0.00  0.00           N
ATOM   1635  CA  TYR X 103      33.289 105.775  44.422  0.00  0.00           C
ATOM   1636  CB  TYR X 103      34.328 106.338  45.403  0.00  0.00           C
ATOM   1637  CG  TYR X 103      34.708 105.414  46.561  0.00  0.00           C
ATOM   1638  CD1 TYR X 103      34.898 104.029  46.363  0.00  0.00           C
ATOM   1639  CE1 TYR X 103      35.274 103.198  47.436  0.00  0.00           C
ATOM   1640  CZ  TYR X 103      35.474 103.746  48.717  0.00  0.00           C
ATOM   1641  OH  TYR X 103      35.901 102.956  49.733  0.00  0.00           O
ATOM   1642  CE2 TYR X 103      35.265 105.123  48.928  0.00  0.00           C
ATOM   1643  CD2 TYR X 103      34.878 105.948  47.854  0.00  0.00           C
ATOM   1644  C   TYR X 103      32.130 105.135  45.175  0.00  0.00           C
ATOM   1645  O   TYR X 103      32.014 103.911  45.161  0.00  0.00           O
ATOM   1646  H   TYR X 103      33.049 107.754  43.622  0.00  0.00           H
ATOM   1647  HA  TYR X 103      33.756 104.977  43.856  0.00  0.00           H
ATOM   1648  HB2 TYR X 103      35.231 106.584  44.848  0.00  0.00           H
ATOM   1649  HB3 TYR X 103      33.935 107.264  45.820  0.00  0.00           H
ATOM   1650  HD1 TYR X 103      34.756 103.589  45.389  0.00  0.00           H
ATOM   1651  HD2 TYR X 103      34.722 107.001  48.028  0.00  0.00           H
ATOM   1652  HE1 TYR X 103      35.428 102.142  47.280  0.00  0.00           H
ATOM   1653  HE2 TYR X 103      35.422 105.539  49.912  0.00  0.00           H
ATOM   1654  HH  TYR X 103      36.071 102.049  49.426  0.00  0.00           H
ATOM   1655  N   ILE X 104      31.250 105.926  45.791  0.00  0.00           N
ATOM   1656  CA  ILE X 104      30.175 105.365  46.619  0.00  0.00           C
ATOM   1657  CB  ILE X 104      29.634 106.391  47.632  0.00  0.00           C
ATOM   1658  CG2 ILE X 104      30.797 106.833  48.542  0.00  0.00           C
ATOM   1659  CG1 ILE X 104      28.935 107.601  46.983  0.00  0.00           C
ATOM   1660  CD1 ILE X 104      28.342 108.578  48.009  0.00  0.00           C
ATOM   1661  C   ILE X 104      29.097 104.655  45.786  0.00  0.00           C
ATOM   1662  O   ILE X 104      28.541 103.662  46.255  0.00  0.00           O
ATOM   1663  H   ILE X 104      31.356 106.932  45.724  0.00  0.00           H
ATOM   1664  HA  ILE X 104      30.625 104.574  47.219  0.00  0.00           H
ATOM   1665  HB  ILE X 104      28.899 105.872  48.246  0.00  0.00           H
ATOM   1666 HG12 ILE X 104      29.649 108.140  46.366  0.00  0.00           H
ATOM   1667 HG13 ILE X 104      28.129 107.244  46.342  0.00  0.00           H
ATOM   1668 HG21 ILE X 104      31.356 105.966  48.896  0.00  0.00           H
ATOM   1669 HG22 ILE X 104      31.476 107.492  48.000  0.00  0.00           H
ATOM   1670 HG23 ILE X 104      30.413 107.361  49.413  0.00  0.00           H
ATOM   1671 HD11 ILE X 104      27.839 109.390  47.490  0.00  0.00           H
ATOM   1672 HD12 ILE X 104      27.627 108.062  48.649  0.00  0.00           H
ATOM   1673 HD13 ILE X 104      29.128 109.018  48.620  0.00  0.00           H
ATOM   1674  N   VAL X 105      28.898 105.056  44.522  0.00  0.00           N
ATOM   1675  CA  VAL X 105      28.164 104.266  43.514  0.00  0.00           C
ATOM   1676  CB  VAL X 105      28.066 105.033  42.172  0.00  0.00           C
ATOM   1677  CG1 VAL X 105      27.449 104.185  41.053  0.00  0.00           C
ATOM   1678  CG2 VAL X 105      27.201 106.294  42.285  0.00  0.00           C
ATOM   1679  C   VAL X 105      28.837 102.900  43.306  0.00  0.00           C
ATOM   1680  O   VAL X 105      28.202 101.861  43.487  0.00  0.00           O
ATOM   1681  H   VAL X 105      29.356 105.913  44.221  0.00  0.00           H
ATOM   1682  HA  VAL X 105      27.152 104.078  43.876  0.00  0.00           H
ATOM   1683  HB  VAL X 105      29.067 105.332  41.861  0.00  0.00           H
ATOM   1684 HG11 VAL X 105      27.348 104.782  40.145  0.00  0.00           H
ATOM   1685 HG12 VAL X 105      28.083 103.331  40.820  0.00  0.00           H
ATOM   1686 HG13 VAL X 105      26.467 103.829  41.361  0.00  0.00           H
ATOM   1687 HG21 VAL X 105      27.533 106.919  43.112  0.00  0.00           H
ATOM   1688 HG22 VAL X 105      27.277 106.877  41.368  0.00  0.00           H
ATOM   1689 HG23 VAL X 105      26.158 106.020  42.440  0.00  0.00           H
ATOM   1690  N   SER X 106      30.132 102.884  42.973  0.00  0.00           N
ATOM   1691  CA  SER X 106      30.882 101.657  42.642  0.00  0.00           C
ATOM   1692  CB  SER X 106      32.283 102.012  42.125  0.00  0.00           C
ATOM   1693  OG  SER X 106      32.206 102.891  41.023  0.00  0.00           O
ATOM   1694  C   SER X 106      31.021 100.696  43.831  0.00  0.00           C
ATOM   1695  O   SER X 106      30.968  99.478  43.659  0.00  0.00           O
ATOM   1696  H   SER X 106      30.610 103.773  42.881  0.00  0.00           H
ATOM   1697  HA  SER X 106      30.355 101.129  41.848  0.00  0.00           H
ATOM   1698  HB2 SER X 106      32.863 102.482  42.920  0.00  0.00           H
ATOM   1699  HB3 SER X 106      32.789 101.097  41.812  0.00  0.00           H
ATOM   1700  HG  SER X 106      32.048 103.792  41.363  0.00  0.00           H
ATOM   1701  N   LEU X 107      31.169 101.240  45.041  0.00  0.00           N
ATOM   1702  CA  LEU X 107      31.276 100.514  46.307  0.00  0.00           C
ATOM   1703  CB  LEU X 107      31.711 101.538  47.379  0.00  0.00           C
ATOM   1704  CG  LEU X 107      31.998 101.049  48.812  0.00  0.00           C
ATOM   1705  CD1 LEU X 107      30.731 100.820  49.636  0.00  0.00           C
ATOM   1706  CD2 LEU X 107      32.862  99.791  48.846  0.00  0.00           C
ATOM   1707  C   LEU X 107      29.964  99.787  46.639  0.00  0.00           C
ATOM   1708  O   LEU X 107      29.984  98.588  46.921  0.00  0.00           O
ATOM   1709  H   LEU X 107      31.241 102.253  45.084  0.00  0.00           H
ATOM   1710  HA  LEU X 107      32.056  99.760  46.208  0.00  0.00           H
ATOM   1711  HB2 LEU X 107      32.632 102.001  47.023  0.00  0.00           H
ATOM   1712  HB3 LEU X 107      30.963 102.329  47.435  0.00  0.00           H
ATOM   1713  HG  LEU X 107      32.557 101.843  49.307  0.00  0.00           H
ATOM   1714 HD11 LEU X 107      31.012 100.605  50.664  0.00  0.00           H
ATOM   1715 HD12 LEU X 107      30.113 101.718  49.625  0.00  0.00           H
ATOM   1716 HD13 LEU X 107      30.159  99.981  49.250  0.00  0.00           H
ATOM   1717 HD21 LEU X 107      33.763  99.965  48.261  0.00  0.00           H
ATOM   1718 HD22 LEU X 107      33.151  99.574  49.875  0.00  0.00           H
ATOM   1719 HD23 LEU X 107      32.316  98.938  48.444  0.00  0.00           H
ATOM   1720  N   CYS X 108      28.821 100.475  46.532  0.00  0.00           N
ATOM   1721  CA  CYS X 108      27.512  99.842  46.711  0.00  0.00           C
ATOM   1722  CB  CYS X 108      26.409 100.911  46.734  0.00  0.00           C
ATOM   1723  SG  CYS X 108      26.637 102.030  48.148  0.00  0.00           S
ATOM   1724  C   CYS X 108      27.259  98.789  45.620  0.00  0.00           C
ATOM   1725  O   CYS X 108      26.901  97.652  45.931  0.00  0.00           O
ATOM   1726  H   CYS X 108      28.853 101.456  46.281  0.00  0.00           H
ATOM   1727  HA  CYS X 108      27.499  99.318  47.668  0.00  0.00           H
ATOM   1728  HB2 CYS X 108      26.416 101.484  45.803  0.00  0.00           H
ATOM   1729  HB3 CYS X 108      25.438 100.418  46.824  0.00  0.00           H
ATOM   1730  HG  CYS X 108      27.595 102.780  47.578  0.00  0.00           H
ATOM   1731  N   PHE X 109      27.533  99.131  44.355  0.00  0.00           N
ATOM   1732  CA  PHE X 109      27.336  98.249  43.203  0.00  0.00           C
ATOM   1733  CB  PHE X 109      27.734  99.010  41.928  0.00  0.00           C
ATOM   1734  CG  PHE X 109      27.503  98.253  40.634  0.00  0.00           C
ATOM   1735  CD1 PHE X 109      26.277  98.382  39.954  0.00  0.00           C
ATOM   1736  CE1 PHE X 109      26.066  97.698  38.744  0.00  0.00           C
ATOM   1737  CZ  PHE X 109      27.083  96.894  38.205  0.00  0.00           C
ATOM   1738  CE2 PHE X 109      28.309  96.762  38.880  0.00  0.00           C
ATOM   1739  CD2 PHE X 109      28.520  97.442  40.093  0.00  0.00           C
ATOM   1740  C   PHE X 109      28.100  96.921  43.331  0.00  0.00           C
ATOM   1741  O   PHE X 109      27.505  95.861  43.125  0.00  0.00           O
ATOM   1742  H   PHE X 109      27.819 100.088  44.169  0.00  0.00           H
ATOM   1743  HA  PHE X 109      26.275  98.007  43.136  0.00  0.00           H
ATOM   1744  HB2 PHE X 109      27.163  99.939  41.885  0.00  0.00           H
ATOM   1745  HB3 PHE X 109      28.788  99.282  41.989  0.00  0.00           H
ATOM   1746  HD1 PHE X 109      25.498  99.014  40.354  0.00  0.00           H
ATOM   1747  HD2 PHE X 109      29.469  97.353  40.602  0.00  0.00           H
ATOM   1748  HE1 PHE X 109      25.124  97.798  38.222  0.00  0.00           H
ATOM   1749  HE2 PHE X 109      29.095  96.152  38.455  0.00  0.00           H
ATOM   1750  HZ  PHE X 109      26.925  96.388  37.262  0.00  0.00           H
ATOM   1751  N   ARG X 110      29.392  96.946  43.707  0.00  0.00           N
ATOM   1752  CA  ARG X 110      30.209  95.719  43.821  0.00  0.00           C
ATOM   1753  CB  ARG X 110      31.719  96.036  43.816  0.00  0.00           C
ATOM   1754  CG  ARG X 110      32.302  96.660  45.100  0.00  0.00           C
ATOM   1755  CD  ARG X 110      33.802  96.927  44.900  0.00  0.00           C
ATOM   1756  NE  ARG X 110      34.445  97.626  46.034  0.00  0.00           N
ATOM   1757  CZ  ARG X 110      34.899  97.082  47.150  0.00  0.00           C
ATOM   1758  NH1 ARG X 110      34.735  95.823  47.434  0.00  0.00           N
ATOM   1759  NH2 ARG X 110      35.536  97.799  48.025  0.00  0.00           N
ATOM   1760  C   ARG X 110      29.786  94.813  44.980  0.00  0.00           C
ATOM   1761  O   ARG X 110      29.794  93.595  44.821  0.00  0.00           O
ATOM   1762  H   ARG X 110      29.835  97.851  43.851  0.00  0.00           H
ATOM   1763  HA  ARG X 110      30.018  95.126  42.926  0.00  0.00           H
ATOM   1764  HB2 ARG X 110      32.253  95.103  43.624  0.00  0.00           H
ATOM   1765  HB3 ARG X 110      31.926  96.705  42.979  0.00  0.00           H
ATOM   1766  HG2 ARG X 110      31.794  97.597  45.312  0.00  0.00           H
ATOM   1767  HG3 ARG X 110      32.166  95.979  45.941  0.00  0.00           H
ATOM   1768  HD2 ARG X 110      34.318  95.985  44.703  0.00  0.00           H
ATOM   1769  HD3 ARG X 110      33.906  97.548  44.015  0.00  0.00           H
ATOM   1770  HE  ARG X 110      34.668  98.607  45.907  0.00  0.00           H
ATOM   1771 HH11 ARG X 110      34.340  95.204  46.757  0.00  0.00           H
ATOM   1772 HH12 ARG X 110      35.048  95.482  48.344  0.00  0.00           H
ATOM   1773 HH21 ARG X 110      35.703  98.787  47.893  0.00  0.00           H
ATOM   1774 HH22 ARG X 110      35.920  97.358  48.855  0.00  0.00           H
ATOM   1775  N   LEU X 111      29.373  95.383  46.115  0.00  0.00           N
ATOM   1776  CA  LEU X 111      28.942  94.603  47.280  0.00  0.00           C
ATOM   1777  CB  LEU X 111      29.036  95.470  48.549  0.00  0.00           C
ATOM   1778  CG  LEU X 111      30.476  95.845  48.958  0.00  0.00           C
ATOM   1779  CD1 LEU X 111      30.423  96.850  50.104  0.00  0.00           C
ATOM   1780  CD2 LEU X 111      31.301  94.641  49.419  0.00  0.00           C
ATOM   1781  C   LEU X 111      27.539  94.005  47.088  0.00  0.00           C
ATOM   1782  O   LEU X 111      27.352  92.817  47.352  0.00  0.00           O
ATOM   1783  H   LEU X 111      29.365  96.394  46.173  0.00  0.00           H
ATOM   1784  HA  LEU X 111      29.611  93.750  47.399  0.00  0.00           H
ATOM   1785  HB2 LEU X 111      28.462  96.384  48.385  0.00  0.00           H
ATOM   1786  HB3 LEU X 111      28.573  94.930  49.377  0.00  0.00           H
ATOM   1787  HG  LEU X 111      30.987  96.314  48.118  0.00  0.00           H
ATOM   1788 HD11 LEU X 111      29.939  96.411  50.976  0.00  0.00           H
ATOM   1789 HD12 LEU X 111      31.430  97.164  50.373  0.00  0.00           H
ATOM   1790 HD13 LEU X 111      29.867  97.725  49.776  0.00  0.00           H
ATOM   1791 HD21 LEU X 111      31.437  93.936  48.600  0.00  0.00           H
ATOM   1792 HD22 LEU X 111      32.285  94.973  49.750  0.00  0.00           H
ATOM   1793 HD23 LEU X 111      30.803  94.135  50.248  0.00  0.00           H
ATOM   1794  N   LEU X 112      26.577  94.780  46.567  0.00  0.00           N
ATOM   1795  CA  LEU X 112      25.211  94.306  46.295  0.00  0.00           C
ATOM   1796  CB  LEU X 112      24.401  95.423  45.602  0.00  0.00           C
ATOM   1797  CG  LEU X 112      23.843  96.519  46.529  0.00  0.00           C
ATOM   1798  CD1 LEU X 112      23.171  97.588  45.669  0.00  0.00           C
ATOM   1799  CD2 LEU X 112      22.792  95.987  47.508  0.00  0.00           C
ATOM   1800  C   LEU X 112      25.208  93.043  45.422  0.00  0.00           C
ATOM   1801  O   LEU X 112      24.585  92.042  45.781  0.00  0.00           O
ATOM   1802  H   LEU X 112      26.796  95.750  46.355  0.00  0.00           H
ATOM   1803  HA  LEU X 112      24.735  94.031  47.236  0.00  0.00           H
ATOM   1804  HB2 LEU X 112      25.032  95.889  44.843  0.00  0.00           H
ATOM   1805  HB3 LEU X 112      23.559  94.975  45.076  0.00  0.00           H
ATOM   1806  HG  LEU X 112      24.651  96.975  47.098  0.00  0.00           H
ATOM   1807 HD11 LEU X 112      22.350  97.156  45.097  0.00  0.00           H
ATOM   1808 HD12 LEU X 112      22.783  98.387  46.299  0.00  0.00           H
ATOM   1809 HD13 LEU X 112      23.900  98.022  44.984  0.00  0.00           H
ATOM   1810 HD21 LEU X 112      23.251  95.291  48.206  0.00  0.00           H
ATOM   1811 HD22 LEU X 112      22.374  96.815  48.079  0.00  0.00           H
ATOM   1812 HD23 LEU X 112      21.992  95.485  46.966  0.00  0.00           H
ATOM   1813  N   ARG X 113      25.946  93.067  44.306  0.00  0.00           N
ATOM   1814  CA  ARG X 113      25.970  91.956  43.344  0.00  0.00           C
ATOM   1815  CB  ARG X 113      26.447  92.461  41.975  0.00  0.00           C
ATOM   1816  CG  ARG X 113      27.932  92.843  41.954  0.00  0.00           C
ATOM   1817  CD  ARG X 113      28.310  93.561  40.656  0.00  0.00           C
ATOM   1818  NE  ARG X 113      28.224  92.642  39.510  0.00  0.00           N
ATOM   1819  CZ  ARG X 113      27.498  92.752  38.418  0.00  0.00           C
ATOM   1820  NH1 ARG X 113      26.760  93.783  38.133  0.00  0.00           N
ATOM   1821  NH2 ARG X 113      27.537  91.790  37.558  0.00  0.00           N
ATOM   1822  C   ARG X 113      26.718  90.717  43.841  0.00  0.00           C
ATOM   1823  O   ARG X 113      26.286  89.610  43.540  0.00  0.00           O
ATOM   1824  H   ARG X 113      26.423  93.930  44.072  0.00  0.00           H
ATOM   1825  HA  ARG X 113      24.941  91.617  43.206  0.00  0.00           H
ATOM   1826  HB2 ARG X 113      26.271  91.684  41.232  0.00  0.00           H
ATOM   1827  HB3 ARG X 113      25.848  93.329  41.697  0.00  0.00           H
ATOM   1828  HG2 ARG X 113      28.156  93.495  42.791  0.00  0.00           H
ATOM   1829  HG3 ARG X 113      28.528  91.940  42.059  0.00  0.00           H
ATOM   1830  HD2 ARG X 113      27.657  94.427  40.525  0.00  0.00           H
ATOM   1831  HD3 ARG X 113      29.336  93.921  40.742  0.00  0.00           H
ATOM   1832  HE  ARG X 113      28.817  91.822  39.526  0.00  0.00           H
ATOM   1833 HH11 ARG X 113      26.716  94.567  38.755  0.00  0.00           H
ATOM   1834 HH12 ARG X 113      26.363  93.853  37.194  0.00  0.00           H
ATOM   1835 HH21 ARG X 113      28.217  91.054  37.695  0.00  0.00           H
ATOM   1836 HH22 ARG X 113      27.194  92.015  36.623  0.00  0.00           H
ATOM   1837  N   GLN X 114      27.766  90.860  44.661  0.00  0.00           N
ATOM   1838  CA  GLN X 114      28.445  89.697  45.259  0.00  0.00           C
ATOM   1839  CB  GLN X 114      29.790  90.124  45.871  0.00  0.00           C
ATOM   1840  CG  GLN X 114      30.763  88.936  45.967  0.00  0.00           C
ATOM   1841  CD  GLN X 114      32.067  89.320  46.654  0.00  0.00           C
ATOM   1842  OE1 GLN X 114      33.100  89.526  46.035  0.00  0.00           O
ATOM   1843  NE2 GLN X 114      32.064  89.436  47.961  0.00  0.00           N
ATOM   1844  C   GLN X 114      27.547  88.971  46.286  0.00  0.00           C
ATOM   1845  O   GLN X 114      27.606  87.745  46.405  0.00  0.00           O
ATOM   1846  H   GLN X 114      28.080  91.790  44.904  0.00  0.00           H
ATOM   1847  HA  GLN X 114      28.651  88.987  44.455  0.00  0.00           H
ATOM   1848  HB2 GLN X 114      30.253  90.887  45.247  0.00  0.00           H
ATOM   1849  HB3 GLN X 114      29.619  90.554  46.860  0.00  0.00           H
ATOM   1850  HG2 GLN X 114      30.302  88.126  46.532  0.00  0.00           H
ATOM   1851  HG3 GLN X 114      30.988  88.570  44.964  0.00  0.00           H
ATOM   1852 HE21 GLN X 114      32.922  89.684  48.415  0.00  0.00           H
ATOM   1853 HE22 GLN X 114      31.203  89.246  48.469  0.00  0.00           H
ATOM   1854  N   HIE X 115      26.650  89.710  46.954  0.00  0.00           N
ATOM   1855  CA  HIE X 115      25.572  89.173  47.801  0.00  0.00           C
ATOM   1856  CB  HIE X 115      25.289  90.158  48.946  0.00  0.00           C
ATOM   1857  CG  HIE X 115      26.375  90.172  49.994  0.00  0.00           C
ATOM   1858  ND1 HIE X 115      26.659  89.114  50.859  0.00  0.00           N
ATOM   1859  CE1 HIE X 115      27.688  89.520  51.621  0.00  0.00           C
ATOM   1860  NE2 HIE X 115      28.079  90.754  51.256  0.00  0.00           N
ATOM   1861  CD2 HIE X 115      27.258  91.183  50.236  0.00  0.00           C
ATOM   1862  C   HIE X 115      24.293  88.778  47.030  0.00  0.00           C
ATOM   1863  O   HIE X 115      23.310  88.373  47.654  0.00  0.00           O
ATOM   1864  H   HIE X 115      26.693  90.718  46.844  0.00  0.00           H
ATOM   1865  HA  HIE X 115      25.926  88.248  48.258  0.00  0.00           H
ATOM   1866  HB2 HIE X 115      25.146  91.163  48.545  0.00  0.00           H
ATOM   1867  HB3 HIE X 115      24.368  89.864  49.447  0.00  0.00           H
ATOM   1868  HD2 HIE X 115      27.310  92.126  49.712  0.00  0.00           H
ATOM   1869  HE2 HIE X 115      28.903  91.240  51.614  0.00  0.00           H
ATOM   1870  HE1 HIE X 115      28.170  88.915  52.380  0.00  0.00           H
ATOM   1871  N   GLY X 116      24.304  88.849  45.692  0.00  0.00           N
ATOM   1872  CA  GLY X 116      23.264  88.323  44.799  0.00  0.00           C
ATOM   1873  C   GLY X 116      22.310  89.353  44.173  0.00  0.00           C
ATOM   1874  O   GLY X 116      21.549  88.993  43.276  0.00  0.00           O
ATOM   1875  H   GLY X 116      25.148  89.186  45.247  0.00  0.00           H
ATOM   1876  HA2 GLY X 116      23.754  87.786  43.987  0.00  0.00           H
ATOM   1877  HA3 GLY X 116      22.654  87.601  45.343  0.00  0.00           H
ATOM   1878  N   ILE X 117      22.327  90.624  44.586  0.00  0.00           N
ATOM   1879  CA  ILE X 117      21.362  91.632  44.113  0.00  0.00           C
ATOM   1880  CB  ILE X 117      21.228  92.801  45.122  0.00  0.00           C
ATOM   1881  CG2 ILE X 117      20.411  93.961  44.515  0.00  0.00           C
ATOM   1882  CG1 ILE X 117      20.544  92.415  46.457  0.00  0.00           C
ATOM   1883  CD1 ILE X 117      21.304  91.432  47.358  0.00  0.00           C
ATOM   1884  C   ILE X 117      21.754  92.101  42.701  0.00  0.00           C
ATOM   1885  O   ILE X 117      22.840  92.647  42.498  0.00  0.00           O
ATOM   1886  H   ILE X 117      23.032  90.909  45.258  0.00  0.00           H
ATOM   1887  HA  ILE X 117      20.381  91.159  44.038  0.00  0.00           H
ATOM   1888  HB  ILE X 117      22.221  93.182  45.349  0.00  0.00           H
ATOM   1889 HG12 ILE X 117      20.399  93.324  47.044  0.00  0.00           H
ATOM   1890 HG13 ILE X 117      19.559  91.998  46.249  0.00  0.00           H
ATOM   1891 HG21 ILE X 117      19.438  93.603  44.176  0.00  0.00           H
ATOM   1892 HG22 ILE X 117      20.259  94.747  45.255  0.00  0.00           H
ATOM   1893 HG23 ILE X 117      20.941  94.406  43.674  0.00  0.00           H
ATOM   1894 HD11 ILE X 117      22.343  91.745  47.463  0.00  0.00           H
ATOM   1895 HD12 ILE X 117      20.836  91.416  48.342  0.00  0.00           H
ATOM   1896 HD13 ILE X 117      21.258  90.424  46.948  0.00  0.00           H
ATOM   1897  N   LYS X 118      20.858  91.938  41.718  0.00  0.00           N
ATOM   1898  CA  LYS X 118      21.105  92.214  40.287  0.00  0.00           C
ATOM   1899  CB  LYS X 118      20.270  91.241  39.433  0.00  0.00           C
ATOM   1900  CG  LYS X 118      20.800  91.099  37.996  0.00  0.00           C
ATOM   1901  CD  LYS X 118      20.081  89.958  37.266  0.00  0.00           C
ATOM   1902  CE  LYS X 118      20.624  89.791  35.844  0.00  0.00           C
ATOM   1903  NZ  LYS X 118      19.958  88.669  35.147  0.00  0.00           N
ATOM   1904  C   LYS X 118      20.937  93.701  39.927  0.00  0.00           C
ATOM   1905  O   LYS X 118      20.154  94.074  39.051  0.00  0.00           O
ATOM   1906  H   LYS X 118      19.957  91.542  41.973  0.00  0.00           H
ATOM   1907  HA  LYS X 118      22.154  91.988  40.093  0.00  0.00           H
ATOM   1908  HB2 LYS X 118      20.297  90.256  39.904  0.00  0.00           H
ATOM   1909  HB3 LYS X 118      19.235  91.581  39.406  0.00  0.00           H
ATOM   1910  HG2 LYS X 118      20.647  92.029  37.449  0.00  0.00           H
ATOM   1911  HG3 LYS X 118      21.868  90.882  38.026  0.00  0.00           H
ATOM   1912  HD2 LYS X 118      20.239  89.031  37.820  0.00  0.00           H
ATOM   1913  HD3 LYS X 118      19.011  90.167  37.226  0.00  0.00           H
ATOM   1914  HE2 LYS X 118      20.475  90.720  35.290  0.00  0.00           H
ATOM   1915  HE3 LYS X 118      21.698  89.596  35.902  0.00  0.00           H
ATOM   1916  HZ1 LYS X 118      20.340  88.515  34.215  0.00  0.00           H
ATOM   1917  HZ2 LYS X 118      20.091  87.803  35.663  0.00  0.00           H
ATOM   1918  HZ3 LYS X 118      18.965  88.838  35.007  0.00  0.00           H
ATOM   1919  N   ILE X 119      21.682  94.548  40.637  0.00  0.00           N
ATOM   1920  CA  ILE X 119      21.768  96.006  40.459  0.00  0.00           C
ATOM   1921  CB  ILE X 119      22.721  96.582  41.545  0.00  0.00           C
ATOM   1922  CG2 ILE X 119      24.135  95.973  41.486  0.00  0.00           C
ATOM   1923  CG1 ILE X 119      22.823  98.123  41.536  0.00  0.00           C
ATOM   1924  CD1 ILE X 119      21.582  98.798  42.130  0.00  0.00           C
ATOM   1925  C   ILE X 119      22.172  96.372  39.013  0.00  0.00           C
ATOM   1926  O   ILE X 119      23.098  95.778  38.455  0.00  0.00           O
ATOM   1927  H   ILE X 119      22.291  94.124  41.326  0.00  0.00           H
ATOM   1928  HA  ILE X 119      20.773  96.414  40.634  0.00  0.00           H
ATOM   1929  HB  ILE X 119      22.312  96.297  42.517  0.00  0.00           H
ATOM   1930 HG12 ILE X 119      23.677  98.435  42.139  0.00  0.00           H
ATOM   1931 HG13 ILE X 119      22.985  98.484  40.520  0.00  0.00           H
ATOM   1932 HG21 ILE X 119      24.751  96.379  42.288  0.00  0.00           H
ATOM   1933 HG22 ILE X 119      24.092  94.894  41.617  0.00  0.00           H
ATOM   1934 HG23 ILE X 119      24.607  96.194  40.532  0.00  0.00           H
ATOM   1935 HD11 ILE X 119      21.658  99.878  42.000  0.00  0.00           H
ATOM   1936 HD12 ILE X 119      20.683  98.439  41.639  0.00  0.00           H
ATOM   1937 HD13 ILE X 119      21.514  98.575  43.194  0.00  0.00           H
ATOM   1938  N   SER X 120      21.470  97.325  38.387  0.00  0.00           N
ATOM   1939  CA  SER X 120      21.683  97.702  36.975  0.00  0.00           C
ATOM   1940  CB  SER X 120      20.367  98.144  36.313  0.00  0.00           C
ATOM   1941  OG  SER X 120      19.286  97.275  36.615  0.00  0.00           O
ATOM   1942  C   SER X 120      22.750  98.798  36.809  0.00  0.00           C
ATOM   1943  O   SER X 120      22.876  99.679  37.662  0.00  0.00           O
ATOM   1944  H   SER X 120      20.696  97.765  38.873  0.00  0.00           H
ATOM   1945  HA  SER X 120      22.027  96.821  36.433  0.00  0.00           H
ATOM   1946  HB2 SER X 120      20.111  99.148  36.657  0.00  0.00           H
ATOM   1947  HB3 SER X 120      20.507  98.175  35.231  0.00  0.00           H
ATOM   1948  HG  SER X 120      19.552  96.356  36.403  0.00  0.00           H
ATOM   1949  N   CYS X 121      23.488  98.797  35.693  0.00  0.00           N
ATOM   1950  CA  CYS X 121      24.553  99.769  35.382  0.00  0.00           C
ATOM   1951  CB  CYS X 121      25.442  99.218  34.256  0.00  0.00           C
ATOM   1952  SG  CYS X 121      26.474  97.862  34.869  0.00  0.00           S
ATOM   1953  C   CYS X 121      24.078 101.196  35.028  0.00  0.00           C
ATOM   1954  O   CYS X 121      24.910 102.060  34.759  0.00  0.00           O
ATOM   1955  H   CYS X 121      23.346  98.042  35.030  0.00  0.00           H
ATOM   1956  HA  CYS X 121      25.173  99.882  36.273  0.00  0.00           H
ATOM   1957  HB2 CYS X 121      24.828  98.883  33.419  0.00  0.00           H
ATOM   1958  HB3 CYS X 121      26.100 100.010  33.892  0.00  0.00           H
ATOM   1959  HG  CYS X 121      25.473  96.992  35.068  0.00  0.00           H
ATOM   1960  N   ASP X 122      22.773 101.476  35.057  0.00  0.00           N
ATOM   1961  CA  ASP X 122      22.150 102.758  34.680  0.00  0.00           C
ATOM   1962  CB  ASP X 122      20.642 102.641  34.962  0.00  0.00           C
ATOM   1963  CG  ASP X 122      19.934 101.645  34.039  0.00  0.00           C
ATOM   1964  OD1 ASP X 122      18.996 102.050  33.317  0.00  0.00           O
ATOM   1965  OD2 ASP X 122      20.295 100.449  33.980  0.00  0.00           O
ATOM   1966  C   ASP X 122      22.722 103.995  35.411  0.00  0.00           C
ATOM   1967  O   ASP X 122      22.638 105.120  34.908  0.00  0.00           O
ATOM   1968  H   ASP X 122      22.141 100.702  35.209  0.00  0.00           H
ATOM   1969  HA  ASP X 122      22.297 102.922  33.612  0.00  0.00           H
ATOM   1970  HB2 ASP X 122      20.487 102.342  36.000  0.00  0.00           H
ATOM   1971  HB3 ASP X 122      20.185 103.624  34.827  0.00  0.00           H
ATOM   1972  N   VAL X 123      23.342 103.784  36.575  0.00  0.00           N
ATOM   1973  CA  VAL X 123      24.056 104.785  37.390  0.00  0.00           C
ATOM   1974  CB  VAL X 123      24.207 104.286  38.844  0.00  0.00           C
ATOM   1975  CG1 VAL X 123      22.848 104.242  39.553  0.00  0.00           C
ATOM   1976  CG2 VAL X 123      24.862 102.897  38.935  0.00  0.00           C
ATOM   1977  C   VAL X 123      25.433 105.198  36.842  0.00  0.00           C
ATOM   1978  O   VAL X 123      26.005 106.169  37.334  0.00  0.00           O
ATOM   1979  H   VAL X 123      23.353 102.830  36.906  0.00  0.00           H
ATOM   1980  HA  VAL X 123      23.457 105.696  37.413  0.00  0.00           H
ATOM   1981  HB  VAL X 123      24.830 104.992  39.394  0.00  0.00           H
ATOM   1982 HG11 VAL X 123      22.181 103.536  39.060  0.00  0.00           H
ATOM   1983 HG12 VAL X 123      22.984 103.936  40.591  0.00  0.00           H
ATOM   1984 HG13 VAL X 123      22.393 105.233  39.539  0.00  0.00           H
ATOM   1985 HG21 VAL X 123      25.845 102.913  38.461  0.00  0.00           H
ATOM   1986 HG22 VAL X 123      24.989 102.620  39.981  0.00  0.00           H
ATOM   1987 HG23 VAL X 123      24.243 102.137  38.459  0.00  0.00           H
ATOM   1988  N   PHE X 124      25.984 104.494  35.843  0.00  0.00           N
ATOM   1989  CA  PHE X 124      27.323 104.766  35.296  0.00  0.00           C
ATOM   1990  CB  PHE X 124      28.078 103.451  35.050  0.00  0.00           C
ATOM   1991  CG  PHE X 124      28.401 102.667  36.311  0.00  0.00           C
ATOM   1992  CD1 PHE X 124      29.243 103.220  37.296  0.00  0.00           C
ATOM   1993  CE1 PHE X 124      29.548 102.490  38.459  0.00  0.00           C
ATOM   1994  CZ  PHE X 124      29.017 101.201  38.640  0.00  0.00           C
ATOM   1995  CE2 PHE X 124      28.187 100.642  37.654  0.00  0.00           C
ATOM   1996  CD2 PHE X 124      27.882 101.372  36.492  0.00  0.00           C
ATOM   1997  C   PHE X 124      27.340 105.665  34.049  0.00  0.00           C
ATOM   1998  O   PHE X 124      28.391 106.207  33.705  0.00  0.00           O
ATOM   1999  H   PHE X 124      25.486 103.681  35.494  0.00  0.00           H
ATOM   2000  HA  PHE X 124      27.886 105.301  36.050  0.00  0.00           H
ATOM   2001  HB2 PHE X 124      27.500 102.831  34.362  0.00  0.00           H
ATOM   2002  HB3 PHE X 124      29.025 103.680  34.560  0.00  0.00           H
ATOM   2003  HD1 PHE X 124      29.666 104.205  37.161  0.00  0.00           H
ATOM   2004  HD2 PHE X 124      27.255 100.932  35.733  0.00  0.00           H
ATOM   2005  HE1 PHE X 124      30.201 102.915  39.209  0.00  0.00           H
ATOM   2006  HE2 PHE X 124      27.792  99.645  37.783  0.00  0.00           H
ATOM   2007  HZ  PHE X 124      29.256 100.636  39.529  0.00  0.00           H
ATOM   2008  N   GLU X 125      26.202 105.868  33.378  0.00  0.00           N
ATOM   2009  CA  GLU X 125      26.128 106.597  32.097  0.00  0.00           C
ATOM   2010  CB  GLU X 125      24.691 106.543  31.544  0.00  0.00           C
ATOM   2011  CG  GLU X 125      24.150 105.109  31.408  0.00  0.00           C
ATOM   2012  CD  GLU X 125      22.864 105.077  30.576  0.00  0.00           C
ATOM   2013  OE1 GLU X 125      22.962 104.988  29.330  0.00  0.00           O
ATOM   2014  OE2 GLU X 125      21.744 105.164  31.138  0.00  0.00           O
ATOM   2015  C   GLU X 125      26.609 108.058  32.219  0.00  0.00           C
ATOM   2016  O   GLU X 125      27.319 108.565  31.344  0.00  0.00           O
ATOM   2017  H   GLU X 125      25.360 105.431  33.728  0.00  0.00           H
ATOM   2018  HA  GLU X 125      26.784 106.105  31.376  0.00  0.00           H
ATOM   2019  HB2 GLU X 125      24.026 107.112  32.194  0.00  0.00           H
ATOM   2020  HB3 GLU X 125      24.693 107.014  30.560  0.00  0.00           H
ATOM   2021  HG2 GLU X 125      24.906 104.488  30.922  0.00  0.00           H
ATOM   2022  HG3 GLU X 125      23.958 104.694  32.400  0.00  0.00           H
ATOM   2023  N   LYS X 126      26.313 108.703  33.356  0.00  0.00           N
ATOM   2024  CA  LYS X 126      26.765 110.061  33.726  0.00  0.00           C
ATOM   2025  CB  LYS X 126      25.917 110.544  34.912  0.00  0.00           C
ATOM   2026  CG  LYS X 126      26.152 109.745  36.209  0.00  0.00           C
ATOM   2027  CD  LYS X 126      25.045 110.048  37.223  0.00  0.00           C
ATOM   2028  CE  LYS X 126      25.177 109.182  38.481  0.00  0.00           C
ATOM   2029  NZ  LYS X 126      23.989 109.327  39.352  0.00  0.00           N
ATOM   2030  C   LYS X 126      28.271 110.209  34.008  0.00  0.00           C
ATOM   2031  O   LYS X 126      28.762 111.328  34.158  0.00  0.00           O
ATOM   2032  H   LYS X 126      25.697 108.221  34.007  0.00  0.00           H
ATOM   2033  HA  LYS X 126      26.562 110.723  32.883  0.00  0.00           H
ATOM   2034  HB2 LYS X 126      26.140 111.594  35.098  0.00  0.00           H
ATOM   2035  HB3 LYS X 126      24.865 110.474  34.628  0.00  0.00           H
ATOM   2036  HG2 LYS X 126      26.146 108.676  35.997  0.00  0.00           H
ATOM   2037  HG3 LYS X 126      27.122 110.010  36.631  0.00  0.00           H
ATOM   2038  HD2 LYS X 126      25.081 111.102  37.501  0.00  0.00           H
ATOM   2039  HD3 LYS X 126      24.084 109.855  36.752  0.00  0.00           H
ATOM   2040  HE2 LYS X 126      25.301 108.136  38.191  0.00  0.00           H
ATOM   2041  HE3 LYS X 126      26.070 109.500  39.025  0.00  0.00           H
ATOM   2042  HZ1 LYS X 126      23.199 108.781  39.024  0.00  0.00           H
ATOM   2043  HZ2 LYS X 126      24.183 109.054  40.314  0.00  0.00           H
ATOM   2044  HZ3 LYS X 126      23.677 110.295  39.364  0.00  0.00           H
ATOM   2045  N   PHE X 127      29.014 109.103  34.066  0.00  0.00           N
ATOM   2046  CA  PHE X 127      30.473 109.076  34.249  0.00  0.00           C
ATOM   2047  CB  PHE X 127      30.797 108.231  35.493  0.00  0.00           C
ATOM   2048  CG  PHE X 127      30.073 108.637  36.773  0.00  0.00           C
ATOM   2049  CD1 PHE X 127      30.366 109.854  37.419  0.00  0.00           C
ATOM   2050  CE1 PHE X 127      29.722 110.187  38.628  0.00  0.00           C
ATOM   2051  CZ  PHE X 127      28.787 109.309  39.202  0.00  0.00           C
ATOM   2052  CE2 PHE X 127      28.487 108.098  38.558  0.00  0.00           C
ATOM   2053  CD2 PHE X 127      29.126 107.771  37.350  0.00  0.00           C
ATOM   2054  C   PHE X 127      31.225 108.591  32.988  0.00  0.00           C
ATOM   2055  O   PHE X 127      32.461 108.574  32.960  0.00  0.00           O
ATOM   2056  H   PHE X 127      28.539 108.214  33.965  0.00  0.00           H
ATOM   2057  HA  PHE X 127      30.832 110.088  34.443  0.00  0.00           H
ATOM   2058  HB2 PHE X 127      30.565 107.188  35.270  0.00  0.00           H
ATOM   2059  HB3 PHE X 127      31.867 108.283  35.684  0.00  0.00           H
ATOM   2060  HD1 PHE X 127      31.099 110.528  36.999  0.00  0.00           H
ATOM   2061  HD2 PHE X 127      28.906 106.833  36.876  0.00  0.00           H
ATOM   2062  HE1 PHE X 127      29.964 111.110  39.135  0.00  0.00           H
ATOM   2063  HE2 PHE X 127      27.773 107.411  38.990  0.00  0.00           H
ATOM   2064  HZ  PHE X 127      28.311 109.559  40.142  0.00  0.00           H
ATOM   2065  N   LYS X 128      30.494 108.208  31.927  0.00  0.00           N
ATOM   2066  CA  LYS X 128      31.030 107.667  30.668  0.00  0.00           C
ATOM   2067  CB  LYS X 128      30.489 106.237  30.460  0.00  0.00           C
ATOM   2068  CG  LYS X 128      31.487 105.379  29.669  0.00  0.00           C
ATOM   2069  CD  LYS X 128      31.152 103.883  29.678  0.00  0.00           C
ATOM   2070  CE  LYS X 128      32.422 103.125  29.278  0.00  0.00           C
ATOM   2071  NZ  LYS X 128      32.198 101.670  29.170  0.00  0.00           N
ATOM   2072  C   LYS X 128      30.766 108.595  29.481  0.00  0.00           C
ATOM   2073  O   LYS X 128      29.803 109.363  29.483  0.00  0.00           O
ATOM   2074  H   LYS X 128      29.485 108.293  31.996  0.00  0.00           H
ATOM   2075  HA  LYS X 128      32.111 107.610  30.765  0.00  0.00           H
ATOM   2076  HB2 LYS X 128      30.341 105.770  31.436  0.00  0.00           H
ATOM   2077  HB3 LYS X 128      29.526 106.267  29.948  0.00  0.00           H
ATOM   2078  HG2 LYS X 128      31.535 105.728  28.637  0.00  0.00           H
ATOM   2079  HG3 LYS X 128      32.471 105.505  30.118  0.00  0.00           H
ATOM   2080  HD2 LYS X 128      30.843 103.567  30.675  0.00  0.00           H
ATOM   2081  HD3 LYS X 128      30.345 103.684  28.969  0.00  0.00           H
ATOM   2082  HE2 LYS X 128      32.751 103.514  28.313  0.00  0.00           H
ATOM   2083  HE3 LYS X 128      33.206 103.326  30.014  0.00  0.00           H
ATOM   2084  HZ1 LYS X 128      33.028 101.163  28.869  0.00  0.00           H
ATOM   2085  HZ2 LYS X 128      31.919 101.262  30.057  0.00  0.00           H
ATOM   2086  HZ3 LYS X 128      31.487 101.468  28.470  0.00  0.00           H
ATOM   2087  N   ASP X 129      31.639 108.550  28.477  0.00  0.00           N
ATOM   2088  CA  ASP X 129      31.520 109.368  27.267  0.00  0.00           C
ATOM   2089  CB  ASP X 129      32.896 109.425  26.570  0.00  0.00           C
ATOM   2090  CG  ASP X 129      33.106 110.734  25.803  0.00  0.00           C
ATOM   2091  OD1 ASP X 129      33.787 111.647  26.323  0.00  0.00           O
ATOM   2092  OD2 ASP X 129      32.564 110.908  24.688  0.00  0.00           O
ATOM   2093  C   ASP X 129      30.383 108.874  26.340  0.00  0.00           C
ATOM   2094  O   ASP X 129      29.678 107.908  26.630  0.00  0.00           O
ATOM   2095  H   ASP X 129      32.394 107.873  28.511  0.00  0.00           H
ATOM   2096  HA  ASP X 129      31.264 110.379  27.575  0.00  0.00           H
ATOM   2097  HB2 ASP X 129      33.684 109.358  27.323  0.00  0.00           H
ATOM   2098  HB3 ASP X 129      33.006 108.574  25.896  0.00  0.00           H
ATOM   2099  N   ASP X 130      30.237 109.495  25.171  0.00  0.00           N
ATOM   2100  CA  ASP X 130      29.378 109.038  24.071  0.00  0.00           C
ATOM   2101  CB  ASP X 130      29.107 110.230  23.142  0.00  0.00           C
ATOM   2102  CG  ASP X 130      28.406 111.367  23.884  0.00  0.00           C
ATOM   2103  OD1 ASP X 130      29.047 112.412  24.163  0.00  0.00           O
ATOM   2104  OD2 ASP X 130      27.210 111.224  24.224  0.00  0.00           O
ATOM   2105  C   ASP X 130      29.969 107.816  23.324  0.00  0.00           C
ATOM   2106  O   ASP X 130      29.466 107.390  22.280  0.00  0.00           O
ATOM   2107  H   ASP X 130      30.886 110.246  24.961  0.00  0.00           H
ATOM   2108  HA  ASP X 130      28.425 108.716  24.492  0.00  0.00           H
ATOM   2109  HB2 ASP X 130      30.050 110.589  22.728  0.00  0.00           H
ATOM   2110  HB3 ASP X 130      28.475 109.910  22.316  0.00  0.00           H
ATOM   2111  N   ASP X 131      31.039 107.231  23.861  0.00  0.00           N
ATOM   2112  CA  ASP X 131      31.707 106.018  23.397  0.00  0.00           C
ATOM   2113  CB  ASP X 131      32.790 106.405  22.375  0.00  0.00           C
ATOM   2114  CG  ASP X 131      33.957 107.187  22.970  0.00  0.00           C
ATOM   2115  OD1 ASP X 131      34.128 108.374  22.601  0.00  0.00           O
ATOM   2116  OD2 ASP X 131      34.775 106.587  23.706  0.00  0.00           O
ATOM   2117  C   ASP X 131      32.242 105.193  24.586  0.00  0.00           C
ATOM   2118  O   ASP X 131      31.943 105.490  25.746  0.00  0.00           O
ATOM   2119  H   ASP X 131      31.349 107.592  24.752  0.00  0.00           H
ATOM   2120  HA  ASP X 131      30.977 105.388  22.891  0.00  0.00           H
ATOM   2121  HB2 ASP X 131      33.189 105.504  21.916  0.00  0.00           H
ATOM   2122  HB3 ASP X 131      32.331 106.991  21.577  0.00  0.00           H
ATOM   2123  N   GLY X 132      32.994 104.125  24.320  0.00  0.00           N
ATOM   2124  CA  GLY X 132      33.441 103.164  25.333  0.00  0.00           C
ATOM   2125  C   GLY X 132      34.386 103.686  26.431  0.00  0.00           C
ATOM   2126  O   GLY X 132      34.710 102.906  27.329  0.00  0.00           O
ATOM   2127  H   GLY X 132      33.155 103.891  23.346  0.00  0.00           H
ATOM   2128  HA2 GLY X 132      32.560 102.753  25.826  0.00  0.00           H
ATOM   2129  HA3 GLY X 132      33.943 102.341  24.826  0.00  0.00           H
ATOM   2130  N   LYS X 133      34.840 104.948  26.419  0.00  0.00           N
ATOM   2131  CA  LYS X 133      35.771 105.496  27.431  0.00  0.00           C
ATOM   2132  CB  LYS X 133      36.766 106.469  26.771  0.00  0.00           C
ATOM   2133  CG  LYS X 133      37.584 105.890  25.601  0.00  0.00           C
ATOM   2134  CD  LYS X 133      38.386 104.617  25.878  0.00  0.00           C
ATOM   2135  CE  LYS X 133      39.508 104.854  26.887  0.00  0.00           C
ATOM   2136  NZ  LYS X 133      40.237 103.601  27.173  0.00  0.00           N
ATOM   2137  C   LYS X 133      35.065 106.161  28.627  0.00  0.00           C
ATOM   2138  O   LYS X 133      34.071 106.865  28.459  0.00  0.00           O
ATOM   2139  H   LYS X 133      34.529 105.561  25.670  0.00  0.00           H
ATOM   2140  HA  LYS X 133      36.351 104.673  27.839  0.00  0.00           H
ATOM   2141  HB2 LYS X 133      36.213 107.335  26.400  0.00  0.00           H
ATOM   2142  HB3 LYS X 133      37.458 106.832  27.530  0.00  0.00           H
ATOM   2143  HG2 LYS X 133      36.909 105.669  24.778  0.00  0.00           H
ATOM   2144  HG3 LYS X 133      38.280 106.660  25.265  0.00  0.00           H
ATOM   2145  HD2 LYS X 133      37.720 103.832  26.232  0.00  0.00           H
ATOM   2146  HD3 LYS X 133      38.825 104.288  24.937  0.00  0.00           H
ATOM   2147  HE2 LYS X 133      40.194 105.610  26.498  0.00  0.00           H
ATOM   2148  HE3 LYS X 133      39.069 105.235  27.809  0.00  0.00           H
ATOM   2149  HZ1 LYS X 133      39.575 102.911  27.530  0.00  0.00           H
ATOM   2150  HZ2 LYS X 133      40.703 103.260  26.335  0.00  0.00           H
ATOM   2151  HZ3 LYS X 133      40.917 103.756  27.912  0.00  0.00           H
ATOM   2152  N   PHE X 134      35.610 106.002  29.840  0.00  0.00           N
ATOM   2153  CA  PHE X 134      35.232 106.838  30.997  0.00  0.00           C
ATOM   2154  CB  PHE X 134      35.562 106.150  32.337  0.00  0.00           C
ATOM   2155  CG  PHE X 134      34.679 104.966  32.704  0.00  0.00           C
ATOM   2156  CD1 PHE X 134      33.276 105.093  32.722  0.00  0.00           C
ATOM   2157  CE1 PHE X 134      32.461 103.984  33.013  0.00  0.00           C
ATOM   2158  CZ  PHE X 134      33.045 102.737  33.288  0.00  0.00           C
ATOM   2159  CE2 PHE X 134      34.445 102.618  33.337  0.00  0.00           C
ATOM   2160  CD2 PHE X 134      35.257 103.737  33.076  0.00  0.00           C
ATOM   2161  C   PHE X 134      35.866 108.239  30.903  0.00  0.00           C
ATOM   2162  O   PHE X 134      36.894 108.415  30.240  0.00  0.00           O
ATOM   2163  H   PHE X 134      36.419 105.397  29.923  0.00  0.00           H
ATOM   2164  HA  PHE X 134      34.156 106.995  30.972  0.00  0.00           H
ATOM   2165  HB2 PHE X 134      36.607 105.839  32.323  0.00  0.00           H
ATOM   2166  HB3 PHE X 134      35.455 106.882  33.137  0.00  0.00           H
ATOM   2167  HD1 PHE X 134      32.815 106.048  32.522  0.00  0.00           H
ATOM   2168  HD2 PHE X 134      36.330 103.649  33.155  0.00  0.00           H
ATOM   2169  HE1 PHE X 134      31.385 104.092  33.034  0.00  0.00           H
ATOM   2170  HE2 PHE X 134      34.894 101.670  33.595  0.00  0.00           H
ATOM   2171  HZ  PHE X 134      32.421 101.879  33.502  0.00  0.00           H
ATOM   2172  N   LYS X 135      35.249 109.238  31.550  0.00  0.00           N
ATOM   2173  CA  LYS X 135      35.685 110.648  31.521  0.00  0.00           C
ATOM   2174  CB  LYS X 135      34.584 111.532  32.139  0.00  0.00           C
ATOM   2175  CG  LYS X 135      33.286 111.615  31.314  0.00  0.00           C
ATOM   2176  CD  LYS X 135      33.458 112.331  29.965  0.00  0.00           C
ATOM   2177  CE  LYS X 135      32.087 112.566  29.322  0.00  0.00           C
ATOM   2178  NZ  LYS X 135      32.212 113.248  28.013  0.00  0.00           N
ATOM   2179  C   LYS X 135      37.029 110.871  32.235  0.00  0.00           C
ATOM   2180  O   LYS X 135      37.305 110.257  33.265  0.00  0.00           O
ATOM   2181  H   LYS X 135      34.431 109.013  32.109  0.00  0.00           H
ATOM   2182  HA  LYS X 135      35.836 110.949  30.484  0.00  0.00           H
ATOM   2183  HB2 LYS X 135      34.341 111.147  33.131  0.00  0.00           H
ATOM   2184  HB3 LYS X 135      34.968 112.543  32.275  0.00  0.00           H
ATOM   2185  HG2 LYS X 135      32.891 110.613  31.140  0.00  0.00           H
ATOM   2186  HG3 LYS X 135      32.554 112.165  31.904  0.00  0.00           H
ATOM   2187  HD2 LYS X 135      33.947 113.293  30.126  0.00  0.00           H
ATOM   2188  HD3 LYS X 135      34.072 111.723  29.299  0.00  0.00           H
ATOM   2189  HE2 LYS X 135      31.575 111.609  29.198  0.00  0.00           H
ATOM   2190  HE3 LYS X 135      31.484 113.181  29.996  0.00  0.00           H
ATOM   2191  HZ1 LYS X 135      32.808 112.725  27.377  0.00  0.00           H
ATOM   2192  HZ2 LYS X 135      31.299 113.362  27.573  0.00  0.00           H
ATOM   2193  HZ3 LYS X 135      32.625 114.173  28.123  0.00  0.00           H
ATOM   2194  N   ALA X 136      37.855 111.780  31.709  0.00  0.00           N
ATOM   2195  CA  ALA X 136      39.184 112.084  32.252  0.00  0.00           C
ATOM   2196  CB  ALA X 136      39.944 112.937  31.228  0.00  0.00           C
ATOM   2197  C   ALA X 136      39.149 112.764  33.637  0.00  0.00           C
ATOM   2198  O   ALA X 136      40.092 112.616  34.412  0.00  0.00           O
ATOM   2199  H   ALA X 136      37.571 112.271  30.868  0.00  0.00           H
ATOM   2200  HA  ALA X 136      39.728 111.146  32.374  0.00  0.00           H
ATOM   2201  HB1 ALA X 136      40.004 112.411  30.275  0.00  0.00           H
ATOM   2202  HB2 ALA X 136      39.436 113.892  31.083  0.00  0.00           H
ATOM   2203  HB3 ALA X 136      40.956 113.126  31.589  0.00  0.00           H
ATOM   2204  N   SER X 137      38.044 113.430  33.997  0.00  0.00           N
ATOM   2205  CA  SER X 137      37.831 114.066  35.313  0.00  0.00           C
ATOM   2206  CB  SER X 137      36.531 114.882  35.280  0.00  0.00           C
ATOM   2207  OG  SER X 137      35.424 114.105  34.847  0.00  0.00           O
ATOM   2208  C   SER X 137      37.841 113.104  36.519  0.00  0.00           C
ATOM   2209  O   SER X 137      37.789 113.551  37.668  0.00  0.00           O
ATOM   2210  H   SER X 137      37.303 113.531  33.315  0.00  0.00           H
ATOM   2211  HA  SER X 137      38.649 114.768  35.478  0.00  0.00           H
ATOM   2212  HB2 SER X 137      36.324 115.292  36.269  0.00  0.00           H
ATOM   2213  HB3 SER X 137      36.665 115.714  34.586  0.00  0.00           H
ATOM   2214  HG  SER X 137      34.919 114.675  34.225  0.00  0.00           H
ATOM   2215  N   LEU X 138      37.955 111.791  36.282  0.00  0.00           N
ATOM   2216  CA  LEU X 138      37.998 110.719  37.286  0.00  0.00           C
ATOM   2217  CB  LEU X 138      37.127 109.552  36.777  0.00  0.00           C
ATOM   2218  CG  LEU X 138      35.676 109.923  36.410  0.00  0.00           C
ATOM   2219  CD1 LEU X 138      34.978 108.710  35.800  0.00  0.00           C
ATOM   2220  CD2 LEU X 138      34.872 110.396  37.623  0.00  0.00           C
ATOM   2221  C   LEU X 138      39.427 110.238  37.636  0.00  0.00           C
ATOM   2222  O   LEU X 138      39.579 109.313  38.433  0.00  0.00           O
ATOM   2223  H   LEU X 138      37.973 111.507  35.312  0.00  0.00           H
ATOM   2224  HA  LEU X 138      37.564 111.087  38.217  0.00  0.00           H
ATOM   2225  HB2 LEU X 138      37.609 109.132  35.893  0.00  0.00           H
ATOM   2226  HB3 LEU X 138      37.104 108.773  37.541  0.00  0.00           H
ATOM   2227  HG  LEU X 138      35.671 110.713  35.659  0.00  0.00           H
ATOM   2228 HD11 LEU X 138      34.878 107.916  36.539  0.00  0.00           H
ATOM   2229 HD12 LEU X 138      33.994 109.006  35.441  0.00  0.00           H
ATOM   2230 HD13 LEU X 138      35.559 108.352  34.951  0.00  0.00           H
ATOM   2231 HD21 LEU X 138      33.835 110.567  37.336  0.00  0.00           H
ATOM   2232 HD22 LEU X 138      34.908 109.649  38.416  0.00  0.00           H
ATOM   2233 HD23 LEU X 138      35.280 111.335  37.997  0.00  0.00           H
ATOM   2234  N   MET X 139      40.477 110.830  37.048  0.00  0.00           N
ATOM   2235  CA  MET X 139      41.872 110.348  37.112  0.00  0.00           C
ATOM   2236  CB  MET X 139      42.739 111.299  36.266  0.00  0.00           C
ATOM   2237  CG  MET X 139      44.115 110.728  35.899  0.00  0.00           C
ATOM   2238  SD  MET X 139      45.171 111.822  34.904  0.00  0.00           S
ATOM   2239  CE  MET X 139      44.172 111.998  33.399  0.00  0.00           C
ATOM   2240  C   MET X 139      42.463 110.188  38.533  0.00  0.00           C
ATOM   2241  O   MET X 139      43.397 109.404  38.713  0.00  0.00           O
ATOM   2242  H   MET X 139      40.283 111.595  36.411  0.00  0.00           H
ATOM   2243  HA  MET X 139      41.901 109.362  36.647  0.00  0.00           H
ATOM   2244  HB2 MET X 139      42.214 111.507  35.336  0.00  0.00           H
ATOM   2245  HB3 MET X 139      42.874 112.238  36.803  0.00  0.00           H
ATOM   2246  HG2 MET X 139      44.659 110.493  36.814  0.00  0.00           H
ATOM   2247  HG3 MET X 139      43.967 109.804  35.344  0.00  0.00           H
ATOM   2248  HE1 MET X 139      43.278 112.586  33.612  0.00  0.00           H
ATOM   2249  HE2 MET X 139      44.757 112.509  32.634  0.00  0.00           H
ATOM   2250  HE3 MET X 139      43.880 111.015  33.031  0.00  0.00           H
ATOM   2251  N   ASN X 140      41.937 110.895  39.540  0.00  0.00           N
ATOM   2252  CA  ASN X 140      42.389 110.824  40.937  0.00  0.00           C
ATOM   2253  CB  ASN X 140      42.640 112.264  41.432  0.00  0.00           C
ATOM   2254  CG  ASN X 140      43.264 112.338  42.819  0.00  0.00           C
ATOM   2255  OD1 ASN X 140      42.590 112.573  43.815  0.00  0.00           O
ATOM   2256  ND2 ASN X 140      44.558 112.141  42.935  0.00  0.00           N
ATOM   2257  C   ASN X 140      41.451 110.006  41.857  0.00  0.00           C
ATOM   2258  O   ASN X 140      41.812 109.761  43.008  0.00  0.00           O
ATOM   2259  H   ASN X 140      41.168 111.523  39.330  0.00  0.00           H
ATOM   2260  HA  ASN X 140      43.348 110.305  40.968  0.00  0.00           H
ATOM   2261  HB2 ASN X 140      43.305 112.773  40.735  0.00  0.00           H
ATOM   2262  HB3 ASN X 140      41.699 112.812  41.450  0.00  0.00           H
ATOM   2263 HD21 ASN X 140      44.985 112.249  43.849  0.00  0.00           H
ATOM   2264 HD22 ASN X 140      45.126 111.979  42.121  0.00  0.00           H
ATOM   2265  N   ASP X 141      40.285 109.528  41.392  0.00  0.00           N
ATOM   2266  CA  ASP X 141      39.371 108.728  42.230  0.00  0.00           C
ATOM   2267  CB  ASP X 141      37.889 108.938  41.875  0.00  0.00           C
ATOM   2268  CG  ASP X 141      36.942 108.423  42.979  0.00  0.00           C
ATOM   2269  OD1 ASP X 141      37.410 107.987  44.064  0.00  0.00           O
ATOM   2270  OD2 ASP X 141      35.708 108.534  42.792  0.00  0.00           O
ATOM   2271  C   ASP X 141      39.785 107.244  42.303  0.00  0.00           C
ATOM   2272  O   ASP X 141      39.089 106.337  41.836  0.00  0.00           O
ATOM   2273  H   ASP X 141      40.047 109.663  40.415  0.00  0.00           H
ATOM   2274  HA  ASP X 141      39.476 109.123  43.238  0.00  0.00           H
ATOM   2275  HB2 ASP X 141      37.709 110.007  41.747  0.00  0.00           H
ATOM   2276  HB3 ASP X 141      37.661 108.442  40.930  0.00  0.00           H
ATOM   2277  N   VAL X 142      40.952 107.004  42.906  0.00  0.00           N
ATOM   2278  CA  VAL X 142      41.561 105.676  43.090  0.00  0.00           C
ATOM   2279  CB  VAL X 142      42.916 105.813  43.822  0.00  0.00           C
ATOM   2280  CG1 VAL X 142      43.592 104.457  44.054  0.00  0.00           C
ATOM   2281  CG2 VAL X 142      43.902 106.674  43.017  0.00  0.00           C
ATOM   2282  C   VAL X 142      40.625 104.724  43.843  0.00  0.00           C
ATOM   2283  O   VAL X 142      40.536 103.550  43.484  0.00  0.00           O
ATOM   2284  H   VAL X 142      41.465 107.819  43.232  0.00  0.00           H
ATOM   2285  HA  VAL X 142      41.743 105.240  42.108  0.00  0.00           H
ATOM   2286  HB  VAL X 142      42.752 106.286  44.791  0.00  0.00           H
ATOM   2287 HG11 VAL X 142      44.570 104.600  44.515  0.00  0.00           H
ATOM   2288 HG12 VAL X 142      42.991 103.839  44.721  0.00  0.00           H
ATOM   2289 HG13 VAL X 142      43.713 103.947  43.101  0.00  0.00           H
ATOM   2290 HG21 VAL X 142      44.055 106.247  42.026  0.00  0.00           H
ATOM   2291 HG22 VAL X 142      43.525 107.691  42.913  0.00  0.00           H
ATOM   2292 HG23 VAL X 142      44.860 106.727  43.535  0.00  0.00           H
ATOM   2293  N   GLN X 143      39.877 105.220  44.837  0.00  0.00           N
ATOM   2294  CA  GLN X 143      38.890 104.428  45.583  0.00  0.00           C
ATOM   2295  CB  GLN X 143      38.278 105.289  46.702  0.00  0.00           C
ATOM   2296  CG  GLN X 143      39.276 105.796  47.752  0.00  0.00           C
ATOM   2297  CD  GLN X 143      38.599 106.655  48.821  0.00  0.00           C
ATOM   2298  OE1 GLN X 143      37.878 107.615  48.551  0.00  0.00           O
ATOM   2299  NE2 GLN X 143      38.815 106.351  50.082  0.00  0.00           N
ATOM   2300  C   GLN X 143      37.768 103.900  44.667  0.00  0.00           C
ATOM   2301  O   GLN X 143      37.391 102.721  44.732  0.00  0.00           O
ATOM   2302  H   GLN X 143      39.961 106.208  45.051  0.00  0.00           H
ATOM   2303  HA  GLN X 143      39.386 103.568  46.030  0.00  0.00           H
ATOM   2304  HB2 GLN X 143      37.761 106.140  46.256  0.00  0.00           H
ATOM   2305  HB3 GLN X 143      37.545 104.681  47.223  0.00  0.00           H
ATOM   2306  HG2 GLN X 143      39.750 104.937  48.222  0.00  0.00           H
ATOM   2307  HG3 GLN X 143      40.062 106.384  47.284  0.00  0.00           H
ATOM   2308 HE21 GLN X 143      38.395 106.914  50.804  0.00  0.00           H
ATOM   2309 HE22 GLN X 143      39.379 105.552  50.316  0.00  0.00           H
ATOM   2310  N   GLY X 144      37.263 104.767  43.782  0.00  0.00           N
ATOM   2311  CA  GLY X 144      36.234 104.432  42.803  0.00  0.00           C
ATOM   2312  C   GLY X 144      36.726 103.481  41.721  0.00  0.00           C
ATOM   2313  O   GLY X 144      36.106 102.441  41.508  0.00  0.00           O
ATOM   2314  H   GLY X 144      37.622 105.717  43.778  0.00  0.00           H
ATOM   2315  HA2 GLY X 144      35.404 103.943  43.303  0.00  0.00           H
ATOM   2316  HA3 GLY X 144      35.884 105.350  42.332  0.00  0.00           H
ATOM   2317  N   MET X 145      37.867 103.770  41.094  0.00  0.00           N
ATOM   2318  CA  MET X 145      38.400 102.930  40.014  0.00  0.00           C
ATOM   2319  CB  MET X 145      39.494 103.685  39.247  0.00  0.00           C
ATOM   2320  CG  MET X 145      38.888 104.783  38.361  0.00  0.00           C
ATOM   2321  SD  MET X 145      37.860 104.154  36.997  0.00  0.00           S
ATOM   2322  CE  MET X 145      37.151 105.707  36.389  0.00  0.00           C
ATOM   2323  C   MET X 145      38.870 101.550  40.497  0.00  0.00           C
ATOM   2324  O   MET X 145      38.647 100.570  39.790  0.00  0.00           O
ATOM   2325  H   MET X 145      38.345 104.638  41.327  0.00  0.00           H
ATOM   2326  HA  MET X 145      37.586 102.726  39.317  0.00  0.00           H
ATOM   2327  HB2 MET X 145      40.189 104.131  39.959  0.00  0.00           H
ATOM   2328  HB3 MET X 145      40.042 102.989  38.610  0.00  0.00           H
ATOM   2329  HG2 MET X 145      38.286 105.448  38.981  0.00  0.00           H
ATOM   2330  HG3 MET X 145      39.701 105.372  37.936  0.00  0.00           H
ATOM   2331  HE1 MET X 145      36.579 106.183  37.185  0.00  0.00           H
ATOM   2332  HE2 MET X 145      37.948 106.377  36.068  0.00  0.00           H
ATOM   2333  HE3 MET X 145      36.492 105.501  35.546  0.00  0.00           H
ATOM   2334  N   LEU X 146      39.399 101.424  41.722  0.00  0.00           N
ATOM   2335  CA  LEU X 146      39.650 100.116  42.347  0.00  0.00           C
ATOM   2336  CB  LEU X 146      40.386 100.342  43.686  0.00  0.00           C
ATOM   2337  CG  LEU X 146      40.804  99.101  44.506  0.00  0.00           C
ATOM   2338  CD1 LEU X 146      39.656  98.472  45.306  0.00  0.00           C
ATOM   2339  CD2 LEU X 146      41.469  98.017  43.657  0.00  0.00           C
ATOM   2340  C   LEU X 146      38.342  99.329  42.520  0.00  0.00           C
ATOM   2341  O   LEU X 146      38.257  98.160  42.139  0.00  0.00           O
ATOM   2342  H   LEU X 146      39.596 102.261  42.262  0.00  0.00           H
ATOM   2343  HA  LEU X 146      40.294  99.537  41.683  0.00  0.00           H
ATOM   2344  HB2 LEU X 146      41.297 100.896  43.459  0.00  0.00           H
ATOM   2345  HB3 LEU X 146      39.778 100.985  44.323  0.00  0.00           H
ATOM   2346  HG  LEU X 146      41.541  99.445  45.233  0.00  0.00           H
ATOM   2347 HD11 LEU X 146      40.050  97.726  45.993  0.00  0.00           H
ATOM   2348 HD12 LEU X 146      39.139  99.237  45.885  0.00  0.00           H
ATOM   2349 HD13 LEU X 146      38.948  97.968  44.654  0.00  0.00           H
ATOM   2350 HD21 LEU X 146      42.257  98.455  43.047  0.00  0.00           H
ATOM   2351 HD22 LEU X 146      41.903  97.259  44.308  0.00  0.00           H
ATOM   2352 HD23 LEU X 146      40.737  97.539  43.005  0.00  0.00           H
ATOM   2353  N   SER X 147      37.296  99.977  43.041  0.00  0.00           N
ATOM   2354  CA  SER X 147      35.982  99.341  43.203  0.00  0.00           C
ATOM   2355  CB  SER X 147      35.029 100.270  43.961  0.00  0.00           C
ATOM   2356  OG  SER X 147      35.480 100.425  45.293  0.00  0.00           O
ATOM   2357  C   SER X 147      35.365  98.929  41.861  0.00  0.00           C
ATOM   2358  O   SER X 147      34.750  97.868  41.768  0.00  0.00           O
ATOM   2359  H   SER X 147      37.411 100.947  43.307  0.00  0.00           H
ATOM   2360  HA  SER X 147      36.112  98.431  43.788  0.00  0.00           H
ATOM   2361  HB2 SER X 147      34.976 101.242  43.471  0.00  0.00           H
ATOM   2362  HB3 SER X 147      34.030  99.831  43.974  0.00  0.00           H
ATOM   2363  HG  SER X 147      36.178 101.104  45.284  0.00  0.00           H
ATOM   2364  N   LEU X 148      35.565  99.725  40.809  0.00  0.00           N
ATOM   2365  CA  LEU X 148      35.061  99.436  39.468  0.00  0.00           C
ATOM   2366  CB  LEU X 148      34.979 100.764  38.694  0.00  0.00           C
ATOM   2367  CG  LEU X 148      33.995 100.763  37.511  0.00  0.00           C
ATOM   2368  CD1 LEU X 148      32.541 100.549  37.944  0.00  0.00           C
ATOM   2369  CD2 LEU X 148      34.072 102.121  36.814  0.00  0.00           C
ATOM   2370  C   LEU X 148      35.883  98.345  38.750  0.00  0.00           C
ATOM   2371  O   LEU X 148      35.316  97.562  37.992  0.00  0.00           O
ATOM   2372  H   LEU X 148      36.039 100.610  40.958  0.00  0.00           H
ATOM   2373  HA  LEU X 148      34.054  99.045  39.588  0.00  0.00           H
ATOM   2374  HB2 LEU X 148      34.660 101.552  39.380  0.00  0.00           H
ATOM   2375  HB3 LEU X 148      35.977 101.022  38.335  0.00  0.00           H
ATOM   2376  HG  LEU X 148      34.267  99.982  36.803  0.00  0.00           H
ATOM   2377 HD11 LEU X 148      32.397  99.536  38.310  0.00  0.00           H
ATOM   2378 HD12 LEU X 148      32.278 101.261  38.727  0.00  0.00           H
ATOM   2379 HD13 LEU X 148      31.874 100.697  37.095  0.00  0.00           H
ATOM   2380 HD21 LEU X 148      33.809 102.915  37.514  0.00  0.00           H
ATOM   2381 HD22 LEU X 148      35.082 102.293  36.441  0.00  0.00           H
ATOM   2382 HD23 LEU X 148      33.376 102.145  35.978  0.00  0.00           H
ATOM   2383  N   TYR X 149      37.181  98.211  39.050  0.00  0.00           N
ATOM   2384  CA  TYR X 149      38.008  97.074  38.621  0.00  0.00           C
ATOM   2385  CB  TYR X 149      39.482  97.346  38.970  0.00  0.00           C
ATOM   2386  CG  TYR X 149      40.449  96.289  38.463  0.00  0.00           C
ATOM   2387  CD1 TYR X 149      40.723  95.139  39.232  0.00  0.00           C
ATOM   2388  CE1 TYR X 149      41.591  94.146  38.736  0.00  0.00           C
ATOM   2389  CZ  TYR X 149      42.192  94.301  37.467  0.00  0.00           C
ATOM   2390  OH  TYR X 149      42.975  93.319  36.939  0.00  0.00           O
ATOM   2391  CE2 TYR X 149      41.943  95.468  36.715  0.00  0.00           C
ATOM   2392  CD2 TYR X 149      41.072  96.457  37.213  0.00  0.00           C
ATOM   2393  C   TYR X 149      37.521  95.755  39.243  0.00  0.00           C
ATOM   2394  O   TYR X 149      37.341  94.762  38.534  0.00  0.00           O
ATOM   2395  H   TYR X 149      37.620  98.925  39.622  0.00  0.00           H
ATOM   2396  HA  TYR X 149      37.928  96.975  37.538  0.00  0.00           H
ATOM   2397  HB2 TYR X 149      39.768  98.310  38.546  0.00  0.00           H
ATOM   2398  HB3 TYR X 149      39.591  97.425  40.051  0.00  0.00           H
ATOM   2399  HD1 TYR X 149      40.255  95.014  40.199  0.00  0.00           H
ATOM   2400  HD2 TYR X 149      40.880  97.354  36.643  0.00  0.00           H
ATOM   2401  HE1 TYR X 149      41.782  93.257  39.318  0.00  0.00           H
ATOM   2402  HE2 TYR X 149      42.431  95.595  35.762  0.00  0.00           H
ATOM   2403  HH  TYR X 149      43.122  92.590  37.581  0.00  0.00           H
ATOM   2404  N   GLU X 150      37.229  95.737  40.551  0.00  0.00           N
ATOM   2405  CA  GLU X 150      36.632  94.554  41.194  0.00  0.00           C
ATOM   2406  CB  GLU X 150      36.722  94.622  42.732  0.00  0.00           C
ATOM   2407  CG  GLU X 150      38.180  94.624  43.225  0.00  0.00           C
ATOM   2408  CD  GLU X 150      38.360  94.081  44.652  0.00  0.00           C
ATOM   2409  OE1 GLU X 150      37.566  94.383  45.573  0.00  0.00           O
ATOM   2410  OE2 GLU X 150      39.362  93.364  44.888  0.00  0.00           O
ATOM   2411  C   GLU X 150      35.192  94.285  40.718  0.00  0.00           C
ATOM   2412  O   GLU X 150      34.776  93.130  40.700  0.00  0.00           O
ATOM   2413  H   GLU X 150      37.417  96.567  41.108  0.00  0.00           H
ATOM   2414  HA  GLU X 150      37.203  93.679  40.879  0.00  0.00           H
ATOM   2415  HB2 GLU X 150      36.206  95.510  43.100  0.00  0.00           H
ATOM   2416  HB3 GLU X 150      36.224  93.739  43.136  0.00  0.00           H
ATOM   2417  HG2 GLU X 150      38.776  94.007  42.549  0.00  0.00           H
ATOM   2418  HG3 GLU X 150      38.576  95.639  43.172  0.00  0.00           H
ATOM   2419  N   ALA X 151      34.456  95.306  40.257  0.00  0.00           N
ATOM   2420  CA  ALA X 151      33.158  95.132  39.599  0.00  0.00           C
ATOM   2421  CB  ALA X 151      32.411  96.470  39.596  0.00  0.00           C
ATOM   2422  C   ALA X 151      33.270  94.546  38.174  0.00  0.00           C
ATOM   2423  O   ALA X 151      32.430  93.735  37.787  0.00  0.00           O
ATOM   2424  H   ALA X 151      34.820  96.245  40.359  0.00  0.00           H
ATOM   2425  HA  ALA X 151      32.571  94.432  40.193  0.00  0.00           H
ATOM   2426  HB1 ALA X 151      31.398  96.317  39.224  0.00  0.00           H
ATOM   2427  HB2 ALA X 151      32.363  96.879  40.606  0.00  0.00           H
ATOM   2428  HB3 ALA X 151      32.916  97.178  38.942  0.00  0.00           H
ATOM   2429  N   ALA X 152      34.302  94.903  37.399  0.00  0.00           N
ATOM   2430  CA  ALA X 152      34.519  94.377  36.046  0.00  0.00           C
ATOM   2431  CB  ALA X 152      35.633  95.190  35.376  0.00  0.00           C
ATOM   2432  C   ALA X 152      34.828  92.866  36.050  0.00  0.00           C
ATOM   2433  O   ALA X 152      34.254  92.109  35.265  0.00  0.00           O
ATOM   2434  H   ALA X 152      34.930  95.625  37.735  0.00  0.00           H
ATOM   2435  HA  ALA X 152      33.604  94.517  35.469  0.00  0.00           H
ATOM   2436  HB1 ALA X 152      36.571  95.067  35.919  0.00  0.00           H
ATOM   2437  HB2 ALA X 152      35.768  94.848  34.349  0.00  0.00           H
ATOM   2438  HB3 ALA X 152      35.362  96.247  35.362  0.00  0.00           H
ATOM   2439  N   HIE X 153      35.634  92.393  37.009  0.00  0.00           N
ATOM   2440  CA  HIE X 153      35.876  90.957  37.259  0.00  0.00           C
ATOM   2441  CB  HIE X 153      37.243  90.781  37.935  0.00  0.00           C
ATOM   2442  CG  HIE X 153      38.395  91.139  37.030  0.00  0.00           C
ATOM   2443  ND1 HIE X 153      38.827  90.376  35.941  0.00  0.00           N
ATOM   2444  CE1 HIE X 153      39.889  91.026  35.436  0.00  0.00           C
ATOM   2445  NE2 HIE X 153      40.133  92.142  36.142  0.00  0.00           N
ATOM   2446  CD2 HIE X 153      39.196  92.235  37.146  0.00  0.00           C
ATOM   2447  C   HIE X 153      34.731  90.248  38.016  0.00  0.00           C
ATOM   2448  O   HIE X 153      34.891  89.122  38.494  0.00  0.00           O
ATOM   2449  H   HIE X 153      36.082  93.070  37.618  0.00  0.00           H
ATOM   2450  HA  HIE X 153      35.930  90.448  36.294  0.00  0.00           H
ATOM   2451  HB2 HIE X 153      37.282  91.390  38.840  0.00  0.00           H
ATOM   2452  HB3 HIE X 153      37.372  89.737  38.224  0.00  0.00           H
ATOM   2453  HD2 HIE X 153      39.111  93.017  37.889  0.00  0.00           H
ATOM   2454  HE2 HIE X 153      40.910  92.776  35.989  0.00  0.00           H
ATOM   2455  HE1 HIE X 153      40.475  90.688  34.589  0.00  0.00           H
ATOM   2456  N   LEU X 154      33.571  90.903  38.113  0.00  0.00           N
ATOM   2457  CA  LEU X 154      32.328  90.456  38.753  0.00  0.00           C
ATOM   2458  CB  LEU X 154      32.293  91.170  40.123  0.00  0.00           C
ATOM   2459  CG  LEU X 154      31.138  90.895  41.097  0.00  0.00           C
ATOM   2460  CD1 LEU X 154      30.969  89.423  41.452  0.00  0.00           C
ATOM   2461  CD2 LEU X 154      31.391  91.672  42.389  0.00  0.00           C
ATOM   2462  C   LEU X 154      31.101  90.717  37.837  0.00  0.00           C
ATOM   2463  O   LEU X 154      29.952  90.617  38.275  0.00  0.00           O
ATOM   2464  H   LEU X 154      33.553  91.843  37.740  0.00  0.00           H
ATOM   2465  HA  LEU X 154      32.376  89.381  38.918  0.00  0.00           H
ATOM   2466  HB2 LEU X 154      33.221  90.927  40.642  0.00  0.00           H
ATOM   2467  HB3 LEU X 154      32.302  92.241  39.936  0.00  0.00           H
ATOM   2468  HG  LEU X 154      30.212  91.255  40.665  0.00  0.00           H
ATOM   2469 HD11 LEU X 154      30.111  89.300  42.112  0.00  0.00           H
ATOM   2470 HD12 LEU X 154      30.792  88.846  40.545  0.00  0.00           H
ATOM   2471 HD13 LEU X 154      31.862  89.065  41.956  0.00  0.00           H
ATOM   2472 HD21 LEU X 154      31.479  92.736  42.173  0.00  0.00           H
ATOM   2473 HD22 LEU X 154      30.565  91.523  43.081  0.00  0.00           H
ATOM   2474 HD23 LEU X 154      32.312  91.330  42.862  0.00  0.00           H
ATOM   2475  N   ALA X 155      31.335  91.070  36.566  0.00  0.00           N
ATOM   2476  CA  ALA X 155      30.331  91.436  35.563  0.00  0.00           C
ATOM   2477  CB  ALA X 155      31.051  92.168  34.422  0.00  0.00           C
ATOM   2478  C   ALA X 155      29.521  90.234  35.029  0.00  0.00           C
ATOM   2479  O   ALA X 155      29.956  89.084  35.123  0.00  0.00           O
ATOM   2480  H   ALA X 155      32.299  91.108  36.268  0.00  0.00           H
ATOM   2481  HA  ALA X 155      29.635  92.144  36.013  0.00  0.00           H
ATOM   2482  HB1 ALA X 155      31.622  93.007  34.820  0.00  0.00           H
ATOM   2483  HB2 ALA X 155      31.727  91.485  33.908  0.00  0.00           H
ATOM   2484  HB3 ALA X 155      30.324  92.547  33.705  0.00  0.00           H
ATOM   2485  N   ILE X 156      28.360  90.514  34.431  0.00  0.00           N
ATOM   2486  CA  ILE X 156      27.513  89.562  33.685  0.00  0.00           C
ATOM   2487  CB  ILE X 156      26.057  89.698  34.201  0.00  0.00           C
ATOM   2488  CG2 ILE X 156      25.305  90.840  33.499  0.00  0.00           C
ATOM   2489  CG1 ILE X 156      25.286  88.361  34.146  0.00  0.00           C
ATOM   2490  CD1 ILE X 156      23.856  88.473  34.692  0.00  0.00           C
ATOM   2491  C   ILE X 156      27.687  89.756  32.158  0.00  0.00           C
ATOM   2492  O   ILE X 156      28.427  90.638  31.714  0.00  0.00           O
ATOM   2493  H   ILE X 156      28.055  91.486  34.437  0.00  0.00           H
ATOM   2494  HA  ILE X 156      27.850  88.550  33.916  0.00  0.00           H
ATOM   2495  HB  ILE X 156      26.115  89.963  35.259  0.00  0.00           H
ATOM   2496 HG12 ILE X 156      25.238  87.993  33.123  0.00  0.00           H
ATOM   2497 HG13 ILE X 156      25.823  87.624  34.745  0.00  0.00           H
ATOM   2498 HG21 ILE X 156      24.936  90.521  32.530  0.00  0.00           H
ATOM   2499 HG22 ILE X 156      24.462  91.168  34.108  0.00  0.00           H
ATOM   2500 HG23 ILE X 156      25.973  91.679  33.348  0.00  0.00           H
ATOM   2501 HD11 ILE X 156      23.864  88.967  35.662  0.00  0.00           H
ATOM   2502 HD12 ILE X 156      23.232  89.042  34.001  0.00  0.00           H
ATOM   2503 HD13 ILE X 156      23.428  87.480  34.807  0.00  0.00           H
ATOM   2504  N   HIE X 157      27.034  88.945  31.320  0.00  0.00           N
ATOM   2505  CA  HIE X 157      27.177  88.998  29.853  0.00  0.00           C
ATOM   2506  CB  HIE X 157      26.443  87.806  29.213  0.00  0.00           C
ATOM   2507  CG  HIE X 157      26.630  86.489  29.932  0.00  0.00           C
ATOM   2508  ND1 HIE X 157      25.962  86.112  31.103  0.00  0.00           N
ATOM   2509  CE1 HIE X 157      26.379  84.869  31.381  0.00  0.00           C
ATOM   2510  NE2 HIE X 157      27.265  84.454  30.464  0.00  0.00           N
ATOM   2511  CD2 HIE X 157      27.441  85.463  29.542  0.00  0.00           C
ATOM   2512  C   HIE X 157      26.719  90.341  29.256  0.00  0.00           C
ATOM   2513  O   HIE X 157      27.403  90.905  28.398  0.00  0.00           O
ATOM   2514  H   HIE X 157      26.424  88.226  31.694  0.00  0.00           H
ATOM   2515  HA  HIE X 157      28.230  88.904  29.604  0.00  0.00           H
ATOM   2516  HB2 HIE X 157      25.376  88.016  29.171  0.00  0.00           H
ATOM   2517  HB3 HIE X 157      26.793  87.697  28.188  0.00  0.00           H
ATOM   2518  HD2 HIE X 157      28.071  85.444  28.663  0.00  0.00           H
ATOM   2519  HE2 HIE X 157      27.652  83.510  30.430  0.00  0.00           H
ATOM   2520  HE1 HIE X 157      26.033  84.270  32.213  0.00  0.00           H
ATOM   2521  N   GLY X 158      25.634  90.914  29.780  0.00  0.00           N
ATOM   2522  CA  GLY X 158      25.119  92.245  29.426  0.00  0.00           C
ATOM   2523  C   GLY X 158      25.913  93.456  29.953  0.00  0.00           C
ATOM   2524  O   GLY X 158      25.412  94.579  29.866  0.00  0.00           O
ATOM   2525  H   GLY X 158      25.084  90.348  30.421  0.00  0.00           H
ATOM   2526  HA2 GLY X 158      25.079  92.325  28.340  0.00  0.00           H
ATOM   2527  HA3 GLY X 158      24.098  92.327  29.800  0.00  0.00           H
ATOM   2528  N   GLU X 159      27.115  93.273  30.518  0.00  0.00           N
ATOM   2529  CA  GLU X 159      27.900  94.325  31.195  0.00  0.00           C
ATOM   2530  CB  GLU X 159      27.883  94.091  32.715  0.00  0.00           C
ATOM   2531  CG  GLU X 159      26.510  94.375  33.349  0.00  0.00           C
ATOM   2532  CD  GLU X 159      26.447  93.935  34.819  0.00  0.00           C
ATOM   2533  OE1 GLU X 159      25.631  94.478  35.605  0.00  0.00           O
ATOM   2534  OE2 GLU X 159      27.175  93.000  35.212  0.00  0.00           O
ATOM   2535  C   GLU X 159      29.328  94.500  30.623  0.00  0.00           C
ATOM   2536  O   GLU X 159      30.330  94.500  31.345  0.00  0.00           O
ATOM   2537  H   GLU X 159      27.468  92.326  30.584  0.00  0.00           H
ATOM   2538  HA  GLU X 159      27.415  95.287  31.030  0.00  0.00           H
ATOM   2539  HB2 GLU X 159      28.179  93.060  32.902  0.00  0.00           H
ATOM   2540  HB3 GLU X 159      28.603  94.753  33.194  0.00  0.00           H
ATOM   2541  HG2 GLU X 159      26.307  95.444  33.271  0.00  0.00           H
ATOM   2542  HG3 GLU X 159      25.728  93.854  32.796  0.00  0.00           H
ATOM   2543  N   ASP X 160      29.443  94.717  29.308  0.00  0.00           N
ATOM   2544  CA  ASP X 160      30.675  95.259  28.702  0.00  0.00           C
ATOM   2545  CB  ASP X 160      30.637  95.117  27.175  0.00  0.00           C
ATOM   2546  CG  ASP X 160      30.966  93.690  26.751  0.00  0.00           C
ATOM   2547  OD1 ASP X 160      30.019  92.912  26.481  0.00  0.00           O
ATOM   2548  OD2 ASP X 160      32.170  93.333  26.731  0.00  0.00           O
ATOM   2549  C   ASP X 160      30.938  96.725  29.096  0.00  0.00           C
ATOM   2550  O   ASP X 160      32.087  97.171  29.061  0.00  0.00           O
ATOM   2551  H   ASP X 160      28.609  94.656  28.732  0.00  0.00           H
ATOM   2552  HA  ASP X 160      31.528  94.686  29.069  0.00  0.00           H
ATOM   2553  HB2 ASP X 160      29.659  95.416  26.794  0.00  0.00           H
ATOM   2554  HB3 ASP X 160      31.385  95.779  26.737  0.00  0.00           H
ATOM   2555  N   ILE X 161      29.913  97.460  29.550  0.00  0.00           N
ATOM   2556  CA  ILE X 161      30.027  98.844  30.045  0.00  0.00           C
ATOM   2557  CB  ILE X 161      28.621  99.382  30.412  0.00  0.00           C
ATOM   2558  CG2 ILE X 161      28.041  98.668  31.648  0.00  0.00           C
ATOM   2559  CG1 ILE X 161      28.631 100.917  30.591  0.00  0.00           C
ATOM   2560  CD1 ILE X 161      27.236 101.537  30.757  0.00  0.00           C
ATOM   2561  C   ILE X 161      31.030  99.008  31.207  0.00  0.00           C
ATOM   2562  O   ILE X 161      31.586 100.094  31.376  0.00  0.00           O
ATOM   2563  H   ILE X 161      28.983  97.059  29.479  0.00  0.00           H
ATOM   2564  HA  ILE X 161      30.401  99.441  29.213  0.00  0.00           H
ATOM   2565  HB  ILE X 161      27.965  99.169  29.566  0.00  0.00           H
ATOM   2566 HG12 ILE X 161      29.226 101.187  31.464  0.00  0.00           H
ATOM   2567 HG13 ILE X 161      29.091 101.366  29.710  0.00  0.00           H
ATOM   2568 HG21 ILE X 161      28.563  98.977  32.554  0.00  0.00           H
ATOM   2569 HG22 ILE X 161      26.985  98.915  31.752  0.00  0.00           H
ATOM   2570 HG23 ILE X 161      28.113  97.587  31.541  0.00  0.00           H
ATOM   2571 HD11 ILE X 161      26.792 101.230  31.704  0.00  0.00           H
ATOM   2572 HD12 ILE X 161      27.322 102.625  30.752  0.00  0.00           H
ATOM   2573 HD13 ILE X 161      26.589 101.229  29.936  0.00  0.00           H
ATOM   2574  N   LEU X 162      31.307  97.944  31.971  0.00  0.00           N
ATOM   2575  CA  LEU X 162      32.276  97.938  33.077  0.00  0.00           C
ATOM   2576  CB  LEU X 162      31.858  96.854  34.095  0.00  0.00           C
ATOM   2577  CG  LEU X 162      30.456  97.026  34.716  0.00  0.00           C
ATOM   2578  CD1 LEU X 162      30.139  95.836  35.620  0.00  0.00           C
ATOM   2579  CD2 LEU X 162      30.344  98.302  35.553  0.00  0.00           C
ATOM   2580  C   LEU X 162      33.729  97.699  32.616  0.00  0.00           C
ATOM   2581  O   LEU X 162      34.671  98.052  33.322  0.00  0.00           O
ATOM   2582  H   LEU X 162      30.827  97.080  31.760  0.00  0.00           H
ATOM   2583  HA  LEU X 162      32.263  98.909  33.573  0.00  0.00           H
ATOM   2584  HB2 LEU X 162      31.898  95.884  33.597  0.00  0.00           H
ATOM   2585  HB3 LEU X 162      32.591  96.840  34.903  0.00  0.00           H
ATOM   2586  HG  LEU X 162      29.707  97.056  33.925  0.00  0.00           H
ATOM   2587 HD11 LEU X 162      30.850  95.784  36.445  0.00  0.00           H
ATOM   2588 HD12 LEU X 162      29.127  95.934  36.010  0.00  0.00           H
ATOM   2589 HD13 LEU X 162      30.191  94.914  35.044  0.00  0.00           H
ATOM   2590 HD21 LEU X 162      31.106  98.308  36.332  0.00  0.00           H
ATOM   2591 HD22 LEU X 162      30.462  99.179  34.919  0.00  0.00           H
ATOM   2592 HD23 LEU X 162      29.358  98.350  36.016  0.00  0.00           H
ATOM   2593  N   ASP X 163      33.928  97.101  31.438  0.00  0.00           N
ATOM   2594  CA  ASP X 163      35.205  96.499  31.019  0.00  0.00           C
ATOM   2595  CB  ASP X 163      34.908  95.618  29.795  0.00  0.00           C
ATOM   2596  CG  ASP X 163      35.999  94.591  29.508  0.00  0.00           C
ATOM   2597  OD1 ASP X 163      36.379  93.826  30.420  0.00  0.00           O
ATOM   2598  OD2 ASP X 163      36.442  94.490  28.336  0.00  0.00           O
ATOM   2599  C   ASP X 163      36.326  97.529  30.747  0.00  0.00           C
ATOM   2600  O   ASP X 163      37.514  97.216  30.844  0.00  0.00           O
ATOM   2601  H   ASP X 163      33.121  96.932  30.850  0.00  0.00           H
ATOM   2602  HA  ASP X 163      35.553  95.853  31.828  0.00  0.00           H
ATOM   2603  HB2 ASP X 163      33.980  95.068  29.967  0.00  0.00           H
ATOM   2604  HB3 ASP X 163      34.763  96.258  28.923  0.00  0.00           H
ATOM   2605  N   GLU X 164      35.959  98.783  30.471  0.00  0.00           N
ATOM   2606  CA  GLU X 164      36.853  99.951  30.407  0.00  0.00           C
ATOM   2607  CB  GLU X 164      35.979 101.173  30.063  0.00  0.00           C
ATOM   2608  CG  GLU X 164      36.564 102.574  30.314  0.00  0.00           C
ATOM   2609  CD  GLU X 164      37.693 103.052  29.399  0.00  0.00           C
ATOM   2610  OE1 GLU X 164      38.112 102.339  28.456  0.00  0.00           O
ATOM   2611  OE2 GLU X 164      38.123 104.218  29.602  0.00  0.00           O
ATOM   2612  C   GLU X 164      37.639 100.177  31.713  0.00  0.00           C
ATOM   2613  O   GLU X 164      38.755 100.692  31.659  0.00  0.00           O
ATOM   2614  H   GLU X 164      34.969  98.949  30.333  0.00  0.00           H
ATOM   2615  HA  GLU X 164      37.583  99.811  29.608  0.00  0.00           H
ATOM   2616  HB2 GLU X 164      35.668 101.099  29.023  0.00  0.00           H
ATOM   2617  HB3 GLU X 164      35.073 101.113  30.670  0.00  0.00           H
ATOM   2618  HG2 GLU X 164      35.739 103.282  30.217  0.00  0.00           H
ATOM   2619  HG3 GLU X 164      36.918 102.631  31.339  0.00  0.00           H
ATOM   2620  N   ALA X 165      37.121  99.778  32.883  0.00  0.00           N
ATOM   2621  CA  ALA X 165      37.795 100.001  34.169  0.00  0.00           C
ATOM   2622  CB  ALA X 165      36.858  99.554  35.295  0.00  0.00           C
ATOM   2623  C   ALA X 165      39.161  99.291  34.267  0.00  0.00           C
ATOM   2624  O   ALA X 165      40.066  99.764  34.959  0.00  0.00           O
ATOM   2625  H   ALA X 165      36.226  99.297  32.889  0.00  0.00           H
ATOM   2626  HA  ALA X 165      37.976 101.071  34.283  0.00  0.00           H
ATOM   2627  HB1 ALA X 165      37.304  99.791  36.262  0.00  0.00           H
ATOM   2628  HB2 ALA X 165      35.907 100.075  35.205  0.00  0.00           H
ATOM   2629  HB3 ALA X 165      36.682  98.479  35.237  0.00  0.00           H
ATOM   2630  N   ILE X 166      39.342  98.191  33.528  0.00  0.00           N
ATOM   2631  CA  ILE X 166      40.608  97.449  33.431  0.00  0.00           C
ATOM   2632  CB  ILE X 166      40.333  96.050  32.827  0.00  0.00           C
ATOM   2633  CG2 ILE X 166      41.640  95.272  32.586  0.00  0.00           C
ATOM   2634  CG1 ILE X 166      39.385  95.258  33.764  0.00  0.00           C
ATOM   2635  CD1 ILE X 166      38.926  93.906  33.215  0.00  0.00           C
ATOM   2636  C   ILE X 166      41.649  98.263  32.643  0.00  0.00           C
ATOM   2637  O   ILE X 166      42.807  98.364  33.062  0.00  0.00           O
ATOM   2638  H   ILE X 166      38.561  97.873  32.966  0.00  0.00           H
ATOM   2639  HA  ILE X 166      41.012  97.308  34.432  0.00  0.00           H
ATOM   2640  HB  ILE X 166      39.840  96.181  31.862  0.00  0.00           H
ATOM   2641 HG12 ILE X 166      39.873  95.096  34.725  0.00  0.00           H
ATOM   2642 HG13 ILE X 166      38.480  95.838  33.945  0.00  0.00           H
ATOM   2643 HG21 ILE X 166      42.158  95.089  33.526  0.00  0.00           H
ATOM   2644 HG22 ILE X 166      41.427  94.317  32.107  0.00  0.00           H
ATOM   2645 HG23 ILE X 166      42.299  95.821  31.914  0.00  0.00           H
ATOM   2646 HD11 ILE X 166      39.762  93.210  33.161  0.00  0.00           H
ATOM   2647 HD12 ILE X 166      38.174  93.492  33.885  0.00  0.00           H
ATOM   2648 HD13 ILE X 166      38.488  94.037  32.226  0.00  0.00           H
ATOM   2649  N   VAL X 167      41.227  98.922  31.559  0.00  0.00           N
ATOM   2650  CA  VAL X 167      42.075  99.829  30.765  0.00  0.00           C
ATOM   2651  CB  VAL X 167      41.436 100.158  29.398  0.00  0.00           C
ATOM   2652  CG1 VAL X 167      42.383 100.997  28.528  0.00  0.00           C
ATOM   2653  CG2 VAL X 167      41.099  98.881  28.615  0.00  0.00           C
ATOM   2654  C   VAL X 167      42.373 101.107  31.553  0.00  0.00           C
ATOM   2655  O   VAL X 167      43.532 101.511  31.637  0.00  0.00           O
ATOM   2656  H   VAL X 167      40.249  98.854  31.312  0.00  0.00           H
ATOM   2657  HA  VAL X 167      43.027  99.333  30.575  0.00  0.00           H
ATOM   2658  HB  VAL X 167      40.515 100.720  29.551  0.00  0.00           H
ATOM   2659 HG11 VAL X 167      43.337 100.482  28.409  0.00  0.00           H
ATOM   2660 HG12 VAL X 167      41.944 101.152  27.543  0.00  0.00           H
ATOM   2661 HG13 VAL X 167      42.557 101.972  28.986  0.00  0.00           H
ATOM   2662 HG21 VAL X 167      41.997  98.278  28.475  0.00  0.00           H
ATOM   2663 HG22 VAL X 167      40.351  98.294  29.146  0.00  0.00           H
ATOM   2664 HG23 VAL X 167      40.689  99.141  27.639  0.00  0.00           H
ATOM   2665  N   PHE X 168      41.370 101.696  32.213  0.00  0.00           N
ATOM   2666  CA  PHE X 168      41.536 102.902  33.031  0.00  0.00           C
ATOM   2667  CB  PHE X 168      40.162 103.398  33.515  0.00  0.00           C
ATOM   2668  CG  PHE X 168      40.133 104.868  33.907  0.00  0.00           C
ATOM   2669  CD1 PHE X 168      39.548 105.812  33.041  0.00  0.00           C
ATOM   2670  CE1 PHE X 168      39.510 107.174  33.392  0.00  0.00           C
ATOM   2671  CZ  PHE X 168      40.063 107.601  34.611  0.00  0.00           C
ATOM   2672  CE2 PHE X 168      40.648 106.664  35.482  0.00  0.00           C
ATOM   2673  CD2 PHE X 168      40.680 105.300  35.132  0.00  0.00           C
ATOM   2674  C   PHE X 168      42.503 102.658  34.201  0.00  0.00           C
ATOM   2675  O   PHE X 168      43.396 103.468  34.438  0.00  0.00           O
ATOM   2676  H   PHE X 168      40.430 101.336  32.074  0.00  0.00           H
ATOM   2677  HA  PHE X 168      41.970 103.679  32.399  0.00  0.00           H
ATOM   2678  HB2 PHE X 168      39.435 103.249  32.714  0.00  0.00           H
ATOM   2679  HB3 PHE X 168      39.833 102.794  34.362  0.00  0.00           H
ATOM   2680  HD1 PHE X 168      39.122 105.489  32.102  0.00  0.00           H
ATOM   2681  HD2 PHE X 168      41.117 104.586  35.814  0.00  0.00           H
ATOM   2682  HE1 PHE X 168      39.054 107.896  32.727  0.00  0.00           H
ATOM   2683  HE2 PHE X 168      41.058 106.990  36.428  0.00  0.00           H
ATOM   2684  HZ  PHE X 168      40.029 108.648  34.881  0.00  0.00           H
ATOM   2685  N   THR X 169      42.414 101.504  34.871  0.00  0.00           N
ATOM   2686  CA  THR X 169      43.366 101.087  35.919  0.00  0.00           C
ATOM   2687  CB  THR X 169      42.905  99.775  36.575  0.00  0.00           C
ATOM   2688  CG2 THR X 169      43.837  99.267  37.675  0.00  0.00           C
ATOM   2689  OG1 THR X 169      41.652  99.989  37.176  0.00  0.00           O
ATOM   2690  C   THR X 169      44.787 100.947  35.358  0.00  0.00           C
ATOM   2691  O   THR X 169      45.721 101.564  35.876  0.00  0.00           O
ATOM   2692  H   THR X 169      41.635 100.889  34.658  0.00  0.00           H
ATOM   2693  HA  THR X 169      43.389 101.854  36.693  0.00  0.00           H
ATOM   2694  HB  THR X 169      42.806  99.000  35.814  0.00  0.00           H
ATOM   2695 HG21 THR X 169      43.976 100.033  38.436  0.00  0.00           H
ATOM   2696 HG22 THR X 169      43.397  98.383  38.139  0.00  0.00           H
ATOM   2697 HG23 THR X 169      44.804  98.990  37.257  0.00  0.00           H
ATOM   2698  HG1 THR X 169      40.976  99.965  36.478  0.00  0.00           H
ATOM   2699  N   THR X 170      44.931 100.234  34.234  0.00  0.00           N
ATOM   2700  CA  THR X 170      46.207 100.020  33.514  0.00  0.00           C
ATOM   2701  CB  THR X 170      45.996  98.981  32.390  0.00  0.00           C
ATOM   2702  CG2 THR X 170      47.268  98.562  31.655  0.00  0.00           C
ATOM   2703  OG1 THR X 170      45.472  97.782  32.932  0.00  0.00           O
ATOM   2704  C   THR X 170      46.819 101.316  32.949  0.00  0.00           C
ATOM   2705  O   THR X 170      47.994 101.337  32.581  0.00  0.00           O
ATOM   2706  H   THR X 170      44.105  99.788  33.853  0.00  0.00           H
ATOM   2707  HA  THR X 170      46.934  99.611  34.216  0.00  0.00           H
ATOM   2708  HB  THR X 170      45.286  99.373  31.661  0.00  0.00           H
ATOM   2709 HG21 THR X 170      48.045  98.295  32.371  0.00  0.00           H
ATOM   2710 HG22 THR X 170      47.058  97.714  31.006  0.00  0.00           H
ATOM   2711 HG23 THR X 170      47.620  99.375  31.021  0.00  0.00           H
ATOM   2712  HG1 THR X 170      44.504  97.899  32.984  0.00  0.00           H
ATOM   2713  N   THR X 171      46.052 102.411  32.910  0.00  0.00           N
ATOM   2714  CA  THR X 171      46.471 103.712  32.364  0.00  0.00           C
ATOM   2715  CB  THR X 171      45.426 104.214  31.351  0.00  0.00           C
ATOM   2716  CG2 THR X 171      45.887 105.432  30.562  0.00  0.00           C
ATOM   2717  OG1 THR X 171      45.181 103.208  30.389  0.00  0.00           O
ATOM   2718  C   THR X 171      46.733 104.750  33.463  0.00  0.00           C
ATOM   2719  O   THR X 171      47.799 105.363  33.469  0.00  0.00           O
ATOM   2720  H   THR X 171      45.089 102.311  33.202  0.00  0.00           H
ATOM   2721  HA  THR X 171      47.405 103.586  31.816  0.00  0.00           H
ATOM   2722  HB  THR X 171      44.496 104.450  31.869  0.00  0.00           H
ATOM   2723 HG21 THR X 171      46.188 106.232  31.235  0.00  0.00           H
ATOM   2724 HG22 THR X 171      46.725 105.156  29.926  0.00  0.00           H
ATOM   2725 HG23 THR X 171      45.067 105.788  29.938  0.00  0.00           H
ATOM   2726  HG1 THR X 171      44.582 102.564  30.813  0.00  0.00           H
ATOM   2727  N   HIE X 172      45.801 104.918  34.412  0.00  0.00           N
ATOM   2728  CA  HIE X 172      45.734 106.065  35.337  0.00  0.00           C
ATOM   2729  CB  HIE X 172      44.432 106.837  35.069  0.00  0.00           C
ATOM   2730  CG  HIE X 172      44.403 107.513  33.719  0.00  0.00           C
ATOM   2731  ND1 HIE X 172      45.448 108.267  33.183  0.00  0.00           N
ATOM   2732  CE1 HIE X 172      45.018 108.700  31.988  0.00  0.00           C
ATOM   2733  NE2 HIE X 172      43.769 108.267  31.755  0.00  0.00           N
ATOM   2734  CD2 HIE X 172      43.361 107.514  32.837  0.00  0.00           C
ATOM   2735  C   HIE X 172      45.866 105.723  36.830  0.00  0.00           C
ATOM   2736  O   HIE X 172      46.066 106.627  37.641  0.00  0.00           O
ATOM   2737  H   HIE X 172      44.967 104.345  34.348  0.00  0.00           H
ATOM   2738  HA  HIE X 172      46.563 106.741  35.124  0.00  0.00           H
ATOM   2739  HB2 HIE X 172      43.584 106.159  35.153  0.00  0.00           H
ATOM   2740  HB3 HIE X 172      44.317 107.610  35.829  0.00  0.00           H
ATOM   2741  HD2 HIE X 172      42.404 107.029  32.974  0.00  0.00           H
ATOM   2742  HE2 HIE X 172      43.230 108.491  30.915  0.00  0.00           H
ATOM   2743  HE1 HIE X 172      45.595 109.316  31.310  0.00  0.00           H
ATOM   2744  N   LEU X 173      45.798 104.442  37.214  0.00  0.00           N
ATOM   2745  CA  LEU X 173      46.259 103.977  38.537  0.00  0.00           C
ATOM   2746  CB  LEU X 173      45.311 102.892  39.090  0.00  0.00           C
ATOM   2747  CG  LEU X 173      44.112 103.442  39.890  0.00  0.00           C
ATOM   2748  CD1 LEU X 173      43.248 104.448  39.125  0.00  0.00           C
ATOM   2749  CD2 LEU X 173      43.197 102.296  40.328  0.00  0.00           C
ATOM   2750  C   LEU X 173      47.725 103.517  38.444  0.00  0.00           C
ATOM   2751  O   LEU X 173      48.548 103.862  39.291  0.00  0.00           O
ATOM   2752  H   LEU X 173      45.575 103.746  36.514  0.00  0.00           H
ATOM   2753  HA  LEU X 173      46.249 104.806  39.246  0.00  0.00           H
ATOM   2754  HB2 LEU X 173      44.954 102.266  38.275  0.00  0.00           H
ATOM   2755  HB3 LEU X 173      45.883 102.253  39.765  0.00  0.00           H
ATOM   2756  HG  LEU X 173      44.495 103.934  40.784  0.00  0.00           H
ATOM   2757 HD11 LEU X 173      42.405 104.753  39.742  0.00  0.00           H
ATOM   2758 HD12 LEU X 173      43.827 105.343  38.900  0.00  0.00           H
ATOM   2759 HD13 LEU X 173      42.882 104.005  38.199  0.00  0.00           H
ATOM   2760 HD21 LEU X 173      43.781 101.532  40.840  0.00  0.00           H
ATOM   2761 HD22 LEU X 173      42.434 102.670  41.012  0.00  0.00           H
ATOM   2762 HD23 LEU X 173      42.710 101.847  39.462  0.00  0.00           H
ATOM   2763  N   LYS X 174      48.077 102.864  37.329  0.00  0.00           N
ATOM   2764  CA  LYS X 174      49.444 102.493  36.919  0.00  0.00           C
ATOM   2765  CB  LYS X 174      49.310 101.924  35.494  0.00  0.00           C
ATOM   2766  CG  LYS X 174      50.501 101.104  34.992  0.00  0.00           C
ATOM   2767  CD  LYS X 174      50.702  99.814  35.800  0.00  0.00           C
ATOM   2768  CE  LYS X 174      51.588  98.802  35.068  0.00  0.00           C
ATOM   2769  NZ  LYS X 174      52.907  99.367  34.707  0.00  0.00           N
ATOM   2770  C   LYS X 174      50.457 103.656  36.953  0.00  0.00           C
ATOM   2771  O   LYS X 174      51.641 103.446  37.231  0.00  0.00           O
ATOM   2772  H   LYS X 174      47.318 102.560  36.729  0.00  0.00           H
ATOM   2773  HA  LYS X 174      49.809 101.723  37.599  0.00  0.00           H
ATOM   2774  HB2 LYS X 174      48.432 101.276  35.452  0.00  0.00           H
ATOM   2775  HB3 LYS X 174      49.139 102.748  34.798  0.00  0.00           H
ATOM   2776  HG2 LYS X 174      50.300 100.833  33.956  0.00  0.00           H
ATOM   2777  HG3 LYS X 174      51.406 101.711  35.021  0.00  0.00           H
ATOM   2778  HD2 LYS X 174      51.146 100.049  36.768  0.00  0.00           H
ATOM   2779  HD3 LYS X 174      49.733  99.344  35.975  0.00  0.00           H
ATOM   2780  HE2 LYS X 174      51.729  97.937  35.724  0.00  0.00           H
ATOM   2781  HE3 LYS X 174      51.074  98.456  34.166  0.00  0.00           H
ATOM   2782  HZ1 LYS X 174      52.836 100.043  33.949  0.00  0.00           H
ATOM   2783  HZ2 LYS X 174      53.329  99.845  35.500  0.00  0.00           H
ATOM   2784  HZ3 LYS X 174      53.545  98.634  34.406  0.00  0.00           H
ATOM   2785  N   SER X 175      49.988 104.886  36.731  0.00  0.00           N
ATOM   2786  CA  SER X 175      50.791 106.117  36.754  0.00  0.00           C
ATOM   2787  CB  SER X 175      50.156 107.163  35.827  0.00  0.00           C
ATOM   2788  OG  SER X 175      48.860 107.518  36.277  0.00  0.00           O
ATOM   2789  C   SER X 175      51.041 106.703  38.153  0.00  0.00           C
ATOM   2790  O   SER X 175      51.760 107.694  38.270  0.00  0.00           O
ATOM   2791  H   SER X 175      49.013 104.986  36.497  0.00  0.00           H
ATOM   2792  HA  SER X 175      51.772 105.882  36.346  0.00  0.00           H
ATOM   2793  HB2 SER X 175      50.786 108.053  35.792  0.00  0.00           H
ATOM   2794  HB3 SER X 175      50.085 106.752  34.818  0.00  0.00           H
ATOM   2795  HG  SER X 175      48.464 108.107  35.592  0.00  0.00           H
ATOM   2796  N   THR X 176      50.480 106.119  39.221  0.00  0.00           N
ATOM   2797  CA  THR X 176      50.550 106.654  40.599  0.00  0.00           C
ATOM   2798  CB  THR X 176      49.293 107.503  40.876  0.00  0.00           C
ATOM   2799  CG2 THR X 176      47.995 106.700  40.979  0.00  0.00           C
ATOM   2800  OG1 THR X 176      49.422 108.268  42.047  0.00  0.00           O
ATOM   2801  C   THR X 176      50.805 105.572  41.670  0.00  0.00           C
ATOM   2802  O   THR X 176      50.475 105.746  42.846  0.00  0.00           O
ATOM   2803  H   THR X 176      49.872 105.321  39.065  0.00  0.00           H
ATOM   2804  HA  THR X 176      51.404 107.328  40.658  0.00  0.00           H
ATOM   2805  HB  THR X 176      49.176 108.208  40.052  0.00  0.00           H
ATOM   2806 HG21 THR X 176      47.184 107.345  41.316  0.00  0.00           H
ATOM   2807 HG22 THR X 176      47.741 106.311  39.996  0.00  0.00           H
ATOM   2808 HG23 THR X 176      48.098 105.873  41.681  0.00  0.00           H
ATOM   2809  HG1 THR X 176      49.904 107.708  42.675  0.00  0.00           H
ATOM   2810  N   VAL X 177      51.355 104.424  41.257  0.00  0.00           N
ATOM   2811  CA  VAL X 177      51.405 103.162  42.025  0.00  0.00           C
ATOM   2812  CB  VAL X 177      51.335 101.985  41.025  0.00  0.00           C
ATOM   2813  CG1 VAL X 177      52.606 101.835  40.176  0.00  0.00           C
ATOM   2814  CG2 VAL X 177      51.026 100.643  41.689  0.00  0.00           C
ATOM   2815  C   VAL X 177      52.587 103.042  43.008  0.00  0.00           C
ATOM   2816  O   VAL X 177      52.568 102.199  43.910  0.00  0.00           O
ATOM   2817  H   VAL X 177      51.645 104.385  40.291  0.00  0.00           H
ATOM   2818  HA  VAL X 177      50.502 103.116  42.634  0.00  0.00           H
ATOM   2819  HB  VAL X 177      50.512 102.188  40.340  0.00  0.00           H
ATOM   2820 HG11 VAL X 177      53.453 101.555  40.802  0.00  0.00           H
ATOM   2821 HG12 VAL X 177      52.451 101.055  39.431  0.00  0.00           H
ATOM   2822 HG13 VAL X 177      52.833 102.768  39.663  0.00  0.00           H
ATOM   2823 HG21 VAL X 177      51.865 100.314  42.298  0.00  0.00           H
ATOM   2824 HG22 VAL X 177      50.135 100.738  42.309  0.00  0.00           H
ATOM   2825 HG23 VAL X 177      50.834  99.893  40.921  0.00  0.00           H
ATOM   2826  N   SER X 178      53.626 103.872  42.875  0.00  0.00           N
ATOM   2827  CA  SER X 178      54.846 103.808  43.705  0.00  0.00           C
ATOM   2828  CB  SER X 178      55.921 102.951  43.018  0.00  0.00           C
ATOM   2829  OG  SER X 178      55.421 101.651  42.740  0.00  0.00           O
ATOM   2830  C   SER X 178      55.370 105.198  44.103  0.00  0.00           C
ATOM   2831  O   SER X 178      56.583 105.432  44.150  0.00  0.00           O
ATOM   2832  H   SER X 178      53.613 104.542  42.108  0.00  0.00           H
ATOM   2833  HA  SER X 178      54.604 103.319  44.648  0.00  0.00           H
ATOM   2834  HB2 SER X 178      56.235 103.428  42.087  0.00  0.00           H
ATOM   2835  HB3 SER X 178      56.786 102.860  43.678  0.00  0.00           H
ATOM   2836  HG  SER X 178      54.706 101.478  43.370  0.00  0.00           H
ATOM   2837  N   ASN X 179      54.458 106.141  44.365  0.00  0.00           N
ATOM   2838  CA  ASN X 179      54.772 107.527  44.721  0.00  0.00           C
ATOM   2839  CB  ASN X 179      54.994 108.328  43.423  0.00  0.00           C
ATOM   2840  CG  ASN X 179      53.756 108.577  42.576  0.00  0.00           C
ATOM   2841  OD1 ASN X 179      52.728 107.931  42.690  0.00  0.00           O
ATOM   2842  ND2 ASN X 179      53.836 109.555  41.707  0.00  0.00           N
ATOM   2843  C   ASN X 179      53.755 108.197  45.678  0.00  0.00           C
ATOM   2844  O   ASN X 179      52.664 107.687  45.942  0.00  0.00           O
ATOM   2845  H   ASN X 179      53.480 105.886  44.305  0.00  0.00           H
ATOM   2846  HA  ASN X 179      55.716 107.521  45.266  0.00  0.00           H
ATOM   2847  HB2 ASN X 179      55.417 109.290  43.689  0.00  0.00           H
ATOM   2848  HB3 ASN X 179      55.725 107.817  42.798  0.00  0.00           H
ATOM   2849 HD21 ASN X 179      53.068 109.696  41.060  0.00  0.00           H
ATOM   2850 HD22 ASN X 179      54.692 110.084  41.627  0.00  0.00           H
ATOM   2851  N   SER X 180      54.131 109.370  46.201  0.00  0.00           N
ATOM   2852  CA  SER X 180      53.460 110.087  47.300  0.00  0.00           C
ATOM   2853  CB  SER X 180      54.268 111.349  47.621  0.00  0.00           C
ATOM   2854  OG  SER X 180      55.567 111.032  48.084  0.00  0.00           O
ATOM   2855  C   SER X 180      51.980 110.506  47.133  0.00  0.00           C
ATOM   2856  O   SER X 180      51.343 110.681  48.177  0.00  0.00           O
ATOM   2857  H   SER X 180      55.020 109.750  45.906  0.00  0.00           H
ATOM   2858  HA  SER X 180      53.494 109.441  48.178  0.00  0.00           H
ATOM   2859  HB2 SER X 180      54.349 111.956  46.722  0.00  0.00           H
ATOM   2860  HB3 SER X 180      53.756 111.925  48.391  0.00  0.00           H
ATOM   2861  HG  SER X 180      56.102 111.862  48.020  0.00  0.00           H
ATOM   2862  N   PRO X 181      51.379 110.677  45.932  0.00  0.00           N
ATOM   2863  CD  PRO X 181      52.039 110.823  44.643  0.00  0.00           C
ATOM   2864  CG  PRO X 181      51.171 111.773  43.824  0.00  0.00           C
ATOM   2865  CB  PRO X 181      49.773 111.397  44.298  0.00  0.00           C
ATOM   2866  CA  PRO X 181      49.975 111.102  45.789  0.00  0.00           C
ATOM   2867  C   PRO X 181      48.896 110.130  46.304  0.00  0.00           C
ATOM   2868  O   PRO X 181      47.722 110.501  46.313  0.00  0.00           O
ATOM   2869  HA  PRO X 181      49.859 112.038  46.337  0.00  0.00           H
ATOM   2870  HB2 PRO X 181      49.443 110.497  43.778  0.00  0.00           H
ATOM   2871  HB3 PRO X 181      49.063 112.210  44.140  0.00  0.00           H
ATOM   2872  HG2 PRO X 181      51.295 111.612  42.753  0.00  0.00           H
ATOM   2873  HG3 PRO X 181      51.392 112.807  44.094  0.00  0.00           H
ATOM   2874  HD2 PRO X 181      52.064 109.853  44.153  0.00  0.00           H
ATOM   2875  HD3 PRO X 181      53.044 111.237  44.736  0.00  0.00           H
ATOM   2876  N   VAL X 182      49.255 108.916  46.741  0.00  0.00           N
ATOM   2877  CA  VAL X 182      48.332 107.922  47.329  0.00  0.00           C
ATOM   2878  CB  VAL X 182      48.100 106.717  46.383  0.00  0.00           C
ATOM   2879  CG1 VAL X 182      46.903 105.862  46.827  0.00  0.00           C
ATOM   2880  CG2 VAL X 182      47.813 107.146  44.937  0.00  0.00           C
ATOM   2881  C   VAL X 182      48.869 107.453  48.688  0.00  0.00           C
ATOM   2882  O   VAL X 182      50.082 107.346  48.872  0.00  0.00           O
ATOM   2883  H   VAL X 182      50.236 108.670  46.710  0.00  0.00           H
ATOM   2884  HA  VAL X 182      47.367 108.399  47.501  0.00  0.00           H
ATOM   2885  HB  VAL X 182      48.993 106.091  46.380  0.00  0.00           H
ATOM   2886 HG11 VAL X 182      45.993 106.464  46.837  0.00  0.00           H
ATOM   2887 HG12 VAL X 182      46.770 105.028  46.137  0.00  0.00           H
ATOM   2888 HG13 VAL X 182      47.072 105.448  47.818  0.00  0.00           H
ATOM   2889 HG21 VAL X 182      48.683 107.650  44.522  0.00  0.00           H
ATOM   2890 HG22 VAL X 182      47.611 106.271  44.319  0.00  0.00           H
ATOM   2891 HG23 VAL X 182      46.958 107.821  44.905  0.00  0.00           H
ATOM   2892  N   ASN X 183      47.981 107.159  49.642  0.00  0.00           N
ATOM   2893  CA  ASN X 183      48.307 106.607  50.962  0.00  0.00           C
ATOM   2894  CB  ASN X 183      47.840 107.578  52.068  0.00  0.00           C
ATOM   2895  CG  ASN X 183      46.345 107.852  52.151  0.00  0.00           C
ATOM   2896  OD1 ASN X 183      45.570 107.665  51.220  0.00  0.00           O
ATOM   2897  ND2 ASN X 183      45.893 108.356  53.272  0.00  0.00           N
ATOM   2898  C   ASN X 183      47.771 105.175  51.153  0.00  0.00           C
ATOM   2899  O   ASN X 183      46.863 104.727  50.447  0.00  0.00           O
ATOM   2900  H   ASN X 183      46.997 107.262  49.436  0.00  0.00           H
ATOM   2901  HA  ASN X 183      49.392 106.532  51.053  0.00  0.00           H
ATOM   2902  HB2 ASN X 183      48.151 107.176  53.031  0.00  0.00           H
ATOM   2903  HB3 ASN X 183      48.342 108.535  51.938  0.00  0.00           H
ATOM   2904 HD21 ASN X 183      44.900 108.553  53.357  0.00  0.00           H
ATOM   2905 HD22 ASN X 183      46.536 108.553  54.037  0.00  0.00           H
ATOM   2906  N   SER X 184      48.322 104.444  52.125  0.00  0.00           N
ATOM   2907  CA  SER X 184      47.744 103.174  52.583  0.00  0.00           C
ATOM   2908  CB  SER X 184      48.672 102.497  53.596  0.00  0.00           C
ATOM   2909  OG  SER X 184      49.947 102.260  53.029  0.00  0.00           O
ATOM   2910  C   SER X 184      46.372 103.439  53.228  0.00  0.00           C
ATOM   2911  O   SER X 184      46.186 104.477  53.862  0.00  0.00           O
ATOM   2912  H   SER X 184      49.048 104.856  52.703  0.00  0.00           H
ATOM   2913  HA  SER X 184      47.631 102.511  51.727  0.00  0.00           H
ATOM   2914  HB2 SER X 184      48.789 103.152  54.459  0.00  0.00           H
ATOM   2915  HB3 SER X 184      48.239 101.552  53.925  0.00  0.00           H
ATOM   2916  HG  SER X 184      49.864 101.519  52.363  0.00  0.00           H
ATOM   2917  N   THR X 185      45.374 102.559  53.123  0.00  0.00           N
ATOM   2918  CA  THR X 185      45.416 101.203  52.534  0.00  0.00           C
ATOM   2919  CB  THR X 185      44.238 100.389  53.106  0.00  0.00           C
ATOM   2920  CG2 THR X 185      42.866 100.770  52.545  0.00  0.00           C
ATOM   2921  OG1 THR X 185      44.425  99.019  52.892  0.00  0.00           O
ATOM   2922  C   THR X 185      45.425 101.163  50.994  0.00  0.00           C
ATOM   2923  O   THR X 185      45.944 100.218  50.398  0.00  0.00           O
ATOM   2924  H   THR X 185      44.514 102.837  53.591  0.00  0.00           H
ATOM   2925  HA  THR X 185      46.327 100.706  52.866  0.00  0.00           H
ATOM   2926  HB  THR X 185      44.214 100.540  54.183  0.00  0.00           H
ATOM   2927 HG21 THR X 185      42.803 100.520  51.486  0.00  0.00           H
ATOM   2928 HG22 THR X 185      42.096 100.215  53.081  0.00  0.00           H
ATOM   2929 HG23 THR X 185      42.685 101.835  52.682  0.00  0.00           H
ATOM   2930  HG1 THR X 185      45.073  98.716  53.552  0.00  0.00           H
ATOM   2931  N   PHE X 186      44.917 102.199  50.313  0.00  0.00           N
ATOM   2932  CA  PHE X 186      44.674 102.141  48.862  0.00  0.00           C
ATOM   2933  CB  PHE X 186      43.761 103.295  48.423  0.00  0.00           C
ATOM   2934  CG  PHE X 186      42.299 103.009  48.715  0.00  0.00           C
ATOM   2935  CD1 PHE X 186      41.730 103.398  49.942  0.00  0.00           C
ATOM   2936  CE1 PHE X 186      40.399 103.058  50.245  0.00  0.00           C
ATOM   2937  CZ  PHE X 186      39.630 102.333  49.319  0.00  0.00           C
ATOM   2938  CE2 PHE X 186      40.191 101.948  48.089  0.00  0.00           C
ATOM   2939  CD2 PHE X 186      41.523 102.286  47.787  0.00  0.00           C
ATOM   2940  C   PHE X 186      45.944 102.034  48.002  0.00  0.00           C
ATOM   2941  O   PHE X 186      45.903 101.361  46.972  0.00  0.00           O
ATOM   2942  H   PHE X 186      44.578 103.001  50.825  0.00  0.00           H
ATOM   2943  HA  PHE X 186      44.125 101.223  48.669  0.00  0.00           H
ATOM   2944  HB2 PHE X 186      44.071 104.222  48.909  0.00  0.00           H
ATOM   2945  HB3 PHE X 186      43.867 103.439  47.346  0.00  0.00           H
ATOM   2946  HD1 PHE X 186      42.324 103.940  50.662  0.00  0.00           H
ATOM   2947  HD2 PHE X 186      41.955 101.975  46.846  0.00  0.00           H
ATOM   2948  HE1 PHE X 186      39.969 103.335  51.198  0.00  0.00           H
ATOM   2949  HE2 PHE X 186      39.598 101.383  47.382  0.00  0.00           H
ATOM   2950  HZ  PHE X 186      38.609 102.066  49.558  0.00  0.00           H
ATOM   2951  N   ALA X 187      47.074 102.593  48.448  0.00  0.00           N
ATOM   2952  CA  ALA X 187      48.380 102.451  47.790  0.00  0.00           C
ATOM   2953  CB  ALA X 187      49.394 103.300  48.564  0.00  0.00           C
ATOM   2954  C   ALA X 187      48.870 100.989  47.674  0.00  0.00           C
ATOM   2955  O   ALA X 187      49.683 100.676  46.802  0.00  0.00           O
ATOM   2956  H   ALA X 187      47.021 103.177  49.275  0.00  0.00           H
ATOM   2957  HA  ALA X 187      48.304 102.844  46.775  0.00  0.00           H
ATOM   2958  HB1 ALA X 187      50.369 103.226  48.082  0.00  0.00           H
ATOM   2959  HB2 ALA X 187      49.089 104.345  48.568  0.00  0.00           H
ATOM   2960  HB3 ALA X 187      49.479 102.938  49.590  0.00  0.00           H
ATOM   2961  N   GLU X 188      48.375 100.081  48.520  0.00  0.00           N
ATOM   2962  CA  GLU X 188      48.608  98.636  48.421  0.00  0.00           C
ATOM   2963  CB  GLU X 188      48.955  98.064  49.806  0.00  0.00           C
ATOM   2964  CG  GLU X 188      50.408  98.329  50.235  0.00  0.00           C
ATOM   2965  CD  GLU X 188      50.738  99.806  50.485  0.00  0.00           C
ATOM   2966  OE1 GLU X 188      49.986 100.503  51.205  0.00  0.00           O
ATOM   2967  OE2 GLU X 188      51.779 100.283  49.963  0.00  0.00           O
ATOM   2968  C   GLU X 188      47.406  97.906  47.799  0.00  0.00           C
ATOM   2969  O   GLU X 188      47.596  96.994  46.993  0.00  0.00           O
ATOM   2970  H   GLU X 188      47.766 100.404  49.263  0.00  0.00           H
ATOM   2971  HA  GLU X 188      49.455  98.437  47.762  0.00  0.00           H
ATOM   2972  HB2 GLU X 188      48.264  98.453  50.555  0.00  0.00           H
ATOM   2973  HB3 GLU X 188      48.822  96.984  49.763  0.00  0.00           H
ATOM   2974  HG2 GLU X 188      50.615  97.771  51.148  0.00  0.00           H
ATOM   2975  HG3 GLU X 188      51.069  97.935  49.461  0.00  0.00           H
ATOM   2976  N   GLN X 189      46.166  98.328  48.083  0.00  0.00           N
ATOM   2977  CA  GLN X 189      44.956  97.664  47.571  0.00  0.00           C
ATOM   2978  CB  GLN X 189      43.705  98.352  48.150  0.00  0.00           C
ATOM   2979  CG  GLN X 189      42.381  97.633  47.836  0.00  0.00           C
ATOM   2980  CD  GLN X 189      42.330  96.202  48.361  0.00  0.00           C
ATOM   2981  OE1 GLN X 189      41.958  95.930  49.489  0.00  0.00           O
ATOM   2982  NE2 GLN X 189      42.662  95.214  47.562  0.00  0.00           N
ATOM   2983  C   GLN X 189      44.901  97.596  46.029  0.00  0.00           C
ATOM   2984  O   GLN X 189      44.441  96.590  45.482  0.00  0.00           O
ATOM   2985  H   GLN X 189      46.059  99.065  48.773  0.00  0.00           H
ATOM   2986  HA  GLN X 189      44.977  96.642  47.946  0.00  0.00           H
ATOM   2987  HB2 GLN X 189      43.809  98.426  49.235  0.00  0.00           H
ATOM   2988  HB3 GLN X 189      43.643  99.359  47.740  0.00  0.00           H
ATOM   2989  HG2 GLN X 189      41.561  98.195  48.283  0.00  0.00           H
ATOM   2990  HG3 GLN X 189      42.229  97.620  46.759  0.00  0.00           H
ATOM   2991 HE21 GLN X 189      42.977  94.357  48.009  0.00  0.00           H
ATOM   2992 HE22 GLN X 189      42.904  95.395  46.592  0.00  0.00           H
ATOM   2993  N   ILE X 190      45.421  98.610  45.323  0.00  0.00           N
ATOM   2994  CA  ILE X 190      45.515  98.621  43.846  0.00  0.00           C
ATOM   2995  CB  ILE X 190      45.758 100.050  43.305  0.00  0.00           C
ATOM   2996  CG2 ILE X 190      44.570 100.949  43.684  0.00  0.00           C
ATOM   2997  CG1 ILE X 190      47.121 100.633  43.750  0.00  0.00           C
ATOM   2998  CD1 ILE X 190      47.397 102.060  43.259  0.00  0.00           C
ATOM   2999  C   ILE X 190      46.554  97.640  43.275  0.00  0.00           C
ATOM   3000  O   ILE X 190      46.495  97.302  42.094  0.00  0.00           O
ATOM   3001  H   ILE X 190      45.756  99.423  45.830  0.00  0.00           H
ATOM   3002  HA  ILE X 190      44.555  98.287  43.452  0.00  0.00           H
ATOM   3003  HB  ILE X 190      45.770  99.988  42.215  0.00  0.00           H
ATOM   3004 HG12 ILE X 190      47.197 100.623  44.836  0.00  0.00           H
ATOM   3005 HG13 ILE X 190      47.913  99.999  43.353  0.00  0.00           H
ATOM   3006 HG21 ILE X 190      43.635 100.467  43.405  0.00  0.00           H
ATOM   3007 HG22 ILE X 190      44.565 101.158  44.753  0.00  0.00           H
ATOM   3008 HG23 ILE X 190      44.639 101.887  43.139  0.00  0.00           H
ATOM   3009 HD11 ILE X 190      48.413 102.343  43.535  0.00  0.00           H
ATOM   3010 HD12 ILE X 190      47.297 102.108  42.174  0.00  0.00           H
ATOM   3011 HD13 ILE X 190      46.707 102.764  43.725  0.00  0.00           H
ATOM   3012  N   ARG X 191      47.487  97.156  44.102  0.00  0.00           N
ATOM   3013  CA  ARG X 191      48.545  96.182  43.754  0.00  0.00           C
ATOM   3014  CB  ARG X 191      49.870  96.620  44.409  0.00  0.00           C
ATOM   3015  CG  ARG X 191      50.188  98.107  44.165  0.00  0.00           C
ATOM   3016  CD  ARG X 191      51.527  98.534  44.763  0.00  0.00           C
ATOM   3017  NE  ARG X 191      52.702  98.126  43.973  0.00  0.00           N
ATOM   3018  CZ  ARG X 191      53.947  98.467  44.262  0.00  0.00           C
ATOM   3019  NH1 ARG X 191      54.227  99.202  45.301  0.00  0.00           N
ATOM   3020  NH2 ARG X 191      54.948  98.098  43.520  0.00  0.00           N
ATOM   3021  C   ARG X 191      48.160  94.759  44.179  0.00  0.00           C
ATOM   3022  O   ARG X 191      48.552  93.777  43.544  0.00  0.00           O
ATOM   3023  H   ARG X 191      47.458  97.477  45.064  0.00  0.00           H
ATOM   3024  HA  ARG X 191      48.689  96.166  42.672  0.00  0.00           H
ATOM   3025  HB2 ARG X 191      49.812  96.452  45.486  0.00  0.00           H
ATOM   3026  HB3 ARG X 191      50.680  96.003  44.016  0.00  0.00           H
ATOM   3027  HG2 ARG X 191      50.161  98.333  43.101  0.00  0.00           H
ATOM   3028  HG3 ARG X 191      49.430  98.714  44.660  0.00  0.00           H
ATOM   3029  HD2 ARG X 191      51.521  99.624  44.837  0.00  0.00           H
ATOM   3030  HD3 ARG X 191      51.601  98.111  45.765  0.00  0.00           H
ATOM   3031  HE  ARG X 191      52.537  97.576  43.132  0.00  0.00           H
ATOM   3032 HH11 ARG X 191      53.487  99.499  45.926  0.00  0.00           H
ATOM   3033 HH12 ARG X 191      55.179  99.524  45.451  0.00  0.00           H
ATOM   3034 HH21 ARG X 191      54.783  97.592  42.650  0.00  0.00           H
ATOM   3035 HH22 ARG X 191      55.901  98.242  43.834  0.00  0.00           H
ATOM   3036  N   HIE X 192      47.326  94.682  45.217  0.00  0.00           N
ATOM   3037  CA  HIE X 192      46.676  93.496  45.773  0.00  0.00           C
ATOM   3038  CB  HIE X 192      46.103  93.911  47.136  0.00  0.00           C
ATOM   3039  CG  HIE X 192      45.361  92.850  47.905  0.00  0.00           C
ATOM   3040  ND1 HIE X 192      44.307  93.100  48.790  0.00  0.00           N
ATOM   3041  CE1 HIE X 192      43.930  91.902  49.262  0.00  0.00           C
ATOM   3042  NE2 HIE X 192      44.683  90.936  48.716  0.00  0.00           N
ATOM   3043  CD2 HIE X 192      45.594  91.510  47.864  0.00  0.00           C
ATOM   3044  C   HIE X 192      45.596  92.927  44.843  0.00  0.00           C
ATOM   3045  O   HIE X 192      45.726  91.791  44.393  0.00  0.00           O
ATOM   3046  H   HIE X 192      47.177  95.552  45.716  0.00  0.00           H
ATOM   3047  HA  HIE X 192      47.422  92.715  45.927  0.00  0.00           H
ATOM   3048  HB2 HIE X 192      46.918  94.285  47.752  0.00  0.00           H
ATOM   3049  HB3 HIE X 192      45.413  94.734  46.983  0.00  0.00           H
ATOM   3050  HD2 HIE X 192      46.336  90.993  47.269  0.00  0.00           H
ATOM   3051  HE2 HIE X 192      44.572  89.931  48.857  0.00  0.00           H
ATOM   3052  HE1 HIE X 192      43.126  91.739  49.967  0.00  0.00           H
ATOM   3053  N   SER X 193      44.582  93.716  44.462  0.00  0.00           N
ATOM   3054  CA  SER X 193      43.512  93.245  43.556  0.00  0.00           C
ATOM   3055  CB  SER X 193      42.353  94.249  43.515  0.00  0.00           C
ATOM   3056  OG  SER X 193      41.791  94.406  44.805  0.00  0.00           O
ATOM   3057  C   SER X 193      44.016  92.956  42.132  0.00  0.00           C
ATOM   3058  O   SER X 193      43.414  92.163  41.406  0.00  0.00           O
ATOM   3059  H   SER X 193      44.502  94.648  44.855  0.00  0.00           H
ATOM   3060  HA  SER X 193      43.120  92.308  43.952  0.00  0.00           H
ATOM   3061  HB2 SER X 193      42.722  95.212  43.159  0.00  0.00           H
ATOM   3062  HB3 SER X 193      41.583  93.890  42.830  0.00  0.00           H
ATOM   3063  HG  SER X 193      40.916  93.951  44.819  0.00  0.00           H
ATOM   3064  N   LEU X 194      45.162  93.537  41.750  0.00  0.00           N
ATOM   3065  CA  LEU X 194      45.892  93.208  40.519  0.00  0.00           C
ATOM   3066  CB  LEU X 194      46.909  94.331  40.202  0.00  0.00           C
ATOM   3067  CG  LEU X 194      46.710  95.062  38.860  0.00  0.00           C
ATOM   3068  CD1 LEU X 194      46.791  94.114  37.662  0.00  0.00           C
ATOM   3069  CD2 LEU X 194      45.384  95.823  38.810  0.00  0.00           C
ATOM   3070  C   LEU X 194      46.586  91.833  40.570  0.00  0.00           C
ATOM   3071  O   LEU X 194      46.954  91.305  39.520  0.00  0.00           O
ATOM   3072  H   LEU X 194      45.582  94.204  42.378  0.00  0.00           H
ATOM   3073  HA  LEU X 194      45.163  93.148  39.711  0.00  0.00           H
ATOM   3074  HB2 LEU X 194      46.899  95.075  40.995  0.00  0.00           H
ATOM   3075  HB3 LEU X 194      47.916  93.912  40.198  0.00  0.00           H
ATOM   3076  HG  LEU X 194      47.513  95.792  38.762  0.00  0.00           H
ATOM   3077 HD11 LEU X 194      46.756  94.694  36.741  0.00  0.00           H
ATOM   3078 HD12 LEU X 194      47.735  93.569  37.689  0.00  0.00           H
ATOM   3079 HD13 LEU X 194      45.963  93.407  37.663  0.00  0.00           H
ATOM   3080 HD21 LEU X 194      45.339  96.533  39.636  0.00  0.00           H
ATOM   3081 HD22 LEU X 194      45.321  96.374  37.872  0.00  0.00           H
ATOM   3082 HD23 LEU X 194      44.541  95.138  38.876  0.00  0.00           H
ATOM   3083  N   ARG X 195      46.764  91.231  41.756  0.00  0.00           N
ATOM   3084  CA  ARG X 195      47.202  89.833  41.915  0.00  0.00           C
ATOM   3085  CB  ARG X 195      47.940  89.655  43.260  0.00  0.00           C
ATOM   3086  CG  ARG X 195      48.953  88.497  43.304  0.00  0.00           C
ATOM   3087  CD  ARG X 195      48.338  87.093  43.199  0.00  0.00           C
ATOM   3088  NE  ARG X 195      49.346  86.048  43.468  0.00  0.00           N
ATOM   3089  CZ  ARG X 195      49.717  85.577  44.646  0.00  0.00           C
ATOM   3090  NH1 ARG X 195      49.084  85.842  45.751  0.00  0.00           N
ATOM   3091  NH2 ARG X 195      50.759  84.809  44.712  0.00  0.00           N
ATOM   3092  C   ARG X 195      45.993  88.916  41.725  0.00  0.00           C
ATOM   3093  O   ARG X 195      45.964  88.174  40.746  0.00  0.00           O
ATOM   3094  H   ARG X 195      46.457  91.721  42.590  0.00  0.00           H
ATOM   3095  HA  ARG X 195      47.904  89.597  41.113  0.00  0.00           H
ATOM   3096  HB2 ARG X 195      48.504  90.568  43.458  0.00  0.00           H
ATOM   3097  HB3 ARG X 195      47.223  89.538  44.074  0.00  0.00           H
ATOM   3098  HG2 ARG X 195      49.682  88.627  42.502  0.00  0.00           H
ATOM   3099  HG3 ARG X 195      49.488  88.566  44.253  0.00  0.00           H
ATOM   3100  HD2 ARG X 195      47.514  87.008  43.905  0.00  0.00           H
ATOM   3101  HD3 ARG X 195      47.943  86.950  42.192  0.00  0.00           H
ATOM   3102  HE  ARG X 195      49.896  85.717  42.685  0.00  0.00           H
ATOM   3103 HH11 ARG X 195      48.182  86.308  45.727  0.00  0.00           H
ATOM   3104 HH12 ARG X 195      49.383  85.437  46.630  0.00  0.00           H
ATOM   3105 HH21 ARG X 195      51.219  84.545  43.850  0.00  0.00           H
ATOM   3106 HH22 ARG X 195      51.163  84.544  45.598  0.00  0.00           H
ATOM   3107  N   VAL X 196      44.979  89.032  42.589  0.00  0.00           N
ATOM   3108  CA  VAL X 196      43.623  88.468  42.409  0.00  0.00           C
ATOM   3109  CB  VAL X 196      43.492  87.033  42.981  0.00  0.00           C
ATOM   3110  CG1 VAL X 196      42.161  86.402  42.554  0.00  0.00           C
ATOM   3111  CG2 VAL X 196      44.579  86.052  42.525  0.00  0.00           C
ATOM   3112  C   VAL X 196      42.591  89.380  43.112  0.00  0.00           C
ATOM   3113  O   VAL X 196      42.810  89.729  44.276  0.00  0.00           O
ATOM   3114  H   VAL X 196      45.120  89.644  43.386  0.00  0.00           H
ATOM   3115  HA  VAL X 196      43.415  88.428  41.341  0.00  0.00           H
ATOM   3116  HB  VAL X 196      43.525  87.076  44.069  0.00  0.00           H
ATOM   3117 HG11 VAL X 196      42.110  86.328  41.467  0.00  0.00           H
ATOM   3118 HG12 VAL X 196      42.080  85.400  42.975  0.00  0.00           H
ATOM   3119 HG13 VAL X 196      41.327  86.993  42.920  0.00  0.00           H
ATOM   3120 HG21 VAL X 196      45.551  86.378  42.885  0.00  0.00           H
ATOM   3121 HG22 VAL X 196      44.385  85.066  42.945  0.00  0.00           H
ATOM   3122 HG23 VAL X 196      44.587  85.978  41.438  0.00  0.00           H
ATOM   3123  N   PRO X 197      41.464  89.763  42.473  0.00  0.00           N
ATOM   3124  CD  PRO X 197      41.125  89.510  41.080  0.00  0.00           C
ATOM   3125  CG  PRO X 197      39.707  90.041  40.877  0.00  0.00           C
ATOM   3126  CB  PRO X 197      39.601  91.142  41.932  0.00  0.00           C
ATOM   3127  CA  PRO X 197      40.418  90.578  43.099  0.00  0.00           C
ATOM   3128  C   PRO X 197      39.552  89.764  44.076  0.00  0.00           C
ATOM   3129  O   PRO X 197      39.397  88.548  43.926  0.00  0.00           O
ATOM   3130  HA  PRO X 197      40.869  91.406  43.647  0.00  0.00           H
ATOM   3131  HB2 PRO X 197      38.565  91.345  42.207  0.00  0.00           H
ATOM   3132  HB3 PRO X 197      40.080  92.048  41.558  0.00  0.00           H
ATOM   3133  HG2 PRO X 197      38.984  89.252  41.091  0.00  0.00           H
ATOM   3134  HG3 PRO X 197      39.566  90.430  39.869  0.00  0.00           H
ATOM   3135  HD2 PRO X 197      41.164  88.448  40.838  0.00  0.00           H
ATOM   3136  HD3 PRO X 197      41.812  90.066  40.443  0.00  0.00           H
ATOM   3137  N   LEU X 198      38.932  90.437  45.052  0.00  0.00           N
ATOM   3138  CA  LEU X 198      38.279  89.815  46.222  0.00  0.00           C
ATOM   3139  CB  LEU X 198      37.653  90.957  47.055  0.00  0.00           C
ATOM   3140  CG  LEU X 198      37.068  90.635  48.450  0.00  0.00           C
ATOM   3141  CD1 LEU X 198      35.653  90.053  48.411  0.00  0.00           C
ATOM   3142  CD2 LEU X 198      37.964  89.721  49.288  0.00  0.00           C
ATOM   3143  C   LEU X 198      37.274  88.695  45.878  0.00  0.00           C
ATOM   3144  O   LEU X 198      37.255  87.661  46.554  0.00  0.00           O
ATOM   3145  H   LEU X 198      39.081  91.447  45.085  0.00  0.00           H
ATOM   3146  HA  LEU X 198      39.067  89.353  46.818  0.00  0.00           H
ATOM   3147  HB2 LEU X 198      38.440  91.694  47.219  0.00  0.00           H
ATOM   3148  HB3 LEU X 198      36.883  91.452  46.461  0.00  0.00           H
ATOM   3149  HG  LEU X 198      36.992  91.584  48.981  0.00  0.00           H
ATOM   3150 HD11 LEU X 198      35.649  89.048  47.998  0.00  0.00           H
ATOM   3151 HD12 LEU X 198      35.252  90.017  49.424  0.00  0.00           H
ATOM   3152 HD13 LEU X 198      35.011  90.691  47.803  0.00  0.00           H
ATOM   3153 HD21 LEU X 198      38.975  90.127  49.321  0.00  0.00           H
ATOM   3154 HD22 LEU X 198      37.573  89.662  50.304  0.00  0.00           H
ATOM   3155 HD23 LEU X 198      37.993  88.718  48.866  0.00  0.00           H
ATOM   3156  N   ARG X 199      36.492  88.834  44.796  0.00  0.00           N
ATOM   3157  CA  ARG X 199      35.504  87.817  44.374  0.00  0.00           C
ATOM   3158  CB  ARG X 199      34.517  88.414  43.336  0.00  0.00           C
ATOM   3159  CG  ARG X 199      34.678  88.022  41.849  0.00  0.00           C
ATOM   3160  CD  ARG X 199      34.137  86.638  41.419  0.00  0.00           C
ATOM   3161  NE  ARG X 199      32.673  86.503  41.570  0.00  0.00           N
ATOM   3162  CZ  ARG X 199      31.992  86.074  42.621  0.00  0.00           C
ATOM   3163  NH1 ARG X 199      32.561  85.625  43.705  0.00  0.00           N
ATOM   3164  NH2 ARG X 199      30.696  86.109  42.588  0.00  0.00           N
ATOM   3165  C   ARG X 199      36.140  86.487  43.947  0.00  0.00           C
ATOM   3166  O   ARG X 199      35.485  85.454  44.072  0.00  0.00           O
ATOM   3167  H   ARG X 199      36.535  89.712  44.299  0.00  0.00           H
ATOM   3168  HA  ARG X 199      34.907  87.581  45.258  0.00  0.00           H
ATOM   3169  HB2 ARG X 199      33.504  88.168  43.650  0.00  0.00           H
ATOM   3170  HB3 ARG X 199      34.573  89.503  43.395  0.00  0.00           H
ATOM   3171  HG2 ARG X 199      34.156  88.769  41.251  0.00  0.00           H
ATOM   3172  HG3 ARG X 199      35.731  88.096  41.582  0.00  0.00           H
ATOM   3173  HD2 ARG X 199      34.384  86.505  40.366  0.00  0.00           H
ATOM   3174  HD3 ARG X 199      34.642  85.829  41.934  0.00  0.00           H
ATOM   3175  HE  ARG X 199      32.110  86.778  40.776  0.00  0.00           H
ATOM   3176 HH11 ARG X 199      33.564  85.523  43.755  0.00  0.00           H
ATOM   3177 HH12 ARG X 199      31.981  85.231  44.446  0.00  0.00           H
ATOM   3178 HH21 ARG X 199      30.223  86.349  41.722  0.00  0.00           H
ATOM   3179 HH22 ARG X 199      30.143  85.880  43.412  0.00  0.00           H
ATOM   3180  N   LYS X 200      37.384  86.510  43.444  0.00  0.00           N
ATOM   3181  CA  LYS X 200      38.145  85.347  42.937  0.00  0.00           C
ATOM   3182  CB  LYS X 200      38.736  85.661  41.550  0.00  0.00           C
ATOM   3183  CG  LYS X 200      37.702  85.669  40.411  0.00  0.00           C
ATOM   3184  CD  LYS X 200      38.435  85.771  39.067  0.00  0.00           C
ATOM   3185  CE  LYS X 200      37.489  85.731  37.861  0.00  0.00           C
ATOM   3186  NZ  LYS X 200      38.275  85.714  36.606  0.00  0.00           N
ATOM   3187  C   LYS X 200      39.262  84.868  43.878  0.00  0.00           C
ATOM   3188  O   LYS X 200      39.726  83.742  43.718  0.00  0.00           O
ATOM   3189  H   LYS X 200      37.857  87.407  43.447  0.00  0.00           H
ATOM   3190  HA  LYS X 200      37.473  84.495  42.823  0.00  0.00           H
ATOM   3191  HB2 LYS X 200      39.252  86.622  41.581  0.00  0.00           H
ATOM   3192  HB3 LYS X 200      39.478  84.894  41.316  0.00  0.00           H
ATOM   3193  HG2 LYS X 200      37.124  84.745  40.435  0.00  0.00           H
ATOM   3194  HG3 LYS X 200      37.032  86.519  40.524  0.00  0.00           H
ATOM   3195  HD2 LYS X 200      39.008  86.699  39.044  0.00  0.00           H
ATOM   3196  HD3 LYS X 200      39.132  84.934  38.993  0.00  0.00           H
ATOM   3197  HE2 LYS X 200      36.869  84.832  37.921  0.00  0.00           H
ATOM   3198  HE3 LYS X 200      36.835  86.607  37.883  0.00  0.00           H
ATOM   3199  HZ1 LYS X 200      38.910  86.506  36.572  0.00  0.00           H
ATOM   3200  HZ2 LYS X 200      38.847  84.871  36.561  0.00  0.00           H
ATOM   3201  HZ3 LYS X 200      37.691  85.743  35.769  0.00  0.00           H
ATOM   3202  N   ALA X 201      39.689  85.688  44.838  0.00  0.00           N
ATOM   3203  CA  ALA X 201      40.753  85.366  45.795  0.00  0.00           C
ATOM   3204  CB  ALA X 201      41.343  86.691  46.288  0.00  0.00           C
ATOM   3205  C   ALA X 201      40.250  84.487  46.962  0.00  0.00           C
ATOM   3206  O   ALA X 201      39.081  84.585  47.336  0.00  0.00           O
ATOM   3207  H   ALA X 201      39.299  86.618  44.873  0.00  0.00           H
ATOM   3208  HA  ALA X 201      41.540  84.815  45.277  0.00  0.00           H
ATOM   3209  HB1 ALA X 201      40.623  87.208  46.923  0.00  0.00           H
ATOM   3210  HB2 ALA X 201      42.251  86.491  46.851  0.00  0.00           H
ATOM   3211  HB3 ALA X 201      41.596  87.331  45.443  0.00  0.00           H
ATOM   3212  N   VAL X 202      41.110  83.655  47.566  0.00  0.00           N
ATOM   3213  CA  VAL X 202      40.746  82.766  48.696  0.00  0.00           C
ATOM   3214  CB  VAL X 202      41.557  81.453  48.722  0.00  0.00           C
ATOM   3215  CG1 VAL X 202      40.913  80.428  47.786  0.00  0.00           C
ATOM   3216  CG2 VAL X 202      43.030  81.586  48.320  0.00  0.00           C
ATOM   3217  C   VAL X 202      40.817  83.499  50.051  0.00  0.00           C
ATOM   3218  O   VAL X 202      41.910  83.786  50.547  0.00  0.00           O
ATOM   3219  H   VAL X 202      42.081  83.671  47.259  0.00  0.00           H
ATOM   3220  HA  VAL X 202      39.713  82.468  48.537  0.00  0.00           H
ATOM   3221  HB  VAL X 202      41.514  81.045  49.732  0.00  0.00           H
ATOM   3222 HG11 VAL X 202      39.892  80.222  48.107  0.00  0.00           H
ATOM   3223 HG12 VAL X 202      40.899  80.818  46.767  0.00  0.00           H
ATOM   3224 HG13 VAL X 202      41.484  79.499  47.813  0.00  0.00           H
ATOM   3225 HG21 VAL X 202      43.481  82.428  48.837  0.00  0.00           H
ATOM   3226 HG22 VAL X 202      43.569  80.676  48.581  0.00  0.00           H
ATOM   3227 HG23 VAL X 202      43.118  81.749  47.245  0.00  0.00           H
ATOM   3228  N   PRO X 203      39.670  83.826  50.681  0.00  0.00           N
ATOM   3229  CD  PRO X 203      38.345  83.286  50.416  0.00  0.00           C
ATOM   3230  CG  PRO X 203      37.485  83.720  51.595  0.00  0.00           C
ATOM   3231  CB  PRO X 203      38.085  85.077  51.964  0.00  0.00           C
ATOM   3232  CA  PRO X 203      39.579  84.928  51.642  0.00  0.00           C
ATOM   3233  C   PRO X 203      40.429  84.754  52.906  0.00  0.00           C
ATOM   3234  O   PRO X 203      41.045  85.721  53.350  0.00  0.00           O
ATOM   3235  HA  PRO X 203      39.916  85.843  51.153  0.00  0.00           H
ATOM   3236  HB2 PRO X 203      37.907  85.322  53.012  0.00  0.00           H
ATOM   3237  HB3 PRO X 203      37.654  85.847  51.321  0.00  0.00           H
ATOM   3238  HG2 PRO X 203      37.612  83.020  52.422  0.00  0.00           H
ATOM   3239  HG3 PRO X 203      36.437  83.803  51.309  0.00  0.00           H
ATOM   3240  HD2 PRO X 203      38.364  82.197  50.347  0.00  0.00           H
ATOM   3241  HD3 PRO X 203      37.949  83.718  49.497  0.00  0.00           H
ATOM   3242  N   ARG X 204      40.537  83.546  53.480  0.00  0.00           N
ATOM   3243  CA  ARG X 204      41.340  83.330  54.699  0.00  0.00           C
ATOM   3244  CB  ARG X 204      40.732  82.243  55.616  0.00  0.00           C
ATOM   3245  CG  ARG X 204      39.996  82.868  56.820  0.00  0.00           C
ATOM   3246  CD  ARG X 204      40.944  83.498  57.861  0.00  0.00           C
ATOM   3247  NE  ARG X 204      40.337  84.654  58.556  0.00  0.00           N
ATOM   3248  CZ  ARG X 204      39.574  84.651  59.636  0.00  0.00           C
ATOM   3249  NH1 ARG X 204      39.258  83.580  60.303  0.00  0.00           N
ATOM   3250  NH2 ARG X 204      39.087  85.755  60.101  0.00  0.00           N
ATOM   3251  C   ARG X 204      42.849  83.193  54.455  0.00  0.00           C
ATOM   3252  O   ARG X 204      43.600  83.251  55.424  0.00  0.00           O
ATOM   3253  H   ARG X 204      40.092  82.749  53.030  0.00  0.00           H
ATOM   3254  HA  ARG X 204      41.275  84.259  55.257  0.00  0.00           H
ATOM   3255  HB2 ARG X 204      40.022  81.638  55.050  0.00  0.00           H
ATOM   3256  HB3 ARG X 204      41.514  81.579  55.988  0.00  0.00           H
ATOM   3257  HG2 ARG X 204      39.299  83.621  56.447  0.00  0.00           H
ATOM   3258  HG3 ARG X 204      39.417  82.091  57.316  0.00  0.00           H
ATOM   3259  HD2 ARG X 204      41.252  82.735  58.579  0.00  0.00           H
ATOM   3260  HD3 ARG X 204      41.849  83.846  57.364  0.00  0.00           H
ATOM   3261  HE  ARG X 204      40.579  85.576  58.203  0.00  0.00           H
ATOM   3262 HH11 ARG X 204      39.624  82.689  60.042  0.00  0.00           H
ATOM   3263 HH12 ARG X 204      38.688  83.705  61.143  0.00  0.00           H
ATOM   3264 HH21 ARG X 204      39.222  86.629  59.602  0.00  0.00           H
ATOM   3265 HH22 ARG X 204      38.469  85.685  60.902  0.00  0.00           H
ATOM   3266  N   LEU X 205      43.301  83.126  53.196  0.00  0.00           N
ATOM   3267  CA  LEU X 205      44.713  83.332  52.833  0.00  0.00           C
ATOM   3268  CB  LEU X 205      45.037  82.536  51.556  0.00  0.00           C
ATOM   3269  CG  LEU X 205      46.521  82.542  51.144  0.00  0.00           C
ATOM   3270  CD1 LEU X 205      47.420  81.849  52.171  0.00  0.00           C
ATOM   3271  CD2 LEU X 205      46.671  81.809  49.811  0.00  0.00           C
ATOM   3272  C   LEU X 205      45.022  84.828  52.657  0.00  0.00           C
ATOM   3273  O   LEU X 205      45.998  85.329  53.216  0.00  0.00           O
ATOM   3274  H   LEU X 205      42.621  83.105  52.447  0.00  0.00           H
ATOM   3275  HA  LEU X 205      45.339  82.960  53.644  0.00  0.00           H
ATOM   3276  HB2 LEU X 205      44.724  81.503  51.689  0.00  0.00           H
ATOM   3277  HB3 LEU X 205      44.457  82.962  50.741  0.00  0.00           H
ATOM   3278  HG  LEU X 205      46.860  83.568  51.013  0.00  0.00           H
ATOM   3279 HD11 LEU X 205      48.445  81.822  51.797  0.00  0.00           H
ATOM   3280 HD12 LEU X 205      47.420  82.404  53.108  0.00  0.00           H
ATOM   3281 HD13 LEU X 205      47.077  80.829  52.346  0.00  0.00           H
ATOM   3282 HD21 LEU X 205      46.066  82.303  49.050  0.00  0.00           H
ATOM   3283 HD22 LEU X 205      47.712  81.839  49.493  0.00  0.00           H
ATOM   3284 HD23 LEU X 205      46.355  80.771  49.910  0.00  0.00           H
ATOM   3285  N   GLU X 206      44.157  85.568  51.953  0.00  0.00           N
ATOM   3286  CA  GLU X 206      44.267  87.034  51.826  0.00  0.00           C
ATOM   3287  CB  GLU X 206      43.144  87.583  50.928  0.00  0.00           C
ATOM   3288  CG  GLU X 206      43.043  86.950  49.531  0.00  0.00           C
ATOM   3289  CD  GLU X 206      44.321  87.090  48.701  0.00  0.00           C
ATOM   3290  OE1 GLU X 206      44.713  88.235  48.391  0.00  0.00           O
ATOM   3291  OE2 GLU X 206      44.954  86.071  48.334  0.00  0.00           O
ATOM   3292  C   GLU X 206      44.215  87.727  53.204  0.00  0.00           C
ATOM   3293  O   GLU X 206      44.919  88.709  53.439  0.00  0.00           O
ATOM   3294  H   GLU X 206      43.390  85.098  51.483  0.00  0.00           H
ATOM   3295  HA  GLU X 206      45.229  87.280  51.373  0.00  0.00           H
ATOM   3296  HB2 GLU X 206      42.189  87.436  51.432  0.00  0.00           H
ATOM   3297  HB3 GLU X 206      43.292  88.658  50.811  0.00  0.00           H
ATOM   3298  HG2 GLU X 206      42.783  85.899  49.622  0.00  0.00           H
ATOM   3299  HG3 GLU X 206      42.222  87.442  49.006  0.00  0.00           H
ATOM   3300  N   SER X 207      43.473  87.137  54.150  0.00  0.00           N
ATOM   3301  CA  SER X 207      43.383  87.491  55.575  0.00  0.00           C
ATOM   3302  CB  SER X 207      42.284  86.628  56.210  0.00  0.00           C
ATOM   3303  OG  SER X 207      42.025  86.950  57.562  0.00  0.00           O
ATOM   3304  C   SER X 207      44.696  87.359  56.380  0.00  0.00           C
ATOM   3305  O   SER X 207      44.651  87.497  57.602  0.00  0.00           O
ATOM   3306  H   SER X 207      42.850  86.405  53.823  0.00  0.00           H
ATOM   3307  HA  SER X 207      43.068  88.533  55.637  0.00  0.00           H
ATOM   3308  HB2 SER X 207      41.358  86.743  55.645  0.00  0.00           H
ATOM   3309  HB3 SER X 207      42.608  85.591  56.163  0.00  0.00           H
ATOM   3310  HG  SER X 207      42.880  87.200  57.958  0.00  0.00           H
ATOM   3311  N   ARG X 208      45.859  87.119  55.753  0.00  0.00           N
ATOM   3312  CA  ARG X 208      47.188  87.350  56.363  0.00  0.00           C
ATOM   3313  CB  ARG X 208      48.060  86.084  56.283  0.00  0.00           C
ATOM   3314  CG  ARG X 208      47.698  85.010  57.320  0.00  0.00           C
ATOM   3315  CD  ARG X 208      47.827  85.519  58.770  0.00  0.00           C
ATOM   3316  NE  ARG X 208      48.507  84.546  59.644  0.00  0.00           N
ATOM   3317  CZ  ARG X 208      49.734  84.626  60.134  0.00  0.00           C
ATOM   3318  NH1 ARG X 208      50.547  85.625  59.956  0.00  0.00           N
ATOM   3319  NH2 ARG X 208      50.208  83.651  60.840  0.00  0.00           N
ATOM   3320  C   ARG X 208      47.930  88.559  55.789  0.00  0.00           C
ATOM   3321  O   ARG X 208      48.617  89.238  56.549  0.00  0.00           O
ATOM   3322  H   ARG X 208      45.815  86.882  54.768  0.00  0.00           H
ATOM   3323  HA  ARG X 208      47.053  87.607  57.414  0.00  0.00           H
ATOM   3324  HB2 ARG X 208      47.997  85.657  55.281  0.00  0.00           H
ATOM   3325  HB3 ARG X 208      49.102  86.360  56.457  0.00  0.00           H
ATOM   3326  HG2 ARG X 208      46.679  84.666  57.145  0.00  0.00           H
ATOM   3327  HG3 ARG X 208      48.370  84.164  57.169  0.00  0.00           H
ATOM   3328  HD2 ARG X 208      48.373  86.459  58.782  0.00  0.00           H
ATOM   3329  HD3 ARG X 208      46.828  85.722  59.161  0.00  0.00           H
ATOM   3330  HE  ARG X 208      47.975  83.734  59.911  0.00  0.00           H
ATOM   3331 HH11 ARG X 208      50.277  86.452  59.435  0.00  0.00           H
ATOM   3332 HH12 ARG X 208      51.499  85.529  60.306  0.00  0.00           H
ATOM   3333 HH21 ARG X 208      49.736  82.761  60.892  0.00  0.00           H
ATOM   3334 HH22 ARG X 208      51.161  83.764  61.188  0.00  0.00           H
ATOM   3335  N   TYR X 209      47.735  88.883  54.511  0.00  0.00           N
ATOM   3336  CA  TYR X 209      48.289  90.083  53.874  0.00  0.00           C
ATOM   3337  CB  TYR X 209      48.404  89.823  52.365  0.00  0.00           C
ATOM   3338  CG  TYR X 209      48.818  91.034  51.556  0.00  0.00           C
ATOM   3339  CD1 TYR X 209      50.176  91.398  51.461  0.00  0.00           C
ATOM   3340  CE1 TYR X 209      50.553  92.530  50.710  0.00  0.00           C
ATOM   3341  CZ  TYR X 209      49.569  93.306  50.059  0.00  0.00           C
ATOM   3342  OH  TYR X 209      49.911  94.403  49.333  0.00  0.00           O
ATOM   3343  CE2 TYR X 209      48.212  92.941  50.168  0.00  0.00           C
ATOM   3344  CD2 TYR X 209      47.838  91.803  50.902  0.00  0.00           C
ATOM   3345  C   TYR X 209      47.449  91.332  54.190  0.00  0.00           C
ATOM   3346  O   TYR X 209      47.965  92.329  54.699  0.00  0.00           O
ATOM   3347  H   TYR X 209      47.166  88.271  53.946  0.00  0.00           H
ATOM   3348  HA  TYR X 209      49.294  90.266  54.259  0.00  0.00           H
ATOM   3349  HB2 TYR X 209      49.134  89.029  52.202  0.00  0.00           H
ATOM   3350  HB3 TYR X 209      47.444  89.463  51.990  0.00  0.00           H
ATOM   3351  HD1 TYR X 209      50.934  90.812  51.967  0.00  0.00           H
ATOM   3352  HD2 TYR X 209      46.793  91.529  50.965  0.00  0.00           H
ATOM   3353  HE1 TYR X 209      51.593  92.810  50.638  0.00  0.00           H
ATOM   3354  HE2 TYR X 209      47.460  93.555  49.704  0.00  0.00           H
ATOM   3355  HH  TYR X 209      50.848  94.661  49.482  0.00  0.00           H
ATOM   3356  N   PHE X 210      46.126  91.266  53.999  0.00  0.00           N
ATOM   3357  CA  PHE X 210      45.219  92.377  54.321  0.00  0.00           C
ATOM   3358  CB  PHE X 210      43.837  92.105  53.709  0.00  0.00           C
ATOM   3359  CG  PHE X 210      42.929  93.322  53.709  0.00  0.00           C
ATOM   3360  CD1 PHE X 210      43.124  94.356  52.773  0.00  0.00           C
ATOM   3361  CE1 PHE X 210      42.315  95.506  52.812  0.00  0.00           C
ATOM   3362  CZ  PHE X 210      41.301  95.624  53.779  0.00  0.00           C
ATOM   3363  CE2 PHE X 210      41.092  94.586  54.704  0.00  0.00           C
ATOM   3364  CD2 PHE X 210      41.908  93.441  54.668  0.00  0.00           C
ATOM   3365  C   PHE X 210      45.162  92.673  55.836  0.00  0.00           C
ATOM   3366  O   PHE X 210      44.857  93.791  56.242  0.00  0.00           O
ATOM   3367  H   PHE X 210      45.728  90.408  53.626  0.00  0.00           H
ATOM   3368  HA  PHE X 210      45.608  93.275  53.844  0.00  0.00           H
ATOM   3369  HB2 PHE X 210      43.967  91.785  52.674  0.00  0.00           H
ATOM   3370  HB3 PHE X 210      43.358  91.286  54.248  0.00  0.00           H
ATOM   3371  HD1 PHE X 210      43.903  94.277  52.026  0.00  0.00           H
ATOM   3372  HD2 PHE X 210      41.756  92.648  55.381  0.00  0.00           H
ATOM   3373  HE1 PHE X 210      42.479  96.304  52.099  0.00  0.00           H
ATOM   3374  HE2 PHE X 210      40.317  94.674  55.453  0.00  0.00           H
ATOM   3375  HZ  PHE X 210      40.687  96.513  53.810  0.00  0.00           H
ATOM   3376  N   LEU X 211      45.560  91.708  56.673  0.00  0.00           N
ATOM   3377  CA  LEU X 211      45.744  91.863  58.122  0.00  0.00           C
ATOM   3378  CB  LEU X 211      46.006  90.456  58.688  0.00  0.00           C
ATOM   3379  CG  LEU X 211      45.856  90.277  60.209  0.00  0.00           C
ATOM   3380  CD1 LEU X 211      44.416  90.526  60.668  0.00  0.00           C
ATOM   3381  CD2 LEU X 211      46.232  88.836  60.567  0.00  0.00           C
ATOM   3382  C   LEU X 211      46.877  92.843  58.492  0.00  0.00           C
ATOM   3383  O   LEU X 211      46.872  93.403  59.587  0.00  0.00           O
ATOM   3384  H   LEU X 211      45.818  90.824  56.264  0.00  0.00           H
ATOM   3385  HA  LEU X 211      44.818  92.259  58.538  0.00  0.00           H
ATOM   3386  HB2 LEU X 211      45.307  89.774  58.213  0.00  0.00           H
ATOM   3387  HB3 LEU X 211      47.014  90.156  58.404  0.00  0.00           H
ATOM   3388  HG  LEU X 211      46.526  90.955  60.736  0.00  0.00           H
ATOM   3389 HD11 LEU X 211      44.164  91.579  60.553  0.00  0.00           H
ATOM   3390 HD12 LEU X 211      43.727  89.917  60.083  0.00  0.00           H
ATOM   3391 HD13 LEU X 211      44.309  90.261  61.717  0.00  0.00           H
ATOM   3392 HD21 LEU X 211      45.580  88.136  60.044  0.00  0.00           H
ATOM   3393 HD22 LEU X 211      47.268  88.648  60.283  0.00  0.00           H
ATOM   3394 HD23 LEU X 211      46.134  88.675  61.638  0.00  0.00           H
ATOM   3395  N   ASP X 212      47.829  93.089  57.586  0.00  0.00           N
ATOM   3396  CA  ASP X 212      48.820  94.167  57.706  0.00  0.00           C
ATOM   3397  CB  ASP X 212      50.190  93.691  57.200  0.00  0.00           C
ATOM   3398  CG  ASP X 212      50.760  92.450  57.896  0.00  0.00           C
ATOM   3399  OD1 ASP X 212      50.505  92.221  59.107  0.00  0.00           O
ATOM   3400  OD2 ASP X 212      51.520  91.717  57.216  0.00  0.00           O
ATOM   3401  C   ASP X 212      48.374  95.420  56.931  0.00  0.00           C
ATOM   3402  O   ASP X 212      48.463  96.537  57.437  0.00  0.00           O
ATOM   3403  H   ASP X 212      47.806  92.572  56.715  0.00  0.00           H
ATOM   3404  HA  ASP X 212      48.936  94.462  58.748  0.00  0.00           H
ATOM   3405  HB2 ASP X 212      50.115  93.485  56.131  0.00  0.00           H
ATOM   3406  HB3 ASP X 212      50.901  94.507  57.329  0.00  0.00           H
ATOM   3407  N   ILE X 213      47.841  95.239  55.717  0.00  0.00           N
ATOM   3408  CA  ILE X 213      47.501  96.338  54.796  0.00  0.00           C
ATOM   3409  CB  ILE X 213      47.440  95.780  53.348  0.00  0.00           C
ATOM   3410  CG2 ILE X 213      46.436  96.488  52.424  0.00  0.00           C
ATOM   3411  CG1 ILE X 213      48.825  95.863  52.671  0.00  0.00           C
ATOM   3412  CD1 ILE X 213      49.944  95.046  53.330  0.00  0.00           C
ATOM   3413  C   ILE X 213      46.275  97.161  55.248  0.00  0.00           C
ATOM   3414  O   ILE X 213      46.193  98.348  54.923  0.00  0.00           O
ATOM   3415  H   ILE X 213      47.819  94.292  55.354  0.00  0.00           H
ATOM   3416  HA  ILE X 213      48.325  97.052  54.828  0.00  0.00           H
ATOM   3417  HB  ILE X 213      47.146  94.732  53.383  0.00  0.00           H
ATOM   3418 HG12 ILE X 213      48.730  95.512  51.645  0.00  0.00           H
ATOM   3419 HG13 ILE X 213      49.136  96.907  52.641  0.00  0.00           H
ATOM   3420 HG21 ILE X 213      46.692  97.544  52.324  0.00  0.00           H
ATOM   3421 HG22 ILE X 213      46.454  96.031  51.434  0.00  0.00           H
ATOM   3422 HG23 ILE X 213      45.423  96.391  52.816  0.00  0.00           H
ATOM   3423 HD11 ILE X 213      49.641  94.003  53.416  0.00  0.00           H
ATOM   3424 HD12 ILE X 213      50.839  95.102  52.711  0.00  0.00           H
ATOM   3425 HD13 ILE X 213      50.181  95.447  54.315  0.00  0.00           H
ATOM   3426  N   TYR X 214      45.370  96.602  56.061  0.00  0.00           N
ATOM   3427  CA  TYR X 214      44.365  97.382  56.800  0.00  0.00           C
ATOM   3428  CB  TYR X 214      43.244  96.463  57.310  0.00  0.00           C
ATOM   3429  CG  TYR X 214      42.149  97.205  58.061  0.00  0.00           C
ATOM   3430  CD1 TYR X 214      41.209  97.976  57.348  0.00  0.00           C
ATOM   3431  CE1 TYR X 214      40.227  98.713  58.039  0.00  0.00           C
ATOM   3432  CZ  TYR X 214      40.174  98.674  59.449  0.00  0.00           C
ATOM   3433  OH  TYR X 214      39.245  99.403  60.122  0.00  0.00           O
ATOM   3434  CE2 TYR X 214      41.113  97.901  60.164  0.00  0.00           C
ATOM   3435  CD2 TYR X 214      42.099  97.172  59.470  0.00  0.00           C
ATOM   3436  C   TYR X 214      44.998  98.162  57.964  0.00  0.00           C
ATOM   3437  O   TYR X 214      44.749  99.356  58.112  0.00  0.00           O
ATOM   3438  H   TYR X 214      45.414  95.601  56.224  0.00  0.00           H
ATOM   3439  HA  TYR X 214      43.918  98.112  56.124  0.00  0.00           H
ATOM   3440  HB2 TYR X 214      42.797  95.951  56.458  0.00  0.00           H
ATOM   3441  HB3 TYR X 214      43.673  95.701  57.962  0.00  0.00           H
ATOM   3442  HD1 TYR X 214      41.255  98.017  56.269  0.00  0.00           H
ATOM   3443  HD2 TYR X 214      42.830  96.604  60.027  0.00  0.00           H
ATOM   3444  HE1 TYR X 214      39.523  99.325  57.498  0.00  0.00           H
ATOM   3445  HE2 TYR X 214      41.080  97.890  61.245  0.00  0.00           H
ATOM   3446  HH  TYR X 214      38.611  99.846  59.528  0.00  0.00           H
ATOM   3447  N   SER X 215      45.893  97.524  58.732  0.00  0.00           N
ATOM   3448  CA  SER X 215      46.578  98.112  59.902  0.00  0.00           C
ATOM   3449  CB  SER X 215      47.424  97.037  60.596  0.00  0.00           C
ATOM   3450  OG  SER X 215      47.726  97.398  61.932  0.00  0.00           O
ATOM   3451  C   SER X 215      47.478  99.315  59.569  0.00  0.00           C
ATOM   3452  O   SER X 215      47.992  99.974  60.473  0.00  0.00           O
ATOM   3453  H   SER X 215      46.122  96.571  58.490  0.00  0.00           H
ATOM   3454  HA  SER X 215      45.814  98.453  60.601  0.00  0.00           H
ATOM   3455  HB2 SER X 215      46.872  96.097  60.612  0.00  0.00           H
ATOM   3456  HB3 SER X 215      48.350  96.883  60.041  0.00  0.00           H
ATOM   3457  HG  SER X 215      47.971  98.341  61.964  0.00  0.00           H
ATOM   3458  N   ARG X 216      47.685  99.607  58.280  0.00  0.00           N
ATOM   3459  CA  ARG X 216      48.471 100.737  57.758  0.00  0.00           C
ATOM   3460  CB  ARG X 216      49.444 100.197  56.697  0.00  0.00           C
ATOM   3461  CG  ARG X 216      50.554  99.364  57.368  0.00  0.00           C
ATOM   3462  CD  ARG X 216      51.373  98.541  56.374  0.00  0.00           C
ATOM   3463  NE  ARG X 216      52.052  99.383  55.377  0.00  0.00           N
ATOM   3464  CZ  ARG X 216      52.678  98.987  54.290  0.00  0.00           C
ATOM   3465  NH1 ARG X 216      52.905  97.741  54.004  0.00  0.00           N
ATOM   3466  NH2 ARG X 216      53.115  99.871  53.453  0.00  0.00           N
ATOM   3467  C   ARG X 216      47.615 101.913  57.270  0.00  0.00           C
ATOM   3468  O   ARG X 216      48.166 102.943  56.882  0.00  0.00           O
ATOM   3469  H   ARG X 216      47.279  98.970  57.608  0.00  0.00           H
ATOM   3470  HA  ARG X 216      49.072 101.156  58.564  0.00  0.00           H
ATOM   3471  HB2 ARG X 216      48.897  99.584  55.978  0.00  0.00           H
ATOM   3472  HB3 ARG X 216      49.905 101.030  56.164  0.00  0.00           H
ATOM   3473  HG2 ARG X 216      51.221 100.031  57.915  0.00  0.00           H
ATOM   3474  HG3 ARG X 216      50.119  98.666  58.082  0.00  0.00           H
ATOM   3475  HD2 ARG X 216      52.116  97.986  56.945  0.00  0.00           H
ATOM   3476  HD3 ARG X 216      50.714  97.827  55.874  0.00  0.00           H
ATOM   3477  HE  ARG X 216      52.042 100.387  55.509  0.00  0.00           H
ATOM   3478 HH11 ARG X 216      52.742  97.024  54.706  0.00  0.00           H
ATOM   3479 HH12 ARG X 216      53.396  97.538  53.140  0.00  0.00           H
ATOM   3480 HH21 ARG X 216      52.974 100.852  53.673  0.00  0.00           H
ATOM   3481 HH22 ARG X 216      53.628  99.557  52.642  0.00  0.00           H
ATOM   3482  N   ASP X 217      46.287 101.809  57.306  0.00  0.00           N
ATOM   3483  CA  ASP X 217      45.396 102.923  56.962  0.00  0.00           C
ATOM   3484  CB  ASP X 217      43.972 102.407  56.719  0.00  0.00           C
ATOM   3485  CG  ASP X 217      43.121 103.482  56.062  0.00  0.00           C
ATOM   3486  OD1 ASP X 217      43.202 103.638  54.822  0.00  0.00           O
ATOM   3487  OD2 ASP X 217      42.434 104.251  56.773  0.00  0.00           O
ATOM   3488  C   ASP X 217      45.431 104.049  58.014  0.00  0.00           C
ATOM   3489  O   ASP X 217      45.587 103.794  59.211  0.00  0.00           O
ATOM   3490  H   ASP X 217      45.870 100.956  57.664  0.00  0.00           H
ATOM   3491  HA  ASP X 217      45.752 103.347  56.025  0.00  0.00           H
ATOM   3492  HB2 ASP X 217      44.007 101.533  56.071  0.00  0.00           H
ATOM   3493  HB3 ASP X 217      43.510 102.113  57.657  0.00  0.00           H
ATOM   3494  N   ASP X 218      45.269 105.305  57.585  0.00  0.00           N
ATOM   3495  CA  ASP X 218      45.297 106.487  58.462  0.00  0.00           C
ATOM   3496  CB  ASP X 218      45.157 107.738  57.582  0.00  0.00           C
ATOM   3497  CG  ASP X 218      45.469 109.025  58.346  0.00  0.00           C
ATOM   3498  OD1 ASP X 218      46.599 109.146  58.877  0.00  0.00           O
ATOM   3499  OD2 ASP X 218      44.606 109.933  58.391  0.00  0.00           O
ATOM   3500  C   ASP X 218      44.194 106.477  59.536  0.00  0.00           C
ATOM   3501  O   ASP X 218      44.380 107.014  60.632  0.00  0.00           O
ATOM   3502  H   ASP X 218      45.121 105.471  56.597  0.00  0.00           H
ATOM   3503  HA  ASP X 218      46.259 106.516  58.975  0.00  0.00           H
ATOM   3504  HB2 ASP X 218      45.842 107.662  56.738  0.00  0.00           H
ATOM   3505  HB3 ASP X 218      44.143 107.787  57.183  0.00  0.00           H
ATOM   3506  N   LEU X 219      43.069 105.823  59.237  0.00  0.00           N
ATOM   3507  CA  LEU X 219      41.879 105.735  60.083  0.00  0.00           C
ATOM   3508  CB  LEU X 219      40.802 106.672  59.489  0.00  0.00           C
ATOM   3509  CG  LEU X 219      39.635 107.065  60.420  0.00  0.00           C
ATOM   3510  CD1 LEU X 219      40.103 107.810  61.673  0.00  0.00           C
ATOM   3511  CD2 LEU X 219      38.677 107.989  59.666  0.00  0.00           C
ATOM   3512  C   LEU X 219      41.440 104.269  60.274  0.00  0.00           C
ATOM   3513  O   LEU X 219      40.246 103.977  60.353  0.00  0.00           O
ATOM   3514  H   LEU X 219      43.018 105.372  58.328  0.00  0.00           H
ATOM   3515  HA  LEU X 219      42.148 106.100  61.073  0.00  0.00           H
ATOM   3516  HB2 LEU X 219      41.291 107.597  59.176  0.00  0.00           H
ATOM   3517  HB3 LEU X 219      40.394 106.202  58.593  0.00  0.00           H
ATOM   3518  HG  LEU X 219      39.081 106.180  60.725  0.00  0.00           H
ATOM   3519 HD11 LEU X 219      39.238 108.137  62.250  0.00  0.00           H
ATOM   3520 HD12 LEU X 219      40.696 107.150  62.302  0.00  0.00           H
ATOM   3521 HD13 LEU X 219      40.699 108.678  61.393  0.00  0.00           H
ATOM   3522 HD21 LEU X 219      38.306 107.485  58.774  0.00  0.00           H
ATOM   3523 HD22 LEU X 219      37.827 108.238  60.301  0.00  0.00           H
ATOM   3524 HD23 LEU X 219      39.191 108.906  59.373  0.00  0.00           H
ATOM   3525  N   HIE X 220      42.391 103.325  60.331  0.00  0.00           N
ATOM   3526  CA  HIE X 220      42.086 101.924  60.666  0.00  0.00           C
ATOM   3527  CB  HIE X 220      43.284 100.995  60.402  0.00  0.00           C
ATOM   3528  CG  HIE X 220      44.157 100.645  61.581  0.00  0.00           C
ATOM   3529  ND1 HIE X 220      43.893  99.634  62.510  0.00  0.00           N
ATOM   3530  CE1 HIE X 220      45.003  99.520  63.253  0.00  0.00           C
ATOM   3531  NE2 HIE X 220      45.935 100.395  62.845  0.00  0.00           N
ATOM   3532  CD2 HIE X 220      45.417 101.117  61.792  0.00  0.00           C
ATOM   3533  C   HIE X 220      41.556 101.804  62.099  0.00  0.00           C
ATOM   3534  O   HIE X 220      41.978 102.554  62.988  0.00  0.00           O
ATOM   3535  H   HIE X 220      43.359 103.599  60.221  0.00  0.00           H
ATOM   3536  HA  HIE X 220      41.284 101.599  60.002  0.00  0.00           H
ATOM   3537  HB2 HIE X 220      42.897 100.057  60.005  0.00  0.00           H
ATOM   3538  HB3 HIE X 220      43.922 101.426  59.636  0.00  0.00           H
ATOM   3539  HD2 HIE X 220      45.941 101.833  61.174  0.00  0.00           H
ATOM   3540  HE2 HIE X 220      46.912 100.387  63.146  0.00  0.00           H
ATOM   3541  HE1 HIE X 220      45.153  98.777  64.027  0.00  0.00           H
ATOM   3542  N   ASP X 221      40.611 100.894  62.325  0.00  0.00           N
ATOM   3543  CA  ASP X 221      40.013 100.667  63.636  0.00  0.00           C
ATOM   3544  CB  ASP X 221      38.517 100.399  63.489  0.00  0.00           C
ATOM   3545  CG  ASP X 221      37.859 100.404  64.863  0.00  0.00           C
ATOM   3546  OD1 ASP X 221      37.706  99.332  65.491  0.00  0.00           O
ATOM   3547  OD2 ASP X 221      37.539 101.512  65.350  0.00  0.00           O
ATOM   3548  C   ASP X 221      40.738  99.550  64.394  0.00  0.00           C
ATOM   3549  O   ASP X 221      40.712  98.379  64.006  0.00  0.00           O
ATOM   3550  H   ASP X 221      40.308 100.295  61.565  0.00  0.00           H
ATOM   3551  HA  ASP X 221      40.105 101.583  64.222  0.00  0.00           H
ATOM   3552  HB2 ASP X 221      38.078 101.187  62.879  0.00  0.00           H
ATOM   3553  HB3 ASP X 221      38.345  99.454  62.983  0.00  0.00           H
ATOM   3554  N   LYS X 222      41.364  99.918  65.516  0.00  0.00           N
ATOM   3555  CA  LYS X 222      42.225  99.029  66.304  0.00  0.00           C
ATOM   3556  CB  LYS X 222      42.969  99.880  67.347  0.00  0.00           C
ATOM   3557  CG  LYS X 222      44.377  99.356  67.652  0.00  0.00           C
ATOM   3558  CD  LYS X 222      45.093 100.325  68.609  0.00  0.00           C
ATOM   3559  CE  LYS X 222      46.595 100.060  68.753  0.00  0.00           C
ATOM   3560  NZ  LYS X 222      47.318 100.212  67.468  0.00  0.00           N
ATOM   3561  C   LYS X 222      41.442  97.870  66.931  0.00  0.00           C
ATOM   3562  O   LYS X 222      41.972  96.770  67.050  0.00  0.00           O
ATOM   3563  H   LYS X 222      41.279 100.881  65.810  0.00  0.00           H
ATOM   3564  HA  LYS X 222      42.950  98.584  65.622  0.00  0.00           H
ATOM   3565  HB2 LYS X 222      43.074 100.897  66.963  0.00  0.00           H
ATOM   3566  HB3 LYS X 222      42.388  99.925  68.267  0.00  0.00           H
ATOM   3567  HG2 LYS X 222      44.318  98.365  68.104  0.00  0.00           H
ATOM   3568  HG3 LYS X 222      44.929  99.287  66.714  0.00  0.00           H
ATOM   3569  HD2 LYS X 222      44.960 101.350  68.260  0.00  0.00           H
ATOM   3570  HD3 LYS X 222      44.631 100.247  69.595  0.00  0.00           H
ATOM   3571  HE2 LYS X 222      46.995 100.775  69.476  0.00  0.00           H
ATOM   3572  HE3 LYS X 222      46.751  99.056  69.160  0.00  0.00           H
ATOM   3573  HZ1 LYS X 222      47.202  99.386  66.889  0.00  0.00           H
ATOM   3574  HZ2 LYS X 222      47.001 101.032  66.958  0.00  0.00           H
ATOM   3575  HZ3 LYS X 222      48.316 100.328  67.624  0.00  0.00           H
ATOM   3576  N   THR X 223      40.166  98.088  67.255  0.00  0.00           N
ATOM   3577  CA  THR X 223      39.232  97.053  67.734  0.00  0.00           C
ATOM   3578  CB  THR X 223      37.966  97.666  68.374  0.00  0.00           C
ATOM   3579  CG2 THR X 223      38.035  97.604  69.898  0.00  0.00           C
ATOM   3580  OG1 THR X 223      37.808  99.037  68.063  0.00  0.00           O
ATOM   3581  C   THR X 223      38.845  96.046  66.643  0.00  0.00           C
ATOM   3582  O   THR X 223      38.874  94.846  66.913  0.00  0.00           O
ATOM   3583  H   THR X 223      39.802  99.023  67.135  0.00  0.00           H
ATOM   3584  HA  THR X 223      39.744  96.472  68.501  0.00  0.00           H
ATOM   3585  HB  THR X 223      37.082  97.118  68.045  0.00  0.00           H
ATOM   3586 HG21 THR X 223      38.893  98.172  70.258  0.00  0.00           H
ATOM   3587 HG22 THR X 223      37.121  98.020  70.323  0.00  0.00           H
ATOM   3588 HG23 THR X 223      38.129  96.567  70.222  0.00  0.00           H
ATOM   3589  HG1 THR X 223      37.715  99.109  67.083  0.00  0.00           H
ATOM   3590  N   LEU X 224      38.563  96.481  65.405  0.00  0.00           N
ATOM   3591  CA  LEU X 224      38.370  95.561  64.267  0.00  0.00           C
ATOM   3592  CB  LEU X 224      37.914  96.319  62.999  0.00  0.00           C
ATOM   3593  CG  LEU X 224      36.401  96.409  62.725  0.00  0.00           C
ATOM   3594  CD1 LEU X 224      35.781  95.032  62.479  0.00  0.00           C
ATOM   3595  CD2 LEU X 224      35.630  97.109  63.838  0.00  0.00           C
ATOM   3596  C   LEU X 224      39.651  94.778  63.947  0.00  0.00           C
ATOM   3597  O   LEU X 224      39.587  93.572  63.712  0.00  0.00           O
ATOM   3598  H   LEU X 224      38.516  97.482  65.235  0.00  0.00           H
ATOM   3599  HA  LEU X 224      37.618  94.822  64.540  0.00  0.00           H
ATOM   3600  HB2 LEU X 224      38.335  97.319  63.016  0.00  0.00           H
ATOM   3601  HB3 LEU X 224      38.351  95.829  62.127  0.00  0.00           H
ATOM   3602  HG  LEU X 224      36.270  96.993  61.814  0.00  0.00           H
ATOM   3603 HD11 LEU X 224      35.819  94.426  63.381  0.00  0.00           H
ATOM   3604 HD12 LEU X 224      34.742  95.154  62.173  0.00  0.00           H
ATOM   3605 HD13 LEU X 224      36.326  94.529  61.681  0.00  0.00           H
ATOM   3606 HD21 LEU X 224      36.009  98.122  63.947  0.00  0.00           H
ATOM   3607 HD22 LEU X 224      34.573  97.166  63.579  0.00  0.00           H
ATOM   3608 HD23 LEU X 224      35.744  96.576  64.781  0.00  0.00           H
ATOM   3609  N   LEU X 225      40.810  95.444  63.961  0.00  0.00           N
ATOM   3610  CA  LEU X 225      42.106  94.819  63.687  0.00  0.00           C
ATOM   3611  CB  LEU X 225      43.147  95.949  63.535  0.00  0.00           C
ATOM   3612  CG  LEU X 225      44.577  95.568  63.105  0.00  0.00           C
ATOM   3613  CD1 LEU X 225      45.433  95.063  64.265  0.00  0.00           C
ATOM   3614  CD2 LEU X 225      44.625  94.529  61.983  0.00  0.00           C
ATOM   3615  C   LEU X 225      42.456  93.766  64.754  0.00  0.00           C
ATOM   3616  O   LEU X 225      42.827  92.643  64.408  0.00  0.00           O
ATOM   3617  H   LEU X 225      40.779  96.449  64.107  0.00  0.00           H
ATOM   3618  HA  LEU X 225      42.026  94.294  62.734  0.00  0.00           H
ATOM   3619  HB2 LEU X 225      42.768  96.638  62.777  0.00  0.00           H
ATOM   3620  HB3 LEU X 225      43.202  96.512  64.467  0.00  0.00           H
ATOM   3621  HG  LEU X 225      45.050  96.477  62.734  0.00  0.00           H
ATOM   3622 HD11 LEU X 225      45.095  94.088  64.610  0.00  0.00           H
ATOM   3623 HD12 LEU X 225      46.465  94.988  63.929  0.00  0.00           H
ATOM   3624 HD13 LEU X 225      45.393  95.773  65.092  0.00  0.00           H
ATOM   3625 HD21 LEU X 225      44.243  93.570  62.328  0.00  0.00           H
ATOM   3626 HD22 LEU X 225      44.035  94.873  61.135  0.00  0.00           H
ATOM   3627 HD23 LEU X 225      45.657  94.397  61.660  0.00  0.00           H
ATOM   3628  N   ASN X 226      42.252  94.077  66.038  0.00  0.00           N
ATOM   3629  CA  ASN X 226      42.389  93.116  67.134  0.00  0.00           C
ATOM   3630  CB  ASN X 226      42.203  93.858  68.469  0.00  0.00           C
ATOM   3631  CG  ASN X 226      42.450  92.992  69.695  0.00  0.00           C
ATOM   3632  OD1 ASN X 226      43.095  91.956  69.664  0.00  0.00           O
ATOM   3633  ND2 ASN X 226      41.963  93.412  70.835  0.00  0.00           N
ATOM   3634  C   ASN X 226      41.405  91.944  66.983  0.00  0.00           C
ATOM   3635  O   ASN X 226      41.818  90.791  67.067  0.00  0.00           O
ATOM   3636  H   ASN X 226      41.983  95.028  66.269  0.00  0.00           H
ATOM   3637  HA  ASN X 226      43.397  92.696  67.110  0.00  0.00           H
ATOM   3638  HB2 ASN X 226      42.903  94.691  68.514  0.00  0.00           H
ATOM   3639  HB3 ASN X 226      41.192  94.261  68.522  0.00  0.00           H
ATOM   3640 HD21 ASN X 226      42.218  92.893  71.662  0.00  0.00           H
ATOM   3641 HD22 ASN X 226      41.461  94.293  70.875  0.00  0.00           H
ATOM   3642  N   PHE X 227      40.127  92.202  66.672  0.00  0.00           N
ATOM   3643  CA  PHE X 227      39.144  91.133  66.454  0.00  0.00           C
ATOM   3644  CB  PHE X 227      37.738  91.732  66.298  0.00  0.00           C
ATOM   3645  CG  PHE X 227      36.646  90.685  66.148  0.00  0.00           C
ATOM   3646  CD1 PHE X 227      35.854  90.636  64.983  0.00  0.00           C
ATOM   3647  CE1 PHE X 227      34.878  89.633  64.833  0.00  0.00           C
ATOM   3648  CZ  PHE X 227      34.697  88.670  65.842  0.00  0.00           C
ATOM   3649  CE2 PHE X 227      35.485  88.716  67.005  0.00  0.00           C
ATOM   3650  CD2 PHE X 227      36.448  89.726  67.161  0.00  0.00           C
ATOM   3651  C   PHE X 227      39.506  90.226  65.264  0.00  0.00           C
ATOM   3652  O   PHE X 227      39.348  89.010  65.356  0.00  0.00           O
ATOM   3653  H   PHE X 227      39.817  93.166  66.611  0.00  0.00           H
ATOM   3654  HA  PHE X 227      39.145  90.500  67.340  0.00  0.00           H
ATOM   3655  HB2 PHE X 227      37.512  92.338  67.175  0.00  0.00           H
ATOM   3656  HB3 PHE X 227      37.728  92.393  65.430  0.00  0.00           H
ATOM   3657  HD1 PHE X 227      36.004  91.362  64.197  0.00  0.00           H
ATOM   3658  HD2 PHE X 227      37.053  89.748  68.054  0.00  0.00           H
ATOM   3659  HE1 PHE X 227      34.274  89.593  63.938  0.00  0.00           H
ATOM   3660  HE2 PHE X 227      35.358  87.968  67.776  0.00  0.00           H
ATOM   3661  HZ  PHE X 227      33.956  87.892  65.725  0.00  0.00           H
ATOM   3662  N   ALA X 228      40.057  90.775  64.178  0.00  0.00           N
ATOM   3663  CA  ALA X 228      40.531  89.989  63.040  0.00  0.00           C
ATOM   3664  CB  ALA X 228      40.814  90.940  61.875  0.00  0.00           C
ATOM   3665  C   ALA X 228      41.756  89.121  63.385  0.00  0.00           C
ATOM   3666  O   ALA X 228      41.809  87.958  62.979  0.00  0.00           O
ATOM   3667  H   ALA X 228      40.130  91.787  64.130  0.00  0.00           H
ATOM   3668  HA  ALA X 228      39.735  89.308  62.735  0.00  0.00           H
ATOM   3669  HB1 ALA X 228      41.597  91.649  62.146  0.00  0.00           H
ATOM   3670  HB2 ALA X 228      41.135  90.362  61.009  0.00  0.00           H
ATOM   3671  HB3 ALA X 228      39.903  91.486  61.628  0.00  0.00           H
ATOM   3672  N   LYS X 229      42.708  89.639  64.178  0.00  0.00           N
ATOM   3673  CA  LYS X 229      43.831  88.841  64.705  0.00  0.00           C
ATOM   3674  CB  LYS X 229      44.897  89.751  65.351  0.00  0.00           C
ATOM   3675  CG  LYS X 229      45.640  90.562  64.275  0.00  0.00           C
ATOM   3676  CD  LYS X 229      46.820  91.387  64.802  0.00  0.00           C
ATOM   3677  CE  LYS X 229      47.477  92.103  63.611  0.00  0.00           C
ATOM   3678  NZ  LYS X 229      48.707  92.832  63.992  0.00  0.00           N
ATOM   3679  C   LYS X 229      43.331  87.747  65.656  0.00  0.00           C
ATOM   3680  O   LYS X 229      43.708  86.590  65.488  0.00  0.00           O
ATOM   3681  H   LYS X 229      42.617  90.610  64.467  0.00  0.00           H
ATOM   3682  HA  LYS X 229      44.296  88.306  63.876  0.00  0.00           H
ATOM   3683  HB2 LYS X 229      44.432  90.425  66.072  0.00  0.00           H
ATOM   3684  HB3 LYS X 229      45.621  89.126  65.878  0.00  0.00           H
ATOM   3685  HG2 LYS X 229      46.029  89.867  63.533  0.00  0.00           H
ATOM   3686  HG3 LYS X 229      44.940  91.236  63.783  0.00  0.00           H
ATOM   3687  HD2 LYS X 229      46.468  92.119  65.531  0.00  0.00           H
ATOM   3688  HD3 LYS X 229      47.541  90.719  65.276  0.00  0.00           H
ATOM   3689  HE2 LYS X 229      47.735  91.357  62.853  0.00  0.00           H
ATOM   3690  HE3 LYS X 229      46.756  92.796  63.170  0.00  0.00           H
ATOM   3691  HZ1 LYS X 229      49.127  93.271  63.176  0.00  0.00           H
ATOM   3692  HZ2 LYS X 229      48.526  93.551  64.689  0.00  0.00           H
ATOM   3693  HZ3 LYS X 229      49.385  92.191  64.401  0.00  0.00           H
ATOM   3694  N   LEU X 230      42.402  88.070  66.556  0.00  0.00           N
ATOM   3695  CA  LEU X 230      41.792  87.133  67.504  0.00  0.00           C
ATOM   3696  CB  LEU X 230      40.920  87.952  68.473  0.00  0.00           C
ATOM   3697  CG  LEU X 230      40.338  87.158  69.655  0.00  0.00           C
ATOM   3698  CD1 LEU X 230      41.426  86.636  70.592  0.00  0.00           C
ATOM   3699  CD2 LEU X 230      39.406  88.068  70.453  0.00  0.00           C
ATOM   3700  C   LEU X 230      40.988  86.016  66.811  0.00  0.00           C
ATOM   3701  O   LEU X 230      41.069  84.858  67.222  0.00  0.00           O
ATOM   3702  H   LEU X 230      42.163  89.051  66.647  0.00  0.00           H
ATOM   3703  HA  LEU X 230      42.599  86.665  68.067  0.00  0.00           H
ATOM   3704  HB2 LEU X 230      41.520  88.771  68.876  0.00  0.00           H
ATOM   3705  HB3 LEU X 230      40.095  88.389  67.909  0.00  0.00           H
ATOM   3706  HG  LEU X 230      39.755  86.315  69.286  0.00  0.00           H
ATOM   3707 HD11 LEU X 230      42.059  87.459  70.926  0.00  0.00           H
ATOM   3708 HD12 LEU X 230      40.975  86.152  71.458  0.00  0.00           H
ATOM   3709 HD13 LEU X 230      42.045  85.907  70.073  0.00  0.00           H
ATOM   3710 HD21 LEU X 230      38.567  88.372  69.829  0.00  0.00           H
ATOM   3711 HD22 LEU X 230      39.029  87.535  71.322  0.00  0.00           H
ATOM   3712 HD23 LEU X 230      39.947  88.954  70.789  0.00  0.00           H
ATOM   3713  N   ASP X 231      40.256  86.325  65.736  0.00  0.00           N
ATOM   3714  CA  ASP X 231      39.548  85.322  64.927  0.00  0.00           C
ATOM   3715  CB  ASP X 231      38.517  85.998  64.013  0.00  0.00           C
ATOM   3716  CG  ASP X 231      37.496  84.984  63.488  0.00  0.00           C
ATOM   3717  OD1 ASP X 231      36.580  84.627  64.266  0.00  0.00           O
ATOM   3718  OD2 ASP X 231      37.575  84.577  62.301  0.00  0.00           O
ATOM   3719  C   ASP X 231      40.508  84.437  64.112  0.00  0.00           C
ATOM   3720  O   ASP X 231      40.198  83.281  63.837  0.00  0.00           O
ATOM   3721  H   ASP X 231      40.155  87.304  65.484  0.00  0.00           H
ATOM   3722  HA  ASP X 231      39.000  84.672  65.608  0.00  0.00           H
ATOM   3723  HB2 ASP X 231      37.978  86.758  64.580  0.00  0.00           H
ATOM   3724  HB3 ASP X 231      39.029  86.488  63.182  0.00  0.00           H
ATOM   3725  N   PHE X 232      41.705  84.926  63.772  0.00  0.00           N
ATOM   3726  CA  PHE X 232      42.769  84.076  63.229  0.00  0.00           C
ATOM   3727  CB  PHE X 232      43.805  84.949  62.498  0.00  0.00           C
ATOM   3728  CG  PHE X 232      44.482  84.228  61.348  0.00  0.00           C
ATOM   3729  CD1 PHE X 232      45.498  83.288  61.602  0.00  0.00           C
ATOM   3730  CE1 PHE X 232      46.053  82.547  60.544  0.00  0.00           C
ATOM   3731  CZ  PHE X 232      45.614  82.760  59.225  0.00  0.00           C
ATOM   3732  CE2 PHE X 232      44.622  83.721  58.964  0.00  0.00           C
ATOM   3733  CD2 PHE X 232      44.053  84.450  60.024  0.00  0.00           C
ATOM   3734  C   PHE X 232      43.396  83.192  64.328  0.00  0.00           C
ATOM   3735  O   PHE X 232      43.649  82.008  64.111  0.00  0.00           O
ATOM   3736  H   PHE X 232      41.910  85.899  63.968  0.00  0.00           H
ATOM   3737  HA  PHE X 232      42.322  83.407  62.493  0.00  0.00           H
ATOM   3738  HB2 PHE X 232      43.308  85.833  62.094  0.00  0.00           H
ATOM   3739  HB3 PHE X 232      44.558  85.298  63.206  0.00  0.00           H
ATOM   3740  HD1 PHE X 232      45.828  83.115  62.616  0.00  0.00           H
ATOM   3741  HD2 PHE X 232      43.276  85.174  59.822  0.00  0.00           H
ATOM   3742  HE1 PHE X 232      46.798  81.795  60.748  0.00  0.00           H
ATOM   3743  HE2 PHE X 232      44.289  83.888  57.948  0.00  0.00           H
ATOM   3744  HZ  PHE X 232      46.032  82.182  58.412  0.00  0.00           H
ATOM   3745  N   ASN X 233      43.588  83.737  65.532  0.00  0.00           N
ATOM   3746  CA  ASN X 233      44.189  83.071  66.693  0.00  0.00           C
ATOM   3747  CB  ASN X 233      44.424  84.172  67.751  0.00  0.00           C
ATOM   3748  CG  ASN X 233      45.408  83.841  68.856  0.00  0.00           C
ATOM   3749  OD1 ASN X 233      45.818  82.709  69.078  0.00  0.00           O
ATOM   3750  ND2 ASN X 233      45.822  84.843  69.590  0.00  0.00           N
ATOM   3751  C   ASN X 233      43.323  81.897  67.210  0.00  0.00           C
ATOM   3752  O   ASN X 233      43.830  80.793  67.425  0.00  0.00           O
ATOM   3753  H   ASN X 233      43.379  84.727  65.626  0.00  0.00           H
ATOM   3754  HA  ASN X 233      45.156  82.661  66.396  0.00  0.00           H
ATOM   3755  HB2 ASN X 233      44.815  85.059  67.254  0.00  0.00           H
ATOM   3756  HB3 ASN X 233      43.479  84.447  68.215  0.00  0.00           H
ATOM   3757 HD21 ASN X 233      46.527  84.697  70.297  0.00  0.00           H
ATOM   3758 HD22 ASN X 233      45.528  85.792  69.352  0.00  0.00           H
ATOM   3759  N   ILE X 234      42.002  82.085  67.326  0.00  0.00           N
ATOM   3760  CA  ILE X 234      41.068  81.028  67.762  0.00  0.00           C
ATOM   3761  CB  ILE X 234      39.729  81.665  68.202  0.00  0.00           C
ATOM   3762  CG2 ILE X 234      38.854  82.073  67.005  0.00  0.00           C
ATOM   3763  CG1 ILE X 234      38.974  80.730  69.166  0.00  0.00           C
ATOM   3764  CD1 ILE X 234      37.787  81.405  69.860  0.00  0.00           C
ATOM   3765  C   ILE X 234      40.892  79.909  66.716  0.00  0.00           C
ATOM   3766  O   ILE X 234      40.586  78.764  67.064  0.00  0.00           O
ATOM   3767  H   ILE X 234      41.634  83.019  67.158  0.00  0.00           H
ATOM   3768  HA  ILE X 234      41.512  80.559  68.641  0.00  0.00           H
ATOM   3769  HB  ILE X 234      39.968  82.575  68.755  0.00  0.00           H
ATOM   3770 HG12 ILE X 234      38.613  79.857  68.625  0.00  0.00           H
ATOM   3771 HG13 ILE X 234      39.660  80.388  69.942  0.00  0.00           H
ATOM   3772 HG21 ILE X 234      38.421  81.193  66.529  0.00  0.00           H
ATOM   3773 HG22 ILE X 234      38.045  82.724  67.335  0.00  0.00           H
ATOM   3774 HG23 ILE X 234      39.453  82.613  66.277  0.00  0.00           H
ATOM   3775 HD11 ILE X 234      37.371  80.715  70.592  0.00  0.00           H
ATOM   3776 HD12 ILE X 234      38.120  82.309  70.370  0.00  0.00           H
ATOM   3777 HD13 ILE X 234      37.012  81.658  69.137  0.00  0.00           H
ATOM   3778  N   LEU X 235      41.150  80.211  65.439  0.00  0.00           N
ATOM   3779  CA  LEU X 235      41.231  79.236  64.347  0.00  0.00           C
ATOM   3780  CB  LEU X 235      40.992  79.971  63.008  0.00  0.00           C
ATOM   3781  CG  LEU X 235      39.533  80.024  62.499  0.00  0.00           C
ATOM   3782  CD1 LEU X 235      39.118  78.685  61.888  0.00  0.00           C
ATOM   3783  CD2 LEU X 235      38.476  80.390  63.543  0.00  0.00           C
ATOM   3784  C   LEU X 235      42.562  78.455  64.395  0.00  0.00           C
ATOM   3785  O   LEU X 235      42.533  77.225  64.368  0.00  0.00           O
ATOM   3786  H   LEU X 235      41.351  81.177  65.218  0.00  0.00           H
ATOM   3787  HA  LEU X 235      40.444  78.492  64.476  0.00  0.00           H
ATOM   3788  HB2 LEU X 235      41.362  80.993  63.092  0.00  0.00           H
ATOM   3789  HB3 LEU X 235      41.596  79.495  62.238  0.00  0.00           H
ATOM   3790  HG  LEU X 235      39.489  80.770  61.704  0.00  0.00           H
ATOM   3791 HD11 LEU X 235      39.749  78.460  61.033  0.00  0.00           H
ATOM   3792 HD12 LEU X 235      39.199  77.895  62.633  0.00  0.00           H
ATOM   3793 HD13 LEU X 235      38.085  78.740  61.546  0.00  0.00           H
ATOM   3794 HD21 LEU X 235      38.400  79.616  64.303  0.00  0.00           H
ATOM   3795 HD22 LEU X 235      38.732  81.331  64.021  0.00  0.00           H
ATOM   3796 HD23 LEU X 235      37.505  80.506  63.062  0.00  0.00           H
ATOM   3797  N   GLN X 236      43.708  79.127  64.592  0.00  0.00           N
ATOM   3798  CA  GLN X 236      45.020  78.474  64.778  0.00  0.00           C
ATOM   3799  CB  GLN X 236      46.118  79.520  65.066  0.00  0.00           C
ATOM   3800  CG  GLN X 236      46.623  80.265  63.823  0.00  0.00           C
ATOM   3801  CD  GLN X 236      47.863  81.126  64.097  0.00  0.00           C
ATOM   3802  OE1 GLN X 236      48.218  81.466  65.221  0.00  0.00           O
ATOM   3803  NE2 GLN X 236      48.620  81.485  63.084  0.00  0.00           N
ATOM   3804  C   GLN X 236      45.020  77.433  65.917  0.00  0.00           C
ATOM   3805  O   GLN X 236      45.685  76.399  65.798  0.00  0.00           O
ATOM   3806  H   GLN X 236      43.673  80.142  64.592  0.00  0.00           H
ATOM   3807  HA  GLN X 236      45.277  77.940  63.861  0.00  0.00           H
ATOM   3808  HB2 GLN X 236      45.759  80.245  65.795  0.00  0.00           H
ATOM   3809  HB3 GLN X 236      46.974  79.003  65.504  0.00  0.00           H
ATOM   3810  HG2 GLN X 236      46.874  79.527  63.067  0.00  0.00           H
ATOM   3811  HG3 GLN X 236      45.833  80.894  63.421  0.00  0.00           H
ATOM   3812 HE21 GLN X 236      49.510  81.920  63.309  0.00  0.00           H
ATOM   3813 HE22 GLN X 236      48.452  81.145  62.149  0.00  0.00           H
ATOM   3814  N   ALA X 237      44.252  77.679  66.986  0.00  0.00           N
ATOM   3815  CA  ALA X 237      44.099  76.771  68.129  0.00  0.00           C
ATOM   3816  CB  ALA X 237      43.396  77.544  69.253  0.00  0.00           C
ATOM   3817  C   ALA X 237      43.347  75.463  67.788  0.00  0.00           C
ATOM   3818  O   ALA X 237      43.583  74.440  68.435  0.00  0.00           O
ATOM   3819  H   ALA X 237      43.778  78.571  67.029  0.00  0.00           H
ATOM   3820  HA  ALA X 237      45.094  76.489  68.481  0.00  0.00           H
ATOM   3821  HB1 ALA X 237      43.316  76.914  70.139  0.00  0.00           H
ATOM   3822  HB2 ALA X 237      43.971  78.435  69.508  0.00  0.00           H
ATOM   3823  HB3 ALA X 237      42.394  77.838  68.939  0.00  0.00           H
ATOM   3824  N   MET X 238      42.489  75.478  66.758  0.00  0.00           N
ATOM   3825  CA  MET X 238      41.818  74.290  66.210  0.00  0.00           C
ATOM   3826  CB  MET X 238      40.453  74.698  65.627  0.00  0.00           C
ATOM   3827  CG  MET X 238      39.673  73.512  65.036  0.00  0.00           C
ATOM   3828  SD  MET X 238      38.049  73.933  64.340  0.00  0.00           S
ATOM   3829  CE  MET X 238      38.555  74.852  62.863  0.00  0.00           C
ATOM   3830  C   MET X 238      42.688  73.598  65.154  0.00  0.00           C
ATOM   3831  O   MET X 238      42.789  72.371  65.137  0.00  0.00           O
ATOM   3832  H   MET X 238      42.355  76.354  66.269  0.00  0.00           H
ATOM   3833  HA  MET X 238      41.643  73.573  67.014  0.00  0.00           H
ATOM   3834  HB2 MET X 238      39.851  75.148  66.417  0.00  0.00           H
ATOM   3835  HB3 MET X 238      40.607  75.444  64.849  0.00  0.00           H
ATOM   3836  HG2 MET X 238      40.262  73.043  64.247  0.00  0.00           H
ATOM   3837  HG3 MET X 238      39.521  72.773  65.821  0.00  0.00           H
ATOM   3838  HE1 MET X 238      39.147  75.717  63.156  0.00  0.00           H
ATOM   3839  HE2 MET X 238      39.147  74.205  62.215  0.00  0.00           H
ATOM   3840  HE3 MET X 238      37.670  75.194  62.326  0.00  0.00           H
ATOM   3841  N   HIE X 239      43.361  74.364  64.287  0.00  0.00           N
ATOM   3842  CA  HIE X 239      44.191  73.824  63.197  0.00  0.00           C
ATOM   3843  CB  HIE X 239      44.753  74.985  62.361  0.00  0.00           C
ATOM   3844  CG  HIE X 239      43.709  75.874  61.721  0.00  0.00           C
ATOM   3845  ND1 HIE X 239      43.951  77.157  61.230  0.00  0.00           N
ATOM   3846  CE1 HIE X 239      42.797  77.575  60.696  0.00  0.00           C
ATOM   3847  NE2 HIE X 239      41.845  76.640  60.843  0.00  0.00           N
ATOM   3848  CD2 HIE X 239      42.402  75.554  61.479  0.00  0.00           C
ATOM   3849  C   HIE X 239      45.311  72.909  63.713  0.00  0.00           C
ATOM   3850  O   HIE X 239      45.530  71.840  63.144  0.00  0.00           O
ATOM   3851  H   HIE X 239      43.220  75.370  64.329  0.00  0.00           H
ATOM   3852  HA  HIE X 239      43.568  73.206  62.548  0.00  0.00           H
ATOM   3853  HB2 HIE X 239      45.392  75.604  62.992  0.00  0.00           H
ATOM   3854  HB3 HIE X 239      45.373  74.573  61.564  0.00  0.00           H
ATOM   3855  HD2 HIE X 239      41.912  74.619  61.714  0.00  0.00           H
ATOM   3856  HE2 HIE X 239      40.895  76.710  60.505  0.00  0.00           H
ATOM   3857  HE1 HIE X 239      42.660  78.531  60.208  0.00  0.00           H
ATOM   3858  N   GLN X 240      45.917  73.259  64.855  0.00  0.00           N
ATOM   3859  CA  GLN X 240      46.922  72.455  65.572  0.00  0.00           C
ATOM   3860  CB  GLN X 240      47.418  73.296  66.766  0.00  0.00           C
ATOM   3861  CG  GLN X 240      48.754  72.856  67.396  0.00  0.00           C
ATOM   3862  CD  GLN X 240      49.971  72.936  66.471  0.00  0.00           C
ATOM   3863  OE1 GLN X 240      50.801  72.033  66.434  0.00  0.00           O
ATOM   3864  NE2 GLN X 240      50.154  74.011  65.732  0.00  0.00           N
ATOM   3865  C   GLN X 240      46.403  71.078  66.052  0.00  0.00           C
ATOM   3866  O   GLN X 240      47.201  70.213  66.413  0.00  0.00           O
ATOM   3867  H   GLN X 240      45.671  74.158  65.253  0.00  0.00           H
ATOM   3868  HA  GLN X 240      47.756  72.274  64.893  0.00  0.00           H
ATOM   3869  HB2 GLN X 240      47.524  74.332  66.452  0.00  0.00           H
ATOM   3870  HB3 GLN X 240      46.651  73.281  67.542  0.00  0.00           H
ATOM   3871  HG2 GLN X 240      48.951  73.497  68.253  0.00  0.00           H
ATOM   3872  HG3 GLN X 240      48.660  71.838  67.771  0.00  0.00           H
ATOM   3873 HE21 GLN X 240      51.010  74.099  65.205  0.00  0.00           H
ATOM   3874 HE22 GLN X 240      49.510  74.793  65.784  0.00  0.00           H
ATOM   3875  N   LYS X 241      45.081  70.846  66.053  0.00  0.00           N
ATOM   3876  CA  LYS X 241      44.433  69.596  66.499  0.00  0.00           C
ATOM   3877  CB  LYS X 241      43.572  69.886  67.738  0.00  0.00           C
ATOM   3878  CG  LYS X 241      44.460  70.282  68.925  0.00  0.00           C
ATOM   3879  CD  LYS X 241      43.685  70.403  70.233  0.00  0.00           C
ATOM   3880  CE  LYS X 241      42.782  71.638  70.244  0.00  0.00           C
ATOM   3881  NZ  LYS X 241      42.285  71.887  71.610  0.00  0.00           N
ATOM   3882  C   LYS X 241      43.616  68.884  65.420  0.00  0.00           C
ATOM   3883  O   LYS X 241      43.364  67.682  65.543  0.00  0.00           O
ATOM   3884  H   LYS X 241      44.477  71.608  65.764  0.00  0.00           H
ATOM   3885  HA  LYS X 241      45.201  68.885  66.792  0.00  0.00           H
ATOM   3886  HB2 LYS X 241      42.857  70.681  67.519  0.00  0.00           H
ATOM   3887  HB3 LYS X 241      43.021  68.983  68.006  0.00  0.00           H
ATOM   3888  HG2 LYS X 241      45.220  69.516  69.064  0.00  0.00           H
ATOM   3889  HG3 LYS X 241      44.964  71.229  68.722  0.00  0.00           H
ATOM   3890  HD2 LYS X 241      43.094  69.502  70.408  0.00  0.00           H
ATOM   3891  HD3 LYS X 241      44.424  70.487  71.029  0.00  0.00           H
ATOM   3892  HE2 LYS X 241      43.361  72.502  69.908  0.00  0.00           H
ATOM   3893  HE3 LYS X 241      41.944  71.498  69.555  0.00  0.00           H
ATOM   3894  HZ1 LYS X 241      43.065  71.957  72.257  0.00  0.00           H
ATOM   3895  HZ2 LYS X 241      41.762  72.763  71.660  0.00  0.00           H
ATOM   3896  HZ3 LYS X 241      41.694  71.127  71.938  0.00  0.00           H
ATOM   3897  N   GLU X 242      43.219  69.592  64.366  0.00  0.00           N
ATOM   3898  CA  GLU X 242      42.396  69.062  63.274  0.00  0.00           C
ATOM   3899  CB  GLU X 242      41.388  70.136  62.857  0.00  0.00           C
ATOM   3900  CG  GLU X 242      40.345  69.550  61.905  0.00  0.00           C
ATOM   3901  CD  GLU X 242      39.267  70.582  61.585  0.00  0.00           C
ATOM   3902  OE1 GLU X 242      39.395  71.243  60.526  0.00  0.00           O
ATOM   3903  OE2 GLU X 242      38.326  70.742  62.396  0.00  0.00           O
ATOM   3904  C   GLU X 242      43.234  68.536  62.095  0.00  0.00           C
ATOM   3905  O   GLU X 242      43.019  67.405  61.659  0.00  0.00           O
ATOM   3906  H   GLU X 242      43.376  70.592  64.395  0.00  0.00           H
ATOM   3907  HA  GLU X 242      41.819  68.213  63.648  0.00  0.00           H
ATOM   3908  HB2 GLU X 242      40.877  70.503  63.748  0.00  0.00           H
ATOM   3909  HB3 GLU X 242      41.908  70.970  62.386  0.00  0.00           H
ATOM   3910  HG2 GLU X 242      40.829  69.226  60.982  0.00  0.00           H
ATOM   3911  HG3 GLU X 242      39.897  68.677  62.378  0.00  0.00           H
ATOM   3912  N   ALA X 243      44.272  69.265  61.659  0.00  0.00           N
ATOM   3913  CA  ALA X 243      45.279  68.704  60.744  0.00  0.00           C
ATOM   3914  CB  ALA X 243      46.304  69.797  60.416  0.00  0.00           C
ATOM   3915  C   ALA X 243      45.961  67.470  61.374  0.00  0.00           C
ATOM   3916  O   ALA X 243      46.246  66.475  60.705  0.00  0.00           O
ATOM   3917  H   ALA X 243      44.439  70.183  62.051  0.00  0.00           H
ATOM   3918  HA  ALA X 243      44.789  68.389  59.821  0.00  0.00           H
ATOM   3919  HB1 ALA X 243      47.034  69.411  59.704  0.00  0.00           H
ATOM   3920  HB2 ALA X 243      45.803  70.659  59.976  0.00  0.00           H
ATOM   3921  HB3 ALA X 243      46.825  70.112  61.322  0.00  0.00           H
ATOM   3922  N   SER X 244      46.136  67.522  62.696  0.00  0.00           N
ATOM   3923  CA  SER X 244      46.667  66.456  63.543  0.00  0.00           C
ATOM   3924  CB  SER X 244      46.937  67.043  64.933  0.00  0.00           C
ATOM   3925  OG  SER X 244      47.757  68.188  64.787  0.00  0.00           O
ATOM   3926  C   SER X 244      45.749  65.220  63.594  0.00  0.00           C
ATOM   3927  O   SER X 244      46.250  64.098  63.516  0.00  0.00           O
ATOM   3928  H   SER X 244      45.977  68.413  63.142  0.00  0.00           H
ATOM   3929  HA  SER X 244      47.628  66.145  63.141  0.00  0.00           H
ATOM   3930  HB2 SER X 244      45.993  67.323  65.396  0.00  0.00           H
ATOM   3931  HB3 SER X 244      47.443  66.318  65.566  0.00  0.00           H
ATOM   3932  HG  SER X 244      47.636  68.793  65.545  0.00  0.00           H
ATOM   3933  N   GLU X 245      44.416  65.381  63.638  0.00  0.00           N
ATOM   3934  CA  GLU X 245      43.453  64.270  63.458  0.00  0.00           C
ATOM   3935  CB  GLU X 245      42.004  64.769  63.684  0.00  0.00           C
ATOM   3936  CG  GLU X 245      40.854  63.946  63.048  0.00  0.00           C
ATOM   3937  CD  GLU X 245      40.687  62.511  63.577  0.00  0.00           C
ATOM   3938  OE1 GLU X 245      41.200  62.186  64.675  0.00  0.00           O
ATOM   3939  OE2 GLU X 245      39.981  61.690  62.943  0.00  0.00           O
ATOM   3940  C   GLU X 245      43.603  63.633  62.071  0.00  0.00           C
ATOM   3941  O   GLU X 245      43.596  62.403  61.960  0.00  0.00           O
ATOM   3942  H   GLU X 245      44.045  66.320  63.679  0.00  0.00           H
ATOM   3943  HA  GLU X 245      43.663  63.490  64.192  0.00  0.00           H
ATOM   3944  HB2 GLU X 245      41.829  64.854  64.757  0.00  0.00           H
ATOM   3945  HB3 GLU X 245      41.920  65.775  63.277  0.00  0.00           H
ATOM   3946  HG2 GLU X 245      39.923  64.482  63.238  0.00  0.00           H
ATOM   3947  HG3 GLU X 245      40.982  63.920  61.964  0.00  0.00           H
ATOM   3948  N   MET X 246      43.765  64.459  61.031  0.00  0.00           N
ATOM   3949  CA  MET X 246      43.873  64.011  59.642  0.00  0.00           C
ATOM   3950  CB  MET X 246      43.788  65.226  58.697  0.00  0.00           C
ATOM   3951  CG  MET X 246      43.132  64.893  57.351  0.00  0.00           C
ATOM   3952  SD  MET X 246      43.947  63.609  56.367  0.00  0.00           S
ATOM   3953  CE  MET X 246      42.920  63.664  54.877  0.00  0.00           C
ATOM   3954  C   MET X 246      45.142  63.170  59.427  0.00  0.00           C
ATOM   3955  O   MET X 246      45.044  62.017  59.007  0.00  0.00           O
ATOM   3956  H   MET X 246      43.740  65.459  61.209  0.00  0.00           H
ATOM   3957  HA  MET X 246      43.019  63.364  59.438  0.00  0.00           H
ATOM   3958  HB2 MET X 246      43.181  66.004  59.163  0.00  0.00           H
ATOM   3959  HB3 MET X 246      44.782  65.639  58.523  0.00  0.00           H
ATOM   3960  HG2 MET X 246      42.103  64.582  57.535  0.00  0.00           H
ATOM   3961  HG3 MET X 246      43.098  65.807  56.757  0.00  0.00           H
ATOM   3962  HE1 MET X 246      42.965  64.660  54.437  0.00  0.00           H
ATOM   3963  HE2 MET X 246      43.286  62.935  54.154  0.00  0.00           H
ATOM   3964  HE3 MET X 246      41.888  63.428  55.137  0.00  0.00           H
ATOM   3965  N   THR X 247      46.328  63.665  59.808  0.00  0.00           N
ATOM   3966  CA  THR X 247      47.576  62.887  59.655  0.00  0.00           C
ATOM   3967  CB  THR X 247      48.837  63.750  59.835  0.00  0.00           C
ATOM   3968  CG2 THR X 247      49.085  64.220  61.264  0.00  0.00           C
ATOM   3969  OG1 THR X 247      49.975  63.020  59.435  0.00  0.00           O
ATOM   3970  C   THR X 247      47.601  61.632  60.538  0.00  0.00           C
ATOM   3971  O   THR X 247      48.069  60.585  60.088  0.00  0.00           O
ATOM   3972  H   THR X 247      46.367  64.617  60.165  0.00  0.00           H
ATOM   3973  HA  THR X 247      47.606  62.533  58.625  0.00  0.00           H
ATOM   3974  HB  THR X 247      48.749  64.626  59.191  0.00  0.00           H
ATOM   3975 HG21 THR X 247      48.218  64.774  61.613  0.00  0.00           H
ATOM   3976 HG22 THR X 247      49.266  63.375  61.927  0.00  0.00           H
ATOM   3977 HG23 THR X 247      49.952  64.879  61.284  0.00  0.00           H
ATOM   3978  HG1 THR X 247      50.735  63.641  59.477  0.00  0.00           H
ATOM   3979  N   ARG X 248      47.017  61.669  61.750  0.00  0.00           N
ATOM   3980  CA  ARG X 248      46.873  60.491  62.633  0.00  0.00           C
ATOM   3981  CB  ARG X 248      46.502  60.975  64.051  0.00  0.00           C
ATOM   3982  CG  ARG X 248      46.223  59.883  65.098  0.00  0.00           C
ATOM   3983  CD  ARG X 248      47.383  58.908  65.343  0.00  0.00           C
ATOM   3984  NE  ARG X 248      48.381  59.429  66.293  0.00  0.00           N
ATOM   3985  CZ  ARG X 248      48.962  58.777  67.285  0.00  0.00           C
ATOM   3986  NH1 ARG X 248      48.637  57.571  67.636  0.00  0.00           N
ATOM   3987  NH2 ARG X 248      49.908  59.355  67.956  0.00  0.00           N
ATOM   3988  C   ARG X 248      45.892  59.440  62.086  0.00  0.00           C
ATOM   3989  O   ARG X 248      46.035  58.262  62.414  0.00  0.00           O
ATOM   3990  H   ARG X 248      46.649  62.558  62.075  0.00  0.00           H
ATOM   3991  HA  ARG X 248      47.841  59.991  62.683  0.00  0.00           H
ATOM   3992  HB2 ARG X 248      47.315  61.600  64.420  0.00  0.00           H
ATOM   3993  HB3 ARG X 248      45.605  61.592  63.982  0.00  0.00           H
ATOM   3994  HG2 ARG X 248      45.955  60.362  66.041  0.00  0.00           H
ATOM   3995  HG3 ARG X 248      45.353  59.308  64.779  0.00  0.00           H
ATOM   3996  HD2 ARG X 248      46.956  57.996  65.740  0.00  0.00           H
ATOM   3997  HD3 ARG X 248      47.867  58.647  64.402  0.00  0.00           H
ATOM   3998  HE  ARG X 248      48.675  60.394  66.193  0.00  0.00           H
ATOM   3999 HH11 ARG X 248      47.786  57.154  67.279  0.00  0.00           H
ATOM   4000 HH12 ARG X 248      49.162  57.104  68.365  0.00  0.00           H
ATOM   4001 HH21 ARG X 248      50.119  60.318  67.731  0.00  0.00           H
ATOM   4002 HH22 ARG X 248      50.315  58.921  68.769  0.00  0.00           H
ATOM   4003  N   TRP X 249      44.954  59.835  61.224  0.00  0.00           N
ATOM   4004  CA  TRP X 249      44.067  58.927  60.487  0.00  0.00           C
ATOM   4005  CB  TRP X 249      42.748  59.654  60.185  0.00  0.00           C
ATOM   4006  CG  TRP X 249      41.835  58.938  59.244  0.00  0.00           C
ATOM   4007  CD1 TRP X 249      40.936  57.986  59.577  0.00  0.00           C
ATOM   4008  NE1 TRP X 249      40.336  57.497  58.433  0.00  0.00           N
ATOM   4009  CE2 TRP X 249      40.807  58.132  57.303  0.00  0.00           C
ATOM   4010  CZ2 TRP X 249      40.530  57.998  55.936  0.00  0.00           C
ATOM   4011  CH2 TRP X 249      41.217  58.807  55.016  0.00  0.00           C
ATOM   4012  CZ3 TRP X 249      42.166  59.740  55.473  0.00  0.00           C
ATOM   4013  CE3 TRP X 249      42.440  59.868  56.846  0.00  0.00           C
ATOM   4014  CD2 TRP X 249      41.769  59.065  57.794  0.00  0.00           C
ATOM   4015  C   TRP X 249      44.741  58.374  59.217  0.00  0.00           C
ATOM   4016  O   TRP X 249      44.755  57.161  59.002  0.00  0.00           O
ATOM   4017  H   TRP X 249      44.867  60.828  61.042  0.00  0.00           H
ATOM   4018  HA  TRP X 249      43.831  58.068  61.117  0.00  0.00           H
ATOM   4019  HB2 TRP X 249      42.213  59.825  61.118  0.00  0.00           H
ATOM   4020  HB3 TRP X 249      42.966  60.630  59.753  0.00  0.00           H
ATOM   4021  HD1 TRP X 249      40.766  57.614  60.582  0.00  0.00           H
ATOM   4022  HE1 TRP X 249      39.713  56.698  58.439  0.00  0.00           H
ATOM   4023  HE3 TRP X 249      43.168  60.594  57.181  0.00  0.00           H
ATOM   4024  HZ2 TRP X 249      39.799  57.283  55.591  0.00  0.00           H
ATOM   4025  HZ3 TRP X 249      42.687  60.369  54.766  0.00  0.00           H
ATOM   4026  HH2 TRP X 249      41.011  58.719  53.956  0.00  0.00           H
ATOM   4027  N   TRP X 250      45.377  59.240  58.418  0.00  0.00           N
ATOM   4028  CA  TRP X 250      46.137  58.877  57.208  0.00  0.00           C
ATOM   4029  CB  TRP X 250      46.664  60.174  56.575  0.00  0.00           C
ATOM   4030  CG  TRP X 250      47.406  60.044  55.277  0.00  0.00           C
ATOM   4031  CD1 TRP X 250      48.735  60.237  55.104  0.00  0.00           C
ATOM   4032  NE1 TRP X 250      49.058  60.093  53.767  0.00  0.00           N
ATOM   4033  CE2 TRP X 250      47.943  59.833  53.002  0.00  0.00           C
ATOM   4034  CZ2 TRP X 250      47.756  59.633  51.627  0.00  0.00           C
ATOM   4035  CH2 TRP X 250      46.467  59.342  51.150  0.00  0.00           C
ATOM   4036  CZ3 TRP X 250      45.395  59.236  52.054  0.00  0.00           C
ATOM   4037  CE3 TRP X 250      45.594  59.450  53.433  0.00  0.00           C
ATOM   4038  CD2 TRP X 250      46.872  59.760  53.944  0.00  0.00           C
ATOM   4039  C   TRP X 250      47.293  57.908  57.510  0.00  0.00           C
ATOM   4040  O   TRP X 250      47.629  57.055  56.680  0.00  0.00           O
ATOM   4041  H   TRP X 250      45.304  60.227  58.644  0.00  0.00           H
ATOM   4042  HA  TRP X 250      45.467  58.387  56.501  0.00  0.00           H
ATOM   4043  HB2 TRP X 250      45.817  60.839  56.400  0.00  0.00           H
ATOM   4044  HB3 TRP X 250      47.319  60.669  57.293  0.00  0.00           H
ATOM   4045  HD1 TRP X 250      49.436  60.492  55.892  0.00  0.00           H
ATOM   4046  HE1 TRP X 250      50.007  60.181  53.389  0.00  0.00           H
ATOM   4047  HE3 TRP X 250      44.756  59.379  54.111  0.00  0.00           H
ATOM   4048  HZ2 TRP X 250      48.592  59.693  50.947  0.00  0.00           H
ATOM   4049  HZ3 TRP X 250      44.407  58.996  51.684  0.00  0.00           H
ATOM   4050  HH2 TRP X 250      46.302  59.188  50.090  0.00  0.00           H
ATOM   4051  N   ARG X 251      47.850  58.003  58.727  0.00  0.00           N
ATOM   4052  CA  ARG X 251      48.888  57.130  59.294  0.00  0.00           C
ATOM   4053  CB  ARG X 251      48.982  57.408  60.811  0.00  0.00           C
ATOM   4054  CG  ARG X 251      50.237  56.793  61.442  0.00  0.00           C
ATOM   4055  CD  ARG X 251      50.210  56.781  62.975  0.00  0.00           C
ATOM   4056  NE  ARG X 251      49.237  55.808  63.496  0.00  0.00           N
ATOM   4057  CZ  ARG X 251      49.240  55.193  64.663  0.00  0.00           C
ATOM   4058  NH1 ARG X 251      50.107  55.414  65.606  0.00  0.00           N
ATOM   4059  NH2 ARG X 251      48.323  54.304  64.875  0.00  0.00           N
ATOM   4060  C   ARG X 251      48.612  55.645  59.069  0.00  0.00           C
ATOM   4061  O   ARG X 251      49.502  54.903  58.664  0.00  0.00           O
ATOM   4062  H   ARG X 251      47.550  58.789  59.293  0.00  0.00           H
ATOM   4063  HA  ARG X 251      49.840  57.357  58.816  0.00  0.00           H
ATOM   4064  HB2 ARG X 251      49.014  58.478  61.000  0.00  0.00           H
ATOM   4065  HB3 ARG X 251      48.094  57.007  61.300  0.00  0.00           H
ATOM   4066  HG2 ARG X 251      50.349  55.773  61.089  0.00  0.00           H
ATOM   4067  HG3 ARG X 251      51.107  57.363  61.119  0.00  0.00           H
ATOM   4068  HD2 ARG X 251      51.208  56.506  63.311  0.00  0.00           H
ATOM   4069  HD3 ARG X 251      49.973  57.777  63.347  0.00  0.00           H
ATOM   4070  HE  ARG X 251      48.518  55.472  62.862  0.00  0.00           H
ATOM   4071 HH11 ARG X 251      50.891  56.041  65.442  0.00  0.00           H
ATOM   4072 HH12 ARG X 251      50.065  54.865  66.457  0.00  0.00           H
ATOM   4073 HH21 ARG X 251      47.704  54.088  64.098  0.00  0.00           H
ATOM   4074 HH22 ARG X 251      48.264  53.782  65.739  0.00  0.00           H
ATOM   4075  N   ASP X 252      47.378  55.210  59.318  0.00  0.00           N
ATOM   4076  CA  ASP X 252      47.068  53.789  59.509  0.00  0.00           C
ATOM   4077  CB  ASP X 252      45.857  53.632  60.440  0.00  0.00           C
ATOM   4078  CG  ASP X 252      46.155  54.107  61.867  0.00  0.00           C
ATOM   4079  OD1 ASP X 252      47.333  54.092  62.296  0.00  0.00           O
ATOM   4080  OD2 ASP X 252      45.208  54.466  62.608  0.00  0.00           O
ATOM   4081  C   ASP X 252      46.961  52.976  58.211  0.00  0.00           C
ATOM   4082  O   ASP X 252      46.802  51.753  58.265  0.00  0.00           O
ATOM   4083  H   ASP X 252      46.668  55.894  59.545  0.00  0.00           H
ATOM   4084  HA  ASP X 252      47.916  53.344  60.025  0.00  0.00           H
ATOM   4085  HB2 ASP X 252      45.015  54.188  60.028  0.00  0.00           H
ATOM   4086  HB3 ASP X 252      45.578  52.579  60.491  0.00  0.00           H
ATOM   4087  N   PHE X 253      47.130  53.620  57.055  0.00  0.00           N
ATOM   4088  CA  PHE X 253      47.258  52.975  55.742  0.00  0.00           C
ATOM   4089  CB  PHE X 253      46.332  53.700  54.763  0.00  0.00           C
ATOM   4090  CG  PHE X 253      44.902  53.829  55.256  0.00  0.00           C
ATOM   4091  CD1 PHE X 253      44.414  55.072  55.707  0.00  0.00           C
ATOM   4092  CE1 PHE X 253      43.106  55.177  56.212  0.00  0.00           C
ATOM   4093  CZ  PHE X 253      42.282  54.039  56.271  0.00  0.00           C
ATOM   4094  CE2 PHE X 253      42.770  52.798  55.828  0.00  0.00           C
ATOM   4095  CD2 PHE X 253      44.075  52.692  55.318  0.00  0.00           C
ATOM   4096  C   PHE X 253      48.709  52.944  55.224  0.00  0.00           C
ATOM   4097  O   PHE X 253      49.067  52.053  54.451  0.00  0.00           O
ATOM   4098  H   PHE X 253      47.200  54.628  57.094  0.00  0.00           H
ATOM   4099  HA  PHE X 253      46.922  51.940  55.809  0.00  0.00           H
ATOM   4100  HB2 PHE X 253      46.736  54.695  54.573  0.00  0.00           H
ATOM   4101  HB3 PHE X 253      46.330  53.151  53.823  0.00  0.00           H
ATOM   4102  HD1 PHE X 253      45.046  55.948  55.675  0.00  0.00           H
ATOM   4103  HD2 PHE X 253      44.441  51.734  54.978  0.00  0.00           H
ATOM   4104  HE1 PHE X 253      42.735  56.132  56.556  0.00  0.00           H
ATOM   4105  HE2 PHE X 253      42.140  51.921  55.868  0.00  0.00           H
ATOM   4106  HZ  PHE X 253      41.274  54.119  56.654  0.00  0.00           H
ATOM   4107  N   ASP X 254      49.550  53.875  55.692  0.00  0.00           N
ATOM   4108  CA  ASP X 254      50.987  53.988  55.399  0.00  0.00           C
ATOM   4109  CB  ASP X 254      51.741  52.931  56.225  0.00  0.00           C
ATOM   4110  CG  ASP X 254      53.224  53.247  56.406  0.00  0.00           C
ATOM   4111  OD1 ASP X 254      53.589  54.432  56.582  0.00  0.00           O
ATOM   4112  OD2 ASP X 254      54.037  52.294  56.464  0.00  0.00           O
ATOM   4113  C   ASP X 254      51.343  54.014  53.892  0.00  0.00           C
ATOM   4114  O   ASP X 254      52.318  53.399  53.446  0.00  0.00           O
ATOM   4115  H   ASP X 254      49.195  54.496  56.408  0.00  0.00           H
ATOM   4116  HA  ASP X 254      51.285  54.965  55.783  0.00  0.00           H
ATOM   4117  HB2 ASP X 254      51.297  52.875  57.220  0.00  0.00           H
ATOM   4118  HB3 ASP X 254      51.627  51.954  55.752  0.00  0.00           H
ATOM   4119  N   PHE X 255      50.525  54.710  53.091  0.00  0.00           N
ATOM   4120  CA  PHE X 255      50.521  54.641  51.624  0.00  0.00           C
ATOM   4121  CB  PHE X 255      49.453  55.591  51.061  0.00  0.00           C
ATOM   4122  CG  PHE X 255      48.009  55.189  51.320  0.00  0.00           C
ATOM   4123  CD1 PHE X 255      47.512  53.962  50.838  0.00  0.00           C
ATOM   4124  CE1 PHE X 255      46.154  53.632  51.001  0.00  0.00           C
ATOM   4125  CZ  PHE X 255      45.284  54.530  51.643  0.00  0.00           C
ATOM   4126  CE2 PHE X 255      45.777  55.750  52.136  0.00  0.00           C
ATOM   4127  CD2 PHE X 255      47.136  56.074  51.979  0.00  0.00           C
ATOM   4128  C   PHE X 255      51.877  54.913  50.950  0.00  0.00           C
ATOM   4129  O   PHE X 255      52.244  54.159  50.055  0.00  0.00           O
ATOM   4130  H   PHE X 255      49.777  55.231  53.532  0.00  0.00           H
ATOM   4131  HA  PHE X 255      50.244  53.626  51.342  0.00  0.00           H
ATOM   4132  HB2 PHE X 255      49.632  56.596  51.449  0.00  0.00           H
ATOM   4133  HB3 PHE X 255      49.577  55.642  49.978  0.00  0.00           H
ATOM   4134  HD1 PHE X 255      48.169  53.277  50.325  0.00  0.00           H
ATOM   4135  HD2 PHE X 255      47.500  57.020  52.347  0.00  0.00           H
ATOM   4136  HE1 PHE X 255      45.772  52.694  50.622  0.00  0.00           H
ATOM   4137  HE2 PHE X 255      45.110  56.442  52.631  0.00  0.00           H
ATOM   4138  HZ  PHE X 255      44.238  54.286  51.763  0.00  0.00           H
ATOM   4139  N   LEU X 256      52.673  55.896  51.386  0.00  0.00           N
ATOM   4140  CA  LEU X 256      53.967  56.227  50.757  0.00  0.00           C
ATOM   4141  CB  LEU X 256      54.462  57.571  51.329  0.00  0.00           C
ATOM   4142  CG  LEU X 256      55.656  58.214  50.591  0.00  0.00           C
ATOM   4143  CD1 LEU X 256      55.378  58.497  49.111  0.00  0.00           C
ATOM   4144  CD2 LEU X 256      56.027  59.542  51.249  0.00  0.00           C
ATOM   4145  C   LEU X 256      55.026  55.116  50.917  0.00  0.00           C
ATOM   4146  O   LEU X 256      56.034  55.105  50.202  0.00  0.00           O
ATOM   4147  H   LEU X 256      52.349  56.475  52.154  0.00  0.00           H
ATOM   4148  HA  LEU X 256      53.781  56.343  49.689  0.00  0.00           H
ATOM   4149  HB2 LEU X 256      53.633  58.273  51.312  0.00  0.00           H
ATOM   4150  HB3 LEU X 256      54.739  57.422  52.374  0.00  0.00           H
ATOM   4151  HG  LEU X 256      56.521  57.559  50.664  0.00  0.00           H
ATOM   4152 HD11 LEU X 256      55.203  57.569  48.572  0.00  0.00           H
ATOM   4153 HD12 LEU X 256      54.506  59.140  49.002  0.00  0.00           H
ATOM   4154 HD13 LEU X 256      56.243  58.986  48.663  0.00  0.00           H
ATOM   4155 HD21 LEU X 256      55.211  60.252  51.136  0.00  0.00           H
ATOM   4156 HD22 LEU X 256      56.229  59.383  52.308  0.00  0.00           H
ATOM   4157 HD23 LEU X 256      56.925  59.941  50.780  0.00  0.00           H
ATOM   4158  N   LYS X 257      54.801  54.179  51.848  0.00  0.00           N
ATOM   4159  CA  LYS X 257      55.649  53.007  52.117  0.00  0.00           C
ATOM   4160  CB  LYS X 257      55.889  52.951  53.636  0.00  0.00           C
ATOM   4161  CG  LYS X 257      57.133  52.134  54.020  0.00  0.00           C
ATOM   4162  CD  LYS X 257      57.376  52.056  55.538  0.00  0.00           C
ATOM   4163  CE  LYS X 257      57.519  53.432  56.212  0.00  0.00           C
ATOM   4164  NZ  LYS X 257      56.411  53.724  57.155  0.00  0.00           N
ATOM   4165  C   LYS X 257      55.032  51.713  51.562  0.00  0.00           C
ATOM   4166  O   LYS X 257      55.757  50.878  51.023  0.00  0.00           O
ATOM   4167  H   LYS X 257      53.956  54.287  52.400  0.00  0.00           H
ATOM   4168  HA  LYS X 257      56.613  53.137  51.621  0.00  0.00           H
ATOM   4169  HB2 LYS X 257      56.021  53.969  54.004  0.00  0.00           H
ATOM   4170  HB3 LYS X 257      55.010  52.526  54.118  0.00  0.00           H
ATOM   4171  HG2 LYS X 257      57.028  51.118  53.635  0.00  0.00           H
ATOM   4172  HG3 LYS X 257      58.008  52.586  53.552  0.00  0.00           H
ATOM   4173  HD2 LYS X 257      56.576  51.480  56.006  0.00  0.00           H
ATOM   4174  HD3 LYS X 257      58.305  51.507  55.694  0.00  0.00           H
ATOM   4175  HE2 LYS X 257      58.470  53.460  56.755  0.00  0.00           H
ATOM   4176  HE3 LYS X 257      57.564  54.204  55.441  0.00  0.00           H
ATOM   4177  HZ1 LYS X 257      56.420  54.699  57.448  0.00  0.00           H
ATOM   4178  HZ2 LYS X 257      55.494  53.543  56.747  0.00  0.00           H
ATOM   4179  HZ3 LYS X 257      56.485  53.156  57.994  0.00  0.00           H
ATOM   4180  N   LYS X 258      53.698  51.583  51.643  0.00  0.00           N
ATOM   4181  CA  LYS X 258      52.878  50.446  51.166  0.00  0.00           C
ATOM   4182  CB  LYS X 258      51.523  50.529  51.900  0.00  0.00           C
ATOM   4183  CG  LYS X 258      50.556  49.356  51.672  0.00  0.00           C
ATOM   4184  CD  LYS X 258      51.042  48.044  52.300  0.00  0.00           C
ATOM   4185  CE  LYS X 258      49.963  46.966  52.150  0.00  0.00           C
ATOM   4186  NZ  LYS X 258      50.244  45.797  53.014  0.00  0.00           N
ATOM   4187  C   LYS X 258      52.681  50.428  49.640  0.00  0.00           C
ATOM   4188  O   LYS X 258      52.661  49.357  49.031  0.00  0.00           O
ATOM   4189  H   LYS X 258      53.213  52.326  52.137  0.00  0.00           H
ATOM   4190  HA  LYS X 258      53.381  49.515  51.433  0.00  0.00           H
ATOM   4191  HB2 LYS X 258      51.701  50.616  52.973  0.00  0.00           H
ATOM   4192  HB3 LYS X 258      51.015  51.442  51.585  0.00  0.00           H
ATOM   4193  HG2 LYS X 258      49.606  49.621  52.136  0.00  0.00           H
ATOM   4194  HG3 LYS X 258      50.381  49.216  50.605  0.00  0.00           H
ATOM   4195  HD2 LYS X 258      51.956  47.708  51.809  0.00  0.00           H
ATOM   4196  HD3 LYS X 258      51.244  48.210  53.359  0.00  0.00           H
ATOM   4197  HE2 LYS X 258      48.991  47.389  52.422  0.00  0.00           H
ATOM   4198  HE3 LYS X 258      49.916  46.657  51.101  0.00  0.00           H
ATOM   4199  HZ1 LYS X 258      50.183  46.049  53.997  0.00  0.00           H
ATOM   4200  HZ2 LYS X 258      49.562  45.058  52.845  0.00  0.00           H
ATOM   4201  HZ3 LYS X 258      51.173  45.420  52.850  0.00  0.00           H
ATOM   4202  N   LEU X 259      52.571  51.607  49.027  0.00  0.00           N
ATOM   4203  CA  LEU X 259      52.404  51.866  47.591  0.00  0.00           C
ATOM   4204  CB  LEU X 259      50.964  52.376  47.336  0.00  0.00           C
ATOM   4205  CG  LEU X 259      49.798  51.479  47.783  0.00  0.00           C
ATOM   4206  CD1 LEU X 259      48.476  52.195  47.498  0.00  0.00           C
ATOM   4207  CD2 LEU X 259      49.766  50.137  47.056  0.00  0.00           C
ATOM   4208  C   LEU X 259      53.455  52.902  47.112  0.00  0.00           C
ATOM   4209  O   LEU X 259      53.089  54.029  46.776  0.00  0.00           O
ATOM   4210  H   LEU X 259      52.586  52.432  49.616  0.00  0.00           H
ATOM   4211  HA  LEU X 259      52.559  50.950  47.019  0.00  0.00           H
ATOM   4212  HB2 LEU X 259      50.851  53.331  47.851  0.00  0.00           H
ATOM   4213  HB3 LEU X 259      50.855  52.573  46.269  0.00  0.00           H
ATOM   4214  HG  LEU X 259      49.866  51.300  48.856  0.00  0.00           H
ATOM   4215 HD11 LEU X 259      48.365  52.354  46.425  0.00  0.00           H
ATOM   4216 HD12 LEU X 259      47.640  51.595  47.858  0.00  0.00           H
ATOM   4217 HD13 LEU X 259      48.460  53.164  47.995  0.00  0.00           H
ATOM   4218 HD21 LEU X 259      48.923  49.547  47.415  0.00  0.00           H
ATOM   4219 HD22 LEU X 259      49.661  50.298  45.984  0.00  0.00           H
ATOM   4220 HD23 LEU X 259      50.682  49.581  47.248  0.00  0.00           H
ATOM   4221  N   PRO X 260      54.770  52.588  47.101  0.00  0.00           N
ATOM   4222  CD  PRO X 260      55.368  51.323  47.514  0.00  0.00           C
ATOM   4223  CG  PRO X 260      56.854  51.605  47.727  0.00  0.00           C
ATOM   4224  CB  PRO X 260      57.127  52.758  46.770  0.00  0.00           C
ATOM   4225  CA  PRO X 260      55.836  53.574  46.869  0.00  0.00           C
ATOM   4226  C   PRO X 260      55.688  54.502  45.651  0.00  0.00           C
ATOM   4227  O   PRO X 260      56.165  55.638  45.709  0.00  0.00           O
ATOM   4228  HA  PRO X 260      55.889  54.200  47.759  0.00  0.00           H
ATOM   4229  HB2 PRO X 260      57.257  52.371  45.757  0.00  0.00           H
ATOM   4230  HB3 PRO X 260      57.999  53.338  47.076  0.00  0.00           H
ATOM   4231  HG2 PRO X 260      57.468  50.734  47.503  0.00  0.00           H
ATOM   4232  HG3 PRO X 260      57.018  51.943  48.751  0.00  0.00           H
ATOM   4233  HD2 PRO X 260      55.233  50.583  46.729  0.00  0.00           H
ATOM   4234  HD3 PRO X 260      54.951  50.950  48.444  0.00  0.00           H
ATOM   4235  N   TYR X 261      55.006  54.062  44.587  0.00  0.00           N
ATOM   4236  CA  TYR X 261      54.718  54.850  43.381  0.00  0.00           C
ATOM   4237  CB  TYR X 261      54.048  53.935  42.339  0.00  0.00           C
ATOM   4238  CG  TYR X 261      52.611  53.533  42.654  0.00  0.00           C
ATOM   4239  CD1 TYR X 261      51.533  54.375  42.305  0.00  0.00           C
ATOM   4240  CE1 TYR X 261      50.208  53.997  42.604  0.00  0.00           C
ATOM   4241  CZ  TYR X 261      49.956  52.761  43.240  0.00  0.00           C
ATOM   4242  OH  TYR X 261      48.685  52.391  43.546  0.00  0.00           O
ATOM   4243  CE2 TYR X 261      51.031  51.910  43.565  0.00  0.00           C
ATOM   4244  CD2 TYR X 261      52.351  52.300  43.279  0.00  0.00           C
ATOM   4245  C   TYR X 261      53.824  56.088  43.592  0.00  0.00           C
ATOM   4246  O   TYR X 261      53.726  56.910  42.680  0.00  0.00           O
ATOM   4247  H   TYR X 261      54.652  53.116  44.617  0.00  0.00           H
ATOM   4248  HA  TYR X 261      55.665  55.199  42.967  0.00  0.00           H
ATOM   4249  HB2 TYR X 261      54.055  54.447  41.376  0.00  0.00           H
ATOM   4250  HB3 TYR X 261      54.651  53.035  42.224  0.00  0.00           H
ATOM   4251  HD1 TYR X 261      51.722  55.318  41.810  0.00  0.00           H
ATOM   4252  HD2 TYR X 261      53.167  51.637  43.515  0.00  0.00           H
ATOM   4253  HE1 TYR X 261      49.390  54.653  42.349  0.00  0.00           H
ATOM   4254  HE2 TYR X 261      50.833  50.954  44.026  0.00  0.00           H
ATOM   4255  HH  TYR X 261      48.051  53.071  43.316  0.00  0.00           H
ATOM   4256  N   ILE X 262      53.118  56.201  44.722  0.00  0.00           N
ATOM   4257  CA  ILE X 262      51.932  57.064  44.850  0.00  0.00           C
ATOM   4258  CB  ILE X 262      50.835  56.280  45.610  0.00  0.00           C
ATOM   4259  CG2 ILE X 262      50.934  56.435  47.139  0.00  0.00           C
ATOM   4260  CG1 ILE X 262      49.437  56.655  45.083  0.00  0.00           C
ATOM   4261  CD1 ILE X 262      48.359  55.664  45.521  0.00  0.00           C
ATOM   4262  C   ILE X 262      52.217  58.455  45.439  0.00  0.00           C
ATOM   4263  O   ILE X 262      53.287  58.702  46.010  0.00  0.00           O
ATOM   4264  H   ILE X 262      53.242  55.488  45.433  0.00  0.00           H
ATOM   4265  HA  ILE X 262      51.558  57.240  43.841  0.00  0.00           H
ATOM   4266  HB  ILE X 262      50.976  55.222  45.380  0.00  0.00           H
ATOM   4267 HG12 ILE X 262      49.156  57.654  45.416  0.00  0.00           H
ATOM   4268 HG13 ILE X 262      49.458  56.650  43.994  0.00  0.00           H
ATOM   4269 HG21 ILE X 262      51.961  56.276  47.468  0.00  0.00           H
ATOM   4270 HG22 ILE X 262      50.610  57.429  47.449  0.00  0.00           H
ATOM   4271 HG23 ILE X 262      50.302  55.695  47.627  0.00  0.00           H
ATOM   4272 HD11 ILE X 262      47.446  55.880  44.970  0.00  0.00           H
ATOM   4273 HD12 ILE X 262      48.671  54.644  45.296  0.00  0.00           H
ATOM   4274 HD13 ILE X 262      48.172  55.761  46.590  0.00  0.00           H
ATOM   4275  N   ARG X 263      51.247  59.368  45.301  0.00  0.00           N
ATOM   4276  CA  ARG X 263      51.218  60.670  45.981  0.00  0.00           C
ATOM   4277  CB  ARG X 263      50.251  61.604  45.244  0.00  0.00           C
ATOM   4278  CG  ARG X 263      50.870  62.095  43.934  0.00  0.00           C
ATOM   4279  CD  ARG X 263      49.969  63.100  43.227  0.00  0.00           C
ATOM   4280  NE  ARG X 263      48.741  62.481  42.712  0.00  0.00           N
ATOM   4281  CZ  ARG X 263      47.764  63.147  42.128  0.00  0.00           C
ATOM   4282  NH1 ARG X 263      47.652  64.442  42.159  0.00  0.00           N
ATOM   4283  NH2 ARG X 263      46.874  62.534  41.423  0.00  0.00           N
ATOM   4284  C   ARG X 263      50.807  60.567  47.451  0.00  0.00           C
ATOM   4285  O   ARG X 263      49.745  60.045  47.772  0.00  0.00           O
ATOM   4286  H   ARG X 263      50.442  59.132  44.725  0.00  0.00           H
ATOM   4287  HA  ARG X 263      52.213  61.106  45.947  0.00  0.00           H
ATOM   4288  HB2 ARG X 263      49.312  61.083  45.048  0.00  0.00           H
ATOM   4289  HB3 ARG X 263      50.032  62.465  45.871  0.00  0.00           H
ATOM   4290  HG2 ARG X 263      51.825  62.575  44.145  0.00  0.00           H
ATOM   4291  HG3 ARG X 263      51.041  61.251  43.273  0.00  0.00           H
ATOM   4292  HD2 ARG X 263      49.723  63.910  43.915  0.00  0.00           H
ATOM   4293  HD3 ARG X 263      50.527  63.508  42.383  0.00  0.00           H
ATOM   4294  HE  ARG X 263      48.723  61.462  42.624  0.00  0.00           H
ATOM   4295 HH11 ARG X 263      48.142  65.033  42.805  0.00  0.00           H
ATOM   4296 HH12 ARG X 263      46.942  64.837  41.524  0.00  0.00           H
ATOM   4297 HH21 ARG X 263      46.925  61.527  41.319  0.00  0.00           H
ATOM   4298 HH22 ARG X 263      46.259  63.147  40.880  0.00  0.00           H
ATOM   4299  N   ASP X 264      51.593  61.184  48.328  0.00  0.00           N
ATOM   4300  CA  ASP X 264      51.265  61.414  49.742  0.00  0.00           C
ATOM   4301  CB  ASP X 264      52.384  60.851  50.627  0.00  0.00           C
ATOM   4302  CG  ASP X 264      51.901  60.533  52.043  0.00  0.00           C
ATOM   4303  OD1 ASP X 264      51.396  59.415  52.287  0.00  0.00           O
ATOM   4304  OD2 ASP X 264      52.046  61.368  52.957  0.00  0.00           O
ATOM   4305  C   ASP X 264      50.926  62.899  49.978  0.00  0.00           C
ATOM   4306  O   ASP X 264      51.573  63.613  50.745  0.00  0.00           O
ATOM   4307  H   ASP X 264      52.489  61.521  47.993  0.00  0.00           H
ATOM   4308  HA  ASP X 264      50.364  60.849  49.983  0.00  0.00           H
ATOM   4309  HB2 ASP X 264      52.730  59.924  50.176  0.00  0.00           H
ATOM   4310  HB3 ASP X 264      53.226  61.545  50.655  0.00  0.00           H
ATOM   4311  N   ARG X 265      49.926  63.385  49.230  0.00  0.00           N
ATOM   4312  CA  ARG X 265      49.372  64.744  49.339  0.00  0.00           C
ATOM   4313  CB  ARG X 265      48.944  65.261  47.950  0.00  0.00           C
ATOM   4314  CG  ARG X 265      50.035  65.282  46.857  0.00  0.00           C
ATOM   4315  CD  ARG X 265      51.005  66.471  46.909  0.00  0.00           C
ATOM   4316  NE  ARG X 265      52.090  66.303  47.888  0.00  0.00           N
ATOM   4317  CZ  ARG X 265      53.179  65.557  47.809  0.00  0.00           C
ATOM   4318  NH1 ARG X 265      53.449  64.780  46.796  0.00  0.00           N
ATOM   4319  NH2 ARG X 265      54.057  65.620  48.763  0.00  0.00           N
ATOM   4320  C   ARG X 265      48.193  64.685  50.316  0.00  0.00           C
ATOM   4321  O   ARG X 265      47.210  64.000  50.052  0.00  0.00           O
ATOM   4322  H   ARG X 265      49.422  62.722  48.656  0.00  0.00           H
ATOM   4323  HA  ARG X 265      50.126  65.414  49.754  0.00  0.00           H
ATOM   4324  HB2 ARG X 265      48.137  64.621  47.589  0.00  0.00           H
ATOM   4325  HB3 ARG X 265      48.532  66.266  48.056  0.00  0.00           H
ATOM   4326  HG2 ARG X 265      50.603  64.354  46.870  0.00  0.00           H
ATOM   4327  HG3 ARG X 265      49.521  65.330  45.897  0.00  0.00           H
ATOM   4328  HD2 ARG X 265      51.440  66.619  45.925  0.00  0.00           H
ATOM   4329  HD3 ARG X 265      50.447  67.378  47.145  0.00  0.00           H
ATOM   4330  HE  ARG X 265      51.997  66.865  48.733  0.00  0.00           H
ATOM   4331 HH11 ARG X 265      52.847  64.784  45.983  0.00  0.00           H
ATOM   4332 HH12 ARG X 265      54.269  64.188  46.841  0.00  0.00           H
ATOM   4333 HH21 ARG X 265      53.967  66.368  49.436  0.00  0.00           H
ATOM   4334 HH22 ARG X 265      54.877  65.025  48.791  0.00  0.00           H
ATOM   4335  N   VAL X 266      48.311  65.352  51.461  0.00  0.00           N
ATOM   4336  CA  VAL X 266      47.435  65.155  52.628  0.00  0.00           C
ATOM   4337  CB  VAL X 266      47.958  63.979  53.491  0.00  0.00           C
ATOM   4338  CG1 VAL X 266      49.432  64.077  53.915  0.00  0.00           C
ATOM   4339  CG2 VAL X 266      47.100  63.764  54.739  0.00  0.00           C
ATOM   4340  C   VAL X 266      47.190  66.448  53.418  0.00  0.00           C
ATOM   4341  O   VAL X 266      46.041  66.870  53.535  0.00  0.00           O
ATOM   4342  H   VAL X 266      49.109  65.976  51.553  0.00  0.00           H
ATOM   4343  HA  VAL X 266      46.452  64.850  52.264  0.00  0.00           H
ATOM   4344  HB  VAL X 266      47.869  63.077  52.885  0.00  0.00           H
ATOM   4345 HG11 VAL X 266      50.074  64.179  53.040  0.00  0.00           H
ATOM   4346 HG12 VAL X 266      49.589  64.913  54.588  0.00  0.00           H
ATOM   4347 HG13 VAL X 266      49.721  63.158  54.426  0.00  0.00           H
ATOM   4348 HG21 VAL X 266      47.436  62.873  55.267  0.00  0.00           H
ATOM   4349 HG22 VAL X 266      47.166  64.618  55.413  0.00  0.00           H
ATOM   4350 HG23 VAL X 266      46.065  63.616  54.436  0.00  0.00           H
ATOM   4351  N   VAL X 267      48.230  67.135  53.908  0.00  0.00           N
ATOM   4352  CA  VAL X 267      48.058  68.390  54.674  0.00  0.00           C
ATOM   4353  CB  VAL X 267      49.272  68.685  55.580  0.00  0.00           C
ATOM   4354  CG1 VAL X 267      49.065  69.947  56.429  0.00  0.00           C
ATOM   4355  CG2 VAL X 267      49.537  67.533  56.560  0.00  0.00           C
ATOM   4356  C   VAL X 267      47.754  69.561  53.735  0.00  0.00           C
ATOM   4357  O   VAL X 267      46.885  70.384  54.026  0.00  0.00           O
ATOM   4358  H   VAL X 267      49.166  66.813  53.700  0.00  0.00           H
ATOM   4359  HA  VAL X 267      47.191  68.278  55.325  0.00  0.00           H
ATOM   4360  HB  VAL X 267      50.152  68.828  54.957  0.00  0.00           H
ATOM   4361 HG11 VAL X 267      48.180  69.839  57.056  0.00  0.00           H
ATOM   4362 HG12 VAL X 267      49.938  70.115  57.062  0.00  0.00           H
ATOM   4363 HG13 VAL X 267      48.946  70.817  55.786  0.00  0.00           H
ATOM   4364 HG21 VAL X 267      49.839  66.640  56.019  0.00  0.00           H
ATOM   4365 HG22 VAL X 267      50.348  67.802  57.238  0.00  0.00           H
ATOM   4366 HG23 VAL X 267      48.641  67.319  57.143  0.00  0.00           H
ATOM   4367  N   GLU X 268      48.374  69.590  52.552  0.00  0.00           N
ATOM   4368  CA  GLU X 268      48.003  70.517  51.478  0.00  0.00           C
ATOM   4369  CB  GLU X 268      49.012  70.459  50.311  0.00  0.00           C
ATOM   4370  CG  GLU X 268      49.245  69.112  49.600  0.00  0.00           C
ATOM   4371  CD  GLU X 268      50.260  68.221  50.322  0.00  0.00           C
ATOM   4372  OE1 GLU X 268      51.428  68.135  49.883  0.00  0.00           O
ATOM   4373  OE2 GLU X 268      49.887  67.583  51.328  0.00  0.00           O
ATOM   4374  C   GLU X 268      46.562  70.287  50.990  0.00  0.00           C
ATOM   4375  O   GLU X 268      45.828  71.244  50.736  0.00  0.00           O
ATOM   4376  H   GLU X 268      49.043  68.850  52.344  0.00  0.00           H
ATOM   4377  HA  GLU X 268      48.031  71.530  51.883  0.00  0.00           H
ATOM   4378  HB2 GLU X 268      48.647  71.151  49.554  0.00  0.00           H
ATOM   4379  HB3 GLU X 268      49.973  70.837  50.661  0.00  0.00           H
ATOM   4380  HG2 GLU X 268      48.302  68.580  49.476  0.00  0.00           H
ATOM   4381  HG3 GLU X 268      49.625  69.322  48.598  0.00  0.00           H
ATOM   4382  N   LEU X 269      46.133  69.021  50.942  0.00  0.00           N
ATOM   4383  CA  LEU X 269      44.803  68.605  50.490  0.00  0.00           C
ATOM   4384  CB  LEU X 269      44.863  67.097  50.181  0.00  0.00           C
ATOM   4385  CG  LEU X 269      43.826  66.649  49.137  0.00  0.00           C
ATOM   4386  CD1 LEU X 269      44.248  67.039  47.718  0.00  0.00           C
ATOM   4387  CD2 LEU X 269      43.680  65.133  49.192  0.00  0.00           C
ATOM   4388  C   LEU X 269      43.691  68.943  51.505  0.00  0.00           C
ATOM   4389  O   LEU X 269      42.519  69.010  51.142  0.00  0.00           O
ATOM   4390  H   LEU X 269      46.783  68.297  51.211  0.00  0.00           H
ATOM   4391  HA  LEU X 269      44.580  69.151  49.573  0.00  0.00           H
ATOM   4392  HB2 LEU X 269      45.854  66.831  49.808  0.00  0.00           H
ATOM   4393  HB3 LEU X 269      44.704  66.550  51.112  0.00  0.00           H
ATOM   4394  HG  LEU X 269      42.857  67.092  49.356  0.00  0.00           H
ATOM   4395 HD11 LEU X 269      45.213  66.594  47.475  0.00  0.00           H
ATOM   4396 HD12 LEU X 269      43.513  66.674  47.001  0.00  0.00           H
ATOM   4397 HD13 LEU X 269      44.315  68.122  47.618  0.00  0.00           H
ATOM   4398 HD21 LEU X 269      43.310  64.838  50.172  0.00  0.00           H
ATOM   4399 HD22 LEU X 269      42.970  64.816  48.431  0.00  0.00           H
ATOM   4400 HD23 LEU X 269      44.644  64.655  49.005  0.00  0.00           H
ATOM   4401  N   TYR X 270      44.058  69.208  52.761  0.00  0.00           N
ATOM   4402  CA  TYR X 270      43.192  69.777  53.800  0.00  0.00           C
ATOM   4403  CB  TYR X 270      43.667  69.201  55.147  0.00  0.00           C
ATOM   4404  CG  TYR X 270      43.162  69.904  56.394  0.00  0.00           C
ATOM   4405  CD1 TYR X 270      41.850  69.686  56.859  0.00  0.00           C
ATOM   4406  CE1 TYR X 270      41.399  70.332  58.028  0.00  0.00           C
ATOM   4407  CZ  TYR X 270      42.265  71.194  58.737  0.00  0.00           C
ATOM   4408  OH  TYR X 270      41.842  71.841  59.854  0.00  0.00           O
ATOM   4409  CE2 TYR X 270      43.580  71.400  58.276  0.00  0.00           C
ATOM   4410  CD2 TYR X 270      44.027  70.761  57.104  0.00  0.00           C
ATOM   4411  C   TYR X 270      43.181  71.321  53.772  0.00  0.00           C
ATOM   4412  O   TYR X 270      42.137  71.939  53.980  0.00  0.00           O
ATOM   4413  H   TYR X 270      45.024  69.033  53.003  0.00  0.00           H
ATOM   4414  HA  TYR X 270      42.164  69.450  53.637  0.00  0.00           H
ATOM   4415  HB2 TYR X 270      43.372  68.152  55.196  0.00  0.00           H
ATOM   4416  HB3 TYR X 270      44.757  69.219  55.172  0.00  0.00           H
ATOM   4417  HD1 TYR X 270      41.190  69.020  56.320  0.00  0.00           H
ATOM   4418  HD2 TYR X 270      45.036  70.926  56.750  0.00  0.00           H
ATOM   4419  HE1 TYR X 270      40.396  70.166  58.391  0.00  0.00           H
ATOM   4420  HE2 TYR X 270      44.231  72.063  58.824  0.00  0.00           H
ATOM   4421  HH  TYR X 270      40.903  71.629  60.056  0.00  0.00           H
ATOM   4422  N   PHE X 271      44.313  71.966  53.461  0.00  0.00           N
ATOM   4423  CA  PHE X 271      44.483  73.422  53.584  0.00  0.00           C
ATOM   4424  CB  PHE X 271      45.969  73.751  53.376  0.00  0.00           C
ATOM   4425  CG  PHE X 271      46.348  75.209  53.577  0.00  0.00           C
ATOM   4426  CD1 PHE X 271      46.187  75.816  54.839  0.00  0.00           C
ATOM   4427  CE1 PHE X 271      46.592  77.148  55.040  0.00  0.00           C
ATOM   4428  CZ  PHE X 271      47.161  77.880  53.983  0.00  0.00           C
ATOM   4429  CE2 PHE X 271      47.309  77.284  52.718  0.00  0.00           C
ATOM   4430  CD2 PHE X 271      46.905  75.952  52.518  0.00  0.00           C
ATOM   4431  C   PHE X 271      43.592  74.266  52.649  0.00  0.00           C
ATOM   4432  O   PHE X 271      43.147  75.346  53.037  0.00  0.00           O
ATOM   4433  H   PHE X 271      45.143  71.408  53.295  0.00  0.00           H
ATOM   4434  HA  PHE X 271      44.214  73.702  54.603  0.00  0.00           H
ATOM   4435  HB2 PHE X 271      46.557  73.156  54.076  0.00  0.00           H
ATOM   4436  HB3 PHE X 271      46.256  73.444  52.369  0.00  0.00           H
ATOM   4437  HD1 PHE X 271      45.767  75.254  55.660  0.00  0.00           H
ATOM   4438  HD2 PHE X 271      47.039  75.499  51.549  0.00  0.00           H
ATOM   4439  HE1 PHE X 271      46.472  77.611  56.009  0.00  0.00           H
ATOM   4440  HE2 PHE X 271      47.742  77.845  51.901  0.00  0.00           H
ATOM   4441  HZ  PHE X 271      47.485  78.899  54.143  0.00  0.00           H
ATOM   4442  N   TRP X 272      43.277  73.803  51.434  0.00  0.00           N
ATOM   4443  CA  TRP X 272      42.470  74.602  50.492  0.00  0.00           C
ATOM   4444  CB  TRP X 272      42.535  74.017  49.078  0.00  0.00           C
ATOM   4445  CG  TRP X 272      41.827  72.720  48.832  0.00  0.00           C
ATOM   4446  CD1 TRP X 272      42.094  71.548  49.448  0.00  0.00           C
ATOM   4447  NE1 TRP X 272      41.280  70.557  48.945  0.00  0.00           N
ATOM   4448  CE2 TRP X 272      40.475  71.027  47.929  0.00  0.00           C
ATOM   4449  CZ2 TRP X 272      39.541  70.415  47.081  0.00  0.00           C
ATOM   4450  CH2 TRP X 272      38.881  71.193  46.114  0.00  0.00           C
ATOM   4451  CZ3 TRP X 272      39.143  72.573  46.026  0.00  0.00           C
ATOM   4452  CE3 TRP X 272      40.080  73.177  46.886  0.00  0.00           C
ATOM   4453  CD2 TRP X 272      40.782  72.420  47.851  0.00  0.00           C
ATOM   4454  C   TRP X 272      41.023  74.850  50.964  0.00  0.00           C
ATOM   4455  O   TRP X 272      40.520  75.963  50.806  0.00  0.00           O
ATOM   4456  H   TRP X 272      43.683  72.930  51.128  0.00  0.00           H
ATOM   4457  HA  TRP X 272      42.932  75.586  50.435  0.00  0.00           H
ATOM   4458  HB2 TRP X 272      42.114  74.756  48.395  0.00  0.00           H
ATOM   4459  HB3 TRP X 272      43.584  73.893  48.805  0.00  0.00           H
ATOM   4460  HD1 TRP X 272      42.849  71.392  50.207  0.00  0.00           H
ATOM   4461  HE1 TRP X 272      41.320  69.603  49.287  0.00  0.00           H
ATOM   4462  HE3 TRP X 272      40.271  74.236  46.798  0.00  0.00           H
ATOM   4463  HZ2 TRP X 272      39.348  69.357  47.158  0.00  0.00           H
ATOM   4464  HZ3 TRP X 272      38.627  73.173  45.288  0.00  0.00           H
ATOM   4465  HH2 TRP X 272      38.177  70.734  45.435  0.00  0.00           H
ATOM   4466  N   ILE X 273      40.402  73.885  51.654  0.00  0.00           N
ATOM   4467  CA  ILE X 273      39.086  74.040  52.315  0.00  0.00           C
ATOM   4468  CB  ILE X 273      38.286  72.714  52.309  0.00  0.00           C
ATOM   4469  CG2 ILE X 273      37.994  72.290  50.857  0.00  0.00           C
ATOM   4470  CG1 ILE X 273      38.995  71.589  53.097  0.00  0.00           C
ATOM   4471  CD1 ILE X 273      38.163  70.307  53.244  0.00  0.00           C
ATOM   4472  C   ILE X 273      39.174  74.702  53.710  0.00  0.00           C
ATOM   4473  O   ILE X 273      38.198  74.719  54.466  0.00  0.00           O
ATOM   4474  H   ILE X 273      40.885  73.005  51.772  0.00  0.00           H
ATOM   4475  HA  ILE X 273      38.509  74.747  51.717  0.00  0.00           H
ATOM   4476  HB  ILE X 273      37.323  72.907  52.787  0.00  0.00           H
ATOM   4477 HG12 ILE X 273      39.932  71.331  52.601  0.00  0.00           H
ATOM   4478 HG13 ILE X 273      39.229  71.952  54.099  0.00  0.00           H
ATOM   4479 HG21 ILE X 273      38.909  71.965  50.361  0.00  0.00           H
ATOM   4480 HG22 ILE X 273      37.272  71.475  50.838  0.00  0.00           H
ATOM   4481 HG23 ILE X 273      37.572  73.127  50.300  0.00  0.00           H
ATOM   4482 HD11 ILE X 273      38.042  69.819  52.276  0.00  0.00           H
ATOM   4483 HD12 ILE X 273      38.678  69.618  53.915  0.00  0.00           H
ATOM   4484 HD13 ILE X 273      37.182  70.540  53.658  0.00  0.00           H
ATOM   4485  N   LEU X 274      40.346  75.259  54.042  0.00  0.00           N
ATOM   4486  CA  LEU X 274      40.654  76.005  55.267  0.00  0.00           C
ATOM   4487  CB  LEU X 274      41.866  75.322  55.929  0.00  0.00           C
ATOM   4488  CG  LEU X 274      41.927  75.448  57.458  0.00  0.00           C
ATOM   4489  CD1 LEU X 274      40.848  74.586  58.120  0.00  0.00           C
ATOM   4490  CD2 LEU X 274      43.309  74.977  57.911  0.00  0.00           C
ATOM   4491  C   LEU X 274      40.933  77.500  55.002  0.00  0.00           C
ATOM   4492  O   LEU X 274      40.854  78.312  55.922  0.00  0.00           O
ATOM   4493  H   LEU X 274      41.115  75.117  53.400  0.00  0.00           H
ATOM   4494  HA  LEU X 274      39.795  75.948  55.933  0.00  0.00           H
ATOM   4495  HB2 LEU X 274      41.869  74.258  55.681  0.00  0.00           H
ATOM   4496  HB3 LEU X 274      42.774  75.757  55.511  0.00  0.00           H
ATOM   4497  HG  LEU X 274      41.795  76.487  57.760  0.00  0.00           H
ATOM   4498 HD11 LEU X 274      40.914  73.565  57.746  0.00  0.00           H
ATOM   4499 HD12 LEU X 274      40.991  74.565  59.198  0.00  0.00           H
ATOM   4500 HD13 LEU X 274      39.859  74.986  57.906  0.00  0.00           H
ATOM   4501 HD21 LEU X 274      44.067  75.674  57.556  0.00  0.00           H
ATOM   4502 HD22 LEU X 274      43.357  74.935  58.996  0.00  0.00           H
ATOM   4503 HD23 LEU X 274      43.511  73.987  57.506  0.00  0.00           H
ATOM   4504  N   VAL X 275      41.221  77.878  53.749  0.00  0.00           N
ATOM   4505  CA  VAL X 275      41.379  79.281  53.296  0.00  0.00           C
ATOM   4506  CB  VAL X 275      42.657  79.468  52.456  0.00  0.00           C
ATOM   4507  CG1 VAL X 275      43.908  79.196  53.299  0.00  0.00           C
ATOM   4508  CG2 VAL X 275      42.699  78.581  51.207  0.00  0.00           C
ATOM   4509  C   VAL X 275      40.144  79.833  52.566  0.00  0.00           C
ATOM   4510  O   VAL X 275      40.087  81.015  52.227  0.00  0.00           O
ATOM   4511  H   VAL X 275      41.358  77.144  53.066  0.00  0.00           H
ATOM   4512  HA  VAL X 275      41.499  79.907  54.178  0.00  0.00           H
ATOM   4513  HB  VAL X 275      42.695  80.506  52.129  0.00  0.00           H
ATOM   4514 HG11 VAL X 275      43.923  79.856  54.166  0.00  0.00           H
ATOM   4515 HG12 VAL X 275      43.922  78.159  53.639  0.00  0.00           H
ATOM   4516 HG13 VAL X 275      44.804  79.373  52.705  0.00  0.00           H
ATOM   4517 HG21 VAL X 275      42.775  77.536  51.499  0.00  0.00           H
ATOM   4518 HG22 VAL X 275      41.800  78.721  50.608  0.00  0.00           H
ATOM   4519 HG23 VAL X 275      43.569  78.843  50.605  0.00  0.00           H
ATOM   4520  N   GLY X 276      39.140  78.987  52.349  0.00  0.00           N
ATOM   4521  CA  GLY X 276      37.841  79.280  51.743  0.00  0.00           C
ATOM   4522  C   GLY X 276      36.913  78.074  51.923  0.00  0.00           C
ATOM   4523  O   GLY X 276      37.245  77.162  52.679  0.00  0.00           O
ATOM   4524  H   GLY X 276      39.268  78.033  52.661  0.00  0.00           H
ATOM   4525  HA2 GLY X 276      37.389  80.157  52.207  0.00  0.00           H
ATOM   4526  HA3 GLY X 276      37.971  79.472  50.678  0.00  0.00           H
ATOM   4527  N   VAL X 277      35.783  78.041  51.210  0.00  0.00           N
ATOM   4528  CA  VAL X 277      34.820  76.917  51.134  0.00  0.00           C
ATOM   4529  CB  VAL X 277      35.441  75.647  50.494  0.00  0.00           C
ATOM   4530  CG1 VAL X 277      34.349  74.664  50.057  0.00  0.00           C
ATOM   4531  CG2 VAL X 277      36.301  75.926  49.252  0.00  0.00           C
ATOM   4532  C   VAL X 277      34.107  76.581  52.455  0.00  0.00           C
ATOM   4533  O   VAL X 277      32.882  76.673  52.527  0.00  0.00           O
ATOM   4534  H   VAL X 277      35.555  78.863  50.668  0.00  0.00           H
ATOM   4535  HA  VAL X 277      34.029  77.243  50.458  0.00  0.00           H
ATOM   4536  HB  VAL X 277      36.072  75.150  51.232  0.00  0.00           H
ATOM   4537 HG11 VAL X 277      33.717  74.389  50.900  0.00  0.00           H
ATOM   4538 HG12 VAL X 277      33.735  75.114  49.277  0.00  0.00           H
ATOM   4539 HG13 VAL X 277      34.807  73.754  49.667  0.00  0.00           H
ATOM   4540 HG21 VAL X 277      37.156  76.551  49.506  0.00  0.00           H
ATOM   4541 HG22 VAL X 277      36.689  74.989  48.853  0.00  0.00           H
ATOM   4542 HG23 VAL X 277      35.705  76.412  48.483  0.00  0.00           H
ATOM   4543  N   SER X 278      34.824  76.189  53.511  0.00  0.00           N
ATOM   4544  CA  SER X 278      34.249  75.648  54.756  0.00  0.00           C
ATOM   4545  CB  SER X 278      33.987  74.144  54.582  0.00  0.00           C
ATOM   4546  OG  SER X 278      33.077  73.915  53.523  0.00  0.00           O
ATOM   4547  C   SER X 278      35.117  75.911  55.999  0.00  0.00           C
ATOM   4548  O   SER X 278      35.137  75.106  56.932  0.00  0.00           O
ATOM   4549  H   SER X 278      35.834  76.160  53.397  0.00  0.00           H
ATOM   4550  HA  SER X 278      33.293  76.137  54.950  0.00  0.00           H
ATOM   4551  HB2 SER X 278      34.927  73.629  54.372  0.00  0.00           H
ATOM   4552  HB3 SER X 278      33.564  73.736  55.497  0.00  0.00           H
ATOM   4553  HG  SER X 278      32.674  74.763  53.280  0.00  0.00           H
ATOM   4554  N   TYR X 279      35.865  77.018  56.039  0.00  0.00           N
ATOM   4555  CA  TYR X 279      36.810  77.306  57.130  0.00  0.00           C
ATOM   4556  CB  TYR X 279      37.778  78.417  56.700  0.00  0.00           C
ATOM   4557  CG  TYR X 279      37.208  79.825  56.614  0.00  0.00           C
ATOM   4558  CD1 TYR X 279      37.083  80.620  57.774  0.00  0.00           C
ATOM   4559  CE1 TYR X 279      36.622  81.949  57.680  0.00  0.00           C
ATOM   4560  CZ  TYR X 279      36.292  82.489  56.418  0.00  0.00           C
ATOM   4561  OH  TYR X 279      35.882  83.778  56.304  0.00  0.00           O
ATOM   4562  CE2 TYR X 279      36.406  81.691  55.261  0.00  0.00           C
ATOM   4563  CD2 TYR X 279      36.860  80.362  55.361  0.00  0.00           C
ATOM   4564  C   TYR X 279      36.158  77.644  58.484  0.00  0.00           C
ATOM   4565  O   TYR X 279      36.829  77.591  59.512  0.00  0.00           O
ATOM   4566  H   TYR X 279      35.820  77.658  55.261  0.00  0.00           H
ATOM   4567  HA  TYR X 279      37.410  76.409  57.291  0.00  0.00           H
ATOM   4568  HB2 TYR X 279      38.604  78.435  57.412  0.00  0.00           H
ATOM   4569  HB3 TYR X 279      38.198  78.147  55.731  0.00  0.00           H
ATOM   4570  HD1 TYR X 279      37.356  80.212  58.739  0.00  0.00           H
ATOM   4571  HD2 TYR X 279      36.955  79.758  54.471  0.00  0.00           H
ATOM   4572  HE1 TYR X 279      36.529  82.561  58.566  0.00  0.00           H
ATOM   4573  HE2 TYR X 279      36.147  82.109  54.301  0.00  0.00           H
ATOM   4574  HH  TYR X 279      35.891  84.245  57.156  0.00  0.00           H
ATOM   4575  N   GLN X 280      34.871  78.001  58.504  0.00  0.00           N
ATOM   4576  CA  GLN X 280      34.169  78.490  59.692  0.00  0.00           C
ATOM   4577  CB  GLN X 280      32.897  79.261  59.287  0.00  0.00           C
ATOM   4578  CG  GLN X 280      33.100  80.444  58.318  0.00  0.00           C
ATOM   4579  CD  GLN X 280      33.185  80.090  56.829  0.00  0.00           C
ATOM   4580  OE1 GLN X 280      33.302  78.947  56.399  0.00  0.00           O
ATOM   4581  NE2 GLN X 280      33.125  81.065  55.955  0.00  0.00           N
ATOM   4582  C   GLN X 280      33.851  77.345  60.689  0.00  0.00           C
ATOM   4583  O   GLN X 280      33.580  76.221  60.248  0.00  0.00           O
ATOM   4584  H   GLN X 280      34.369  78.019  57.624  0.00  0.00           H
ATOM   4585  HA  GLN X 280      34.836  79.201  60.175  0.00  0.00           H
ATOM   4586  HB2 GLN X 280      32.166  78.576  58.863  0.00  0.00           H
ATOM   4587  HB3 GLN X 280      32.467  79.671  60.200  0.00  0.00           H
ATOM   4588  HG2 GLN X 280      32.245  81.111  58.435  0.00  0.00           H
ATOM   4589  HG3 GLN X 280      33.988  81.006  58.607  0.00  0.00           H
ATOM   4590 HE21 GLN X 280      33.213  80.822  54.978  0.00  0.00           H
ATOM   4591 HE22 GLN X 280      33.043  82.034  56.244  0.00  0.00           H
ATOM   4592  N   PRO X 281      33.854  77.577  62.020  0.00  0.00           N
ATOM   4593  CD  PRO X 281      34.180  78.838  62.681  0.00  0.00           C
ATOM   4594  CG  PRO X 281      34.639  78.472  64.090  0.00  0.00           C
ATOM   4595  CB  PRO X 281      33.839  77.207  64.384  0.00  0.00           C
ATOM   4596  CA  PRO X 281      33.783  76.504  63.024  0.00  0.00           C
ATOM   4597  C   PRO X 281      32.574  75.554  62.954  0.00  0.00           C
ATOM   4598  O   PRO X 281      32.698  74.405  63.382  0.00  0.00           O
ATOM   4599  HA  PRO X 281      34.684  75.898  62.919  0.00  0.00           H
ATOM   4600  HB2 PRO X 281      32.834  77.478  64.710  0.00  0.00           H
ATOM   4601  HB3 PRO X 281      34.328  76.588  65.138  0.00  0.00           H
ATOM   4602  HG2 PRO X 281      34.421  79.266  64.804  0.00  0.00           H
ATOM   4603  HG3 PRO X 281      35.705  78.241  64.082  0.00  0.00           H
ATOM   4604  HD2 PRO X 281      33.284  79.455  62.735  0.00  0.00           H
ATOM   4605  HD3 PRO X 281      34.981  79.381  62.182  0.00  0.00           H
ATOM   4606  N   LYS X 282      31.415  75.963  62.416  0.00  0.00           N
ATOM   4607  CA  LYS X 282      30.221  75.091  62.303  0.00  0.00           C
ATOM   4608  CB  LYS X 282      28.977  75.977  62.103  0.00  0.00           C
ATOM   4609  CG  LYS X 282      27.654  75.232  62.367  0.00  0.00           C
ATOM   4610  CD  LYS X 282      26.422  76.151  62.319  0.00  0.00           C
ATOM   4611  CE  LYS X 282      26.409  77.259  63.384  0.00  0.00           C
ATOM   4612  NZ  LYS X 282      26.256  76.718  64.753  0.00  0.00           N
ATOM   4613  C   LYS X 282      30.359  73.982  61.242  0.00  0.00           C
ATOM   4614  O   LYS X 282      29.643  72.981  61.296  0.00  0.00           O
ATOM   4615  H   LYS X 282      31.329  76.939  62.138  0.00  0.00           H
ATOM   4616  HA  LYS X 282      30.096  74.570  63.254  0.00  0.00           H
ATOM   4617  HB2 LYS X 282      29.044  76.808  62.804  0.00  0.00           H
ATOM   4618  HB3 LYS X 282      28.973  76.383  61.089  0.00  0.00           H
ATOM   4619  HG2 LYS X 282      27.522  74.460  61.609  0.00  0.00           H
ATOM   4620  HG3 LYS X 282      27.700  74.746  63.342  0.00  0.00           H
ATOM   4621  HD2 LYS X 282      26.378  76.616  61.334  0.00  0.00           H
ATOM   4622  HD3 LYS X 282      25.523  75.542  62.435  0.00  0.00           H
ATOM   4623  HE2 LYS X 282      27.322  77.854  63.312  0.00  0.00           H
ATOM   4624  HE3 LYS X 282      25.564  77.923  63.177  0.00  0.00           H
ATOM   4625  HZ1 LYS X 282      26.994  76.069  65.009  0.00  0.00           H
ATOM   4626  HZ2 LYS X 282      26.222  77.462  65.449  0.00  0.00           H
ATOM   4627  HZ3 LYS X 282      25.366  76.227  64.836  0.00  0.00           H
ATOM   4628  N   PHE X 283      31.314  74.114  60.318  0.00  0.00           N
ATOM   4629  CA  PHE X 283      31.594  73.133  59.259  0.00  0.00           C
ATOM   4630  CB  PHE X 283      32.208  73.855  58.047  0.00  0.00           C
ATOM   4631  CG  PHE X 283      31.327  74.834  57.284  0.00  0.00           C
ATOM   4632  CD1 PHE X 283      30.811  74.485  56.020  0.00  0.00           C
ATOM   4633  CE1 PHE X 283      30.087  75.420  55.260  0.00  0.00           C
ATOM   4634  CZ  PHE X 283      29.868  76.714  55.762  0.00  0.00           C
ATOM   4635  CE2 PHE X 283      30.366  77.065  57.028  0.00  0.00           C
ATOM   4636  CD2 PHE X 283      31.096  76.130  57.784  0.00  0.00           C
ATOM   4637  C   PHE X 283      32.539  71.992  59.695  0.00  0.00           C
ATOM   4638  O   PHE X 283      32.741  71.051  58.930  0.00  0.00           O
ATOM   4639  H   PHE X 283      31.888  74.947  60.352  0.00  0.00           H
ATOM   4640  HA  PHE X 283      30.661  72.671  58.933  0.00  0.00           H
ATOM   4641  HB2 PHE X 283      33.100  74.384  58.378  0.00  0.00           H
ATOM   4642  HB3 PHE X 283      32.540  73.094  57.341  0.00  0.00           H
ATOM   4643  HD1 PHE X 283      30.987  73.500  55.616  0.00  0.00           H
ATOM   4644  HD2 PHE X 283      31.493  76.414  58.745  0.00  0.00           H
ATOM   4645  HE1 PHE X 283      29.704  75.146  54.287  0.00  0.00           H
ATOM   4646  HE2 PHE X 283      30.196  78.061  57.412  0.00  0.00           H
ATOM   4647  HZ  PHE X 283      29.317  77.438  55.176  0.00  0.00           H
ATOM   4648  N   SER X 284      33.182  72.067  60.868  0.00  0.00           N
ATOM   4649  CA  SER X 284      34.428  71.325  61.143  0.00  0.00           C
ATOM   4650  CB  SER X 284      35.003  71.750  62.500  0.00  0.00           C
ATOM   4651  OG  SER X 284      35.347  73.129  62.484  0.00  0.00           O
ATOM   4652  C   SER X 284      34.326  69.796  61.035  0.00  0.00           C
ATOM   4653  O   SER X 284      35.135  69.180  60.341  0.00  0.00           O
ATOM   4654  H   SER X 284      32.946  72.814  61.509  0.00  0.00           H
ATOM   4655  HA  SER X 284      35.148  71.609  60.382  0.00  0.00           H
ATOM   4656  HB2 SER X 284      34.268  71.571  63.284  0.00  0.00           H
ATOM   4657  HB3 SER X 284      35.892  71.160  62.719  0.00  0.00           H
ATOM   4658  HG  SER X 284      35.466  73.387  63.413  0.00  0.00           H
ATOM   4659  N   THR X 285      33.307  69.163  61.620  0.00  0.00           N
ATOM   4660  CA  THR X 285      33.116  67.702  61.527  0.00  0.00           C
ATOM   4661  CB  THR X 285      32.070  67.223  62.548  0.00  0.00           C
ATOM   4662  CG2 THR X 285      30.629  67.529  62.144  0.00  0.00           C
ATOM   4663  OG1 THR X 285      32.182  65.832  62.733  0.00  0.00           O
ATOM   4664  C   THR X 285      32.800  67.223  60.100  0.00  0.00           C
ATOM   4665  O   THR X 285      33.121  66.086  59.738  0.00  0.00           O
ATOM   4666  H   THR X 285      32.681  69.705  62.213  0.00  0.00           H
ATOM   4667  HA  THR X 285      34.060  67.236  61.800  0.00  0.00           H
ATOM   4668  HB  THR X 285      32.273  67.705  63.505  0.00  0.00           H
ATOM   4669 HG21 THR X 285      29.963  67.233  62.950  0.00  0.00           H
ATOM   4670 HG22 THR X 285      30.507  68.598  61.970  0.00  0.00           H
ATOM   4671 HG23 THR X 285      30.352  66.977  61.246  0.00  0.00           H
ATOM   4672  HG1 THR X 285      33.024  65.673  63.198  0.00  0.00           H
ATOM   4673  N   GLY X 286      32.239  68.096  59.255  0.00  0.00           N
ATOM   4674  CA  GLY X 286      32.069  67.859  57.822  0.00  0.00           C
ATOM   4675  C   GLY X 286      33.358  68.077  57.022  0.00  0.00           C
ATOM   4676  O   GLY X 286      33.701  67.252  56.176  0.00  0.00           O
ATOM   4677  H   GLY X 286      31.991  69.012  59.606  0.00  0.00           H
ATOM   4678  HA2 GLY X 286      31.731  66.835  57.669  0.00  0.00           H
ATOM   4679  HA3 GLY X 286      31.306  68.537  57.442  0.00  0.00           H
ATOM   4680  N   ARG X 287      34.126  69.132  57.338  0.00  0.00           N
ATOM   4681  CA  ARG X 287      35.445  69.446  56.744  0.00  0.00           C
ATOM   4682  CB  ARG X 287      36.005  70.719  57.413  0.00  0.00           C
ATOM   4683  CG  ARG X 287      37.199  71.347  56.667  0.00  0.00           C
ATOM   4684  CD  ARG X 287      37.961  72.383  57.513  0.00  0.00           C
ATOM   4685  NE  ARG X 287      37.061  73.401  58.090  0.00  0.00           N
ATOM   4686  CZ  ARG X 287      36.727  73.556  59.358  0.00  0.00           C
ATOM   4687  NH1 ARG X 287      37.308  72.958  60.352  0.00  0.00           N
ATOM   4688  NH2 ARG X 287      35.727  74.320  59.668  0.00  0.00           N
ATOM   4689  C   ARG X 287      36.418  68.275  56.895  0.00  0.00           C
ATOM   4690  O   ARG X 287      37.080  67.893  55.930  0.00  0.00           O
ATOM   4691  H   ARG X 287      33.756  69.768  58.040  0.00  0.00           H
ATOM   4692  HA  ARG X 287      35.321  69.620  55.675  0.00  0.00           H
ATOM   4693  HB2 ARG X 287      35.210  71.465  57.471  0.00  0.00           H
ATOM   4694  HB3 ARG X 287      36.316  70.480  58.430  0.00  0.00           H
ATOM   4695  HG2 ARG X 287      37.906  70.569  56.380  0.00  0.00           H
ATOM   4696  HG3 ARG X 287      36.832  71.830  55.760  0.00  0.00           H
ATOM   4697  HD2 ARG X 287      38.502  71.859  58.301  0.00  0.00           H
ATOM   4698  HD3 ARG X 287      38.697  72.876  56.875  0.00  0.00           H
ATOM   4699  HE  ARG X 287      36.525  73.960  57.438  0.00  0.00           H
ATOM   4700 HH11 ARG X 287      38.095  72.319  60.219  0.00  0.00           H
ATOM   4701 HH12 ARG X 287      36.917  73.009  61.281  0.00  0.00           H
ATOM   4702 HH21 ARG X 287      35.225  74.814  58.941  0.00  0.00           H
ATOM   4703 HH22 ARG X 287      35.427  74.374  60.628  0.00  0.00           H
ATOM   4704  N   ILE X 288      36.451  67.670  58.085  0.00  0.00           N
ATOM   4705  CA  ILE X 288      37.287  66.502  58.388  0.00  0.00           C
ATOM   4706  CB  ILE X 288      37.199  66.138  59.886  0.00  0.00           C
ATOM   4707  CG2 ILE X 288      37.903  64.797  60.187  0.00  0.00           C
ATOM   4708  CG1 ILE X 288      37.836  67.256  60.736  0.00  0.00           C
ATOM   4709  CD1 ILE X 288      37.362  67.211  62.189  0.00  0.00           C
ATOM   4710  C   ILE X 288      36.910  65.322  57.492  0.00  0.00           C
ATOM   4711  O   ILE X 288      37.776  64.822  56.774  0.00  0.00           O
ATOM   4712  H   ILE X 288      35.905  68.085  58.834  0.00  0.00           H
ATOM   4713  HA  ILE X 288      38.325  66.753  58.165  0.00  0.00           H
ATOM   4714  HB  ILE X 288      36.144  66.043  60.152  0.00  0.00           H
ATOM   4715 HG12 ILE X 288      38.923  67.170  60.703  0.00  0.00           H
ATOM   4716 HG13 ILE X 288      37.573  68.237  60.341  0.00  0.00           H
ATOM   4717 HG21 ILE X 288      37.403  63.977  59.674  0.00  0.00           H
ATOM   4718 HG22 ILE X 288      38.947  64.842  59.873  0.00  0.00           H
ATOM   4719 HG23 ILE X 288      37.864  64.578  61.254  0.00  0.00           H
ATOM   4720 HD11 ILE X 288      37.702  66.299  62.672  0.00  0.00           H
ATOM   4721 HD12 ILE X 288      37.765  68.065  62.721  0.00  0.00           H
ATOM   4722 HD13 ILE X 288      36.276  67.271  62.225  0.00  0.00           H
ATOM   4723  N   PHE X 289      35.647  64.881  57.473  0.00  0.00           N
ATOM   4724  CA  PHE X 289      35.302  63.685  56.696  0.00  0.00           C
ATOM   4725  CB  PHE X 289      33.993  63.044  57.176  0.00  0.00           C
ATOM   4726  CG  PHE X 289      34.094  61.525  57.196  0.00  0.00           C
ATOM   4727  CD1 PHE X 289      34.212  60.842  58.422  0.00  0.00           C
ATOM   4728  CE1 PHE X 289      34.434  59.454  58.447  0.00  0.00           C
ATOM   4729  CZ  PHE X 289      34.572  58.743  57.243  0.00  0.00           C
ATOM   4730  CE2 PHE X 289      34.450  59.417  56.017  0.00  0.00           C
ATOM   4731  CD2 PHE X 289      34.189  60.798  55.994  0.00  0.00           C
ATOM   4732  C   PHE X 289      35.348  63.929  55.178  0.00  0.00           C
ATOM   4733  O   PHE X 289      35.762  63.041  54.437  0.00  0.00           O
ATOM   4734  H   PHE X 289      34.942  65.328  58.044  0.00  0.00           H
ATOM   4735  HA  PHE X 289      36.085  62.955  56.898  0.00  0.00           H
ATOM   4736  HB2 PHE X 289      33.771  63.391  58.186  0.00  0.00           H
ATOM   4737  HB3 PHE X 289      33.172  63.356  56.532  0.00  0.00           H
ATOM   4738  HD1 PHE X 289      34.158  61.389  59.350  0.00  0.00           H
ATOM   4739  HD2 PHE X 289      34.101  61.305  55.046  0.00  0.00           H
ATOM   4740  HE1 PHE X 289      34.526  58.937  59.393  0.00  0.00           H
ATOM   4741  HE2 PHE X 289      34.570  58.874  55.090  0.00  0.00           H
ATOM   4742  HZ  PHE X 289      34.774  57.681  57.256  0.00  0.00           H
ATOM   4743  N   LEU X 290      35.073  65.151  54.707  0.00  0.00           N
ATOM   4744  CA  LEU X 290      35.324  65.524  53.311  0.00  0.00           C
ATOM   4745  CB  LEU X 290      34.828  66.964  53.077  0.00  0.00           C
ATOM   4746  CG  LEU X 290      34.886  67.432  51.610  0.00  0.00           C
ATOM   4747  CD1 LEU X 290      33.996  66.588  50.692  0.00  0.00           C
ATOM   4748  CD2 LEU X 290      34.411  68.883  51.521  0.00  0.00           C
ATOM   4749  C   LEU X 290      36.808  65.329  52.941  0.00  0.00           C
ATOM   4750  O   LEU X 290      37.097  64.719  51.912  0.00  0.00           O
ATOM   4751  H   LEU X 290      34.704  65.855  55.339  0.00  0.00           H
ATOM   4752  HA  LEU X 290      34.743  64.847  52.685  0.00  0.00           H
ATOM   4753  HB2 LEU X 290      33.794  67.034  53.419  0.00  0.00           H
ATOM   4754  HB3 LEU X 290      35.428  67.642  53.686  0.00  0.00           H
ATOM   4755  HG  LEU X 290      35.914  67.385  51.251  0.00  0.00           H
ATOM   4756 HD11 LEU X 290      32.983  66.541  51.087  0.00  0.00           H
ATOM   4757 HD12 LEU X 290      33.967  67.029  49.696  0.00  0.00           H
ATOM   4758 HD13 LEU X 290      34.402  65.581  50.602  0.00  0.00           H
ATOM   4759 HD21 LEU X 290      35.038  69.515  52.150  0.00  0.00           H
ATOM   4760 HD22 LEU X 290      34.490  69.234  50.492  0.00  0.00           H
ATOM   4761 HD23 LEU X 290      33.374  68.962  51.848  0.00  0.00           H
ATOM   4762  N   SER X 291      37.747  65.732  53.812  0.00  0.00           N
ATOM   4763  CA  SER X 291      39.186  65.470  53.611  0.00  0.00           C
ATOM   4764  CB  SER X 291      40.045  66.243  54.623  0.00  0.00           C
ATOM   4765  OG  SER X 291      40.127  65.612  55.883  0.00  0.00           O
ATOM   4766  C   SER X 291      39.528  63.968  53.579  0.00  0.00           C
ATOM   4767  O   SER X 291      40.347  63.540  52.761  0.00  0.00           O
ATOM   4768  H   SER X 291      37.455  66.245  54.638  0.00  0.00           H
ATOM   4769  HA  SER X 291      39.455  65.875  52.640  0.00  0.00           H
ATOM   4770  HB2 SER X 291      41.056  66.330  54.223  0.00  0.00           H
ATOM   4771  HB3 SER X 291      39.643  67.251  54.744  0.00  0.00           H
ATOM   4772  HG  SER X 291      39.228  65.405  56.205  0.00  0.00           H
ATOM   4773  N   LYS X 292      38.841  63.145  54.391  0.00  0.00           N
ATOM   4774  CA  LYS X 292      38.976  61.673  54.418  0.00  0.00           C
ATOM   4775  CB  LYS X 292      38.315  61.089  55.684  0.00  0.00           C
ATOM   4776  CG  LYS X 292      39.018  61.522  56.981  0.00  0.00           C
ATOM   4777  CD  LYS X 292      38.358  60.910  58.225  0.00  0.00           C
ATOM   4778  CE  LYS X 292      39.175  61.275  59.470  0.00  0.00           C
ATOM   4779  NZ  LYS X 292      38.522  60.817  60.716  0.00  0.00           N
ATOM   4780  C   LYS X 292      38.437  60.977  53.158  0.00  0.00           C
ATOM   4781  O   LYS X 292      38.821  59.842  52.892  0.00  0.00           O
ATOM   4782  H   LYS X 292      38.175  63.571  55.024  0.00  0.00           H
ATOM   4783  HA  LYS X 292      40.037  61.422  54.454  0.00  0.00           H
ATOM   4784  HB2 LYS X 292      37.266  61.379  55.720  0.00  0.00           H
ATOM   4785  HB3 LYS X 292      38.355  60.000  55.625  0.00  0.00           H
ATOM   4786  HG2 LYS X 292      40.059  61.207  56.937  0.00  0.00           H
ATOM   4787  HG3 LYS X 292      38.999  62.606  57.071  0.00  0.00           H
ATOM   4788  HD2 LYS X 292      37.341  61.296  58.322  0.00  0.00           H
ATOM   4789  HD3 LYS X 292      38.319  59.824  58.124  0.00  0.00           H
ATOM   4790  HE2 LYS X 292      40.166  60.823  59.383  0.00  0.00           H
ATOM   4791  HE3 LYS X 292      39.299  62.361  59.504  0.00  0.00           H
ATOM   4792  HZ1 LYS X 292      38.371  59.811  60.729  0.00  0.00           H
ATOM   4793  HZ2 LYS X 292      39.083  61.061  61.533  0.00  0.00           H
ATOM   4794  HZ3 LYS X 292      37.612  61.256  60.843  0.00  0.00           H
ATOM   4795  N   ILE X 293      37.600  61.645  52.356  0.00  0.00           N
ATOM   4796  CA  ILE X 293      37.176  61.154  51.033  0.00  0.00           C
ATOM   4797  CB  ILE X 293      35.694  61.509  50.759  0.00  0.00           C
ATOM   4798  CG2 ILE X 293      35.272  61.107  49.332  0.00  0.00           C
ATOM   4799  CG1 ILE X 293      34.716  60.878  51.780  0.00  0.00           C
ATOM   4800  CD1 ILE X 293      34.822  59.358  51.977  0.00  0.00           C
ATOM   4801  C   ILE X 293      38.115  61.636  49.917  0.00  0.00           C
ATOM   4802  O   ILE X 293      38.568  60.822  49.112  0.00  0.00           O
ATOM   4803  H   ILE X 293      37.262  62.543  52.675  0.00  0.00           H
ATOM   4804  HA  ILE X 293      37.252  60.066  51.023  0.00  0.00           H
ATOM   4805  HB  ILE X 293      35.585  62.593  50.832  0.00  0.00           H
ATOM   4806 HG12 ILE X 293      34.866  61.350  52.748  0.00  0.00           H
ATOM   4807 HG13 ILE X 293      33.697  61.106  51.469  0.00  0.00           H
ATOM   4808 HG21 ILE X 293      35.480  60.051  49.156  0.00  0.00           H
ATOM   4809 HG22 ILE X 293      34.208  61.293  49.189  0.00  0.00           H
ATOM   4810 HG23 ILE X 293      35.814  61.699  48.593  0.00  0.00           H
ATOM   4811 HD11 ILE X 293      34.011  59.022  52.623  0.00  0.00           H
ATOM   4812 HD12 ILE X 293      34.744  58.841  51.022  0.00  0.00           H
ATOM   4813 HD13 ILE X 293      35.770  59.104  52.451  0.00  0.00           H
ATOM   4814  N   ILE X 294      38.450  62.931  49.845  0.00  0.00           N
ATOM   4815  CA  ILE X 294      39.166  63.476  48.669  0.00  0.00           C
ATOM   4816  CB  ILE X 294      39.021  65.009  48.551  0.00  0.00           C
ATOM   4817  CG2 ILE X 294      37.532  65.382  48.437  0.00  0.00           C
ATOM   4818  CG1 ILE X 294      39.702  65.764  49.709  0.00  0.00           C
ATOM   4819  CD1 ILE X 294      39.767  67.283  49.511  0.00  0.00           C
ATOM   4820  C   ILE X 294      40.631  63.013  48.548  0.00  0.00           C
ATOM   4821  O   ILE X 294      41.196  63.021  47.453  0.00  0.00           O
ATOM   4822  H   ILE X 294      38.062  63.576  50.526  0.00  0.00           H
ATOM   4823  HA  ILE X 294      38.673  63.064  47.787  0.00  0.00           H
ATOM   4824  HB  ILE X 294      39.505  65.310  47.623  0.00  0.00           H
ATOM   4825 HG12 ILE X 294      39.157  65.556  50.622  0.00  0.00           H
ATOM   4826 HG13 ILE X 294      40.722  65.401  49.831  0.00  0.00           H
ATOM   4827 HG21 ILE X 294      37.004  65.187  49.370  0.00  0.00           H
ATOM   4828 HG22 ILE X 294      37.433  66.434  48.193  0.00  0.00           H
ATOM   4829 HG23 ILE X 294      37.064  64.806  47.642  0.00  0.00           H
ATOM   4830 HD11 ILE X 294      38.767  67.715  49.486  0.00  0.00           H
ATOM   4831 HD12 ILE X 294      40.310  67.728  50.344  0.00  0.00           H
ATOM   4832 HD13 ILE X 294      40.290  67.512  48.582  0.00  0.00           H
ATOM   4833  N   CYS X 295      41.236  62.512  49.627  0.00  0.00           N
ATOM   4834  CA  CYS X 295      42.532  61.828  49.556  0.00  0.00           C
ATOM   4835  CB  CYS X 295      43.134  61.747  50.964  0.00  0.00           C
ATOM   4836  SG  CYS X 295      42.016  60.868  52.090  0.00  0.00           S
ATOM   4837  C   CYS X 295      42.457  60.457  48.842  0.00  0.00           C
ATOM   4838  O   CYS X 295      43.426  60.049  48.202  0.00  0.00           O
ATOM   4839  H   CYS X 295      40.750  62.532  50.513  0.00  0.00           H
ATOM   4840  HA  CYS X 295      43.213  62.433  48.955  0.00  0.00           H
ATOM   4841  HB2 CYS X 295      44.092  61.229  50.909  0.00  0.00           H
ATOM   4842  HB3 CYS X 295      43.316  62.751  51.349  0.00  0.00           H
ATOM   4843  HG  CYS X 295      41.251  61.924  52.417  0.00  0.00           H
ATOM   4844  N   LEU X 296      41.297  59.781  48.836  0.00  0.00           N
ATOM   4845  CA  LEU X 296      41.081  58.574  48.021  0.00  0.00           C
ATOM   4846  CB  LEU X 296      39.833  57.805  48.484  0.00  0.00           C
ATOM   4847  CG  LEU X 296      39.827  57.351  49.952  0.00  0.00           C
ATOM   4848  CD1 LEU X 296      38.534  56.577  50.208  0.00  0.00           C
ATOM   4849  CD2 LEU X 296      41.012  56.441  50.285  0.00  0.00           C
ATOM   4850  C   LEU X 296      40.929  58.907  46.531  0.00  0.00           C
ATOM   4851  O   LEU X 296      41.370  58.143  45.679  0.00  0.00           O
ATOM   4852  H   LEU X 296      40.507  60.162  49.344  0.00  0.00           H
ATOM   4853  HA  LEU X 296      41.948  57.924  48.125  0.00  0.00           H
ATOM   4854  HB2 LEU X 296      38.953  58.423  48.306  0.00  0.00           H
ATOM   4855  HB3 LEU X 296      39.738  56.921  47.852  0.00  0.00           H
ATOM   4856  HG  LEU X 296      39.850  58.223  50.606  0.00  0.00           H
ATOM   4857 HD11 LEU X 296      38.507  56.250  51.245  0.00  0.00           H
ATOM   4858 HD12 LEU X 296      37.677  57.227  50.026  0.00  0.00           H
ATOM   4859 HD13 LEU X 296      38.476  55.707  49.554  0.00  0.00           H
ATOM   4860 HD21 LEU X 296      41.041  55.594  49.600  0.00  0.00           H
ATOM   4861 HD22 LEU X 296      41.942  57.004  50.211  0.00  0.00           H
ATOM   4862 HD23 LEU X 296      40.917  56.079  51.308  0.00  0.00           H
ATOM   4863  N   GLU X 297      40.321  60.062  46.224  0.00  0.00           N
ATOM   4864  CA  GLU X 297      40.161  60.601  44.851  0.00  0.00           C
ATOM   4865  CB  GLU X 297      39.253  61.857  44.839  0.00  0.00           C
ATOM   4866  CG  GLU X 297      37.754  61.591  45.033  0.00  0.00           C
ATOM   4867  CD  GLU X 297      36.943  62.844  44.792  0.00  0.00           C
ATOM   4868  OE1 GLU X 297      36.317  63.457  45.631  0.00  0.00           O
ATOM   4869  OE2 GLU X 297      36.987  63.243  43.495  0.00  0.00           O
ATOM   4870  C   GLU X 297      41.504  60.963  44.210  0.00  0.00           C
ATOM   4871  O   GLU X 297      41.663  60.789  43.008  0.00  0.00           O
ATOM   4872  H   GLU X 297      40.022  60.613  47.018  0.00  0.00           H
ATOM   4873  HA  GLU X 297      39.708  59.848  44.210  0.00  0.00           H
ATOM   4874  HB2 GLU X 297      39.578  62.587  45.590  0.00  0.00           H
ATOM   4875  HB3 GLU X 297      39.347  62.360  43.866  0.00  0.00           H
ATOM   4876  HG2 GLU X 297      37.436  60.833  44.305  0.00  0.00           H
ATOM   4877  HG3 GLU X 297      37.531  61.247  46.047  0.00  0.00           H
ATOM   4878  N   THR X 298      42.457  61.405  45.035  0.00  0.00           N
ATOM   4879  CA  THR X 298      43.890  61.563  44.706  0.00  0.00           C
ATOM   4880  CB  THR X 298      44.560  62.336  45.840  0.00  0.00           C
ATOM   4881  CG2 THR X 298      45.960  62.827  45.502  0.00  0.00           C
ATOM   4882  OG1 THR X 298      43.832  63.504  46.185  0.00  0.00           O
ATOM   4883  C   THR X 298      44.600  60.208  44.453  0.00  0.00           C
ATOM   4884  O   THR X 298      45.282  60.037  43.444  0.00  0.00           O
ATOM   4885  H   THR X 298      42.155  61.569  45.982  0.00  0.00           H
ATOM   4886  HA  THR X 298      43.992  62.147  43.788  0.00  0.00           H
ATOM   4887  HB  THR X 298      44.624  61.689  46.731  0.00  0.00           H
ATOM   4888 HG21 THR X 298      45.932  63.462  44.608  0.00  0.00           H
ATOM   4889 HG22 THR X 298      46.358  63.414  46.337  0.00  0.00           H
ATOM   4890 HG23 THR X 298      46.636  61.985  45.317  0.00  0.00           H
ATOM   4891  HG1 THR X 298      42.948  63.241  46.508  0.00  0.00           H
ATOM   4892  N   LEU X 299      44.400  59.234  45.350  0.00  0.00           N
ATOM   4893  CA  LEU X 299      44.920  57.852  45.262  0.00  0.00           C
ATOM   4894  CB  LEU X 299      44.507  57.131  46.570  0.00  0.00           C
ATOM   4895  CG  LEU X 299      44.814  55.627  46.754  0.00  0.00           C
ATOM   4896  CD1 LEU X 299      44.707  55.279  48.241  0.00  0.00           C
ATOM   4897  CD2 LEU X 299      43.844  54.683  46.032  0.00  0.00           C
ATOM   4898  C   LEU X 299      44.470  57.103  43.990  0.00  0.00           C
ATOM   4899  O   LEU X 299      45.282  56.406  43.375  0.00  0.00           O
ATOM   4900  H   LEU X 299      43.902  59.497  46.191  0.00  0.00           H
ATOM   4901  HA  LEU X 299      46.010  57.894  45.227  0.00  0.00           H
ATOM   4902  HB2 LEU X 299      44.996  57.672  47.382  0.00  0.00           H
ATOM   4903  HB3 LEU X 299      43.439  57.252  46.710  0.00  0.00           H
ATOM   4904  HG  LEU X 299      45.825  55.409  46.431  0.00  0.00           H
ATOM   4905 HD11 LEU X 299      43.701  55.482  48.607  0.00  0.00           H
ATOM   4906 HD12 LEU X 299      44.945  54.227  48.397  0.00  0.00           H
ATOM   4907 HD13 LEU X 299      45.421  55.874  48.812  0.00  0.00           H
ATOM   4908 HD21 LEU X 299      43.974  54.747  44.955  0.00  0.00           H
ATOM   4909 HD22 LEU X 299      44.052  53.654  46.321  0.00  0.00           H
ATOM   4910 HD23 LEU X 299      42.814  54.930  46.291  0.00  0.00           H
ATOM   4911  N   VAL X 300      43.195  57.209  43.588  0.00  0.00           N
ATOM   4912  CA  VAL X 300      42.659  56.387  42.483  0.00  0.00           C
ATOM   4913  CB  VAL X 300      41.127  56.212  42.497  0.00  0.00           C
ATOM   4914  CG1 VAL X 300      40.671  55.403  43.716  0.00  0.00           C
ATOM   4915  CG2 VAL X 300      40.359  57.534  42.411  0.00  0.00           C
ATOM   4916  C   VAL X 300      43.122  56.810  41.092  0.00  0.00           C
ATOM   4917  O   VAL X 300      43.229  55.932  40.245  0.00  0.00           O
ATOM   4918  H   VAL X 300      42.554  57.749  44.160  0.00  0.00           H
ATOM   4919  HA  VAL X 300      43.068  55.385  42.611  0.00  0.00           H
ATOM   4920  HB  VAL X 300      40.851  55.624  41.621  0.00  0.00           H
ATOM   4921 HG11 VAL X 300      39.599  55.225  43.656  0.00  0.00           H
ATOM   4922 HG12 VAL X 300      41.186  54.442  43.732  0.00  0.00           H
ATOM   4923 HG13 VAL X 300      40.895  55.936  44.637  0.00  0.00           H
ATOM   4924 HG21 VAL X 300      40.601  58.048  41.480  0.00  0.00           H
ATOM   4925 HG22 VAL X 300      39.286  57.346  42.438  0.00  0.00           H
ATOM   4926 HG23 VAL X 300      40.635  58.171  43.243  0.00  0.00           H
ATOM   4927  N   ASP X 301      43.456  58.079  40.823  0.00  0.00           N
ATOM   4928  CA  ASP X 301      44.015  58.429  39.505  0.00  0.00           C
ATOM   4929  CB  ASP X 301      44.122  59.944  39.305  0.00  0.00           C
ATOM   4930  CG  ASP X 301      44.912  60.285  38.030  0.00  0.00           C
ATOM   4931  OD1 ASP X 301      46.071  60.755  38.128  0.00  0.00           O
ATOM   4932  OD2 ASP X 301      44.422  60.200  36.876  0.00  0.00           O
ATOM   4933  C   ASP X 301      45.384  57.778  39.288  0.00  0.00           C
ATOM   4934  O   ASP X 301      45.623  57.224  38.222  0.00  0.00           O
ATOM   4935  H   ASP X 301      43.368  58.790  41.537  0.00  0.00           H
ATOM   4936  HA  ASP X 301      43.350  58.045  38.728  0.00  0.00           H
ATOM   4937  HB2 ASP X 301      44.632  60.383  40.165  0.00  0.00           H
ATOM   4938  HB3 ASP X 301      43.122  60.373  39.248  0.00  0.00           H
ATOM   4939  N   ASP X 302      46.279  57.798  40.279  0.00  0.00           N
ATOM   4940  CA  ASP X 302      47.684  57.403  40.089  0.00  0.00           C
ATOM   4941  CB  ASP X 302      48.467  57.666  41.389  0.00  0.00           C
ATOM   4942  CG  ASP X 302      48.657  59.152  41.744  0.00  0.00           C
ATOM   4943  OD1 ASP X 302      48.274  60.044  40.946  0.00  0.00           O
ATOM   4944  OD2 ASP X 302      49.243  59.427  42.813  0.00  0.00           O
ATOM   4945  C   ASP X 302      47.835  55.933  39.632  0.00  0.00           C
ATOM   4946  O   ASP X 302      48.733  55.606  38.845  0.00  0.00           O
ATOM   4947  H   ASP X 302      46.021  58.250  41.148  0.00  0.00           H
ATOM   4948  HA  ASP X 302      48.114  58.025  39.303  0.00  0.00           H
ATOM   4949  HB2 ASP X 302      47.958  57.164  42.213  0.00  0.00           H
ATOM   4950  HB3 ASP X 302      49.458  57.220  41.289  0.00  0.00           H
ATOM   4951  N   THR X 303      46.918  55.047  40.050  0.00  0.00           N
ATOM   4952  CA  THR X 303      46.918  53.634  39.628  0.00  0.00           C
ATOM   4953  CB  THR X 303      46.250  52.711  40.661  0.00  0.00           C
ATOM   4954  CG2 THR X 303      44.731  52.832  40.747  0.00  0.00           C
ATOM   4955  OG1 THR X 303      46.553  51.371  40.348  0.00  0.00           O
ATOM   4956  C   THR X 303      46.379  53.388  38.211  0.00  0.00           C
ATOM   4957  O   THR X 303      46.644  52.316  37.672  0.00  0.00           O
ATOM   4958  H   THR X 303      46.172  55.391  40.644  0.00  0.00           H
ATOM   4959  HA  THR X 303      47.960  53.323  39.600  0.00  0.00           H
ATOM   4960  HB  THR X 303      46.667  52.931  41.644  0.00  0.00           H
ATOM   4961 HG21 THR X 303      44.357  52.141  41.503  0.00  0.00           H
ATOM   4962 HG22 THR X 303      44.463  53.844  41.042  0.00  0.00           H
ATOM   4963 HG23 THR X 303      44.268  52.594  39.790  0.00  0.00           H
ATOM   4964  HG1 THR X 303      46.366  51.251  39.408  0.00  0.00           H
ATOM   4965  N   PHE X 304      45.689  54.344  37.579  0.00  0.00           N
ATOM   4966  CA  PHE X 304      45.351  54.304  36.143  0.00  0.00           C
ATOM   4967  CB  PHE X 304      43.914  54.811  35.908  0.00  0.00           C
ATOM   4968  CG  PHE X 304      42.785  53.928  36.420  0.00  0.00           C
ATOM   4969  CD1 PHE X 304      42.504  53.876  37.795  0.00  0.00           C
ATOM   4970  CE1 PHE X 304      41.415  53.137  38.286  0.00  0.00           C
ATOM   4971  CZ  PHE X 304      40.597  52.425  37.393  0.00  0.00           C
ATOM   4972  CE2 PHE X 304      40.882  52.455  36.018  0.00  0.00           C
ATOM   4973  CD2 PHE X 304      41.962  53.212  35.529  0.00  0.00           C
ATOM   4974  C   PHE X 304      46.353  55.147  35.336  0.00  0.00           C
ATOM   4975  O   PHE X 304      46.917  54.685  34.343  0.00  0.00           O
ATOM   4976  H   PHE X 304      45.507  55.210  38.078  0.00  0.00           H
ATOM   4977  HA  PHE X 304      45.409  53.282  35.772  0.00  0.00           H
ATOM   4978  HB2 PHE X 304      43.807  55.798  36.363  0.00  0.00           H
ATOM   4979  HB3 PHE X 304      43.776  54.946  34.834  0.00  0.00           H
ATOM   4980  HD1 PHE X 304      43.125  54.426  38.477  0.00  0.00           H
ATOM   4981  HD2 PHE X 304      42.148  53.254  34.466  0.00  0.00           H
ATOM   4982  HE1 PHE X 304      41.206  53.129  39.346  0.00  0.00           H
ATOM   4983  HE2 PHE X 304      40.256  51.902  35.339  0.00  0.00           H
ATOM   4984  HZ  PHE X 304      39.751  51.859  37.758  0.00  0.00           H
ATOM   4985  N   ASP X 305      46.593  56.367  35.817  0.00  0.00           N
ATOM   4986  CA  ASP X 305      47.446  57.435  35.299  0.00  0.00           C
ATOM   4987  CB  ASP X 305      46.697  58.235  34.211  0.00  0.00           C
ATOM   4988  CG  ASP X 305      46.973  59.737  34.325  0.00  0.00           C
ATOM   4989  OD1 ASP X 305      47.195  60.391  33.282  0.00  0.00           O
ATOM   4990  OD2 ASP X 305      47.041  60.271  35.466  0.00  0.00           O
ATOM   4991  C   ASP X 305      48.882  56.978  34.971  0.00  0.00           C
ATOM   4992  O   ASP X 305      49.383  57.178  33.858  0.00  0.00           O
ATOM   4993  H   ASP X 305      46.065  56.620  36.646  0.00  0.00           H
ATOM   4994  HA  ASP X 305      47.562  58.122  36.139  0.00  0.00           H
ATOM   4995  HB2 ASP X 305      45.622  58.087  34.337  0.00  0.00           H
ATOM   4996  HB3 ASP X 305      46.965  57.874  33.217  0.00  0.00           H
ATOM   4997  N   ALA X 306      49.536  56.311  35.937  0.00  0.00           N
ATOM   4998  CA  ALA X 306      50.978  56.023  35.901  0.00  0.00           C
ATOM   4999  CB  ALA X 306      51.665  57.017  36.849  0.00  0.00           C
ATOM   5000  C   ALA X 306      51.406  54.576  36.236  0.00  0.00           C
ATOM   5001  O   ALA X 306      52.426  54.134  35.704  0.00  0.00           O
ATOM   5002  H   ALA X 306      49.053  56.164  36.817  0.00  0.00           H
ATOM   5003  HA  ALA X 306      51.360  56.219  34.900  0.00  0.00           H
ATOM   5004  HB1 ALA X 306      51.432  58.040  36.549  0.00  0.00           H
ATOM   5005  HB2 ALA X 306      51.324  56.856  37.874  0.00  0.00           H
ATOM   5006  HB3 ALA X 306      52.746  56.878  36.807  0.00  0.00           H
ATOM   5007  N   TYR X 307      50.695  53.839  37.104  0.00  0.00           N
ATOM   5008  CA  TYR X 307      51.215  52.567  37.655  0.00  0.00           C
ATOM   5009  CB  TYR X 307      51.150  52.614  39.186  0.00  0.00           C
ATOM   5010  CG  TYR X 307      51.860  51.460  39.869  0.00  0.00           C
ATOM   5011  CD1 TYR X 307      53.264  51.479  39.995  0.00  0.00           C
ATOM   5012  CE1 TYR X 307      53.928  50.446  40.684  0.00  0.00           C
ATOM   5013  CZ  TYR X 307      53.187  49.380  41.237  0.00  0.00           C
ATOM   5014  OH  TYR X 307      53.809  48.394  41.935  0.00  0.00           O
ATOM   5015  CE2 TYR X 307      51.787  49.347  41.087  0.00  0.00           C
ATOM   5016  CD2 TYR X 307      51.123  50.384  40.403  0.00  0.00           C
ATOM   5017  C   TYR X 307      50.580  51.280  37.092  0.00  0.00           C
ATOM   5018  O   TYR X 307      51.291  50.432  36.543  0.00  0.00           O
ATOM   5019  H   TYR X 307      49.906  54.277  37.563  0.00  0.00           H
ATOM   5020  HA  TYR X 307      52.275  52.491  37.411  0.00  0.00           H
ATOM   5021  HB2 TYR X 307      51.613  53.542  39.525  0.00  0.00           H
ATOM   5022  HB3 TYR X 307      50.109  52.636  39.508  0.00  0.00           H
ATOM   5023  HD1 TYR X 307      53.833  52.308  39.596  0.00  0.00           H
ATOM   5024  HD2 TYR X 307      50.046  50.361  40.315  0.00  0.00           H
ATOM   5025  HE1 TYR X 307      54.998  50.482  40.811  0.00  0.00           H
ATOM   5026  HE2 TYR X 307      51.230  48.528  41.517  0.00  0.00           H
ATOM   5027  HH  TYR X 307      54.780  48.471  41.898  0.00  0.00           H
ATOM   5028  N   GLY X 308      49.263  51.103  37.238  0.00  0.00           N
ATOM   5029  CA  GLY X 308      48.553  49.868  36.883  0.00  0.00           C
ATOM   5030  C   GLY X 308      48.326  49.707  35.378  0.00  0.00           C
ATOM   5031  O   GLY X 308      48.203  50.694  34.645  0.00  0.00           O
ATOM   5032  H   GLY X 308      48.704  51.853  37.619  0.00  0.00           H
ATOM   5033  HA2 GLY X 308      49.116  49.009  37.251  0.00  0.00           H
ATOM   5034  HA3 GLY X 308      47.581  49.853  37.374  0.00  0.00           H
ATOM   5035  N   THR X 309      48.269  48.460  34.913  0.00  0.00           N
ATOM   5036  CA  THR X 309      48.059  48.094  33.500  0.00  0.00           C
ATOM   5037  CB  THR X 309      48.966  46.928  33.079  0.00  0.00           C
ATOM   5038  CG2 THR X 309      50.451  47.221  33.271  0.00  0.00           C
ATOM   5039  OG1 THR X 309      48.654  45.774  33.817  0.00  0.00           O
ATOM   5040  C   THR X 309      46.601  47.743  33.186  0.00  0.00           C
ATOM   5041  O   THR X 309      45.821  47.408  34.079  0.00  0.00           O
ATOM   5042  H   THR X 309      48.418  47.695  35.568  0.00  0.00           H
ATOM   5043  HA  THR X 309      48.325  48.946  32.877  0.00  0.00           H
ATOM   5044  HB  THR X 309      48.798  46.726  32.022  0.00  0.00           H
ATOM   5045 HG21 THR X 309      50.707  48.160  32.784  0.00  0.00           H
ATOM   5046 HG22 THR X 309      50.701  47.289  34.330  0.00  0.00           H
ATOM   5047 HG23 THR X 309      51.032  46.419  32.817  0.00  0.00           H
ATOM   5048  HG1 THR X 309      48.967  45.926  34.732  0.00  0.00           H
ATOM   5049  N   PHE X 310      46.220  47.783  31.907  0.00  0.00           N
ATOM   5050  CA  PHE X 310      44.867  47.437  31.440  0.00  0.00           C
ATOM   5051  CB  PHE X 310      44.822  47.701  29.926  0.00  0.00           C
ATOM   5052  CG  PHE X 310      43.441  47.634  29.303  0.00  0.00           C
ATOM   5053  CD1 PHE X 310      42.535  48.697  29.486  0.00  0.00           C
ATOM   5054  CE1 PHE X 310      41.260  48.648  28.894  0.00  0.00           C
ATOM   5055  CZ  PHE X 310      40.886  47.537  28.117  0.00  0.00           C
ATOM   5056  CE2 PHE X 310      41.788  46.474  27.936  0.00  0.00           C
ATOM   5057  CD2 PHE X 310      43.065  46.523  28.525  0.00  0.00           C
ATOM   5058  C   PHE X 310      44.452  45.987  31.789  0.00  0.00           C
ATOM   5059  O   PHE X 310      43.282  45.716  32.071  0.00  0.00           O
ATOM   5060  H   PHE X 310      46.900  48.081  31.215  0.00  0.00           H
ATOM   5061  HA  PHE X 310      44.152  48.101  31.926  0.00  0.00           H
ATOM   5062  HB2 PHE X 310      45.222  48.697  29.732  0.00  0.00           H
ATOM   5063  HB3 PHE X 310      45.476  46.988  29.422  0.00  0.00           H
[truncated: 315,768 more chars]
