# Supplementary material for: Rationally engineering santalene synthase to readjust the component ratio of sandalwood oil
Source: Nat Commun. 2022 May 6;13:2508. doi: 10.1038/s41467-022-30294-8 (PMC9076924; doi:10.1038/s41467-022-30294-8)
Supplement: Supplementary file 6 — Supplementary Data 4 [file 41467_2022_30294_MOESM6_ESM.zip › pdb-files/sansyn/alphafold2-models/ranked_0-selected.pdb]

ATOM      1  N   MET A   1     -30.921   2.895  47.975  1.00  0.00           N  
ATOM      2  H   MET A   1     -30.194   2.265  47.668  1.00  0.00           H  
ATOM      3  H2  MET A   1     -30.617   3.372  48.812  1.00  0.00           H  
ATOM      4  H3  MET A   1     -31.748   2.348  48.168  1.00  0.00           H  
ATOM      5  CA  MET A   1     -31.184   3.860  46.889  1.00  0.00           C  
ATOM      6  HA  MET A   1     -32.031   4.497  47.146  1.00  0.00           H  
ATOM      7  C   MET A   1     -31.552   3.048  45.666  1.00  0.00           C  
ATOM      8  CB  MET A   1     -29.964   4.752  46.624  1.00  0.00           C  
ATOM      9  HB2 MET A   1     -29.065   4.140  46.553  1.00  0.00           H  
ATOM     10  HB3 MET A   1     -30.102   5.276  45.679  1.00  0.00           H  
ATOM     11  O   MET A   1     -30.802   2.148  45.321  1.00  0.00           O  
ATOM     12  CG  MET A   1     -29.794   5.797  47.733  1.00  0.00           C  
ATOM     13  HG2 MET A   1     -30.662   6.456  47.734  1.00  0.00           H  
ATOM     14  HG3 MET A   1     -29.734   5.298  48.699  1.00  0.00           H  
ATOM     15  SD  MET A   1     -28.306   6.802  47.533  1.00  0.00           S  
ATOM     16  CE  MET A   1     -28.509   7.988  48.889  1.00  0.00           C  
ATOM     17  HE1 MET A   1     -27.670   8.684  48.885  1.00  0.00           H  
ATOM     18  HE2 MET A   1     -29.435   8.548  48.755  1.00  0.00           H  
ATOM     19  HE3 MET A   1     -28.531   7.461  49.843  1.00  0.00           H  
ATOM     20  N   SER A   2     -32.753   3.261  45.133  1.00  0.00           N  
ATOM     21  H   SER A   2     -33.293   4.064  45.424  1.00  0.00           H  
ATOM     22  CA  SER A   2     -33.294   2.504  44.002  1.00  0.00           C  
ATOM     23  HA  SER A   2     -33.255   1.435  44.210  1.00  0.00           H  
ATOM     24  C   SER A   2     -32.472   2.808  42.753  1.00  0.00           C  
ATOM     25  CB  SER A   2     -34.760   2.916  43.799  1.00  0.00           C  
ATOM     26  HB2 SER A   2     -35.301   2.766  44.733  1.00  0.00           H  
ATOM     27  HB3 SER A   2     -34.820   3.970  43.530  1.00  0.00           H  
ATOM     28  O   SER A   2     -32.505   3.934  42.268  1.00  0.00           O  
ATOM     29  OG  SER A   2     -35.383   2.143  42.803  1.00  0.00           O  
ATOM     30  HG  SER A   2     -35.089   2.423  41.933  1.00  0.00           H  
ATOM     31  N   THR A   3     -31.731   1.826  42.246  1.00  0.00           N  
ATOM     32  H   THR A   3     -31.689   0.928  42.707  1.00  0.00           H  
ATOM     33  CA  THR A   3     -31.164   1.857  40.898  1.00  0.00           C  
ATOM     34  HA  THR A   3     -30.614   2.786  40.748  1.00  0.00           H  
ATOM     35  C   THR A   3     -32.326   1.824  39.914  1.00  0.00           C  
ATOM     36  CB  THR A   3     -30.206   0.669  40.661  1.00  0.00           C  
ATOM     37  HB  THR A   3     -30.289   0.331  39.628  1.00  0.00           H  
ATOM     38  O   THR A   3     -32.945   0.786  39.693  1.00  0.00           O  
ATOM     39  CG2 THR A   3     -28.755   1.066  40.923  1.00  0.00           C  
ATOM     40 HG21 THR A   3     -28.102   0.210  40.756  1.00  0.00           H  
ATOM     41 HG22 THR A   3     -28.463   1.863  40.239  1.00  0.00           H  
ATOM     42 HG23 THR A   3     -28.642   1.413  41.950  1.00  0.00           H  
ATOM     43  OG1 THR A   3     -30.486  -0.409  41.536  1.00  0.00           O  
ATOM     44  HG1 THR A   3     -30.144  -1.203  41.119  1.00  0.00           H  
ATOM     45  N   GLN A   4     -32.670   2.986  39.359  1.00  0.00           N  
ATOM     46  H   GLN A   4     -32.176   3.823  39.638  1.00  0.00           H  
ATOM     47  CA  GLN A   4     -33.465   3.052  38.142  1.00  0.00           C  
ATOM     48  HA  GLN A   4     -34.395   2.498  38.268  1.00  0.00           H  
ATOM     49  C   GLN A   4     -32.648   2.372  37.041  1.00  0.00           C  
ATOM     50  CB  GLN A   4     -33.798   4.516  37.794  1.00  0.00           C  
ATOM     51  HB2 GLN A   4     -32.934   5.146  38.004  1.00  0.00           H  
ATOM     52  HB3 GLN A   4     -34.015   4.585  36.728  1.00  0.00           H  
ATOM     53  O   GLN A   4     -31.689   2.939  36.524  1.00  0.00           O  
ATOM     54  CG  GLN A   4     -35.033   5.027  38.556  1.00  0.00           C  
ATOM     55  HG2 GLN A   4     -35.898   4.439  38.252  1.00  0.00           H  
ATOM     56  HG3 GLN A   4     -34.883   4.892  39.627  1.00  0.00           H  
ATOM     57  CD  GLN A   4     -35.320   6.507  38.302  1.00  0.00           C  
ATOM     58  NE2 GLN A   4     -36.566   6.929  38.312  1.00  0.00           N  
ATOM     59 HE21 GLN A   4     -37.337   6.279  38.364  1.00  0.00           H  
ATOM     60 HE22 GLN A   4     -36.682   7.905  38.080  1.00  0.00           H  
ATOM     61  OE1 GLN A   4     -34.437   7.325  38.130  1.00  0.00           O  
ATOM     62  N   GLN A   5     -33.010   1.131  36.714  1.00  0.00           N  
ATOM     63  H   GLN A   5     -33.719   0.678  37.272  1.00  0.00           H  
ATOM     64  CA  GLN A   5     -32.768   0.595  35.383  1.00  0.00           C  
ATOM     65  HA  GLN A   5     -31.703   0.608  35.152  1.00  0.00           H  
ATOM     66  C   GLN A   5     -33.490   1.535  34.422  1.00  0.00           C  
ATOM     67  CB  GLN A   5     -33.311  -0.842  35.272  1.00  0.00           C  
ATOM     68  HB2 GLN A   5     -33.658  -1.017  34.253  1.00  0.00           H  
ATOM     69  HB3 GLN A   5     -34.163  -0.966  35.941  1.00  0.00           H  
ATOM     70  O   GLN A   5     -34.718   1.517  34.340  1.00  0.00           O  
ATOM     71  CG  GLN A   5     -32.235  -1.892  35.576  1.00  0.00           C  
ATOM     72  HG2 GLN A   5     -31.457  -1.825  34.816  1.00  0.00           H  
ATOM     73  HG3 GLN A   5     -31.785  -1.681  36.547  1.00  0.00           H  
ATOM     74  CD  GLN A   5     -32.791  -3.314  35.608  1.00  0.00           C  
ATOM     75  NE2 GLN A   5     -32.049  -4.296  35.145  1.00  0.00           N  
ATOM     76 HE21 GLN A   5     -32.476  -5.211  35.162  1.00  0.00           H  
ATOM     77 HE22 GLN A   5     -31.156  -4.109  34.710  1.00  0.00           H  
ATOM     78  OE1 GLN A   5     -33.883  -3.584  36.078  1.00  0.00           O  
ATOM     79  N   VAL A   6     -32.721   2.397  33.758  1.00  0.00           N  
ATOM     80  H   VAL A   6     -31.737   2.436  33.979  1.00  0.00           H  
ATOM     81  CA  VAL A   6     -33.168   3.078  32.548  1.00  0.00           C  
ATOM     82  HA  VAL A   6     -34.014   3.727  32.775  1.00  0.00           H  
ATOM     83  C   VAL A   6     -33.620   1.960  31.619  1.00  0.00           C  
ATOM     84  CB  VAL A   6     -32.035   3.928  31.939  1.00  0.00           C  
ATOM     85  HB  VAL A   6     -31.174   3.291  31.732  1.00  0.00           H  
ATOM     86  O   VAL A   6     -32.823   1.109  31.220  1.00  0.00           O  
ATOM     87  CG1 VAL A   6     -32.467   4.608  30.637  1.00  0.00           C  
ATOM     88 HG11 VAL A   6     -32.690   3.860  29.876  1.00  0.00           H  
ATOM     89 HG12 VAL A   6     -31.660   5.236  30.258  1.00  0.00           H  
ATOM     90 HG13 VAL A   6     -33.350   5.225  30.801  1.00  0.00           H  
ATOM     91  CG2 VAL A   6     -31.602   5.021  32.928  1.00  0.00           C  
ATOM     92 HG21 VAL A   6     -31.215   4.579  33.846  1.00  0.00           H  
ATOM     93 HG22 VAL A   6     -32.447   5.667  33.165  1.00  0.00           H  
ATOM     94 HG23 VAL A   6     -30.811   5.623  32.481  1.00  0.00           H  
ATOM     95  N   SER A   7     -34.930   1.881  31.396  1.00  0.00           N  
ATOM     96  H   SER A   7     -35.535   2.595  31.777  1.00  0.00           H  
ATOM     97  CA  SER A   7     -35.500   0.984  30.405  1.00  0.00           C  
ATOM     98  HA  SER A   7     -35.357  -0.050  30.720  1.00  0.00           H  
ATOM     99  C   SER A   7     -34.768   1.229  29.097  1.00  0.00           C  
ATOM    100  CB  SER A   7     -36.995   1.269  30.230  1.00  0.00           C  
ATOM    101  HB2 SER A   7     -37.527   0.952  31.127  1.00  0.00           H  
ATOM    102  HB3 SER A   7     -37.374   0.699  29.382  1.00  0.00           H  
ATOM    103  O   SER A   7     -34.590   2.385  28.719  1.00  0.00           O  
ATOM    104  OG  SER A   7     -37.238   2.646  30.019  1.00  0.00           O  
ATOM    105  HG  SER A   7     -36.661   2.977  29.327  1.00  0.00           H  
ATOM    106  N   SER A   8     -34.356   0.161  28.418  1.00  0.00           N  
ATOM    107  H   SER A   8     -34.492  -0.760  28.811  1.00  0.00           H  
ATOM    108  CA  SER A   8     -33.925   0.217  27.027  1.00  0.00           C  
ATOM    109  HA  SER A   8     -33.109   0.932  26.920  1.00  0.00           H  
ATOM    110  C   SER A   8     -35.107   0.700  26.183  1.00  0.00           C  
ATOM    111  CB  SER A   8     -33.431  -1.168  26.590  1.00  0.00           C  
ATOM    112  HB2 SER A   8     -33.148  -1.138  25.537  1.00  0.00           H  
ATOM    113  HB3 SER A   8     -32.559  -1.445  27.183  1.00  0.00           H  
ATOM    114  O   SER A   8     -35.863  -0.097  25.627  1.00  0.00           O  
ATOM    115  OG  SER A   8     -34.457  -2.126  26.782  1.00  0.00           O  
ATOM    116  HG  SER A   8     -35.194  -1.808  26.257  1.00  0.00           H  
ATOM    117  N   GLU A   9     -35.329   2.011  26.165  1.00  0.00           N  
ATOM    118  H   GLU A   9     -34.762   2.596  26.761  1.00  0.00           H  
ATOM    119  CA  GLU A   9     -36.102   2.670  25.127  1.00  0.00           C  
ATOM    120  HA  GLU A   9     -37.134   2.321  25.167  1.00  0.00           H  
ATOM    121  C   GLU A   9     -35.499   2.245  23.786  1.00  0.00           C  
ATOM    122  CB  GLU A   9     -36.079   4.196  25.327  1.00  0.00           C  
ATOM    123  HB2 GLU A   9     -35.050   4.528  25.466  1.00  0.00           H  
ATOM    124  HB3 GLU A   9     -36.484   4.670  24.433  1.00  0.00           H  
ATOM    125  O   GLU A   9     -34.298   1.981  23.700  1.00  0.00           O  
ATOM    126  CG  GLU A   9     -36.941   4.612  26.533  1.00  0.00           C  
ATOM    127  HG2 GLU A   9     -36.546   4.141  27.433  1.00  0.00           H  
ATOM    128  HG3 GLU A   9     -37.949   4.228  26.377  1.00  0.00           H  
ATOM    129  CD  GLU A   9     -37.008   6.132  26.759  1.00  0.00           C  
ATOM    130  OE1 GLU A   9     -37.995   6.565  27.398  1.00  0.00           O  
ATOM    131  OE2 GLU A   9     -36.083   6.842  26.311  1.00  0.00           O  
ATOM    132  N   ASN A  10     -36.341   2.084  22.765  1.00  0.00           N  
ATOM    133  H   ASN A  10     -37.311   2.321  22.912  1.00  0.00           H  
ATOM    134  CA  ASN A  10     -35.944   1.632  21.432  1.00  0.00           C  
ATOM    135  HA  ASN A  10     -35.458   0.659  21.507  1.00  0.00           H  
ATOM    136  C   ASN A  10     -34.929   2.612  20.812  1.00  0.00           C  
ATOM    137  CB  ASN A  10     -37.205   1.509  20.551  1.00  0.00           C  
ATOM    138  HB2 ASN A  10     -36.898   1.478  19.506  1.00  0.00           H  
ATOM    139  HB3 ASN A  10     -37.825   2.396  20.679  1.00  0.00           H  
ATOM    140  O   ASN A  10     -35.307   3.482  20.030  1.00  0.00           O  
ATOM    141  CG  ASN A  10     -38.029   0.258  20.779  1.00  0.00           C  
ATOM    142  ND2 ASN A  10     -39.323   0.336  20.571  1.00  0.00           N  
ATOM    143 HD21 ASN A  10     -39.736   1.205  20.265  1.00  0.00           H  
ATOM    144 HD22 ASN A  10     -39.840  -0.522  20.702  1.00  0.00           H  
ATOM    145  OD1 ASN A  10     -37.543  -0.810  21.098  1.00  0.00           O  
ATOM    146  N   ILE A  11     -33.649   2.483  21.165  1.00  0.00           N  
ATOM    147  H   ILE A  11     -33.444   1.884  21.952  1.00  0.00           H  
ATOM    148  CA  ILE A  11     -32.551   3.213  20.539  1.00  0.00           C  
ATOM    149  HA  ILE A  11     -32.799   4.274  20.513  1.00  0.00           H  
ATOM    150  C   ILE A  11     -32.467   2.693  19.106  1.00  0.00           C  
ATOM    151  CB  ILE A  11     -31.223   3.046  21.319  1.00  0.00           C  
ATOM    152  HB  ILE A  11     -31.002   1.983  21.407  1.00  0.00           H  
ATOM    153  O   ILE A  11     -32.016   1.572  18.862  1.00  0.00           O  
ATOM    154  CG1 ILE A  11     -31.326   3.653  22.740  1.00  0.00           C  
ATOM    155 HG12 ILE A  11     -32.208   3.256  23.242  1.00  0.00           H  
ATOM    156 HG13 ILE A  11     -31.451   4.733  22.665  1.00  0.00           H  
ATOM    157  CG2 ILE A  11     -30.073   3.726  20.551  1.00  0.00           C  
ATOM    158 HG21 ILE A  11     -30.257   4.797  20.469  1.00  0.00           H  
ATOM    159 HG22 ILE A  11     -29.121   3.565  21.059  1.00  0.00           H  
ATOM    160 HG23 ILE A  11     -29.975   3.314  19.547  1.00  0.00           H  
ATOM    161  CD1 ILE A  11     -30.124   3.353  23.646  1.00  0.00           C  
ATOM    162 HD11 ILE A  11     -29.956   2.278  23.697  1.00  0.00           H  
ATOM    163 HD12 ILE A  11     -29.226   3.849  23.276  1.00  0.00           H  
ATOM    164 HD13 ILE A  11     -30.332   3.726  24.649  1.00  0.00           H  
ATOM    165  N   VAL A  12     -32.945   3.500  18.162  1.00  0.00           N  
ATOM    166  H   VAL A  12     -33.358   4.377  18.445  1.00  0.00           H  
ATOM    167  CA  VAL A  12     -32.774   3.243  16.733  1.00  0.00           C  
ATOM    168  HA  VAL A  12     -32.967   2.189  16.532  1.00  0.00           H  
ATOM    169  C   VAL A  12     -31.319   3.548  16.404  1.00  0.00           C  
ATOM    170  CB  VAL A  12     -33.745   4.080  15.881  1.00  0.00           C  
ATOM    171  HB  VAL A  12     -33.562   5.142  16.049  1.00  0.00           H  
ATOM    172  O   VAL A  12     -30.897   4.700  16.463  1.00  0.00           O  
ATOM    173  CG1 VAL A  12     -33.566   3.774  14.389  1.00  0.00           C  
ATOM    174 HG11 VAL A  12     -32.563   4.052  14.066  1.00  0.00           H  
ATOM    175 HG12 VAL A  12     -34.276   4.359  13.804  1.00  0.00           H  
ATOM    176 HG13 VAL A  12     -33.723   2.713  14.194  1.00  0.00           H  
ATOM    177  CG2 VAL A  12     -35.204   3.775  16.252  1.00  0.00           C  
ATOM    178 HG21 VAL A  12     -35.406   2.710  16.133  1.00  0.00           H  
ATOM    179 HG22 VAL A  12     -35.397   4.065  17.285  1.00  0.00           H  
ATOM    180 HG23 VAL A  12     -35.873   4.346  15.607  1.00  0.00           H  
ATOM    181  N   ARG A  13     -30.540   2.504  16.116  1.00  0.00           N  
ATOM    182  H   ARG A  13     -30.957   1.585  16.093  1.00  0.00           H  
ATOM    183  CA  ARG A  13     -29.134   2.637  15.725  1.00  0.00           C  
ATOM    184  HA  ARG A  13     -28.741   3.572  16.126  1.00  0.00           H  
ATOM    185  C   ARG A  13     -29.031   2.742  14.207  1.00  0.00           C  
ATOM    186  CB  ARG A  13     -28.287   1.490  16.303  1.00  0.00           C  
ATOM    187  HB2 ARG A  13     -28.671   0.531  15.955  1.00  0.00           H  
ATOM    188  HB3 ARG A  13     -27.263   1.601  15.947  1.00  0.00           H  
ATOM    189  O   ARG A  13     -29.756   2.042  13.496  1.00  0.00           O  
ATOM    190  CG  ARG A  13     -28.288   1.528  17.841  1.00  0.00           C  
ATOM    191  HG2 ARG A  13     -29.285   1.291  18.214  1.00  0.00           H  
ATOM    192  HG3 ARG A  13     -28.018   2.532  18.168  1.00  0.00           H  
ATOM    193  CD  ARG A  13     -27.284   0.538  18.438  1.00  0.00           C  
ATOM    194  HD2 ARG A  13     -26.296   0.751  18.029  1.00  0.00           H  
ATOM    195  HD3 ARG A  13     -27.563  -0.470  18.132  1.00  0.00           H  
ATOM    196  NE  ARG A  13     -27.253   0.610  19.917  1.00  0.00           N  
ATOM    197  HE  ARG A  13     -27.957   0.077  20.408  1.00  0.00           H  
ATOM    198  NH1 ARG A  13     -25.496   2.093  20.151  1.00  0.00           N  
ATOM    199 HH11 ARG A  13     -25.388   2.196  19.152  1.00  0.00           H  
ATOM    200 HH12 ARG A  13     -25.009   2.747  20.746  1.00  0.00           H  
ATOM    201  NH2 ARG A  13     -26.557   1.392  21.953  1.00  0.00           N  
ATOM    202 HH21 ARG A  13     -26.016   2.080  22.457  1.00  0.00           H  
ATOM    203 HH22 ARG A  13     -27.336   0.955  22.426  1.00  0.00           H  
ATOM    204  CZ  ARG A  13     -26.433   1.350  20.655  1.00  0.00           C  
ATOM    205  N   ASN A  14     -28.135   3.608  13.732  1.00  0.00           N  
ATOM    206  H   ASN A  14     -27.568   4.130  14.385  1.00  0.00           H  
ATOM    207  CA  ASN A  14     -27.750   3.633  12.322  1.00  0.00           C  
ATOM    208  HA  ASN A  14     -28.653   3.776  11.728  1.00  0.00           H  
ATOM    209  C   ASN A  14     -27.146   2.265  11.958  1.00  0.00           C  
ATOM    210  CB  ASN A  14     -26.791   4.818  12.067  1.00  0.00           C  
ATOM    211  HB2 ASN A  14     -25.787   4.564  12.405  1.00  0.00           H  
ATOM    212  HB3 ASN A  14     -27.130   5.684  12.635  1.00  0.00           H  
ATOM    213  O   ASN A  14     -26.623   1.585  12.835  1.00  0.00           O  
ATOM    214  CG  ASN A  14     -26.731   5.252  10.608  1.00  0.00           C  
ATOM    215  ND2 ASN A  14     -25.935   6.254  10.309  1.00  0.00           N  
ATOM    216 HD21 ASN A  14     -25.988   6.702   9.405  1.00  0.00           H  
ATOM    217 HD22 ASN A  14     -25.294   6.626  10.994  1.00  0.00           H  
ATOM    218  OD1 ASN A  14     -27.399   4.699   9.744  1.00  0.00           O  
ATOM    219  N   ALA A  15     -27.265   1.824  10.708  1.00  0.00           N  
ATOM    220  H   ALA A  15     -27.655   2.444  10.013  1.00  0.00           H  
ATOM    221  CA  ALA A  15     -26.720   0.538  10.278  1.00  0.00           C  
ATOM    222  HA  ALA A  15     -25.851   0.300  10.891  1.00  0.00           H  
ATOM    223  C   ALA A  15     -26.266   0.614   8.820  1.00  0.00           C  
ATOM    224  CB  ALA A  15     -27.766  -0.569  10.483  1.00  0.00           C  
ATOM    225  HB1 ALA A  15     -28.034  -0.626  11.538  1.00  0.00           H  
ATOM    226  HB2 ALA A  15     -28.659  -0.349   9.897  1.00  0.00           H  
ATOM    227  HB3 ALA A  15     -27.356  -1.528  10.167  1.00  0.00           H  
ATOM    228  O   ALA A  15     -27.061   0.888   7.922  1.00  0.00           O  
ATOM    229  N   ALA A  16     -24.988   0.322   8.578  1.00  0.00           N  
ATOM    230  H   ALA A  16     -24.368   0.173   9.361  1.00  0.00           H  
ATOM    231  CA  ALA A  16     -24.395   0.392   7.243  1.00  0.00           C  
ATOM    232  HA  ALA A  16     -24.850   1.221   6.701  1.00  0.00           H  
ATOM    233  C   ALA A  16     -24.623  -0.872   6.386  1.00  0.00           C  
ATOM    234  CB  ALA A  16     -22.915   0.720   7.417  1.00  0.00           C  
ATOM    235  HB1 ALA A  16     -22.437  -0.057   8.013  1.00  0.00           H  
ATOM    236  HB2 ALA A  16     -22.431   0.776   6.442  1.00  0.00           H  
ATOM    237  HB3 ALA A  16     -22.797   1.681   7.917  1.00  0.00           H  
ATOM    238  O   ALA A  16     -24.460  -0.823   5.170  1.00  0.00           O  
ATOM    239  N   ASN A  17     -25.057  -1.990   6.986  1.00  0.00           N  
ATOM    240  H   ASN A  17     -25.202  -1.946   7.985  1.00  0.00           H  
ATOM    241  CA  ASN A  17     -25.334  -3.266   6.302  1.00  0.00           C  
ATOM    242  HA  ASN A  17     -25.525  -4.007   7.079  1.00  0.00           H  
ATOM    243  C   ASN A  17     -24.139  -3.822   5.501  1.00  0.00           C  
ATOM    244  CB  ASN A  17     -26.619  -3.161   5.459  1.00  0.00           C  
ATOM    245  HB2 ASN A  17     -26.815  -4.122   4.984  1.00  0.00           H  
ATOM    246  HB3 ASN A  17     -26.478  -2.422   4.671  1.00  0.00           H  
ATOM    247  O   ASN A  17     -24.267  -4.187   4.329  1.00  0.00           O  
ATOM    248  CG  ASN A  17     -27.832  -2.814   6.289  1.00  0.00           C  
ATOM    249  ND2 ASN A  17     -28.527  -1.755   5.953  1.00  0.00           N  
ATOM    250 HD21 ASN A  17     -29.226  -1.465   6.622  1.00  0.00           H  
ATOM    251 HD22 ASN A  17     -28.142  -1.106   5.282  1.00  0.00           H  
ATOM    252  OD1 ASN A  17     -28.168  -3.487   7.247  1.00  0.00           O  
ATOM    253  N   PHE A  18     -22.970  -3.904   6.135  1.00  0.00           N  
ATOM    254  H   PHE A  18     -22.893  -3.560   7.081  1.00  0.00           H  
ATOM    255  CA  PHE A  18     -21.771  -4.454   5.507  1.00  0.00           C  
ATOM    256  HA  PHE A  18     -21.594  -3.896   4.588  1.00  0.00           H  
ATOM    257  C   PHE A  18     -21.927  -5.934   5.137  1.00  0.00           C  
ATOM    258  CB  PHE A  18     -20.571  -4.247   6.432  1.00  0.00           C  
ATOM    259  HB2 PHE A  18     -20.710  -4.849   7.331  1.00  0.00           H  
ATOM    260  HB3 PHE A  18     -19.672  -4.608   5.932  1.00  0.00           H  
ATOM    261  O   PHE A  18     -22.538  -6.723   5.859  1.00  0.00           O  
ATOM    262  CG  PHE A  18     -20.348  -2.802   6.825  1.00  0.00           C  
ATOM    263  CD1 PHE A  18     -20.121  -1.825   5.834  1.00  0.00           C  
ATOM    264  HD1 PHE A  18     -20.134  -2.089   4.787  1.00  0.00           H  
ATOM    265  CD2 PHE A  18     -20.326  -2.438   8.184  1.00  0.00           C  
ATOM    266  HD2 PHE A  18     -20.479  -3.178   8.955  1.00  0.00           H  
ATOM    267  CE1 PHE A  18     -19.825  -0.501   6.204  1.00  0.00           C  
ATOM    268  HE1 PHE A  18     -19.603   0.242   5.453  1.00  0.00           H  
ATOM    269  CE2 PHE A  18     -20.023  -1.116   8.551  1.00  0.00           C  
ATOM    270  HE2 PHE A  18     -19.938  -0.848   9.594  1.00  0.00           H  
ATOM    271  CZ  PHE A  18     -19.755  -0.153   7.563  1.00  0.00           C  
ATOM    272  HZ  PHE A  18     -19.468   0.846   7.858  1.00  0.00           H  
ATOM    273  N   HIS A  19     -21.339  -6.335   4.005  1.00  0.00           N  
ATOM    274  H   HIS A  19     -20.837  -5.658   3.448  1.00  0.00           H  
ATOM    275  CA  HIS A  19     -21.349  -7.739   3.600  1.00  0.00           C  
ATOM    276  HA  HIS A  19     -22.371  -8.093   3.733  1.00  0.00           H  
ATOM    277  C   HIS A  19     -20.430  -8.583   4.505  1.00  0.00           C  
ATOM    278  CB  HIS A  19     -21.011  -7.879   2.108  1.00  0.00           C  
ATOM    279  HB2 HIS A  19     -21.316  -8.867   1.763  1.00  0.00           H  
ATOM    280  HB3 HIS A  19     -21.594  -7.153   1.543  1.00  0.00           H  
ATOM    281  O   HIS A  19     -19.405  -8.077   4.985  1.00  0.00           O  
ATOM    282  CG  HIS A  19     -19.553  -7.714   1.766  1.00  0.00           C  
ATOM    283  CD2 HIS A  19     -18.980  -6.625   1.168  1.00  0.00           C  
ATOM    284  HD2 HIS A  19     -19.484  -5.713   0.885  1.00  0.00           H  
ATOM    285  ND1 HIS A  19     -18.559  -8.657   1.928  1.00  0.00           N  
ATOM    286  HD1 HIS A  19     -18.619  -9.537   2.420  1.00  0.00           H  
ATOM    287  CE1 HIS A  19     -17.421  -8.148   1.437  1.00  0.00           C  
ATOM    288  HE1 HIS A  19     -16.468  -8.656   1.445  1.00  0.00           H  
ATOM    289  NE2 HIS A  19     -17.631  -6.913   0.954  1.00  0.00           N  
ATOM    290  N   PRO A  20     -20.744  -9.875   4.710  1.00  0.00           N  
ATOM    291  CA  PRO A  20     -19.931 -10.754   5.541  1.00  0.00           C  
ATOM    292  HA  PRO A  20     -19.803 -10.311   6.528  1.00  0.00           H  
ATOM    293  C   PRO A  20     -18.548 -11.002   4.932  1.00  0.00           C  
ATOM    294  CB  PRO A  20     -20.736 -12.052   5.669  1.00  0.00           C  
ATOM    295  HB2 PRO A  20     -21.415 -11.974   6.518  1.00  0.00           H  
ATOM    296  HB3 PRO A  20     -20.099 -12.930   5.773  1.00  0.00           H  
ATOM    297  O   PRO A  20     -18.335 -10.836   3.728  1.00  0.00           O  
ATOM    298  CG  PRO A  20     -21.542 -12.087   4.372  1.00  0.00           C  
ATOM    299  HG2 PRO A  20     -22.445 -12.690   4.471  1.00  0.00           H  
ATOM    300  HG3 PRO A  20     -20.916 -12.456   3.560  1.00  0.00           H  
ATOM    301  CD  PRO A  20     -21.866 -10.613   4.143  1.00  0.00           C  
ATOM    302  HD2 PRO A  20     -21.988 -10.428   3.076  1.00  0.00           H  
ATOM    303  HD3 PRO A  20     -22.778 -10.347   4.679  1.00  0.00           H  
ATOM    304  N   ASN A  21     -17.623 -11.436   5.782  1.00  0.00           N  
ATOM    305  H   ASN A  21     -17.865 -11.515   6.760  1.00  0.00           H  
ATOM    306  CA  ASN A  21     -16.293 -11.895   5.402  1.00  0.00           C  
ATOM    307  HA  ASN A  21     -15.742 -11.060   4.968  1.00  0.00           H  
ATOM    308  C   ASN A  21     -16.357 -13.024   4.361  1.00  0.00           C  
ATOM    309  CB  ASN A  21     -15.605 -12.289   6.710  1.00  0.00           C  
ATOM    310  HB2 ASN A  21     -16.243 -12.950   7.297  1.00  0.00           H  
ATOM    311  HB3 ASN A  21     -15.469 -11.356   7.257  1.00  0.00           H  
ATOM    312  O   ASN A  21     -17.098 -13.997   4.516  1.00  0.00           O  
ATOM    313  CG  ASN A  21     -14.241 -12.936   6.624  1.00  0.00           C  
ATOM    314  ND2 ASN A  21     -13.480 -12.838   7.682  1.00  0.00           N  
ATOM    315 HD21 ASN A  21     -12.567 -13.270   7.676  1.00  0.00           H  
ATOM    316 HD22 ASN A  21     -13.865 -12.381   8.497  1.00  0.00           H  
ATOM    317  OD1 ASN A  21     -13.870 -13.577   5.656  1.00  0.00           O  
ATOM    318  N   ILE A  22     -15.566 -12.876   3.295  1.00  0.00           N  
ATOM    319  H   ILE A  22     -14.965 -12.065   3.263  1.00  0.00           H  
ATOM    320  CA  ILE A  22     -15.557 -13.778   2.133  1.00  0.00           C  
ATOM    321  HA  ILE A  22     -16.540 -14.242   2.058  1.00  0.00           H  
ATOM    322  C   ILE A  22     -14.556 -14.938   2.260  1.00  0.00           C  
ATOM    323  CB  ILE A  22     -15.330 -12.972   0.835  1.00  0.00           C  
ATOM    324  HB  ILE A  22     -15.406 -13.668   0.000  1.00  0.00           H  
ATOM    325  O   ILE A  22     -14.593 -15.876   1.466  1.00  0.00           O  
ATOM    326  CG1 ILE A  22     -13.926 -12.325   0.786  1.00  0.00           C  
ATOM    327 HG12 ILE A  22     -13.176 -13.106   0.906  1.00  0.00           H  
ATOM    328 HG13 ILE A  22     -13.811 -11.616   1.606  1.00  0.00           H  
ATOM    329  CG2 ILE A  22     -16.453 -11.930   0.670  1.00  0.00           C  
ATOM    330 HG21 ILE A  22     -16.403 -11.487  -0.325  1.00  0.00           H  
ATOM    331 HG22 ILE A  22     -17.426 -12.406   0.791  1.00  0.00           H  
ATOM    332 HG23 ILE A  22     -16.350 -11.137   1.411  1.00  0.00           H  
ATOM    333  CD1 ILE A  22     -13.613 -11.598  -0.527  1.00  0.00           C  
ATOM    334 HD11 ILE A  22     -13.783 -12.263  -1.374  1.00  0.00           H  
ATOM    335 HD12 ILE A  22     -14.236 -10.709  -0.622  1.00  0.00           H  
ATOM    336 HD13 ILE A  22     -12.569 -11.284  -0.525  1.00  0.00           H  
ATOM    337  N   TRP A  23     -13.669 -14.887   3.252  1.00  0.00           N  
ATOM    338  H   TRP A  23     -13.711 -14.094   3.876  1.00  0.00           H  
ATOM    339  CA  TRP A  23     -12.589 -15.847   3.488  1.00  0.00           C  
ATOM    340  HA  TRP A  23     -12.357 -16.359   2.554  1.00  0.00           H  
ATOM    341  C   TRP A  23     -12.956 -16.913   4.522  1.00  0.00           C  
ATOM    342  CB  TRP A  23     -11.343 -15.073   3.933  1.00  0.00           C  
ATOM    343  HB2 TRP A  23     -10.507 -15.768   3.998  1.00  0.00           H  
ATOM    344  HB3 TRP A  23     -11.509 -14.659   4.928  1.00  0.00           H  
ATOM    345  O   TRP A  23     -12.389 -18.010   4.509  1.00  0.00           O  
ATOM    346  CG  TRP A  23     -10.965 -13.963   3.006  1.00  0.00           C  
ATOM    347  CD1 TRP A  23     -11.126 -12.642   3.240  1.00  0.00           C  
ATOM    348  HD1 TRP A  23     -11.528 -12.201   4.140  1.00  0.00           H  
ATOM    349  CD2 TRP A  23     -10.447 -14.070   1.648  1.00  0.00           C  
ATOM    350  CE2 TRP A  23     -10.294 -12.754   1.121  1.00  0.00           C  
ATOM    351  CE3 TRP A  23     -10.097 -15.156   0.813  1.00  0.00           C  
ATOM    352  HE3 TRP A  23     -10.197 -16.164   1.187  1.00  0.00           H  
ATOM    353  NE1 TRP A  23     -10.746 -11.924   2.126  1.00  0.00           N  
ATOM    354  HE1 TRP A  23     -10.909 -10.930   2.063  1.00  0.00           H  
ATOM    355  CH2 TRP A  23      -9.417 -13.625  -0.960  1.00  0.00           C  
ATOM    356  HH2 TRP A  23      -8.984 -13.473  -1.938  1.00  0.00           H  
ATOM    357  CZ2 TRP A  23      -9.801 -12.527  -0.169  1.00  0.00           C  
ATOM    358  HZ2 TRP A  23      -9.688 -11.513  -0.526  1.00  0.00           H  
ATOM    359  CZ3 TRP A  23      -9.572 -14.934  -0.473  1.00  0.00           C  
ATOM    360  HZ3 TRP A  23      -9.252 -15.762  -1.088  1.00  0.00           H  
ATOM    361  N   GLY A  24     -13.897 -16.613   5.422  1.00  0.00           N  
ATOM    362  H   GLY A  24     -14.247 -15.666   5.422  1.00  0.00           H  
ATOM    363  CA  GLY A  24     -14.289 -17.506   6.510  1.00  0.00           C  
ATOM    364  HA2 GLY A  24     -14.815 -18.367   6.098  1.00  0.00           H  
ATOM    365  HA3 GLY A  24     -14.960 -16.975   7.186  1.00  0.00           H  
ATOM    366  C   GLY A  24     -13.072 -17.973   7.314  1.00  0.00           C  
ATOM    367  O   GLY A  24     -12.304 -17.167   7.826  1.00  0.00           O  
ATOM    368  N   ASN A  25     -12.863 -19.290   7.386  1.00  0.00           N  
ATOM    369  H   ASN A  25     -13.497 -19.897   6.887  1.00  0.00           H  
ATOM    370  CA  ASN A  25     -11.736 -19.882   8.114  1.00  0.00           C  
ATOM    371  HA  ASN A  25     -11.408 -19.178   8.879  1.00  0.00           H  
ATOM    372  C   ASN A  25     -10.493 -20.145   7.243  1.00  0.00           C  
ATOM    373  CB  ASN A  25     -12.216 -21.157   8.832  1.00  0.00           C  
ATOM    374  HB2 ASN A  25     -12.652 -21.840   8.102  1.00  0.00           H  
ATOM    375  HB3 ASN A  25     -11.366 -21.655   9.297  1.00  0.00           H  
ATOM    376  O   ASN A  25      -9.569 -20.798   7.721  1.00  0.00           O  
ATOM    377  CG  ASN A  25     -13.215 -20.876   9.937  1.00  0.00           C  
ATOM    378  ND2 ASN A  25     -14.114 -21.793  10.202  1.00  0.00           N  
ATOM    379 HD21 ASN A  25     -14.155 -22.649   9.667  1.00  0.00           H  
ATOM    380 HD22 ASN A  25     -14.777 -21.548  10.923  1.00  0.00           H  
ATOM    381  OD1 ASN A  25     -13.196 -19.860  10.603  1.00  0.00           O  
ATOM    382  N   HIS A  26     -10.453 -19.696   5.982  1.00  0.00           N  
ATOM    383  H   HIS A  26     -11.208 -19.120   5.637  1.00  0.00           H  
ATOM    384  CA  HIS A  26      -9.380 -20.060   5.046  1.00  0.00           C  
ATOM    385  HA  HIS A  26      -9.401 -21.140   4.901  1.00  0.00           H  
ATOM    386  C   HIS A  26      -7.984 -19.710   5.577  1.00  0.00           C  
ATOM    387  CB  HIS A  26      -9.623 -19.383   3.690  1.00  0.00           C  
ATOM    388  HB2 HIS A  26      -9.575 -18.300   3.804  1.00  0.00           H  
ATOM    389  HB3 HIS A  26     -10.620 -19.642   3.336  1.00  0.00           H  
ATOM    390  O   HIS A  26      -7.102 -20.564   5.597  1.00  0.00           O  
ATOM    391  CG  HIS A  26      -8.629 -19.815   2.642  1.00  0.00           C  
ATOM    392  CD2 HIS A  26      -7.607 -19.075   2.105  1.00  0.00           C  
ATOM    393  HD2 HIS A  26      -7.360 -18.052   2.349  1.00  0.00           H  
ATOM    394  ND1 HIS A  26      -8.568 -21.065   2.069  1.00  0.00           N  
ATOM    395  HD1 HIS A  26      -9.140 -21.859   2.320  1.00  0.00           H  
ATOM    396  CE1 HIS A  26      -7.534 -21.082   1.215  1.00  0.00           C  
ATOM    397  HE1 HIS A  26      -7.204 -21.942   0.651  1.00  0.00           H  
ATOM    398  NE2 HIS A  26      -6.937 -19.885   1.179  1.00  0.00           N  
ATOM    399  N   PHE A  27      -7.816 -18.488   6.084  1.00  0.00           N  
ATOM    400  H   PHE A  27      -8.580 -17.830   6.031  1.00  0.00           H  
ATOM    401  CA  PHE A  27      -6.549 -18.019   6.643  1.00  0.00           C  
ATOM    402  HA  PHE A  27      -5.734 -18.499   6.101  1.00  0.00           H  
ATOM    403  C   PHE A  27      -6.346 -18.410   8.109  1.00  0.00           C  
ATOM    404  CB  PHE A  27      -6.417 -16.507   6.411  1.00  0.00           C  
ATOM    405  HB2 PHE A  27      -7.295 -15.996   6.807  1.00  0.00           H  
ATOM    406  HB3 PHE A  27      -5.550 -16.132   6.955  1.00  0.00           H  
ATOM    407  O   PHE A  27      -5.353 -18.032   8.700  1.00  0.00           O  
ATOM    408  CG  PHE A  27      -6.226 -16.157   4.949  1.00  0.00           C  
ATOM    409  CD1 PHE A  27      -4.975 -16.373   4.340  1.00  0.00           C  
ATOM    410  HD1 PHE A  27      -4.155 -16.775   4.916  1.00  0.00           H  
ATOM    411  CD2 PHE A  27      -7.291 -15.644   4.188  1.00  0.00           C  
ATOM    412  HD2 PHE A  27      -8.254 -15.476   4.647  1.00  0.00           H  
ATOM    413  CE1 PHE A  27      -4.789 -16.071   2.980  1.00  0.00           C  
ATOM    414  HE1 PHE A  27      -3.832 -16.248   2.512  1.00  0.00           H  
ATOM    415  CE2 PHE A  27      -7.097 -15.324   2.833  1.00  0.00           C  
ATOM    416  HE2 PHE A  27      -7.900 -14.894   2.253  1.00  0.00           H  
ATOM    417  CZ  PHE A  27      -5.848 -15.535   2.228  1.00  0.00           C  
ATOM    418  HZ  PHE A  27      -5.702 -15.284   1.188  1.00  0.00           H  
ATOM    419  N   LEU A  28      -7.234 -19.186   8.736  1.00  0.00           N  
ATOM    420  H   LEU A  28      -8.018 -19.553   8.216  1.00  0.00           H  
ATOM    421  CA  LEU A  28      -7.073 -19.556  10.149  1.00  0.00           C  
ATOM    422  HA  LEU A  28      -6.849 -18.646  10.705  1.00  0.00           H  
ATOM    423  C   LEU A  28      -5.910 -20.542  10.378  1.00  0.00           C  
ATOM    424  CB  LEU A  28      -8.410 -20.145  10.614  1.00  0.00           C  
ATOM    425  HB2 LEU A  28      -9.220 -19.492  10.289  1.00  0.00           H  
ATOM    426  HB3 LEU A  28      -8.537 -21.109  10.121  1.00  0.00           H  
ATOM    427  O   LEU A  28      -5.310 -20.600  11.460  1.00  0.00           O  
ATOM    428  CG  LEU A  28      -8.524 -20.337  12.129  1.00  0.00           C  
ATOM    429  HG  LEU A  28      -7.679 -20.916  12.500  1.00  0.00           H  
ATOM    430  CD1 LEU A  28      -8.574 -18.985  12.851  1.00  0.00           C  
ATOM    431 HD11 LEU A  28      -8.639 -19.125  13.930  1.00  0.00           H  
ATOM    432 HD12 LEU A  28      -7.664 -18.418  12.658  1.00  0.00           H  
ATOM    433 HD13 LEU A  28      -9.426 -18.402  12.502  1.00  0.00           H  
ATOM    434  CD2 LEU A  28      -9.799 -21.138  12.407  1.00  0.00           C  
ATOM    435 HD21 LEU A  28      -9.846 -21.996  11.737  1.00  0.00           H  
ATOM    436 HD22 LEU A  28     -10.677 -20.516  12.233  1.00  0.00           H  
ATOM    437 HD23 LEU A  28      -9.798 -21.529  13.425  1.00  0.00           H  
ATOM    438  N   THR A  29      -5.609 -21.339   9.355  1.00  0.00           N  
ATOM    439  H   THR A  29      -6.118 -21.200   8.493  1.00  0.00           H  
ATOM    440  CA  THR A  29      -4.514 -22.308   9.329  1.00  0.00           C  
ATOM    441  HA  THR A  29      -3.977 -22.286  10.277  1.00  0.00           H  
ATOM    442  C   THR A  29      -3.541 -21.941   8.222  1.00  0.00           C  
ATOM    443  CB  THR A  29      -5.029 -23.738   9.104  1.00  0.00           C  
ATOM    444  HB  THR A  29      -4.174 -24.402   8.978  1.00  0.00           H  
ATOM    445  O   THR A  29      -3.959 -21.793   7.078  1.00  0.00           O  
ATOM    446  CG2 THR A  29      -5.862 -24.233  10.288  1.00  0.00           C  
ATOM    447 HG21 THR A  29      -5.270 -24.183  11.203  1.00  0.00           H  
ATOM    448 HG22 THR A  29      -6.158 -25.266  10.109  1.00  0.00           H  
ATOM    449 HG23 THR A  29      -6.756 -23.620  10.398  1.00  0.00           H  
ATOM    450  OG1 THR A  29      -5.844 -23.817   7.958  1.00  0.00           O  
ATOM    451  HG1 THR A  29      -5.460 -23.249   7.286  1.00  0.00           H  
ATOM    452  N   CYS A  30      -2.250 -21.860   8.544  1.00  0.00           N  
ATOM    453  H   CYS A  30      -1.960 -21.996   9.502  1.00  0.00           H  
ATOM    454  CA  CYS A  30      -1.223 -21.599   7.544  1.00  0.00           C  
ATOM    455  HA  CYS A  30      -1.586 -20.809   6.887  1.00  0.00           H  
ATOM    456  C   CYS A  30      -0.950 -22.884   6.742  1.00  0.00           C  
ATOM    457  CB  CYS A  30       0.045 -21.075   8.228  1.00  0.00           C  
ATOM    458  HB2 CYS A  30       0.487 -21.857   8.844  1.00  0.00           H  
ATOM    459  HB3 CYS A  30      -0.203 -20.208   8.840  1.00  0.00           H  
ATOM    460  O   CYS A  30      -0.545 -23.882   7.347  1.00  0.00           O  
ATOM    461  SG  CYS A  30       1.220 -20.575   6.941  1.00  0.00           S  
ATOM    462  HG  CYS A  30       2.160 -20.032   7.718  1.00  0.00           H  
ATOM    463  N   PRO A  31      -1.155 -22.889   5.413  1.00  0.00           N  
ATOM    464  CA  PRO A  31      -0.811 -24.037   4.581  1.00  0.00           C  
ATOM    465  HA  PRO A  31      -1.173 -24.958   5.037  1.00  0.00           H  
ATOM    466  C   PRO A  31       0.704 -24.170   4.374  1.00  0.00           C  
ATOM    467  CB  PRO A  31      -1.552 -23.799   3.262  1.00  0.00           C  
ATOM    468  HB2 PRO A  31      -1.032 -24.236   2.410  1.00  0.00           H  
ATOM    469  HB3 PRO A  31      -2.560 -24.207   3.337  1.00  0.00           H  
ATOM    470  O   PRO A  31       1.176 -25.259   4.047  1.00  0.00           O  
ATOM    471  CG  PRO A  31      -1.632 -22.276   3.157  1.00  0.00           C  
ATOM    472  HG2 PRO A  31      -2.491 -21.954   2.569  1.00  0.00           H  
ATOM    473  HG3 PRO A  31      -0.709 -21.891   2.724  1.00  0.00           H  
ATOM    474  CD  PRO A  31      -1.740 -21.822   4.610  1.00  0.00           C  
ATOM    475  HD2 PRO A  31      -2.791 -21.695   4.869  1.00  0.00           H  
ATOM    476  HD3 PRO A  31      -1.204 -20.882   4.741  1.00  0.00           H  
ATOM    477  N   SER A  32       1.469 -23.086   4.559  1.00  0.00           N  
ATOM    478  H   SER A  32       1.035 -22.218   4.837  1.00  0.00           H  
ATOM    479  CA  SER A  32       2.902 -23.081   4.276  1.00  0.00           C  
ATOM    480  HA  SER A  32       3.038 -23.422   3.249  1.00  0.00           H  
ATOM    481  C   SER A  32       3.664 -24.010   5.212  1.00  0.00           C  
ATOM    482  CB  SER A  32       3.506 -21.681   4.368  1.00  0.00           C  
ATOM    483  HB2 SER A  32       2.907 -20.982   3.784  1.00  0.00           H  
ATOM    484  HB3 SER A  32       3.533 -21.345   5.404  1.00  0.00           H  
ATOM    485  O   SER A  32       3.669 -23.838   6.434  1.00  0.00           O  
ATOM    486  OG  SER A  32       4.818 -21.716   3.841  1.00  0.00           O  
ATOM    487  HG  SER A  32       5.391 -22.299   4.344  1.00  0.00           H  
ATOM    488  N   GLN A  33       4.395 -24.948   4.615  1.00  0.00           N  
ATOM    489  H   GLN A  33       4.350 -25.009   3.608  1.00  0.00           H  
ATOM    490  CA  GLN A  33       5.476 -25.649   5.295  1.00  0.00           C  
ATOM    491  HA  GLN A  33       5.120 -25.976   6.272  1.00  0.00           H  
ATOM    492  C   GLN A  33       6.638 -24.675   5.529  1.00  0.00           C  
ATOM    493  CB  GLN A  33       5.894 -26.890   4.489  1.00  0.00           C  
ATOM    494  HB2 GLN A  33       6.760 -27.347   4.968  1.00  0.00           H  
ATOM    495  HB3 GLN A  33       6.172 -26.595   3.477  1.00  0.00           H  
ATOM    496  O   GLN A  33       6.790 -23.681   4.814  1.00  0.00           O  
ATOM    497  CG  GLN A  33       4.752 -27.921   4.438  1.00  0.00           C  
ATOM    498  HG2 GLN A  33       3.890 -27.486   3.932  1.00  0.00           H  
ATOM    499  HG3 GLN A  33       4.454 -28.173   5.456  1.00  0.00           H  
ATOM    500  CD  GLN A  33       5.114 -29.214   3.713  1.00  0.00           C  
ATOM    501  NE2 GLN A  33       4.207 -30.162   3.646  1.00  0.00           N  
ATOM    502 HE21 GLN A  33       4.478 -30.971   3.106  1.00  0.00           H  
ATOM    503 HE22 GLN A  33       3.272 -30.001   3.993  1.00  0.00           H  
ATOM    504  OE1 GLN A  33       6.200 -29.419   3.205  1.00  0.00           O  
ATOM    505  N   THR A  34       7.445 -24.935   6.557  1.00  0.00           N  
ATOM    506  H   THR A  34       7.247 -25.727   7.152  1.00  0.00           H  
ATOM    507  CA  THR A  34       8.708 -24.222   6.774  1.00  0.00           C  
ATOM    508  HA  THR A  34       8.499 -23.183   7.027  1.00  0.00           H  
ATOM    509  C   THR A  34       9.535 -24.284   5.491  1.00  0.00           C  
ATOM    510  CB  THR A  34       9.498 -24.884   7.914  1.00  0.00           C  
ATOM    511  HB  THR A  34       9.826 -25.875   7.599  1.00  0.00           H  
ATOM    512  O   THR A  34       9.743 -25.383   4.980  1.00  0.00           O  
ATOM    513  CG2 THR A  34      10.715 -24.071   8.348  1.00  0.00           C  
ATOM    514 HG21 THR A  34      10.407 -23.070   8.650  1.00  0.00           H  
ATOM    515 HG22 THR A  34      11.216 -24.566   9.180  1.00  0.00           H  
ATOM    516 HG23 THR A  34      11.422 -23.995   7.521  1.00  0.00           H  
ATOM    517  OG1 THR A  34       8.681 -25.030   9.057  1.00  0.00           O  
ATOM    518  HG1 THR A  34       9.183 -25.539   9.697  1.00  0.00           H  
ATOM    519  N   ILE A  35      10.007 -23.132   4.991  1.00  0.00           N  
ATOM    520  H   ILE A  35       9.715 -22.260   5.408  1.00  0.00           H  
ATOM    521  CA  ILE A  35      10.924 -23.080   3.843  1.00  0.00           C  
ATOM    522  HA  ILE A  35      10.402 -23.438   2.956  1.00  0.00           H  
ATOM    523  C   ILE A  35      12.098 -24.016   4.137  1.00  0.00           C  
ATOM    524  CB  ILE A  35      11.450 -21.647   3.581  1.00  0.00           C  
ATOM    525  HB  ILE A  35      11.997 -21.325   4.467  1.00  0.00           H  
ATOM    526  O   ILE A  35      12.813 -23.818   5.127  1.00  0.00           O  
ATOM    527  CG1 ILE A  35      10.351 -20.592   3.324  1.00  0.00           C  
ATOM    528 HG12 ILE A  35       9.599 -20.647   4.112  1.00  0.00           H  
ATOM    529 HG13 ILE A  35      10.804 -19.602   3.384  1.00  0.00           H  
ATOM    530  CG2 ILE A  35      12.434 -21.657   2.400  1.00  0.00           C  
ATOM    531 HG21 ILE A  35      11.936 -22.033   1.507  1.00  0.00           H  
ATOM    532 HG22 ILE A  35      12.817 -20.654   2.215  1.00  0.00           H  
ATOM    533 HG23 ILE A  35      13.276 -22.322   2.597  1.00  0.00           H  
ATOM    534  CD1 ILE A  35       9.645 -20.698   1.967  1.00  0.00           C  
ATOM    535 HD11 ILE A  35      10.324 -20.483   1.142  1.00  0.00           H  
ATOM    536 HD12 ILE A  35       8.820 -19.986   1.931  1.00  0.00           H  
ATOM    537 HD13 ILE A  35       9.232 -21.699   1.841  1.00  0.00           H  
ATOM    538  N   ASP A  36      12.279 -25.032   3.300  1.00  0.00           N  
ATOM    539  H   ASP A  36      11.675 -25.137   2.497  1.00  0.00           H  
ATOM    540  CA  ASP A  36      13.307 -26.039   3.504  1.00  0.00           C  
ATOM    541  HA  ASP A  36      13.225 -26.388   4.533  1.00  0.00           H  
ATOM    542  C   ASP A  36      14.718 -25.448   3.326  1.00  0.00           C  
ATOM    543  CB  ASP A  36      13.040 -27.242   2.592  1.00  0.00           C  
ATOM    544  HB2 ASP A  36      12.011 -27.579   2.717  1.00  0.00           H  
ATOM    545  HB3 ASP A  36      13.703 -28.059   2.876  1.00  0.00           H  
ATOM    546  O   ASP A  36      14.928 -24.387   2.728  1.00  0.00           O  
ATOM    547  CG  ASP A  36      13.298 -26.859   1.144  1.00  0.00           C  
ATOM    548  OD1 ASP A  36      14.491 -26.859   0.783  1.00  0.00           O  
ATOM    549  OD2 ASP A  36      12.348 -26.446   0.451  1.00  0.00           O  
ATOM    550  N   SER A  37      15.715 -26.141   3.874  1.00  0.00           N  
ATOM    551  H   SER A  37      15.517 -27.037   4.298  1.00  0.00           H  
ATOM    552  CA  SER A  37      17.098 -25.667   3.856  1.00  0.00           C  
ATOM    553  HA  SER A  37      17.137 -24.684   4.325  1.00  0.00           H  
ATOM    554  C   SER A  37      17.671 -25.525   2.446  1.00  0.00           C  
ATOM    555  CB  SER A  37      17.980 -26.626   4.656  1.00  0.00           C  
ATOM    556  HB2 SER A  37      17.643 -26.639   5.693  1.00  0.00           H  
ATOM    557  HB3 SER A  37      19.012 -26.276   4.631  1.00  0.00           H  
ATOM    558  O   SER A  37      18.539 -24.680   2.236  1.00  0.00           O  
ATOM    559  OG  SER A  37      17.908 -27.942   4.133  1.00  0.00           O  
ATOM    560  HG  SER A  37      18.097 -27.916   3.192  1.00  0.00           H  
ATOM    561  N   TRP A  38      17.219 -26.349   1.496  1.00  0.00           N  
ATOM    562  H   TRP A  38      16.344 -26.831   1.646  1.00  0.00           H  
ATOM    563  CA  TRP A  38      17.694 -26.302   0.117  1.00  0.00           C  
ATOM    564  HA  TRP A  38      18.783 -26.238   0.108  1.00  0.00           H  
ATOM    565  C   TRP A  38      17.183 -25.037  -0.574  1.00  0.00           C  
ATOM    566  CB  TRP A  38      17.295 -27.588  -0.618  1.00  0.00           C  
ATOM    567  HB2 TRP A  38      16.218 -27.750  -0.556  1.00  0.00           H  
ATOM    568  HB3 TRP A  38      17.779 -28.436  -0.134  1.00  0.00           H  
ATOM    569  O   TRP A  38      17.984 -24.292  -1.131  1.00  0.00           O  
ATOM    570  CG  TRP A  38      17.645 -27.597  -2.066  1.00  0.00           C  
ATOM    571  CD1 TRP A  38      18.802 -28.055  -2.591  1.00  0.00           C  
ATOM    572  HD1 TRP A  38      19.615 -28.483  -2.022  1.00  0.00           H  
ATOM    573  CD2 TRP A  38      16.868 -27.069  -3.186  1.00  0.00           C  
ATOM    574  CE2 TRP A  38      17.641 -27.231  -4.374  1.00  0.00           C  
ATOM    575  CE3 TRP A  38      15.603 -26.452  -3.321  1.00  0.00           C  
ATOM    576  HE3 TRP A  38      14.975 -26.322  -2.453  1.00  0.00           H  
ATOM    577  NE1 TRP A  38      18.800 -27.846  -3.955  1.00  0.00           N  
ATOM    578  HE1 TRP A  38      19.583 -28.049  -4.560  1.00  0.00           H  
ATOM    579  CH2 TRP A  38      15.940 -26.173  -5.727  1.00  0.00           C  
ATOM    580  HH2 TRP A  38      15.583 -25.824  -6.684  1.00  0.00           H  
ATOM    581  CZ2 TRP A  38      17.195 -26.796  -5.628  1.00  0.00           C  
ATOM    582  HZ2 TRP A  38      17.809 -26.921  -6.508  1.00  0.00           H  
ATOM    583  CZ3 TRP A  38      15.149 -26.004  -4.576  1.00  0.00           C  
ATOM    584  HZ3 TRP A  38      14.182 -25.530  -4.658  1.00  0.00           H  
ATOM    585  N   THR A  39      15.898 -24.715  -0.418  1.00  0.00           N  
ATOM    586  H   THR A  39      15.291 -25.401   0.008  1.00  0.00           H  
ATOM    587  CA  THR A  39      15.291 -23.479  -0.928  1.00  0.00           C  
ATOM    588  HA  THR A  39      15.374 -23.467  -2.015  1.00  0.00           H  
ATOM    589  C   THR A  39      16.008 -22.236  -0.391  1.00  0.00           C  
ATOM    590  CB  THR A  39      13.798 -23.448  -0.562  1.00  0.00           C  
ATOM    591  HB  THR A  39      13.671 -23.592   0.511  1.00  0.00           H  
ATOM    592  O   THR A  39      16.340 -21.324  -1.150  1.00  0.00           O  
ATOM    593  CG2 THR A  39      13.138 -22.132  -0.972  1.00  0.00           C  
ATOM    594 HG21 THR A  39      13.439 -21.883  -1.990  1.00  0.00           H  
ATOM    595 HG22 THR A  39      13.452 -21.327  -0.307  1.00  0.00           H  
ATOM    596 HG23 THR A  39      12.054 -22.230  -0.929  1.00  0.00           H  
ATOM    597  OG1 THR A  39      13.119 -24.473  -1.247  1.00  0.00           O  
ATOM    598  HG1 THR A  39      12.893 -25.183  -0.641  1.00  0.00           H  
ATOM    599  N   GLN A  40      16.325 -22.205   0.909  1.00  0.00           N  
ATOM    600  H   GLN A  40      16.028 -22.976   1.490  1.00  0.00           H  
ATOM    601  CA  GLN A  40      17.078 -21.090   1.502  1.00  0.00           C  
ATOM    602  HA  GLN A  40      16.565 -20.155   1.276  1.00  0.00           H  
ATOM    603  C   GLN A  40      18.500 -20.978   0.948  1.00  0.00           C  
ATOM    604  CB  GLN A  40      17.187 -21.249   3.022  1.00  0.00           C  
ATOM    605  HB2 GLN A  40      17.826 -20.455   3.406  1.00  0.00           H  
ATOM    606  HB3 GLN A  40      17.652 -22.207   3.254  1.00  0.00           H  
ATOM    607  O   GLN A  40      19.011 -19.872   0.770  1.00  0.00           O  
ATOM    608  CG  GLN A  40      15.836 -21.164   3.732  1.00  0.00           C  
ATOM    609  HG2 GLN A  40      15.207 -21.980   3.375  1.00  0.00           H  
ATOM    610  HG3 GLN A  40      15.349 -20.217   3.499  1.00  0.00           H  
ATOM    611  CD  GLN A  40      15.955 -21.305   5.242  1.00  0.00           C  
ATOM    612  NE2 GLN A  40      14.867 -21.572   5.927  1.00  0.00           N  
ATOM    613 HE21 GLN A  40      14.048 -21.913   5.443  1.00  0.00           H  
ATOM    614 HE22 GLN A  40      14.987 -21.713   6.920  1.00  0.00           H  
ATOM    615  OE1 GLN A  40      17.017 -21.188   5.839  1.00  0.00           O  
ATOM    616  N   GLN A  41      19.166 -22.109   0.720  1.00  0.00           N  
ATOM    617  H   GLN A  41      18.705 -22.994   0.879  1.00  0.00           H  
ATOM    618  CA  GLN A  41      20.519 -22.125   0.178  1.00  0.00           C  
ATOM    619  HA  GLN A  41      21.120 -21.411   0.740  1.00  0.00           H  
ATOM    620  C   GLN A  41      20.529 -21.663  -1.284  1.00  0.00           C  
ATOM    621  CB  GLN A  41      21.111 -23.528   0.375  1.00  0.00           C  
ATOM    622  HB2 GLN A  41      20.495 -24.261  -0.146  1.00  0.00           H  
ATOM    623  HB3 GLN A  41      21.101 -23.770   1.438  1.00  0.00           H  
ATOM    624  O   GLN A  41      21.336 -20.808  -1.645  1.00  0.00           O  
ATOM    625  CG  GLN A  41      22.547 -23.647  -0.143  1.00  0.00           C  
ATOM    626  HG2 GLN A  41      22.538 -23.523  -1.226  1.00  0.00           H  
ATOM    627  HG3 GLN A  41      22.920 -24.650   0.064  1.00  0.00           H  
ATOM    628  CD  GLN A  41      23.516 -22.640   0.470  1.00  0.00           C  
ATOM    629  NE2 GLN A  41      24.528 -22.267  -0.278  1.00  0.00           N  
ATOM    630 HE21 GLN A  41      24.549 -22.585  -1.237  1.00  0.00           H  
ATOM    631 HE22 GLN A  41      25.144 -21.540   0.055  1.00  0.00           H  
ATOM    632  OE1 GLN A  41      23.385 -22.187   1.606  1.00  0.00           O  
ATOM    633  N   HIS A  42      19.582 -22.142  -2.087  1.00  0.00           N  
ATOM    634  H   HIS A  42      18.956 -22.853  -1.735  1.00  0.00           H  
ATOM    635  CA  HIS A  42      19.437 -21.744  -3.480  1.00  0.00           C  
ATOM    636  HA  HIS A  42      20.385 -21.927  -3.986  1.00  0.00           H  
ATOM    637  C   HIS A  42      19.116 -20.246  -3.623  1.00  0.00           C  
ATOM    638  CB  HIS A  42      18.359 -22.623  -4.123  1.00  0.00           C  
ATOM    639  HB2 HIS A  42      18.584 -23.671  -3.927  1.00  0.00           H  
ATOM    640  HB3 HIS A  42      17.387 -22.395  -3.686  1.00  0.00           H  
ATOM    641  O   HIS A  42      19.720 -19.556  -4.444  1.00  0.00           O  
ATOM    642  CG  HIS A  42      18.298 -22.434  -5.611  1.00  0.00           C  
ATOM    643  CD2 HIS A  42      17.176 -22.251  -6.371  1.00  0.00           C  
ATOM    644  HD2 HIS A  42      16.158 -22.246  -6.012  1.00  0.00           H  
ATOM    645  ND1 HIS A  42      19.379 -22.419  -6.464  1.00  0.00           N  
ATOM    646  HD1 HIS A  42      20.351 -22.514  -6.206  1.00  0.00           H  
ATOM    647  CE1 HIS A  42      18.917 -22.219  -7.708  1.00  0.00           C  
ATOM    648  HE1 HIS A  42      19.531 -22.145  -8.593  1.00  0.00           H  
ATOM    649  NE2 HIS A  42      17.580 -22.111  -7.701  1.00  0.00           N  
ATOM    650  N   HIS A  43      18.250 -19.700  -2.757  1.00  0.00           N  
ATOM    651  H   HIS A  43      17.739 -20.315  -2.140  1.00  0.00           H  
ATOM    652  CA  HIS A  43      17.985 -18.255  -2.691  1.00  0.00           C  
ATOM    653  HA  HIS A  43      17.606 -17.913  -3.654  1.00  0.00           H  
ATOM    654  C   HIS A  43      19.253 -17.440  -2.431  1.00  0.00           C  
ATOM    655  CB  HIS A  43      16.928 -17.976  -1.615  1.00  0.00           C  
ATOM    656  HB2 HIS A  43      17.256 -18.403  -0.667  1.00  0.00           H  
ATOM    657  HB3 HIS A  43      15.998 -18.469  -1.898  1.00  0.00           H  
ATOM    658  O   HIS A  43      19.490 -16.445  -3.114  1.00  0.00           O  
ATOM    659  CG  HIS A  43      16.653 -16.506  -1.397  1.00  0.00           C  
ATOM    660  CD2 HIS A  43      15.695 -15.769  -2.030  1.00  0.00           C  
ATOM    661  HD2 HIS A  43      15.004 -16.118  -2.784  1.00  0.00           H  
ATOM    662  ND1 HIS A  43      17.312 -15.692  -0.467  1.00  0.00           N  
ATOM    663  CE1 HIS A  43      16.717 -14.491  -0.562  1.00  0.00           C  
ATOM    664  HE1 HIS A  43      16.949 -13.629   0.046  1.00  0.00           H  
ATOM    665  NE2 HIS A  43      15.741 -14.509  -1.478  1.00  0.00           N  
ATOM    666  HE2 HIS A  43      15.083 -13.756  -1.625  1.00  0.00           H  
ATOM    667  N   LYS A  44      20.106 -17.882  -1.499  1.00  0.00           N  
ATOM    668  H   LYS A  44      19.863 -18.723  -0.997  1.00  0.00           H  
ATOM    669  CA  LYS A  44      21.384 -17.210  -1.213  1.00  0.00           C  
ATOM    670  HA  LYS A  44      21.191 -16.157  -1.009  1.00  0.00           H  
ATOM    671  C   LYS A  44      22.329 -17.240  -2.410  1.00  0.00           C  
ATOM    672  CB  LYS A  44      22.069 -17.850  -0.002  1.00  0.00           C  
ATOM    673  HB2 LYS A  44      22.122 -18.928  -0.148  1.00  0.00           H  
ATOM    674  HB3 LYS A  44      23.088 -17.470   0.070  1.00  0.00           H  
ATOM    675  O   LYS A  44      22.957 -16.228  -2.697  1.00  0.00           O  
ATOM    676  CG  LYS A  44      21.345 -17.535   1.310  1.00  0.00           C  
ATOM    677  HG2 LYS A  44      20.282 -17.754   1.216  1.00  0.00           H  
ATOM    678  HG3 LYS A  44      21.462 -16.477   1.546  1.00  0.00           H  
ATOM    679  CD  LYS A  44      21.948 -18.387   2.428  1.00  0.00           C  
ATOM    680  HD2 LYS A  44      21.909 -19.435   2.130  1.00  0.00           H  
ATOM    681  HD3 LYS A  44      22.988 -18.099   2.585  1.00  0.00           H  
ATOM    682  CE  LYS A  44      21.144 -18.201   3.712  1.00  0.00           C  
ATOM    683  HE2 LYS A  44      20.099 -18.415   3.486  1.00  0.00           H  
ATOM    684  HE3 LYS A  44      21.216 -17.162   4.033  1.00  0.00           H  
ATOM    685  NZ  LYS A  44      21.633 -19.120   4.765  1.00  0.00           N  
ATOM    686  HZ1 LYS A  44      21.587 -20.068   4.418  1.00  0.00           H  
ATOM    687  HZ2 LYS A  44      21.051 -19.058   5.589  1.00  0.00           H  
ATOM    688  HZ3 LYS A  44      22.594 -18.916   4.999  1.00  0.00           H  
ATOM    689  N   GLU A  45      22.428 -18.370  -3.102  1.00  0.00           N  
ATOM    690  H   GLU A  45      21.883 -19.167  -2.806  1.00  0.00           H  
ATOM    691  CA  GLU A  45      23.286 -18.514  -4.284  1.00  0.00           C  
ATOM    692  HA  GLU A  45      24.310 -18.245  -4.026  1.00  0.00           H  
ATOM    693  C   GLU A  45      22.854 -17.564  -5.404  1.00  0.00           C  
ATOM    694  CB  GLU A  45      23.270 -19.977  -4.751  1.00  0.00           C  
ATOM    695  HB2 GLU A  45      23.721 -20.048  -5.741  1.00  0.00           H  
ATOM    696  HB3 GLU A  45      22.238 -20.323  -4.808  1.00  0.00           H  
ATOM    697  O   GLU A  45      23.663 -16.761  -5.873  1.00  0.00           O  
ATOM    698  CG  GLU A  45      24.071 -20.857  -3.780  1.00  0.00           C  
ATOM    699  HG2 GLU A  45      25.131 -20.639  -3.910  1.00  0.00           H  
ATOM    700  HG3 GLU A  45      23.815 -20.592  -2.754  1.00  0.00           H  
ATOM    701  CD  GLU A  45      23.839 -22.363  -3.952  1.00  0.00           C  
ATOM    702  OE1 GLU A  45      24.340 -23.090  -3.056  1.00  0.00           O  
ATOM    703  OE2 GLU A  45      23.166 -22.778  -4.923  1.00  0.00           O  
ATOM    704  N   LEU A  46      21.564 -17.571  -5.747  1.00  0.00           N  
ATOM    705  H   LEU A  46      20.958 -18.254  -5.316  1.00  0.00           H  
ATOM    706  CA  LEU A  46      20.992 -16.670  -6.747  1.00  0.00           C  
ATOM    707  HA  LEU A  46      21.513 -16.807  -7.695  1.00  0.00           H  
ATOM    708  C   LEU A  46      21.159 -15.195  -6.357  1.00  0.00           C  
ATOM    709  CB  LEU A  46      19.507 -17.014  -6.918  1.00  0.00           C  
ATOM    710  HB2 LEU A  46      19.046 -16.219  -7.504  1.00  0.00           H  
ATOM    711  HB3 LEU A  46      19.040 -17.024  -5.934  1.00  0.00           H  
ATOM    712  O   LEU A  46      21.515 -14.369  -7.197  1.00  0.00           O  
ATOM    713  CG  LEU A  46      19.213 -18.349  -7.622  1.00  0.00           C  
ATOM    714  HG  LEU A  46      19.720 -19.166  -7.109  1.00  0.00           H  
ATOM    715  CD1 LEU A  46      17.707 -18.596  -7.581  1.00  0.00           C  
ATOM    716 HD11 LEU A  46      17.369 -18.659  -6.547  1.00  0.00           H  
ATOM    717 HD12 LEU A  46      17.185 -17.792  -8.101  1.00  0.00           H  
ATOM    718 HD13 LEU A  46      17.474 -19.536  -8.080  1.00  0.00           H  
ATOM    719  CD2 LEU A  46      19.641 -18.337  -9.089  1.00  0.00           C  
ATOM    720 HD21 LEU A  46      19.161 -17.509  -9.611  1.00  0.00           H  
ATOM    721 HD22 LEU A  46      19.349 -19.276  -9.562  1.00  0.00           H  
ATOM    722 HD23 LEU A  46      20.724 -18.246  -9.166  1.00  0.00           H  
ATOM    723  N   LYS A  47      20.979 -14.858  -5.073  1.00  0.00           N  
ATOM    724  H   LYS A  47      20.645 -15.570  -4.440  1.00  0.00           H  
ATOM    725  CA  LYS A  47      21.213 -13.501  -4.559  1.00  0.00           C  
ATOM    726  HA  LYS A  47      20.545 -12.819  -5.086  1.00  0.00           H  
ATOM    727  C   LYS A  47      22.644 -13.032  -4.822  1.00  0.00           C  
ATOM    728  CB  LYS A  47      20.897 -13.464  -3.058  1.00  0.00           C  
ATOM    729  HB2 LYS A  47      19.904 -13.881  -2.887  1.00  0.00           H  
ATOM    730  HB3 LYS A  47      21.620 -14.077  -2.520  1.00  0.00           H  
ATOM    731  O   LYS A  47      22.842 -11.895  -5.248  1.00  0.00           O  
ATOM    732  CG  LYS A  47      20.931 -12.039  -2.498  1.00  0.00           C  
ATOM    733  HG2 LYS A  47      21.898 -11.577  -2.696  1.00  0.00           H  
ATOM    734  HG3 LYS A  47      20.152 -11.446  -2.977  1.00  0.00           H  
ATOM    735  CD  LYS A  47      20.708 -12.068  -0.984  1.00  0.00           C  
ATOM    736  HD2 LYS A  47      19.801 -12.629  -0.759  1.00  0.00           H  
ATOM    737  HD3 LYS A  47      21.562 -12.552  -0.510  1.00  0.00           H  
ATOM    738  CE  LYS A  47      20.559 -10.631  -0.491  1.00  0.00           C  
ATOM    739  HE2 LYS A  47      21.363 -10.015  -0.894  1.00  0.00           H  
ATOM    740  HE3 LYS A  47      19.626 -10.250  -0.907  1.00  0.00           H  
ATOM    741  NZ  LYS A  47      20.501 -10.541   0.984  1.00  0.00           N  
ATOM    742  HZ1 LYS A  47      21.322 -10.953   1.403  1.00  0.00           H  
ATOM    743  HZ2 LYS A  47      19.679 -11.029   1.310  1.00  0.00           H  
ATOM    744  HZ3 LYS A  47      20.435  -9.572   1.263  1.00  0.00           H  
ATOM    745  N   GLU A  48      23.645 -13.877  -4.571  1.00  0.00           N  
ATOM    746  H   GLU A  48      23.421 -14.803  -4.236  1.00  0.00           H  
ATOM    747  CA  GLU A  48      25.048 -13.532  -4.835  1.00  0.00           C  
ATOM    748  HA  GLU A  48      25.261 -12.558  -4.396  1.00  0.00           H  
ATOM    749  C   GLU A  48      25.342 -13.397  -6.334  1.00  0.00           C  
ATOM    750  CB  GLU A  48      26.009 -14.571  -4.226  1.00  0.00           C  
ATOM    751  HB2 GLU A  48      27.017 -14.341  -4.572  1.00  0.00           H  
ATOM    752  HB3 GLU A  48      25.758 -15.561  -4.606  1.00  0.00           H  
ATOM    753  O   GLU A  48      26.136 -12.542  -6.729  1.00  0.00           O  
ATOM    754  CG  GLU A  48      26.049 -14.630  -2.691  1.00  0.00           C  
ATOM    755  HG2 GLU A  48      26.865 -15.288  -2.392  1.00  0.00           H  
ATOM    756  HG3 GLU A  48      25.123 -15.075  -2.326  1.00  0.00           H  
ATOM    757  CD  GLU A  48      26.241 -13.261  -2.037  1.00  0.00           C  
ATOM    758  OE1 GLU A  48      25.485 -12.955  -1.081  1.00  0.00           O  
ATOM    759  OE2 GLU A  48      27.074 -12.461  -2.530  1.00  0.00           O  
ATOM    760  N   GLU A  49      24.715 -14.207  -7.188  1.00  0.00           N  
ATOM    761  H   GLU A  49      24.097 -14.920  -6.828  1.00  0.00           H  
ATOM    762  CA  GLU A  49      24.849 -14.068  -8.642  1.00  0.00           C  
ATOM    763  HA  GLU A  49      25.908 -14.045  -8.901  1.00  0.00           H  
ATOM    764  C   GLU A  49      24.260 -12.750  -9.143  1.00  0.00           C  
ATOM    765  CB  GLU A  49      24.214 -15.250  -9.378  1.00  0.00           C  
ATOM    766  HB2 GLU A  49      24.220 -15.017 -10.442  1.00  0.00           H  
ATOM    767  HB3 GLU A  49      23.183 -15.388  -9.050  1.00  0.00           H  
ATOM    768  O   GLU A  49      24.945 -12.006  -9.848  1.00  0.00           O  
ATOM    769  CG  GLU A  49      25.013 -16.539  -9.158  1.00  0.00           C  
ATOM    770  HG2 GLU A  49      26.061 -16.333  -9.378  1.00  0.00           H  
ATOM    771  HG3 GLU A  49      24.953 -16.833  -8.110  1.00  0.00           H  
ATOM    772  CD  GLU A  49      24.548 -17.704 -10.043  1.00  0.00           C  
ATOM    773  OE1 GLU A  49      25.247 -18.740  -9.983  1.00  0.00           O  
ATOM    774  OE2 GLU A  49      23.574 -17.538 -10.813  1.00  0.00           O  
ATOM    775  N   VAL A  50      23.040 -12.408  -8.720  1.00  0.00           N  
ATOM    776  H   VAL A  50      22.522 -13.069  -8.159  1.00  0.00           H  
ATOM    777  CA  VAL A  50      22.411 -11.127  -9.069  1.00  0.00           C  
ATOM    778  HA  VAL A  50      22.403 -11.030 -10.155  1.00  0.00           H  
ATOM    779  C   VAL A  50      23.236  -9.959  -8.528  1.00  0.00           C  
ATOM    780  CB  VAL A  50      20.950 -11.070  -8.588  1.00  0.00           C  
ATOM    781  HB  VAL A  50      20.918 -11.269  -7.517  1.00  0.00           H  
ATOM    782  O   VAL A  50      23.472  -8.998  -9.258  1.00  0.00           O  
ATOM    783  CG1 VAL A  50      20.315  -9.700  -8.865  1.00  0.00           C  
ATOM    784 HG11 VAL A  50      20.811  -8.920  -8.287  1.00  0.00           H  
ATOM    785 HG12 VAL A  50      19.264  -9.715  -8.574  1.00  0.00           H  
ATOM    786 HG13 VAL A  50      20.389  -9.459  -9.925  1.00  0.00           H  
ATOM    787  CG2 VAL A  50      20.094 -12.118  -9.313  1.00  0.00           C  
ATOM    788 HG21 VAL A  50      20.480 -13.122  -9.137  1.00  0.00           H  
ATOM    789 HG22 VAL A  50      20.094 -11.927 -10.386  1.00  0.00           H  
ATOM    790 HG23 VAL A  50      19.069 -12.080  -8.945  1.00  0.00           H  
ATOM    791  N   ARG A  51      23.791 -10.054  -7.311  1.00  0.00           N  
ATOM    792  H   ARG A  51      23.553 -10.848  -6.734  1.00  0.00           H  
ATOM    793  CA  ARG A  51      24.714  -9.029  -6.795  1.00  0.00           C  
ATOM    794  HA  ARG A  51      24.181  -8.079  -6.762  1.00  0.00           H  
ATOM    795  C   ARG A  51      25.915  -8.823  -7.717  1.00  0.00           C  
ATOM    796  CB  ARG A  51      25.176  -9.371  -5.373  1.00  0.00           C  
ATOM    797  HB2 ARG A  51      25.722 -10.314  -5.370  1.00  0.00           H  
ATOM    798  HB3 ARG A  51      24.297  -9.473  -4.737  1.00  0.00           H  
ATOM    799  O   ARG A  51      26.274  -7.684  -8.000  1.00  0.00           O  
ATOM    800  CG  ARG A  51      26.083  -8.252  -4.830  1.00  0.00           C  
ATOM    801  HG2 ARG A  51      27.002  -8.208  -5.414  1.00  0.00           H  
ATOM    802  HG3 ARG A  51      25.571  -7.295  -4.932  1.00  0.00           H  
ATOM    803  CD  ARG A  51      26.484  -8.454  -3.372  1.00  0.00           C  
ATOM    804  HD2 ARG A  51      27.185  -7.664  -3.104  1.00  0.00           H  
ATOM    805  HD3 ARG A  51      26.996  -9.410  -3.260  1.00  0.00           H  
ATOM    806  NE  ARG A  51      25.314  -8.340  -2.494  1.00  0.00           N  
ATOM    807  HE  ARG A  51      24.988  -7.391  -2.378  1.00  0.00           H  
ATOM    808  NH1 ARG A  51      25.100 -10.557  -2.051  1.00  0.00           N  
ATOM    809 HH11 ARG A  51      24.812 -11.342  -1.484  1.00  0.00           H  
ATOM    810 HH12 ARG A  51      25.980 -10.763  -2.502  1.00  0.00           H  
ATOM    811  NH2 ARG A  51      23.590  -9.159  -1.246  1.00  0.00           N  
ATOM    812 HH21 ARG A  51      23.176  -8.238  -1.254  1.00  0.00           H  
ATOM    813 HH22 ARG A  51      23.133  -9.994  -0.909  1.00  0.00           H  
ATOM    814  CZ  ARG A  51      24.677  -9.341  -1.930  1.00  0.00           C  
ATOM    815  N   LYS A  52      26.529  -9.899  -8.224  1.00  0.00           N  
ATOM    816  H   LYS A  52      26.175 -10.808  -7.963  1.00  0.00           H  
ATOM    817  CA  LYS A  52      27.649  -9.795  -9.179  1.00  0.00           C  
ATOM    818  HA  LYS A  52      28.439  -9.188  -8.736  1.00  0.00           H  
ATOM    819  C   LYS A  52      27.232  -9.084 -10.467  1.00  0.00           C  
ATOM    820  CB  LYS A  52      28.226 -11.177  -9.499  1.00  0.00           C  
ATOM    821  HB2 LYS A  52      28.923 -11.087 -10.331  1.00  0.00           H  
ATOM    822  HB3 LYS A  52      27.417 -11.836  -9.813  1.00  0.00           H  
ATOM    823  O   LYS A  52      27.997  -8.259 -10.966  1.00  0.00           O  
ATOM    824  CG  LYS A  52      28.974 -11.793  -8.310  1.00  0.00           C  
ATOM    825  HG2 LYS A  52      28.383 -11.697  -7.400  1.00  0.00           H  
ATOM    826  HG3 LYS A  52      29.921 -11.272  -8.163  1.00  0.00           H  
ATOM    827  CD  LYS A  52      29.233 -13.275  -8.596  1.00  0.00           C  
ATOM    828  HD2 LYS A  52      28.287 -13.743  -8.872  1.00  0.00           H  
ATOM    829  HD3 LYS A  52      29.932 -13.372  -9.426  1.00  0.00           H  
ATOM    830  CE  LYS A  52      29.779 -13.977  -7.354  1.00  0.00           C  
ATOM    831  HE2 LYS A  52      30.777 -13.597  -7.136  1.00  0.00           H  
ATOM    832  HE3 LYS A  52      29.130 -13.726  -6.515  1.00  0.00           H  
ATOM    833  NZ  LYS A  52      29.792 -15.446  -7.553  1.00  0.00           N  
ATOM    834  HZ1 LYS A  52      30.370 -15.706  -8.340  1.00  0.00           H  
ATOM    835  HZ2 LYS A  52      28.853 -15.767  -7.740  1.00  0.00           H  
ATOM    836  HZ3 LYS A  52      30.108 -15.920  -6.719  1.00  0.00           H  
ATOM    837  N   MET A  53      26.026  -9.345 -10.978  1.00  0.00           N  
ATOM    838  H   MET A  53      25.449 -10.039 -10.525  1.00  0.00           H  
ATOM    839  CA  MET A  53      25.478  -8.599 -12.121  1.00  0.00           C  
ATOM    840  HA  MET A  53      26.160  -8.688 -12.966  1.00  0.00           H  
ATOM    841  C   MET A  53      25.327  -7.108 -11.789  1.00  0.00           C  
ATOM    842  CB  MET A  53      24.107  -9.143 -12.543  1.00  0.00           C  
ATOM    843  HB2 MET A  53      23.385  -8.969 -11.745  1.00  0.00           H  
ATOM    844  HB3 MET A  53      23.764  -8.583 -13.414  1.00  0.00           H  
ATOM    845  O   MET A  53      25.700  -6.255 -12.597  1.00  0.00           O  
ATOM    846  CG  MET A  53      24.082 -10.627 -12.896  1.00  0.00           C  
ATOM    847  HG2 MET A  53      24.515 -11.204 -12.078  1.00  0.00           H  
ATOM    848  HG3 MET A  53      24.660 -10.811 -13.801  1.00  0.00           H  
ATOM    849  SD  MET A  53      22.379 -11.164 -13.145  1.00  0.00           S  
ATOM    850  CE  MET A  53      22.478 -12.866 -12.560  1.00  0.00           C  
ATOM    851  HE1 MET A  53      23.019 -13.477 -13.282  1.00  0.00           H  
ATOM    852  HE2 MET A  53      22.970 -12.908 -11.588  1.00  0.00           H  
ATOM    853  HE3 MET A  53      21.456 -13.232 -12.461  1.00  0.00           H  
ATOM    854  N   MET A  54      24.841  -6.805 -10.581  1.00  0.00           N  
ATOM    855  H   MET A  54      24.522  -7.567 -10.001  1.00  0.00           H  
ATOM    856  CA  MET A  54      24.598  -5.446 -10.090  1.00  0.00           C  
ATOM    857  HA  MET A  54      24.007  -4.913 -10.834  1.00  0.00           H  
ATOM    858  C   MET A  54      25.860  -4.620  -9.872  1.00  0.00           C  
ATOM    859  CB  MET A  54      23.806  -5.478  -8.772  1.00  0.00           C  
ATOM    860  HB2 MET A  54      24.273  -6.168  -8.069  1.00  0.00           H  
ATOM    861  HB3 MET A  54      23.823  -4.489  -8.314  1.00  0.00           H  
ATOM    862  O   MET A  54      25.754  -3.401  -9.932  1.00  0.00           O  
ATOM    863  CG  MET A  54      22.346  -5.885  -8.972  1.00  0.00           C  
ATOM    864  HG2 MET A  54      21.866  -5.955  -7.996  1.00  0.00           H  
ATOM    865  HG3 MET A  54      22.307  -6.871  -9.434  1.00  0.00           H  
ATOM    866  SD  MET A  54      21.384  -4.754 -10.006  1.00  0.00           S  
ATOM    867  CE  MET A  54      21.349  -3.285  -8.953  1.00  0.00           C  
ATOM    868  HE1 MET A  54      21.044  -3.565  -7.945  1.00  0.00           H  
ATOM    869  HE2 MET A  54      22.332  -2.817  -8.917  1.00  0.00           H  
ATOM    870  HE3 MET A  54      20.625  -2.576  -9.356  1.00  0.00           H  
ATOM    871  N   VAL A  55      27.034  -5.228  -9.665  1.00  0.00           N  
ATOM    872  H   VAL A  55      27.012  -6.224  -9.499  1.00  0.00           H  
ATOM    873  CA  VAL A  55      28.314  -4.507  -9.475  1.00  0.00           C  
ATOM    874  HA  VAL A  55      28.096  -3.448  -9.339  1.00  0.00           H  
ATOM    875  C   VAL A  55      29.254  -4.578 -10.681  1.00  0.00           C  
ATOM    876  CB  VAL A  55      29.045  -4.938  -8.189  1.00  0.00           C  
ATOM    877  HB  VAL A  55      29.932  -4.315  -8.075  1.00  0.00           H  
ATOM    878  O   VAL A  55      30.243  -3.860 -10.722  1.00  0.00           O  
ATOM    879  CG1 VAL A  55      28.170  -4.710  -6.953  1.00  0.00           C  
ATOM    880 HG11 VAL A  55      27.305  -5.374  -6.969  1.00  0.00           H  
ATOM    881 HG12 VAL A  55      28.745  -4.903  -6.048  1.00  0.00           H  
ATOM    882 HG13 VAL A  55      27.824  -3.677  -6.929  1.00  0.00           H  
ATOM    883  CG2 VAL A  55      29.504  -6.400  -8.226  1.00  0.00           C  
ATOM    884 HG21 VAL A  55      28.642  -7.057  -8.341  1.00  0.00           H  
ATOM    885 HG22 VAL A  55      30.015  -6.643  -7.294  1.00  0.00           H  
ATOM    886 HG23 VAL A  55      30.195  -6.557  -9.054  1.00  0.00           H  
ATOM    887  N   SER A  56      28.952  -5.390 -11.696  1.00  0.00           N  
ATOM    888  H   SER A  56      28.132  -5.973 -11.605  1.00  0.00           H  
ATOM    889  CA  SER A  56      29.830  -5.603 -12.857  1.00  0.00           C  
ATOM    890  HA  SER A  56      30.771  -6.033 -12.511  1.00  0.00           H  
ATOM    891  C   SER A  56      30.135  -4.315 -13.632  1.00  0.00           C  
ATOM    892  CB  SER A  56      29.164  -6.605 -13.803  1.00  0.00           C  
ATOM    893  HB2 SER A  56      29.043  -7.561 -13.293  1.00  0.00           H  
ATOM    894  HB3 SER A  56      28.181  -6.232 -14.089  1.00  0.00           H  
ATOM    895  O   SER A  56      29.236  -3.742 -14.242  1.00  0.00           O  
ATOM    896  OG  SER A  56      29.952  -6.789 -14.967  1.00  0.00           O  
ATOM    897  HG  SER A  56      29.450  -7.347 -15.566  1.00  0.00           H  
ATOM    898  N   ASP A  57      31.398  -3.884 -13.698  1.00  0.00           N  
ATOM    899  H   ASP A  57      32.078  -4.307 -13.083  1.00  0.00           H  
ATOM    900  CA  ASP A  57      31.831  -2.699 -14.468  1.00  0.00           C  
ATOM    901  HA  ASP A  57      31.249  -1.835 -14.145  1.00  0.00           H  
ATOM    902  C   ASP A  57      31.625  -2.824 -15.988  1.00  0.00           C  
ATOM    903  CB  ASP A  57      33.315  -2.414 -14.190  1.00  0.00           C  
ATOM    904  HB2 ASP A  57      33.883  -3.339 -14.284  1.00  0.00           H  
ATOM    905  HB3 ASP A  57      33.692  -1.718 -14.940  1.00  0.00           H  
ATOM    906  O   ASP A  57      31.684  -1.831 -16.711  1.00  0.00           O  
ATOM    907  CG  ASP A  57      33.562  -1.779 -12.822  1.00  0.00           C  
ATOM    908  OD1 ASP A  57      32.748  -0.910 -12.431  1.00  0.00           O  
ATOM    909  OD2 ASP A  57      34.592  -2.142 -12.215  1.00  0.00           O  
ATOM    910  N   ALA A  58      31.351  -4.031 -16.492  1.00  0.00           N  
ATOM    911  H   ALA A  58      31.270  -4.809 -15.853  1.00  0.00           H  
ATOM    912  CA  ALA A  58      31.118  -4.260 -17.916  1.00  0.00           C  
ATOM    913  HA  ALA A  58      31.936  -3.807 -18.477  1.00  0.00           H  
ATOM    914  C   ALA A  58      29.811  -3.623 -18.428  1.00  0.00           C  
ATOM    915  CB  ALA A  58      31.135  -5.772 -18.163  1.00  0.00           C  
ATOM    916  HB1 ALA A  58      32.068  -6.200 -17.796  1.00  0.00           H  
ATOM    917  HB2 ALA A  58      30.293  -6.241 -17.654  1.00  0.00           H  
ATOM    918  HB3 ALA A  58      31.051  -5.965 -19.233  1.00  0.00           H  
ATOM    919  O   ALA A  58      29.660  -3.406 -19.632  1.00  0.00           O  
ATOM    920  N   ASN A  59      28.863  -3.324 -17.534  1.00  0.00           N  
ATOM    921  H   ASN A  59      29.056  -3.492 -16.557  1.00  0.00           H  
ATOM    922  CA  ASN A  59      27.567  -2.776 -17.917  1.00  0.00           C  
ATOM    923  HA  ASN A  59      27.217  -3.302 -18.806  1.00  0.00           H  
ATOM    924  C   ASN A  59      27.682  -1.292 -18.268  1.00  0.00           C  
ATOM    925  CB  ASN A  59      26.548  -3.019 -16.791  1.00  0.00           C  
ATOM    926  HB2 ASN A  59      26.963  -2.663 -15.848  1.00  0.00           H  
ATOM    927  HB3 ASN A  59      25.633  -2.465 -17.000  1.00  0.00           H  
ATOM    928  O   ASN A  59      27.987  -0.461 -17.407  1.00  0.00           O  
ATOM    929  CG  ASN A  59      26.173  -4.481 -16.641  1.00  0.00           C  
ATOM    930  ND2 ASN A  59      25.694  -4.880 -15.486  1.00  0.00           N  
ATOM    931 HD21 ASN A  59      25.452  -5.857 -15.403  1.00  0.00           H  
ATOM    932 HD22 ASN A  59      25.660  -4.280 -14.675  1.00  0.00           H  
ATOM    933  OD1 ASN A  59      26.288  -5.275 -17.557  1.00  0.00           O  
ATOM    934  N   LYS A  60      27.334  -0.949 -19.515  1.00  0.00           N  
ATOM    935  H   LYS A  60      27.069  -1.694 -20.142  1.00  0.00           H  
ATOM    936  CA  LYS A  60      27.141   0.451 -19.923  1.00  0.00           C  
ATOM    937  HA  LYS A  60      28.082   0.976 -19.757  1.00  0.00           H  
ATOM    938  C   LYS A  60      26.057   1.110 -19.050  1.00  0.00           C  
ATOM    939  CB  LYS A  60      26.755   0.536 -21.407  1.00  0.00           C  
ATOM    940  HB2 LYS A  60      25.852  -0.051 -21.574  1.00  0.00           H  
ATOM    941  HB3 LYS A  60      26.534   1.575 -21.650  1.00  0.00           H  
ATOM    942  O   LYS A  60      25.142   0.405 -18.616  1.00  0.00           O  
ATOM    943  CG  LYS A  60      27.865   0.041 -22.346  1.00  0.00           C  
ATOM    944  HG2 LYS A  60      28.038  -1.022 -22.181  1.00  0.00           H  
ATOM    945  HG3 LYS A  60      28.784   0.590 -22.141  1.00  0.00           H  
ATOM    946  CD  LYS A  60      27.450   0.269 -23.805  1.00  0.00           C  
ATOM    947  HD2 LYS A  60      26.515  -0.257 -23.995  1.00  0.00           H  
ATOM    948  HD3 LYS A  60      27.295   1.336 -23.965  1.00  0.00           H  
ATOM    949  CE  LYS A  60      28.530  -0.241 -24.762  1.00  0.00           C  
ATOM    950  HE2 LYS A  60      29.470   0.255 -24.519  1.00  0.00           H  
ATOM    951  HE3 LYS A  60      28.664  -1.310 -24.598  1.00  0.00           H  
ATOM    952  NZ  LYS A  60      28.157   0.027 -26.175  1.00  0.00           N  
ATOM    953  HZ1 LYS A  60      27.282  -0.421 -26.404  1.00  0.00           H  
ATOM    954  HZ2 LYS A  60      28.045   1.020 -26.323  1.00  0.00           H  
ATOM    955  HZ3 LYS A  60      28.871  -0.310 -26.804  1.00  0.00           H  
ATOM    956  N   PRO A  61      26.067   2.441 -18.856  1.00  0.00           N  
ATOM    957  CA  PRO A  61      25.077   3.121 -18.012  1.00  0.00           C  
ATOM    958  HA  PRO A  61      25.257   2.844 -16.973  1.00  0.00           H  
ATOM    959  C   PRO A  61      23.615   2.787 -18.358  1.00  0.00           C  
ATOM    960  CB  PRO A  61      25.377   4.608 -18.181  1.00  0.00           C  
ATOM    961  HB2 PRO A  61      24.833   4.997 -19.041  1.00  0.00           H  
ATOM    962  HB3 PRO A  61      25.133   5.166 -17.277  1.00  0.00           H  
ATOM    963  O   PRO A  61      22.842   2.418 -17.480  1.00  0.00           O  
ATOM    964  CG  PRO A  61      26.874   4.645 -18.478  1.00  0.00           C  
ATOM    965  HG2 PRO A  61      27.434   4.574 -17.546  1.00  0.00           H  
ATOM    966  HG3 PRO A  61      27.156   5.543 -19.029  1.00  0.00           H  
ATOM    967  CD  PRO A  61      27.087   3.381 -19.306  1.00  0.00           C  
ATOM    968  HD2 PRO A  61      26.938   3.607 -20.362  1.00  0.00           H  
ATOM    969  HD3 PRO A  61      28.095   3.003 -19.135  1.00  0.00           H  
ATOM    970  N   ALA A  62      23.258   2.765 -19.646  1.00  0.00           N  
ATOM    971  H   ALA A  62      23.885   3.174 -20.323  1.00  0.00           H  
ATOM    972  CA  ALA A  62      21.926   2.358 -20.106  1.00  0.00           C  
ATOM    973  HA  ALA A  62      21.182   3.027 -19.673  1.00  0.00           H  
ATOM    974  C   ALA A  62      21.544   0.915 -19.707  1.00  0.00           C  
ATOM    975  CB  ALA A  62      21.903   2.522 -21.630  1.00  0.00           C  
ATOM    976  HB1 ALA A  62      22.023   3.573 -21.893  1.00  0.00           H  
ATOM    977  HB2 ALA A  62      20.948   2.177 -22.028  1.00  0.00           H  
ATOM    978  HB3 ALA A  62      22.705   1.945 -22.090  1.00  0.00           H  
ATOM    979  O   ALA A  62      20.398   0.641 -19.357  1.00  0.00           O  
ATOM    980  N   GLN A  63      22.496  -0.026 -19.741  1.00  0.00           N  
ATOM    981  H   GLN A  63      23.451   0.272 -19.885  1.00  0.00           H  
ATOM    982  CA  GLN A  63      22.266  -1.403 -19.285  1.00  0.00           C  
ATOM    983  HA  GLN A  63      21.335  -1.777 -19.711  1.00  0.00           H  
ATOM    984  C   GLN A  63      22.112  -1.461 -17.764  1.00  0.00           C  
ATOM    985  CB  GLN A  63      23.419  -2.317 -19.723  1.00  0.00           C  
ATOM    986  HB2 GLN A  63      24.361  -1.874 -19.402  1.00  0.00           H  
ATOM    987  HB3 GLN A  63      23.319  -3.280 -19.223  1.00  0.00           H  
ATOM    988  O   GLN A  63      21.268  -2.206 -17.274  1.00  0.00           O  
ATOM    989  CG  GLN A  63      23.444  -2.567 -21.238  1.00  0.00           C  
ATOM    990  HG2 GLN A  63      23.362  -1.621 -21.773  1.00  0.00           H  
ATOM    991  HG3 GLN A  63      22.595  -3.197 -21.503  1.00  0.00           H  
ATOM    992  CD  GLN A  63      24.733  -3.245 -21.696  1.00  0.00           C  
ATOM    993  NE2 GLN A  63      24.728  -3.930 -22.817  1.00  0.00           N  
ATOM    994 HE21 GLN A  63      23.863  -4.162 -23.284  1.00  0.00           H  
ATOM    995 HE22 GLN A  63      25.578  -4.446 -22.992  1.00  0.00           H  
ATOM    996  OE1 GLN A  63      25.788  -3.115 -21.101  1.00  0.00           O  
ATOM    997  N   ARG A  64      22.877  -0.643 -17.029  1.00  0.00           N  
ATOM    998  H   ARG A  64      23.540  -0.049 -17.508  1.00  0.00           H  
ATOM    999  CA  ARG A  64      22.748  -0.517 -15.573  1.00  0.00           C  
ATOM   1000  HA  ARG A  64      22.883  -1.503 -15.128  1.00  0.00           H  
ATOM   1001  C   ARG A  64      21.353  -0.051 -15.179  1.00  0.00           C  
ATOM   1002  CB  ARG A  64      23.791   0.464 -15.017  1.00  0.00           C  
ATOM   1003  HB2 ARG A  64      23.516   1.483 -15.289  1.00  0.00           H  
ATOM   1004  HB3 ARG A  64      24.763   0.267 -15.469  1.00  0.00           H  
ATOM   1005  O   ARG A  64      20.741  -0.683 -14.329  1.00  0.00           O  
ATOM   1006  CG  ARG A  64      23.879   0.415 -13.476  1.00  0.00           C  
ATOM   1007  HG2 ARG A  64      24.502   1.245 -13.143  1.00  0.00           H  
ATOM   1008  HG3 ARG A  64      22.888   0.558 -13.043  1.00  0.00           H  
ATOM   1009  CD  ARG A  64      24.478  -0.888 -12.932  1.00  0.00           C  
ATOM   1010  HD2 ARG A  64      23.823  -1.730 -13.156  1.00  0.00           H  
ATOM   1011  HD3 ARG A  64      24.578  -0.803 -11.850  1.00  0.00           H  
ATOM   1012  NE  ARG A  64      25.791  -1.079 -13.557  1.00  0.00           N  
ATOM   1013  HE  ARG A  64      25.938  -0.575 -14.419  1.00  0.00           H  
ATOM   1014  NH1 ARG A  64      26.918  -2.354 -12.001  1.00  0.00           N  
ATOM   1015 HH11 ARG A  64      26.120  -2.459 -11.392  1.00  0.00           H  
ATOM   1016 HH12 ARG A  64      27.817  -2.649 -11.646  1.00  0.00           H  
ATOM   1017  NH2 ARG A  64      27.977  -1.491 -13.711  1.00  0.00           N  
ATOM   1018 HH21 ARG A  64      28.733  -2.131 -13.514  1.00  0.00           H  
ATOM   1019 HH22 ARG A  64      28.036  -0.936 -14.553  1.00  0.00           H  
ATOM   1020  CZ  ARG A  64      26.867  -1.647 -13.073  1.00  0.00           C  
ATOM   1021  N   LEU A  65      20.847   1.006 -15.816  1.00  0.00           N  
ATOM   1022  H   LEU A  65      21.440   1.501 -16.466  1.00  0.00           H  
ATOM   1023  CA  LEU A  65      19.509   1.530 -15.536  1.00  0.00           C  
ATOM   1024  HA  LEU A  65      19.440   1.808 -14.484  1.00  0.00           H  
ATOM   1025  C   LEU A  65      18.428   0.478 -15.785  1.00  0.00           C  
ATOM   1026  CB  LEU A  65      19.233   2.759 -16.408  1.00  0.00           C  
ATOM   1027  HB2 LEU A  65      19.411   2.493 -17.450  1.00  0.00           H  
ATOM   1028  HB3 LEU A  65      18.176   3.009 -16.307  1.00  0.00           H  
ATOM   1029  O   LEU A  65      17.565   0.284 -14.936  1.00  0.00           O  
ATOM   1030  CG  LEU A  65      20.044   4.016 -16.064  1.00  0.00           C  
ATOM   1031  HG  LEU A  65      21.112   3.805 -16.126  1.00  0.00           H  
ATOM   1032  CD1 LEU A  65      19.679   5.061 -17.108  1.00  0.00           C  
ATOM   1033 HD11 LEU A  65      18.605   5.247 -17.095  1.00  0.00           H  
ATOM   1034 HD12 LEU A  65      20.193   5.996 -16.885  1.00  0.00           H  
ATOM   1035 HD13 LEU A  65      19.962   4.699 -18.096  1.00  0.00           H  
ATOM   1036  CD2 LEU A  65      19.727   4.594 -14.686  1.00  0.00           C  
ATOM   1037 HD21 LEU A  65      20.316   5.496 -14.520  1.00  0.00           H  
ATOM   1038 HD22 LEU A  65      19.967   3.879 -13.899  1.00  0.00           H  
ATOM   1039 HD23 LEU A  65      18.675   4.872 -14.624  1.00  0.00           H  
ATOM   1040  N   ARG A  66      18.503  -0.246 -16.911  1.00  0.00           N  
ATOM   1041  H   ARG A  66      19.224  -0.016 -17.579  1.00  0.00           H  
ATOM   1042  CA  ARG A  66      17.564  -1.342 -17.206  1.00  0.00           C  
ATOM   1043  HA  ARG A  66      16.543  -0.962 -17.171  1.00  0.00           H  
ATOM   1044  C   ARG A  66      17.613  -2.449 -16.158  1.00  0.00           C  
ATOM   1045  CB  ARG A  66      17.841  -1.932 -18.593  1.00  0.00           C  
ATOM   1046  HB2 ARG A  66      17.314  -2.883 -18.671  1.00  0.00           H  
ATOM   1047  HB3 ARG A  66      18.908  -2.120 -18.713  1.00  0.00           H  
ATOM   1048  O   ARG A  66      16.565  -2.962 -15.773  1.00  0.00           O  
ATOM   1049  CG  ARG A  66      17.334  -1.014 -19.711  1.00  0.00           C  
ATOM   1050  HG2 ARG A  66      17.910  -0.089 -19.743  1.00  0.00           H  
ATOM   1051  HG3 ARG A  66      16.294  -0.763 -19.502  1.00  0.00           H  
ATOM   1052  CD  ARG A  66      17.392  -1.727 -21.068  1.00  0.00           C  
ATOM   1053  HD2 ARG A  66      16.798  -1.165 -21.788  1.00  0.00           H  
ATOM   1054  HD3 ARG A  66      16.920  -2.704 -20.972  1.00  0.00           H  
ATOM   1055  NE  ARG A  66      18.777  -1.896 -21.554  1.00  0.00           N  
ATOM   1056  HE  ARG A  66      19.257  -2.724 -21.231  1.00  0.00           H  
ATOM   1057  NH1 ARG A  66      18.870  -0.010 -22.860  1.00  0.00           N  
ATOM   1058 HH11 ARG A  66      17.938   0.235 -22.558  1.00  0.00           H  
ATOM   1059 HH12 ARG A  66      19.334   0.599 -23.519  1.00  0.00           H  
ATOM   1060  NH2 ARG A  66      20.615  -1.368 -22.799  1.00  0.00           N  
ATOM   1061 HH21 ARG A  66      21.036  -0.755 -23.483  1.00  0.00           H  
ATOM   1062 HH22 ARG A  66      21.033  -2.247 -22.530  1.00  0.00           H  
ATOM   1063  CZ  ARG A  66      19.412  -1.091 -22.388  1.00  0.00           C  
ATOM   1064  N   LEU A  67      18.808  -2.811 -15.693  1.00  0.00           N  
ATOM   1065  H   LEU A  67      19.634  -2.368 -16.069  1.00  0.00           H  
ATOM   1066  CA  LEU A  67      18.964  -3.826 -14.656  1.00  0.00           C  
ATOM   1067  HA  LEU A  67      18.396  -4.705 -14.961  1.00  0.00           H  
ATOM   1068  C   LEU A  67      18.377  -3.354 -13.319  1.00  0.00           C  
ATOM   1069  CB  LEU A  67      20.446  -4.221 -14.543  1.00  0.00           C  
ATOM   1070  HB2 LEU A  67      20.793  -4.575 -15.514  1.00  0.00           H  
ATOM   1071  HB3 LEU A  67      21.026  -3.338 -14.274  1.00  0.00           H  
ATOM   1072  O   LEU A  67      17.606  -4.096 -12.719  1.00  0.00           O  
ATOM   1073  CG  LEU A  67      20.705  -5.314 -13.491  1.00  0.00           C  
ATOM   1074  HG  LEU A  67      20.355  -4.959 -12.522  1.00  0.00           H  
ATOM   1075  CD1 LEU A  67      19.991  -6.629 -13.807  1.00  0.00           C  
ATOM   1076 HD11 LEU A  67      18.911  -6.495 -13.752  1.00  0.00           H  
ATOM   1077 HD12 LEU A  67      20.267  -6.985 -14.799  1.00  0.00           H  
ATOM   1078 HD13 LEU A  67      20.268  -7.382 -13.069  1.00  0.00           H  
ATOM   1079  CD2 LEU A  67      22.208  -5.586 -13.397  1.00  0.00           C  
ATOM   1080 HD21 LEU A  67      22.389  -6.329 -12.621  1.00  0.00           H  
ATOM   1081 HD22 LEU A  67      22.583  -5.961 -14.350  1.00  0.00           H  
ATOM   1082 HD23 LEU A  67      22.732  -4.670 -13.126  1.00  0.00           H  
ATOM   1083  N   ILE A  68      18.677  -2.121 -12.894  1.00  0.00           N  
ATOM   1084  H   ILE A  68      19.312  -1.564 -13.448  1.00  0.00           H  
ATOM   1085  CA  ILE A  68      18.111  -1.519 -11.675  1.00  0.00           C  
ATOM   1086  HA  ILE A  68      18.380  -2.137 -10.818  1.00  0.00           H  
ATOM   1087  C   ILE A  68      16.582  -1.508 -11.751  1.00  0.00           C  
ATOM   1088  CB  ILE A  68      18.673  -0.094 -11.446  1.00  0.00           C  
ATOM   1089  HB  ILE A  68      18.572   0.471 -12.373  1.00  0.00           H  
ATOM   1090  O   ILE A  68      15.922  -1.964 -10.820  1.00  0.00           O  
ATOM   1091  CG1 ILE A  68      20.169  -0.162 -11.064  1.00  0.00           C  
ATOM   1092 HG12 ILE A  68      20.262  -0.553 -10.050  1.00  0.00           H  
ATOM   1093 HG13 ILE A  68      20.693  -0.844 -11.733  1.00  0.00           H  
ATOM   1094  CG2 ILE A  68      17.891   0.650 -10.343  1.00  0.00           C  
ATOM   1095 HG21 ILE A  68      17.915   0.081  -9.414  1.00  0.00           H  
ATOM   1096 HG22 ILE A  68      16.853   0.805 -10.638  1.00  0.00           H  
ATOM   1097 HG23 ILE A  68      18.316   1.638 -10.163  1.00  0.00           H  
ATOM   1098  CD1 ILE A  68      20.887   1.191 -11.119  1.00  0.00           C  
ATOM   1099 HD11 ILE A  68      21.950   1.036 -10.933  1.00  0.00           H  
ATOM   1100 HD12 ILE A  68      20.505   1.862 -10.350  1.00  0.00           H  
ATOM   1101 HD13 ILE A  68      20.756   1.645 -12.101  1.00  0.00           H  
ATOM   1102  N   ASP A  69      16.021  -1.052 -12.872  1.00  0.00           N  
ATOM   1103  H   ASP A  69      16.614  -0.660 -13.590  1.00  0.00           H  
ATOM   1104  CA  ASP A  69      14.573  -1.018 -13.080  1.00  0.00           C  
ATOM   1105  HA  ASP A  69      14.120  -0.393 -12.310  1.00  0.00           H  
ATOM   1106  C   ASP A  69      13.954  -2.412 -12.989  1.00  0.00           C  
ATOM   1107  CB  ASP A  69      14.284  -0.410 -14.452  1.00  0.00           C  
ATOM   1108  HB2 ASP A  69      14.625  -1.082 -15.239  1.00  0.00           H  
ATOM   1109  HB3 ASP A  69      14.854   0.516 -14.533  1.00  0.00           H  
ATOM   1110  O   ASP A  69      12.983  -2.621 -12.271  1.00  0.00           O  
ATOM   1111  CG  ASP A  69      12.799  -0.095 -14.643  1.00  0.00           C  
ATOM   1112  OD1 ASP A  69      12.218   0.580 -13.762  1.00  0.00           O  
ATOM   1113  OD2 ASP A  69      12.242  -0.398 -15.718  1.00  0.00           O  
ATOM   1114  N   THR A  70      14.560  -3.397 -13.653  1.00  0.00           N  
ATOM   1115  H   THR A  70      15.373  -3.165 -14.206  1.00  0.00           H  
ATOM   1116  CA  THR A  70      14.078  -4.783 -13.631  1.00  0.00           C  
ATOM   1117  HA  THR A  70      13.038  -4.796 -13.958  1.00  0.00           H  
ATOM   1118  C   THR A  70      14.125  -5.356 -12.212  1.00  0.00           C  
ATOM   1119  CB  THR A  70      14.893  -5.656 -14.594  1.00  0.00           C  
ATOM   1120  HB  THR A  70      15.921  -5.730 -14.240  1.00  0.00           H  
ATOM   1121  O   THR A  70      13.150  -5.942 -11.752  1.00  0.00           O  
ATOM   1122  CG2 THR A  70      14.311  -7.056 -14.744  1.00  0.00           C  
ATOM   1123 HG21 THR A  70      13.311  -7.005 -15.174  1.00  0.00           H  
ATOM   1124 HG22 THR A  70      14.955  -7.635 -15.406  1.00  0.00           H  
ATOM   1125 HG23 THR A  70      14.268  -7.557 -13.777  1.00  0.00           H  
ATOM   1126  OG1 THR A  70      14.893  -5.097 -15.889  1.00  0.00           O  
ATOM   1127  HG1 THR A  70      15.406  -4.287 -15.858  1.00  0.00           H  
ATOM   1128  N   VAL A  71      15.218  -5.136 -11.479  1.00  0.00           N  
ATOM   1129  H   VAL A  71      15.973  -4.616 -11.903  1.00  0.00           H  
ATOM   1130  CA  VAL A  71      15.396  -5.577 -10.084  1.00  0.00           C  
ATOM   1131  HA  VAL A  71      15.228  -6.653 -10.029  1.00  0.00           H  
ATOM   1132  C   VAL A  71      14.375  -4.925  -9.141  1.00  0.00           C  
ATOM   1133  CB  VAL A  71      16.852  -5.288  -9.659  1.00  0.00           C  
ATOM   1134  HB  VAL A  71      17.138  -4.300 -10.020  1.00  0.00           H  
ATOM   1135  O   VAL A  71      13.825  -5.602  -8.266  1.00  0.00           O  
ATOM   1136  CG1 VAL A  71      17.094  -5.300  -8.149  1.00  0.00           C  
ATOM   1137 HG11 VAL A  71      16.779  -6.248  -7.713  1.00  0.00           H  
ATOM   1138 HG12 VAL A  71      18.156  -5.148  -7.952  1.00  0.00           H  
ATOM   1139 HG13 VAL A  71      16.551  -4.473  -7.691  1.00  0.00           H  
ATOM   1140  CG2 VAL A  71      17.795  -6.325 -10.281  1.00  0.00           C  
ATOM   1141 HG21 VAL A  71      17.660  -6.364 -11.361  1.00  0.00           H  
ATOM   1142 HG22 VAL A  71      18.830  -6.053 -10.074  1.00  0.00           H  
ATOM   1143 HG23 VAL A  71      17.599  -7.311  -9.859  1.00  0.00           H  
ATOM   1144  N   GLN A  72      14.080  -3.635  -9.326  1.00  0.00           N  
ATOM   1145  H   GLN A  72      14.576  -3.126 -10.044  1.00  0.00           H  
ATOM   1146  CA  GLN A  72      13.039  -2.928  -8.575  1.00  0.00           C  
ATOM   1147  HA  GLN A  72      13.176  -3.096  -7.506  1.00  0.00           H  
ATOM   1148  C   GLN A  72      11.646  -3.459  -8.901  1.00  0.00           C  
ATOM   1149  CB  GLN A  72      13.111  -1.420  -8.848  1.00  0.00           C  
ATOM   1150  HB2 GLN A  72      12.184  -0.961  -8.502  1.00  0.00           H  
ATOM   1151  HB3 GLN A  72      13.198  -1.244  -9.920  1.00  0.00           H  
ATOM   1152  O   GLN A  72      10.901  -3.818  -7.988  1.00  0.00           O  
ATOM   1153  CG  GLN A  72      14.275  -0.738  -8.114  1.00  0.00           C  
ATOM   1154  HG2 GLN A  72      15.228  -1.148  -8.448  1.00  0.00           H  
ATOM   1155  HG3 GLN A  72      14.176  -0.926  -7.044  1.00  0.00           H  
ATOM   1156  CD  GLN A  72      14.287   0.773  -8.326  1.00  0.00           C  
ATOM   1157  NE2 GLN A  72      15.004   1.516  -7.512  1.00  0.00           N  
ATOM   1158 HE21 GLN A  72      15.569   1.111  -6.780  1.00  0.00           H  
ATOM   1159 HE22 GLN A  72      14.991   2.509  -7.694  1.00  0.00           H  
ATOM   1160  OE1 GLN A  72      13.642   1.319  -9.204  1.00  0.00           O  
ATOM   1161  N   ARG A  73      11.307  -3.564 -10.189  1.00  0.00           N  
ATOM   1162  H   ARG A  73      11.973  -3.260 -10.885  1.00  0.00           H  
ATOM   1163  CA  ARG A  73       9.994  -4.037 -10.637  1.00  0.00           C  
ATOM   1164  HA  ARG A  73       9.218  -3.488 -10.103  1.00  0.00           H  
ATOM   1165  C   ARG A  73       9.747  -5.504 -10.307  1.00  0.00           C  
ATOM   1166  CB  ARG A  73       9.821  -3.790 -12.137  1.00  0.00           C  
ATOM   1167  HB2 ARG A  73      10.640  -4.259 -12.682  1.00  0.00           H  
ATOM   1168  HB3 ARG A  73       8.882  -4.257 -12.434  1.00  0.00           H  
ATOM   1169  O   ARG A  73       8.597  -5.881 -10.164  1.00  0.00           O  
ATOM   1170  CG  ARG A  73       9.738  -2.305 -12.518  1.00  0.00           C  
ATOM   1171  HG2 ARG A  73       8.997  -1.804 -11.896  1.00  0.00           H  
ATOM   1172  HG3 ARG A  73      10.697  -1.812 -12.359  1.00  0.00           H  
ATOM   1173  CD  ARG A  73       9.343  -2.166 -13.990  1.00  0.00           C  
ATOM   1174  HD2 ARG A  73       9.544  -1.142 -14.306  1.00  0.00           H  
ATOM   1175  HD3 ARG A  73       9.955  -2.839 -14.590  1.00  0.00           H  
ATOM   1176  NE  ARG A  73       7.905  -2.458 -14.163  1.00  0.00           N  
ATOM   1177  HE  ARG A  73       7.326  -2.444 -13.335  1.00  0.00           H  
ATOM   1178  NH1 ARG A  73       7.877  -2.799 -16.429  1.00  0.00           N  
ATOM   1179 HH11 ARG A  73       7.375  -3.014 -17.279  1.00  0.00           H  
ATOM   1180 HH12 ARG A  73       8.879  -2.673 -16.429  1.00  0.00           H  
ATOM   1181  NH2 ARG A  73       5.974  -2.898 -15.236  1.00  0.00           N  
ATOM   1182 HH21 ARG A  73       5.497  -2.825 -14.349  1.00  0.00           H  
ATOM   1183 HH22 ARG A  73       5.436  -2.978 -16.088  1.00  0.00           H  
ATOM   1184  CZ  ARG A  73       7.263  -2.723 -15.279  1.00  0.00           C  
ATOM   1185  N   LEU A  74      10.783  -6.328 -10.151  1.00  0.00           N  
ATOM   1186  H   LEU A  74      11.699  -5.984 -10.401  1.00  0.00           H  
ATOM   1187  CA  LEU A  74      10.662  -7.715  -9.683  1.00  0.00           C  
ATOM   1188  HA  LEU A  74       9.749  -8.146 -10.095  1.00  0.00           H  
ATOM   1189  C   LEU A  74      10.511  -7.844  -8.157  1.00  0.00           C  
ATOM   1190  CB  LEU A  74      11.869  -8.519 -10.193  1.00  0.00           C  
ATOM   1191  HB2 LEU A  74      12.776  -7.954  -9.978  1.00  0.00           H  
ATOM   1192  HB3 LEU A  74      11.934  -9.453  -9.636  1.00  0.00           H  
ATOM   1193  O   LEU A  74      10.319  -8.950  -7.655  1.00  0.00           O  
ATOM   1194  CG  LEU A  74      11.821  -8.860 -11.692  1.00  0.00           C  
ATOM   1195  HG  LEU A  74      11.689  -7.950 -12.278  1.00  0.00           H  
ATOM   1196  CD1 LEU A  74      13.142  -9.512 -12.085  1.00  0.00           C  
ATOM   1197 HD11 LEU A  74      13.268 -10.461 -11.565  1.00  0.00           H  
ATOM   1198 HD12 LEU A  74      13.963  -8.845 -11.824  1.00  0.00           H  
ATOM   1199 HD13 LEU A  74      13.158  -9.685 -13.161  1.00  0.00           H  
ATOM   1200  CD2 LEU A  74      10.701  -9.836 -12.051  1.00  0.00           C  
ATOM   1201 HD21 LEU A  74      10.742 -10.056 -13.118  1.00  0.00           H  
ATOM   1202 HD22 LEU A  74       9.725  -9.400 -11.835  1.00  0.00           H  
ATOM   1203 HD23 LEU A  74      10.830 -10.758 -11.484  1.00  0.00           H  
ATOM   1204  N   GLY A  75      10.590  -6.742  -7.407  1.00  0.00           N  
ATOM   1205  H   GLY A  75      10.696  -5.848  -7.866  1.00  0.00           H  
ATOM   1206  CA  GLY A  75      10.375  -6.741  -5.959  1.00  0.00           C  
ATOM   1207  HA2 GLY A  75      10.177  -5.718  -5.639  1.00  0.00           H  
ATOM   1208  HA3 GLY A  75       9.501  -7.348  -5.725  1.00  0.00           H  
ATOM   1209  C   GLY A  75      11.546  -7.278  -5.138  1.00  0.00           C  
ATOM   1210  O   GLY A  75      11.357  -7.620  -3.973  1.00  0.00           O  
ATOM   1211  N   VAL A  76      12.746  -7.343  -5.726  1.00  0.00           N  
ATOM   1212  H   VAL A  76      12.806  -7.067  -6.695  1.00  0.00           H  
ATOM   1213  CA  VAL A  76      13.958  -7.874  -5.077  1.00  0.00           C  
ATOM   1214  HA  VAL A  76      13.686  -8.242  -4.087  1.00  0.00           H  
ATOM   1215  C   VAL A  76      15.031  -6.814  -4.812  1.00  0.00           C  
ATOM   1216  CB  VAL A  76      14.523  -9.090  -5.831  1.00  0.00           C  
ATOM   1217  HB  VAL A  76      15.441  -9.393  -5.327  1.00  0.00           H  
ATOM   1218  O   VAL A  76      16.083  -7.123  -4.259  1.00  0.00           O  
ATOM   1219  CG1 VAL A  76      13.566 -10.279  -5.765  1.00  0.00           C  
ATOM   1220 HG11 VAL A  76      13.268 -10.455  -4.732  1.00  0.00           H  
ATOM   1221 HG12 VAL A  76      12.675 -10.093  -6.364  1.00  0.00           H  
ATOM   1222 HG13 VAL A  76      14.082 -11.167  -6.130  1.00  0.00           H  
ATOM   1223  CG2 VAL A  76      14.850  -8.806  -7.302  1.00  0.00           C  
ATOM   1224 HG21 VAL A  76      15.569  -7.990  -7.370  1.00  0.00           H  
ATOM   1225 HG22 VAL A  76      15.285  -9.695  -7.759  1.00  0.00           H  
ATOM   1226 HG23 VAL A  76      13.946  -8.539  -7.849  1.00  0.00           H  
ATOM   1227  N   ALA A  77      14.768  -5.544  -5.135  1.00  0.00           N  
ATOM   1228  H   ALA A  77      13.923  -5.356  -5.655  1.00  0.00           H  
ATOM   1229  CA  ALA A  77      15.702  -4.436  -4.902  1.00  0.00           C  
ATOM   1230  HA  ALA A  77      16.618  -4.625  -5.461  1.00  0.00           H  
ATOM   1231  C   ALA A  77      16.127  -4.258  -3.436  1.00  0.00           C  
ATOM   1232  CB  ALA A  77      15.071  -3.148  -5.430  1.00  0.00           C  
ATOM   1233  HB1 ALA A  77      15.040  -3.188  -6.519  1.00  0.00           H  
ATOM   1234  HB2 ALA A  77      14.066  -3.018  -5.027  1.00  0.00           H  
ATOM   1235  HB3 ALA A  77      15.681  -2.294  -5.137  1.00  0.00           H  
ATOM   1236  O   ALA A  77      17.255  -3.849  -3.184  1.00  0.00           O  
ATOM   1237  N   TYR A  78      15.283  -4.634  -2.470  1.00  0.00           N  
ATOM   1238  H   TYR A  78      14.376  -4.989  -2.739  1.00  0.00           H  
ATOM   1239  CA  TYR A  78      15.598  -4.545  -1.035  1.00  0.00           C  
ATOM   1240  HA  TYR A  78      15.846  -3.509  -0.808  1.00  0.00           H  
ATOM   1241  C   TYR A  78      16.806  -5.409  -0.609  1.00  0.00           C  
ATOM   1242  CB  TYR A  78      14.350  -4.917  -0.227  1.00  0.00           C  
ATOM   1243  HB2 TYR A  78      13.475  -4.426  -0.655  1.00  0.00           H  
ATOM   1244  HB3 TYR A  78      14.481  -4.513   0.777  1.00  0.00           H  
ATOM   1245  O   TYR A  78      17.306  -5.307   0.509  1.00  0.00           O  
ATOM   1246  CG  TYR A  78      14.082  -6.407  -0.113  1.00  0.00           C  
ATOM   1247  CD1 TYR A  78      13.429  -7.113  -1.145  1.00  0.00           C  
ATOM   1248  HD1 TYR A  78      13.083  -6.600  -2.030  1.00  0.00           H  
ATOM   1249  CD2 TYR A  78      14.490  -7.087   1.051  1.00  0.00           C  
ATOM   1250  HD2 TYR A  78      14.992  -6.541   1.836  1.00  0.00           H  
ATOM   1251  CE1 TYR A  78      13.199  -8.498  -1.021  1.00  0.00           C  
ATOM   1252  HE1 TYR A  78      12.702  -9.045  -1.809  1.00  0.00           H  
ATOM   1253  CE2 TYR A  78      14.224  -8.461   1.193  1.00  0.00           C  
ATOM   1254  HE2 TYR A  78      14.510  -8.989   2.091  1.00  0.00           H  
ATOM   1255  OH  TYR A  78      13.346 -10.500   0.335  1.00  0.00           O  
ATOM   1256  HH  TYR A  78      13.188 -10.976  -0.483  1.00  0.00           H  
ATOM   1257  CZ  TYR A  78      13.586  -9.175   0.155  1.00  0.00           C  
ATOM   1258  N   HIS A  79      17.283  -6.293  -1.487  1.00  0.00           N  
ATOM   1259  H   HIS A  79      16.807  -6.385  -2.373  1.00  0.00           H  
ATOM   1260  CA  HIS A  79      18.497  -7.077  -1.290  1.00  0.00           C  
ATOM   1261  HA  HIS A  79      18.631  -7.275  -0.227  1.00  0.00           H  
ATOM   1262  C   HIS A  79      19.785  -6.402  -1.755  1.00  0.00           C  
ATOM   1263  CB  HIS A  79      18.310  -8.388  -2.041  1.00  0.00           C  
ATOM   1264  HB2 HIS A  79      17.922  -8.194  -3.041  1.00  0.00           H  
ATOM   1265  HB3 HIS A  79      19.277  -8.868  -2.192  1.00  0.00           H  
ATOM   1266  O   HIS A  79      20.866  -6.895  -1.409  1.00  0.00           O  
ATOM   1267  CG  HIS A  79      17.401  -9.332  -1.316  1.00  0.00           C  
ATOM   1268  CD2 HIS A  79      16.504 -10.177  -1.895  1.00  0.00           C  
ATOM   1269  HD2 HIS A  79      16.261 -10.243  -2.945  1.00  0.00           H  
ATOM   1270  ND1 HIS A  79      17.365  -9.545   0.048  1.00  0.00           N  
ATOM   1271  HD1 HIS A  79      17.544  -8.819   0.726  1.00  0.00           H  
ATOM   1272  CE1 HIS A  79      16.516 -10.561   0.268  1.00  0.00           C  
ATOM   1273  HE1 HIS A  79      16.158 -10.896   1.230  1.00  0.00           H  
ATOM   1274  NE2 HIS A  79      16.028 -11.005  -0.887  1.00  0.00           N  
ATOM   1275  N   PHE A  80      19.650  -5.333  -2.536  1.00  0.00           N  
ATOM   1276  H   PHE A  80      18.720  -4.982  -2.714  1.00  0.00           H  
ATOM   1277  CA  PHE A  80      20.726  -4.655  -3.246  1.00  0.00           C  
ATOM   1278  HA  PHE A  80      21.678  -4.988  -2.831  1.00  0.00           H  
ATOM   1279  C   PHE A  80      20.653  -3.137  -3.041  1.00  0.00           C  
ATOM   1280  CB  PHE A  80      20.688  -5.030  -4.738  1.00  0.00           C  
ATOM   1281  HB2 PHE A  80      21.623  -4.714  -5.202  1.00  0.00           H  
ATOM   1282  HB3 PHE A  80      19.885  -4.468  -5.215  1.00  0.00           H  
ATOM   1283  O   PHE A  80      21.025  -2.392  -3.941  1.00  0.00           O  
ATOM   1284  CG  PHE A  80      20.485  -6.502  -5.028  1.00  0.00           C  
ATOM   1285  CD1 PHE A  80      21.499  -7.434  -4.740  1.00  0.00           C  
ATOM   1286  HD1 PHE A  80      22.436  -7.092  -4.326  1.00  0.00           H  
ATOM   1287  CD2 PHE A  80      19.262  -6.938  -5.564  1.00  0.00           C  
ATOM   1288  HD2 PHE A  80      18.478  -6.226  -5.773  1.00  0.00           H  
ATOM   1289  CE1 PHE A  80      21.278  -8.803  -4.978  1.00  0.00           C  
ATOM   1290  HE1 PHE A  80      22.049  -9.525  -4.755  1.00  0.00           H  
ATOM   1291  CE2 PHE A  80      19.053  -8.299  -5.826  1.00  0.00           C  
ATOM   1292  HE2 PHE A  80      18.118  -8.612  -6.268  1.00  0.00           H  
ATOM   1293  CZ  PHE A  80      20.055  -9.236  -5.518  1.00  0.00           C  
ATOM   1294  HZ  PHE A  80      19.892 -10.286  -5.710  1.00  0.00           H  
ATOM   1295  N   GLU A  81      20.117  -2.686  -1.894  1.00  0.00           N  
ATOM   1296  H   GLU A  81      19.775  -3.361  -1.226  1.00  0.00           H  
ATOM   1297  CA  GLU A  81      19.942  -1.259  -1.569  1.00  0.00           C  
ATOM   1298  HA  GLU A  81      19.219  -0.814  -2.252  1.00  0.00           H  
ATOM   1299  C   GLU A  81      21.267  -0.516  -1.808  1.00  0.00           C  
ATOM   1300  CB  GLU A  81      19.413  -1.085  -0.118  1.00  0.00           C  
ATOM   1301  HB2 GLU A  81      19.435  -0.026   0.138  1.00  0.00           H  
ATOM   1302  HB3 GLU A  81      20.081  -1.615   0.561  1.00  0.00           H  
ATOM   1303  O   GLU A  81      21.342   0.328  -2.689  1.00  0.00           O  
ATOM   1304  CG  GLU A  81      17.965  -1.603   0.084  1.00  0.00           C  
ATOM   1305  HG2 GLU A  81      17.931  -2.641  -0.248  1.00  0.00           H  
ATOM   1306  HG3 GLU A  81      17.302  -1.033  -0.566  1.00  0.00           H  
ATOM   1307  CD  GLU A  81      17.421  -1.554   1.541  1.00  0.00           C  
ATOM   1308  OE1 GLU A  81      16.177  -1.507   1.738  1.00  0.00           O  
ATOM   1309  OE2 GLU A  81      18.201  -1.700   2.510  1.00  0.00           O  
ATOM   1310  N   LYS A  82      22.360  -0.970  -1.183  1.00  0.00           N  
ATOM   1311  H   LYS A  82      22.245  -1.730  -0.528  1.00  0.00           H  
ATOM   1312  CA  LYS A  82      23.687  -0.364  -1.355  1.00  0.00           C  
ATOM   1313  HA  LYS A  82      23.622   0.677  -1.037  1.00  0.00           H  
ATOM   1314  C   LYS A  82      24.161  -0.320  -2.814  1.00  0.00           C  
ATOM   1315  CB  LYS A  82      24.693  -1.110  -0.472  1.00  0.00           C  
ATOM   1316  HB2 LYS A  82      24.349  -1.090   0.562  1.00  0.00           H  
ATOM   1317  HB3 LYS A  82      24.776  -2.145  -0.805  1.00  0.00           H  
ATOM   1318  O   LYS A  82      24.665   0.700  -3.265  1.00  0.00           O  
ATOM   1319  CG  LYS A  82      26.058  -0.425  -0.564  1.00  0.00           C  
ATOM   1320  HG2 LYS A  82      25.962   0.609  -0.233  1.00  0.00           H  
ATOM   1321  HG3 LYS A  82      26.401  -0.430  -1.598  1.00  0.00           H  
ATOM   1322  CD  LYS A  82      27.116  -1.131   0.271  1.00  0.00           C  
ATOM   1323  HD2 LYS A  82      27.205  -2.167  -0.057  1.00  0.00           H  
ATOM   1324  HD3 LYS A  82      26.853  -1.079   1.327  1.00  0.00           H  
ATOM   1325  CE  LYS A  82      28.402  -0.361  -0.015  1.00  0.00           C  
ATOM   1326  HE2 LYS A  82      28.271   0.671   0.313  1.00  0.00           H  
ATOM   1327  HE3 LYS A  82      28.545  -0.314  -1.094  1.00  0.00           H  
ATOM   1328  NZ  LYS A  82      29.565  -0.987   0.643  1.00  0.00           N  
ATOM   1329  HZ1 LYS A  82      30.381  -0.443   0.404  1.00  0.00           H  
ATOM   1330  HZ2 LYS A  82      29.671  -1.928   0.291  1.00  0.00           H  
ATOM   1331  HZ3 LYS A  82      29.427  -0.985   1.643  1.00  0.00           H  
ATOM   1332  N   GLU A  83      24.057  -1.427  -3.546  1.00  0.00           N  
ATOM   1333  H   GLU A  83      23.645  -2.252  -3.134  1.00  0.00           H  
ATOM   1334  CA  GLU A  83      24.522  -1.493  -4.934  1.00  0.00           C  
ATOM   1335  HA  GLU A  83      25.552  -1.138  -4.978  1.00  0.00           H  
ATOM   1336  C   GLU A  83      23.704  -0.584  -5.865  1.00  0.00           C  
ATOM   1337  CB  GLU A  83      24.465  -2.941  -5.454  1.00  0.00           C  
ATOM   1338  HB2 GLU A  83      24.756  -2.917  -6.504  1.00  0.00           H  
ATOM   1339  HB3 GLU A  83      23.440  -3.310  -5.418  1.00  0.00           H  
ATOM   1340  O   GLU A  83      24.242  -0.067  -6.846  1.00  0.00           O  
ATOM   1341  CG  GLU A  83      25.406  -3.943  -4.755  1.00  0.00           C  
ATOM   1342  HG2 GLU A  83      25.579  -4.757  -5.459  1.00  0.00           H  
ATOM   1343  HG3 GLU A  83      26.367  -3.463  -4.573  1.00  0.00           H  
ATOM   1344  CD  GLU A  83      24.883  -4.574  -3.448  1.00  0.00           C  
ATOM   1345  OE1 GLU A  83      25.494  -5.572  -2.993  1.00  0.00           O  
ATOM   1346  OE2 GLU A  83      23.859  -4.125  -2.893  1.00  0.00           O  
ATOM   1347  N   ILE A  84      22.411  -0.405  -5.579  1.00  0.00           N  
ATOM   1348  H   ILE A  84      22.048  -0.829  -4.737  1.00  0.00           H  
ATOM   1349  CA  ILE A  84      21.534   0.521  -6.301  1.00  0.00           C  
ATOM   1350  HA  ILE A  84      21.702   0.404  -7.371  1.00  0.00           H  
ATOM   1351  C   ILE A  84      21.905   1.964  -5.957  1.00  0.00           C  
ATOM   1352  CB  ILE A  84      20.049   0.205  -6.004  1.00  0.00           C  
ATOM   1353  HB  ILE A  84      19.914   0.130  -4.925  1.00  0.00           H  
ATOM   1354  O   ILE A  84      22.074   2.758  -6.882  1.00  0.00           O  
ATOM   1355  CG1 ILE A  84      19.668  -1.146  -6.655  1.00  0.00           C  
ATOM   1356 HG12 ILE A  84      20.427  -1.890  -6.413  1.00  0.00           H  
ATOM   1357 HG13 ILE A  84      19.651  -1.031  -7.739  1.00  0.00           H  
ATOM   1358  CG2 ILE A  84      19.123   1.321  -6.527  1.00  0.00           C  
ATOM   1359 HG21 ILE A  84      19.319   2.244  -5.982  1.00  0.00           H  
ATOM   1360 HG22 ILE A  84      18.077   1.069  -6.354  1.00  0.00           H  
ATOM   1361 HG23 ILE A  84      19.296   1.491  -7.590  1.00  0.00           H  
ATOM   1362  CD1 ILE A  84      18.320  -1.712  -6.195  1.00  0.00           C  
ATOM   1363 HD11 ILE A  84      17.500  -1.084  -6.541  1.00  0.00           H  
ATOM   1364 HD12 ILE A  84      18.300  -1.779  -5.107  1.00  0.00           H  
ATOM   1365 HD13 ILE A  84      18.192  -2.711  -6.612  1.00  0.00           H  
ATOM   1366  N   ASP A  85      22.078   2.273  -4.672  1.00  0.00           N  
ATOM   1367  H   ASP A  85      21.829   1.592  -3.969  1.00  0.00           H  
ATOM   1368  CA  ASP A  85      22.444   3.602  -4.177  1.00  0.00           C  
ATOM   1369  HA  ASP A  85      21.668   4.315  -4.458  1.00  0.00           H  
ATOM   1370  C   ASP A  85      23.764   4.062  -4.823  1.00  0.00           C  
ATOM   1371  CB  ASP A  85      22.546   3.590  -2.635  1.00  0.00           C  
ATOM   1372  HB2 ASP A  85      23.333   2.897  -2.339  1.00  0.00           H  
ATOM   1373  HB3 ASP A  85      22.847   4.585  -2.310  1.00  0.00           H  
ATOM   1374  O   ASP A  85      23.790   5.061  -5.544  1.00  0.00           O  
ATOM   1375  CG  ASP A  85      21.259   3.210  -1.877  1.00  0.00           C  
ATOM   1376  OD1 ASP A  85      20.199   3.008  -2.514  1.00  0.00           O  
ATOM   1377  OD2 ASP A  85      21.343   3.068  -0.633  1.00  0.00           O  
ATOM   1378  N   ASP A  86      24.826   3.250  -4.706  1.00  0.00           N  
ATOM   1379  H   ASP A  86      24.731   2.451  -4.096  1.00  0.00           H  
ATOM   1380  CA  ASP A  86      26.151   3.527  -5.284  1.00  0.00           C  
ATOM   1381  HA  ASP A  86      26.566   4.418  -4.813  1.00  0.00           H  
ATOM   1382  C   ASP A  86      26.066   3.778  -6.810  1.00  0.00           C  
ATOM   1383  CB  ASP A  86      27.099   2.325  -5.032  1.00  0.00           C  
ATOM   1384  HB2 ASP A  86      26.605   1.415  -5.374  1.00  0.00           H  
ATOM   1385  HB3 ASP A  86      27.980   2.461  -5.659  1.00  0.00           H  
ATOM   1386  O   ASP A  86      26.768   4.627  -7.375  1.00  0.00           O  
ATOM   1387  CG  ASP A  86      27.611   2.099  -3.591  1.00  0.00           C  
ATOM   1388  OD1 ASP A  86      27.563   3.025  -2.758  1.00  0.00           O  
ATOM   1389  OD2 ASP A  86      28.178   1.002  -3.331  1.00  0.00           O  
ATOM   1390  N   ALA A  87      25.209   3.028  -7.513  1.00  0.00           N  
ATOM   1391  H   ALA A  87      24.616   2.391  -7.001  1.00  0.00           H  
ATOM   1392  CA  ALA A  87      25.046   3.153  -8.958  1.00  0.00           C  
ATOM   1393  HA  ALA A  87      26.036   3.231  -9.406  1.00  0.00           H  
ATOM   1394  C   ALA A  87      24.271   4.417  -9.361  1.00  0.00           C  
ATOM   1395  CB  ALA A  87      24.377   1.884  -9.496  1.00  0.00           C  
ATOM   1396  HB1 ALA A  87      23.396   1.762  -9.037  1.00  0.00           H  
ATOM   1397  HB2 ALA A  87      24.266   1.959 -10.578  1.00  0.00           H  
ATOM   1398  HB3 ALA A  87      24.990   1.016  -9.251  1.00  0.00           H  
ATOM   1399  O   ALA A  87      24.653   5.079 -10.332  1.00  0.00           O  
ATOM   1400  N   LEU A  88      23.190   4.749  -8.653  1.00  0.00           N  
ATOM   1401  H   LEU A  88      22.965   4.205  -7.832  1.00  0.00           H  
ATOM   1402  CA  LEU A  88      22.360   5.916  -8.953  1.00  0.00           C  
ATOM   1403  HA  LEU A  88      22.222   5.980 -10.032  1.00  0.00           H  
ATOM   1404  C   LEU A  88      23.050   7.221  -8.554  1.00  0.00           C  
ATOM   1405  CB  LEU A  88      20.981   5.774  -8.288  1.00  0.00           C  
ATOM   1406  HB2 LEU A  88      20.453   6.723  -8.380  1.00  0.00           H  
ATOM   1407  HB3 LEU A  88      21.125   5.581  -7.225  1.00  0.00           H  
ATOM   1408  O   LEU A  88      22.988   8.174  -9.328  1.00  0.00           O  
ATOM   1409  CG  LEU A  88      20.094   4.665  -8.885  1.00  0.00           C  
ATOM   1410  HG  LEU A  88      20.579   3.696  -8.766  1.00  0.00           H  
ATOM   1411  CD1 LEU A  88      18.754   4.629  -8.154  1.00  0.00           C  
ATOM   1412 HD11 LEU A  88      18.156   3.789  -8.506  1.00  0.00           H  
ATOM   1413 HD12 LEU A  88      18.934   4.508  -7.086  1.00  0.00           H  
ATOM   1414 HD13 LEU A  88      18.215   5.561  -8.325  1.00  0.00           H  
ATOM   1415  CD2 LEU A  88      19.790   4.871 -10.376  1.00  0.00           C  
ATOM   1416 HD21 LEU A  88      19.077   4.117 -10.711  1.00  0.00           H  
ATOM   1417 HD22 LEU A  88      19.371   5.864 -10.534  1.00  0.00           H  
ATOM   1418 HD23 LEU A  88      20.704   4.760 -10.959  1.00  0.00           H  
ATOM   1419  N   GLU A  89      23.782   7.255  -7.438  1.00  0.00           N  
ATOM   1420  H   GLU A  89      23.760   6.467  -6.807  1.00  0.00           H  
ATOM   1421  CA  GLU A  89      24.618   8.404  -7.065  1.00  0.00           C  
ATOM   1422  HA  GLU A  89      23.996   9.292  -6.949  1.00  0.00           H  
ATOM   1423  C   GLU A  89      25.660   8.707  -8.147  1.00  0.00           C  
ATOM   1424  CB  GLU A  89      25.341   8.137  -5.739  1.00  0.00           C  
ATOM   1425  HB2 GLU A  89      25.810   7.154  -5.772  1.00  0.00           H  
ATOM   1426  HB3 GLU A  89      26.125   8.887  -5.634  1.00  0.00           H  
ATOM   1427  O   GLU A  89      25.797   9.847  -8.601  1.00  0.00           O  
ATOM   1428  CG  GLU A  89      24.419   8.240  -4.515  1.00  0.00           C  
ATOM   1429  HG2 GLU A  89      23.652   7.467  -4.566  1.00  0.00           H  
ATOM   1430  HG3 GLU A  89      23.916   9.207  -4.550  1.00  0.00           H  
ATOM   1431  CD  GLU A  89      25.189   8.127  -3.186  1.00  0.00           C  
ATOM   1432  OE1 GLU A  89      24.557   8.371  -2.134  1.00  0.00           O  
ATOM   1433  OE2 GLU A  89      26.422   7.890  -3.221  1.00  0.00           O  
ATOM   1434  N   LYS A  90      26.347   7.670  -8.645  1.00  0.00           N  
ATOM   1435  H   LYS A  90      26.211   6.769  -8.210  1.00  0.00           H  
ATOM   1436  CA  LYS A  90      27.326   7.819  -9.728  1.00  0.00           C  
ATOM   1437  HA  LYS A  90      28.073   8.544  -9.406  1.00  0.00           H  
ATOM   1438  C   LYS A  90      26.696   8.384 -11.004  1.00  0.00           C  
ATOM   1439  CB  LYS A  90      28.007   6.467  -9.964  1.00  0.00           C  
ATOM   1440  HB2 LYS A  90      27.266   5.741 -10.299  1.00  0.00           H  
ATOM   1441  HB3 LYS A  90      28.423   6.120  -9.018  1.00  0.00           H  
ATOM   1442  O   LYS A  90      27.274   9.278 -11.618  1.00  0.00           O  
ATOM   1443  CG  LYS A  90      29.136   6.565 -10.998  1.00  0.00           C  
ATOM   1444  HG2 LYS A  90      28.730   6.870 -11.963  1.00  0.00           H  
ATOM   1445  HG3 LYS A  90      29.867   7.303 -10.667  1.00  0.00           H  
ATOM   1446  CD  LYS A  90      29.816   5.204 -11.153  1.00  0.00           C  
ATOM   1447  HD2 LYS A  90      30.214   4.897 -10.185  1.00  0.00           H  
ATOM   1448  HD3 LYS A  90      29.076   4.473 -11.479  1.00  0.00           H  
ATOM   1449  CE  LYS A  90      30.950   5.290 -12.177  1.00  0.00           C  
ATOM   1450  HE2 LYS A  90      30.533   5.606 -13.133  1.00  0.00           H  
ATOM   1451  HE3 LYS A  90      31.649   6.059 -11.850  1.00  0.00           H  
ATOM   1452  NZ  LYS A  90      31.641   3.982 -12.308  1.00  0.00           N  
ATOM   1453  HZ1 LYS A  90      32.398   4.035 -12.975  1.00  0.00           H  
ATOM   1454  HZ2 LYS A  90      32.017   3.694 -11.416  1.00  0.00           H  
ATOM   1455  HZ3 LYS A  90      30.996   3.264 -12.605  1.00  0.00           H  
ATOM   1456  N   ILE A  91      25.524   7.882 -11.401  1.00  0.00           N  
ATOM   1457  H   ILE A  91      25.101   7.169 -10.824  1.00  0.00           H  
ATOM   1458  CA  ILE A  91      24.799   8.361 -12.592  1.00  0.00           C  
ATOM   1459  HA  ILE A  91      25.495   8.413 -13.429  1.00  0.00           H  
ATOM   1460  C   ILE A  91      24.275   9.790 -12.388  1.00  0.00           C  
ATOM   1461  CB  ILE A  91      23.666   7.371 -12.959  1.00  0.00           C  
ATOM   1462  HB  ILE A  91      23.077   7.174 -12.063  1.00  0.00           H  
ATOM   1463  O   ILE A  91      24.276  10.577 -13.331  1.00  0.00           O  
ATOM   1464  CG1 ILE A  91      24.275   6.040 -13.463  1.00  0.00           C  
ATOM   1465 HG12 ILE A  91      25.051   5.710 -12.772  1.00  0.00           H  
ATOM   1466 HG13 ILE A  91      24.752   6.204 -14.429  1.00  0.00           H  
ATOM   1467  CG2 ILE A  91      22.727   7.951 -14.034  1.00  0.00           C  
ATOM   1468 HG21 ILE A  91      23.299   8.248 -14.913  1.00  0.00           H  
ATOM   1469 HG22 ILE A  91      21.963   7.226 -14.316  1.00  0.00           H  
ATOM   1470 HG23 ILE A  91      22.203   8.824 -13.646  1.00  0.00           H  
ATOM   1471  CD1 ILE A  91      23.263   4.895 -13.594  1.00  0.00           C  
ATOM   1472 HD11 ILE A  91      22.606   5.070 -14.446  1.00  0.00           H  
ATOM   1473 HD12 ILE A  91      23.799   3.960 -13.763  1.00  0.00           H  
ATOM   1474 HD13 ILE A  91      22.676   4.805 -12.680  1.00  0.00           H  
ATOM   1475  N   GLY A  92      23.850  10.141 -11.172  1.00  0.00           N  
ATOM   1476  H   GLY A  92      23.829   9.442 -10.443  1.00  0.00           H  
ATOM   1477  CA  GLY A  92      23.403  11.490 -10.832  1.00  0.00           C  
ATOM   1478  HA2 GLY A  92      22.601  11.791 -11.507  1.00  0.00           H  
ATOM   1479  HA3 GLY A  92      23.022  11.480  -9.811  1.00  0.00           H  
ATOM   1480  C   GLY A  92      24.524  12.530 -10.909  1.00  0.00           C  
ATOM   1481  O   GLY A  92      24.282  13.659 -11.332  1.00  0.00           O  
ATOM   1482  N   HIS A  93      25.752  12.152 -10.541  1.00  0.00           N  
ATOM   1483  H   HIS A  93      25.862  11.240 -10.119  1.00  0.00           H  
ATOM   1484  CA  HIS A  93      26.926  13.027 -10.619  1.00  0.00           C  
ATOM   1485  HA  HIS A  93      26.634  14.030 -10.308  1.00  0.00           H  
ATOM   1486  C   HIS A  93      27.502  13.176 -12.029  1.00  0.00           C  
ATOM   1487  CB  HIS A  93      28.007  12.510  -9.663  1.00  0.00           C  
ATOM   1488  HB2 HIS A  93      28.149  11.440  -9.814  1.00  0.00           H  
ATOM   1489  HB3 HIS A  93      28.948  13.010  -9.890  1.00  0.00           H  
ATOM   1490  O   HIS A  93      27.993  14.254 -12.365  1.00  0.00           O  
ATOM   1491  CG  HIS A  93      27.688  12.780  -8.218  1.00  0.00           C  
ATOM   1492  CD2 HIS A  93      27.771  11.898  -7.175  1.00  0.00           C  
ATOM   1493  HD2 HIS A  93      28.053  10.857  -7.238  1.00  0.00           H  
ATOM   1494  ND1 HIS A  93      27.269  13.985  -7.700  1.00  0.00           N  
ATOM   1495  HD1 HIS A  93      27.040  14.811  -8.234  1.00  0.00           H  
ATOM   1496  CE1 HIS A  93      27.101  13.831  -6.378  1.00  0.00           C  
ATOM   1497  HE1 HIS A  93      26.744  14.591  -5.698  1.00  0.00           H  
ATOM   1498  NE2 HIS A  93      27.422  12.586  -6.010  1.00  0.00           N  
ATOM   1499  N   ASP A  94      27.443  12.121 -12.842  1.00  0.00           N  
ATOM   1500  H   ASP A  94      27.060  11.258 -12.484  1.00  0.00           H  
ATOM   1501  CA  ASP A  94      27.923  12.122 -14.226  1.00  0.00           C  
ATOM   1502  HA  ASP A  94      28.125  13.146 -14.540  1.00  0.00           H  
ATOM   1503  C   ASP A  94      26.839  11.563 -15.167  1.00  0.00           C  
ATOM   1504  CB  ASP A  94      29.261  11.366 -14.294  1.00  0.00           C  
ATOM   1505  HB2 ASP A  94      29.095  10.311 -14.074  1.00  0.00           H  
ATOM   1506  HB3 ASP A  94      29.923  11.763 -13.526  1.00  0.00           H  
ATOM   1507  O   ASP A  94      26.875  10.382 -15.543  1.00  0.00           O  
ATOM   1508  CG  ASP A  94      29.977  11.503 -15.645  1.00  0.00           C  
ATOM   1509  OD1 ASP A  94      29.616  12.406 -16.434  1.00  0.00           O  
ATOM   1510  OD2 ASP A  94      30.939  10.725 -15.858  1.00  0.00           O  
ATOM   1511  N   PRO A  95      25.825  12.384 -15.518  1.00  0.00           N  
ATOM   1512  CA  PRO A  95      24.767  11.971 -16.425  1.00  0.00           C  
ATOM   1513  HA  PRO A  95      24.278  11.091 -16.008  1.00  0.00           H  
ATOM   1514  C   PRO A  95      25.370  11.645 -17.791  1.00  0.00           C  
ATOM   1515  CB  PRO A  95      23.759  13.126 -16.485  1.00  0.00           C  
ATOM   1516  HB2 PRO A  95      22.732  12.760 -16.471  1.00  0.00           H  
ATOM   1517  HB3 PRO A  95      23.928  13.742 -17.369  1.00  0.00           H  
ATOM   1518  O   PRO A  95      25.896  12.509 -18.492  1.00  0.00           O  
ATOM   1519  CG  PRO A  95      24.075  13.950 -15.240  1.00  0.00           C  
ATOM   1520  HG2 PRO A  95      23.539  13.538 -14.385  1.00  0.00           H  
ATOM   1521  HG3 PRO A  95      23.832  15.004 -15.374  1.00  0.00           H  
ATOM   1522  CD  PRO A  95      25.571  13.734 -15.045  1.00  0.00           C  
ATOM   1523  HD2 PRO A  95      25.817  13.858 -13.990  1.00  0.00           H  
ATOM   1524  HD3 PRO A  95      26.136  14.442 -15.652  1.00  0.00           H  
ATOM   1525  N   PHE A  96      25.295  10.375 -18.170  1.00  0.00           N  
ATOM   1526  H   PHE A  96      24.902   9.713 -17.516  1.00  0.00           H  
ATOM   1527  CA  PHE A  96      25.906   9.882 -19.395  1.00  0.00           C  
ATOM   1528  HA  PHE A  96      26.934  10.246 -19.406  1.00  0.00           H  
ATOM   1529  C   PHE A  96      25.214  10.438 -20.654  1.00  0.00           C  
ATOM   1530  CB  PHE A  96      25.958   8.352 -19.356  1.00  0.00           C  
ATOM   1531  HB2 PHE A  96      26.472   7.992 -20.247  1.00  0.00           H  
ATOM   1532  HB3 PHE A  96      26.548   8.045 -18.492  1.00  0.00           H  
ATOM   1533  O   PHE A  96      24.012  10.703 -20.681  1.00  0.00           O  
ATOM   1534  CG  PHE A  96      24.592   7.708 -19.270  1.00  0.00           C  
ATOM   1535  CD1 PHE A  96      23.963   7.533 -18.023  1.00  0.00           C  
ATOM   1536  HD1 PHE A  96      24.464   7.830 -17.114  1.00  0.00           H  
ATOM   1537  CD2 PHE A  96      23.934   7.326 -20.449  1.00  0.00           C  
ATOM   1538  HD2 PHE A  96      24.411   7.479 -21.406  1.00  0.00           H  
ATOM   1539  CE1 PHE A  96      22.666   7.001 -17.961  1.00  0.00           C  
ATOM   1540  HE1 PHE A  96      22.175   6.911 -17.003  1.00  0.00           H  
ATOM   1541  CE2 PHE A  96      22.643   6.786 -20.386  1.00  0.00           C  
ATOM   1542  HE2 PHE A  96      22.134   6.523 -21.301  1.00  0.00           H  
ATOM   1543  CZ  PHE A  96      22.000   6.645 -19.147  1.00  0.00           C  
ATOM   1544  HZ  PHE A  96      20.977   6.299 -19.120  1.00  0.00           H  
ATOM   1545  N   ASP A  97      25.999  10.585 -21.721  1.00  0.00           N  
ATOM   1546  H   ASP A  97      26.974  10.349 -21.602  1.00  0.00           H  
ATOM   1547  CA  ASP A  97      25.677  11.355 -22.932  1.00  0.00           C  
ATOM   1548  HA  ASP A  97      25.166  12.259 -22.603  1.00  0.00           H  
ATOM   1549  C   ASP A  97      24.725  10.652 -23.925  1.00  0.00           C  
ATOM   1550  CB  ASP A  97      27.013  11.769 -23.593  1.00  0.00           C  
ATOM   1551  HB2 ASP A  97      27.724  12.026 -22.808  1.00  0.00           H  
ATOM   1552  HB3 ASP A  97      27.422  10.921 -24.141  1.00  0.00           H  
ATOM   1553  O   ASP A  97      24.811  10.876 -25.130  1.00  0.00           O  
ATOM   1554  CG  ASP A  97      26.916  12.985 -24.521  1.00  0.00           C  
ATOM   1555  OD1 ASP A  97      25.952  13.765 -24.380  1.00  0.00           O  
ATOM   1556  OD2 ASP A  97      27.877  13.266 -25.266  1.00  0.00           O  
ATOM   1557  N   ASP A  98      23.819   9.779 -23.464  1.00  0.00           N  
ATOM   1558  H   ASP A  98      23.701   9.706 -22.463  1.00  0.00           H  
ATOM   1559  CA  ASP A  98      22.845   9.113 -24.351  1.00  0.00           C  
ATOM   1560  HA  ASP A  98      23.340   8.956 -25.309  1.00  0.00           H  
ATOM   1561  C   ASP A  98      21.660  10.049 -24.619  1.00  0.00           C  
ATOM   1562  CB  ASP A  98      22.461   7.720 -23.828  1.00  0.00           C  
ATOM   1563  HB2 ASP A  98      23.322   7.309 -23.301  1.00  0.00           H  
ATOM   1564  HB3 ASP A  98      21.634   7.795 -23.122  1.00  0.00           H  
ATOM   1565  O   ASP A  98      20.536   9.877 -24.140  1.00  0.00           O  
ATOM   1566  CG  ASP A  98      22.119   6.718 -24.937  1.00  0.00           C  
ATOM   1567  OD1 ASP A  98      22.016   7.133 -26.113  1.00  0.00           O  
ATOM   1568  OD2 ASP A  98      22.073   5.511 -24.593  1.00  0.00           O  
ATOM   1569  N   LYS A  99      21.974  11.168 -25.279  1.00  0.00           N  
ATOM   1570  H   LYS A  99      22.932  11.252 -25.590  1.00  0.00           H  
ATOM   1571  CA  LYS A  99      21.107  12.342 -25.314  1.00  0.00           C  
ATOM   1572  HA  LYS A  99      20.727  12.467 -24.300  1.00  0.00           H  
ATOM   1573  C   LYS A  99      19.874  12.171 -26.194  1.00  0.00           C  
ATOM   1574  CB  LYS A  99      21.909  13.595 -25.704  1.00  0.00           C  
ATOM   1575  HB2 LYS A  99      21.222  14.370 -26.043  1.00  0.00           H  
ATOM   1576  HB3 LYS A  99      22.579  13.356 -26.530  1.00  0.00           H  
ATOM   1577  O   LYS A  99      18.927  12.911 -25.958  1.00  0.00           O  
ATOM   1578  CG  LYS A  99      22.707  14.144 -24.513  1.00  0.00           C  
ATOM   1579  HG2 LYS A  99      23.387  13.375 -24.147  1.00  0.00           H  
ATOM   1580  HG3 LYS A  99      22.017  14.410 -23.712  1.00  0.00           H  
ATOM   1581  CD  LYS A  99      23.502  15.390 -24.924  1.00  0.00           C  
ATOM   1582  HD2 LYS A  99      22.829  16.152 -25.317  1.00  0.00           H  
ATOM   1583  HD3 LYS A  99      24.190  15.096 -25.716  1.00  0.00           H  
ATOM   1584  CE  LYS A  99      24.276  15.955 -23.723  1.00  0.00           C  
ATOM   1585  HE2 LYS A  99      23.716  16.775 -23.273  1.00  0.00           H  
ATOM   1586  HE3 LYS A  99      24.375  15.155 -22.988  1.00  0.00           H  
ATOM   1587  NZ  LYS A  99      25.635  16.373 -24.123  1.00  0.00           N  
ATOM   1588  HZ1 LYS A  99      26.177  16.695 -23.334  1.00  0.00           H  
ATOM   1589  HZ2 LYS A  99      25.630  17.025 -24.894  1.00  0.00           H  
ATOM   1590  HZ3 LYS A  99      26.074  15.519 -24.436  1.00  0.00           H  
ATOM   1591  N   ASP A 100      19.824  11.226 -27.120  1.00  0.00           N  
ATOM   1592  H   ASP A 100      20.625  10.624 -27.248  1.00  0.00           H  
ATOM   1593  CA  ASP A 100      18.755  11.212 -28.129  1.00  0.00           C  
ATOM   1594  HA  ASP A 100      18.165  12.124 -28.041  1.00  0.00           H  
ATOM   1595  C   ASP A 100      17.725  10.083 -27.950  1.00  0.00           C  
ATOM   1596  CB  ASP A 100      19.385  11.273 -29.526  1.00  0.00           C  
ATOM   1597  HB2 ASP A 100      18.595  11.235 -30.276  1.00  0.00           H  
ATOM   1598  HB3 ASP A 100      20.027  10.403 -29.666  1.00  0.00           H  
ATOM   1599  O   ASP A 100      16.730  10.046 -28.672  1.00  0.00           O  
ATOM   1600  CG  ASP A 100      20.195  12.562 -29.749  1.00  0.00           C  
ATOM   1601  OD1 ASP A 100      19.798  13.624 -29.212  1.00  0.00           O  
ATOM   1602  OD2 ASP A 100      21.211  12.481 -30.473  1.00  0.00           O  
ATOM   1603  N   ASP A 101      17.905   9.199 -26.964  1.00  0.00           N  
ATOM   1604  H   ASP A 101      18.729   9.278 -26.384  1.00  0.00           H  
ATOM   1605  CA  ASP A 101      16.979   8.098 -26.678  1.00  0.00           C  
ATOM   1606  HA  ASP A 101      16.423   7.862 -27.585  1.00  0.00           H  
ATOM   1607  C   ASP A 101      15.953   8.498 -25.595  1.00  0.00           C  
ATOM   1608  CB  ASP A 101      17.793   6.838 -26.335  1.00  0.00           C  
ATOM   1609  HB2 ASP A 101      18.354   7.011 -25.417  1.00  0.00           H  
ATOM   1610  HB3 ASP A 101      18.511   6.662 -27.136  1.00  0.00           H  
ATOM   1611  O   ASP A 101      16.290   8.695 -24.421  1.00  0.00           O  
ATOM   1612  CG  ASP A 101      16.927   5.586 -26.168  1.00  0.00           C  
ATOM   1613  OD1 ASP A 101      15.864   5.699 -25.519  1.00  0.00           O  
ATOM   1614  OD2 ASP A 101      17.347   4.496 -26.616  1.00  0.00           O  
ATOM   1615  N   LEU A 102      14.676   8.620 -25.987  1.00  0.00           N  
ATOM   1616  H   LEU A 102      14.450   8.405 -26.947  1.00  0.00           H  
ATOM   1617  CA  LEU A 102      13.587   8.996 -25.078  1.00  0.00           C  
ATOM   1618  HA  LEU A 102      13.850   9.943 -24.607  1.00  0.00           H  
ATOM   1619  C   LEU A 102      13.397   7.973 -23.954  1.00  0.00           C  
ATOM   1620  CB  LEU A 102      12.283   9.183 -25.882  1.00  0.00           C  
ATOM   1621  HB2 LEU A 102      12.074   8.254 -26.414  1.00  0.00           H  
ATOM   1622  HB3 LEU A 102      12.432   9.967 -26.624  1.00  0.00           H  
ATOM   1623  O   LEU A 102      13.147   8.371 -22.812  1.00  0.00           O  
ATOM   1624  CG  LEU A 102      11.053   9.535 -25.016  1.00  0.00           C  
ATOM   1625  HG  LEU A 102      10.914   8.770 -24.252  1.00  0.00           H  
ATOM   1626  CD1 LEU A 102      11.206  10.895 -24.331  1.00  0.00           C  
ATOM   1627 HD11 LEU A 102      11.378  11.670 -25.078  1.00  0.00           H  
ATOM   1628 HD12 LEU A 102      12.042  10.874 -23.633  1.00  0.00           H  
ATOM   1629 HD13 LEU A 102      10.303  11.131 -23.768  1.00  0.00           H  
ATOM   1630  CD2 LEU A 102       9.777   9.569 -25.857  1.00  0.00           C  
ATOM   1631 HD21 LEU A 102       9.786  10.442 -26.509  1.00  0.00           H  
ATOM   1632 HD22 LEU A 102       8.912   9.623 -25.197  1.00  0.00           H  
ATOM   1633 HD23 LEU A 102       9.707   8.666 -26.463  1.00  0.00           H  
ATOM   1634  N   TYR A 103      13.521   6.678 -24.247  1.00  0.00           N  
ATOM   1635  H   TYR A 103      13.904   6.425 -25.146  1.00  0.00           H  
ATOM   1636  CA  TYR A 103      13.385   5.621 -23.251  1.00  0.00           C  
ATOM   1637  HA  TYR A 103      12.430   5.738 -22.738  1.00  0.00           H  
ATOM   1638  C   TYR A 103      14.474   5.740 -22.183  1.00  0.00           C  
ATOM   1639  CB  TYR A 103      13.395   4.246 -23.941  1.00  0.00           C  
ATOM   1640  HB2 TYR A 103      14.218   4.186 -24.653  1.00  0.00           H  
ATOM   1641  HB3 TYR A 103      12.477   4.127 -24.517  1.00  0.00           H  
ATOM   1642  O   TYR A 103      14.162   5.769 -20.992  1.00  0.00           O  
ATOM   1643  CG  TYR A 103      13.524   3.086 -22.978  1.00  0.00           C  
ATOM   1644  CD1 TYR A 103      14.761   2.438 -22.818  1.00  0.00           C  
ATOM   1645  HD1 TYR A 103      15.601   2.759 -23.417  1.00  0.00           H  
ATOM   1646  CD2 TYR A 103      12.416   2.686 -22.214  1.00  0.00           C  
ATOM   1647  HD2 TYR A 103      11.473   3.192 -22.357  1.00  0.00           H  
ATOM   1648  CE1 TYR A 103      14.889   1.396 -21.881  1.00  0.00           C  
ATOM   1649  HE1 TYR A 103      15.841   0.908 -21.729  1.00  0.00           H  
ATOM   1650  CE2 TYR A 103      12.533   1.639 -21.281  1.00  0.00           C  
ATOM   1651  HE2 TYR A 103      11.680   1.349 -20.684  1.00  0.00           H  
ATOM   1652  OH  TYR A 103      13.910  -0.025 -20.226  1.00  0.00           O  
ATOM   1653  HH  TYR A 103      13.130  -0.148 -19.681  1.00  0.00           H  
ATOM   1654  CZ  TYR A 103      13.776   0.995 -21.113  1.00  0.00           C  
ATOM   1655  N   ILE A 104      15.737   5.882 -22.587  1.00  0.00           N  
ATOM   1656  H   ILE A 104      15.912   5.894 -23.581  1.00  0.00           H  
ATOM   1657  CA  ILE A 104      16.861   5.954 -21.644  1.00  0.00           C  
ATOM   1658  HA  ILE A 104      16.753   5.143 -20.924  1.00  0.00           H  
ATOM   1659  C   ILE A 104      16.831   7.232 -20.811  1.00  0.00           C  
ATOM   1660  CB  ILE A 104      18.199   5.785 -22.387  1.00  0.00           C  
ATOM   1661  HB  ILE A 104      18.279   6.567 -23.142  1.00  0.00           H  
ATOM   1662  O   ILE A 104      17.023   7.162 -19.594  1.00  0.00           O  
ATOM   1663  CG1 ILE A 104      18.286   4.423 -23.101  1.00  0.00           C  
ATOM   1664 HG12 ILE A 104      17.493   4.358 -23.846  1.00  0.00           H  
ATOM   1665 HG13 ILE A 104      19.231   4.363 -23.641  1.00  0.00           H  
ATOM   1666  CG2 ILE A 104      19.395   5.928 -21.437  1.00  0.00           C  
ATOM   1667 HG21 ILE A 104      20.296   5.631 -21.973  1.00  0.00           H  
ATOM   1668 HG22 ILE A 104      19.262   5.304 -20.553  1.00  0.00           H  
ATOM   1669 HG23 ILE A 104      19.505   6.970 -21.135  1.00  0.00           H  
ATOM   1670  CD1 ILE A 104      18.159   3.204 -22.183  1.00  0.00           C  
ATOM   1671 HD11 ILE A 104      17.221   3.220 -21.627  1.00  0.00           H  
ATOM   1672 HD12 ILE A 104      18.992   3.153 -21.482  1.00  0.00           H  
ATOM   1673 HD13 ILE A 104      18.150   2.325 -22.827  1.00  0.00           H  
ATOM   1674  N   VAL A 105      16.541   8.382 -21.425  1.00  0.00           N  
ATOM   1675  H   VAL A 105      16.413   8.376 -22.427  1.00  0.00           H  
ATOM   1676  CA  VAL A 105      16.441   9.657 -20.698  1.00  0.00           C  
ATOM   1677  HA  VAL A 105      17.360   9.806 -20.130  1.00  0.00           H  
ATOM   1678  C   VAL A 105      15.296   9.615 -19.688  1.00  0.00           C  
ATOM   1679  CB  VAL A 105      16.285  10.840 -21.671  1.00  0.00           C  
ATOM   1680  HB  VAL A 105      15.446  10.651 -22.340  1.00  0.00           H  
ATOM   1681  O   VAL A 105      15.490   9.987 -18.530  1.00  0.00           O  
ATOM   1682  CG1 VAL A 105      16.036  12.164 -20.930  1.00  0.00           C  
ATOM   1683 HG11 VAL A 105      16.081  13.006 -21.621  1.00  0.00           H  
ATOM   1684 HG12 VAL A 105      16.785  12.305 -20.150  1.00  0.00           H  
ATOM   1685 HG13 VAL A 105      15.048  12.160 -20.470  1.00  0.00           H  
ATOM   1686  CG2 VAL A 105      17.560  11.025 -22.505  1.00  0.00           C  
ATOM   1687 HG21 VAL A 105      18.387  11.345 -21.872  1.00  0.00           H  
ATOM   1688 HG22 VAL A 105      17.846  10.087 -22.981  1.00  0.00           H  
ATOM   1689 HG23 VAL A 105      17.373  11.745 -23.301  1.00  0.00           H  
ATOM   1690  N   SER A 106      14.129   9.106 -20.089  1.00  0.00           N  
ATOM   1691  H   SER A 106      14.034   8.795 -21.045  1.00  0.00           H  
ATOM   1692  CA  SER A 106      12.970   8.996 -19.197  1.00  0.00           C  
ATOM   1693  HA  SER A 106      12.767   9.972 -18.756  1.00  0.00           H  
ATOM   1694  C   SER A 106      13.219   8.015 -18.053  1.00  0.00           C  
ATOM   1695  CB  SER A 106      11.730   8.554 -19.968  1.00  0.00           C  
ATOM   1696  HB2 SER A 106      11.876   7.544 -20.353  1.00  0.00           H  
ATOM   1697  HB3 SER A 106      10.883   8.564 -19.282  1.00  0.00           H  
ATOM   1698  O   SER A 106      12.872   8.298 -16.907  1.00  0.00           O  
ATOM   1699  OG  SER A 106      11.459   9.419 -21.046  1.00  0.00           O  
ATOM   1700  HG  SER A 106      11.996   9.125 -21.786  1.00  0.00           H  
ATOM   1701  N   LEU A 107      13.855   6.875 -18.340  1.00  0.00           N  
ATOM   1702  H   LEU A 107      14.084   6.674 -19.303  1.00  0.00           H  
ATOM   1703  CA  LEU A 107      14.211   5.880 -17.334  1.00  0.00           C  
ATOM   1704  HA  LEU A 107      13.301   5.608 -16.798  1.00  0.00           H  
ATOM   1705  C   LEU A 107      15.205   6.442 -16.312  1.00  0.00           C  
ATOM   1706  CB  LEU A 107      14.776   4.639 -18.049  1.00  0.00           C  
ATOM   1707  HB2 LEU A 107      15.654   4.931 -18.625  1.00  0.00           H  
ATOM   1708  HB3 LEU A 107      14.026   4.266 -18.747  1.00  0.00           H  
ATOM   1709  O   LEU A 107      15.007   6.282 -15.110  1.00  0.00           O  
ATOM   1710  CG  LEU A 107      15.174   3.503 -17.094  1.00  0.00           C  
ATOM   1711  HG  LEU A 107      15.939   3.852 -16.401  1.00  0.00           H  
ATOM   1712  CD1 LEU A 107      13.967   3.019 -16.306  1.00  0.00           C  
ATOM   1713 HD11 LEU A 107      14.255   2.167 -15.691  1.00  0.00           H  
ATOM   1714 HD12 LEU A 107      13.179   2.712 -16.993  1.00  0.00           H  
ATOM   1715 HD13 LEU A 107      13.614   3.802 -15.635  1.00  0.00           H  
ATOM   1716  CD2 LEU A 107      15.740   2.321 -17.879  1.00  0.00           C  
ATOM   1717 HD21 LEU A 107      14.996   1.961 -18.590  1.00  0.00           H  
ATOM   1718 HD22 LEU A 107      16.632   2.635 -18.421  1.00  0.00           H  
ATOM   1719 HD23 LEU A 107      15.997   1.516 -17.191  1.00  0.00           H  
ATOM   1720  N   CYS A 108      16.246   7.130 -16.787  1.00  0.00           N  
ATOM   1721  H   CYS A 108      16.343   7.221 -17.789  1.00  0.00           H  
ATOM   1722  CA  CYS A 108      17.233   7.791 -15.938  1.00  0.00           C  
ATOM   1723  HA  CYS A 108      17.710   7.053 -15.294  1.00  0.00           H  
ATOM   1724  C   CYS A 108      16.566   8.832 -15.031  1.00  0.00           C  
ATOM   1725  CB  CYS A 108      18.295   8.430 -16.843  1.00  0.00           C  
ATOM   1726  HB2 CYS A 108      17.853   9.249 -17.410  1.00  0.00           H  
ATOM   1727  HB3 CYS A 108      18.675   7.691 -17.548  1.00  0.00           H  
ATOM   1728  O   CYS A 108      16.722   8.776 -13.812  1.00  0.00           O  
ATOM   1729  SG  CYS A 108      19.661   9.053 -15.826  1.00  0.00           S  
ATOM   1730  HG  CYS A 108      20.383   9.593 -16.811  1.00  0.00           H  
ATOM   1731  N   PHE A 109      15.753   9.722 -15.613  1.00  0.00           N  
ATOM   1732  H   PHE A 109      15.652   9.706 -16.618  1.00  0.00           H  
ATOM   1733  CA  PHE A 109      15.009  10.732 -14.863  1.00  0.00           C  
ATOM   1734  HA  PHE A 109      15.719  11.403 -14.380  1.00  0.00           H  
ATOM   1735  C   PHE A 109      14.153  10.097 -13.764  1.00  0.00           C  
ATOM   1736  CB  PHE A 109      14.136  11.548 -15.825  1.00  0.00           C  
ATOM   1737  HB2 PHE A 109      14.777  12.019 -16.570  1.00  0.00           H  
ATOM   1738  HB3 PHE A 109      13.461  10.875 -16.355  1.00  0.00           H  
ATOM   1739  O   PHE A 109      14.226  10.507 -12.606  1.00  0.00           O  
ATOM   1740  CG  PHE A 109      13.313  12.620 -15.135  1.00  0.00           C  
ATOM   1741  CD1 PHE A 109      12.044  12.318 -14.602  1.00  0.00           C  
ATOM   1742  HD1 PHE A 109      11.651  11.314 -14.666  1.00  0.00           H  
ATOM   1743  CD2 PHE A 109      13.825  13.924 -15.007  1.00  0.00           C  
ATOM   1744  HD2 PHE A 109      14.794  14.171 -15.414  1.00  0.00           H  
ATOM   1745  CE1 PHE A 109      11.287  13.312 -13.960  1.00  0.00           C  
ATOM   1746  HE1 PHE A 109      10.309  13.080 -13.564  1.00  0.00           H  
ATOM   1747  CE2 PHE A 109      13.079  14.913 -14.342  1.00  0.00           C  
ATOM   1748  HE2 PHE A 109      13.478  15.911 -14.239  1.00  0.00           H  
ATOM   1749  CZ  PHE A 109      11.809  14.609 -13.822  1.00  0.00           C  
ATOM   1750  HZ  PHE A 109      11.235  15.371 -13.316  1.00  0.00           H  
ATOM   1751  N   ARG A 110      13.381   9.061 -14.116  1.00  0.00           N  
ATOM   1752  H   ARG A 110      13.381   8.775 -15.085  1.00  0.00           H  
ATOM   1753  CA  ARG A 110      12.504   8.364 -13.177  1.00  0.00           C  
ATOM   1754  HA  ARG A 110      11.833   9.101 -12.737  1.00  0.00           H  
ATOM   1755  C   ARG A 110      13.281   7.752 -12.017  1.00  0.00           C  
ATOM   1756  CB  ARG A 110      11.674   7.316 -13.931  1.00  0.00           C  
ATOM   1757  HB2 ARG A 110      10.998   7.828 -14.616  1.00  0.00           H  
ATOM   1758  HB3 ARG A 110      12.332   6.672 -14.515  1.00  0.00           H  
ATOM   1759  O   ARG A 110      12.920   7.998 -10.870  1.00  0.00           O  
ATOM   1760  CG  ARG A 110      10.869   6.449 -12.956  1.00  0.00           C  
ATOM   1761  HG2 ARG A 110      11.553   5.775 -12.440  1.00  0.00           H  
ATOM   1762  HG3 ARG A 110      10.394   7.083 -12.207  1.00  0.00           H  
ATOM   1763  CD  ARG A 110       9.782   5.627 -13.639  1.00  0.00           C  
ATOM   1764  HD2 ARG A 110       9.198   5.113 -12.875  1.00  0.00           H  
ATOM   1765  HD3 ARG A 110       9.112   6.302 -14.172  1.00  0.00           H  
ATOM   1766  NE  ARG A 110      10.341   4.641 -14.575  1.00  0.00           N  
ATOM   1767  HE  ARG A 110      10.154   4.796 -15.555  1.00  0.00           H  
ATOM   1768  NH1 ARG A 110      11.293   3.138 -13.066  1.00  0.00           N  
ATOM   1769 HH11 ARG A 110      11.708   2.221 -12.983  1.00  0.00           H  
ATOM   1770 HH12 ARG A 110      11.286   3.769 -12.278  1.00  0.00           H  
ATOM   1771  NH2 ARG A 110      11.145   2.630 -15.199  1.00  0.00           N  
ATOM   1772 HH21 ARG A 110      11.519   1.735 -14.918  1.00  0.00           H  
ATOM   1773 HH22 ARG A 110      10.895   2.788 -16.165  1.00  0.00           H  
ATOM   1774  CZ  ARG A 110      10.927   3.497 -14.265  1.00  0.00           C  
ATOM   1775  N   LEU A 111      14.320   6.969 -12.307  1.00  0.00           N  
ATOM   1776  H   LEU A 111      14.572   6.841 -13.276  1.00  0.00           H  
ATOM   1777  CA  LEU A 111      15.081   6.256 -11.279  1.00  0.00           C  
ATOM   1778  HA  LEU A 111      14.386   5.702 -10.649  1.00  0.00           H  
ATOM   1779  C   LEU A 111      15.813   7.224 -10.342  1.00  0.00           C  
ATOM   1780  CB  LEU A 111      16.055   5.266 -11.941  1.00  0.00           C  
ATOM   1781  HB2 LEU A 111      16.728   4.886 -11.172  1.00  0.00           H  
ATOM   1782  HB3 LEU A 111      16.658   5.804 -12.673  1.00  0.00           H  
ATOM   1783  O   LEU A 111      15.766   7.033  -9.130  1.00  0.00           O  
ATOM   1784  CG  LEU A 111      15.383   4.060 -12.628  1.00  0.00           C  
ATOM   1785  HG  LEU A 111      14.669   4.404 -13.376  1.00  0.00           H  
ATOM   1786  CD1 LEU A 111      16.449   3.212 -13.322  1.00  0.00           C  
ATOM   1787 HD11 LEU A 111      16.872   3.786 -14.146  1.00  0.00           H  
ATOM   1788 HD12 LEU A 111      17.230   2.932 -12.615  1.00  0.00           H  
ATOM   1789 HD13 LEU A 111      15.996   2.310 -13.732  1.00  0.00           H  
ATOM   1790  CD2 LEU A 111      14.641   3.157 -11.646  1.00  0.00           C  
ATOM   1791 HD21 LEU A 111      13.801   3.685 -11.193  1.00  0.00           H  
ATOM   1792 HD22 LEU A 111      14.246   2.282 -12.162  1.00  0.00           H  
ATOM   1793 HD23 LEU A 111      15.314   2.825 -10.856  1.00  0.00           H  
ATOM   1794  N   LEU A 112      16.412   8.297 -10.873  1.00  0.00           N  
ATOM   1795  H   LEU A 112      16.414   8.408 -11.877  1.00  0.00           H  
ATOM   1796  CA  LEU A 112      17.062   9.325 -10.054  1.00  0.00           C  
ATOM   1797  HA  LEU A 112      17.784   8.847  -9.392  1.00  0.00           H  
ATOM   1798  C   LEU A 112      16.055  10.036  -9.140  1.00  0.00           C  
ATOM   1799  CB  LEU A 112      17.793  10.330 -10.961  1.00  0.00           C  
ATOM   1800  HB2 LEU A 112      18.107  11.180 -10.355  1.00  0.00           H  
ATOM   1801  HB3 LEU A 112      17.088  10.702 -11.705  1.00  0.00           H  
ATOM   1802  O   LEU A 112      16.277  10.111  -7.933  1.00  0.00           O  
ATOM   1803  CG  LEU A 112      19.033   9.769 -11.684  1.00  0.00           C  
ATOM   1804  HG  LEU A 112      18.757   8.902 -12.284  1.00  0.00           H  
ATOM   1805  CD1 LEU A 112      19.588  10.849 -12.611  1.00  0.00           C  
ATOM   1806 HD11 LEU A 112      19.856  11.737 -12.037  1.00  0.00           H  
ATOM   1807 HD12 LEU A 112      20.474  10.475 -13.124  1.00  0.00           H  
ATOM   1808 HD13 LEU A 112      18.834  11.101 -13.356  1.00  0.00           H  
ATOM   1809  CD2 LEU A 112      20.144   9.343 -10.724  1.00  0.00           C  
ATOM   1810 HD21 LEU A 112      19.817   8.506 -10.108  1.00  0.00           H  
ATOM   1811 HD22 LEU A 112      21.019   9.020 -11.288  1.00  0.00           H  
ATOM   1812 HD23 LEU A 112      20.428  10.175 -10.080  1.00  0.00           H  
ATOM   1813  N   ARG A 113      14.912  10.484  -9.678  1.00  0.00           N  
ATOM   1814  H   ARG A 113      14.778  10.376 -10.674  1.00  0.00           H  
ATOM   1815  CA  ARG A 113      13.864  11.149  -8.884  1.00  0.00           C  
ATOM   1816  HA  ARG A 113      14.316  11.975  -8.333  1.00  0.00           H  
ATOM   1817  C   ARG A 113      13.265  10.229  -7.821  1.00  0.00           C  
ATOM   1818  CB  ARG A 113      12.752  11.675  -9.806  1.00  0.00           C  
ATOM   1819  HB2 ARG A 113      11.887  11.940  -9.199  1.00  0.00           H  
ATOM   1820  HB3 ARG A 113      12.447  10.876 -10.482  1.00  0.00           H  
ATOM   1821  O   ARG A 113      13.053  10.664  -6.695  1.00  0.00           O  
ATOM   1822  CG  ARG A 113      13.131  12.904 -10.641  1.00  0.00           C  
ATOM   1823  HG2 ARG A 113      14.063  12.725 -11.177  1.00  0.00           H  
ATOM   1824  HG3 ARG A 113      12.338  13.067 -11.371  1.00  0.00           H  
ATOM   1825  CD  ARG A 113      13.256  14.161  -9.772  1.00  0.00           C  
ATOM   1826  HD2 ARG A 113      12.382  14.222  -9.123  1.00  0.00           H  
ATOM   1827  HD3 ARG A 113      14.142  14.073  -9.144  1.00  0.00           H  
ATOM   1828  NE  ARG A 113      13.357  15.381 -10.592  1.00  0.00           N  
ATOM   1829  HE  ARG A 113      14.191  15.501 -11.148  1.00  0.00           H  
ATOM   1830  NH1 ARG A 113      11.246  16.360 -10.287  1.00  0.00           N  
ATOM   1831 HH11 ARG A 113      10.621  17.066 -10.648  1.00  0.00           H  
ATOM   1832 HH12 ARG A 113      10.840  15.559  -9.824  1.00  0.00           H  
ATOM   1833  NH2 ARG A 113      12.788  17.335 -11.506  1.00  0.00           N  
ATOM   1834 HH21 ARG A 113      12.114  18.068 -11.674  1.00  0.00           H  
ATOM   1835 HH22 ARG A 113      13.695  17.368 -11.949  1.00  0.00           H  
ATOM   1836  CZ  ARG A 113      12.456  16.335 -10.769  1.00  0.00           C  
ATOM   1837  N   GLN A 114      13.014   8.959  -8.152  1.00  0.00           N  
ATOM   1838  H   GLN A 114      13.215   8.665  -9.097  1.00  0.00           H  
ATOM   1839  CA  GLN A 114      12.541   7.957  -7.187  1.00  0.00           C  
ATOM   1840  HA  GLN A 114      11.617   8.310  -6.729  1.00  0.00           H  
ATOM   1841  C   GLN A 114      13.541   7.741  -6.046  1.00  0.00           C  
ATOM   1842  CB  GLN A 114      12.278   6.617  -7.898  1.00  0.00           C  
ATOM   1843  HB2 GLN A 114      13.108   6.387  -8.566  1.00  0.00           H  
ATOM   1844  HB3 GLN A 114      12.215   5.823  -7.153  1.00  0.00           H  
ATOM   1845  O   GLN A 114      13.127   7.437  -4.932  1.00  0.00           O  
ATOM   1846  CG  GLN A 114      10.959   6.629  -8.682  1.00  0.00           C  
ATOM   1847  HG2 GLN A 114      10.957   7.450  -9.398  1.00  0.00           H  
ATOM   1848  HG3 GLN A 114      10.145   6.794  -7.976  1.00  0.00           H  
ATOM   1849  CD  GLN A 114      10.700   5.333  -9.448  1.00  0.00           C  
ATOM   1850  NE2 GLN A 114       9.489   4.818  -9.423  1.00  0.00           N  
ATOM   1851 HE21 GLN A 114       9.387   3.929  -9.893  1.00  0.00           H  
ATOM   1852 HE22 GLN A 114       8.741   5.265  -8.912  1.00  0.00           H  
ATOM   1853  OE1 GLN A 114      11.537   4.768 -10.129  1.00  0.00           O  
ATOM   1854  N   HIS A 115      14.831   7.926  -6.323  1.00  0.00           N  
ATOM   1855  H   HIS A 115      15.097   8.136  -7.274  1.00  0.00           H  
ATOM   1856  CA  HIS A 115      15.917   7.798  -5.361  1.00  0.00           C  
ATOM   1857  HA  HIS A 115      15.610   7.082  -4.599  1.00  0.00           H  
ATOM   1858  C   HIS A 115      16.237   9.107  -4.612  1.00  0.00           C  
ATOM   1859  CB  HIS A 115      17.118   7.206  -6.108  1.00  0.00           C  
ATOM   1860  HB2 HIS A 115      17.604   7.979  -6.705  1.00  0.00           H  
ATOM   1861  HB3 HIS A 115      16.765   6.420  -6.775  1.00  0.00           H  
ATOM   1862  O   HIS A 115      17.260   9.212  -3.947  1.00  0.00           O  
ATOM   1863  CG  HIS A 115      18.110   6.578  -5.180  1.00  0.00           C  
ATOM   1864  CD2 HIS A 115      19.373   7.026  -4.907  1.00  0.00           C  
ATOM   1865  HD2 HIS A 115      19.861   7.878  -5.356  1.00  0.00           H  
ATOM   1866  ND1 HIS A 115      17.850   5.536  -4.324  1.00  0.00           N  
ATOM   1867  HD1 HIS A 115      16.971   5.055  -4.193  1.00  0.00           H  
ATOM   1868  CE1 HIS A 115      18.912   5.397  -3.522  1.00  0.00           C  
ATOM   1869  HE1 HIS A 115      18.932   4.781  -2.635  1.00  0.00           H  
ATOM   1870  NE2 HIS A 115      19.876   6.263  -3.860  1.00  0.00           N  
ATOM   1871  N   GLY A 116      15.388  10.135  -4.724  1.00  0.00           N  
ATOM   1872  H   GLY A 116      14.556  10.026  -5.286  1.00  0.00           H  
ATOM   1873  CA  GLY A 116      15.605  11.422  -4.054  1.00  0.00           C  
ATOM   1874  HA2 GLY A 116      14.661  11.966  -4.014  1.00  0.00           H  
ATOM   1875  HA3 GLY A 116      15.923  11.241  -3.027  1.00  0.00           H  
ATOM   1876  C   GLY A 116      16.662  12.313  -4.721  1.00  0.00           C  
ATOM   1877  O   GLY A 116      16.960  13.394  -4.218  1.00  0.00           O  
ATOM   1878  N   ILE A 117      17.216  11.911  -5.870  1.00  0.00           N  
ATOM   1879  H   ILE A 117      16.908  11.038  -6.274  1.00  0.00           H  
ATOM   1880  CA  ILE A 117      18.211  12.697  -6.605  1.00  0.00           C  
ATOM   1881  HA  ILE A 117      18.784  13.274  -5.878  1.00  0.00           H  
ATOM   1882  C   ILE A 117      17.495  13.684  -7.528  1.00  0.00           C  
ATOM   1883  CB  ILE A 117      19.229  11.802  -7.348  1.00  0.00           C  
ATOM   1884  HB  ILE A 117      18.692  11.155  -8.042  1.00  0.00           H  
ATOM   1885  O   ILE A 117      16.794  13.315  -8.478  1.00  0.00           O  
ATOM   1886  CG1 ILE A 117      20.001  10.913  -6.344  1.00  0.00           C  
ATOM   1887 HG12 ILE A 117      20.588  11.545  -5.678  1.00  0.00           H  
ATOM   1888 HG13 ILE A 117      19.291  10.356  -5.733  1.00  0.00           H  
ATOM   1889  CG2 ILE A 117      20.204  12.685  -8.157  1.00  0.00           C  
ATOM   1890 HG21 ILE A 117      20.752  13.349  -7.488  1.00  0.00           H  
ATOM   1891 HG22 ILE A 117      19.669  13.276  -8.901  1.00  0.00           H  
ATOM   1892 HG23 ILE A 117      20.919  12.066  -8.699  1.00  0.00           H  
ATOM   1893  CD1 ILE A 117      20.934   9.883  -6.994  1.00  0.00           C  
ATOM   1894 HD11 ILE A 117      20.363   9.229  -7.654  1.00  0.00           H  
ATOM   1895 HD12 ILE A 117      21.729  10.372  -7.557  1.00  0.00           H  
ATOM   1896 HD13 ILE A 117      21.402   9.280  -6.216  1.00  0.00           H  
ATOM   1897  N   LYS A 118      17.704  14.978  -7.275  1.00  0.00           N  
ATOM   1898  H   LYS A 118      18.254  15.211  -6.460  1.00  0.00           H  
ATOM   1899  CA  LYS A 118      17.139  16.050  -8.096  1.00  0.00           C  
ATOM   1900  HA  LYS A 118      16.101  15.789  -8.298  1.00  0.00           H  
ATOM   1901  C   LYS A 118      17.868  16.158  -9.440  1.00  0.00           C  
ATOM   1902  CB  LYS A 118      17.141  17.369  -7.309  1.00  0.00           C  
ATOM   1903  HB2 LYS A 118      18.166  17.691  -7.129  1.00  0.00           H  
ATOM   1904  HB3 LYS A 118      16.655  17.201  -6.348  1.00  0.00           H  
ATOM   1905  O   LYS A 118      19.011  16.593  -9.511  1.00  0.00           O  
ATOM   1906  CG  LYS A 118      16.376  18.463  -8.070  1.00  0.00           C  
ATOM   1907  HG2 LYS A 118      15.377  18.097  -8.307  1.00  0.00           H  
ATOM   1908  HG3 LYS A 118      16.894  18.694  -9.001  1.00  0.00           H  
ATOM   1909  CD  LYS A 118      16.252  19.742  -7.235  1.00  0.00           C  
ATOM   1910  HD2 LYS A 118      17.246  20.137  -7.022  1.00  0.00           H  
ATOM   1911  HD3 LYS A 118      15.753  19.500  -6.296  1.00  0.00           H  
ATOM   1912  CE  LYS A 118      15.425  20.777  -8.007  1.00  0.00           C  
ATOM   1913  HE2 LYS A 118      14.494  20.305  -8.321  1.00  0.00           H  
ATOM   1914  HE3 LYS A 118      15.967  21.064  -8.908  1.00  0.00           H  
ATOM   1915  NZ  LYS A 118      15.118  21.970  -7.180  1.00  0.00           N  
ATOM   1916  HZ1 LYS A 118      14.543  22.614  -7.703  1.00  0.00           H  
ATOM   1917  HZ2 LYS A 118      15.963  22.437  -6.884  1.00  0.00           H  
ATOM   1918  HZ3 LYS A 118      14.591  21.696  -6.363  1.00  0.00           H  
ATOM   1919  N   ILE A 119      17.148  15.849 -10.512  1.00  0.00           N  
ATOM   1920  H   ILE A 119      16.257  15.405 -10.343  1.00  0.00           H  
ATOM   1921  CA  ILE A 119      17.532  16.083 -11.913  1.00  0.00           C  
ATOM   1922  HA  ILE A 119      18.509  16.566 -11.936  1.00  0.00           H  
ATOM   1923  C   ILE A 119      16.526  17.042 -12.562  1.00  0.00           C  
ATOM   1924  CB  ILE A 119      17.664  14.734 -12.658  1.00  0.00           C  
ATOM   1925  HB  ILE A 119      18.477  14.188 -12.181  1.00  0.00           H  
ATOM   1926  O   ILE A 119      15.333  16.911 -12.300  1.00  0.00           O  
ATOM   1927  CG1 ILE A 119      18.059  14.966 -14.133  1.00  0.00           C  
ATOM   1928 HG12 ILE A 119      18.866  15.698 -14.169  1.00  0.00           H  
ATOM   1929 HG13 ILE A 119      17.209  15.367 -14.685  1.00  0.00           H  
ATOM   1930  CG2 ILE A 119      16.395  13.869 -12.532  1.00  0.00           C  
ATOM   1931 HG21 ILE A 119      16.541  12.916 -13.041  1.00  0.00           H  
ATOM   1932 HG22 ILE A 119      16.202  13.633 -11.486  1.00  0.00           H  
ATOM   1933 HG23 ILE A 119      15.531  14.377 -12.961  1.00  0.00           H  
ATOM   1934  CD1 ILE A 119      18.552  13.702 -14.847  1.00  0.00           C  
ATOM   1935 HD11 ILE A 119      18.893  13.963 -15.849  1.00  0.00           H  
ATOM   1936 HD12 ILE A 119      17.750  12.968 -14.934  1.00  0.00           H  
ATOM   1937 HD13 ILE A 119      19.390  13.271 -14.299  1.00  0.00           H  
ATOM   1938  N   SER A 120      16.969  18.014 -13.370  1.00  0.00           N  
ATOM   1939  H   SER A 120      17.953  18.060 -13.590  1.00  0.00           H  
ATOM   1940  CA  SER A 120      16.054  18.980 -14.012  1.00  0.00           C  
ATOM   1941  HA  SER A 120      15.431  19.428 -13.237  1.00  0.00           H  
ATOM   1942  C   SER A 120      15.122  18.298 -15.020  1.00  0.00           C  
ATOM   1943  CB  SER A 120      16.806  20.124 -14.713  1.00  0.00           C  
ATOM   1944  HB2 SER A 120      17.489  20.607 -14.015  1.00  0.00           H  
ATOM   1945  HB3 SER A 120      17.356  19.741 -15.573  1.00  0.00           H  
ATOM   1946  O   SER A 120      15.565  17.419 -15.758  1.00  0.00           O  
ATOM   1947  OG  SER A 120      15.823  21.046 -15.135  1.00  0.00           O  
ATOM   1948  HG  SER A 120      16.161  21.791 -15.637  1.00  0.00           H  
ATOM   1949  N   CYS A 121      13.854  18.719 -15.090  1.00  0.00           N  
ATOM   1950  H   CYS A 121      13.556  19.491 -14.511  1.00  0.00           H  
ATOM   1951  CA  CYS A 121      12.928  18.290 -16.143  1.00  0.00           C  
ATOM   1952  HA  CYS A 121      12.986  17.205 -16.236  1.00  0.00           H  
ATOM   1953  C   CYS A 121      13.295  18.854 -17.529  1.00  0.00           C  
ATOM   1954  CB  CYS A 121      11.489  18.641 -15.742  1.00  0.00           C  
ATOM   1955  HB2 CYS A 121      11.235  18.148 -14.803  1.00  0.00           H  
ATOM   1956  HB3 CYS A 121      10.802  18.293 -16.513  1.00  0.00           H  
ATOM   1957  O   CYS A 121      12.831  18.321 -18.535  1.00  0.00           O  
ATOM   1958  SG  CYS A 121      11.287  20.434 -15.529  1.00  0.00           S  
ATOM   1959  HG  CYS A 121      11.649  20.849 -16.746  1.00  0.00           H  
ATOM   1960  N   ASP A 122      14.195  19.844 -17.605  1.00  0.00           N  
ATOM   1961  H   ASP A 122      14.447  20.324 -16.753  1.00  0.00           H  
ATOM   1962  CA  ASP A 122      14.697  20.414 -18.869  1.00  0.00           C  
ATOM   1963  HA  ASP A 122      13.857  20.848 -19.412  1.00  0.00           H  
ATOM   1964  C   ASP A 122      15.378  19.371 -19.764  1.00  0.00           C  
ATOM   1965  CB  ASP A 122      15.727  21.520 -18.607  1.00  0.00           C  
ATOM   1966  HB2 ASP A 122      16.611  21.070 -18.156  1.00  0.00           H  
ATOM   1967  HB3 ASP A 122      16.025  21.957 -19.560  1.00  0.00           H  
ATOM   1968  O   ASP A 122      15.529  19.567 -20.970  1.00  0.00           O  
ATOM   1969  CG  ASP A 122      15.223  22.640 -17.705  1.00  0.00           C  
ATOM   1970  OD1 ASP A 122      14.018  22.946 -17.752  1.00  0.00           O  
ATOM   1971  OD2 ASP A 122      16.067  23.108 -16.903  1.00  0.00           O  
ATOM   1972  N   VAL A 123      15.762  18.218 -19.200  1.00  0.00           N  
ATOM   1973  H   VAL A 123      15.596  18.099 -18.211  1.00  0.00           H  
ATOM   1974  CA  VAL A 123      16.237  17.075 -19.988  1.00  0.00           C  
ATOM   1975  HA  VAL A 123      17.127  17.396 -20.529  1.00  0.00           H  
ATOM   1976  C   VAL A 123      15.222  16.638 -21.044  1.00  0.00           C  
ATOM   1977  CB  VAL A 123      16.621  15.869 -19.111  1.00  0.00           C  
ATOM   1978  HB  VAL A 123      17.010  15.091 -19.768  1.00  0.00           H  
ATOM   1979  O   VAL A 123      15.625  16.002 -22.011  1.00  0.00           O  
ATOM   1980  CG1 VAL A 123      17.754  16.234 -18.145  1.00  0.00           C  
ATOM   1981 HG11 VAL A 123      17.423  16.992 -17.434  1.00  0.00           H  
ATOM   1982 HG12 VAL A 123      18.606  16.621 -18.704  1.00  0.00           H  
ATOM   1983 HG13 VAL A 123      18.064  15.346 -17.594  1.00  0.00           H  
ATOM   1984  CG2 VAL A 123      15.435  15.267 -18.344  1.00  0.00           C  
ATOM   1985 HG21 VAL A 123      15.786  14.472 -17.685  1.00  0.00           H  
ATOM   1986 HG22 VAL A 123      14.930  16.027 -17.749  1.00  0.00           H  
ATOM   1987 HG23 VAL A 123      14.715  14.836 -19.040  1.00  0.00           H  
ATOM   1988  N   PHE A 124      13.938  16.980 -20.905  1.00  0.00           N  
ATOM   1989  H   PHE A 124      13.655  17.495 -20.084  1.00  0.00           H  
ATOM   1990  CA  PHE A 124      12.910  16.647 -21.886  1.00  0.00           C  
ATOM   1991  HA  PHE A 124      13.247  15.751 -22.406  1.00  0.00           H  
ATOM   1992  C   PHE A 124      12.705  17.707 -22.981  1.00  0.00           C  
ATOM   1993  CB  PHE A 124      11.608  16.277 -21.167  1.00  0.00           C  
ATOM   1994  HB2 PHE A 124      10.844  16.052 -21.911  1.00  0.00           H  
ATOM   1995  HB3 PHE A 124      11.264  17.136 -20.591  1.00  0.00           H  
ATOM   1996  O   PHE A 124      12.088  17.388 -23.996  1.00  0.00           O  
ATOM   1997  CG  PHE A 124      11.741  15.078 -20.248  1.00  0.00           C  
ATOM   1998  CD1 PHE A 124      12.006  13.803 -20.782  1.00  0.00           C  
ATOM   1999  HD1 PHE A 124      12.093  13.666 -21.849  1.00  0.00           H  
ATOM   2000  CD2 PHE A 124      11.607  15.235 -18.856  1.00  0.00           C  
ATOM   2001  HD2 PHE A 124      11.398  16.209 -18.440  1.00  0.00           H  
ATOM   2002  CE1 PHE A 124      12.135  12.694 -19.930  1.00  0.00           C  
ATOM   2003  HE1 PHE A 124      12.324  11.716 -20.348  1.00  0.00           H  
ATOM   2004  CE2 PHE A 124      11.729  14.123 -18.005  1.00  0.00           C  
ATOM   2005  HE2 PHE A 124      11.614  14.244 -16.938  1.00  0.00           H  
ATOM   2006  CZ  PHE A 124      11.986  12.851 -18.542  1.00  0.00           C  
ATOM   2007  HZ  PHE A 124      12.058  11.996 -17.886  1.00  0.00           H  
ATOM   2008  N   GLU A 125      13.271  18.914 -22.856  1.00  0.00           N  
ATOM   2009  H   GLU A 125      13.794  19.126 -22.019  1.00  0.00           H  
ATOM   2010  CA  GLU A 125      13.100  20.003 -23.840  1.00  0.00           C  
ATOM   2011  HA  GLU A 125      12.042  20.245 -23.937  1.00  0.00           H  
ATOM   2012  C   GLU A 125      13.590  19.617 -25.241  1.00  0.00           C  
ATOM   2013  CB  GLU A 125      13.861  21.258 -23.370  1.00  0.00           C  
ATOM   2014  HB2 GLU A 125      14.868  20.974 -23.066  1.00  0.00           H  
ATOM   2015  HB3 GLU A 125      13.967  21.952 -24.204  1.00  0.00           H  
ATOM   2016  O   GLU A 125      12.979  19.942 -26.254  1.00  0.00           O  
ATOM   2017  CG  GLU A 125      13.161  21.985 -22.210  1.00  0.00           C  
ATOM   2018  HG2 GLU A 125      13.014  21.278 -21.394  1.00  0.00           H  
ATOM   2019  HG3 GLU A 125      13.821  22.778 -21.857  1.00  0.00           H  
ATOM   2020  CD  GLU A 125      11.805  22.597 -22.607  1.00  0.00           C  
ATOM   2021  OE1 GLU A 125      11.036  22.967 -21.697  1.00  0.00           O  
ATOM   2022  OE2 GLU A 125      11.502  22.644 -23.821  1.00  0.00           O  
ATOM   2023  N   LYS A 126      14.648  18.805 -25.330  1.00  0.00           N  
ATOM   2024  H   LYS A 126      15.096  18.548 -24.463  1.00  0.00           H  
ATOM   2025  CA  LYS A 126      15.159  18.284 -26.612  1.00  0.00           C  
ATOM   2026  HA  LYS A 126      15.348  19.138 -27.263  1.00  0.00           H  
ATOM   2027  C   LYS A 126      14.166  17.392 -27.367  1.00  0.00           C  
ATOM   2028  CB  LYS A 126      16.481  17.551 -26.371  1.00  0.00           C  
ATOM   2029  HB2 LYS A 126      16.909  17.255 -27.329  1.00  0.00           H  
ATOM   2030  HB3 LYS A 126      17.175  18.237 -25.886  1.00  0.00           H  
ATOM   2031  O   LYS A 126      14.340  17.158 -28.567  1.00  0.00           O  
ATOM   2032  CG  LYS A 126      16.295  16.302 -25.497  1.00  0.00           C  
ATOM   2033  HG2 LYS A 126      15.785  16.577 -24.574  1.00  0.00           H  
ATOM   2034  HG3 LYS A 126      15.698  15.557 -26.022  1.00  0.00           H  
ATOM   2035  CD  LYS A 126      17.652  15.700 -25.146  1.00  0.00           C  
ATOM   2036  HD2 LYS A 126      18.298  16.477 -24.735  1.00  0.00           H  
ATOM   2037  HD3 LYS A 126      18.108  15.287 -26.045  1.00  0.00           H  
ATOM   2038  CE  LYS A 126      17.432  14.612 -24.096  1.00  0.00           C  
ATOM   2039  HE2 LYS A 126      16.843  15.025 -23.277  1.00  0.00           H  
ATOM   2040  HE3 LYS A 126      16.857  13.806 -24.551  1.00  0.00           H  
ATOM   2041  NZ  LYS A 126      18.705  14.094 -23.566  1.00  0.00           N  
ATOM   2042  HZ1 LYS A 126      19.273  14.836 -23.181  1.00  0.00           H  
ATOM   2043  HZ2 LYS A 126      18.529  13.379 -22.875  1.00  0.00           H  
ATOM   2044  HZ3 LYS A 126      19.171  13.657 -24.348  1.00  0.00           H  
ATOM   2045  N   PHE A 127      13.139  16.879 -26.692  1.00  0.00           N  
ATOM   2046  H   PHE A 127      13.030  17.140 -25.723  1.00  0.00           H  
ATOM   2047  CA  PHE A 127      12.060  16.104 -27.302  1.00  0.00           C  
ATOM   2048  HA  PHE A 127      12.433  15.642 -28.216  1.00  0.00           H  
ATOM   2049  C   PHE A 127      10.873  16.981 -27.724  1.00  0.00           C  
ATOM   2050  CB  PHE A 127      11.646  14.967 -26.363  1.00  0.00           C  
ATOM   2051  HB2 PHE A 127      10.877  14.362 -26.843  1.00  0.00           H  
ATOM   2052  HB3 PHE A 127      11.200  15.394 -25.465  1.00  0.00           H  
ATOM   2053  O   PHE A 127       9.900  16.450 -28.262  1.00  0.00           O  
ATOM   2054  CG  PHE A 127      12.776  14.032 -25.984  1.00  0.00           C  
ATOM   2055  CD1 PHE A 127      13.416  13.235 -26.953  1.00  0.00           C  
ATOM   2056  HD1 PHE A 127      13.109  13.281 -27.987  1.00  0.00           H  
ATOM   2057  CD2 PHE A 127      13.173  13.946 -24.643  1.00  0.00           C  
ATOM   2058  HD2 PHE A 127      12.645  14.528 -23.902  1.00  0.00           H  
ATOM   2059  CE1 PHE A 127      14.457  12.369 -26.575  1.00  0.00           C  
ATOM   2060  HE1 PHE A 127      14.946  11.751 -27.313  1.00  0.00           H  
ATOM   2061  CE2 PHE A 127      14.213  13.084 -24.262  1.00  0.00           C  
ATOM   2062  HE2 PHE A 127      14.490  13.009 -23.221  1.00  0.00           H  
ATOM   2063  CZ  PHE A 127      14.860  12.297 -25.231  1.00  0.00           C  
ATOM   2064  HZ  PHE A 127      15.646  11.612 -24.949  1.00  0.00           H  
ATOM   2065  N   LYS A 128      10.963  18.304 -27.543  1.00  0.00           N  
ATOM   2066  H   LYS A 128      11.778  18.688 -27.084  1.00  0.00           H  
ATOM   2067  CA  LYS A 128       9.980  19.282 -28.010  1.00  0.00           C  
ATOM   2068  HA  LYS A 128       9.053  18.740 -28.196  1.00  0.00           H  
ATOM   2069  C   LYS A 128      10.392  19.893 -29.355  1.00  0.00           C  
ATOM   2070  CB  LYS A 128       9.680  20.325 -26.911  1.00  0.00           C  
ATOM   2071  HB2 LYS A 128      10.582  20.886 -26.668  1.00  0.00           H  
ATOM   2072  HB3 LYS A 128       8.936  21.024 -27.293  1.00  0.00           H  
ATOM   2073  O   LYS A 128      11.573  19.933 -29.703  1.00  0.00           O  
ATOM   2074  CG  LYS A 128       9.133  19.638 -25.639  1.00  0.00           C  
ATOM   2075  HG2 LYS A 128       8.271  19.031 -25.915  1.00  0.00           H  
ATOM   2076  HG3 LYS A 128       9.895  18.968 -25.243  1.00  0.00           H  
ATOM   2077  CD  LYS A 128       8.711  20.565 -24.487  1.00  0.00           C  
ATOM   2078  HD2 LYS A 128       8.357  19.935 -23.671  1.00  0.00           H  
ATOM   2079  HD3 LYS A 128       9.570  21.137 -24.136  1.00  0.00           H  
ATOM   2080  CE  LYS A 128       7.595  21.512 -24.900  1.00  0.00           C  
ATOM   2081  HE2 LYS A 128       6.869  20.962 -25.499  1.00  0.00           H  
ATOM   2082  HE3 LYS A 128       8.037  22.285 -25.529  1.00  0.00           H  
ATOM   2083  NZ  LYS A 128       6.878  22.157 -23.770  1.00  0.00           N  
ATOM   2084  HZ1 LYS A 128       6.256  22.868 -24.126  1.00  0.00           H  
ATOM   2085  HZ2 LYS A 128       6.222  21.535 -23.319  1.00  0.00           H  
ATOM   2086  HZ3 LYS A 128       7.506  22.561 -23.090  1.00  0.00           H  
ATOM   2087  N   ASP A 129       9.406  20.234 -30.171  1.00  0.00           N  
ATOM   2088  H   ASP A 129       8.466  20.196 -29.802  1.00  0.00           H  
ATOM   2089  CA  ASP A 129       9.564  20.928 -31.445  1.00  0.00           C  
ATOM   2090  HA  ASP A 129      10.494  20.602 -31.910  1.00  0.00           H  
ATOM   2091  C   ASP A 129       9.697  22.447 -31.246  1.00  0.00           C  
ATOM   2092  CB  ASP A 129       8.413  20.533 -32.396  1.00  0.00           C  
ATOM   2093  HB2 ASP A 129       8.455  19.454 -32.545  1.00  0.00           H  
ATOM   2094  HB3 ASP A 129       8.584  20.995 -33.369  1.00  0.00           H  
ATOM   2095  O   ASP A 129       9.657  22.950 -30.122  1.00  0.00           O  
ATOM   2096  CG  ASP A 129       7.000  20.905 -31.920  1.00  0.00           C  
ATOM   2097  OD1 ASP A 129       6.864  21.833 -31.092  1.00  0.00           O  
ATOM   2098  OD2 ASP A 129       6.057  20.230 -32.394  1.00  0.00           O  
ATOM   2099  N   ASP A 130       9.869  23.179 -32.347  1.00  0.00           N  
ATOM   2100  H   ASP A 130       9.932  22.718 -33.244  1.00  0.00           H  
ATOM   2101  CA  ASP A 130      10.053  24.635 -32.326  1.00  0.00           C  
ATOM   2102  HA  ASP A 130      10.868  24.871 -31.642  1.00  0.00           H  
ATOM   2103  C   ASP A 130       8.804  25.395 -31.824  1.00  0.00           C  
ATOM   2104  CB  ASP A 130      10.450  25.122 -33.733  1.00  0.00           C  
ATOM   2105  HB2 ASP A 130      10.550  26.208 -33.709  1.00  0.00           H  
ATOM   2106  HB3 ASP A 130       9.642  24.881 -34.424  1.00  0.00           H  
ATOM   2107  O   ASP A 130       8.918  26.551 -31.415  1.00  0.00           O  
ATOM   2108  CG  ASP A 130      11.766  24.542 -34.277  1.00  0.00           C  
ATOM   2109  OD1 ASP A 130      12.654  24.176 -33.475  1.00  0.00           O  
ATOM   2110  OD2 ASP A 130      11.885  24.462 -35.522  1.00  0.00           O  
ATOM   2111  N   ASP A 131       7.627  24.751 -31.810  1.00  0.00           N  
ATOM   2112  H   ASP A 131       7.620  23.771 -32.056  1.00  0.00           H  
ATOM   2113  CA  ASP A 131       6.382  25.292 -31.243  1.00  0.00           C  
ATOM   2114  HA  ASP A 131       6.376  26.374 -31.375  1.00  0.00           H  
ATOM   2115  C   ASP A 131       6.265  25.020 -29.731  1.00  0.00           C  
ATOM   2116  CB  ASP A 131       5.158  24.709 -31.978  1.00  0.00           C  
ATOM   2117  HB2 ASP A 131       4.255  24.989 -31.435  1.00  0.00           H  
ATOM   2118  HB3 ASP A 131       5.213  23.621 -31.967  1.00  0.00           H  
ATOM   2119  O   ASP A 131       5.264  25.382 -29.103  1.00  0.00           O  
ATOM   2120  CG  ASP A 131       4.966  25.190 -33.420  1.00  0.00           C  
ATOM   2121  OD1 ASP A 131       5.298  26.359 -33.720  1.00  0.00           O  
ATOM   2122  OD2 ASP A 131       4.342  24.425 -34.195  1.00  0.00           O  
ATOM   2123  N   GLY A 132       7.260  24.358 -29.135  1.00  0.00           N  
ATOM   2124  H   GLY A 132       8.034  24.049 -29.706  1.00  0.00           H  
ATOM   2125  CA  GLY A 132       7.249  23.980 -27.730  1.00  0.00           C  
ATOM   2126  HA2 GLY A 132       6.998  24.848 -27.121  1.00  0.00           H  
ATOM   2127  HA3 GLY A 132       8.248  23.636 -27.460  1.00  0.00           H  
ATOM   2128  C   GLY A 132       6.255  22.860 -27.427  1.00  0.00           C  
ATOM   2129  O   GLY A 132       5.681  22.847 -26.340  1.00  0.00           O  
ATOM   2130  N   LYS A 133       6.036  21.910 -28.344  1.00  0.00           N  
ATOM   2131  H   LYS A 133       6.478  22.012 -29.246  1.00  0.00           H  
ATOM   2132  CA  LYS A 133       5.228  20.696 -28.117  1.00  0.00           C  
ATOM   2133  HA  LYS A 133       4.824  20.703 -27.105  1.00  0.00           H  
ATOM   2134  C   LYS A 133       6.075  19.444 -28.275  1.00  0.00           C  
ATOM   2135  CB  LYS A 133       4.073  20.647 -29.118  1.00  0.00           C  
ATOM   2136  HB2 LYS A 133       3.549  19.697 -29.019  1.00  0.00           H  
ATOM   2137  HB3 LYS A 133       4.478  20.713 -30.128  1.00  0.00           H  
ATOM   2138  O   LYS A 133       7.044  19.443 -29.018  1.00  0.00           O  
ATOM   2139  CG  LYS A 133       3.082  21.787 -28.884  1.00  0.00           C  
ATOM   2140  HG2 LYS A 133       2.637  21.690 -27.894  1.00  0.00           H  
ATOM   2141  HG3 LYS A 133       3.596  22.746 -28.955  1.00  0.00           H  
ATOM   2142  CD  LYS A 133       1.997  21.729 -29.952  1.00  0.00           C  
ATOM   2143  HD2 LYS A 133       2.474  21.795 -30.930  1.00  0.00           H  
ATOM   2144  HD3 LYS A 133       1.446  20.791 -29.874  1.00  0.00           H  
ATOM   2145  CE  LYS A 133       1.066  22.918 -29.748  1.00  0.00           C  
ATOM   2146  HE2 LYS A 133       0.510  22.782 -28.821  1.00  0.00           H  
ATOM   2147  HE3 LYS A 133       1.683  23.810 -29.642  1.00  0.00           H  
ATOM   2148  NZ  LYS A 133       0.165  23.063 -30.910  1.00  0.00           N  
ATOM   2149  HZ1 LYS A 133      -0.425  23.873 -30.791  1.00  0.00           H  
ATOM   2150  HZ2 LYS A 133       0.738  23.204 -31.730  1.00  0.00           H  
ATOM   2151  HZ3 LYS A 133      -0.387  22.226 -31.033  1.00  0.00           H  
ATOM   2152  N   PHE A 134       5.711  18.344 -27.618  1.00  0.00           N  
ATOM   2153  H   PHE A 134       4.911  18.376 -27.002  1.00  0.00           H  
ATOM   2154  CA  PHE A 134       6.398  17.068 -27.843  1.00  0.00           C  
ATOM   2155  HA  PHE A 134       7.449  17.199 -27.585  1.00  0.00           H  
ATOM   2156  C   PHE A 134       6.339  16.652 -29.321  1.00  0.00           C  
ATOM   2157  CB  PHE A 134       5.828  15.980 -26.930  1.00  0.00           C  
ATOM   2158  HB2 PHE A 134       6.114  15.003 -27.320  1.00  0.00           H  
ATOM   2159  HB3 PHE A 134       4.740  16.029 -26.934  1.00  0.00           H  
ATOM   2160  O   PHE A 134       5.265  16.611 -29.926  1.00  0.00           O  
ATOM   2161  CG  PHE A 134       6.352  16.087 -25.515  1.00  0.00           C  
ATOM   2162  CD1 PHE A 134       7.654  15.636 -25.222  1.00  0.00           C  
ATOM   2163  HD1 PHE A 134       8.261  15.190 -25.996  1.00  0.00           H  
ATOM   2164  CD2 PHE A 134       5.575  16.691 -24.510  1.00  0.00           C  
ATOM   2165  HD2 PHE A 134       4.582  17.059 -24.724  1.00  0.00           H  
ATOM   2166  CE1 PHE A 134       8.178  15.786 -23.927  1.00  0.00           C  
ATOM   2167  HE1 PHE A 134       9.182  15.457 -23.704  1.00  0.00           H  
ATOM   2168  CE2 PHE A 134       6.109  16.854 -23.221  1.00  0.00           C  
ATOM   2169  HE2 PHE A 134       5.536  17.358 -22.456  1.00  0.00           H  
ATOM   2170  CZ  PHE A 134       7.404  16.397 -22.927  1.00  0.00           C  
ATOM   2171  HZ  PHE A 134       7.811  16.540 -21.937  1.00  0.00           H  
ATOM   2172  N   LYS A 135       7.507  16.333 -29.894  1.00  0.00           N  
ATOM   2173  H   LYS A 135       8.336  16.397 -29.321  1.00  0.00           H  
ATOM   2174  CA  LYS A 135       7.669  16.029 -31.321  1.00  0.00           C  
ATOM   2175  HA  LYS A 135       7.393  16.918 -31.888  1.00  0.00           H  
ATOM   2176  C   LYS A 135       6.749  14.881 -31.740  1.00  0.00           C  
ATOM   2177  CB  LYS A 135       9.135  15.663 -31.626  1.00  0.00           C  
ATOM   2178  HB2 LYS A 135       9.456  14.896 -30.921  1.00  0.00           H  
ATOM   2179  HB3 LYS A 135       9.195  15.252 -32.633  1.00  0.00           H  
ATOM   2180  O   LYS A 135       6.800  13.787 -31.178  1.00  0.00           O  
ATOM   2181  CG  LYS A 135      10.107  16.846 -31.541  1.00  0.00           C  
ATOM   2182  HG2 LYS A 135       9.931  17.398 -30.617  1.00  0.00           H  
ATOM   2183  HG3 LYS A 135       9.925  17.519 -32.379  1.00  0.00           H  
ATOM   2184  CD  LYS A 135      11.568  16.369 -31.572  1.00  0.00           C  
ATOM   2185  HD2 LYS A 135      11.778  15.884 -32.526  1.00  0.00           H  
ATOM   2186  HD3 LYS A 135      11.734  15.665 -30.757  1.00  0.00           H  
ATOM   2187  CE  LYS A 135      12.475  17.587 -31.385  1.00  0.00           C  
ATOM   2188  HE2 LYS A 135      12.169  18.081 -30.462  1.00  0.00           H  
ATOM   2189  HE3 LYS A 135      12.309  18.290 -32.201  1.00  0.00           H  
ATOM   2190  NZ  LYS A 135      13.912  17.254 -31.263  1.00  0.00           N  
ATOM   2191  HZ1 LYS A 135      14.088  16.849 -30.355  1.00  0.00           H  
ATOM   2192  HZ2 LYS A 135      14.238  16.642 -31.998  1.00  0.00           H  
ATOM   2193  HZ3 LYS A 135      14.445  18.112 -31.257  1.00  0.00           H  
ATOM   2194  N   ALA A 136       6.003  15.069 -32.828  1.00  0.00           N  
ATOM   2195  H   ALA A 136       5.928  16.009 -33.189  1.00  0.00           H  
ATOM   2196  CA  ALA A 136       5.149  14.018 -33.391  1.00  0.00           C  
ATOM   2197  HA  ALA A 136       4.423  13.723 -32.634  1.00  0.00           H  
ATOM   2198  C   ALA A 136       5.930  12.747 -33.798  1.00  0.00           C  
ATOM   2199  CB  ALA A 136       4.390  14.605 -34.586  1.00  0.00           C  
ATOM   2200  HB1 ALA A 136       3.710  13.856 -34.990  1.00  0.00           H  
ATOM   2201  HB2 ALA A 136       5.090  14.912 -35.363  1.00  0.00           H  
ATOM   2202  HB3 ALA A 136       3.808  15.469 -34.264  1.00  0.00           H  
ATOM   2203  O   ALA A 136       5.368  11.655 -33.831  1.00  0.00           O  
ATOM   2204  N   SER A 137       7.237  12.852 -34.067  1.00  0.00           N  
ATOM   2205  H   SER A 137       7.681  13.755 -33.979  1.00  0.00           H  
ATOM   2206  CA  SER A 137       8.093  11.695 -34.364  1.00  0.00           C  
ATOM   2207  HA  SER A 137       7.671  11.164 -35.217  1.00  0.00           H  
ATOM   2208  C   SER A 137       8.184  10.690 -33.210  1.00  0.00           C  
ATOM   2209  CB  SER A 137       9.499  12.169 -34.747  1.00  0.00           C  
ATOM   2210  HB2 SER A 137      10.136  11.308 -34.948  1.00  0.00           H  
ATOM   2211  HB3 SER A 137       9.432  12.771 -35.652  1.00  0.00           H  
ATOM   2212  O   SER A 137       8.417   9.509 -33.464  1.00  0.00           O  
ATOM   2213  OG  SER A 137      10.068  12.955 -33.717  1.00  0.00           O  
ATOM   2214  HG  SER A 137      10.462  12.376 -33.060  1.00  0.00           H  
ATOM   2215  N   LEU A 138       7.964  11.129 -31.964  1.00  0.00           N  
ATOM   2216  H   LEU A 138       7.724  12.100 -31.824  1.00  0.00           H  
ATOM   2217  CA  LEU A 138       8.002  10.271 -30.774  1.00  0.00           C  
ATOM   2218  HA  LEU A 138       8.932   9.703 -30.767  1.00  0.00           H  
ATOM   2219  C   LEU A 138       6.857   9.255 -30.749  1.00  0.00           C  
ATOM   2220  CB  LEU A 138       7.936  11.131 -29.502  1.00  0.00           C  
ATOM   2221  HB2 LEU A 138       8.006  10.475 -28.634  1.00  0.00           H  
ATOM   2222  HB3 LEU A 138       6.960  11.615 -29.472  1.00  0.00           H  
ATOM   2223  O   LEU A 138       6.973   8.231 -30.088  1.00  0.00           O  
ATOM   2224  CG  LEU A 138       9.021  12.210 -29.390  1.00  0.00           C  
ATOM   2225  HG  LEU A 138       8.972  12.854 -30.268  1.00  0.00           H  
ATOM   2226  CD1 LEU A 138       8.738  13.073 -28.167  1.00  0.00           C  
ATOM   2227 HD11 LEU A 138       9.339  13.980 -28.239  1.00  0.00           H  
ATOM   2228 HD12 LEU A 138       8.969  12.535 -27.247  1.00  0.00           H  
ATOM   2229 HD13 LEU A 138       7.691  13.375 -28.159  1.00  0.00           H  
ATOM   2230  CD2 LEU A 138      10.439  11.641 -29.329  1.00  0.00           C  
ATOM   2231 HD21 LEU A 138      10.686  11.145 -30.268  1.00  0.00           H  
ATOM   2232 HD22 LEU A 138      10.527  10.915 -28.520  1.00  0.00           H  
ATOM   2233 HD23 LEU A 138      11.150  12.450 -29.160  1.00  0.00           H  
ATOM   2234  N   MET A 139       5.779   9.484 -31.509  1.00  0.00           N  
ATOM   2235  H   MET A 139       5.744  10.334 -32.054  1.00  0.00           H  
ATOM   2236  CA  MET A 139       4.643   8.557 -31.584  1.00  0.00           C  
ATOM   2237  HA  MET A 139       4.215   8.440 -30.588  1.00  0.00           H  
ATOM   2238  C   MET A 139       5.035   7.158 -32.086  1.00  0.00           C  
ATOM   2239  CB  MET A 139       3.567   9.117 -32.516  1.00  0.00           C  
ATOM   2240  HB2 MET A 139       2.758   8.389 -32.591  1.00  0.00           H  
ATOM   2241  HB3 MET A 139       4.011   9.238 -33.504  1.00  0.00           H  
ATOM   2242  O   MET A 139       4.320   6.193 -31.822  1.00  0.00           O  
ATOM   2243  CG  MET A 139       2.961  10.450 -32.060  1.00  0.00           C  
ATOM   2244  HG2 MET A 139       2.588  10.337 -31.042  1.00  0.00           H  
ATOM   2245  HG3 MET A 139       3.739  11.213 -32.038  1.00  0.00           H  
ATOM   2246  SD  MET A 139       1.594  11.042 -33.107  1.00  0.00           S  
ATOM   2247  CE  MET A 139       2.206  10.729 -34.785  1.00  0.00           C  
ATOM   2248  HE1 MET A 139       3.174  11.212 -34.921  1.00  0.00           H  
ATOM   2249  HE2 MET A 139       1.500  11.141 -35.506  1.00  0.00           H  
ATOM   2250  HE3 MET A 139       2.302   9.657 -34.955  1.00  0.00           H  
ATOM   2251  N   ASN A 140       6.155   7.045 -32.808  1.00  0.00           N  
ATOM   2252  H   ASN A 140       6.708   7.876 -32.960  1.00  0.00           H  
ATOM   2253  CA  ASN A 140       6.676   5.766 -33.290  1.00  0.00           C  
ATOM   2254  HA  ASN A 140       5.842   5.112 -33.544  1.00  0.00           H  
ATOM   2255  C   ASN A 140       7.511   5.027 -32.229  1.00  0.00           C  
ATOM   2256  CB  ASN A 140       7.499   6.022 -34.560  1.00  0.00           C  
ATOM   2257  HB2 ASN A 140       7.924   5.079 -34.905  1.00  0.00           H  
ATOM   2258  HB3 ASN A 140       8.321   6.696 -34.320  1.00  0.00           H  
ATOM   2259  O   ASN A 140       7.641   3.807 -32.306  1.00  0.00           O  
ATOM   2260  CG  ASN A 140       6.676   6.600 -35.697  1.00  0.00           C  
ATOM   2261  ND2 ASN A 140       7.231   7.534 -36.434  1.00  0.00           N  
ATOM   2262 HD21 ASN A 140       6.652   7.924 -37.164  1.00  0.00           H  
ATOM   2263 HD22 ASN A 140       8.141   7.891 -36.181  1.00  0.00           H  
ATOM   2264  OD1 ASN A 140       5.543   6.233 -35.955  1.00  0.00           O  
ATOM   2265  N   ASP A 141       8.054   5.741 -31.239  1.00  0.00           N  
ATOM   2266  H   ASP A 141       7.818   6.719 -31.155  1.00  0.00           H  
ATOM   2267  CA  ASP A 141       8.799   5.167 -30.117  1.00  0.00           C  
ATOM   2268  HA  ASP A 141       9.198   4.196 -30.413  1.00  0.00           H  
ATOM   2269  C   ASP A 141       7.859   4.925 -28.932  1.00  0.00           C  
ATOM   2270  CB  ASP A 141      10.006   6.037 -29.752  1.00  0.00           C  
ATOM   2271  HB2 ASP A 141      10.663   6.115 -30.618  1.00  0.00           H  
ATOM   2272  HB3 ASP A 141       9.664   7.038 -29.487  1.00  0.00           H  
ATOM   2273  O   ASP A 141       7.807   5.664 -27.947  1.00  0.00           O  
ATOM   2274  CG  ASP A 141      10.793   5.437 -28.579  1.00  0.00           C  
ATOM   2275  OD1 ASP A 141      10.560   4.246 -28.247  1.00  0.00           O  
ATOM   2276  OD2 ASP A 141      11.589   6.193 -27.989  1.00  0.00           O  
ATOM   2277  N   VAL A 142       7.060   3.867 -29.045  1.00  0.00           N  
ATOM   2278  H   VAL A 142       7.113   3.332 -29.900  1.00  0.00           H  
ATOM   2279  CA  VAL A 142       6.060   3.530 -28.026  1.00  0.00           C  
ATOM   2280  HA  VAL A 142       5.436   4.408 -27.858  1.00  0.00           H  
ATOM   2281  C   VAL A 142       6.712   3.192 -26.679  1.00  0.00           C  
ATOM   2282  CB  VAL A 142       5.163   2.384 -28.515  1.00  0.00           C  
ATOM   2283  HB  VAL A 142       5.778   1.491 -28.628  1.00  0.00           H  
ATOM   2284  O   VAL A 142       6.141   3.499 -25.632  1.00  0.00           O  
ATOM   2285  CG1 VAL A 142       4.024   2.106 -27.525  1.00  0.00           C  
ATOM   2286 HG11 VAL A 142       3.374   2.978 -27.444  1.00  0.00           H  
ATOM   2287 HG12 VAL A 142       4.416   1.871 -26.535  1.00  0.00           H  
ATOM   2288 HG13 VAL A 142       3.450   1.242 -27.860  1.00  0.00           H  
ATOM   2289  CG2 VAL A 142       4.520   2.684 -29.878  1.00  0.00           C  
ATOM   2290 HG21 VAL A 142       3.873   1.859 -30.176  1.00  0.00           H  
ATOM   2291 HG22 VAL A 142       3.941   3.606 -29.829  1.00  0.00           H  
ATOM   2292 HG23 VAL A 142       5.286   2.795 -30.645  1.00  0.00           H  
ATOM   2293  N   GLN A 143       7.908   2.595 -26.684  1.00  0.00           N  
ATOM   2294  H   GLN A 143       8.401   2.515 -27.561  1.00  0.00           H  
ATOM   2295  CA  GLN A 143       8.639   2.268 -25.458  1.00  0.00           C  
ATOM   2296  HA  GLN A 143       7.953   1.805 -24.749  1.00  0.00           H  
ATOM   2297  C   GLN A 143       9.167   3.528 -24.767  1.00  0.00           C  
ATOM   2298  CB  GLN A 143       9.741   1.254 -25.791  1.00  0.00           C  
ATOM   2299  HB2 GLN A 143      10.460   1.702 -26.477  1.00  0.00           H  
ATOM   2300  HB3 GLN A 143       9.286   0.390 -26.275  1.00  0.00           H  
ATOM   2301  O   GLN A 143       9.000   3.665 -23.552  1.00  0.00           O  
ATOM   2302  CG  GLN A 143      10.469   0.787 -24.524  1.00  0.00           C  
ATOM   2303  HG2 GLN A 143      11.012   1.635 -24.106  1.00  0.00           H  
ATOM   2304  HG3 GLN A 143       9.740   0.444 -23.790  1.00  0.00           H  
ATOM   2305  CD  GLN A 143      11.471  -0.336 -24.766  1.00  0.00           C  
ATOM   2306  NE2 GLN A 143      12.169  -0.773 -23.742  1.00  0.00           N  
ATOM   2307 HE21 GLN A 143      12.809  -1.528 -23.943  1.00  0.00           H  
ATOM   2308 HE22 GLN A 143      12.132  -0.290 -22.855  1.00  0.00           H  
ATOM   2309  OE1 GLN A 143      11.637  -0.863 -25.852  1.00  0.00           O  
ATOM   2310  N   GLY A 144       9.718   4.476 -25.527  1.00  0.00           N  
ATOM   2311  H   GLY A 144       9.908   4.292 -26.502  1.00  0.00           H  
ATOM   2312  CA  GLY A 144      10.068   5.800 -25.025  1.00  0.00           C  
ATOM   2313  HA2 GLY A 144      10.502   6.389 -25.833  1.00  0.00           H  
ATOM   2314  HA3 GLY A 144      10.804   5.707 -24.227  1.00  0.00           H  
ATOM   2315  C   GLY A 144       8.859   6.550 -24.479  1.00  0.00           C  
ATOM   2316  O   GLY A 144       8.926   7.065 -23.366  1.00  0.00           O  
ATOM   2317  N   MET A 145       7.722   6.541 -25.187  1.00  0.00           N  
ATOM   2318  H   MET A 145       7.744   6.138 -26.112  1.00  0.00           H  
ATOM   2319  CA  MET A 145       6.484   7.169 -24.703  1.00  0.00           C  
ATOM   2320  HA  MET A 145       6.676   8.225 -24.515  1.00  0.00           H  
ATOM   2321  C   MET A 145       5.988   6.564 -23.388  1.00  0.00           C  
ATOM   2322  CB  MET A 145       5.354   7.047 -25.730  1.00  0.00           C  
ATOM   2323  HB2 MET A 145       5.285   6.017 -26.082  1.00  0.00           H  
ATOM   2324  HB3 MET A 145       4.416   7.298 -25.235  1.00  0.00           H  
ATOM   2325  O   MET A 145       5.582   7.306 -22.496  1.00  0.00           O  
ATOM   2326  CG  MET A 145       5.505   7.993 -26.920  1.00  0.00           C  
ATOM   2327  HG2 MET A 145       5.770   8.982 -26.549  1.00  0.00           H  
ATOM   2328  HG3 MET A 145       6.311   7.647 -27.567  1.00  0.00           H  
ATOM   2329  SD  MET A 145       3.976   8.152 -27.886  1.00  0.00           S  
ATOM   2330  CE  MET A 145       3.816   6.468 -28.533  1.00  0.00           C  
ATOM   2331  HE1 MET A 145       3.628   5.772 -27.715  1.00  0.00           H  
ATOM   2332  HE2 MET A 145       4.736   6.195 -29.049  1.00  0.00           H  
ATOM   2333  HE3 MET A 145       2.989   6.427 -29.241  1.00  0.00           H  
ATOM   2334  N   LEU A 146       6.018   5.236 -23.249  1.00  0.00           N  
ATOM   2335  H   LEU A 146       6.332   4.670 -24.025  1.00  0.00           H  
ATOM   2336  CA  LEU A 146       5.628   4.577 -22.004  1.00  0.00           C  
ATOM   2337  HA  LEU A 146       4.634   4.932 -21.728  1.00  0.00           H  
ATOM   2338  C   LEU A 146       6.575   4.958 -20.860  1.00  0.00           C  
ATOM   2339  CB  LEU A 146       5.569   3.056 -22.226  1.00  0.00           C  
ATOM   2340  HB2 LEU A 146       6.559   2.706 -22.518  1.00  0.00           H  
ATOM   2341  HB3 LEU A 146       4.883   2.848 -23.047  1.00  0.00           H  
ATOM   2342  O   LEU A 146       6.118   5.278 -19.767  1.00  0.00           O  
ATOM   2343  CG  LEU A 146       5.113   2.268 -20.983  1.00  0.00           C  
ATOM   2344  HG  LEU A 146       5.809   2.439 -20.161  1.00  0.00           H  
ATOM   2345  CD1 LEU A 146       3.705   2.664 -20.537  1.00  0.00           C  
ATOM   2346 HD11 LEU A 146       3.715   3.669 -20.116  1.00  0.00           H  
ATOM   2347 HD12 LEU A 146       3.377   1.980 -19.754  1.00  0.00           H  
ATOM   2348 HD13 LEU A 146       3.011   2.617 -21.376  1.00  0.00           H  
ATOM   2349  CD2 LEU A 146       5.115   0.771 -21.297  1.00  0.00           C  
ATOM   2350 HD21 LEU A 146       4.421   0.553 -22.110  1.00  0.00           H  
ATOM   2351 HD22 LEU A 146       6.119   0.458 -21.584  1.00  0.00           H  
ATOM   2352 HD23 LEU A 146       4.817   0.214 -20.409  1.00  0.00           H  
ATOM   2353  N   SER A 147       7.886   4.989 -21.108  1.00  0.00           N  
ATOM   2354  H   SER A 147       8.223   4.729 -22.024  1.00  0.00           H  
ATOM   2355  CA  SER A 147       8.839   5.395 -20.073  1.00  0.00           C  
ATOM   2356  HA  SER A 147       8.621   4.818 -19.174  1.00  0.00           H  
ATOM   2357  C   SER A 147       8.715   6.874 -19.704  1.00  0.00           C  
ATOM   2358  CB  SER A 147      10.266   5.071 -20.494  1.00  0.00           C  
ATOM   2359  HB2 SER A 147      10.291   4.045 -20.861  1.00  0.00           H  
ATOM   2360  HB3 SER A 147      10.595   5.752 -21.280  1.00  0.00           H  
ATOM   2361  O   SER A 147       8.892   7.205 -18.532  1.00  0.00           O  
ATOM   2362  OG  SER A 147      11.109   5.165 -19.363  1.00  0.00           O  
ATOM   2363  HG  SER A 147      10.955   6.010 -18.935  1.00  0.00           H  
ATOM   2364  N   LEU A 148       8.402   7.752 -20.664  1.00  0.00           N  
ATOM   2365  H   LEU A 148       8.361   7.427 -21.619  1.00  0.00           H  
ATOM   2366  CA  LEU A 148       8.132   9.170 -20.416  1.00  0.00           C  
ATOM   2367  HA  LEU A 148       8.956   9.584 -19.836  1.00  0.00           H  
ATOM   2368  C   LEU A 148       6.854   9.352 -19.595  1.00  0.00           C  
ATOM   2369  CB  LEU A 148       8.056   9.922 -21.758  1.00  0.00           C  
ATOM   2370  HB2 LEU A 148       9.010   9.811 -22.272  1.00  0.00           H  
ATOM   2371  HB3 LEU A 148       7.287   9.456 -22.376  1.00  0.00           H  
ATOM   2372  O   LEU A 148       6.851  10.139 -18.654  1.00  0.00           O  
ATOM   2373  CG  LEU A 148       7.728  11.424 -21.621  1.00  0.00           C  
ATOM   2374  HG  LEU A 148       6.764  11.526 -21.123  1.00  0.00           H  
ATOM   2375  CD1 LEU A 148       8.776  12.174 -20.797  1.00  0.00           C  
ATOM   2376 HD11 LEU A 148       9.763  12.017 -21.232  1.00  0.00           H  
ATOM   2377 HD12 LEU A 148       8.777  11.821 -19.766  1.00  0.00           H  
ATOM   2378 HD13 LEU A 148       8.549  13.240 -20.784  1.00  0.00           H  
ATOM   2379  CD2 LEU A 148       7.602  12.085 -23.002  1.00  0.00           C  
ATOM   2380 HD21 LEU A 148       8.337  12.881 -23.124  1.00  0.00           H  
ATOM   2381 HD22 LEU A 148       7.747  11.356 -23.800  1.00  0.00           H  
ATOM   2382 HD23 LEU A 148       6.609  12.523 -23.101  1.00  0.00           H  
ATOM   2383  N   TYR A 149       5.798   8.592 -19.903  1.00  0.00           N  
ATOM   2384  H   TYR A 149       5.857   7.985 -20.708  1.00  0.00           H  
ATOM   2385  CA  TYR A 149       4.569   8.575 -19.110  1.00  0.00           C  
ATOM   2386  HA  TYR A 149       4.114   9.566 -19.136  1.00  0.00           H  
ATOM   2387  C   TYR A 149       4.873   8.245 -17.645  1.00  0.00           C  
ATOM   2388  CB  TYR A 149       3.577   7.565 -19.703  1.00  0.00           C  
ATOM   2389  HB2 TYR A 149       4.060   6.593 -19.809  1.00  0.00           H  
ATOM   2390  HB3 TYR A 149       3.297   7.888 -20.706  1.00  0.00           H  
ATOM   2391  O   TYR A 149       4.488   8.999 -16.756  1.00  0.00           O  
ATOM   2392  CG  TYR A 149       2.322   7.377 -18.876  1.00  0.00           C  
ATOM   2393  CD1 TYR A 149       2.237   6.320 -17.948  1.00  0.00           C  
ATOM   2394  HD1 TYR A 149       3.067   5.642 -17.815  1.00  0.00           H  
ATOM   2395  CD2 TYR A 149       1.253   8.282 -19.010  1.00  0.00           C  
ATOM   2396  HD2 TYR A 149       1.330   9.110 -19.698  1.00  0.00           H  
ATOM   2397  CE1 TYR A 149       1.078   6.164 -17.166  1.00  0.00           C  
ATOM   2398  HE1 TYR A 149       1.019   5.375 -16.431  1.00  0.00           H  
ATOM   2399  CE2 TYR A 149       0.089   8.118 -18.242  1.00  0.00           C  
ATOM   2400  HE2 TYR A 149      -0.729   8.816 -18.349  1.00  0.00           H  
ATOM   2401  OH  TYR A 149      -1.137   6.911 -16.598  1.00  0.00           O  
ATOM   2402  HH  TYR A 149      -1.818   7.543 -16.840  1.00  0.00           H  
ATOM   2403  CZ  TYR A 149      -0.006   7.049 -17.332  1.00  0.00           C  
ATOM   2404  N   GLU A 150       5.620   7.167 -17.392  1.00  0.00           N  
ATOM   2405  H   GLU A 150       5.893   6.577 -18.166  1.00  0.00           H  
ATOM   2406  CA  GLU A 150       5.981   6.758 -16.029  1.00  0.00           C  
ATOM   2407  HA  GLU A 150       5.071   6.682 -15.434  1.00  0.00           H  
ATOM   2408  C   GLU A 150       6.872   7.783 -15.315  1.00  0.00           C  
ATOM   2409  CB  GLU A 150       6.693   5.393 -16.062  1.00  0.00           C  
ATOM   2410  HB2 GLU A 150       7.056   5.154 -15.063  1.00  0.00           H  
ATOM   2411  HB3 GLU A 150       7.562   5.468 -16.715  1.00  0.00           H  
ATOM   2412  O   GLU A 150       6.717   8.018 -14.116  1.00  0.00           O  
ATOM   2413  CG  GLU A 150       5.819   4.227 -16.551  1.00  0.00           C  
ATOM   2414  HG2 GLU A 150       6.462   3.355 -16.669  1.00  0.00           H  
ATOM   2415  HG3 GLU A 150       5.401   4.463 -17.530  1.00  0.00           H  
ATOM   2416  CD  GLU A 150       4.666   3.865 -15.608  1.00  0.00           C  
ATOM   2417  OE1 GLU A 150       4.002   2.843 -15.878  1.00  0.00           O  
ATOM   2418  OE2 GLU A 150       4.432   4.582 -14.612  1.00  0.00           O  
ATOM   2419  N   ALA A 151       7.798   8.412 -16.043  1.00  0.00           N  
ATOM   2420  H   ALA A 151       7.883   8.173 -17.021  1.00  0.00           H  
ATOM   2421  CA  ALA A 151       8.671   9.457 -15.519  1.00  0.00           C  
ATOM   2422  HA  ALA A 151       9.160   9.094 -14.614  1.00  0.00           H  
ATOM   2423  C   ALA A 151       7.900  10.728 -15.136  1.00  0.00           C  
ATOM   2424  CB  ALA A 151       9.737   9.748 -16.581  1.00  0.00           C  
ATOM   2425  HB1 ALA A 151      10.411  10.531 -16.235  1.00  0.00           H  
ATOM   2426  HB2 ALA A 151      10.310   8.844 -16.787  1.00  0.00           H  
ATOM   2427  HB3 ALA A 151       9.265  10.089 -17.503  1.00  0.00           H  
ATOM   2428  O   ALA A 151       8.181  11.336 -14.105  1.00  0.00           O  
ATOM   2429  N   ALA A 152       6.903  11.110 -15.932  1.00  0.00           N  
ATOM   2430  H   ALA A 152       6.723  10.584 -16.774  1.00  0.00           H  
ATOM   2431  CA  ALA A 152       6.159  12.344 -15.733  1.00  0.00           C  
ATOM   2432  HA  ALA A 152       6.874  13.157 -15.607  1.00  0.00           H  
ATOM   2433  C   ALA A 152       5.282  12.337 -14.465  1.00  0.00           C  
ATOM   2434  CB  ALA A 152       5.368  12.611 -17.009  1.00  0.00           C  
ATOM   2435  HB1 ALA A 152       4.604  11.846 -17.148  1.00  0.00           H  
ATOM   2436  HB2 ALA A 152       6.038  12.619 -17.868  1.00  0.00           H  
ATOM   2437  HB3 ALA A 152       4.908  13.596 -16.922  1.00  0.00           H  
ATOM   2438  O   ALA A 152       5.027  13.393 -13.893  1.00  0.00           O  
ATOM   2439  N   HIS A 153       4.907  11.164 -13.935  1.00  0.00           N  
ATOM   2440  H   HIS A 153       5.127  10.320 -14.443  1.00  0.00           H  
ATOM   2441  CA  HIS A 153       4.226  11.064 -12.629  1.00  0.00           C  
ATOM   2442  HA  HIS A 153       3.418  11.796 -12.615  1.00  0.00           H  
ATOM   2443  C   HIS A 153       5.116  11.428 -11.425  1.00  0.00           C  
ATOM   2444  CB  HIS A 153       3.588   9.677 -12.458  1.00  0.00           C  
ATOM   2445  HB2 HIS A 153       3.278   9.554 -11.421  1.00  0.00           H  
ATOM   2446  HB3 HIS A 153       4.318   8.902 -12.692  1.00  0.00           H  
ATOM   2447  O   HIS A 153       4.621  11.483 -10.299  1.00  0.00           O  
ATOM   2448  CG  HIS A 153       2.359   9.499 -13.308  1.00  0.00           C  
ATOM   2449  CD2 HIS A 153       2.315   8.853 -14.503  1.00  0.00           C  
ATOM   2450  HD2 HIS A 153       3.139   8.343 -14.981  1.00  0.00           H  
ATOM   2451  ND1 HIS A 153       1.087  10.003 -13.017  1.00  0.00           N  
ATOM   2452  CE1 HIS A 153       0.326   9.686 -14.075  1.00  0.00           C  
ATOM   2453  HE1 HIS A 153      -0.714   9.956 -14.185  1.00  0.00           H  
ATOM   2454  NE2 HIS A 153       1.034   8.984 -14.975  1.00  0.00           N  
ATOM   2455  HE2 HIS A 153       0.699   8.619 -15.855  1.00  0.00           H  
ATOM   2456  N   LEU A 154       6.411  11.695 -11.638  1.00  0.00           N  
ATOM   2457  H   LEU A 154       6.762  11.614 -12.581  1.00  0.00           H  
ATOM   2458  CA  LEU A 154       7.335  12.237 -10.629  1.00  0.00           C  
ATOM   2459  HA  LEU A 154       6.937  12.018  -9.638  1.00  0.00           H  
ATOM   2460  C   LEU A 154       7.468  13.767 -10.667  1.00  0.00           C  
ATOM   2461  CB  LEU A 154       8.696  11.533 -10.733  1.00  0.00           C  
ATOM   2462  HB2 LEU A 154       9.045  11.557 -11.765  1.00  0.00           H  
ATOM   2463  HB3 LEU A 154       9.435  12.073 -10.141  1.00  0.00           H  
ATOM   2464  O   LEU A 154       8.375  14.314 -10.035  1.00  0.00           O  
ATOM   2465  CG  LEU A 154       8.597  10.093 -10.210  1.00  0.00           C  
ATOM   2466  HG  LEU A 154       7.565   9.848  -9.958  1.00  0.00           H  
ATOM   2467  CD1 LEU A 154       9.061   9.100 -11.261  1.00  0.00           C  
ATOM   2468 HD11 LEU A 154       8.465   9.223 -12.165  1.00  0.00           H  
ATOM   2469 HD12 LEU A 154       8.921   8.088 -10.882  1.00  0.00           H  
ATOM   2470 HD13 LEU A 154      10.112   9.283 -11.486  1.00  0.00           H  
ATOM   2471  CD2 LEU A 154       9.440   9.913  -8.947  1.00  0.00           C  
ATOM   2472 HD21 LEU A 154      10.500  10.003  -9.187  1.00  0.00           H  
ATOM   2473 HD22 LEU A 154       9.250   8.932  -8.512  1.00  0.00           H  
ATOM   2474 HD23 LEU A 154       9.171  10.675  -8.216  1.00  0.00           H  
ATOM   2475  N   ALA A 155       6.583  14.452 -11.395  1.00  0.00           N  
ATOM   2476  H   ALA A 155       5.897  13.953 -11.944  1.00  0.00           H  
ATOM   2477  CA  ALA A 155       6.544  15.906 -11.436  1.00  0.00           C  
ATOM   2478  HA  ALA A 155       7.488  16.260 -11.851  1.00  0.00           H  
ATOM   2479  C   ALA A 155       6.398  16.524 -10.040  1.00  0.00           C  
ATOM   2480  CB  ALA A 155       5.396  16.353 -12.349  1.00  0.00           C  
ATOM   2481  HB1 ALA A 155       4.440  16.052 -11.921  1.00  0.00           H  
ATOM   2482  HB2 ALA A 155       5.503  15.896 -13.333  1.00  0.00           H  
ATOM   2483  HB3 ALA A 155       5.415  17.437 -12.460  1.00  0.00           H  
ATOM   2484  O   ALA A 155       5.684  15.992  -9.182  1.00  0.00           O  
ATOM   2485  N   ILE A 156       7.048  17.669  -9.851  1.00  0.00           N  
ATOM   2486  H   ILE A 156       7.650  17.992 -10.595  1.00  0.00           H  
ATOM   2487  CA  ILE A 156       6.810  18.587  -8.732  1.00  0.00           C  
ATOM   2488  HA  ILE A 156       6.113  18.121  -8.036  1.00  0.00           H  
ATOM   2489  C   ILE A 156       6.119  19.862  -9.237  1.00  0.00           C  
ATOM   2490  CB  ILE A 156       8.106  18.854  -7.932  1.00  0.00           C  
ATOM   2491  HB  ILE A 156       7.850  19.490  -7.085  1.00  0.00           H  
ATOM   2492  O   ILE A 156       5.835  20.008 -10.429  1.00  0.00           O  
ATOM   2493  CG1 ILE A 156       9.197  19.568  -8.750  1.00  0.00           C  
ATOM   2494 HG12 ILE A 156       8.762  20.426  -9.264  1.00  0.00           H  
ATOM   2495 HG13 ILE A 156       9.593  18.867  -9.484  1.00  0.00           H  
ATOM   2496  CG2 ILE A 156       8.626  17.519  -7.379  1.00  0.00           C  
ATOM   2497 HG21 ILE A 156       9.450  17.700  -6.688  1.00  0.00           H  
ATOM   2498 HG22 ILE A 156       8.969  16.869  -8.184  1.00  0.00           H  
ATOM   2499 HG23 ILE A 156       7.821  17.020  -6.839  1.00  0.00           H  
ATOM   2500  CD1 ILE A 156      10.383  20.073  -7.924  1.00  0.00           C  
ATOM   2501 HD11 ILE A 156      10.928  19.237  -7.486  1.00  0.00           H  
ATOM   2502 HD12 ILE A 156      10.028  20.734  -7.134  1.00  0.00           H  
ATOM   2503 HD13 ILE A 156      11.060  20.627  -8.574  1.00  0.00           H  
ATOM   2504  N   HIS A 157       5.793  20.788  -8.337  1.00  0.00           N  
ATOM   2505  H   HIS A 157       6.069  20.666  -7.373  1.00  0.00           H  
ATOM   2506  CA  HIS A 157       5.173  22.052  -8.729  1.00  0.00           C  
ATOM   2507  HA  HIS A 157       4.284  21.818  -9.314  1.00  0.00           H  
ATOM   2508  C   HIS A 157       6.094  22.892  -9.630  1.00  0.00           C  
ATOM   2509  CB  HIS A 157       4.722  22.819  -7.481  1.00  0.00           C  
ATOM   2510  HB2 HIS A 157       4.497  23.850  -7.756  1.00  0.00           H  
ATOM   2511  HB3 HIS A 157       5.523  22.834  -6.743  1.00  0.00           H  
ATOM   2512  O   HIS A 157       7.289  23.018  -9.375  1.00  0.00           O  
ATOM   2513  CG  HIS A 157       3.479  22.215  -6.884  1.00  0.00           C  
ATOM   2514  CD2 HIS A 157       3.396  21.404  -5.783  1.00  0.00           C  
ATOM   2515  HD2 HIS A 157       4.209  21.092  -5.144  1.00  0.00           H  
ATOM   2516  ND1 HIS A 157       2.208  22.327  -7.407  1.00  0.00           N  
ATOM   2517  HD1 HIS A 157       1.931  22.888  -8.199  1.00  0.00           H  
ATOM   2518  CE1 HIS A 157       1.379  21.601  -6.643  1.00  0.00           C  
ATOM   2519  HE1 HIS A 157       0.315  21.495  -6.797  1.00  0.00           H  
ATOM   2520  NE2 HIS A 157       2.061  21.016  -5.659  1.00  0.00           N  
ATOM   2521  N   GLY A 158       5.516  23.485 -10.681  1.00  0.00           N  
ATOM   2522  H   GLY A 158       4.538  23.311 -10.861  1.00  0.00           H  
ATOM   2523  CA  GLY A 158       6.230  24.319 -11.657  1.00  0.00           C  
ATOM   2524  HA2 GLY A 158       5.525  25.025 -12.094  1.00  0.00           H  
ATOM   2525  HA3 GLY A 158       7.010  24.886 -11.148  1.00  0.00           H  
ATOM   2526  C   GLY A 158       6.887  23.559 -12.816  1.00  0.00           C  
ATOM   2527  O   GLY A 158       7.528  24.188 -13.651  1.00  0.00           O  
ATOM   2528  N   GLU A 159       6.736  22.233 -12.895  1.00  0.00           N  
ATOM   2529  H   GLU A 159       6.243  21.755 -12.154  1.00  0.00           H  
ATOM   2530  CA  GLU A 159       7.288  21.403 -13.980  1.00  0.00           C  
ATOM   2531  HA  GLU A 159       8.088  21.959 -14.469  1.00  0.00           H  
ATOM   2532  C   GLU A 159       6.250  21.116 -15.079  1.00  0.00           C  
ATOM   2533  CB  GLU A 159       7.926  20.119 -13.420  1.00  0.00           C  
ATOM   2534  HB2 GLU A 159       7.168  19.512 -12.925  1.00  0.00           H  
ATOM   2535  HB3 GLU A 159       8.346  19.549 -14.249  1.00  0.00           H  
ATOM   2536  O   GLU A 159       5.957  19.958 -15.385  1.00  0.00           O  
ATOM   2537  CG  GLU A 159       9.052  20.433 -12.430  1.00  0.00           C  
ATOM   2538  HG2 GLU A 159       9.709  21.180 -12.875  1.00  0.00           H  
ATOM   2539  HG3 GLU A 159       8.623  20.863 -11.525  1.00  0.00           H  
ATOM   2540  CD  GLU A 159       9.879  19.201 -12.051  1.00  0.00           C  
ATOM   2541  OE1 GLU A 159      11.115  19.341 -11.936  1.00  0.00           O  
ATOM   2542  OE2 GLU A 159       9.336  18.101 -11.776  1.00  0.00           O  
ATOM   2543  N   ASP A 160       5.699  22.169 -15.691  1.00  0.00           N  
ATOM   2544  H   ASP A 160       5.927  23.088 -15.339  1.00  0.00           H  
ATOM   2545  CA  ASP A 160       4.594  22.083 -16.667  1.00  0.00           C  
ATOM   2546  HA  ASP A 160       3.713  21.688 -16.161  1.00  0.00           H  
ATOM   2547  C   ASP A 160       4.904  21.152 -17.859  1.00  0.00           C  
ATOM   2548  CB  ASP A 160       4.255  23.490 -17.195  1.00  0.00           C  
ATOM   2549  HB2 ASP A 160       5.141  23.905 -17.676  1.00  0.00           H  
ATOM   2550  HB3 ASP A 160       3.479  23.395 -17.956  1.00  0.00           H  
ATOM   2551  O   ASP A 160       4.013  20.484 -18.387  1.00  0.00           O  
ATOM   2552  CG  ASP A 160       3.752  24.478 -16.131  1.00  0.00           C  
ATOM   2553  OD1 ASP A 160       3.264  24.031 -15.068  1.00  0.00           O  
ATOM   2554  OD2 ASP A 160       3.867  25.699 -16.384  1.00  0.00           O  
ATOM   2555  N   ILE A 161       6.183  21.021 -18.240  1.00  0.00           N  
ATOM   2556  H   ILE A 161       6.867  21.588 -17.759  1.00  0.00           H  
ATOM   2557  CA  ILE A 161       6.637  20.077 -19.274  1.00  0.00           C  
ATOM   2558  HA  ILE A 161       6.143  20.355 -20.205  1.00  0.00           H  
ATOM   2559  C   ILE A 161       6.233  18.626 -18.975  1.00  0.00           C  
ATOM   2560  CB  ILE A 161       8.165  20.195 -19.485  1.00  0.00           C  
ATOM   2561  HB  ILE A 161       8.378  21.233 -19.743  1.00  0.00           H  
ATOM   2562  O   ILE A 161       5.945  17.859 -19.895  1.00  0.00           O  
ATOM   2563  CG1 ILE A 161       8.606  19.305 -20.669  1.00  0.00           C  
ATOM   2564 HG12 ILE A 161       7.901  19.439 -21.489  1.00  0.00           H  
ATOM   2565 HG13 ILE A 161       8.578  18.257 -20.370  1.00  0.00           H  
ATOM   2566  CG2 ILE A 161       8.976  19.836 -18.224  1.00  0.00           C  
ATOM   2567 HG21 ILE A 161      10.017  20.126 -18.367  1.00  0.00           H  
ATOM   2568 HG22 ILE A 161       8.601  20.376 -17.355  1.00  0.00           H  
ATOM   2569 HG23 ILE A 161       8.931  18.764 -18.033  1.00  0.00           H  
ATOM   2570  CD1 ILE A 161      10.009  19.612 -21.196  1.00  0.00           C  
ATOM   2571 HD11 ILE A 161      10.761  19.462 -20.421  1.00  0.00           H  
ATOM   2572 HD12 ILE A 161      10.043  20.646 -21.540  1.00  0.00           H  
ATOM   2573 HD13 ILE A 161      10.228  18.957 -22.039  1.00  0.00           H  
ATOM   2574  N   LEU A 162       6.191  18.229 -17.702  1.00  0.00           N  
ATOM   2575  H   LEU A 162       6.329  18.921 -16.979  1.00  0.00           H  
ATOM   2576  CA  LEU A 162       5.802  16.879 -17.303  1.00  0.00           C  
ATOM   2577  HA  LEU A 162       6.195  16.167 -18.029  1.00  0.00           H  
ATOM   2578  C   LEU A 162       4.279  16.708 -17.315  1.00  0.00           C  
ATOM   2579  CB  LEU A 162       6.405  16.549 -15.931  1.00  0.00           C  
ATOM   2580  HB2 LEU A 162       6.070  15.554 -15.641  1.00  0.00           H  
ATOM   2581  HB3 LEU A 162       6.014  17.262 -15.204  1.00  0.00           H  
ATOM   2582  O   LEU A 162       3.792  15.650 -17.710  1.00  0.00           O  
ATOM   2583  CG  LEU A 162       7.942  16.589 -15.880  1.00  0.00           C  
ATOM   2584  HG  LEU A 162       8.290  17.596 -16.108  1.00  0.00           H  
ATOM   2585  CD1 LEU A 162       8.415  16.242 -14.476  1.00  0.00           C  
ATOM   2586 HD11 LEU A 162       8.075  15.248 -14.185  1.00  0.00           H  
ATOM   2587 HD12 LEU A 162       9.503  16.297 -14.429  1.00  0.00           H  
ATOM   2588 HD13 LEU A 162       8.018  16.989 -13.789  1.00  0.00           H  
ATOM   2589  CD2 LEU A 162       8.605  15.611 -16.853  1.00  0.00           C  
ATOM   2590 HD21 LEU A 162       9.683  15.628 -16.694  1.00  0.00           H  
ATOM   2591 HD22 LEU A 162       8.233  14.600 -16.690  1.00  0.00           H  
ATOM   2592 HD23 LEU A 162       8.406  15.915 -17.881  1.00  0.00           H  
ATOM   2593  N   ASP A 163       3.513  17.748 -16.983  1.00  0.00           N  
ATOM   2594  H   ASP A 163       3.955  18.615 -16.713  1.00  0.00           H  
ATOM   2595  CA  ASP A 163       2.054  17.721 -17.144  1.00  0.00           C  
ATOM   2596  HA  ASP A 163       1.653  16.854 -16.619  1.00  0.00           H  
ATOM   2597  C   ASP A 163       1.671  17.588 -18.627  1.00  0.00           C  
ATOM   2598  CB  ASP A 163       1.425  18.985 -16.542  1.00  0.00           C  
ATOM   2599  HB2 ASP A 163       0.365  18.996 -16.797  1.00  0.00           H  
ATOM   2600  HB3 ASP A 163       1.881  19.869 -16.987  1.00  0.00           H  
ATOM   2601  O   ASP A 163       0.840  16.752 -19.000  1.00  0.00           O  
ATOM   2602  CG  ASP A 163       1.540  19.058 -15.020  1.00  0.00           C  
ATOM   2603  OD1 ASP A 163       1.377  18.032 -14.322  1.00  0.00           O  
ATOM   2604  OD2 ASP A 163       1.688  20.167 -14.472  1.00  0.00           O  
ATOM   2605  N   GLU A 164       2.341  18.345 -19.501  1.00  0.00           N  
ATOM   2606  H   GLU A 164       2.976  19.041 -19.136  1.00  0.00           H  
ATOM   2607  CA  GLU A 164       2.215  18.206 -20.954  1.00  0.00           C  
ATOM   2608  HA  GLU A 164       1.180  18.384 -21.245  1.00  0.00           H  
ATOM   2609  C   GLU A 164       2.598  16.796 -21.424  1.00  0.00           C  
ATOM   2610  CB  GLU A 164       3.115  19.222 -21.667  1.00  0.00           C  
ATOM   2611  HB2 GLU A 164       3.151  18.953 -22.723  1.00  0.00           H  
ATOM   2612  HB3 GLU A 164       4.125  19.147 -21.264  1.00  0.00           H  
ATOM   2613  O   GLU A 164       1.905  16.211 -22.265  1.00  0.00           O  
ATOM   2614  CG  GLU A 164       2.637  20.676 -21.562  1.00  0.00           C  
ATOM   2615  HG2 GLU A 164       2.514  20.948 -20.514  1.00  0.00           H  
ATOM   2616  HG3 GLU A 164       1.664  20.757 -22.049  1.00  0.00           H  
ATOM   2617  CD  GLU A 164       3.626  21.643 -22.236  1.00  0.00           C  
ATOM   2618  OE1 GLU A 164       3.518  22.863 -22.006  1.00  0.00           O  
ATOM   2619  OE2 GLU A 164       4.487  21.180 -23.030  1.00  0.00           O  
ATOM   2620  N   ALA A 165       3.666  16.219 -20.860  1.00  0.00           N  
ATOM   2621  H   ALA A 165       4.213  16.761 -20.206  1.00  0.00           H  
ATOM   2622  CA  ALA A 165       4.115  14.870 -21.186  1.00  0.00           C  
ATOM   2623  HA  ALA A 165       4.290  14.820 -22.261  1.00  0.00           H  
ATOM   2624  C   ALA A 165       3.053  13.823 -20.834  1.00  0.00           C  
ATOM   2625  CB  ALA A 165       5.437  14.570 -20.474  1.00  0.00           C  
ATOM   2626  HB1 ALA A 165       6.168  15.351 -20.683  1.00  0.00           H  
ATOM   2627  HB2 ALA A 165       5.285  14.508 -19.396  1.00  0.00           H  
ATOM   2628  HB3 ALA A 165       5.831  13.616 -20.825  1.00  0.00           H  
ATOM   2629  O   ALA A 165       2.801  12.926 -21.644  1.00  0.00           O  
ATOM   2630  N   ILE A 166       2.381  13.944 -19.682  1.00  0.00           N  
ATOM   2631  H   ILE A 166       2.648  14.690 -19.056  1.00  0.00           H  
ATOM   2632  CA  ILE A 166       1.273  13.056 -19.297  1.00  0.00           C  
ATOM   2633  HA  ILE A 166       1.638  12.029 -19.299  1.00  0.00           H  
ATOM   2634  C   ILE A 166       0.149  13.136 -20.333  1.00  0.00           C  
ATOM   2635  CB  ILE A 166       0.752  13.375 -17.872  1.00  0.00           C  
ATOM   2636  HB  ILE A 166       0.567  14.447 -17.795  1.00  0.00           H  
ATOM   2637  O   ILE A 166      -0.329  12.095 -20.789  1.00  0.00           O  
ATOM   2638  CG1 ILE A 166       1.811  12.978 -16.824  1.00  0.00           C  
ATOM   2639 HG12 ILE A 166       1.945  11.896 -16.823  1.00  0.00           H  
ATOM   2640 HG13 ILE A 166       2.757  13.434 -17.113  1.00  0.00           H  
ATOM   2641  CG2 ILE A 166      -0.571  12.636 -17.573  1.00  0.00           C  
ATOM   2642 HG21 ILE A 166      -1.360  12.969 -18.247  1.00  0.00           H  
ATOM   2643 HG22 ILE A 166      -0.906  12.864 -16.562  1.00  0.00           H  
ATOM   2644 HG23 ILE A 166      -0.428  11.560 -17.672  1.00  0.00           H  
ATOM   2645  CD1 ILE A 166       1.514  13.447 -15.394  1.00  0.00           C  
ATOM   2646 HD11 ILE A 166       1.321  14.520 -15.388  1.00  0.00           H  
ATOM   2647 HD12 ILE A 166       0.658  12.914 -14.980  1.00  0.00           H  
ATOM   2648 HD13 ILE A 166       2.379  13.243 -14.764  1.00  0.00           H  
ATOM   2649  N   VAL A 167      -0.265  14.340 -20.742  1.00  0.00           N  
ATOM   2650  H   VAL A 167       0.175  15.155 -20.339  1.00  0.00           H  
ATOM   2651  CA  VAL A 167      -1.351  14.524 -21.724  1.00  0.00           C  
ATOM   2652  HA  VAL A 167      -2.230  13.983 -21.373  1.00  0.00           H  
ATOM   2653  C   VAL A 167      -0.976  13.934 -23.086  1.00  0.00           C  
ATOM   2654  CB  VAL A 167      -1.730  16.014 -21.854  1.00  0.00           C  
ATOM   2655  HB  VAL A 167      -0.840  16.596 -22.096  1.00  0.00           H  
ATOM   2656  O   VAL A 167      -1.756  13.168 -23.669  1.00  0.00           O  
ATOM   2657  CG1 VAL A 167      -2.777  16.247 -22.955  1.00  0.00           C  
ATOM   2658 HG11 VAL A 167      -2.356  16.021 -23.934  1.00  0.00           H  
ATOM   2659 HG12 VAL A 167      -3.077  17.295 -22.955  1.00  0.00           H  
ATOM   2660 HG13 VAL A 167      -3.653  15.622 -22.779  1.00  0.00           H  
ATOM   2661  CG2 VAL A 167      -2.325  16.540 -20.543  1.00  0.00           C  
ATOM   2662 HG21 VAL A 167      -3.237  15.999 -20.291  1.00  0.00           H  
ATOM   2663 HG22 VAL A 167      -2.547  17.603 -20.638  1.00  0.00           H  
ATOM   2664 HG23 VAL A 167      -1.609  16.426 -19.729  1.00  0.00           H  
ATOM   2665  N   PHE A 168       0.226  14.250 -23.575  1.00  0.00           N  
ATOM   2666  H   PHE A 168       0.807  14.877 -23.037  1.00  0.00           H  
ATOM   2667  CA  PHE A 168       0.753  13.757 -24.846  1.00  0.00           C  
ATOM   2668  HA  PHE A 168       0.087  14.058 -25.655  1.00  0.00           H  
ATOM   2669  C   PHE A 168       0.826  12.226 -24.858  1.00  0.00           C  
ATOM   2670  CB  PHE A 168       2.133  14.390 -25.091  1.00  0.00           C  
ATOM   2671  HB2 PHE A 168       2.759  14.241 -24.210  1.00  0.00           H  
ATOM   2672  HB3 PHE A 168       2.010  15.466 -25.218  1.00  0.00           H  
ATOM   2673  O   PHE A 168       0.175  11.566 -25.674  1.00  0.00           O  
ATOM   2674  CG  PHE A 168       2.858  13.834 -26.301  1.00  0.00           C  
ATOM   2675  CD1 PHE A 168       3.881  12.880 -26.141  1.00  0.00           C  
ATOM   2676  HD1 PHE A 168       4.180  12.567 -25.151  1.00  0.00           H  
ATOM   2677  CD2 PHE A 168       2.497  14.256 -27.594  1.00  0.00           C  
ATOM   2678  HD2 PHE A 168       1.716  14.989 -27.729  1.00  0.00           H  
ATOM   2679  CE1 PHE A 168       4.530  12.339 -27.266  1.00  0.00           C  
ATOM   2680  HE1 PHE A 168       5.316  11.610 -27.139  1.00  0.00           H  
ATOM   2681  CE2 PHE A 168       3.158  13.729 -28.717  1.00  0.00           C  
ATOM   2682  HE2 PHE A 168       2.883  14.062 -29.707  1.00  0.00           H  
ATOM   2683  CZ  PHE A 168       4.168  12.766 -28.555  1.00  0.00           C  
ATOM   2684  HZ  PHE A 168       4.674  12.368 -29.422  1.00  0.00           H  
ATOM   2685  N   THR A 169       1.556  11.644 -23.906  1.00  0.00           N  
ATOM   2686  H   THR A 169       2.009  12.231 -23.220  1.00  0.00           H  
ATOM   2687  CA  THR A 169       1.773  10.194 -23.847  1.00  0.00           C  
ATOM   2688  HA  THR A 169       2.161   9.865 -24.810  1.00  0.00           H  
ATOM   2689  C   THR A 169       0.468   9.439 -23.613  1.00  0.00           C  
ATOM   2690  CB  THR A 169       2.801   9.802 -22.780  1.00  0.00           C  
ATOM   2691  HB  THR A 169       2.839   8.714 -22.729  1.00  0.00           H  
ATOM   2692  O   THR A 169       0.206   8.473 -24.322  1.00  0.00           O  
ATOM   2693  CG2 THR A 169       4.205  10.315 -23.088  1.00  0.00           C  
ATOM   2694 HG21 THR A 169       4.550   9.898 -24.035  1.00  0.00           H  
ATOM   2695 HG22 THR A 169       4.881   9.992 -22.296  1.00  0.00           H  
ATOM   2696 HG23 THR A 169       4.224  11.403 -23.142  1.00  0.00           H  
ATOM   2697  OG1 THR A 169       2.411  10.309 -21.530  1.00  0.00           O  
ATOM   2698  HG1 THR A 169       2.647  11.239 -21.505  1.00  0.00           H  
ATOM   2699  N   THR A 170      -0.419   9.905 -22.725  1.00  0.00           N  
ATOM   2700  H   THR A 170      -0.146  10.691 -22.152  1.00  0.00           H  
ATOM   2701  CA  THR A 170      -1.728   9.266 -22.486  1.00  0.00           C  
ATOM   2702  HA  THR A 170      -1.560   8.257 -22.107  1.00  0.00           H  
ATOM   2703  C   THR A 170      -2.551   9.160 -23.767  1.00  0.00           C  
ATOM   2704  CB  THR A 170      -2.553  10.042 -21.448  1.00  0.00           C  
ATOM   2705  HB  THR A 170      -2.681  11.074 -21.775  1.00  0.00           H  
ATOM   2706  O   THR A 170      -3.143   8.114 -24.044  1.00  0.00           O  
ATOM   2707  CG2 THR A 170      -3.934   9.432 -21.188  1.00  0.00           C  
ATOM   2708 HG21 THR A 170      -4.566   9.552 -22.068  1.00  0.00           H  
ATOM   2709 HG22 THR A 170      -4.397   9.951 -20.349  1.00  0.00           H  
ATOM   2710 HG23 THR A 170      -3.821   8.376 -20.944  1.00  0.00           H  
ATOM   2711  OG1 THR A 170      -1.899  10.031 -20.212  1.00  0.00           O  
ATOM   2712  HG1 THR A 170      -1.228  10.716 -20.264  1.00  0.00           H  
ATOM   2713  N   THR A 171      -2.595  10.234 -24.557  1.00  0.00           N  
ATOM   2714  H   THR A 171      -2.058  11.048 -24.295  1.00  0.00           H  
ATOM   2715  CA  THR A 171      -3.376  10.284 -25.800  1.00  0.00           C  
ATOM   2716  HA  THR A 171      -4.414  10.039 -25.578  1.00  0.00           H  
ATOM   2717  C   THR A 171      -2.863   9.258 -26.809  1.00  0.00           C  
ATOM   2718  CB  THR A 171      -3.339  11.702 -26.391  1.00  0.00           C  
ATOM   2719  HB  THR A 171      -2.312  11.989 -26.616  1.00  0.00           H  
ATOM   2720  O   THR A 171      -3.638   8.460 -27.345  1.00  0.00           O  
ATOM   2721  CG2 THR A 171      -4.184  11.825 -27.660  1.00  0.00           C  
ATOM   2722 HG21 THR A 171      -5.203  11.493 -27.465  1.00  0.00           H  
ATOM   2723 HG22 THR A 171      -3.747  11.229 -28.461  1.00  0.00           H  
ATOM   2724 HG23 THR A 171      -4.200  12.868 -27.977  1.00  0.00           H  
ATOM   2725  OG1 THR A 171      -3.876  12.600 -25.446  1.00  0.00           O  
ATOM   2726  HG1 THR A 171      -3.158  12.889 -24.878  1.00  0.00           H  
ATOM   2727  N   HIS A 172      -1.549   9.226 -27.030  1.00  0.00           N  
ATOM   2728  H   HIS A 172      -0.954   9.888 -26.553  1.00  0.00           H  
ATOM   2729  CA  HIS A 172      -0.945   8.342 -28.023  1.00  0.00           C  
ATOM   2730  HA  HIS A 172      -1.576   8.347 -28.911  1.00  0.00           H  
ATOM   2731  C   HIS A 172      -0.884   6.883 -27.561  1.00  0.00           C  
ATOM   2732  CB  HIS A 172       0.417   8.908 -28.435  1.00  0.00           C  
ATOM   2733  HB2 HIS A 172       0.917   8.203 -29.098  1.00  0.00           H  
ATOM   2734  HB3 HIS A 172       1.039   9.051 -27.551  1.00  0.00           H  
ATOM   2735  O   HIS A 172      -1.202   5.992 -28.345  1.00  0.00           O  
ATOM   2736  CG  HIS A 172       0.259  10.219 -29.164  1.00  0.00           C  
ATOM   2737  CD2 HIS A 172       0.678  11.454 -28.747  1.00  0.00           C  
ATOM   2738  HD2 HIS A 172       1.245  11.667 -27.853  1.00  0.00           H  
ATOM   2739  ND1 HIS A 172      -0.401  10.400 -30.358  1.00  0.00           N  
ATOM   2740  HD1 HIS A 172      -0.726   9.671 -30.977  1.00  0.00           H  
ATOM   2741  CE1 HIS A 172      -0.393  11.712 -30.644  1.00  0.00           C  
ATOM   2742  HE1 HIS A 172      -0.796  12.158 -31.541  1.00  0.00           H  
ATOM   2743  NE2 HIS A 172       0.243  12.395 -29.687  1.00  0.00           N  
ATOM   2744  N   LEU A 173      -0.603   6.617 -26.283  1.00  0.00           N  
ATOM   2745  H   LEU A 173      -0.344   7.383 -25.678  1.00  0.00           H  
ATOM   2746  CA  LEU A 173      -0.615   5.266 -25.714  1.00  0.00           C  
ATOM   2747  HA  LEU A 173       0.048   4.632 -26.303  1.00  0.00           H  
ATOM   2748  C   LEU A 173      -2.010   4.620 -25.791  1.00  0.00           C  
ATOM   2749  CB  LEU A 173      -0.098   5.331 -24.265  1.00  0.00           C  
ATOM   2750  HB2 LEU A 173      -0.645   6.112 -23.737  1.00  0.00           H  
ATOM   2751  HB3 LEU A 173      -0.338   4.394 -23.763  1.00  0.00           H  
ATOM   2752  O   LEU A 173      -2.122   3.454 -26.176  1.00  0.00           O  
ATOM   2753  CG  LEU A 173       1.419   5.585 -24.117  1.00  0.00           C  
ATOM   2754  HG  LEU A 173       1.698   6.491 -24.655  1.00  0.00           H  
ATOM   2755  CD1 LEU A 173       1.756   5.772 -22.638  1.00  0.00           C  
ATOM   2756 HD11 LEU A 173       2.810   6.029 -22.534  1.00  0.00           H  
ATOM   2757 HD12 LEU A 173       1.169   6.590 -22.221  1.00  0.00           H  
ATOM   2758 HD13 LEU A 173       1.551   4.860 -22.076  1.00  0.00           H  
ATOM   2759  CD2 LEU A 173       2.275   4.441 -24.663  1.00  0.00           C  
ATOM   2760 HD21 LEU A 173       2.131   4.337 -25.739  1.00  0.00           H  
ATOM   2761 HD22 LEU A 173       2.024   3.507 -24.162  1.00  0.00           H  
ATOM   2762 HD23 LEU A 173       3.328   4.659 -24.484  1.00  0.00           H  
ATOM   2763  N   LYS A 174      -3.089   5.375 -25.520  1.00  0.00           N  
ATOM   2764  H   LYS A 174      -2.938   6.319 -25.197  1.00  0.00           H  
ATOM   2765  CA  LYS A 174      -4.474   4.891 -25.707  1.00  0.00           C  
ATOM   2766  HA  LYS A 174      -4.612   3.978 -25.128  1.00  0.00           H  
ATOM   2767  C   LYS A 174      -4.764   4.518 -27.163  1.00  0.00           C  
ATOM   2768  CB  LYS A 174      -5.478   5.954 -25.229  1.00  0.00           C  
ATOM   2769  HB2 LYS A 174      -5.180   6.932 -25.606  1.00  0.00           H  
ATOM   2770  HB3 LYS A 174      -6.461   5.719 -25.635  1.00  0.00           H  
ATOM   2771  O   LYS A 174      -5.398   3.490 -27.424  1.00  0.00           O  
ATOM   2772  CG  LYS A 174      -5.594   5.996 -23.699  1.00  0.00           C  
ATOM   2773  HG2 LYS A 174      -4.611   6.156 -23.259  1.00  0.00           H  
ATOM   2774  HG3 LYS A 174      -5.980   5.039 -23.348  1.00  0.00           H  
ATOM   2775  CD  LYS A 174      -6.538   7.118 -23.248  1.00  0.00           C  
ATOM   2776  HD2 LYS A 174      -7.521   6.968 -23.695  1.00  0.00           H  
ATOM   2777  HD3 LYS A 174      -6.132   8.073 -23.582  1.00  0.00           H  
ATOM   2778  CE  LYS A 174      -6.652   7.108 -21.719  1.00  0.00           C  
ATOM   2779  HE2 LYS A 174      -5.648   7.172 -21.301  1.00  0.00           H  
ATOM   2780  HE3 LYS A 174      -7.076   6.155 -21.405  1.00  0.00           H  
ATOM   2781  NZ  LYS A 174      -7.479   8.233 -21.212  1.00  0.00           N  
ATOM   2782  HZ1 LYS A 174      -7.067   9.116 -21.476  1.00  0.00           H  
ATOM   2783  HZ2 LYS A 174      -7.518   8.206 -20.203  1.00  0.00           H  
ATOM   2784  HZ3 LYS A 174      -8.420   8.186 -21.574  1.00  0.00           H  
ATOM   2785  N   SER A 175      -4.283   5.325 -28.110  1.00  0.00           N  
ATOM   2786  H   SER A 175      -3.776   6.148 -27.819  1.00  0.00           H  
ATOM   2787  CA  SER A 175      -4.407   5.038 -29.543  1.00  0.00           C  
ATOM   2788  HA  SER A 175      -5.459   4.879 -29.783  1.00  0.00           H  
ATOM   2789  C   SER A 175      -3.644   3.766 -29.930  1.00  0.00           C  
ATOM   2790  CB  SER A 175      -3.915   6.236 -30.358  1.00  0.00           C  
ATOM   2791  HB2 SER A 175      -4.453   7.132 -30.045  1.00  0.00           H  
ATOM   2792  HB3 SER A 175      -2.849   6.387 -30.193  1.00  0.00           H  
ATOM   2793  O   SER A 175      -4.211   2.867 -30.553  1.00  0.00           O  
ATOM   2794  OG  SER A 175      -4.148   6.007 -31.732  1.00  0.00           O  
ATOM   2795  HG  SER A 175      -3.784   6.743 -32.230  1.00  0.00           H  
ATOM   2796  N   THR A 176      -2.393   3.624 -29.482  1.00  0.00           N  
ATOM   2797  H   THR A 176      -1.946   4.404 -29.021  1.00  0.00           H  
ATOM   2798  CA  THR A 176      -1.563   2.441 -29.753  1.00  0.00           C  
ATOM   2799  HA  THR A 176      -1.439   2.342 -30.831  1.00  0.00           H  
ATOM   2800  C   THR A 176      -2.208   1.159 -29.239  1.00  0.00           C  
ATOM   2801  CB  THR A 176      -0.168   2.601 -29.134  1.00  0.00           C  
ATOM   2802  HB  THR A 176      -0.243   2.700 -28.051  1.00  0.00           H  
ATOM   2803  O   THR A 176      -2.274   0.166 -29.964  1.00  0.00           O  
ATOM   2804  CG2 THR A 176       0.741   1.427 -29.480  1.00  0.00           C  
ATOM   2805 HG21 THR A 176       1.761   1.659 -29.173  1.00  0.00           H  
ATOM   2806 HG22 THR A 176       0.731   1.251 -30.556  1.00  0.00           H  
ATOM   2807 HG23 THR A 176       0.419   0.526 -28.959  1.00  0.00           H  
ATOM   2808  OG1 THR A 176       0.435   3.753 -29.665  1.00  0.00           O  
ATOM   2809  HG1 THR A 176       1.321   3.832 -29.304  1.00  0.00           H  
ATOM   2810  N   VAL A 177      -2.746   1.175 -28.017  1.00  0.00           N  
ATOM   2811  H   VAL A 177      -2.641   2.010 -27.458  1.00  0.00           H  
ATOM   2812  CA  VAL A 177      -3.442   0.018 -27.432  1.00  0.00           C  
ATOM   2813  HA  VAL A 177      -2.771  -0.841 -27.441  1.00  0.00           H  
ATOM   2814  C   VAL A 177      -4.678  -0.372 -28.237  1.00  0.00           C  
ATOM   2815  CB  VAL A 177      -3.836   0.320 -25.979  1.00  0.00           C  
ATOM   2816  HB  VAL A 177      -4.297   1.306 -25.921  1.00  0.00           H  
ATOM   2817  O   VAL A 177      -4.924  -1.563 -28.423  1.00  0.00           O  
ATOM   2818  CG1 VAL A 177      -4.811  -0.707 -25.400  1.00  0.00           C  
ATOM   2819 HG11 VAL A 177      -5.017  -0.443 -24.363  1.00  0.00           H  
ATOM   2820 HG12 VAL A 177      -5.761  -0.684 -25.934  1.00  0.00           H  
ATOM   2821 HG13 VAL A 177      -4.356  -1.695 -25.471  1.00  0.00           H  
ATOM   2822  CG2 VAL A 177      -2.593   0.291 -25.091  1.00  0.00           C  
ATOM   2823 HG21 VAL A 177      -2.861   0.579 -24.075  1.00  0.00           H  
ATOM   2824 HG22 VAL A 177      -2.159  -0.709 -25.076  1.00  0.00           H  
ATOM   2825 HG23 VAL A 177      -1.847   0.989 -25.470  1.00  0.00           H  
ATOM   2826  N   SER A 178      -5.442   0.612 -28.716  1.00  0.00           N  
ATOM   2827  H   SER A 178      -5.162   1.567 -28.543  1.00  0.00           H  
ATOM   2828  CA  SER A 178      -6.663   0.375 -29.496  1.00  0.00           C  
ATOM   2829  HA  SER A 178      -7.318  -0.295 -28.939  1.00  0.00           H  
ATOM   2830  C   SER A 178      -6.372  -0.290 -30.846  1.00  0.00           C  
ATOM   2831  CB  SER A 178      -7.410   1.694 -29.716  1.00  0.00           C  
ATOM   2832  HB2 SER A 178      -8.335   1.491 -30.255  1.00  0.00           H  
ATOM   2833  HB3 SER A 178      -6.799   2.371 -30.313  1.00  0.00           H  
ATOM   2834  O   SER A 178      -7.208  -1.029 -31.358  1.00  0.00           O  
ATOM   2835  OG  SER A 178      -7.720   2.301 -28.473  1.00  0.00           O  
ATOM   2836  HG  SER A 178      -6.923   2.701 -28.116  1.00  0.00           H  
ATOM   2837  N   ASN A 179      -5.172  -0.069 -31.391  1.00  0.00           N  
ATOM   2838  H   ASN A 179      -4.557   0.579 -30.920  1.00  0.00           H  
ATOM   2839  CA  ASN A 179      -4.716  -0.635 -32.663  1.00  0.00           C  
ATOM   2840  HA  ASN A 179      -5.582  -0.930 -33.254  1.00  0.00           H  
ATOM   2841  C   ASN A 179      -3.851  -1.900 -32.505  1.00  0.00           C  
ATOM   2842  CB  ASN A 179      -3.971   0.473 -33.424  1.00  0.00           C  
ATOM   2843  HB2 ASN A 179      -3.568   0.067 -34.352  1.00  0.00           H  
ATOM   2844  HB3 ASN A 179      -3.138   0.831 -32.819  1.00  0.00           H  
ATOM   2845  O   ASN A 179      -3.437  -2.491 -33.502  1.00  0.00           O  
ATOM   2846  CG  ASN A 179      -4.878   1.633 -33.793  1.00  0.00           C  
ATOM   2847  ND2 ASN A 179      -4.427   2.852 -33.621  1.00  0.00           N  
ATOM   2848 HD21 ASN A 179      -3.581   3.006 -33.093  1.00  0.00           H  
ATOM   2849 HD22 ASN A 179      -5.085   3.598 -33.796  1.00  0.00           H  
ATOM   2850  OD1 ASN A 179      -6.000   1.466 -34.239  1.00  0.00           O  
ATOM   2851  N   SER A 180      -3.550  -2.318 -31.273  1.00  0.00           N  
ATOM   2852  H   SER A 180      -3.970  -1.839 -30.490  1.00  0.00           H  
ATOM   2853  CA  SER A 180      -2.681  -3.467 -31.003  1.00  0.00           C  
ATOM   2854  HA  SER A 180      -1.964  -3.549 -31.820  1.00  0.00           H  
ATOM   2855  C   SER A 180      -3.472  -4.776 -30.895  1.00  0.00           C  
ATOM   2856  CB  SER A 180      -1.882  -3.244 -29.721  1.00  0.00           C  
ATOM   2857  HB2 SER A 180      -2.558  -3.002 -28.901  1.00  0.00           H  
ATOM   2858  HB3 SER A 180      -1.341  -4.157 -29.473  1.00  0.00           H  
ATOM   2859  O   SER A 180      -4.608  -4.769 -30.414  1.00  0.00           O  
ATOM   2860  OG  SER A 180      -0.948  -2.202 -29.901  1.00  0.00           O  
ATOM   2861  HG  SER A 180      -1.428  -1.385 -30.054  1.00  0.00           H  
ATOM   2862  N   PRO A 181      -2.873  -5.931 -31.249  1.00  0.00           N  
ATOM   2863  CA  PRO A 181      -3.475  -7.232 -30.980  1.00  0.00           C  
ATOM   2864  HA  PRO A 181      -4.379  -7.325 -31.582  1.00  0.00           H  
ATOM   2865  C   PRO A 181      -3.818  -7.389 -29.496  1.00  0.00           C  
ATOM   2866  CB  PRO A 181      -2.447  -8.277 -31.429  1.00  0.00           C  
ATOM   2867  HB2 PRO A 181      -1.821  -8.577 -30.589  1.00  0.00           H  
ATOM   2868  HB3 PRO A 181      -2.927  -9.149 -31.875  1.00  0.00           H  
ATOM   2869  O   PRO A 181      -3.042  -6.990 -28.624  1.00  0.00           O  
ATOM   2870  CG  PRO A 181      -1.590  -7.524 -32.445  1.00  0.00           C  
ATOM   2871  HG2 PRO A 181      -2.076  -7.545 -33.421  1.00  0.00           H  
ATOM   2872  HG3 PRO A 181      -0.582  -7.934 -32.510  1.00  0.00           H  
ATOM   2873  CD  PRO A 181      -1.587  -6.095 -31.910  1.00  0.00           C  
ATOM   2874  HD2 PRO A 181      -1.466  -5.395 -32.737  1.00  0.00           H  
ATOM   2875  HD3 PRO A 181      -0.784  -5.969 -31.184  1.00  0.00           H  
ATOM   2876  N   VAL A 182      -4.959  -8.020 -29.203  1.00  0.00           N  
ATOM   2877  H   VAL A 182      -5.570  -8.274 -29.966  1.00  0.00           H  
ATOM   2878  CA  VAL A 182      -5.449  -8.213 -27.825  1.00  0.00           C  
ATOM   2879  HA  VAL A 182      -5.642  -7.234 -27.387  1.00  0.00           H  
ATOM   2880  C   VAL A 182      -4.396  -8.897 -26.941  1.00  0.00           C  
ATOM   2881  CB  VAL A 182      -6.778  -8.999 -27.825  1.00  0.00           C  
ATOM   2882  HB  VAL A 182      -6.625  -9.958 -28.319  1.00  0.00           H  
ATOM   2883  O   VAL A 182      -4.191  -8.462 -25.810  1.00  0.00           O  
ATOM   2884  CG1 VAL A 182      -7.305  -9.258 -26.410  1.00  0.00           C  
ATOM   2885 HG11 VAL A 182      -7.411  -8.319 -25.866  1.00  0.00           H  
ATOM   2886 HG12 VAL A 182      -8.272  -9.757 -26.457  1.00  0.00           H  
ATOM   2887 HG13 VAL A 182      -6.623  -9.911 -25.866  1.00  0.00           H  
ATOM   2888  CG2 VAL A 182      -7.864  -8.224 -28.588  1.00  0.00           C  
ATOM   2889 HG21 VAL A 182      -8.801  -8.781 -28.561  1.00  0.00           H  
ATOM   2890 HG22 VAL A 182      -7.583  -8.088 -29.633  1.00  0.00           H  
ATOM   2891 HG23 VAL A 182      -8.020  -7.248 -28.130  1.00  0.00           H  
ATOM   2892  N   ASN A 183      -3.669  -9.873 -27.499  1.00  0.00           N  
ATOM   2893  H   ASN A 183      -3.907 -10.136 -28.445  1.00  0.00           H  
ATOM   2894  CA  ASN A 183      -2.674 -10.700 -26.804  1.00  0.00           C  
ATOM   2895  HA  ASN A 183      -2.966 -10.779 -25.757  1.00  0.00           H  
ATOM   2896  C   ASN A 183      -1.249 -10.113 -26.803  1.00  0.00           C  
ATOM   2897  CB  ASN A 183      -2.690 -12.116 -27.413  1.00  0.00           C  
ATOM   2898  HB2 ASN A 183      -1.953 -12.732 -26.898  1.00  0.00           H  
ATOM   2899  HB3 ASN A 183      -2.405 -12.062 -28.464  1.00  0.00           H  
ATOM   2900  O   ASN A 183      -0.295 -10.828 -26.513  1.00  0.00           O  
ATOM   2901  CG  ASN A 183      -4.021 -12.830 -27.291  1.00  0.00           C  
ATOM   2902  ND2 ASN A 183      -4.199 -13.908 -28.017  1.00  0.00           N  
ATOM   2903 HD21 ASN A 183      -3.432 -14.297 -28.547  1.00  0.00           H  
ATOM   2904 HD22 ASN A 183      -5.070 -14.396 -27.864  1.00  0.00           H  
ATOM   2905  OD1 ASN A 183      -4.928 -12.435 -26.583  1.00  0.00           O  
ATOM   2906  N   SER A 184      -1.068  -8.844 -27.177  1.00  0.00           N  
ATOM   2907  H   SER A 184      -1.874  -8.271 -27.382  1.00  0.00           H  
ATOM   2908  CA  SER A 184       0.250  -8.210 -27.096  1.00  0.00           C  
ATOM   2909  HA  SER A 184       0.997  -8.883 -27.518  1.00  0.00           H  
ATOM   2910  C   SER A 184       0.617  -7.944 -25.634  1.00  0.00           C  
ATOM   2911  CB  SER A 184       0.271  -6.925 -27.928  1.00  0.00           C  
ATOM   2912  HB2 SER A 184       0.191  -7.184 -28.983  1.00  0.00           H  
ATOM   2913  HB3 SER A 184      -0.583  -6.302 -27.659  1.00  0.00           H  
ATOM   2914  O   SER A 184      -0.006  -7.097 -24.991  1.00  0.00           O  
ATOM   2915  OG  SER A 184       1.468  -6.202 -27.705  1.00  0.00           O  
ATOM   2916  HG  SER A 184       1.569  -5.545 -28.398  1.00  0.00           H  
ATOM   2917  N   THR A 185       1.665  -8.611 -25.134  1.00  0.00           N  
ATOM   2918  H   THR A 185       2.028  -9.402 -25.646  1.00  0.00           H  
ATOM   2919  CA  THR A 185       2.251  -8.357 -23.803  1.00  0.00           C  
ATOM   2920  HA  THR A 185       1.528  -8.619 -23.031  1.00  0.00           H  
ATOM   2921  C   THR A 185       2.625  -6.883 -23.632  1.00  0.00           C  
ATOM   2922  CB  THR A 185       3.522  -9.207 -23.603  1.00  0.00           C  
ATOM   2923  HB  THR A 185       4.295  -8.859 -24.289  1.00  0.00           H  
ATOM   2924  O   THR A 185       2.493  -6.312 -22.555  1.00  0.00           O  
ATOM   2925  CG2 THR A 185       4.067  -9.152 -22.178  1.00  0.00           C  
ATOM   2926 HG21 THR A 185       4.387  -8.140 -21.929  1.00  0.00           H  
ATOM   2927 HG22 THR A 185       3.295  -9.466 -21.475  1.00  0.00           H  
ATOM   2928 HG23 THR A 185       4.926  -9.815 -22.080  1.00  0.00           H  
ATOM   2929  OG1 THR A 185       3.254 -10.560 -23.888  1.00  0.00           O  
ATOM   2930  HG1 THR A 185       4.076 -11.041 -23.764  1.00  0.00           H  
ATOM   2931  N   PHE A 186       3.054  -6.220 -24.706  1.00  0.00           N  
ATOM   2932  H   PHE A 186       3.126  -6.706 -25.589  1.00  0.00           H  
ATOM   2933  CA  PHE A 186       3.390  -4.803 -24.649  1.00  0.00           C  
ATOM   2934  HA  PHE A 186       3.965  -4.626 -23.741  1.00  0.00           H  
ATOM   2935  C   PHE A 186       2.142  -3.910 -24.558  1.00  0.00           C  
ATOM   2936  CB  PHE A 186       4.278  -4.471 -25.847  1.00  0.00           C  
ATOM   2937  HB2 PHE A 186       5.072  -5.214 -25.917  1.00  0.00           H  
ATOM   2938  HB3 PHE A 186       3.687  -4.526 -26.762  1.00  0.00           H  
ATOM   2939  O   PHE A 186       2.118  -2.958 -23.783  1.00  0.00           O  
ATOM   2940  CG  PHE A 186       4.933  -3.117 -25.734  1.00  0.00           C  
ATOM   2941  CD1 PHE A 186       4.731  -2.158 -26.739  1.00  0.00           C  
ATOM   2942  HD1 PHE A 186       4.120  -2.383 -27.600  1.00  0.00           H  
ATOM   2943  CD2 PHE A 186       5.765  -2.822 -24.635  1.00  0.00           C  
ATOM   2944  HD2 PHE A 186       5.946  -3.561 -23.868  1.00  0.00           H  
ATOM   2945  CE1 PHE A 186       5.362  -0.913 -26.641  1.00  0.00           C  
ATOM   2946  HE1 PHE A 186       5.249  -0.202 -27.446  1.00  0.00           H  
ATOM   2947  CE2 PHE A 186       6.367  -1.559 -24.525  1.00  0.00           C  
ATOM   2948  HE2 PHE A 186       6.995  -1.329 -23.677  1.00  0.00           H  
ATOM   2949  CZ  PHE A 186       6.158  -0.602 -25.529  1.00  0.00           C  
ATOM   2950  HZ  PHE A 186       6.621   0.371 -25.457  1.00  0.00           H  
ATOM   2951  N   ALA A 187       1.057  -4.250 -25.264  1.00  0.00           N  
ATOM   2952  H   ALA A 187       1.088  -5.089 -25.826  1.00  0.00           H  
ATOM   2953  CA  ALA A 187      -0.217  -3.543 -25.109  1.00  0.00           C  
ATOM   2954  HA  ALA A 187      -0.034  -2.475 -25.228  1.00  0.00           H  
ATOM   2955  C   ALA A 187      -0.829  -3.751 -23.713  1.00  0.00           C  
ATOM   2956  CB  ALA A 187      -1.186  -3.992 -26.206  1.00  0.00           C  
ATOM   2957  HB1 ALA A 187      -0.711  -3.872 -27.180  1.00  0.00           H  
ATOM   2958  HB2 ALA A 187      -1.464  -5.035 -26.054  1.00  0.00           H  
ATOM   2959  HB3 ALA A 187      -2.084  -3.376 -26.170  1.00  0.00           H  
ATOM   2960  O   ALA A 187      -1.462  -2.843 -23.179  1.00  0.00           O  
ATOM   2961  N   GLU A 188      -0.633  -4.927 -23.114  1.00  0.00           N  
ATOM   2962  H   GLU A 188      -0.155  -5.654 -23.627  1.00  0.00           H  
ATOM   2963  CA  GLU A 188      -0.996  -5.210 -21.724  1.00  0.00           C  
ATOM   2964  HA  GLU A 188      -2.061  -5.021 -21.586  1.00  0.00           H  
ATOM   2965  C   GLU A 188      -0.247  -4.294 -20.747  1.00  0.00           C  
ATOM   2966  CB  GLU A 188      -0.733  -6.694 -21.447  1.00  0.00           C  
ATOM   2967  HB2 GLU A 188       0.338  -6.886 -21.509  1.00  0.00           H  
ATOM   2968  HB3 GLU A 188      -1.235  -7.277 -22.219  1.00  0.00           H  
ATOM   2969  O   GLU A 188      -0.894  -3.648 -19.922  1.00  0.00           O  
ATOM   2970  CG  GLU A 188      -1.232  -7.165 -20.079  1.00  0.00           C  
ATOM   2971  HG2 GLU A 188      -0.787  -6.546 -19.300  1.00  0.00           H  
ATOM   2972  HG3 GLU A 188      -2.314  -7.042 -20.040  1.00  0.00           H  
ATOM   2973  CD  GLU A 188      -0.866  -8.636 -19.826  1.00  0.00           C  
ATOM   2974  OE1 GLU A 188      -0.909  -9.063 -18.658  1.00  0.00           O  
ATOM   2975  OE2 GLU A 188      -0.520  -9.369 -20.785  1.00  0.00           O  
ATOM   2976  N   GLN A 189       1.071  -4.132 -20.918  1.00  0.00           N  
ATOM   2977  H   GLN A 189       1.545  -4.721 -21.588  1.00  0.00           H  
ATOM   2978  CA  GLN A 189       1.871  -3.179 -20.137  1.00  0.00           C  
ATOM   2979  HA  GLN A 189       1.788  -3.423 -19.078  1.00  0.00           H  
ATOM   2980  C   GLN A 189       1.349  -1.751 -20.238  1.00  0.00           C  
ATOM   2981  CB  GLN A 189       3.351  -3.252 -20.529  1.00  0.00           C  
ATOM   2982  HB2 GLN A 189       3.460  -3.181 -21.611  1.00  0.00           H  
ATOM   2983  HB3 GLN A 189       3.874  -2.409 -20.078  1.00  0.00           H  
ATOM   2984  O   GLN A 189       1.145  -1.108 -19.212  1.00  0.00           O  
ATOM   2985  CG  GLN A 189       4.005  -4.543 -20.026  1.00  0.00           C  
ATOM   2986  HG2 GLN A 189       3.486  -5.409 -20.438  1.00  0.00           H  
ATOM   2987  HG3 GLN A 189       3.932  -4.590 -18.940  1.00  0.00           H  
ATOM   2988  CD  GLN A 189       5.475  -4.599 -20.409  1.00  0.00           C  
ATOM   2989  NE2 GLN A 189       5.843  -5.402 -21.384  1.00  0.00           N  
ATOM   2990 HE21 GLN A 189       6.837  -5.484 -21.543  1.00  0.00           H  
ATOM   2991 HE22 GLN A 189       5.167  -6.023 -21.805  1.00  0.00           H  
ATOM   2992  OE1 GLN A 189       6.308  -3.925 -19.824  1.00  0.00           O  
ATOM   2993  N   ILE A 190       1.043  -1.279 -21.447  1.00  0.00           N  
ATOM   2994  H   ILE A 190       1.266  -1.844 -22.254  1.00  0.00           H  
ATOM   2995  CA  ILE A 190       0.504   0.071 -21.630  1.00  0.00           C  
ATOM   2996  HA  ILE A 190       1.186   0.777 -21.155  1.00  0.00           H  
ATOM   2997  C   ILE A 190      -0.854   0.223 -20.926  1.00  0.00           C  
ATOM   2998  CB  ILE A 190       0.414   0.421 -23.128  1.00  0.00           C  
ATOM   2999  HB  ILE A 190      -0.224  -0.315 -23.617  1.00  0.00           H  
ATOM   3000  O   ILE A 190      -1.083   1.222 -20.246  1.00  0.00           O  
ATOM   3001  CG1 ILE A 190       1.801   0.409 -23.809  1.00  0.00           C  
ATOM   3002 HG12 ILE A 190       2.352  -0.486 -23.522  1.00  0.00           H  
ATOM   3003 HG13 ILE A 190       2.388   1.263 -23.471  1.00  0.00           H  
ATOM   3004  CG2 ILE A 190      -0.210   1.816 -23.282  1.00  0.00           C  
ATOM   3005 HG21 ILE A 190       0.353   2.528 -22.678  1.00  0.00           H  
ATOM   3006 HG22 ILE A 190      -1.247   1.819 -22.944  1.00  0.00           H  
ATOM   3007 HG23 ILE A 190      -0.197   2.135 -24.324  1.00  0.00           H  
ATOM   3008  CD1 ILE A 190       1.723   0.423 -25.342  1.00  0.00           C  
ATOM   3009 HD11 ILE A 190       1.048  -0.358 -25.690  1.00  0.00           H  
ATOM   3010 HD12 ILE A 190       2.717   0.227 -25.743  1.00  0.00           H  
ATOM   3011 HD13 ILE A 190       1.383   1.393 -25.706  1.00  0.00           H  
ATOM   3012  N   ARG A 191      -1.764  -0.758 -21.048  1.00  0.00           N  
ATOM   3013  H   ARG A 191      -1.506  -1.577 -21.581  1.00  0.00           H  
ATOM   3014  CA  ARG A 191      -3.064  -0.727 -20.346  1.00  0.00           C  
ATOM   3015  HA  ARG A 191      -3.597   0.189 -20.604  1.00  0.00           H  
ATOM   3016  C   ARG A 191      -2.890  -0.691 -18.832  1.00  0.00           C  
ATOM   3017  CB  ARG A 191      -3.920  -1.951 -20.697  1.00  0.00           C  
ATOM   3018  HB2 ARG A 191      -4.751  -2.011 -19.994  1.00  0.00           H  
ATOM   3019  HB3 ARG A 191      -3.318  -2.852 -20.584  1.00  0.00           H  
ATOM   3020  O   ARG A 191      -3.631   0.023 -18.161  1.00  0.00           O  
ATOM   3021  CG  ARG A 191      -4.502  -1.896 -22.108  1.00  0.00           C  
ATOM   3022  HG2 ARG A 191      -3.690  -1.811 -22.830  1.00  0.00           H  
ATOM   3023  HG3 ARG A 191      -5.150  -1.023 -22.194  1.00  0.00           H  
ATOM   3024  CD  ARG A 191      -5.317  -3.167 -22.387  1.00  0.00           C  
ATOM   3025  HD2 ARG A 191      -4.824  -4.007 -21.897  1.00  0.00           H  
ATOM   3026  HD3 ARG A 191      -6.305  -3.059 -21.939  1.00  0.00           H  
ATOM   3027  NE  ARG A 191      -5.448  -3.430 -23.835  1.00  0.00           N  
ATOM   3028  HE  ARG A 191      -5.858  -2.692 -24.390  1.00  0.00           H  
ATOM   3029  NH1 ARG A 191      -4.430  -5.505 -23.919  1.00  0.00           N  
ATOM   3030 HH11 ARG A 191      -4.307  -5.504 -22.917  1.00  0.00           H  
ATOM   3031 HH12 ARG A 191      -4.124  -6.310 -24.447  1.00  0.00           H  
ATOM   3032  NH2 ARG A 191      -5.067  -4.522 -25.805  1.00  0.00           N  
ATOM   3033 HH21 ARG A 191      -4.645  -5.297 -26.296  1.00  0.00           H  
ATOM   3034 HH22 ARG A 191      -5.429  -3.743 -26.337  1.00  0.00           H  
ATOM   3035  CZ  ARG A 191      -4.986  -4.478 -24.504  1.00  0.00           C  
ATOM   3036  N   HIS A 192      -1.944  -1.468 -18.309  1.00  0.00           N  
ATOM   3037  H   HIS A 192      -1.391  -2.045 -18.926  1.00  0.00           H  
ATOM   3038  CA  HIS A 192      -1.664  -1.520 -16.881  1.00  0.00           C  
ATOM   3039  HA  HIS A 192      -2.591  -1.714 -16.342  1.00  0.00           H  
ATOM   3040  C   HIS A 192      -1.141  -0.177 -16.365  1.00  0.00           C  
ATOM   3041  CB  HIS A 192      -0.710  -2.675 -16.588  1.00  0.00           C  
ATOM   3042  HB2 HIS A 192       0.220  -2.534 -17.140  1.00  0.00           H  
ATOM   3043  HB3 HIS A 192      -1.161  -3.613 -16.911  1.00  0.00           H  
ATOM   3044  O   HIS A 192      -1.758   0.381 -15.461  1.00  0.00           O  
ATOM   3045  CG  HIS A 192      -0.397  -2.769 -15.123  1.00  0.00           C  
ATOM   3046  CD2 HIS A 192       0.761  -2.339 -14.556  1.00  0.00           C  
ATOM   3047  HD2 HIS A 192       1.605  -1.883 -15.052  1.00  0.00           H  
ATOM   3048  ND1 HIS A 192      -1.258  -3.263 -14.131  1.00  0.00           N  
ATOM   3049  CE1 HIS A 192      -0.542  -3.174 -12.993  1.00  0.00           C  
ATOM   3050  HE1 HIS A 192      -0.870  -3.511 -12.020  1.00  0.00           H  
ATOM   3051  NE2 HIS A 192       0.656  -2.617 -13.220  1.00  0.00           N  
ATOM   3052  HE2 HIS A 192       1.393  -2.495 -12.541  1.00  0.00           H  
ATOM   3053  N   SER A 193      -0.119   0.394 -17.007  1.00  0.00           N  
ATOM   3054  H   SER A 193       0.367  -0.130 -17.721  1.00  0.00           H  
ATOM   3055  CA  SER A 193       0.436   1.708 -16.656  1.00  0.00           C  
ATOM   3056  HA  SER A 193       0.812   1.685 -15.633  1.00  0.00           H  
ATOM   3057  C   SER A 193      -0.595   2.835 -16.751  1.00  0.00           C  
ATOM   3058  CB  SER A 193       1.599   2.030 -17.593  1.00  0.00           C  
ATOM   3059  HB2 SER A 193       1.278   1.904 -18.627  1.00  0.00           H  
ATOM   3060  HB3 SER A 193       1.913   3.064 -17.445  1.00  0.00           H  
ATOM   3061  O   SER A 193      -0.693   3.661 -15.851  1.00  0.00           O  
ATOM   3062  OG  SER A 193       2.688   1.177 -17.323  1.00  0.00           O  
ATOM   3063  HG  SER A 193       3.243   1.676 -16.719  1.00  0.00           H  
ATOM   3064  N   LEU A 194      -1.427   2.849 -17.802  1.00  0.00           N  
ATOM   3065  H   LEU A 194      -1.293   2.161 -18.528  1.00  0.00           H  
ATOM   3066  CA  LEU A 194      -2.495   3.849 -17.954  1.00  0.00           C  
ATOM   3067  HA  LEU A 194      -2.058   4.843 -17.855  1.00  0.00           H  
ATOM   3068  C   LEU A 194      -3.580   3.752 -16.872  1.00  0.00           C  
ATOM   3069  CB  LEU A 194      -3.152   3.701 -19.337  1.00  0.00           C  
ATOM   3070  HB2 LEU A 194      -4.093   4.251 -19.332  1.00  0.00           H  
ATOM   3071  HB3 LEU A 194      -3.391   2.649 -19.490  1.00  0.00           H  
ATOM   3072  O   LEU A 194      -4.301   4.725 -16.648  1.00  0.00           O  
ATOM   3073  CG  LEU A 194      -2.317   4.210 -20.523  1.00  0.00           C  
ATOM   3074  HG  LEU A 194      -1.341   3.724 -20.545  1.00  0.00           H  
ATOM   3075  CD1 LEU A 194      -3.073   3.874 -21.812  1.00  0.00           C  
ATOM   3076 HD11 LEU A 194      -2.511   4.237 -22.673  1.00  0.00           H  
ATOM   3077 HD12 LEU A 194      -3.177   2.792 -21.892  1.00  0.00           H  
ATOM   3078 HD13 LEU A 194      -4.061   4.333 -21.794  1.00  0.00           H  
ATOM   3079  CD2 LEU A 194      -2.104   5.723 -20.482  1.00  0.00           C  
ATOM   3080 HD21 LEU A 194      -1.594   6.047 -21.390  1.00  0.00           H  
ATOM   3081 HD22 LEU A 194      -3.058   6.240 -20.381  1.00  0.00           H  
ATOM   3082 HD23 LEU A 194      -1.462   5.979 -19.639  1.00  0.00           H  
ATOM   3083  N   ARG A 195      -3.737   2.580 -16.245  1.00  0.00           N  
ATOM   3084  H   ARG A 195      -3.099   1.836 -16.487  1.00  0.00           H  
ATOM   3085  CA  ARG A 195      -4.677   2.359 -15.141  1.00  0.00           C  
ATOM   3086  HA  ARG A 195      -5.542   3.011 -15.267  1.00  0.00           H  
ATOM   3087  C   ARG A 195      -4.055   2.739 -13.802  1.00  0.00           C  
ATOM   3088  CB  ARG A 195      -5.135   0.894 -15.164  1.00  0.00           C  
ATOM   3089  HB2 ARG A 195      -4.261   0.256 -15.037  1.00  0.00           H  
ATOM   3090  HB3 ARG A 195      -5.576   0.676 -16.137  1.00  0.00           H  
ATOM   3091  O   ARG A 195      -4.725   3.370 -12.993  1.00  0.00           O  
ATOM   3092  CG  ARG A 195      -6.169   0.580 -14.069  1.00  0.00           C  
ATOM   3093  HG2 ARG A 195      -5.800   0.884 -13.090  1.00  0.00           H  
ATOM   3094  HG3 ARG A 195      -7.080   1.142 -14.272  1.00  0.00           H  
ATOM   3095  CD  ARG A 195      -6.507  -0.914 -14.011  1.00  0.00           C  
ATOM   3096  HD2 ARG A 195      -6.952  -1.206 -14.962  1.00  0.00           H  
ATOM   3097  HD3 ARG A 195      -7.244  -1.059 -13.221  1.00  0.00           H  
ATOM   3098  NE  ARG A 195      -5.320  -1.755 -13.743  1.00  0.00           N  
ATOM   3099  HE  ARG A 195      -4.419  -1.299 -13.762  1.00  0.00           H  
ATOM   3100  NH1 ARG A 195      -6.417  -3.745 -13.449  1.00  0.00           N  
ATOM   3101 HH11 ARG A 195      -7.295  -3.248 -13.492  1.00  0.00           H  
ATOM   3102 HH12 ARG A 195      -6.384  -4.739 -13.276  1.00  0.00           H  
ATOM   3103  NH2 ARG A 195      -4.183  -3.707 -13.427  1.00  0.00           N  
ATOM   3104 HH21 ARG A 195      -4.159  -4.710 -13.304  1.00  0.00           H  
ATOM   3105 HH22 ARG A 195      -3.295  -3.250 -13.583  1.00  0.00           H  
ATOM   3106  CZ  ARG A 195      -5.308  -3.059 -13.536  1.00  0.00           C  
ATOM   3107  N   VAL A 196      -2.815   2.316 -13.560  1.00  0.00           N  
ATOM   3108  H   VAL A 196      -2.330   1.808 -14.285  1.00  0.00           H  
ATOM   3109  CA  VAL A 196      -2.060   2.619 -12.342  1.00  0.00           C  
ATOM   3110  HA  VAL A 196      -2.489   3.501 -11.865  1.00  0.00           H  
ATOM   3111  C   VAL A 196      -0.612   2.901 -12.740  1.00  0.00           C  
ATOM   3112  CB  VAL A 196      -2.120   1.482 -11.301  1.00  0.00           C  
ATOM   3113  HB  VAL A 196      -1.594   0.603 -11.672  1.00  0.00           H  
ATOM   3114  O   VAL A 196       0.130   1.957 -13.013  1.00  0.00           O  
ATOM   3115  CG1 VAL A 196      -1.465   1.945  -9.994  1.00  0.00           C  
ATOM   3116 HG11 VAL A 196      -0.406   2.141 -10.160  1.00  0.00           H  
ATOM   3117 HG12 VAL A 196      -1.557   1.170  -9.233  1.00  0.00           H  
ATOM   3118 HG13 VAL A 196      -1.941   2.855  -9.631  1.00  0.00           H  
ATOM   3119  CG2 VAL A 196      -3.557   1.056 -10.972  1.00  0.00           C  
ATOM   3120 HG21 VAL A 196      -3.997   0.570 -11.843  1.00  0.00           H  
ATOM   3121 HG22 VAL A 196      -4.149   1.925 -10.685  1.00  0.00           H  
ATOM   3122 HG23 VAL A 196      -3.550   0.339 -10.151  1.00  0.00           H  
ATOM   3123  N   PRO A 197      -0.195   4.176 -12.769  1.00  0.00           N  
ATOM   3124  CA  PRO A 197       1.196   4.523 -13.011  1.00  0.00           C  
ATOM   3125  HA  PRO A 197       1.486   4.182 -14.005  1.00  0.00           H  
ATOM   3126  C   PRO A 197       2.104   3.893 -11.960  1.00  0.00           C  
ATOM   3127  CB  PRO A 197       1.270   6.046 -12.943  1.00  0.00           C  
ATOM   3128  HB2 PRO A 197       1.949   6.421 -13.709  1.00  0.00           H  
ATOM   3129  HB3 PRO A 197       1.592   6.374 -11.954  1.00  0.00           H  
ATOM   3130  O   PRO A 197       1.746   3.846 -10.779  1.00  0.00           O  
ATOM   3131  CG  PRO A 197      -0.169   6.499 -13.177  1.00  0.00           C  
ATOM   3132  HG2 PRO A 197      -0.349   6.580 -14.249  1.00  0.00           H  
ATOM   3133  HG3 PRO A 197      -0.387   7.438 -12.669  1.00  0.00           H  
ATOM   3134  CD  PRO A 197      -1.013   5.365 -12.617  1.00  0.00           C  
ATOM   3135  HD2 PRO A 197      -1.944   5.283 -13.177  1.00  0.00           H  
ATOM   3136  HD3 PRO A 197      -1.213   5.535 -11.560  1.00  0.00           H  
ATOM   3137  N   LEU A 198       3.316   3.505 -12.347  1.00  0.00           N  
ATOM   3138  H   LEU A 198       3.573   3.650 -13.313  1.00  0.00           H  
ATOM   3139  CA  LEU A 198       4.299   2.868 -11.470  1.00  0.00           C  
ATOM   3140  HA  LEU A 198       3.899   1.903 -11.158  1.00  0.00           H  
ATOM   3141  C   LEU A 198       4.582   3.700 -10.214  1.00  0.00           C  
ATOM   3142  CB  LEU A 198       5.586   2.653 -12.286  1.00  0.00           C  
ATOM   3143  HB2 LEU A 198       5.944   3.622 -12.634  1.00  0.00           H  
ATOM   3144  HB3 LEU A 198       5.343   2.054 -13.163  1.00  0.00           H  
ATOM   3145  O   LEU A 198       4.797   3.158  -9.131  1.00  0.00           O  
ATOM   3146  CG  LEU A 198       6.727   1.965 -11.516  1.00  0.00           C  
ATOM   3147  HG  LEU A 198       7.011   2.571 -10.656  1.00  0.00           H  
ATOM   3148  CD1 LEU A 198       6.330   0.573 -11.037  1.00  0.00           C  
ATOM   3149 HD11 LEU A 198       5.966  -0.023 -11.874  1.00  0.00           H  
ATOM   3150 HD12 LEU A 198       7.188   0.075 -10.585  1.00  0.00           H  
ATOM   3151 HD13 LEU A 198       5.548   0.651 -10.282  1.00  0.00           H  
ATOM   3152  CD2 LEU A 198       7.955   1.835 -12.416  1.00  0.00           C  
ATOM   3153 HD21 LEU A 198       8.260   2.820 -12.767  1.00  0.00           H  
ATOM   3154 HD22 LEU A 198       8.778   1.382 -11.864  1.00  0.00           H  
ATOM   3155 HD23 LEU A 198       7.718   1.210 -13.277  1.00  0.00           H  
ATOM   3156  N   ARG A 199       4.549   5.035 -10.327  1.00  0.00           N  
ATOM   3157  H   ARG A 199       4.374   5.414 -11.247  1.00  0.00           H  
ATOM   3158  CA  ARG A 199       4.724   5.931  -9.176  1.00  0.00           C  
ATOM   3159  HA  ARG A 199       5.687   5.689  -8.725  1.00  0.00           H  
ATOM   3160  C   ARG A 199       3.665   5.710  -8.093  1.00  0.00           C  
ATOM   3161  CB  ARG A 199       4.737   7.393  -9.651  1.00  0.00           C  
ATOM   3162  HB2 ARG A 199       5.543   7.527 -10.373  1.00  0.00           H  
ATOM   3163  HB3 ARG A 199       3.795   7.610 -10.155  1.00  0.00           H  
ATOM   3164  O   ARG A 199       4.013   5.788  -6.917  1.00  0.00           O  
ATOM   3165  CG  ARG A 199       4.920   8.411  -8.512  1.00  0.00           C  
ATOM   3166  HG2 ARG A 199       4.051   8.397  -7.854  1.00  0.00           H  
ATOM   3167  HG3 ARG A 199       4.994   9.407  -8.947  1.00  0.00           H  
ATOM   3168  CD  ARG A 199       6.185   8.142  -7.693  1.00  0.00           C  
ATOM   3169  HD2 ARG A 199       6.106   7.170  -7.206  1.00  0.00           H  
ATOM   3170  HD3 ARG A 199       7.046   8.142  -8.362  1.00  0.00           H  
ATOM   3171  NE  ARG A 199       6.367   9.161  -6.661  1.00  0.00           N  
ATOM   3172  HE  ARG A 199       5.843  10.021  -6.741  1.00  0.00           H  
ATOM   3173  NH1 ARG A 199       8.050   8.152  -5.468  1.00  0.00           N  
ATOM   3174 HH11 ARG A 199       8.657   8.166  -4.661  1.00  0.00           H  
ATOM   3175 HH12 ARG A 199       8.101   7.408  -6.149  1.00  0.00           H  
ATOM   3176  NH2 ARG A 199       7.138  10.073  -4.776  1.00  0.00           N  
ATOM   3177 HH21 ARG A 199       6.581  10.880  -5.015  1.00  0.00           H  
ATOM   3178 HH22 ARG A 199       7.729  10.092  -3.957  1.00  0.00           H  
ATOM   3179  CZ  ARG A 199       7.185   9.112  -5.635  1.00  0.00           C  
ATOM   3180  N   LYS A 200       2.428   5.414  -8.489  1.00  0.00           N  
ATOM   3181  H   LYS A 200       2.288   5.251  -9.476  1.00  0.00           H  
ATOM   3182  CA  LYS A 200       1.254   5.244  -7.620  1.00  0.00           C  
ATOM   3183  HA  LYS A 200       1.429   5.731  -6.661  1.00  0.00           H  
ATOM   3184  C   LYS A 200       0.944   3.774  -7.316  1.00  0.00           C  
ATOM   3185  CB  LYS A 200       0.042   5.931  -8.265  1.00  0.00           C  
ATOM   3186  HB2 LYS A 200      -0.222   5.411  -9.186  1.00  0.00           H  
ATOM   3187  HB3 LYS A 200      -0.801   5.861  -7.577  1.00  0.00           H  
ATOM   3188  O   LYS A 200       0.107   3.485  -6.472  1.00  0.00           O  
ATOM   3189  CG  LYS A 200       0.308   7.412  -8.573  1.00  0.00           C  
ATOM   3190  HG2 LYS A 200       1.086   7.501  -9.331  1.00  0.00           H  
ATOM   3191  HG3 LYS A 200       0.636   7.917  -7.665  1.00  0.00           H  
ATOM   3192  CD  LYS A 200      -0.962   8.080  -9.094  1.00  0.00           C  
ATOM   3193  HD2 LYS A 200      -1.728   8.023  -8.321  1.00  0.00           H  
ATOM   3194  HD3 LYS A 200      -1.314   7.561  -9.985  1.00  0.00           H  
ATOM   3195  CE  LYS A 200      -0.666   9.544  -9.420  1.00  0.00           C  
ATOM   3196  HE2 LYS A 200       0.049   9.598 -10.241  1.00  0.00           H  
ATOM   3197  HE3 LYS A 200      -0.213  10.001  -8.540  1.00  0.00           H  
ATOM   3198  NZ  LYS A 200      -1.916  10.253  -9.759  1.00  0.00           N  
ATOM   3199  HZ1 LYS A 200      -2.353   9.839 -10.570  1.00  0.00           H  
ATOM   3200  HZ2 LYS A 200      -1.730  11.233  -9.918  1.00  0.00           H  
ATOM   3201  HZ3 LYS A 200      -2.550  10.167  -8.977  1.00  0.00           H  
ATOM   3202  N   ALA A 201       1.611   2.839  -7.991  1.00  0.00           N  
ATOM   3203  H   ALA A 201       2.252   3.131  -8.715  1.00  0.00           H  
ATOM   3204  CA  ALA A 201       1.411   1.411  -7.795  1.00  0.00           C  
ATOM   3205  HA  ALA A 201       0.339   1.217  -7.785  1.00  0.00           H  
ATOM   3206  C   ALA A 201       1.994   0.932  -6.458  1.00  0.00           C  
ATOM   3207  CB  ALA A 201       2.024   0.654  -8.979  1.00  0.00           C  
ATOM   3208  HB1 ALA A 201       3.107   0.777  -8.978  1.00  0.00           H  
ATOM   3209  HB2 ALA A 201       1.787  -0.407  -8.899  1.00  0.00           H  
ATOM   3210  HB3 ALA A 201       1.626   1.030  -9.922  1.00  0.00           H  
ATOM   3211  O   ALA A 201       3.119   1.280  -6.096  1.00  0.00           O  
ATOM   3212  N   VAL A 202       1.255   0.071  -5.751  1.00  0.00           N  
ATOM   3213  H   VAL A 202       0.321  -0.150  -6.067  1.00  0.00           H  
ATOM   3214  CA  VAL A 202       1.772  -0.596  -4.550  1.00  0.00           C  
ATOM   3215  HA  VAL A 202       2.242   0.182  -3.948  1.00  0.00           H  
ATOM   3216  C   VAL A 202       2.827  -1.646  -4.941  1.00  0.00           C  
ATOM   3217  CB  VAL A 202       0.671  -1.184  -3.654  1.00  0.00           C  
ATOM   3218  HB  VAL A 202       1.161  -1.713  -2.836  1.00  0.00           H  
ATOM   3219  O   VAL A 202       2.537  -2.520  -5.773  1.00  0.00           O  
ATOM   3220  CG1 VAL A 202      -0.190  -0.076  -3.044  1.00  0.00           C  
ATOM   3221 HG11 VAL A 202      -0.709   0.484  -3.822  1.00  0.00           H  
ATOM   3222 HG12 VAL A 202      -0.925  -0.508  -2.365  1.00  0.00           H  
ATOM   3223 HG13 VAL A 202       0.438   0.606  -2.472  1.00  0.00           H  
ATOM   3224  CG2 VAL A 202      -0.245  -2.189  -4.349  1.00  0.00           C  
ATOM   3225 HG21 VAL A 202       0.336  -3.071  -4.619  1.00  0.00           H  
ATOM   3226 HG22 VAL A 202      -0.707  -1.748  -5.232  1.00  0.00           H  
ATOM   3227 HG23 VAL A 202      -1.026  -2.497  -3.654  1.00  0.00           H  
ATOM   3228  N   PRO A 203       4.046  -1.615  -4.360  1.00  0.00           N  
ATOM   3229  CA  PRO A 203       5.184  -2.379  -4.876  1.00  0.00           C  
ATOM   3230  HA  PRO A 203       5.443  -1.989  -5.861  1.00  0.00           H  
ATOM   3231  C   PRO A 203       4.937  -3.880  -4.990  1.00  0.00           C  
ATOM   3232  CB  PRO A 203       6.336  -2.100  -3.906  1.00  0.00           C  
ATOM   3233  HB2 PRO A 203       7.303  -2.141  -4.406  1.00  0.00           H  
ATOM   3234  HB3 PRO A 203       6.308  -2.798  -3.069  1.00  0.00           H  
ATOM   3235  O   PRO A 203       5.381  -4.513  -5.947  1.00  0.00           O  
ATOM   3236  CG  PRO A 203       6.027  -0.697  -3.393  1.00  0.00           C  
ATOM   3237  HG2 PRO A 203       6.472  -0.509  -2.416  1.00  0.00           H  
ATOM   3238  HG3 PRO A 203       6.368   0.042  -4.118  1.00  0.00           H  
ATOM   3239  CD  PRO A 203       4.504  -0.682  -3.330  1.00  0.00           C  
ATOM   3240  HD2 PRO A 203       4.166  -1.019  -2.350  1.00  0.00           H  
ATOM   3241  HD3 PRO A 203       4.170   0.340  -3.510  1.00  0.00           H  
ATOM   3242  N   ARG A 204       4.220  -4.475  -4.029  1.00  0.00           N  
ATOM   3243  H   ARG A 204       3.863  -3.904  -3.276  1.00  0.00           H  
ATOM   3244  CA  ARG A 204       4.065  -5.932  -3.986  1.00  0.00           C  
ATOM   3245  HA  ARG A 204       5.049  -6.338  -4.220  1.00  0.00           H  
ATOM   3246  C   ARG A 204       3.141  -6.471  -5.079  1.00  0.00           C  
ATOM   3247  CB  ARG A 204       3.642  -6.374  -2.574  1.00  0.00           C  
ATOM   3248  HB2 ARG A 204       2.593  -6.121  -2.418  1.00  0.00           H  
ATOM   3249  HB3 ARG A 204       4.230  -5.828  -1.836  1.00  0.00           H  
ATOM   3250  O   ARG A 204       3.443  -7.516  -5.654  1.00  0.00           O  
ATOM   3251  CG  ARG A 204       3.841  -7.878  -2.324  1.00  0.00           C  
ATOM   3252  HG2 ARG A 204       3.241  -8.452  -3.030  1.00  0.00           H  
ATOM   3253  HG3 ARG A 204       3.502  -8.111  -1.315  1.00  0.00           H  
ATOM   3254  CD  ARG A 204       5.319  -8.274  -2.460  1.00  0.00           C  
ATOM   3255  HD2 ARG A 204       5.664  -8.067  -3.473  1.00  0.00           H  
ATOM   3256  HD3 ARG A 204       5.912  -7.688  -1.759  1.00  0.00           H  
ATOM   3257  NE  ARG A 204       5.531  -9.704  -2.214  1.00  0.00           N  
ATOM   3258  HE  ARG A 204       4.743 -10.247  -1.891  1.00  0.00           H  
ATOM   3259  NH1 ARG A 204       7.765  -9.769  -2.794  1.00  0.00           N  
ATOM   3260 HH11 ARG A 204       7.782  -8.772  -2.955  1.00  0.00           H  
ATOM   3261 HH12 ARG A 204       8.622 -10.290  -2.917  1.00  0.00           H  
ATOM   3262  NH2 ARG A 204       6.690 -11.629  -2.170  1.00  0.00           N  
ATOM   3263 HH21 ARG A 204       7.560 -12.139  -2.214  1.00  0.00           H  
ATOM   3264 HH22 ARG A 204       5.847 -12.149  -1.974  1.00  0.00           H  
ATOM   3265  CZ  ARG A 204       6.663 -10.354  -2.401  1.00  0.00           C  
ATOM   3266  N   LEU A 205       2.063  -5.751  -5.400  1.00  0.00           N  
ATOM   3267  H   LEU A 205       1.931  -4.858  -4.947  1.00  0.00           H  
ATOM   3268  CA  LEU A 205       1.184  -6.113  -6.517  1.00  0.00           C  
ATOM   3269  HA  LEU A 205       1.016  -7.189  -6.500  1.00  0.00           H  
ATOM   3270  C   LEU A 205       1.846  -5.829  -7.859  1.00  0.00           C  
ATOM   3271  CB  LEU A 205      -0.168  -5.382  -6.432  1.00  0.00           C  
ATOM   3272  HB2 LEU A 205       0.012  -4.308  -6.392  1.00  0.00           H  
ATOM   3273  HB3 LEU A 205      -0.721  -5.577  -7.351  1.00  0.00           H  
ATOM   3274  O   LEU A 205       1.752  -6.664  -8.756  1.00  0.00           O  
ATOM   3275  CG  LEU A 205      -1.050  -5.814  -5.249  1.00  0.00           C  
ATOM   3276  HG  LEU A 205      -0.497  -5.696  -4.318  1.00  0.00           H  
ATOM   3277  CD1 LEU A 205      -2.315  -4.962  -5.192  1.00  0.00           C  
ATOM   3278 HD11 LEU A 205      -2.066  -3.900  -5.205  1.00  0.00           H  
ATOM   3279 HD12 LEU A 205      -2.958  -5.172  -6.047  1.00  0.00           H  
ATOM   3280 HD13 LEU A 205      -2.859  -5.166  -4.270  1.00  0.00           H  
ATOM   3281  CD2 LEU A 205      -1.487  -7.273  -5.411  1.00  0.00           C  
ATOM   3282 HD21 LEU A 205      -2.061  -7.588  -4.539  1.00  0.00           H  
ATOM   3283 HD22 LEU A 205      -2.095  -7.395  -6.307  1.00  0.00           H  
ATOM   3284 HD23 LEU A 205      -0.622  -7.932  -5.476  1.00  0.00           H  
ATOM   3285  N   GLU A 206       2.567  -4.710  -7.972  1.00  0.00           N  
ATOM   3286  H   GLU A 206       2.578  -4.035  -7.221  1.00  0.00           H  
ATOM   3287  CA  GLU A 206       3.345  -4.421  -9.177  1.00  0.00           C  
ATOM   3288  HA  GLU A 206       2.668  -4.423 -10.032  1.00  0.00           H  
ATOM   3289  C   GLU A 206       4.392  -5.506  -9.428  1.00  0.00           C  
ATOM   3290  CB  GLU A 206       4.003  -3.039  -9.069  1.00  0.00           C  
ATOM   3291  HB2 GLU A 206       3.229  -2.287  -8.916  1.00  0.00           H  
ATOM   3292  HB3 GLU A 206       4.657  -3.022  -8.197  1.00  0.00           H  
ATOM   3293  O   GLU A 206       4.509  -5.992 -10.546  1.00  0.00           O  
ATOM   3294  CG  GLU A 206       4.838  -2.666 -10.310  1.00  0.00           C  
ATOM   3295  HG2 GLU A 206       5.251  -1.673 -10.132  1.00  0.00           H  
ATOM   3296  HG3 GLU A 206       5.682  -3.349 -10.395  1.00  0.00           H  
ATOM   3297  CD  GLU A 206       4.049  -2.653 -11.633  1.00  0.00           C  
ATOM   3298  OE1 GLU A 206       4.689  -2.728 -12.717  1.00  0.00           O  
ATOM   3299  OE2 GLU A 206       2.801  -2.581 -11.565  1.00  0.00           O  
ATOM   3300  N   SER A 207       5.075  -5.968  -8.378  1.00  0.00           N  
ATOM   3301  H   SER A 207       4.963  -5.494  -7.493  1.00  0.00           H  
ATOM   3302  CA  SER A 207       6.053  -7.055  -8.489  1.00  0.00           C  
ATOM   3303  HA  SER A 207       6.789  -6.782  -9.245  1.00  0.00           H  
ATOM   3304  C   SER A 207       5.413  -8.349  -8.969  1.00  0.00           C  
ATOM   3305  CB  SER A 207       6.774  -7.311  -7.165  1.00  0.00           C  
ATOM   3306  HB2 SER A 207       6.060  -7.681  -6.430  1.00  0.00           H  
ATOM   3307  HB3 SER A 207       7.539  -8.072  -7.320  1.00  0.00           H  
ATOM   3308  O   SER A 207       5.948  -9.030  -9.842  1.00  0.00           O  
ATOM   3309  OG  SER A 207       7.386  -6.143  -6.659  1.00  0.00           O  
ATOM   3310  HG  SER A 207       6.724  -5.453  -6.572  1.00  0.00           H  
ATOM   3311  N   ARG A 208       4.232  -8.685  -8.437  1.00  0.00           N  
ATOM   3312  H   ARG A 208       3.830  -8.072  -7.743  1.00  0.00           H  
ATOM   3313  CA  ARG A 208       3.507  -9.894  -8.835  1.00  0.00           C  
ATOM   3314  HA  ARG A 208       4.209 -10.725  -8.770  1.00  0.00           H  
ATOM   3315  C   ARG A 208       3.029  -9.842 -10.287  1.00  0.00           C  
ATOM   3316  CB  ARG A 208       2.341 -10.120  -7.862  1.00  0.00           C  
ATOM   3317  HB2 ARG A 208       1.661  -9.270  -7.910  1.00  0.00           H  
ATOM   3318  HB3 ARG A 208       2.731 -10.174  -6.845  1.00  0.00           H  
ATOM   3319  O   ARG A 208       3.038 -10.880 -10.952  1.00  0.00           O  
ATOM   3320  CG  ARG A 208       1.539 -11.396  -8.146  1.00  0.00           C  
ATOM   3321  HG2 ARG A 208       1.024 -11.298  -9.101  1.00  0.00           H  
ATOM   3322  HG3 ARG A 208       0.789 -11.494  -7.362  1.00  0.00           H  
ATOM   3323  CD  ARG A 208       2.398 -12.669  -8.145  1.00  0.00           C  
ATOM   3324  HD2 ARG A 208       2.785 -12.836  -7.140  1.00  0.00           H  
ATOM   3325  HD3 ARG A 208       3.250 -12.562  -8.816  1.00  0.00           H  
ATOM   3326  NE  ARG A 208       1.614 -13.842  -8.549  1.00  0.00           N  
ATOM   3327  HE  ARG A 208       1.197 -14.377  -7.800  1.00  0.00           H  
ATOM   3328  NH1 ARG A 208       1.916 -13.631 -10.832  1.00  0.00           N  
ATOM   3329 HH11 ARG A 208       2.387 -12.745 -10.717  1.00  0.00           H  
ATOM   3330 HH12 ARG A 208       1.777 -13.975 -11.771  1.00  0.00           H  
ATOM   3331  NH2 ARG A 208       0.772 -15.363  -9.999  1.00  0.00           N  
ATOM   3332 HH21 ARG A 208       0.593 -15.669 -10.944  1.00  0.00           H  
ATOM   3333 HH22 ARG A 208       0.393 -15.868  -9.210  1.00  0.00           H  
ATOM   3334  CZ  ARG A 208       1.444 -14.268  -9.788  1.00  0.00           C  
ATOM   3335  N   TYR A 209       2.610  -8.667 -10.751  1.00  0.00           N  
ATOM   3336  H   TYR A 209       2.602  -7.883 -10.114  1.00  0.00           H  
ATOM   3337  CA  TYR A 209       2.249  -8.407 -12.143  1.00  0.00           C  
ATOM   3338  HA  TYR A 209       1.548  -9.165 -12.490  1.00  0.00           H  
ATOM   3339  C   TYR A 209       3.479  -8.475 -13.057  1.00  0.00           C  
ATOM   3340  CB  TYR A 209       1.567  -7.033 -12.224  1.00  0.00           C  
ATOM   3341  HB2 TYR A 209       0.560  -7.110 -11.815  1.00  0.00           H  
ATOM   3342  HB3 TYR A 209       2.114  -6.319 -11.608  1.00  0.00           H  
ATOM   3343  O   TYR A 209       3.487  -9.209 -14.044  1.00  0.00           O  
ATOM   3344  CG  TYR A 209       1.494  -6.486 -13.632  1.00  0.00           C  
ATOM   3345  CD1 TYR A 209       2.374  -5.461 -14.032  1.00  0.00           C  
ATOM   3346  HD1 TYR A 209       3.053  -5.014 -13.320  1.00  0.00           H  
ATOM   3347  CD2 TYR A 209       0.601  -7.059 -14.558  1.00  0.00           C  
ATOM   3348  HD2 TYR A 209      -0.045  -7.872 -14.261  1.00  0.00           H  
ATOM   3349  CE1 TYR A 209       2.357  -5.005 -15.360  1.00  0.00           C  
ATOM   3350  HE1 TYR A 209       3.019  -4.205 -15.655  1.00  0.00           H  
ATOM   3351  CE2 TYR A 209       0.577  -6.603 -15.886  1.00  0.00           C  
ATOM   3352  HE2 TYR A 209      -0.079  -7.054 -16.615  1.00  0.00           H  
ATOM   3353  OH  TYR A 209       1.434  -5.137 -17.558  1.00  0.00           O  
ATOM   3354  HH  TYR A 209       2.056  -4.413 -17.662  1.00  0.00           H  
ATOM   3355  CZ  TYR A 209       1.452  -5.574 -16.280  1.00  0.00           C  
ATOM   3356  N   PHE A 210       4.547  -7.762 -12.704  1.00  0.00           N  
ATOM   3357  H   PHE A 210       4.497  -7.168 -11.888  1.00  0.00           H  
ATOM   3358  CA  PHE A 210       5.739  -7.676 -13.534  1.00  0.00           C  
ATOM   3359  HA  PHE A 210       5.418  -7.427 -14.545  1.00  0.00           H  
ATOM   3360  C   PHE A 210       6.496  -9.001 -13.620  1.00  0.00           C  
ATOM   3361  CB  PHE A 210       6.647  -6.555 -13.033  1.00  0.00           C  
ATOM   3362  HB2 PHE A 210       7.003  -6.805 -12.034  1.00  0.00           H  
ATOM   3363  HB3 PHE A 210       6.074  -5.630 -12.966  1.00  0.00           H  
ATOM   3364  O   PHE A 210       7.050  -9.300 -14.669  1.00  0.00           O  
ATOM   3365  CG  PHE A 210       7.821  -6.327 -13.962  1.00  0.00           C  
ATOM   3366  CD1 PHE A 210       9.129  -6.639 -13.554  1.00  0.00           C  
ATOM   3367  HD1 PHE A 210       9.305  -7.042 -12.567  1.00  0.00           H  
ATOM   3368  CD2 PHE A 210       7.594  -5.869 -15.272  1.00  0.00           C  
ATOM   3369  HD2 PHE A 210       6.586  -5.681 -15.609  1.00  0.00           H  
ATOM   3370  CE1 PHE A 210      10.212  -6.415 -14.421  1.00  0.00           C  
ATOM   3371  HE1 PHE A 210      11.218  -6.639 -14.097  1.00  0.00           H  
ATOM   3372  CE2 PHE A 210       8.674  -5.686 -16.154  1.00  0.00           C  
ATOM   3373  HE2 PHE A 210       8.497  -5.375 -17.173  1.00  0.00           H  
ATOM   3374  CZ  PHE A 210       9.987  -5.928 -15.718  1.00  0.00           C  
ATOM   3375  HZ  PHE A 210      10.819  -5.787 -16.392  1.00  0.00           H  
ATOM   3376  N   LEU A 211       6.459  -9.838 -12.579  1.00  0.00           N  
ATOM   3377  H   LEU A 211       6.067  -9.502 -11.710  1.00  0.00           H  
ATOM   3378  CA  LEU A 211       6.965 -11.213 -12.633  1.00  0.00           C  
ATOM   3379  HA  LEU A 211       8.041 -11.187 -12.804  1.00  0.00           H  
ATOM   3380  C   LEU A 211       6.354 -12.015 -13.792  1.00  0.00           C  
ATOM   3381  CB  LEU A 211       6.656 -11.912 -11.294  1.00  0.00           C  
ATOM   3382  HB2 LEU A 211       6.527 -12.980 -11.465  1.00  0.00           H  
ATOM   3383  HB3 LEU A 211       5.710 -11.534 -10.906  1.00  0.00           H  
ATOM   3384  O   LEU A 211       7.072 -12.729 -14.490  1.00  0.00           O  
ATOM   3385  CG  LEU A 211       7.759 -11.726 -10.240  1.00  0.00           C  
ATOM   3386  HG  LEU A 211       8.107 -10.694 -10.231  1.00  0.00           H  
ATOM   3387  CD1 LEU A 211       7.230 -12.090  -8.852  1.00  0.00           C  
ATOM   3388 HD11 LEU A 211       6.465 -11.372  -8.555  1.00  0.00           H  
ATOM   3389 HD12 LEU A 211       6.810 -13.096  -8.861  1.00  0.00           H  
ATOM   3390 HD13 LEU A 211       8.045 -12.044  -8.130  1.00  0.00           H  
ATOM   3391  CD2 LEU A 211       8.931 -12.661 -10.539  1.00  0.00           C  
ATOM   3392 HD21 LEU A 211       9.331 -12.473 -11.535  1.00  0.00           H  
ATOM   3393 HD22 LEU A 211       8.613 -13.702 -10.479  1.00  0.00           H  
ATOM   3394 HD23 LEU A 211       9.715 -12.493  -9.800  1.00  0.00           H  
ATOM   3395  N   ASP A 212       5.044 -11.885 -14.016  1.00  0.00           N  
ATOM   3396  H   ASP A 212       4.523 -11.211 -13.473  1.00  0.00           H  
ATOM   3397  CA  ASP A 212       4.358 -12.566 -15.117  1.00  0.00           C  
ATOM   3398  HA  ASP A 212       4.631 -13.621 -15.106  1.00  0.00           H  
ATOM   3399  C   ASP A 212       4.784 -11.995 -16.478  1.00  0.00           C  
ATOM   3400  CB  ASP A 212       2.843 -12.471 -14.912  1.00  0.00           C  
ATOM   3401  HB2 ASP A 212       2.526 -11.429 -14.943  1.00  0.00           H  
ATOM   3402  HB3 ASP A 212       2.586 -12.877 -13.934  1.00  0.00           H  
ATOM   3403  O   ASP A 212       5.139 -12.751 -17.383  1.00  0.00           O  
ATOM   3404  CG  ASP A 212       2.107 -13.257 -15.993  1.00  0.00           C  
ATOM   3405  OD1 ASP A 212       1.987 -14.488 -15.825  1.00  0.00           O  
ATOM   3406  OD2 ASP A 212       1.681 -12.621 -16.983  1.00  0.00           O  
ATOM   3407  N   ILE A 213       4.847 -10.666 -16.596  1.00  0.00           N  
ATOM   3408  H   ILE A 213       4.546 -10.111 -15.807  1.00  0.00           H  
ATOM   3409  CA  ILE A 213       5.332  -9.980 -17.803  1.00  0.00           C  
ATOM   3410  HA  ILE A 213       4.719 -10.289 -18.649  1.00  0.00           H  
ATOM   3411  C   ILE A 213       6.768 -10.393 -18.141  1.00  0.00           C  
ATOM   3412  CB  ILE A 213       5.221  -8.450 -17.619  1.00  0.00           C  
ATOM   3413  HB  ILE A 213       5.725  -8.189 -16.689  1.00  0.00           H  
ATOM   3414  O   ILE A 213       7.042 -10.766 -19.279  1.00  0.00           O  
ATOM   3415  CG1 ILE A 213       3.756  -7.976 -17.487  1.00  0.00           C  
ATOM   3416 HG12 ILE A 213       3.761  -6.919 -17.222  1.00  0.00           H  
ATOM   3417 HG13 ILE A 213       3.276  -8.509 -16.667  1.00  0.00           H  
ATOM   3418  CG2 ILE A 213       5.934  -7.670 -18.737  1.00  0.00           C  
ATOM   3419 HG21 ILE A 213       7.009  -7.841 -18.693  1.00  0.00           H  
ATOM   3420 HG22 ILE A 213       5.767  -6.602 -18.593  1.00  0.00           H  
ATOM   3421 HG23 ILE A 213       5.568  -7.982 -19.715  1.00  0.00           H  
ATOM   3422  CD1 ILE A 213       2.893  -8.152 -18.744  1.00  0.00           C  
ATOM   3423 HD11 ILE A 213       1.859  -7.900 -18.510  1.00  0.00           H  
ATOM   3424 HD12 ILE A 213       3.241  -7.493 -19.540  1.00  0.00           H  
ATOM   3425 HD13 ILE A 213       2.938  -9.183 -19.093  1.00  0.00           H  
ATOM   3426  N   TYR A 214       7.669 -10.358 -17.160  1.00  0.00           N  
ATOM   3427  H   TYR A 214       7.369 -10.050 -16.246  1.00  0.00           H  
ATOM   3428  CA  TYR A 214       9.085 -10.667 -17.340  1.00  0.00           C  
ATOM   3429  HA  TYR A 214       9.461 -10.069 -18.170  1.00  0.00           H  
ATOM   3430  C   TYR A 214       9.297 -12.137 -17.711  1.00  0.00           C  
ATOM   3431  CB  TYR A 214       9.849 -10.281 -16.062  1.00  0.00           C  
ATOM   3432  HB2 TYR A 214       9.529  -9.286 -15.750  1.00  0.00           H  
ATOM   3433  HB3 TYR A 214       9.588 -10.976 -15.265  1.00  0.00           H  
ATOM   3434  O   TYR A 214      10.131 -12.443 -18.553  1.00  0.00           O  
ATOM   3435  CG  TYR A 214      11.355 -10.230 -16.235  1.00  0.00           C  
ATOM   3436  CD1 TYR A 214      12.204 -11.068 -15.484  1.00  0.00           C  
ATOM   3437  HD1 TYR A 214      11.791 -11.744 -14.751  1.00  0.00           H  
ATOM   3438  CD2 TYR A 214      11.909  -9.317 -17.152  1.00  0.00           C  
ATOM   3439  HD2 TYR A 214      11.266  -8.675 -17.735  1.00  0.00           H  
ATOM   3440  CE1 TYR A 214      13.600 -11.011 -15.665  1.00  0.00           C  
ATOM   3441  HE1 TYR A 214      14.260 -11.654 -15.103  1.00  0.00           H  
ATOM   3442  CE2 TYR A 214      13.301  -9.251 -17.333  1.00  0.00           C  
ATOM   3443  HE2 TYR A 214      13.713  -8.559 -18.054  1.00  0.00           H  
ATOM   3444  OH  TYR A 214      15.490 -10.018 -16.761  1.00  0.00           O  
ATOM   3445  HH  TYR A 214      15.718  -9.322 -17.382  1.00  0.00           H  
ATOM   3446  CZ  TYR A 214      14.147 -10.098 -16.590  1.00  0.00           C  
ATOM   3447  N   SER A 215       8.483 -13.051 -17.172  1.00  0.00           N  
ATOM   3448  H   SER A 215       7.831 -12.758 -16.458  1.00  0.00           H  
ATOM   3449  CA  SER A 215       8.539 -14.472 -17.545  1.00  0.00           C  
ATOM   3450  HA  SER A 215       9.570 -14.808 -17.431  1.00  0.00           H  
ATOM   3451  C   SER A 215       8.149 -14.756 -19.002  1.00  0.00           C  
ATOM   3452  CB  SER A 215       7.668 -15.296 -16.595  1.00  0.00           C  
ATOM   3453  HB2 SER A 215       7.878 -15.002 -15.567  1.00  0.00           H  
ATOM   3454  HB3 SER A 215       7.938 -16.346 -16.707  1.00  0.00           H  
ATOM   3455  O   SER A 215       8.556 -15.775 -19.556  1.00  0.00           O  
ATOM   3456  OG  SER A 215       6.280 -15.168 -16.852  1.00  0.00           O  
ATOM   3457  HG  SER A 215       6.033 -14.249 -16.979  1.00  0.00           H  
ATOM   3458  N   ARG A 216       7.371 -13.858 -19.624  1.00  0.00           N  
ATOM   3459  H   ARG A 216       7.105 -13.035 -19.103  1.00  0.00           H  
ATOM   3460  CA  ARG A 216       6.935 -13.943 -21.026  1.00  0.00           C  
ATOM   3461  HA  ARG A 216       6.948 -14.987 -21.341  1.00  0.00           H  
ATOM   3462  C   ARG A 216       7.874 -13.227 -22.000  1.00  0.00           C  
ATOM   3463  CB  ARG A 216       5.502 -13.394 -21.153  1.00  0.00           C  
ATOM   3464  HB2 ARG A 216       5.251 -13.315 -22.210  1.00  0.00           H  
ATOM   3465  HB3 ARG A 216       5.453 -12.396 -20.718  1.00  0.00           H  
ATOM   3466  O   ARG A 216       7.627 -13.275 -23.202  1.00  0.00           O  
ATOM   3467  CG  ARG A 216       4.452 -14.294 -20.487  1.00  0.00           C  
ATOM   3468  HG2 ARG A 216       4.618 -14.350 -19.411  1.00  0.00           H  
ATOM   3469  HG3 ARG A 216       4.553 -15.298 -20.899  1.00  0.00           H  
ATOM   3470  CD  ARG A 216       3.024 -13.799 -20.773  1.00  0.00           C  
ATOM   3471  HD2 ARG A 216       2.343 -14.635 -20.608  1.00  0.00           H  
ATOM   3472  HD3 ARG A 216       2.952 -13.503 -21.820  1.00  0.00           H  
ATOM   3473  NE  ARG A 216       2.596 -12.699 -19.888  1.00  0.00           N  
ATOM   3474  HE  ARG A 216       2.850 -12.778 -18.913  1.00  0.00           H  
ATOM   3475  NH1 ARG A 216       1.124 -11.561 -21.280  1.00  0.00           N  
ATOM   3476 HH11 ARG A 216       1.516 -11.968 -22.118  1.00  0.00           H  
ATOM   3477 HH12 ARG A 216       0.451 -10.809 -21.295  1.00  0.00           H  
ATOM   3478  NH2 ARG A 216       1.207 -11.074 -19.148  1.00  0.00           N  
ATOM   3479 HH21 ARG A 216       0.457 -10.411 -19.284  1.00  0.00           H  
ATOM   3480 HH22 ARG A 216       1.377 -11.416 -18.213  1.00  0.00           H  
ATOM   3481  CZ  ARG A 216       1.661 -11.791 -20.119  1.00  0.00           C  
ATOM   3482  N   ASP A 217       8.894 -12.532 -21.506  1.00  0.00           N  
ATOM   3483  H   ASP A 217       9.066 -12.553 -20.512  1.00  0.00           H  
ATOM   3484  CA  ASP A 217       9.889 -11.867 -22.345  1.00  0.00           C  
ATOM   3485  HA  ASP A 217       9.408 -11.471 -23.240  1.00  0.00           H  
ATOM   3486  C   ASP A 217      10.957 -12.876 -22.781  1.00  0.00           C  
ATOM   3487  CB  ASP A 217      10.490 -10.681 -21.572  1.00  0.00           C  
ATOM   3488  HB2 ASP A 217      11.010 -11.049 -20.687  1.00  0.00           H  
ATOM   3489  HB3 ASP A 217       9.677 -10.037 -21.238  1.00  0.00           H  
ATOM   3490  O   ASP A 217      11.647 -13.441 -21.941  1.00  0.00           O  
ATOM   3491  CG  ASP A 217      11.469  -9.835 -22.396  1.00  0.00           C  
ATOM   3492  OD1 ASP A 217      11.817 -10.238 -23.531  1.00  0.00           O  
ATOM   3493  OD2 ASP A 217      11.851  -8.755 -21.893  1.00  0.00           O  
ATOM   3494  N   ASP A 218      11.139 -13.097 -24.082  1.00  0.00           N  
ATOM   3495  H   ASP A 218      10.557 -12.602 -24.742  1.00  0.00           H  
ATOM   3496  CA  ASP A 218      12.157 -14.023 -24.602  1.00  0.00           C  
ATOM   3497  HA  ASP A 218      11.996 -15.006 -24.158  1.00  0.00           H  
ATOM   3498  C   ASP A 218      13.601 -13.600 -24.255  1.00  0.00           C  
ATOM   3499  CB  ASP A 218      12.008 -14.145 -26.128  1.00  0.00           C  
ATOM   3500  HB2 ASP A 218      12.037 -13.148 -26.567  1.00  0.00           H  
ATOM   3501  HB3 ASP A 218      12.861 -14.700 -26.519  1.00  0.00           H  
ATOM   3502  O   ASP A 218      14.527 -14.410 -24.352  1.00  0.00           O  
ATOM   3503  CG  ASP A 218      10.740 -14.875 -26.589  1.00  0.00           C  
ATOM   3504  OD1 ASP A 218      10.283 -15.797 -25.878  1.00  0.00           O  
ATOM   3505  OD2 ASP A 218      10.272 -14.547 -27.704  1.00  0.00           O  
ATOM   3506  N   LEU A 219      13.809 -12.338 -23.859  1.00  0.00           N  
ATOM   3507  H   LEU A 219      13.006 -11.729 -23.794  1.00  0.00           H  
ATOM   3508  CA  LEU A 219      15.112 -11.764 -23.513  1.00  0.00           C  
ATOM   3509  HA  LEU A 219      15.895 -12.415 -23.901  1.00  0.00           H  
ATOM   3510  C   LEU A 219      15.369 -11.681 -22.000  1.00  0.00           C  
ATOM   3511  CB  LEU A 219      15.248 -10.384 -24.184  1.00  0.00           C  
ATOM   3512  HB2 LEU A 219      16.214  -9.958 -23.916  1.00  0.00           H  
ATOM   3513  HB3 LEU A 219      14.475  -9.732 -23.778  1.00  0.00           H  
ATOM   3514  O   LEU A 219      16.363 -11.072 -21.594  1.00  0.00           O  
ATOM   3515  CG  LEU A 219      15.132 -10.391 -25.718  1.00  0.00           C  
ATOM   3516  HG  LEU A 219      14.157 -10.774 -26.020  1.00  0.00           H  
ATOM   3517  CD1 LEU A 219      15.264  -8.958 -26.239  1.00  0.00           C  
ATOM   3518 HD11 LEU A 219      15.141  -8.948 -27.322  1.00  0.00           H  
ATOM   3519 HD12 LEU A 219      14.477  -8.350 -25.793  1.00  0.00           H  
ATOM   3520 HD13 LEU A 219      16.237  -8.547 -25.968  1.00  0.00           H  
ATOM   3521  CD2 LEU A 219      16.225 -11.236 -26.382  1.00  0.00           C  
ATOM   3522 HD21 LEU A 219      16.079 -12.283 -26.119  1.00  0.00           H  
ATOM   3523 HD22 LEU A 219      16.151 -11.144 -27.466  1.00  0.00           H  
ATOM   3524 HD23 LEU A 219      17.208 -10.908 -26.044  1.00  0.00           H  
ATOM   3525  N   HIS A 220      14.506 -12.264 -21.161  1.00  0.00           N  
ATOM   3526  H   HIS A 220      13.700 -12.744 -21.536  1.00  0.00           H  
ATOM   3527  CA  HIS A 220      14.684 -12.206 -19.711  1.00  0.00           C  
ATOM   3528  HA  HIS A 220      14.757 -11.151 -19.447  1.00  0.00           H  
ATOM   3529  C   HIS A 220      15.983 -12.884 -19.246  1.00  0.00           C  
ATOM   3530  CB  HIS A 220      13.461 -12.764 -18.971  1.00  0.00           C  
ATOM   3531  HB2 HIS A 220      12.568 -12.277 -19.362  1.00  0.00           H  
ATOM   3532  HB3 HIS A 220      13.541 -12.503 -17.916  1.00  0.00           H  
ATOM   3533  O   HIS A 220      16.436 -13.893 -19.793  1.00  0.00           O  
ATOM   3534  CG  HIS A 220      13.284 -14.260 -19.051  1.00  0.00           C  
ATOM   3535  CD2 HIS A 220      13.938 -15.221 -18.330  1.00  0.00           C  
ATOM   3536  HD2 HIS A 220      14.696 -15.037 -17.584  1.00  0.00           H  
ATOM   3537  ND1 HIS A 220      12.393 -14.917 -19.854  1.00  0.00           N  
ATOM   3538  HD1 HIS A 220      11.804 -14.471 -20.542  1.00  0.00           H  
ATOM   3539  CE1 HIS A 220      12.515 -16.233 -19.655  1.00  0.00           C  
ATOM   3540  HE1 HIS A 220      11.935 -16.987 -20.167  1.00  0.00           H  
ATOM   3541  NE2 HIS A 220      13.460 -16.478 -18.732  1.00  0.00           N  
ATOM   3542  N   ASP A 221      16.562 -12.357 -18.167  1.00  0.00           N  
ATOM   3543  H   ASP A 221      16.118 -11.576 -17.706  1.00  0.00           H  
ATOM   3544  CA  ASP A 221      17.664 -13.007 -17.470  1.00  0.00           C  
ATOM   3545  HA  ASP A 221      18.327 -13.456 -18.209  1.00  0.00           H  
ATOM   3546  C   ASP A 221      17.106 -14.117 -16.573  1.00  0.00           C  
ATOM   3547  CB  ASP A 221      18.495 -11.981 -16.694  1.00  0.00           C  
ATOM   3548  HB2 ASP A 221      17.889 -11.516 -15.917  1.00  0.00           H  
ATOM   3549  HB3 ASP A 221      18.822 -11.198 -17.378  1.00  0.00           H  
ATOM   3550  O   ASP A 221      16.323 -13.873 -15.650  1.00  0.00           O  
ATOM   3551  CG  ASP A 221      19.720 -12.659 -16.075  1.00  0.00           C  
ATOM   3552  OD1 ASP A 221      19.532 -13.437 -15.110  1.00  0.00           O  
ATOM   3553  OD2 ASP A 221      20.824 -12.459 -16.623  1.00  0.00           O  
ATOM   3554  N   LYS A 222      17.493 -15.361 -16.868  1.00  0.00           N  
ATOM   3555  H   LYS A 222      18.104 -15.478 -17.664  1.00  0.00           H  
ATOM   3556  CA  LYS A 222      16.980 -16.550 -16.174  1.00  0.00           C  
ATOM   3557  HA  LYS A 222      15.891 -16.544 -16.206  1.00  0.00           H  
ATOM   3558  C   LYS A 222      17.359 -16.578 -14.699  1.00  0.00           C  
ATOM   3559  CB  LYS A 222      17.494 -17.822 -16.852  1.00  0.00           C  
ATOM   3560  HB2 LYS A 222      17.194 -18.678 -16.247  1.00  0.00           H  
ATOM   3561  HB3 LYS A 222      18.582 -17.799 -16.905  1.00  0.00           H  
ATOM   3562  O   LYS A 222      16.543 -16.979 -13.874  1.00  0.00           O  
ATOM   3563  CG  LYS A 222      16.906 -17.986 -18.255  1.00  0.00           C  
ATOM   3564  HG2 LYS A 222      15.818 -17.961 -18.191  1.00  0.00           H  
ATOM   3565  HG3 LYS A 222      17.244 -17.174 -18.900  1.00  0.00           H  
ATOM   3566  CD  LYS A 222      17.343 -19.325 -18.848  1.00  0.00           C  
ATOM   3567  HD2 LYS A 222      17.012 -20.128 -18.189  1.00  0.00           H  
ATOM   3568  HD3 LYS A 222      18.428 -19.349 -18.941  1.00  0.00           H  
ATOM   3569  CE  LYS A 222      16.688 -19.477 -20.219  1.00  0.00           C  
ATOM   3570  HE2 LYS A 222      17.069 -18.699 -20.880  1.00  0.00           H  
ATOM   3571  HE3 LYS A 222      15.617 -19.308 -20.103  1.00  0.00           H  
ATOM   3572  NZ  LYS A 222      16.937 -20.825 -20.778  1.00  0.00           N  
ATOM   3573  HZ1 LYS A 222      16.476 -20.909 -21.672  1.00  0.00           H  
ATOM   3574  HZ2 LYS A 222      16.549 -21.517 -20.153  1.00  0.00           H  
ATOM   3575  HZ3 LYS A 222      17.929 -20.985 -20.882  1.00  0.00           H  
ATOM   3576  N   THR A 223      18.576 -16.156 -14.361  1.00  0.00           N  
ATOM   3577  H   THR A 223      19.145 -15.688 -15.052  1.00  0.00           H  
ATOM   3578  CA  THR A 223      19.041 -16.137 -12.971  1.00  0.00           C  
ATOM   3579  HA  THR A 223      18.875 -17.115 -12.520  1.00  0.00           H  
ATOM   3580  C   THR A 223      18.235 -15.117 -12.173  1.00  0.00           C  
ATOM   3581  CB  THR A 223      20.543 -15.833 -12.906  1.00  0.00           C  
ATOM   3582  HB  THR A 223      20.755 -14.919 -13.460  1.00  0.00           H  
ATOM   3583  O   THR A 223      17.744 -15.437 -11.091  1.00  0.00           O  
ATOM   3584  CG2 THR A 223      21.060 -15.700 -11.476  1.00  0.00           C  
ATOM   3585 HG21 THR A 223      20.902 -16.632 -10.933  1.00  0.00           H  
ATOM   3586 HG22 THR A 223      22.129 -15.488 -11.500  1.00  0.00           H  
ATOM   3587 HG23 THR A 223      20.560 -14.885 -10.952  1.00  0.00           H  
ATOM   3588  OG1 THR A 223      21.280 -16.890 -13.474  1.00  0.00           O  
ATOM   3589  HG1 THR A 223      21.955 -17.124 -12.833  1.00  0.00           H  
ATOM   3590  N   LEU A 224      18.028 -13.919 -12.724  1.00  0.00           N  
ATOM   3591  H   LEU A 224      18.463 -13.718 -13.613  1.00  0.00           H  
ATOM   3592  CA  LEU A 224      17.224 -12.881 -12.087  1.00  0.00           C  
ATOM   3593  HA  LEU A 224      17.612 -12.734 -11.079  1.00  0.00           H  
ATOM   3594  C   LEU A 224      15.746 -13.284 -11.954  1.00  0.00           C  
ATOM   3595  CB  LEU A 224      17.396 -11.577 -12.879  1.00  0.00           C  
ATOM   3596  HB2 LEU A 224      18.455 -11.321 -12.911  1.00  0.00           H  
ATOM   3597  HB3 LEU A 224      17.054 -11.752 -13.899  1.00  0.00           H  
ATOM   3598  O   LEU A 224      15.157 -13.081 -10.891  1.00  0.00           O  
ATOM   3599  CG  LEU A 224      16.602 -10.389 -12.314  1.00  0.00           C  
ATOM   3600  HG  LEU A 224      15.539 -10.620 -12.386  1.00  0.00           H  
ATOM   3601  CD1 LEU A 224      16.941 -10.076 -10.854  1.00  0.00           C  
ATOM   3602 HD11 LEU A 224      18.007  -9.869 -10.759  1.00  0.00           H  
ATOM   3603 HD12 LEU A 224      16.366  -9.209 -10.529  1.00  0.00           H  
ATOM   3604 HD13 LEU A 224      16.668 -10.915 -10.215  1.00  0.00           H  
ATOM   3605  CD2 LEU A 224      16.877  -9.137 -13.145  1.00  0.00           C  
ATOM   3606 HD21 LEU A 224      17.941  -8.903 -13.125  1.00  0.00           H  
ATOM   3607 HD22 LEU A 224      16.314  -8.294 -12.745  1.00  0.00           H  
ATOM   3608 HD23 LEU A 224      16.569  -9.315 -14.176  1.00  0.00           H  
ATOM   3609  N   LEU A 225      15.149 -13.882 -12.991  1.00  0.00           N  
ATOM   3610  H   LEU A 225      15.666 -13.991 -13.852  1.00  0.00           H  
ATOM   3611  CA  LEU A 225      13.766 -14.363 -12.933  1.00  0.00           C  
ATOM   3612  HA  LEU A 225      13.133 -13.523 -12.646  1.00  0.00           H  
ATOM   3613  C   LEU A 225      13.602 -15.446 -11.858  1.00  0.00           C  
ATOM   3614  CB  LEU A 225      13.324 -14.869 -14.319  1.00  0.00           C  
ATOM   3615  HB2 LEU A 225      14.006 -15.659 -14.634  1.00  0.00           H  
ATOM   3616  HB3 LEU A 225      13.403 -14.055 -15.039  1.00  0.00           H  
ATOM   3617  O   LEU A 225      12.701 -15.346 -11.025  1.00  0.00           O  
ATOM   3618  CG  LEU A 225      11.885 -15.430 -14.351  1.00  0.00           C  
ATOM   3619  HG  LEU A 225      11.790 -16.236 -13.623  1.00  0.00           H  
ATOM   3620  CD1 LEU A 225      10.817 -14.373 -14.049  1.00  0.00           C  
ATOM   3621 HD11 LEU A 225      11.003 -13.900 -13.084  1.00  0.00           H  
ATOM   3622 HD12 LEU A 225      10.810 -13.627 -14.843  1.00  0.00           H  
ATOM   3623 HD13 LEU A 225       9.830 -14.834 -14.021  1.00  0.00           H  
ATOM   3624  CD2 LEU A 225      11.578 -16.009 -15.728  1.00  0.00           C  
ATOM   3625 HD21 LEU A 225      12.280 -16.812 -15.951  1.00  0.00           H  
ATOM   3626 HD22 LEU A 225      11.676 -15.240 -16.493  1.00  0.00           H  
ATOM   3627 HD23 LEU A 225      10.570 -16.423 -15.752  1.00  0.00           H  
ATOM   3628  N   ASN A 226      14.488 -16.444 -11.835  1.00  0.00           N  
ATOM   3629  H   ASN A 226      15.188 -16.491 -12.562  1.00  0.00           H  
ATOM   3630  CA  ASN A 226      14.455 -17.509 -10.833  1.00  0.00           C  
ATOM   3631  HA  ASN A 226      13.475 -17.988 -10.855  1.00  0.00           H  
ATOM   3632  C   ASN A 226      14.633 -16.958  -9.420  1.00  0.00           C  
ATOM   3633  CB  ASN A 226      15.530 -18.557 -11.163  1.00  0.00           C  
ATOM   3634  HB2 ASN A 226      15.682 -19.202 -10.297  1.00  0.00           H  
ATOM   3635  HB3 ASN A 226      16.476 -18.065 -11.394  1.00  0.00           H  
ATOM   3636  O   ASN A 226      13.895 -17.346  -8.513  1.00  0.00           O  
ATOM   3637  CG  ASN A 226      15.121 -19.452 -12.316  1.00  0.00           C  
ATOM   3638  ND2 ASN A 226      16.033 -20.225 -12.853  1.00  0.00           N  
ATOM   3639 HD21 ASN A 226      15.679 -20.888 -13.529  1.00  0.00           H  
ATOM   3640 HD22 ASN A 226      16.976 -20.236 -12.492  1.00  0.00           H  
ATOM   3641  OD1 ASN A 226      13.972 -19.511 -12.713  1.00  0.00           O  
ATOM   3642  N   PHE A 227      15.553 -16.006  -9.242  1.00  0.00           N  
ATOM   3643  H   PHE A 227      16.142 -15.743 -10.019  1.00  0.00           H  
ATOM   3644  CA  PHE A 227      15.743 -15.333  -7.964  1.00  0.00           C  
ATOM   3645  HA  PHE A 227      16.007 -16.080  -7.215  1.00  0.00           H  
ATOM   3646  C   PHE A 227      14.461 -14.651  -7.491  1.00  0.00           C  
ATOM   3647  CB  PHE A 227      16.873 -14.304  -8.083  1.00  0.00           C  
ATOM   3648  HB2 PHE A 227      17.787 -14.790  -8.422  1.00  0.00           H  
ATOM   3649  HB3 PHE A 227      16.609 -13.571  -8.846  1.00  0.00           H  
ATOM   3650  O   PHE A 227      14.027 -14.863  -6.361  1.00  0.00           O  
ATOM   3651  CG  PHE A 227      17.142 -13.581  -6.782  1.00  0.00           C  
ATOM   3652  CD1 PHE A 227      17.116 -12.175  -6.734  1.00  0.00           C  
ATOM   3653  HD1 PHE A 227      16.925 -11.604  -7.631  1.00  0.00           H  
ATOM   3654  CD2 PHE A 227      17.363 -14.317  -5.603  1.00  0.00           C  
ATOM   3655  HD2 PHE A 227      17.363 -15.397  -5.620  1.00  0.00           H  
ATOM   3656  CE1 PHE A 227      17.340 -11.517  -5.514  1.00  0.00           C  
ATOM   3657  HE1 PHE A 227      17.330 -10.438  -5.467  1.00  0.00           H  
ATOM   3658  CE2 PHE A 227      17.568 -13.657  -4.385  1.00  0.00           C  
ATOM   3659  HE2 PHE A 227      17.724 -14.233  -3.485  1.00  0.00           H  
ATOM   3660  CZ  PHE A 227      17.578 -12.258  -4.346  1.00  0.00           C  
ATOM   3661  HZ  PHE A 227      17.775 -11.762  -3.407  1.00  0.00           H  
ATOM   3662  N   ALA A 228      13.823 -13.881  -8.372  1.00  0.00           N  
ATOM   3663  H   ALA A 228      14.226 -13.757  -9.289  1.00  0.00           H  
ATOM   3664  CA  ALA A 228      12.621 -13.135  -8.040  1.00  0.00           C  
ATOM   3665  HA  ALA A 228      12.805 -12.571  -7.125  1.00  0.00           H  
ATOM   3666  C   ALA A 228      11.415 -14.040  -7.752  1.00  0.00           C  
ATOM   3667  CB  ALA A 228      12.361 -12.142  -9.169  1.00  0.00           C  
ATOM   3668  HB1 ALA A 228      12.144 -12.670 -10.098  1.00  0.00           H  
ATOM   3669  HB2 ALA A 228      11.517 -11.511  -8.891  1.00  0.00           H  
ATOM   3670  HB3 ALA A 228      13.240 -11.513  -9.311  1.00  0.00           H  
ATOM   3671  O   ALA A 228      10.690 -13.798  -6.787  1.00  0.00           O  
ATOM   3672  N   LYS A 229      11.218 -15.117  -8.525  1.00  0.00           N  
ATOM   3673  H   LYS A 229      11.839 -15.257  -9.309  1.00  0.00           H  
ATOM   3674  CA  LYS A 229      10.167 -16.113  -8.254  1.00  0.00           C  
ATOM   3675  HA  LYS A 229       9.196 -15.618  -8.222  1.00  0.00           H  
ATOM   3676  C   LYS A 229      10.367 -16.778  -6.888  1.00  0.00           C  
ATOM   3677  CB  LYS A 229      10.157 -17.187  -9.353  1.00  0.00           C  
ATOM   3678  HB2 LYS A 229      11.154 -17.618  -9.443  1.00  0.00           H  
ATOM   3679  HB3 LYS A 229       9.469 -17.969  -9.031  1.00  0.00           H  
ATOM   3680  O   LYS A 229       9.416 -16.911  -6.116  1.00  0.00           O  
ATOM   3681  CG  LYS A 229       9.681 -16.717 -10.735  1.00  0.00           C  
ATOM   3682  HG2 LYS A 229       8.643 -16.390 -10.667  1.00  0.00           H  
ATOM   3683  HG3 LYS A 229      10.273 -15.873 -11.089  1.00  0.00           H  
ATOM   3684  CD  LYS A 229       9.790 -17.878 -11.737  1.00  0.00           C  
ATOM   3685  HD2 LYS A 229      10.838 -18.018 -12.000  1.00  0.00           H  
ATOM   3686  HD3 LYS A 229       9.438 -18.796 -11.266  1.00  0.00           H  
ATOM   3687  CE  LYS A 229       8.972 -17.628 -13.009  1.00  0.00           C  
ATOM   3688  HE2 LYS A 229       7.926 -17.496 -12.733  1.00  0.00           H  
ATOM   3689  HE3 LYS A 229       9.330 -16.712 -13.478  1.00  0.00           H  
ATOM   3690  NZ  LYS A 229       9.102 -18.758 -13.962  1.00  0.00           N  
ATOM   3691  HZ1 LYS A 229       8.612 -18.631 -14.837  1.00  0.00           H  
ATOM   3692  HZ2 LYS A 229       8.802 -19.647 -13.588  1.00  0.00           H  
ATOM   3693  HZ3 LYS A 229      10.055 -18.948 -14.236  1.00  0.00           H  
ATOM   3694  N   LEU A 230      11.605 -17.169  -6.581  1.00  0.00           N  
ATOM   3695  H   LEU A 230      12.337 -17.032  -7.264  1.00  0.00           H  
ATOM   3696  CA  LEU A 230      11.948 -17.832  -5.327  1.00  0.00           C  
ATOM   3697  HA  LEU A 230      11.263 -18.669  -5.193  1.00  0.00           H  
ATOM   3698  C   LEU A 230      11.776 -16.900  -4.124  1.00  0.00           C  
ATOM   3699  CB  LEU A 230      13.386 -18.359  -5.433  1.00  0.00           C  
ATOM   3700  HB2 LEU A 230      13.509 -18.861  -6.393  1.00  0.00           H  
ATOM   3701  HB3 LEU A 230      14.078 -17.518  -5.411  1.00  0.00           H  
ATOM   3702  O   LEU A 230      11.136 -17.277  -3.143  1.00  0.00           O  
ATOM   3703  CG  LEU A 230      13.754 -19.353  -4.323  1.00  0.00           C  
ATOM   3704  HG  LEU A 230      13.635 -18.891  -3.343  1.00  0.00           H  
ATOM   3705  CD1 LEU A 230      12.876 -20.604  -4.414  1.00  0.00           C  
ATOM   3706 HD11 LEU A 230      12.638 -20.822  -5.456  1.00  0.00           H  
ATOM   3707 HD12 LEU A 230      13.404 -21.476  -4.027  1.00  0.00           H  
ATOM   3708 HD13 LEU A 230      11.953 -20.453  -3.854  1.00  0.00           H  
ATOM   3709  CD2 LEU A 230      15.214 -19.755  -4.494  1.00  0.00           C  
ATOM   3710 HD21 LEU A 230      15.513 -20.431  -3.693  1.00  0.00           H  
ATOM   3711 HD22 LEU A 230      15.347 -20.241  -5.460  1.00  0.00           H  
ATOM   3712 HD23 LEU A 230      15.837 -18.861  -4.471  1.00  0.00           H  
ATOM   3713  N   ASP A 231      12.293 -15.674  -4.219  1.00  0.00           N  
ATOM   3714  H   ASP A 231      12.811 -15.426  -5.050  1.00  0.00           H  
ATOM   3715  CA  ASP A 231      12.132 -14.650  -3.187  1.00  0.00           C  
ATOM   3716  HA  ASP A 231      12.555 -15.017  -2.252  1.00  0.00           H  
ATOM   3717  C   ASP A 231      10.653 -14.328  -2.942  1.00  0.00           C  
ATOM   3718  CB  ASP A 231      12.885 -13.379  -3.595  1.00  0.00           C  
ATOM   3719  HB2 ASP A 231      13.916 -13.631  -3.844  1.00  0.00           H  
ATOM   3720  HB3 ASP A 231      12.416 -12.930  -4.470  1.00  0.00           H  
ATOM   3721  O   ASP A 231      10.205 -14.260  -1.793  1.00  0.00           O  
ATOM   3722  CG  ASP A 231      12.885 -12.397  -2.427  1.00  0.00           C  
ATOM   3723  OD1 ASP A 231      13.636 -12.671  -1.469  1.00  0.00           O  
ATOM   3724  OD2 ASP A 231      12.110 -11.417  -2.441  1.00  0.00           O  
ATOM   3725  N   PHE A 232       9.860 -14.223  -4.016  1.00  0.00           N  
ATOM   3726  H   PHE A 232      10.273 -14.266  -4.936  1.00  0.00           H  
ATOM   3727  CA  PHE A 232       8.433 -13.958  -3.895  1.00  0.00           C  
ATOM   3728  HA  PHE A 232       8.353 -13.000  -3.382  1.00  0.00           H  
ATOM   3729  C   PHE A 232       7.732 -15.022  -3.044  1.00  0.00           C  
ATOM   3730  CB  PHE A 232       7.763 -13.806  -5.268  1.00  0.00           C  
ATOM   3731  HB2 PHE A 232       8.353 -13.116  -5.871  1.00  0.00           H  
ATOM   3732  HB3 PHE A 232       7.747 -14.768  -5.781  1.00  0.00           H  
ATOM   3733  O   PHE A 232       7.003 -14.672  -2.114  1.00  0.00           O  
ATOM   3734  CG  PHE A 232       6.346 -13.266  -5.167  1.00  0.00           C  
ATOM   3735  CD1 PHE A 232       5.279 -14.116  -4.814  1.00  0.00           C  
ATOM   3736  HD1 PHE A 232       5.452 -15.171  -4.660  1.00  0.00           H  
ATOM   3737  CD2 PHE A 232       6.100 -11.896  -5.379  1.00  0.00           C  
ATOM   3738  HD2 PHE A 232       6.911 -11.242  -5.665  1.00  0.00           H  
ATOM   3739  CE1 PHE A 232       3.983 -13.596  -4.652  1.00  0.00           C  
ATOM   3740  HE1 PHE A 232       3.169 -14.253  -4.381  1.00  0.00           H  
ATOM   3741  CE2 PHE A 232       4.804 -11.374  -5.215  1.00  0.00           C  
ATOM   3742  HE2 PHE A 232       4.622 -10.322  -5.377  1.00  0.00           H  
ATOM   3743  CZ  PHE A 232       3.748 -12.223  -4.840  1.00  0.00           C  
ATOM   3744  HZ  PHE A 232       2.749 -11.830  -4.716  1.00  0.00           H  
ATOM   3745  N   ASN A 233       7.990 -16.300  -3.328  1.00  0.00           N  
ATOM   3746  H   ASN A 233       8.602 -16.496  -4.107  1.00  0.00           H  
ATOM   3747  CA  ASN A 233       7.394 -17.426  -2.610  1.00  0.00           C  
ATOM   3748  HA  ASN A 233       6.313 -17.289  -2.570  1.00  0.00           H  
ATOM   3749  C   ASN A 233       7.886 -17.530  -1.158  1.00  0.00           C  
ATOM   3750  CB  ASN A 233       7.689 -18.716  -3.389  1.00  0.00           C  
ATOM   3751  HB2 ASN A 233       7.403 -19.571  -2.777  1.00  0.00           H  
ATOM   3752  HB3 ASN A 233       8.758 -18.783  -3.594  1.00  0.00           H  
ATOM   3753  O   ASN A 233       7.089 -17.822  -0.266  1.00  0.00           O  
ATOM   3754  CG  ASN A 233       6.924 -18.822  -4.696  1.00  0.00           C  
ATOM   3755  ND2 ASN A 233       7.282 -19.786  -5.509  1.00  0.00           N  
ATOM   3756 HD21 ASN A 233       6.787 -19.859  -6.386  1.00  0.00           H  
ATOM   3757 HD22 ASN A 233       8.073 -20.376  -5.293  1.00  0.00           H  
ATOM   3758  OD1 ASN A 233       5.993 -18.085  -4.985  1.00  0.00           O  
ATOM   3759  N   ILE A 234       9.169 -17.249  -0.895  1.00  0.00           N  
ATOM   3760  H   ILE A 234       9.781 -17.030  -1.668  1.00  0.00           H  
ATOM   3761  CA  ILE A 234       9.722 -17.215   0.471  1.00  0.00           C  
ATOM   3762  HA  ILE A 234       9.537 -18.178   0.946  1.00  0.00           H  
ATOM   3763  C   ILE A 234       8.998 -16.166   1.319  1.00  0.00           C  
ATOM   3764  CB  ILE A 234      11.250 -16.971   0.438  1.00  0.00           C  
ATOM   3765  HB  ILE A 234      11.457 -16.155  -0.254  1.00  0.00           H  
ATOM   3766  O   ILE A 234       8.585 -16.446   2.447  1.00  0.00           O  
ATOM   3767  CG1 ILE A 234      11.971 -18.245  -0.056  1.00  0.00           C  
ATOM   3768 HG12 ILE A 234      11.952 -18.998   0.731  1.00  0.00           H  
ATOM   3769 HG13 ILE A 234      11.446 -18.655  -0.920  1.00  0.00           H  
ATOM   3770  CG2 ILE A 234      11.796 -16.576   1.827  1.00  0.00           C  
ATOM   3771 HG21 ILE A 234      11.535 -17.334   2.565  1.00  0.00           H  
ATOM   3772 HG22 ILE A 234      11.389 -15.613   2.135  1.00  0.00           H  
ATOM   3773 HG23 ILE A 234      12.879 -16.458   1.790  1.00  0.00           H  
ATOM   3774  CD1 ILE A 234      13.428 -18.012  -0.468  1.00  0.00           C  
ATOM   3775 HD11 ILE A 234      13.837 -18.939  -0.871  1.00  0.00           H  
ATOM   3776 HD12 ILE A 234      14.036 -17.709   0.384  1.00  0.00           H  
ATOM   3777 HD13 ILE A 234      13.466 -17.244  -1.240  1.00  0.00           H  
ATOM   3778  N   LEU A 235       8.814 -14.965   0.774  1.00  0.00           N  
ATOM   3779  H   LEU A 235       9.207 -14.785  -0.139  1.00  0.00           H  
ATOM   3780  CA  LEU A 235       8.078 -13.906   1.454  1.00  0.00           C  
ATOM   3781  HA  LEU A 235       8.464 -13.796   2.467  1.00  0.00           H  
ATOM   3782  C   LEU A 235       6.593 -14.249   1.605  1.00  0.00           C  
ATOM   3783  CB  LEU A 235       8.273 -12.598   0.685  1.00  0.00           C  
ATOM   3784  HB2 LEU A 235       8.021 -12.789  -0.358  1.00  0.00           H  
ATOM   3785  HB3 LEU A 235       7.581 -11.856   1.083  1.00  0.00           H  
ATOM   3786  O   LEU A 235       6.047 -14.055   2.686  1.00  0.00           O  
ATOM   3787  CG  LEU A 235       9.693 -12.018   0.735  1.00  0.00           C  
ATOM   3788  HG  LEU A 235      10.409 -12.726   0.316  1.00  0.00           H  
ATOM   3789  CD1 LEU A 235       9.722 -10.731  -0.082  1.00  0.00           C  
ATOM   3790 HD11 LEU A 235       8.934 -10.057   0.254  1.00  0.00           H  
ATOM   3791 HD12 LEU A 235      10.694 -10.247   0.020  1.00  0.00           H  
ATOM   3792 HD13 LEU A 235       9.603 -10.982  -1.136  1.00  0.00           H  
ATOM   3793  CD2 LEU A 235      10.122 -11.676   2.153  1.00  0.00           C  
ATOM   3794 HD21 LEU A 235       9.430 -10.964   2.604  1.00  0.00           H  
ATOM   3795 HD22 LEU A 235      11.123 -11.250   2.084  1.00  0.00           H  
ATOM   3796 HD23 LEU A 235      10.185 -12.582   2.755  1.00  0.00           H  
ATOM   3797  N   GLN A 236       5.960 -14.826   0.579  1.00  0.00           N  
ATOM   3798  H   GLN A 236       6.464 -14.973  -0.284  1.00  0.00           H  
ATOM   3799  CA  GLN A 236       4.563 -15.265   0.654  1.00  0.00           C  
ATOM   3800  HA  GLN A 236       3.940 -14.395   0.860  1.00  0.00           H  
ATOM   3801  C   GLN A 236       4.341 -16.263   1.801  1.00  0.00           C  
ATOM   3802  CB  GLN A 236       4.130 -15.855  -0.697  1.00  0.00           C  
ATOM   3803  HB2 GLN A 236       4.811 -16.659  -0.979  1.00  0.00           H  
ATOM   3804  HB3 GLN A 236       4.180 -15.075  -1.457  1.00  0.00           H  
ATOM   3805  O   GLN A 236       3.371 -16.124   2.539  1.00  0.00           O  
ATOM   3806  CG  GLN A 236       2.703 -16.424  -0.653  1.00  0.00           C  
ATOM   3807  HG2 GLN A 236       2.007 -15.664  -0.296  1.00  0.00           H  
ATOM   3808  HG3 GLN A 236       2.663 -17.263   0.042  1.00  0.00           H  
ATOM   3809  CD  GLN A 236       2.262 -16.945  -2.011  1.00  0.00           C  
ATOM   3810  NE2 GLN A 236       1.556 -16.162  -2.798  1.00  0.00           N  
ATOM   3811 HE21 GLN A 236       1.320 -15.232  -2.481  1.00  0.00           H  
ATOM   3812 HE22 GLN A 236       1.278 -16.514  -3.703  1.00  0.00           H  
ATOM   3813  OE1 GLN A 236       2.566 -18.066  -2.372  1.00  0.00           O  
ATOM   3814  N   ALA A 237       5.246 -17.223   2.008  1.00  0.00           N  
ATOM   3815  H   ALA A 237       5.997 -17.331   1.341  1.00  0.00           H  
ATOM   3816  CA  ALA A 237       5.173 -18.164   3.129  1.00  0.00           C  
ATOM   3817  HA  ALA A 237       4.250 -18.739   3.058  1.00  0.00           H  
ATOM   3818  C   ALA A 237       5.193 -17.460   4.500  1.00  0.00           C  
ATOM   3819  CB  ALA A 237       6.362 -19.120   3.002  1.00  0.00           C  
ATOM   3820  HB1 ALA A 237       7.291 -18.555   2.931  1.00  0.00           H  
ATOM   3821  HB2 ALA A 237       6.419 -19.760   3.882  1.00  0.00           H  
ATOM   3822  HB3 ALA A 237       6.244 -19.736   2.111  1.00  0.00           H  
ATOM   3823  O   ALA A 237       4.436 -17.812   5.411  1.00  0.00           O  
ATOM   3824  N   MET A 238       6.039 -16.435   4.650  1.00  0.00           N  
ATOM   3825  H   MET A 238       6.615 -16.178   3.861  1.00  0.00           H  
ATOM   3826  CA  MET A 238       6.072 -15.593   5.849  1.00  0.00           C  
ATOM   3827  HA  MET A 238       6.193 -16.230   6.725  1.00  0.00           H  
ATOM   3828  C   MET A 238       4.755 -14.825   6.012  1.00  0.00           C  
ATOM   3829  CB  MET A 238       7.276 -14.644   5.766  1.00  0.00           C  
ATOM   3830  HB2 MET A 238       8.189 -15.229   5.659  1.00  0.00           H  
ATOM   3831  HB3 MET A 238       7.175 -14.020   4.877  1.00  0.00           H  
ATOM   3832  O   MET A 238       4.160 -14.853   7.090  1.00  0.00           O  
ATOM   3833  CG  MET A 238       7.419 -13.730   6.990  1.00  0.00           C  
ATOM   3834  HG2 MET A 238       7.699 -14.339   7.850  1.00  0.00           H  
ATOM   3835  HG3 MET A 238       6.463 -13.256   7.212  1.00  0.00           H  
ATOM   3836  SD  MET A 238       8.652 -12.415   6.778  1.00  0.00           S  
ATOM   3837  CE  MET A 238       7.745 -11.369   5.610  1.00  0.00           C  
ATOM   3838  HE1 MET A 238       8.277 -10.431   5.452  1.00  0.00           H  
ATOM   3839  HE2 MET A 238       7.641 -11.880   4.653  1.00  0.00           H  
ATOM   3840  HE3 MET A 238       6.756 -11.162   6.018  1.00  0.00           H  
ATOM   3841  N   HIS A 239       4.262 -14.201   4.941  1.00  0.00           N  
ATOM   3842  H   HIS A 239       4.798 -14.211   4.085  1.00  0.00           H  
ATOM   3843  CA  HIS A 239       3.020 -13.425   4.960  1.00  0.00           C  
ATOM   3844  HA  HIS A 239       3.082 -12.698   5.770  1.00  0.00           H  
ATOM   3845  C   HIS A 239       1.788 -14.293   5.244  1.00  0.00           C  
ATOM   3846  CB  HIS A 239       2.859 -12.664   3.635  1.00  0.00           C  
ATOM   3847  HB2 HIS A 239       2.732 -13.382   2.826  1.00  0.00           H  
ATOM   3848  HB3 HIS A 239       1.952 -12.063   3.695  1.00  0.00           H  
ATOM   3849  O   HIS A 239       0.894 -13.882   5.972  1.00  0.00           O  
ATOM   3850  CG  HIS A 239       3.999 -11.739   3.275  1.00  0.00           C  
ATOM   3851  CD2 HIS A 239       4.768 -11.025   4.149  1.00  0.00           C  
ATOM   3852  HD2 HIS A 239       4.649 -11.002   5.222  1.00  0.00           H  
ATOM   3853  ND1 HIS A 239       4.418 -11.455   1.970  1.00  0.00           N  
ATOM   3854  CE1 HIS A 239       5.441 -10.601   2.095  1.00  0.00           C  
ATOM   3855  HE1 HIS A 239       5.986 -10.169   1.269  1.00  0.00           H  
ATOM   3856  NE2 HIS A 239       5.675 -10.322   3.385  1.00  0.00           N  
ATOM   3857  HE2 HIS A 239       6.371  -9.665   3.708  1.00  0.00           H  
ATOM   3858  N   GLN A 240       1.750 -15.536   4.761  1.00  0.00           N  
ATOM   3859  H   GLN A 240       2.475 -15.812   4.114  1.00  0.00           H  
ATOM   3860  CA  GLN A 240       0.697 -16.506   5.085  1.00  0.00           C  
ATOM   3861  HA  GLN A 240      -0.276 -16.088   4.824  1.00  0.00           H  
ATOM   3862  C   GLN A 240       0.663 -16.854   6.576  1.00  0.00           C  
ATOM   3863  CB  GLN A 240       0.936 -17.789   4.281  1.00  0.00           C  
ATOM   3864  HB2 GLN A 240       1.996 -18.040   4.295  1.00  0.00           H  
ATOM   3865  HB3 GLN A 240       0.382 -18.611   4.735  1.00  0.00           H  
ATOM   3866  O   GLN A 240      -0.413 -16.997   7.169  1.00  0.00           O  
ATOM   3867  CG  GLN A 240       0.447 -17.636   2.841  1.00  0.00           C  
ATOM   3868  HG2 GLN A 240      -0.637 -17.537   2.879  1.00  0.00           H  
ATOM   3869  HG3 GLN A 240       0.859 -16.734   2.389  1.00  0.00           H  
ATOM   3870  CD  GLN A 240       0.797 -18.825   1.952  1.00  0.00           C  
ATOM   3871  NE2 GLN A 240       0.202 -18.911   0.787  1.00  0.00           N  
ATOM   3872 HE21 GLN A 240      -0.463 -18.194   0.534  1.00  0.00           H  
ATOM   3873 HE22 GLN A 240       0.505 -19.629   0.144  1.00  0.00           H  
ATOM   3874  OE1 GLN A 240       1.577 -19.699   2.288  1.00  0.00           O  
ATOM   3875  N   LYS A 241       1.838 -16.982   7.203  1.00  0.00           N  
ATOM   3876  H   LYS A 241       2.679 -16.848   6.660  1.00  0.00           H  
ATOM   3877  CA  LYS A 241       1.943 -17.226   8.643  1.00  0.00           C  
ATOM   3878  HA  LYS A 241       1.297 -18.065   8.900  1.00  0.00           H  
ATOM   3879  C   LYS A 241       1.433 -16.026   9.441  1.00  0.00           C  
ATOM   3880  CB  LYS A 241       3.393 -17.582   8.985  1.00  0.00           C  
ATOM   3881  HB2 LYS A 241       3.707 -18.428   8.374  1.00  0.00           H  
ATOM   3882  HB3 LYS A 241       4.039 -16.734   8.757  1.00  0.00           H  
ATOM   3883  O   LYS A 241       0.646 -16.219  10.364  1.00  0.00           O  
ATOM   3884  CG  LYS A 241       3.547 -17.943  10.466  1.00  0.00           C  
ATOM   3885  HG2 LYS A 241       3.225 -17.104  11.084  1.00  0.00           H  
ATOM   3886  HG3 LYS A 241       2.933 -18.813  10.698  1.00  0.00           H  
ATOM   3887  CD  LYS A 241       5.012 -18.243  10.783  1.00  0.00           C  
ATOM   3888  HD2 LYS A 241       5.332 -19.132  10.240  1.00  0.00           H  
ATOM   3889  HD3 LYS A 241       5.617 -17.391  10.472  1.00  0.00           H  
ATOM   3890  CE  LYS A 241       5.161 -18.451  12.291  1.00  0.00           C  
ATOM   3891  HE2 LYS A 241       4.621 -19.351  12.583  1.00  0.00           H  
ATOM   3892  HE3 LYS A 241       4.699 -17.603  12.795  1.00  0.00           H  
ATOM   3893  NZ  LYS A 241       6.589 -18.537  12.675  1.00  0.00           N  
ATOM   3894  HZ1 LYS A 241       7.042 -19.314  12.216  1.00  0.00           H  
ATOM   3895  HZ2 LYS A 241       7.054 -17.683  12.405  1.00  0.00           H  
ATOM   3896  HZ3 LYS A 241       6.678 -18.624  13.678  1.00  0.00           H  
ATOM   3897  N   GLU A 242       1.836 -14.822   9.053  1.00  0.00           N  
ATOM   3898  H   GLU A 242       2.491 -14.763   8.287  1.00  0.00           H  
ATOM   3899  CA  GLU A 242       1.378 -13.563   9.651  1.00  0.00           C  
ATOM   3900  HA  GLU A 242       1.588 -13.557  10.721  1.00  0.00           H  
ATOM   3901  C   GLU A 242      -0.141 -13.366   9.476  1.00  0.00           C  
ATOM   3902  CB  GLU A 242       2.146 -12.411   8.991  1.00  0.00           C  
ATOM   3903  HB2 GLU A 242       1.661 -11.470   9.248  1.00  0.00           H  
ATOM   3904  HB3 GLU A 242       2.075 -12.558   7.914  1.00  0.00           H  
ATOM   3905  O   GLU A 242      -0.842 -13.103  10.450  1.00  0.00           O  
ATOM   3906  CG  GLU A 242       3.637 -12.310   9.365  1.00  0.00           C  
ATOM   3907  HG2 GLU A 242       3.722 -12.066  10.425  1.00  0.00           H  
ATOM   3908  HG3 GLU A 242       4.118 -13.275   9.208  1.00  0.00           H  
ATOM   3909  CD  GLU A 242       4.376 -11.241   8.536  1.00  0.00           C  
ATOM   3910  OE1 GLU A 242       5.600 -11.040   8.712  1.00  0.00           O  
ATOM   3911  OE2 GLU A 242       3.760 -10.577   7.673  1.00  0.00           O  
ATOM   3912  N   ALA A 243      -0.689 -13.606   8.279  1.00  0.00           N  
ATOM   3913  H   ALA A 243      -0.075 -13.739   7.488  1.00  0.00           H  
ATOM   3914  CA  ALA A 243      -2.133 -13.574   8.025  1.00  0.00           C  
ATOM   3915  HA  ALA A 243      -2.505 -12.571   8.236  1.00  0.00           H  
ATOM   3916  C   ALA A 243      -2.893 -14.569   8.918  1.00  0.00           C  
ATOM   3917  CB  ALA A 243      -2.384 -13.893   6.544  1.00  0.00           C  
ATOM   3918  HB1 ALA A 243      -2.043 -14.902   6.310  1.00  0.00           H  
ATOM   3919  HB2 ALA A 243      -1.847 -13.185   5.913  1.00  0.00           H  
ATOM   3920  HB3 ALA A 243      -3.450 -13.816   6.328  1.00  0.00           H  
ATOM   3921  O   ALA A 243      -3.982 -14.271   9.418  1.00  0.00           O  
ATOM   3922  N   SER A 244      -2.302 -15.743   9.166  1.00  0.00           N  
ATOM   3923  H   SER A 244      -1.415 -15.927   8.720  1.00  0.00           H  
ATOM   3924  CA  SER A 244      -2.883 -16.745  10.063  1.00  0.00           C  
ATOM   3925  HA  SER A 244      -3.945 -16.822   9.831  1.00  0.00           H  
ATOM   3926  C   SER A 244      -2.844 -16.341  11.528  1.00  0.00           C  
ATOM   3927  CB  SER A 244      -2.203 -18.108   9.908  1.00  0.00           C  
ATOM   3928  HB2 SER A 244      -1.172 -18.035  10.253  1.00  0.00           H  
ATOM   3929  HB3 SER A 244      -2.727 -18.829  10.535  1.00  0.00           H  
ATOM   3930  O   SER A 244      -3.776 -16.633  12.280  1.00  0.00           O  
ATOM   3931  OG  SER A 244      -2.202 -18.588   8.580  1.00  0.00           O  
ATOM   3932  HG  SER A 244      -1.764 -17.942   8.021  1.00  0.00           H  
ATOM   3933  N   GLU A 245      -1.776 -15.669  11.942  1.00  0.00           N  
ATOM   3934  H   GLU A 245      -1.049 -15.453  11.275  1.00  0.00           H  
ATOM   3935  CA  GLU A 245      -1.664 -15.079  13.269  1.00  0.00           C  
ATOM   3936  HA  GLU A 245      -1.851 -15.846  14.021  1.00  0.00           H  
ATOM   3937  C   GLU A 245      -2.714 -13.985  13.473  1.00  0.00           C  
ATOM   3938  CB  GLU A 245      -0.235 -14.567  13.454  1.00  0.00           C  
ATOM   3939  HB2 GLU A 245      -0.023 -13.772  12.740  1.00  0.00           H  
ATOM   3940  HB3 GLU A 245       0.443 -15.399  13.264  1.00  0.00           H  
ATOM   3941  O   GLU A 245      -3.474 -14.060  14.438  1.00  0.00           O  
ATOM   3942  CG  GLU A 245      -0.001 -14.037  14.869  1.00  0.00           C  
ATOM   3943  HG2 GLU A 245      -0.230 -14.828  15.583  1.00  0.00           H  
ATOM   3944  HG3 GLU A 245      -0.675 -13.201  15.056  1.00  0.00           H  
ATOM   3945  CD  GLU A 245       1.448 -13.582  15.067  1.00  0.00           C  
ATOM   3946  OE1 GLU A 245       1.640 -12.664  15.889  1.00  0.00           O  
ATOM   3947  OE2 GLU A 245       2.346 -14.213  14.456  1.00  0.00           O  
ATOM   3948  N   MET A 246      -2.842 -13.054  12.523  1.00  0.00           N  
ATOM   3949  H   MET A 246      -2.165 -13.043  11.774  1.00  0.00           H  
ATOM   3950  CA  MET A 246      -3.847 -11.988  12.559  1.00  0.00           C  
ATOM   3951  HA  MET A 246      -3.721 -11.419  13.481  1.00  0.00           H  
ATOM   3952  C   MET A 246      -5.274 -12.536  12.577  1.00  0.00           C  
ATOM   3953  CB  MET A 246      -3.662 -11.050  11.356  1.00  0.00           C  
ATOM   3954  HB2 MET A 246      -4.550 -10.428  11.245  1.00  0.00           H  
ATOM   3955  HB3 MET A 246      -3.552 -11.635  10.442  1.00  0.00           H  
ATOM   3956  O   MET A 246      -6.091 -12.111  13.393  1.00  0.00           O  
ATOM   3957  CG  MET A 246      -2.447 -10.129  11.513  1.00  0.00           C  
ATOM   3958  HG2 MET A 246      -1.543 -10.737  11.496  1.00  0.00           H  
ATOM   3959  HG3 MET A 246      -2.415  -9.464  10.650  1.00  0.00           H  
ATOM   3960  SD  MET A 246      -2.420  -9.107  13.016  1.00  0.00           S  
ATOM   3961  CE  MET A 246      -3.996  -8.216  12.875  1.00  0.00           C  
ATOM   3962  HE1 MET A 246      -4.070  -7.729  11.903  1.00  0.00           H  
ATOM   3963  HE2 MET A 246      -4.060  -7.460  13.658  1.00  0.00           H  
ATOM   3964  HE3 MET A 246      -4.829  -8.910  12.990  1.00  0.00           H  
ATOM   3965  N   THR A 247      -5.571 -13.532  11.739  1.00  0.00           N  
ATOM   3966  H   THR A 247      -4.870 -13.807  11.065  1.00  0.00           H  
ATOM   3967  CA  THR A 247      -6.895 -14.172  11.701  1.00  0.00           C  
ATOM   3968  HA  THR A 247      -7.650 -13.404  11.534  1.00  0.00           H  
ATOM   3969  C   THR A 247      -7.218 -14.863  13.029  1.00  0.00           C  
ATOM   3970  CB  THR A 247      -6.981 -15.186  10.548  1.00  0.00           C  
ATOM   3971  HB  THR A 247      -6.264 -15.990  10.711  1.00  0.00           H  
ATOM   3972  O   THR A 247      -8.353 -14.806  13.505  1.00  0.00           O  
ATOM   3973  CG2 THR A 247      -8.381 -15.783  10.395  1.00  0.00           C  
ATOM   3974 HG21 THR A 247      -8.406 -16.425   9.514  1.00  0.00           H  
ATOM   3975 HG22 THR A 247      -9.111 -14.983  10.272  1.00  0.00           H  
ATOM   3976 HG23 THR A 247      -8.640 -16.378  11.271  1.00  0.00           H  
ATOM   3977  OG1 THR A 247      -6.695 -14.563   9.319  1.00  0.00           O  
ATOM   3978  HG1 THR A 247      -5.751 -14.394   9.280  1.00  0.00           H  
ATOM   3979  N   ARG A 248      -6.227 -15.502  13.668  1.00  0.00           N  
ATOM   3980  H   ARG A 248      -5.307 -15.491  13.251  1.00  0.00           H  
ATOM   3981  CA  ARG A 248      -6.401 -16.127  14.985  1.00  0.00           C  
ATOM   3982  HA  ARG A 248      -7.309 -16.730  14.963  1.00  0.00           H  
ATOM   3983  C   ARG A 248      -6.615 -15.086  16.077  1.00  0.00           C  
ATOM   3984  CB  ARG A 248      -5.201 -17.024  15.295  1.00  0.00           C  
ATOM   3985  HB2 ARG A 248      -5.045 -17.680  14.439  1.00  0.00           H  
ATOM   3986  HB3 ARG A 248      -4.308 -16.415  15.433  1.00  0.00           H  
ATOM   3987  O   ARG A 248      -7.569 -15.226  16.834  1.00  0.00           O  
ATOM   3988  CG  ARG A 248      -5.451 -17.870  16.553  1.00  0.00           C  
ATOM   3989  HG2 ARG A 248      -6.331 -18.491  16.387  1.00  0.00           H  
ATOM   3990  HG3 ARG A 248      -5.636 -17.220  17.409  1.00  0.00           H  
ATOM   3991  CD  ARG A 248      -4.257 -18.768  16.881  1.00  0.00           C  
ATOM   3992  HD2 ARG A 248      -4.507 -19.380  17.747  1.00  0.00           H  
ATOM   3993  HD3 ARG A 248      -3.424 -18.121  17.156  1.00  0.00           H  
ATOM   3994  NE  ARG A 248      -3.913 -19.634  15.731  1.00  0.00           N  
ATOM   3995  HE  ARG A 248      -4.691 -20.010  15.208  1.00  0.00           H  
ATOM   3996  NH1 ARG A 248      -1.645 -19.265  15.701  1.00  0.00           N  
ATOM   3997 HH11 ARG A 248      -0.772 -19.246  15.194  1.00  0.00           H  
ATOM   3998 HH12 ARG A 248      -1.736 -18.721  16.547  1.00  0.00           H  
ATOM   3999  NH2 ARG A 248      -2.624 -20.357  14.011  1.00  0.00           N  
ATOM   4000 HH21 ARG A 248      -1.732 -20.357  13.538  1.00  0.00           H  
ATOM   4001 HH22 ARG A 248      -3.458 -20.548  13.473  1.00  0.00           H  
ATOM   4002  CZ  ARG A 248      -2.729 -19.753  15.162  1.00  0.00           C  
ATOM   4003  N   TRP A 249      -5.776 -14.052  16.113  1.00  0.00           N  
ATOM   4004  H   TRP A 249      -5.027 -14.018  15.437  1.00  0.00           H  
ATOM   4005  CA  TRP A 249      -5.903 -12.930  17.040  1.00  0.00           C  
ATOM   4006  HA  TRP A 249      -5.771 -13.287  18.061  1.00  0.00           H  
ATOM   4007  C   TRP A 249      -7.306 -12.321  16.958  1.00  0.00           C  
ATOM   4008  CB  TRP A 249      -4.802 -11.904  16.734  1.00  0.00           C  
ATOM   4009  HB2 TRP A 249      -4.793 -11.698  15.663  1.00  0.00           H  
ATOM   4010  HB3 TRP A 249      -3.835 -12.340  16.985  1.00  0.00           H  
ATOM   4011  O   TRP A 249      -8.004 -12.267  17.965  1.00  0.00           O  
ATOM   4012  CG  TRP A 249      -4.938 -10.593  17.442  1.00  0.00           C  
ATOM   4013  CD1 TRP A 249      -4.522 -10.322  18.701  1.00  0.00           C  
ATOM   4014  HD1 TRP A 249      -4.028 -11.027  19.353  1.00  0.00           H  
ATOM   4015  CD2 TRP A 249      -5.555  -9.363  16.949  1.00  0.00           C  
ATOM   4016  CE2 TRP A 249      -5.518  -8.394  17.995  1.00  0.00           C  
ATOM   4017  CE3 TRP A 249      -6.139  -8.968  15.726  1.00  0.00           C  
ATOM   4018  HE3 TRP A 249      -6.165  -9.665  14.901  1.00  0.00           H  
ATOM   4019  NE1 TRP A 249      -4.833  -9.013  19.017  1.00  0.00           N  
ATOM   4020  HE1 TRP A 249      -4.626  -8.585  19.908  1.00  0.00           H  
ATOM   4021  CH2 TRP A 249      -6.644  -6.750  16.623  1.00  0.00           C  
ATOM   4022  HH2 TRP A 249      -7.049  -5.758  16.485  1.00  0.00           H  
ATOM   4023  CZ2 TRP A 249      -6.076  -7.116  17.855  1.00  0.00           C  
ATOM   4024  HZ2 TRP A 249      -6.052  -6.414  18.675  1.00  0.00           H  
ATOM   4025  CZ3 TRP A 249      -6.656  -7.668  15.558  1.00  0.00           C  
ATOM   4026  HZ3 TRP A 249      -7.062  -7.369  14.603  1.00  0.00           H  
ATOM   4027  N   TRP A 250      -7.780 -11.991  15.755  1.00  0.00           N  
ATOM   4028  H   TRP A 250      -7.160 -12.061  14.961  1.00  0.00           H  
ATOM   4029  CA  TRP A 250      -9.114 -11.425  15.537  1.00  0.00           C  
ATOM   4030  HA  TRP A 250      -9.197 -10.486  16.085  1.00  0.00           H  
ATOM   4031  C   TRP A 250     -10.245 -12.341  16.017  1.00  0.00           C  
ATOM   4032  CB  TRP A 250      -9.255 -11.136  14.046  1.00  0.00           C  
ATOM   4033  HB2 TRP A 250      -8.421 -10.491  13.769  1.00  0.00           H  
ATOM   4034  HB3 TRP A 250      -9.174 -12.063  13.478  1.00  0.00           H  
ATOM   4035  O   TRP A 250     -11.186 -11.902  16.681  1.00  0.00           O  
ATOM   4036  CG  TRP A 250     -10.504 -10.424  13.653  1.00  0.00           C  
ATOM   4037  CD1 TRP A 250     -11.555 -10.939  12.979  1.00  0.00           C  
ATOM   4038  HD1 TRP A 250     -11.631 -11.956  12.621  1.00  0.00           H  
ATOM   4039  CD2 TRP A 250     -10.809  -9.015  13.853  1.00  0.00           C  
ATOM   4040  CE2 TRP A 250     -12.069  -8.734  13.251  1.00  0.00           C  
ATOM   4041  CE3 TRP A 250     -10.133  -7.949  14.480  1.00  0.00           C  
ATOM   4042  HE3 TRP A 250      -9.188  -8.135  14.968  1.00  0.00           H  
ATOM   4043  NE1 TRP A 250     -12.471  -9.940  12.717  1.00  0.00           N  
ATOM   4044  HE1 TRP A 250     -13.210 -10.048  12.037  1.00  0.00           H  
ATOM   4045  CH2 TRP A 250     -11.912  -6.401  13.859  1.00  0.00           C  
ATOM   4046  HH2 TRP A 250     -12.305  -5.396  13.826  1.00  0.00           H  
ATOM   4047  CZ2 TRP A 250     -12.614  -7.445  13.234  1.00  0.00           C  
ATOM   4048  HZ2 TRP A 250     -13.545  -7.250  12.721  1.00  0.00           H  
ATOM   4049  CZ3 TRP A 250     -10.692  -6.659  14.506  1.00  0.00           C  
ATOM   4050  HZ3 TRP A 250     -10.188  -5.858  15.025  1.00  0.00           H  
ATOM   4051  N   ARG A 251     -10.134 -13.643  15.738  1.00  0.00           N  
ATOM   4052  H   ARG A 251      -9.345 -13.938  15.181  1.00  0.00           H  
ATOM   4053  CA  ARG A 251     -11.111 -14.643  16.180  1.00  0.00           C  
ATOM   4054  HA  ARG A 251     -12.106 -14.313  15.881  1.00  0.00           H  
ATOM   4055  C   ARG A 251     -11.140 -14.794  17.703  1.00  0.00           C  
ATOM   4056  CB  ARG A 251     -10.783 -15.966  15.488  1.00  0.00           C  
ATOM   4057  HB2 ARG A 251      -9.787 -16.269  15.811  1.00  0.00           H  
ATOM   4058  HB3 ARG A 251     -10.747 -15.810  14.410  1.00  0.00           H  
ATOM   4059  O   ARG A 251     -12.219 -14.958  18.264  1.00  0.00           O  
ATOM   4060  CG  ARG A 251     -11.819 -17.067  15.782  1.00  0.00           C  
ATOM   4061  HG2 ARG A 251     -12.687 -16.922  15.138  1.00  0.00           H  
ATOM   4062  HG3 ARG A 251     -12.153 -17.034  16.819  1.00  0.00           H  
ATOM   4063  CD  ARG A 251     -11.219 -18.448  15.536  1.00  0.00           C  
ATOM   4064  HD2 ARG A 251     -11.999 -19.195  15.682  1.00  0.00           H  
ATOM   4065  HD3 ARG A 251     -10.862 -18.498  14.507  1.00  0.00           H  
ATOM   4066  NE  ARG A 251     -10.115 -18.686  16.483  1.00  0.00           N  
ATOM   4067  HE  ARG A 251      -9.913 -17.951  17.146  1.00  0.00           H  
ATOM   4068  NH1 ARG A 251      -9.457 -20.748  15.766  1.00  0.00           N  
ATOM   4069 HH11 ARG A 251      -8.834 -21.540  15.839  1.00  0.00           H  
ATOM   4070 HH12 ARG A 251     -10.177 -20.689  15.061  1.00  0.00           H  
ATOM   4071  NH2 ARG A 251      -8.389 -19.723  17.464  1.00  0.00           N  
ATOM   4072 HH21 ARG A 251      -7.797 -20.519  17.649  1.00  0.00           H  
ATOM   4073 HH22 ARG A 251      -8.329 -18.918  18.072  1.00  0.00           H  
ATOM   4074  CZ  ARG A 251      -9.322 -19.724  16.560  1.00  0.00           C  
ATOM   4075  N   ASP A 252      -9.991 -14.753  18.374  1.00  0.00           N  
ATOM   4076  H   ASP A 252      -9.135 -14.615  17.856  1.00  0.00           H  
ATOM   4077  CA  ASP A 252      -9.896 -14.990  19.820  1.00  0.00           C  
ATOM   4078  HA  ASP A 252     -10.417 -15.919  20.051  1.00  0.00           H  
ATOM   4079  C   ASP A 252     -10.599 -13.887  20.645  1.00  0.00           C  
ATOM   4080  CB  ASP A 252      -8.419 -15.180  20.216  1.00  0.00           C  
ATOM   4081  HB2 ASP A 252      -8.361 -15.212  21.304  1.00  0.00           H  
ATOM   4082  HB3 ASP A 252      -7.847 -14.315  19.880  1.00  0.00           H  
ATOM   4083  O   ASP A 252     -11.070 -14.140  21.757  1.00  0.00           O  
ATOM   4084  CG  ASP A 252      -7.756 -16.470  19.674  1.00  0.00           C  
ATOM   4085  OD1 ASP A 252      -8.443 -17.379  19.121  1.00  0.00           O  
ATOM   4086  OD2 ASP A 252      -6.523 -16.595  19.841  1.00  0.00           O  
ATOM   4087  N   PHE A 253     -10.772 -12.688  20.076  1.00  0.00           N  
ATOM   4088  H   PHE A 253     -10.332 -12.519  19.183  1.00  0.00           H  
ATOM   4089  CA  PHE A 253     -11.588 -11.618  20.661  1.00  0.00           C  
ATOM   4090  HA  PHE A 253     -11.405 -11.594  21.736  1.00  0.00           H  
ATOM   4091  C   PHE A 253     -13.105 -11.813  20.483  1.00  0.00           C  
ATOM   4092  CB  PHE A 253     -11.129 -10.279  20.079  1.00  0.00           C  
ATOM   4093  HB2 PHE A 253     -11.943  -9.555  20.128  1.00  0.00           H  
ATOM   4094  HB3 PHE A 253     -10.893 -10.424  19.025  1.00  0.00           H  
ATOM   4095  O   PHE A 253     -13.881 -11.221  21.244  1.00  0.00           O  
ATOM   4096  CG  PHE A 253      -9.928  -9.697  20.794  1.00  0.00           C  
ATOM   4097  CD1 PHE A 253     -10.090  -8.910  21.949  1.00  0.00           C  
ATOM   4098  HD1 PHE A 253     -11.081  -8.646  22.289  1.00  0.00           H  
ATOM   4099  CD2 PHE A 253      -8.635  -9.973  20.329  1.00  0.00           C  
ATOM   4100  HD2 PHE A 253      -8.500 -10.552  19.427  1.00  0.00           H  
ATOM   4101  CE1 PHE A 253      -8.966  -8.434  22.648  1.00  0.00           C  
ATOM   4102  HE1 PHE A 253      -9.094  -7.805  23.517  1.00  0.00           H  
ATOM   4103  CE2 PHE A 253      -7.513  -9.516  21.034  1.00  0.00           C  
ATOM   4104  HE2 PHE A 253      -6.523  -9.785  20.694  1.00  0.00           H  
ATOM   4105  CZ  PHE A 253      -7.673  -8.737  22.190  1.00  0.00           C  
ATOM   4106  HZ  PHE A 253      -6.809  -8.368  22.722  1.00  0.00           H  
ATOM   4107  N   ASP A 254     -13.536 -12.659  19.541  1.00  0.00           N  
ATOM   4108  H   ASP A 254     -12.838 -13.186  19.036  1.00  0.00           H  
ATOM   4109  CA  ASP A 254     -14.942 -12.903  19.177  1.00  0.00           C  
ATOM   4110  HA  ASP A 254     -14.919 -13.496  18.263  1.00  0.00           H  
ATOM   4111  C   ASP A 254     -15.690 -11.600  18.818  1.00  0.00           C  
ATOM   4112  CB  ASP A 254     -15.618 -13.778  20.255  1.00  0.00           C  
ATOM   4113  HB2 ASP A 254     -14.919 -14.558  20.555  1.00  0.00           H  
ATOM   4114  HB3 ASP A 254     -15.826 -13.167  21.133  1.00  0.00           H  
ATOM   4115  O   ASP A 254     -16.805 -11.339  19.286  1.00  0.00           O  
ATOM   4116  CG  ASP A 254     -16.912 -14.474  19.808  1.00  0.00           C  
ATOM   4117  OD1 ASP A 254     -17.196 -14.523  18.591  1.00  0.00           O  
ATOM   4118  OD2 ASP A 254     -17.624 -14.987  20.711  1.00  0.00           O  
ATOM   4119  N   PHE A 255     -15.038 -10.740  18.018  1.00  0.00           N  
ATOM   4120  H   PHE A 255     -14.106 -10.982  17.712  1.00  0.00           H  
ATOM   4121  CA  PHE A 255     -15.548  -9.409  17.670  1.00  0.00           C  
ATOM   4122  HA  PHE A 255     -15.650  -8.828  18.587  1.00  0.00           H  
ATOM   4123  C   PHE A 255     -16.935  -9.467  17.035  1.00  0.00           C  
ATOM   4124  CB  PHE A 255     -14.578  -8.663  16.738  1.00  0.00           C  
ATOM   4125  HB2 PHE A 255     -15.092  -7.789  16.340  1.00  0.00           H  
ATOM   4126  HB3 PHE A 255     -14.319  -9.300  15.893  1.00  0.00           H  
ATOM   4127  O   PHE A 255     -17.809  -8.729  17.462  1.00  0.00           O  
ATOM   4128  CG  PHE A 255     -13.320  -8.160  17.414  1.00  0.00           C  
ATOM   4129  CD1 PHE A 255     -13.400  -7.131  18.368  1.00  0.00           C  
ATOM   4130  HD1 PHE A 255     -14.353  -6.659  18.562  1.00  0.00           H  
ATOM   4131  CD2 PHE A 255     -12.065  -8.680  17.063  1.00  0.00           C  
ATOM   4132  HD2 PHE A 255     -11.987  -9.444  16.303  1.00  0.00           H  
ATOM   4133  CE1 PHE A 255     -12.247  -6.679  19.033  1.00  0.00           C  
ATOM   4134  HE1 PHE A 255     -12.310  -5.895  19.773  1.00  0.00           H  
ATOM   4135  CE2 PHE A 255     -10.903  -8.187  17.679  1.00  0.00           C  
ATOM   4136  HE2 PHE A 255      -9.935  -8.574  17.398  1.00  0.00           H  
ATOM   4137  CZ  PHE A 255     -10.996  -7.212  18.683  1.00  0.00           C  
ATOM   4138  HZ  PHE A 255     -10.093  -6.868  19.166  1.00  0.00           H  
ATOM   4139  N   LEU A 256     -17.192 -10.385  16.101  1.00  0.00           N  
ATOM   4140  H   LEU A 256     -16.430 -10.970  15.790  1.00  0.00           H  
ATOM   4141  CA  LEU A 256     -18.474 -10.444  15.377  1.00  0.00           C  
ATOM   4142  HA  LEU A 256     -18.679  -9.469  14.935  1.00  0.00           H  
ATOM   4143  C   LEU A 256     -19.668 -10.761  16.267  1.00  0.00           C  
ATOM   4144  CB  LEU A 256     -18.402 -11.509  14.277  1.00  0.00           C  
ATOM   4145  HB2 LEU A 256     -19.333 -11.483  13.712  1.00  0.00           H  
ATOM   4146  HB3 LEU A 256     -18.315 -12.490  14.744  1.00  0.00           H  
ATOM   4147  O   LEU A 256     -20.781 -10.310  16.009  1.00  0.00           O  
ATOM   4148  CG  LEU A 256     -17.235 -11.327  13.308  1.00  0.00           C  
ATOM   4149  HG  LEU A 256     -16.299 -11.436  13.857  1.00  0.00           H  
ATOM   4150  CD1 LEU A 256     -17.299 -12.437  12.265  1.00  0.00           C  
ATOM   4151 HD11 LEU A 256     -16.356 -12.456  11.718  1.00  0.00           H  
ATOM   4152 HD12 LEU A 256     -17.422 -13.406  12.747  1.00  0.00           H  
ATOM   4153 HD13 LEU A 256     -18.118 -12.261  11.568  1.00  0.00           H  
ATOM   4154  CD2 LEU A 256     -17.257  -9.953  12.647  1.00  0.00           C  
ATOM   4155 HD21 LEU A 256     -17.292  -9.148  13.380  1.00  0.00           H  
ATOM   4156 HD22 LEU A 256     -16.312  -9.829  12.118  1.00  0.00           H  
ATOM   4157 HD23 LEU A 256     -18.105  -9.860  11.968  1.00  0.00           H  
ATOM   4158  N   LYS A 257     -19.452 -11.536  17.330  1.00  0.00           N  
ATOM   4159  H   LYS A 257     -18.518 -11.882  17.499  1.00  0.00           H  
ATOM   4160  CA  LYS A 257     -20.510 -11.827  18.291  1.00  0.00           C  
ATOM   4161  HA  LYS A 257     -21.432 -12.046  17.751  1.00  0.00           H  
ATOM   4162  C   LYS A 257     -20.791 -10.627  19.191  1.00  0.00           C  
ATOM   4163  CB  LYS A 257     -20.087 -13.047  19.096  1.00  0.00           C  
ATOM   4164  HB2 LYS A 257     -19.215 -12.787  19.697  1.00  0.00           H  
ATOM   4165  HB3 LYS A 257     -19.810 -13.849  18.412  1.00  0.00           H  
ATOM   4166  O   LYS A 257     -21.937 -10.405  19.573  1.00  0.00           O  
ATOM   4167  CG  LYS A 257     -21.216 -13.540  20.004  1.00  0.00           C  
ATOM   4168  HG2 LYS A 257     -21.563 -12.743  20.662  1.00  0.00           H  
ATOM   4169  HG3 LYS A 257     -22.046 -13.906  19.399  1.00  0.00           H  
ATOM   4170  CD  LYS A 257     -20.651 -14.661  20.858  1.00  0.00           C  
ATOM   4171  HD2 LYS A 257     -19.843 -14.249  21.462  1.00  0.00           H  
ATOM   4172  HD3 LYS A 257     -20.247 -15.437  20.208  1.00  0.00           H  
ATOM   4173  CE  LYS A 257     -21.696 -15.250  21.791  1.00  0.00           C  
ATOM   4174  HE2 LYS A 257     -22.069 -14.460  22.443  1.00  0.00           H  
ATOM   4175  HE3 LYS A 257     -22.523 -15.637  21.196  1.00  0.00           H  
ATOM   4176  NZ  LYS A 257     -21.049 -16.326  22.570  1.00  0.00           N  
ATOM   4177  HZ1 LYS A 257     -21.682 -16.738  23.240  1.00  0.00           H  
ATOM   4178  HZ2 LYS A 257     -20.700 -17.028  21.933  1.00  0.00           H  
ATOM   4179  HZ3 LYS A 257     -20.236 -15.948  23.035  1.00  0.00           H  
ATOM   4180  N   LYS A 258     -19.747  -9.887  19.568  1.00  0.00           N  
ATOM   4181  H   LYS A 258     -18.843 -10.136  19.192  1.00  0.00           H  
ATOM   4182  CA  LYS A 258     -19.837  -8.751  20.499  1.00  0.00           C  
ATOM   4183  HA  LYS A 258     -20.631  -8.932  21.224  1.00  0.00           H  
ATOM   4184  C   LYS A 258     -20.209  -7.439  19.804  1.00  0.00           C  
ATOM   4185  CB  LYS A 258     -18.505  -8.615  21.242  1.00  0.00           C  
ATOM   4186  HB2 LYS A 258     -17.702  -8.533  20.509  1.00  0.00           H  
ATOM   4187  HB3 LYS A 258     -18.518  -7.700  21.835  1.00  0.00           H  
ATOM   4188  O   LYS A 258     -20.844  -6.596  20.425  1.00  0.00           O  
ATOM   4189  CG  LYS A 258     -18.239  -9.806  22.177  1.00  0.00           C  
ATOM   4190  HG2 LYS A 258     -18.960  -9.801  22.995  1.00  0.00           H  
ATOM   4191  HG3 LYS A 258     -18.322 -10.744  21.629  1.00  0.00           H  
ATOM   4192  CD  LYS A 258     -16.822  -9.683  22.728  1.00  0.00           C  
ATOM   4193  HD2 LYS A 258     -16.142  -9.654  21.877  1.00  0.00           H  
ATOM   4194  HD3 LYS A 258     -16.723  -8.754  23.290  1.00  0.00           H  
ATOM   4195  CE  LYS A 258     -16.447 -10.869  23.612  1.00  0.00           C  
ATOM   4196  HE2 LYS A 258     -16.979 -10.795  24.561  1.00  0.00           H  
ATOM   4197  HE3 LYS A 258     -16.745 -11.784  23.102  1.00  0.00           H  
ATOM   4198  NZ  LYS A 258     -14.982 -10.871  23.810  1.00  0.00           N  
ATOM   4199  HZ1 LYS A 258     -14.547 -10.988  22.906  1.00  0.00           H  
ATOM   4200  HZ2 LYS A 258     -14.667 -11.634  24.392  1.00  0.00           H  
ATOM   4201  HZ3 LYS A 258     -14.661  -9.978  24.156  1.00  0.00           H  
ATOM   4202  N   LEU A 259     -19.825  -7.293  18.540  1.00  0.00           N  
ATOM   4203  H   LEU A 259     -19.289  -8.051  18.143  1.00  0.00           H  
ATOM   4204  CA  LEU A 259     -19.918  -6.101  17.701  1.00  0.00           C  
ATOM   4205  HA  LEU A 259     -20.630  -5.395  18.129  1.00  0.00           H  
ATOM   4206  C   LEU A 259     -20.418  -6.504  16.296  1.00  0.00           C  
ATOM   4207  CB  LEU A 259     -18.532  -5.418  17.623  1.00  0.00           C  
ATOM   4208  HB2 LEU A 259     -18.650  -4.481  17.079  1.00  0.00           H  
ATOM   4209  HB3 LEU A 259     -17.868  -6.057  17.040  1.00  0.00           H  
ATOM   4210  O   LEU A 259     -19.670  -6.427  15.328  1.00  0.00           O  
ATOM   4211  CG  LEU A 259     -17.814  -5.108  18.944  1.00  0.00           C  
ATOM   4212  HG  LEU A 259     -17.669  -6.028  19.511  1.00  0.00           H  
ATOM   4213  CD1 LEU A 259     -16.439  -4.515  18.650  1.00  0.00           C  
ATOM   4214 HD11 LEU A 259     -16.550  -3.545  18.165  1.00  0.00           H  
ATOM   4215 HD12 LEU A 259     -15.891  -5.170  17.973  1.00  0.00           H  
ATOM   4216 HD13 LEU A 259     -15.873  -4.391  19.573  1.00  0.00           H  
ATOM   4217  CD2 LEU A 259     -18.581  -4.109  19.800  1.00  0.00           C  
ATOM   4218 HD21 LEU A 259     -18.046  -3.929  20.732  1.00  0.00           H  
ATOM   4219 HD22 LEU A 259     -19.577  -4.497  20.018  1.00  0.00           H  
ATOM   4220 HD23 LEU A 259     -18.681  -3.167  19.261  1.00  0.00           H  
ATOM   4221  N   PRO A 260     -21.670  -6.966  16.137  1.00  0.00           N  
ATOM   4222  CA  PRO A 260     -22.163  -7.497  14.858  1.00  0.00           C  
ATOM   4223  HA  PRO A 260     -21.475  -8.258  14.489  1.00  0.00           H  
ATOM   4224  C   PRO A 260     -22.324  -6.445  13.745  1.00  0.00           C  
ATOM   4225  CB  PRO A 260     -23.503  -8.155  15.205  1.00  0.00           C  
ATOM   4226  HB2 PRO A 260     -23.330  -9.186  15.513  1.00  0.00           H  
ATOM   4227  HB3 PRO A 260     -24.213  -8.123  14.378  1.00  0.00           H  
ATOM   4228  O   PRO A 260     -22.664  -6.798  12.620  1.00  0.00           O  
ATOM   4229  CG  PRO A 260     -23.991  -7.342  16.404  1.00  0.00           C  
ATOM   4230  HG2 PRO A 260     -24.432  -6.406  16.059  1.00  0.00           H  
ATOM   4231  HG3 PRO A 260     -24.699  -7.903  17.013  1.00  0.00           H  
ATOM   4232  CD  PRO A 260     -22.698  -7.053  17.161  1.00  0.00           C  
ATOM   4233  HD2 PRO A 260     -22.786  -6.124  17.724  1.00  0.00           H  
ATOM   4234  HD3 PRO A 260     -22.473  -7.884  17.830  1.00  0.00           H  
ATOM   4235  N   TYR A 261     -22.133  -5.161  14.059  1.00  0.00           N  
ATOM   4236  H   TYR A 261     -21.788  -4.940  14.982  1.00  0.00           H  
ATOM   4237  CA  TYR A 261     -22.298  -4.038  13.135  1.00  0.00           C  
ATOM   4238  HA  TYR A 261     -23.065  -4.289  12.401  1.00  0.00           H  
ATOM   4239  C   TYR A 261     -21.029  -3.696  12.339  1.00  0.00           C  
ATOM   4240  CB  TYR A 261     -22.789  -2.827  13.938  1.00  0.00           C  
ATOM   4241  HB2 TYR A 261     -23.754  -3.071  14.383  1.00  0.00           H  
ATOM   4242  HB3 TYR A 261     -22.954  -1.992  13.257  1.00  0.00           H  
ATOM   4243  O   TYR A 261     -21.112  -2.906  11.403  1.00  0.00           O  
ATOM   4244  CG  TYR A 261     -21.838  -2.381  15.035  1.00  0.00           C  
ATOM   4245  CD1 TYR A 261     -22.007  -2.841  16.357  1.00  0.00           C  
ATOM   4246  HD1 TYR A 261     -22.827  -3.502  16.598  1.00  0.00           H  
ATOM   4247  CD2 TYR A 261     -20.794  -1.487  14.731  1.00  0.00           C  
ATOM   4248  HD2 TYR A 261     -20.662  -1.121  13.723  1.00  0.00           H  
ATOM   4249  CE1 TYR A 261     -21.153  -2.379  17.378  1.00  0.00           C  
ATOM   4250  HE1 TYR A 261     -21.297  -2.684  18.404  1.00  0.00           H  
ATOM   4251  CE2 TYR A 261     -19.939  -1.027  15.747  1.00  0.00           C  
ATOM   4252  HE2 TYR A 261     -19.149  -0.332  15.506  1.00  0.00           H  
ATOM   4253  OH  TYR A 261     -19.340  -0.975  18.066  1.00  0.00           O  
ATOM   4254  HH  TYR A 261     -18.717  -0.323  17.736  1.00  0.00           H  
ATOM   4255  CZ  TYR A 261     -20.128  -1.457  17.074  1.00  0.00           C  
ATOM   4256  N   ILE A 262     -19.876  -4.264  12.704  1.00  0.00           N  
ATOM   4257  H   ILE A 262     -19.881  -4.936  13.458  1.00  0.00           H  
ATOM   4258  CA  ILE A 262     -18.574  -3.906  12.126  1.00  0.00           C  
ATOM   4259  HA  ILE A 262     -18.573  -2.831  11.946  1.00  0.00           H  
ATOM   4260  C   ILE A 262     -18.322  -4.581  10.771  1.00  0.00           C  
ATOM   4261  CB  ILE A 262     -17.417  -4.202  13.112  1.00  0.00           C  
ATOM   4262  HB  ILE A 262     -16.505  -3.778  12.692  1.00  0.00           H  
ATOM   4263  O   ILE A 262     -18.855  -5.654  10.466  1.00  0.00           O  
ATOM   4264  CG1 ILE A 262     -17.197  -5.731  13.241  1.00  0.00           C  
ATOM   4265 HG12 ILE A 262     -16.915  -6.129  12.266  1.00  0.00           H  
ATOM   4266 HG13 ILE A 262     -18.129  -6.222  13.520  1.00  0.00           H  
ATOM   4267  CG2 ILE A 262     -17.677  -3.476  14.447  1.00  0.00           C  
ATOM   4268 HG21 ILE A 262     -16.827  -3.589  15.119  1.00  0.00           H  
ATOM   4269 HG22 ILE A 262     -17.808  -2.411  14.252  1.00  0.00           H  
ATOM   4270 HG23 ILE A 262     -18.575  -3.863  14.929  1.00  0.00           H  
ATOM   4271  CD1 ILE A 262     -16.094  -6.176  14.197  1.00  0.00           C  
ATOM   4272 HD11 ILE A 262     -16.055  -7.265  14.211  1.00  0.00           H  
ATOM   4273 HD12 ILE A 262     -15.138  -5.803  13.829  1.00  0.00           H  
ATOM   4274 HD13 ILE A 262     -16.289  -5.817  15.208  1.00  0.00           H  
ATOM   4275  N   ARG A 263     -17.413  -4.002   9.991  1.00  0.00           N  
ATOM   4276  H   ARG A 263     -17.034  -3.121  10.310  1.00  0.00           H  
ATOM   4277  CA  ARG A 263     -16.768  -4.627   8.836  1.00  0.00           C  
ATOM   4278  HA  ARG A 263     -17.530  -5.068   8.194  1.00  0.00           H  
ATOM   4279  C   ARG A 263     -15.824  -5.738   9.305  1.00  0.00           C  
ATOM   4280  CB  ARG A 263     -16.014  -3.532   8.051  1.00  0.00           C  
ATOM   4281  HB2 ARG A 263     -15.294  -3.989   7.371  1.00  0.00           H  
ATOM   4282  HB3 ARG A 263     -15.457  -2.907   8.749  1.00  0.00           H  
ATOM   4283  O   ARG A 263     -14.760  -5.489   9.860  1.00  0.00           O  
ATOM   4284  CG  ARG A 263     -16.964  -2.661   7.218  1.00  0.00           C  
ATOM   4285  HG2 ARG A 263     -17.399  -3.271   6.427  1.00  0.00           H  
ATOM   4286  HG3 ARG A 263     -17.759  -2.303   7.872  1.00  0.00           H  
ATOM   4287  CD  ARG A 263     -16.288  -1.435   6.588  1.00  0.00           C  
ATOM   4288  HD2 ARG A 263     -15.329  -1.717   6.154  1.00  0.00           H  
ATOM   4289  HD3 ARG A 263     -16.930  -1.044   5.799  1.00  0.00           H  
ATOM   4290  NE  ARG A 263     -16.097  -0.388   7.595  1.00  0.00           N  
ATOM   4291  HE  ARG A 263     -16.460  -0.549   8.523  1.00  0.00           H  
ATOM   4292  NH1 ARG A 263     -15.227   1.357   6.336  1.00  0.00           N  
ATOM   4293 HH11 ARG A 263     -14.908   2.315   6.375  1.00  0.00           H  
ATOM   4294 HH12 ARG A 263     -15.396   0.906   5.448  1.00  0.00           H  
ATOM   4295  NH2 ARG A 263     -15.530   1.547   8.526  1.00  0.00           N  
ATOM   4296 HH21 ARG A 263     -16.053   1.239   9.332  1.00  0.00           H  
ATOM   4297 HH22 ARG A 263     -15.200   2.502   8.539  1.00  0.00           H  
ATOM   4298  CZ  ARG A 263     -15.610   0.829   7.462  1.00  0.00           C  
ATOM   4299  N   ASP A 264     -16.178  -6.994   9.026  1.00  0.00           N  
ATOM   4300  H   ASP A 264     -17.119  -7.160   8.702  1.00  0.00           H  
ATOM   4301  CA  ASP A 264     -15.266  -8.128   9.236  1.00  0.00           C  
ATOM   4302  HA  ASP A 264     -14.710  -7.952  10.157  1.00  0.00           H  
ATOM   4303  C   ASP A 264     -14.261  -8.244   8.083  1.00  0.00           C  
ATOM   4304  CB  ASP A 264     -16.036  -9.441   9.406  1.00  0.00           C  
ATOM   4305  HB2 ASP A 264     -16.516  -9.711   8.465  1.00  0.00           H  
ATOM   4306  HB3 ASP A 264     -16.842  -9.289  10.123  1.00  0.00           H  
ATOM   4307  O   ASP A 264     -14.571  -8.833   7.040  1.00  0.00           O  
ATOM   4308  CG  ASP A 264     -15.096 -10.573   9.864  1.00  0.00           C  
ATOM   4309  OD1 ASP A 264     -14.018 -10.283  10.427  1.00  0.00           O  
ATOM   4310  OD2 ASP A 264     -15.425 -11.754   9.624  1.00  0.00           O  
ATOM   4311  N   ARG A 265     -13.096  -7.609   8.239  1.00  0.00           N  
ATOM   4312  H   ARG A 265     -12.986  -7.070   9.086  1.00  0.00           H  
ATOM   4313  CA  ARG A 265     -12.109  -7.404   7.163  1.00  0.00           C  
ATOM   4314  HA  ARG A 265     -12.296  -8.117   6.359  1.00  0.00           H  
ATOM   4315  C   ARG A 265     -10.669  -7.700   7.581  1.00  0.00           C  
ATOM   4316  CB  ARG A 265     -12.260  -5.974   6.599  1.00  0.00           C  
ATOM   4317  HB2 ARG A 265     -12.131  -5.260   7.413  1.00  0.00           H  
ATOM   4318  HB3 ARG A 265     -11.482  -5.770   5.864  1.00  0.00           H  
ATOM   4319  O   ARG A 265      -9.742  -7.142   7.012  1.00  0.00           O  
ATOM   4320  CG  ARG A 265     -13.606  -5.702   5.923  1.00  0.00           C  
ATOM   4321  HG2 ARG A 265     -13.632  -4.652   5.632  1.00  0.00           H  
ATOM   4322  HG3 ARG A 265     -14.411  -5.877   6.637  1.00  0.00           H  
ATOM   4323  CD  ARG A 265     -13.850  -6.559   4.678  1.00  0.00           C  
ATOM   4324  HD2 ARG A 265     -13.801  -7.620   4.921  1.00  0.00           H  
ATOM   4325  HD3 ARG A 265     -13.063  -6.344   3.955  1.00  0.00           H  
ATOM   4326  NE  ARG A 265     -15.158  -6.226   4.093  1.00  0.00           N  
ATOM   4327  HE  ARG A 265     -15.159  -5.472   3.421  1.00  0.00           H  
ATOM   4328  NH1 ARG A 265     -16.480  -7.670   5.331  1.00  0.00           N  
ATOM   4329 HH11 ARG A 265     -15.671  -8.050   5.801  1.00  0.00           H  
ATOM   4330 HH12 ARG A 265     -17.415  -7.981   5.552  1.00  0.00           H  
ATOM   4331  NH2 ARG A 265     -17.418  -6.246   3.939  1.00  0.00           N  
ATOM   4332 HH21 ARG A 265     -17.356  -5.578   3.184  1.00  0.00           H  
ATOM   4333 HH22 ARG A 265     -18.288  -6.700   4.179  1.00  0.00           H  
ATOM   4334  CZ  ARG A 265     -16.327  -6.718   4.454  1.00  0.00           C  
ATOM   4335  N   VAL A 266     -10.442  -8.561   8.578  1.00  0.00           N  
ATOM   4336  H   VAL A 266     -11.242  -8.968   9.042  1.00  0.00           H  
ATOM   4337  CA  VAL A 266      -9.084  -8.809   9.115  1.00  0.00           C  
ATOM   4338  HA  VAL A 266      -8.723  -7.872   9.541  1.00  0.00           H  
ATOM   4339  C   VAL A 266      -8.064  -9.216   8.039  1.00  0.00           C  
ATOM   4340  CB  VAL A 266      -9.118  -9.843  10.257  1.00  0.00           C  
ATOM   4341  HB  VAL A 266      -9.828  -9.485  11.003  1.00  0.00           H  
ATOM   4342  O   VAL A 266      -6.911  -8.791   8.090  1.00  0.00           O  
ATOM   4343  CG1 VAL A 266      -9.571 -11.245   9.816  1.00  0.00           C  
ATOM   4344 HG11 VAL A 266     -10.527 -11.186   9.297  1.00  0.00           H  
ATOM   4345 HG12 VAL A 266      -9.700 -11.871  10.699  1.00  0.00           H  
ATOM   4346 HG13 VAL A 266      -8.823 -11.705   9.171  1.00  0.00           H  
ATOM   4347  CG2 VAL A 266      -7.748  -9.968  10.936  1.00  0.00           C  
ATOM   4348 HG21 VAL A 266      -7.470  -9.012  11.379  1.00  0.00           H  
ATOM   4349 HG22 VAL A 266      -6.981 -10.271  10.223  1.00  0.00           H  
ATOM   4350 HG23 VAL A 266      -7.787 -10.729  11.716  1.00  0.00           H  
ATOM   4351  N   VAL A 267      -8.478 -10.010   7.046  1.00  0.00           N  
ATOM   4352  H   VAL A 267      -9.461 -10.240   6.999  1.00  0.00           H  
ATOM   4353  CA  VAL A 267      -7.598 -10.459   5.955  1.00  0.00           C  
ATOM   4354  HA  VAL A 267      -6.663 -10.831   6.374  1.00  0.00           H  
ATOM   4355  C   VAL A 267      -7.255  -9.291   5.041  1.00  0.00           C  
ATOM   4356  CB  VAL A 267      -8.260 -11.585   5.143  1.00  0.00           C  
ATOM   4357  HB  VAL A 267      -9.230 -11.235   4.790  1.00  0.00           H  
ATOM   4358  O   VAL A 267      -6.090  -9.090   4.712  1.00  0.00           O  
ATOM   4359  CG1 VAL A 267      -7.426 -12.003   3.925  1.00  0.00           C  
ATOM   4360 HG11 VAL A 267      -6.446 -12.363   4.239  1.00  0.00           H  
ATOM   4361 HG12 VAL A 267      -7.952 -12.788   3.383  1.00  0.00           H  
ATOM   4362 HG13 VAL A 267      -7.300 -11.165   3.239  1.00  0.00           H  
ATOM   4363  CG2 VAL A 267      -8.487 -12.826   6.016  1.00  0.00           C  
ATOM   4364 HG21 VAL A 267      -9.042 -13.568   5.442  1.00  0.00           H  
ATOM   4365 HG22 VAL A 267      -7.532 -13.240   6.339  1.00  0.00           H  
ATOM   4366 HG23 VAL A 267      -9.082 -12.572   6.894  1.00  0.00           H  
ATOM   4367  N   GLU A 268      -8.259  -8.511   4.654  1.00  0.00           N  
ATOM   4368  H   GLU A 268      -9.198  -8.738   4.950  1.00  0.00           H  
ATOM   4369  CA  GLU A 268      -8.101  -7.313   3.841  1.00  0.00           C  
ATOM   4370  HA  GLU A 268      -7.619  -7.563   2.896  1.00  0.00           H  
ATOM   4371  C   GLU A 268      -7.247  -6.252   4.531  1.00  0.00           C  
ATOM   4372  CB  GLU A 268      -9.475  -6.713   3.565  1.00  0.00           C  
ATOM   4373  HB2 GLU A 268     -10.004  -6.532   4.500  1.00  0.00           H  
ATOM   4374  HB3 GLU A 268      -9.317  -5.740   3.099  1.00  0.00           H  
ATOM   4375  O   GLU A 268      -6.405  -5.645   3.884  1.00  0.00           O  
ATOM   4376  CG  GLU A 268     -10.352  -7.542   2.627  1.00  0.00           C  
ATOM   4377  HG2 GLU A 268     -11.077  -6.820   2.253  1.00  0.00           H  
ATOM   4378  HG3 GLU A 268      -9.756  -7.901   1.789  1.00  0.00           H  
ATOM   4379  CD  GLU A 268     -11.132  -8.717   3.243  1.00  0.00           C  
ATOM   4380  OE1 GLU A 268     -11.898  -9.351   2.476  1.00  0.00           O  
ATOM   4381  OE2 GLU A 268     -11.001  -8.999   4.455  1.00  0.00           O  
ATOM   4382  N   LEU A 269      -7.427  -6.061   5.836  1.00  0.00           N  
ATOM   4383  H   LEU A 269      -8.171  -6.577   6.283  1.00  0.00           H  
ATOM   4384  CA  LEU A 269      -6.678  -5.109   6.650  1.00  0.00           C  
ATOM   4385  HA  LEU A 269      -6.692  -4.131   6.167  1.00  0.00           H  
ATOM   4386  C   LEU A 269      -5.208  -5.514   6.775  1.00  0.00           C  
ATOM   4387  CB  LEU A 269      -7.360  -5.023   8.024  1.00  0.00           C  
ATOM   4388  HB2 LEU A 269      -7.544  -6.033   8.389  1.00  0.00           H  
ATOM   4389  HB3 LEU A 269      -6.683  -4.546   8.733  1.00  0.00           H  
ATOM   4390  O   LEU A 269      -4.322  -4.695   6.540  1.00  0.00           O  
ATOM   4391  CG  LEU A 269      -8.686  -4.244   7.987  1.00  0.00           C  
ATOM   4392  HG  LEU A 269      -9.293  -4.590   7.150  1.00  0.00           H  
ATOM   4393  CD1 LEU A 269      -9.468  -4.480   9.273  1.00  0.00           C  
ATOM   4394 HD11 LEU A 269      -8.850  -4.163  10.113  1.00  0.00           H  
ATOM   4395 HD12 LEU A 269      -9.714  -5.537   9.378  1.00  0.00           H  
ATOM   4396 HD13 LEU A 269     -10.387  -3.894   9.261  1.00  0.00           H  
ATOM   4397  CD2 LEU A 269      -8.449  -2.745   7.853  1.00  0.00           C  
ATOM   4398 HD21 LEU A 269      -7.894  -2.389   8.722  1.00  0.00           H  
ATOM   4399 HD22 LEU A 269      -7.901  -2.505   6.942  1.00  0.00           H  
ATOM   4400 HD23 LEU A 269      -9.399  -2.210   7.832  1.00  0.00           H  
ATOM   4401  N   TYR A 270      -4.928  -6.791   7.055  1.00  0.00           N  
ATOM   4402  H   TYR A 270      -5.687  -7.426   7.253  1.00  0.00           H  
ATOM   4403  CA  TYR A 270      -3.556  -7.301   7.018  1.00  0.00           C  
ATOM   4404  HA  TYR A 270      -2.939  -6.712   7.698  1.00  0.00           H  
ATOM   4405  C   TYR A 270      -2.942  -7.159   5.616  1.00  0.00           C  
ATOM   4406  CB  TYR A 270      -3.531  -8.764   7.480  1.00  0.00           C  
ATOM   4407  HB2 TYR A 270      -3.768  -8.806   8.543  1.00  0.00           H  
ATOM   4408  HB3 TYR A 270      -4.298  -9.324   6.945  1.00  0.00           H  
ATOM   4409  O   TYR A 270      -1.809  -6.700   5.468  1.00  0.00           O  
ATOM   4410  CG  TYR A 270      -2.184  -9.419   7.239  1.00  0.00           C  
ATOM   4411  CD1 TYR A 270      -1.992 -10.219   6.096  1.00  0.00           C  
ATOM   4412  HD1 TYR A 270      -2.822 -10.428   5.438  1.00  0.00           H  
ATOM   4413  CD2 TYR A 270      -1.096  -9.126   8.083  1.00  0.00           C  
ATOM   4414  HD2 TYR A 270      -1.237  -8.483   8.939  1.00  0.00           H  
ATOM   4415  CE1 TYR A 270      -0.706 -10.693   5.785  1.00  0.00           C  
ATOM   4416  HE1 TYR A 270      -0.538 -11.293   4.903  1.00  0.00           H  
ATOM   4417  CE2 TYR A 270       0.192  -9.605   7.775  1.00  0.00           C  
ATOM   4418  HE2 TYR A 270       1.034  -9.348   8.400  1.00  0.00           H  
ATOM   4419  OH  TYR A 270       1.625 -10.770   6.223  1.00  0.00           O  
ATOM   4420  HH  TYR A 270       2.321 -10.577   6.856  1.00  0.00           H  
ATOM   4421  CZ  TYR A 270       0.389 -10.370   6.607  1.00  0.00           C  
ATOM   4422  N   PHE A 271      -3.697  -7.521   4.575  1.00  0.00           N  
ATOM   4423  H   PHE A 271      -4.622  -7.885   4.751  1.00  0.00           H  
ATOM   4424  CA  PHE A 271      -3.260  -7.389   3.188  1.00  0.00           C  
ATOM   4425  HA  PHE A 271      -2.337  -7.953   3.056  1.00  0.00           H  
ATOM   4426  C   PHE A 271      -2.957  -5.932   2.823  1.00  0.00           C  
ATOM   4427  CB  PHE A 271      -4.327  -7.986   2.267  1.00  0.00           C  
ATOM   4428  HB2 PHE A 271      -5.299  -7.560   2.516  1.00  0.00           H  
ATOM   4429  HB3 PHE A 271      -4.387  -9.061   2.440  1.00  0.00           H  
ATOM   4430  O   PHE A 271      -1.947  -5.671   2.172  1.00  0.00           O  
ATOM   4431  CG  PHE A 271      -4.058  -7.736   0.802  1.00  0.00           C  
ATOM   4432  CD1 PHE A 271      -4.702  -6.669   0.150  1.00  0.00           C  
ATOM   4433  HD1 PHE A 271      -5.389  -6.035   0.691  1.00  0.00           H  
ATOM   4434  CD2 PHE A 271      -3.150  -8.547   0.099  1.00  0.00           C  
ATOM   4435  HD2 PHE A 271      -2.649  -9.362   0.600  1.00  0.00           H  
ATOM   4436  CE1 PHE A 271      -4.441  -6.419  -1.203  1.00  0.00           C  
ATOM   4437  HE1 PHE A 271      -4.937  -5.600  -1.703  1.00  0.00           H  
ATOM   4438  CE2 PHE A 271      -2.896  -8.289  -1.259  1.00  0.00           C  
ATOM   4439  HE2 PHE A 271      -2.205  -8.903  -1.818  1.00  0.00           H  
ATOM   4440  CZ  PHE A 271      -3.539  -7.226  -1.905  1.00  0.00           C  
ATOM   4441  HZ  PHE A 271      -3.341  -7.014  -2.945  1.00  0.00           H  
ATOM   4442  N   TRP A 272      -3.777  -4.987   3.283  1.00  0.00           N  
ATOM   4443  H   TRP A 272      -4.609  -5.272   3.780  1.00  0.00           H  
ATOM   4444  CA  TRP A 272      -3.577  -3.558   3.084  1.00  0.00           C  
ATOM   4445  HA  TRP A 272      -3.566  -3.348   2.014  1.00  0.00           H  
ATOM   4446  C   TRP A 272      -2.239  -3.112   3.668  1.00  0.00           C  
ATOM   4447  CB  TRP A 272      -4.745  -2.793   3.711  1.00  0.00           C  
ATOM   4448  HB2 TRP A 272      -5.673  -3.253   3.372  1.00  0.00           H  
ATOM   4449  HB3 TRP A 272      -4.709  -2.887   4.797  1.00  0.00           H  
ATOM   4450  O   TRP A 272      -1.413  -2.562   2.938  1.00  0.00           O  
ATOM   4451  CG  TRP A 272      -4.857  -1.343   3.380  1.00  0.00           C  
ATOM   4452  CD1 TRP A 272      -3.943  -0.560   2.757  1.00  0.00           C  
ATOM   4453  HD1 TRP A 272      -2.961  -0.861   2.422  1.00  0.00           H  
ATOM   4454  CD2 TRP A 272      -6.010  -0.487   3.625  1.00  0.00           C  
ATOM   4455  CE2 TRP A 272      -5.743   0.788   3.055  1.00  0.00           C  
ATOM   4456  CE3 TRP A 272      -7.274  -0.673   4.227  1.00  0.00           C  
ATOM   4457  HE3 TRP A 272      -7.504  -1.616   4.702  1.00  0.00           H  
ATOM   4458  NE1 TRP A 272      -4.454   0.705   2.587  1.00  0.00           N  
ATOM   4459  HE1 TRP A 272      -3.929   1.474   2.195  1.00  0.00           H  
ATOM   4460  CH2 TRP A 272      -7.972   1.572   3.568  1.00  0.00           C  
ATOM   4461  HH2 TRP A 272      -8.729   2.341   3.534  1.00  0.00           H  
ATOM   4462  CZ2 TRP A 272      -6.717   1.783   2.979  1.00  0.00           C  
ATOM   4463  HZ2 TRP A 272      -6.519   2.675   2.403  1.00  0.00           H  
ATOM   4464  CZ3 TRP A 272      -8.240   0.352   4.212  1.00  0.00           C  
ATOM   4465  HZ3 TRP A 272      -9.197   0.207   4.690  1.00  0.00           H  
ATOM   4466  N   ILE A 273      -1.964  -3.434   4.935  1.00  0.00           N  
ATOM   4467  H   ILE A 273      -2.681  -3.882   5.487  1.00  0.00           H  
ATOM   4468  CA  ILE A 273      -0.678  -3.101   5.560  1.00  0.00           C  
ATOM   4469  HA  ILE A 273      -0.522  -2.026   5.470  1.00  0.00           H  
ATOM   4470  C   ILE A 273       0.492  -3.768   4.826  1.00  0.00           C  
ATOM   4471  CB  ILE A 273      -0.698  -3.475   7.057  1.00  0.00           C  
ATOM   4472  HB  ILE A 273      -0.911  -4.539   7.153  1.00  0.00           H  
ATOM   4473  O   ILE A 273       1.540  -3.152   4.610  1.00  0.00           O  
ATOM   4474  CG1 ILE A 273      -1.771  -2.695   7.848  1.00  0.00           C  
ATOM   4475 HG12 ILE A 273      -2.750  -3.113   7.615  1.00  0.00           H  
ATOM   4476 HG13 ILE A 273      -1.603  -2.850   8.914  1.00  0.00           H  
ATOM   4477  CG2 ILE A 273       0.673  -3.211   7.694  1.00  0.00           C  
ATOM   4478 HG21 ILE A 273       1.447  -3.818   7.223  1.00  0.00           H  
ATOM   4479 HG22 ILE A 273       0.937  -2.164   7.548  1.00  0.00           H  
ATOM   4480 HG23 ILE A 273       0.640  -3.449   8.757  1.00  0.00           H  
ATOM   4481  CD1 ILE A 273      -1.832  -1.183   7.588  1.00  0.00           C  
ATOM   4482 HD11 ILE A 273      -0.839  -0.735   7.634  1.00  0.00           H  
ATOM   4483 HD12 ILE A 273      -2.461  -0.715   8.345  1.00  0.00           H  
ATOM   4484 HD13 ILE A 273      -2.266  -0.988   6.608  1.00  0.00           H  
ATOM   4485  N   LEU A 274       0.316  -5.015   4.393  1.00  0.00           N  
ATOM   4486  H   LEU A 274      -0.553  -5.479   4.615  1.00  0.00           H  
ATOM   4487  CA  LEU A 274       1.338  -5.746   3.658  1.00  0.00           C  
ATOM   4488  HA  LEU A 274       2.237  -5.767   4.274  1.00  0.00           H  
ATOM   4489  C   LEU A 274       1.716  -5.064   2.334  1.00  0.00           C  
ATOM   4490  CB  LEU A 274       0.842  -7.187   3.442  1.00  0.00           C  
ATOM   4491  HB2 LEU A 274       0.779  -7.689   4.407  1.00  0.00           H  
ATOM   4492  HB3 LEU A 274      -0.161  -7.159   3.016  1.00  0.00           H  
ATOM   4493  O   LEU A 274       2.905  -4.896   2.049  1.00  0.00           O  
ATOM   4494  CG  LEU A 274       1.727  -8.004   2.492  1.00  0.00           C  
ATOM   4495  HG  LEU A 274       1.787  -7.520   1.518  1.00  0.00           H  
ATOM   4496  CD1 LEU A 274       3.132  -8.162   3.056  1.00  0.00           C  
ATOM   4497 HD11 LEU A 274       3.103  -8.767   3.962  1.00  0.00           H  
ATOM   4498 HD12 LEU A 274       3.553  -7.184   3.291  1.00  0.00           H  
ATOM   4499 HD13 LEU A 274       3.753  -8.640   2.300  1.00  0.00           H  
ATOM   4500  CD2 LEU A 274       1.131  -9.388   2.280  1.00  0.00           C  
ATOM   4501 HD21 LEU A 274       1.042  -9.884   3.247  1.00  0.00           H  
ATOM   4502 HD22 LEU A 274       1.778  -9.978   1.631  1.00  0.00           H  
ATOM   4503 HD23 LEU A 274       0.145  -9.296   1.826  1.00  0.00           H  
ATOM   4504  N   VAL A 275       0.730  -4.710   1.505  1.00  0.00           N  
ATOM   4505  H   VAL A 275      -0.225  -4.873   1.791  1.00  0.00           H  
ATOM   4506  CA  VAL A 275       0.998  -4.125   0.181  1.00  0.00           C  
ATOM   4507  HA  VAL A 275       1.905  -4.587  -0.209  1.00  0.00           H  
ATOM   4508  C   VAL A 275       1.297  -2.631   0.249  1.00  0.00           C  
ATOM   4509  CB  VAL A 275      -0.116  -4.417  -0.843  1.00  0.00           C  
ATOM   4510  HB  VAL A 275       0.233  -4.058  -1.811  1.00  0.00           H  
ATOM   4511  O   VAL A 275       2.036  -2.134  -0.597  1.00  0.00           O  
ATOM   4512  CG1 VAL A 275      -0.340  -5.926  -0.992  1.00  0.00           C  
ATOM   4513 HG11 VAL A 275      -0.834  -6.322  -0.104  1.00  0.00           H  
ATOM   4514 HG12 VAL A 275       0.611  -6.439  -1.130  1.00  0.00           H  
ATOM   4515 HG13 VAL A 275      -0.977  -6.112  -1.857  1.00  0.00           H  
ATOM   4516  CG2 VAL A 275      -1.449  -3.714  -0.552  1.00  0.00           C  
ATOM   4517 HG21 VAL A 275      -1.331  -2.634  -0.637  1.00  0.00           H  
ATOM   4518 HG22 VAL A 275      -2.204  -4.034  -1.269  1.00  0.00           H  
ATOM   4519 HG23 VAL A 275      -1.799  -3.946   0.454  1.00  0.00           H  
ATOM   4520  N   GLY A 276       0.735  -1.937   1.238  1.00  0.00           N  
ATOM   4521  H   GLY A 276       0.126  -2.428   1.877  1.00  0.00           H  
ATOM   4522  CA  GLY A 276       0.773  -0.486   1.373  1.00  0.00           C  
ATOM   4523  HA2 GLY A 276       0.903  -0.021   0.396  1.00  0.00           H  
ATOM   4524  HA3 GLY A 276      -0.182  -0.162   1.786  1.00  0.00           H  
ATOM   4525  C   GLY A 276       1.855   0.058   2.295  1.00  0.00           C  
ATOM   4526  O   GLY A 276       2.037   1.258   2.325  1.00  0.00           O  
ATOM   4527  N   VAL A 277       2.571  -0.760   3.067  1.00  0.00           N  
ATOM   4528  H   VAL A 277       2.311  -1.735   3.110  1.00  0.00           H  
ATOM   4529  CA  VAL A 277       3.563  -0.225   4.021  1.00  0.00           C  
ATOM   4530  HA  VAL A 277       3.766   0.826   3.811  1.00  0.00           H  
ATOM   4531  C   VAL A 277       4.882  -0.939   3.881  1.00  0.00           C  
ATOM   4532  CB  VAL A 277       3.057  -0.310   5.475  1.00  0.00           C  
ATOM   4533  HB  VAL A 277       3.010  -1.352   5.793  1.00  0.00           H  
ATOM   4534  O   VAL A 277       5.918  -0.338   3.615  1.00  0.00           O  
ATOM   4535  CG1 VAL A 277       3.975   0.435   6.449  1.00  0.00           C  
ATOM   4536 HG11 VAL A 277       3.816   1.508   6.338  1.00  0.00           H  
ATOM   4537 HG12 VAL A 277       5.025   0.205   6.273  1.00  0.00           H  
ATOM   4538 HG13 VAL A 277       3.722   0.163   7.474  1.00  0.00           H  
ATOM   4539  CG2 VAL A 277       1.660   0.292   5.582  1.00  0.00           C  
ATOM   4540 HG21 VAL A 277       0.927  -0.343   5.083  1.00  0.00           H  
ATOM   4541 HG22 VAL A 277       1.680   1.263   5.088  1.00  0.00           H  
ATOM   4542 HG23 VAL A 277       1.362   0.410   6.624  1.00  0.00           H  
ATOM   4543  N   SER A 278       4.872  -2.248   4.100  1.00  0.00           N  
ATOM   4544  H   SER A 278       3.999  -2.709   4.310  1.00  0.00           H  
ATOM   4545  CA  SER A 278       6.121  -2.978   4.207  1.00  0.00           C  
ATOM   4546  HA  SER A 278       6.820  -2.598   3.462  1.00  0.00           H  
ATOM   4547  C   SER A 278       5.911  -4.456   3.941  1.00  0.00           C  
ATOM   4548  CB  SER A 278       6.741  -2.731   5.589  1.00  0.00           C  
ATOM   4549  HB2 SER A 278       7.076  -1.697   5.664  1.00  0.00           H  
ATOM   4550  HB3 SER A 278       7.607  -3.388   5.674  1.00  0.00           H  
ATOM   4551  O   SER A 278       5.372  -5.179   4.767  1.00  0.00           O  
ATOM   4552  OG  SER A 278       5.864  -3.018   6.661  1.00  0.00           O  
ATOM   4553  HG  SER A 278       5.273  -2.270   6.772  1.00  0.00           H  
ATOM   4554  N   TYR A 279       6.405  -4.948   2.806  1.00  0.00           N  
ATOM   4555  H   TYR A 279       6.727  -4.301   2.101  1.00  0.00           H  
ATOM   4556  CA  TYR A 279       6.405  -6.385   2.508  1.00  0.00           C  
ATOM   4557  HA  TYR A 279       5.588  -6.860   3.051  1.00  0.00           H  
ATOM   4558  C   TYR A 279       7.685  -7.091   2.971  1.00  0.00           C  
ATOM   4559  CB  TYR A 279       6.141  -6.594   1.014  1.00  0.00           C  
ATOM   4560  HB2 TYR A 279       5.223  -6.073   0.740  1.00  0.00           H  
ATOM   4561  HB3 TYR A 279       5.967  -7.656   0.840  1.00  0.00           H  
ATOM   4562  O   TYR A 279       7.729  -8.320   3.050  1.00  0.00           O  
ATOM   4563  CG  TYR A 279       7.272  -6.130   0.116  1.00  0.00           C  
ATOM   4564  CD1 TYR A 279       7.283  -4.818  -0.396  1.00  0.00           C  
ATOM   4565  HD1 TYR A 279       6.474  -4.139  -0.170  1.00  0.00           H  
ATOM   4566  CD2 TYR A 279       8.328  -7.010  -0.189  1.00  0.00           C  
ATOM   4567  HD2 TYR A 279       8.329  -8.009   0.221  1.00  0.00           H  
ATOM   4568  CE1 TYR A 279       8.350  -4.389  -1.209  1.00  0.00           C  
ATOM   4569  HE1 TYR A 279       8.360  -3.380  -1.593  1.00  0.00           H  
ATOM   4570  CE2 TYR A 279       9.393  -6.588  -1.008  1.00  0.00           C  
ATOM   4571  HE2 TYR A 279      10.208  -7.254  -1.250  1.00  0.00           H  
ATOM   4572  OH  TYR A 279      10.440  -4.860  -2.295  1.00  0.00           O  
ATOM   4573  HH  TYR A 279      10.313  -3.970  -2.632  1.00  0.00           H  
ATOM   4574  CZ  TYR A 279       9.407  -5.274  -1.518  1.00  0.00           C  
ATOM   4575  N   GLN A 280       8.739  -6.327   3.269  1.00  0.00           N  
ATOM   4576  H   GLN A 280       8.629  -5.325   3.205  1.00  0.00           H  
ATOM   4577  CA  GLN A 280      10.063  -6.873   3.550  1.00  0.00           C  
ATOM   4578  HA  GLN A 280      10.282  -7.577   2.747  1.00  0.00           H  
ATOM   4579  C   GLN A 280      10.097  -7.613   4.905  1.00  0.00           C  
ATOM   4580  CB  GLN A 280      11.133  -5.771   3.506  1.00  0.00           C  
ATOM   4581  HB2 GLN A 280      10.993  -5.110   4.361  1.00  0.00           H  
ATOM   4582  HB3 GLN A 280      12.113  -6.237   3.610  1.00  0.00           H  
ATOM   4583  O   GLN A 280       9.373  -7.232   5.838  1.00  0.00           O  
ATOM   4584  CG  GLN A 280      11.134  -4.922   2.220  1.00  0.00           C  
ATOM   4585  HG2 GLN A 280      11.379  -5.551   1.364  1.00  0.00           H  
ATOM   4586  HG3 GLN A 280      10.147  -4.490   2.056  1.00  0.00           H  
ATOM   4587  CD  GLN A 280      12.141  -3.777   2.298  1.00  0.00           C  
ATOM   4588  NE2 GLN A 280      12.009  -2.759   1.478  1.00  0.00           N  
ATOM   4589 HE21 GLN A 280      11.262  -2.713   0.801  1.00  0.00           H  
ATOM   4590 HE22 GLN A 280      12.730  -2.052   1.513  1.00  0.00           H  
ATOM   4591  OE1 GLN A 280      13.051  -3.770   3.114  1.00  0.00           O  
ATOM   4592  N   PRO A 281      10.981  -8.622   5.065  1.00  0.00           N  
ATOM   4593  CA  PRO A 281      11.097  -9.404   6.300  1.00  0.00           C  
ATOM   4594  HA  PRO A 281      10.170  -9.955   6.463  1.00  0.00           H  
ATOM   4595  C   PRO A 281      11.398  -8.569   7.542  1.00  0.00           C  
ATOM   4596  CB  PRO A 281      12.238 -10.398   6.061  1.00  0.00           C  
ATOM   4597  HB2 PRO A 281      12.062 -11.341   6.576  1.00  0.00           H  
ATOM   4598  HB3 PRO A 281      13.193  -9.971   6.367  1.00  0.00           H  
ATOM   4599  O   PRO A 281      10.830  -8.821   8.602  1.00  0.00           O  
ATOM   4600  CG  PRO A 281      12.237 -10.574   4.553  1.00  0.00           C  
ATOM   4601  HG2 PRO A 281      13.208 -10.892   4.172  1.00  0.00           H  
ATOM   4602  HG3 PRO A 281      11.468 -11.308   4.314  1.00  0.00           H  
ATOM   4603  CD  PRO A 281      11.846  -9.189   4.038  1.00  0.00           C  
ATOM   4604  HD2 PRO A 281      11.341  -9.287   3.077  1.00  0.00           H  
ATOM   4605  HD3 PRO A 281      12.738  -8.572   3.928  1.00  0.00           H  
ATOM   4606  N   LYS A 282      12.254  -7.544   7.401  1.00  0.00           N  
ATOM   4607  H   LYS A 282      12.652  -7.389   6.486  1.00  0.00           H  
ATOM   4608  CA  LYS A 282      12.718  -6.696   8.513  1.00  0.00           C  
ATOM   4609  HA  LYS A 282      13.147  -7.350   9.273  1.00  0.00           H  
ATOM   4610  C   LYS A 282      11.589  -5.958   9.243  1.00  0.00           C  
ATOM   4611  CB  LYS A 282      13.845  -5.749   8.036  1.00  0.00           C  
ATOM   4612  HB2 LYS A 282      14.304  -5.301   8.917  1.00  0.00           H  
ATOM   4613  HB3 LYS A 282      14.609  -6.352   7.546  1.00  0.00           H  
ATOM   4614  O   LYS A 282      11.777  -5.539  10.374  1.00  0.00           O  
ATOM   4615  CG  LYS A 282      13.430  -4.601   7.084  1.00  0.00           C  
ATOM   4616  HG2 LYS A 282      12.833  -3.880   7.643  1.00  0.00           H  
ATOM   4617  HG3 LYS A 282      12.823  -5.001   6.272  1.00  0.00           H  
ATOM   4618  CD  LYS A 282      14.660  -3.881   6.474  1.00  0.00           C  
ATOM   4619  HD2 LYS A 282      15.336  -3.580   7.274  1.00  0.00           H  
ATOM   4620  HD3 LYS A 282      15.180  -4.588   5.829  1.00  0.00           H  
ATOM   4621  CE  LYS A 282      14.290  -2.629   5.646  1.00  0.00           C  
ATOM   4622  HE2 LYS A 282      13.372  -2.844   5.098  1.00  0.00           H  
ATOM   4623  HE3 LYS A 282      14.067  -1.815   6.336  1.00  0.00           H  
ATOM   4624  NZ  LYS A 282      15.341  -2.194   4.664  1.00  0.00           N  
ATOM   4625  HZ1 LYS A 282      16.250  -2.018   5.067  1.00  0.00           H  
ATOM   4626  HZ2 LYS A 282      15.466  -2.855   3.911  1.00  0.00           H  
ATOM   4627  HZ3 LYS A 282      15.085  -1.361   4.155  1.00  0.00           H  
ATOM   4628  N   PHE A 283      10.414  -5.855   8.622  1.00  0.00           N  
ATOM   4629  H   PHE A 283      10.334  -6.250   7.696  1.00  0.00           H  
ATOM   4630  CA  PHE A 283       9.253  -5.153   9.162  1.00  0.00           C  
ATOM   4631  HA  PHE A 283       9.571  -4.538  10.004  1.00  0.00           H  
ATOM   4632  C   PHE A 283       8.162  -6.082   9.720  1.00  0.00           C  
ATOM   4633  CB  PHE A 283       8.721  -4.208   8.080  1.00  0.00           C  
ATOM   4634  HB2 PHE A 283       7.881  -3.645   8.487  1.00  0.00           H  
ATOM   4635  HB3 PHE A 283       8.349  -4.809   7.250  1.00  0.00           H  
ATOM   4636  O   PHE A 283       7.052  -5.626   9.952  1.00  0.00           O  
ATOM   4637  CG  PHE A 283       9.737  -3.205   7.566  1.00  0.00           C  
ATOM   4638  CD1 PHE A 283      10.317  -2.279   8.452  1.00  0.00           C  
ATOM   4639  HD1 PHE A 283      10.058  -2.289   9.500  1.00  0.00           H  
ATOM   4640  CD2 PHE A 283      10.078  -3.165   6.200  1.00  0.00           C  
ATOM   4641  HD2 PHE A 283       9.635  -3.871   5.514  1.00  0.00           H  
ATOM   4642  CE1 PHE A 283      11.210  -1.307   7.971  1.00  0.00           C  
ATOM   4643  HE1 PHE A 283      11.632  -0.584   8.653  1.00  0.00           H  
ATOM   4644  CE2 PHE A 283      10.943  -2.171   5.711  1.00  0.00           C  
ATOM   4645  HE2 PHE A 283      11.152  -2.102   4.654  1.00  0.00           H  
ATOM   4646  CZ  PHE A 283      11.502  -1.235   6.598  1.00  0.00           C  
ATOM   4647  HZ  PHE A 283      12.133  -0.443   6.224  1.00  0.00           H  
ATOM   4648  N   SER A 284       8.436  -7.377   9.929  1.00  0.00           N  
ATOM   4649  H   SER A 284       9.369  -7.709   9.728  1.00  0.00           H  
ATOM   4650  CA  SER A 284       7.426  -8.359  10.374  1.00  0.00           C  
ATOM   4651  HA  SER A 284       6.636  -8.417   9.625  1.00  0.00           H  
ATOM   4652  C   SER A 284       6.694  -7.965  11.661  1.00  0.00           C  
ATOM   4653  CB  SER A 284       8.073  -9.742  10.483  1.00  0.00           C  
ATOM   4654  HB2 SER A 284       8.550  -9.994   9.536  1.00  0.00           H  
ATOM   4655  HB3 SER A 284       8.836  -9.724  11.262  1.00  0.00           H  
ATOM   4656  O   SER A 284       5.469  -7.843  11.644  1.00  0.00           O  
ATOM   4657  OG  SER A 284       7.123 -10.736  10.790  1.00  0.00           O  
ATOM   4658  HG  SER A 284       6.541 -10.860  10.037  1.00  0.00           H  
ATOM   4659  N   THR A 285       7.421  -7.658  12.740  1.00  0.00           N  
ATOM   4660  H   THR A 285       8.414  -7.840  12.743  1.00  0.00           H  
ATOM   4661  CA  THR A 285       6.814  -7.218  14.010  1.00  0.00           C  
ATOM   4662  HA  THR A 285       6.151  -8.001  14.378  1.00  0.00           H  
ATOM   4663  C   THR A 285       5.978  -5.950  13.828  1.00  0.00           C  
ATOM   4664  CB  THR A 285       7.899  -6.970  15.068  1.00  0.00           C  
ATOM   4665  HB  THR A 285       8.523  -6.130  14.762  1.00  0.00           H  
ATOM   4666  O   THR A 285       4.816  -5.904  14.229  1.00  0.00           O  
ATOM   4667  CG2 THR A 285       7.322  -6.682  16.448  1.00  0.00           C  
ATOM   4668 HG21 THR A 285       8.128  -6.528  17.164  1.00  0.00           H  
ATOM   4669 HG22 THR A 285       6.713  -5.778  16.430  1.00  0.00           H  
ATOM   4670 HG23 THR A 285       6.705  -7.514  16.787  1.00  0.00           H  
ATOM   4671  OG1 THR A 285       8.712  -8.112  15.196  1.00  0.00           O  
ATOM   4672  HG1 THR A 285       8.850  -8.214  16.141  1.00  0.00           H  
ATOM   4673  N   GLY A 286       6.537  -4.945  13.144  1.00  0.00           N  
ATOM   4674  H   GLY A 286       7.484  -5.058  12.810  1.00  0.00           H  
ATOM   4675  CA  GLY A 286       5.840  -3.692  12.854  1.00  0.00           C  
ATOM   4676  HA2 GLY A 286       6.505  -3.030  12.300  1.00  0.00           H  
ATOM   4677  HA3 GLY A 286       5.558  -3.210  13.789  1.00  0.00           H  
ATOM   4678  C   GLY A 286       4.576  -3.892  12.023  1.00  0.00           C  
ATOM   4679  O   GLY A 286       3.555  -3.283  12.312  1.00  0.00           O  
ATOM   4680  N   ARG A 287       4.601  -4.798  11.043  1.00  0.00           N  
ATOM   4681  H   ARG A 287       5.477  -5.265  10.855  1.00  0.00           H  
ATOM   4682  CA  ARG A 287       3.452  -5.123  10.195  1.00  0.00           C  
ATOM   4683  HA  ARG A 287       3.033  -4.195   9.804  1.00  0.00           H  
ATOM   4684  C   ARG A 287       2.330  -5.796  10.976  1.00  0.00           C  
ATOM   4685  CB  ARG A 287       3.953  -5.963   9.018  1.00  0.00           C  
ATOM   4686  HB2 ARG A 287       4.527  -6.805   9.404  1.00  0.00           H  
ATOM   4687  HB3 ARG A 287       4.618  -5.334   8.426  1.00  0.00           H  
ATOM   4688  O   ARG A 287       1.175  -5.449  10.747  1.00  0.00           O  
ATOM   4689  CG  ARG A 287       2.844  -6.508   8.107  1.00  0.00           C  
ATOM   4690  HG2 ARG A 287       2.108  -5.731   7.900  1.00  0.00           H  
ATOM   4691  HG3 ARG A 287       2.337  -7.330   8.612  1.00  0.00           H  
ATOM   4692  CD  ARG A 287       3.417  -7.013   6.780  1.00  0.00           C  
ATOM   4693  HD2 ARG A 287       3.783  -6.158   6.212  1.00  0.00           H  
ATOM   4694  HD3 ARG A 287       2.610  -7.471   6.209  1.00  0.00           H  
ATOM   4695  NE  ARG A 287       4.483  -8.011   6.993  1.00  0.00           N  
ATOM   4696  HE  ARG A 287       4.174  -8.938   7.245  1.00  0.00           H  
ATOM   4697  NH1 ARG A 287       6.395  -6.744   6.660  1.00  0.00           N  
ATOM   4698 HH11 ARG A 287       7.399  -6.721   6.557  1.00  0.00           H  
ATOM   4699 HH12 ARG A 287       5.832  -5.976   6.324  1.00  0.00           H  
ATOM   4700  NH2 ARG A 287       6.562  -8.848   7.270  1.00  0.00           N  
ATOM   4701 HH21 ARG A 287       6.131  -9.673   7.663  1.00  0.00           H  
ATOM   4702 HH22 ARG A 287       7.563  -8.725   7.321  1.00  0.00           H  
ATOM   4703  CZ  ARG A 287       5.791  -7.849   6.973  1.00  0.00           C  
ATOM   4704  N   ILE A 288       2.633  -6.701  11.910  1.00  0.00           N  
ATOM   4705  H   ILE A 288       3.603  -6.952  12.037  1.00  0.00           H  
ATOM   4706  CA  ILE A 288       1.616  -7.289  12.799  1.00  0.00           C  
ATOM   4707  HA  ILE A 288       0.795  -7.673  12.193  1.00  0.00           H  
ATOM   4708  C   ILE A 288       1.009  -6.217  13.704  1.00  0.00           C  
ATOM   4709  CB  ILE A 288       2.202  -8.454  13.627  1.00  0.00           C  
ATOM   4710  HB  ILE A 288       3.117  -8.106  14.107  1.00  0.00           H  
ATOM   4711  O   ILE A 288      -0.214  -6.105  13.776  1.00  0.00           O  
ATOM   4712  CG1 ILE A 288       2.582  -9.661  12.742  1.00  0.00           C  
ATOM   4713 HG12 ILE A 288       3.048 -10.416  13.374  1.00  0.00           H  
ATOM   4714 HG13 ILE A 288       3.326  -9.354  12.007  1.00  0.00           H  
ATOM   4715  CG2 ILE A 288       1.244  -8.904  14.750  1.00  0.00           C  
ATOM   4716 HG21 ILE A 288       0.242  -9.072  14.356  1.00  0.00           H  
ATOM   4717 HG22 ILE A 288       1.200  -8.146  15.532  1.00  0.00           H  
ATOM   4718 HG23 ILE A 288       1.608  -9.828  15.199  1.00  0.00           H  
ATOM   4719  CD1 ILE A 288       1.413 -10.321  11.996  1.00  0.00           C  
ATOM   4720 HD11 ILE A 288       1.772 -11.241  11.535  1.00  0.00           H  
ATOM   4721 HD12 ILE A 288       1.027  -9.660  11.221  1.00  0.00           H  
ATOM   4722 HD13 ILE A 288       0.614 -10.591  12.687  1.00  0.00           H  
ATOM   4723  N   PHE A 289       1.842  -5.398  14.351  1.00  0.00           N  
ATOM   4724  H   PHE A 289       2.839  -5.534  14.258  1.00  0.00           H  
ATOM   4725  CA  PHE A 289       1.363  -4.298  15.187  1.00  0.00           C  
ATOM   4726  HA  PHE A 289       0.759  -4.704  15.999  1.00  0.00           H  
ATOM   4727  C   PHE A 289       0.466  -3.344  14.395  1.00  0.00           C  
ATOM   4728  CB  PHE A 289       2.556  -3.555  15.795  1.00  0.00           C  
ATOM   4729  HB2 PHE A 289       3.270  -3.315  15.008  1.00  0.00           H  
ATOM   4730  HB3 PHE A 289       3.059  -4.212  16.504  1.00  0.00           H  
ATOM   4731  O   PHE A 289      -0.675  -3.107  14.782  1.00  0.00           O  
ATOM   4732  CG  PHE A 289       2.160  -2.275  16.506  1.00  0.00           C  
ATOM   4733  CD1 PHE A 289       2.562  -1.025  15.997  1.00  0.00           C  
ATOM   4734  HD1 PHE A 289       3.151  -0.963  15.094  1.00  0.00           H  
ATOM   4735  CD2 PHE A 289       1.370  -2.333  17.671  1.00  0.00           C  
ATOM   4736  HD2 PHE A 289       1.051  -3.286  18.064  1.00  0.00           H  
ATOM   4737  CE1 PHE A 289       2.195   0.156  16.662  1.00  0.00           C  
ATOM   4738  HE1 PHE A 289       2.511   1.111  16.271  1.00  0.00           H  
ATOM   4739  CE2 PHE A 289       0.994  -1.149  18.328  1.00  0.00           C  
ATOM   4740  HE2 PHE A 289       0.384  -1.195  19.218  1.00  0.00           H  
ATOM   4741  CZ  PHE A 289       1.409   0.096  17.826  1.00  0.00           C  
ATOM   4742  HZ  PHE A 289       1.114   1.006  18.326  1.00  0.00           H  
ATOM   4743  N   LEU A 290       0.933  -2.877  13.241  1.00  0.00           N  
ATOM   4744  H   LEU A 290       1.884  -3.097  12.981  1.00  0.00           H  
ATOM   4745  CA  LEU A 290       0.194  -1.955  12.391  1.00  0.00           C  
ATOM   4746  HA  LEU A 290      -0.074  -1.093  13.002  1.00  0.00           H  
ATOM   4747  C   LEU A 290      -1.108  -2.568  11.859  1.00  0.00           C  
ATOM   4748  CB  LEU A 290       1.140  -1.512  11.267  1.00  0.00           C  
ATOM   4749  HB2 LEU A 290       2.070  -1.167  11.719  1.00  0.00           H  
ATOM   4750  HB3 LEU A 290       1.371  -2.367  10.632  1.00  0.00           H  
ATOM   4751  O   LEU A 290      -2.130  -1.890  11.803  1.00  0.00           O  
ATOM   4752  CG  LEU A 290       0.585  -0.373  10.406  1.00  0.00           C  
ATOM   4753  HG  LEU A 290      -0.308  -0.701   9.875  1.00  0.00           H  
ATOM   4754  CD1 LEU A 290       0.258   0.836  11.270  1.00  0.00           C  
ATOM   4755 HD11 LEU A 290      -0.653   0.668  11.845  1.00  0.00           H  
ATOM   4756 HD12 LEU A 290       1.095   1.052  11.934  1.00  0.00           H  
ATOM   4757 HD13 LEU A 290       0.092   1.710  10.640  1.00  0.00           H  
ATOM   4758  CD2 LEU A 290       1.654   0.057   9.408  1.00  0.00           C  
ATOM   4759 HD21 LEU A 290       1.259   0.860   8.785  1.00  0.00           H  
ATOM   4760 HD22 LEU A 290       1.965  -0.785   8.790  1.00  0.00           H  
ATOM   4761 HD23 LEU A 290       2.522   0.433   9.949  1.00  0.00           H  
ATOM   4762  N   SER A 291      -1.107  -3.872  11.561  1.00  0.00           N  
ATOM   4763  H   SER A 291      -0.234  -4.375  11.622  1.00  0.00           H  
ATOM   4764  CA  SER A 291      -2.324  -4.607  11.192  1.00  0.00           C  
ATOM   4765  HA  SER A 291      -2.795  -4.107  10.346  1.00  0.00           H  
ATOM   4766  C   SER A 291      -3.339  -4.648  12.337  1.00  0.00           C  
ATOM   4767  CB  SER A 291      -2.009  -6.035  10.748  1.00  0.00           C  
ATOM   4768  HB2 SER A 291      -2.938  -6.528  10.464  1.00  0.00           H  
ATOM   4769  HB3 SER A 291      -1.547  -6.587  11.567  1.00  0.00           H  
ATOM   4770  O   SER A 291      -4.539  -4.556  12.092  1.00  0.00           O  
ATOM   4771  OG  SER A 291      -1.147  -6.036   9.632  1.00  0.00           O  
ATOM   4772  HG  SER A 291      -0.290  -5.727   9.937  1.00  0.00           H  
ATOM   4773  N   LYS A 292      -2.891  -4.752  13.596  1.00  0.00           N  
ATOM   4774  H   LYS A 292      -1.895  -4.830  13.747  1.00  0.00           H  
ATOM   4775  CA  LYS A 292      -3.779  -4.621  14.762  1.00  0.00           C  
ATOM   4776  HA  LYS A 292      -4.653  -5.255  14.616  1.00  0.00           H  
ATOM   4777  C   LYS A 292      -4.312  -3.188  14.888  1.00  0.00           C  
ATOM   4778  CB  LYS A 292      -3.079  -5.054  16.064  1.00  0.00           C  
ATOM   4779  HB2 LYS A 292      -2.183  -4.450  16.209  1.00  0.00           H  
ATOM   4780  HB3 LYS A 292      -3.753  -4.834  16.892  1.00  0.00           H  
ATOM   4781  O   LYS A 292      -5.499  -3.031  15.156  1.00  0.00           O  
ATOM   4782  CG  LYS A 292      -2.700  -6.546  16.159  1.00  0.00           C  
ATOM   4783  HG2 LYS A 292      -3.608  -7.149  16.170  1.00  0.00           H  
ATOM   4784  HG3 LYS A 292      -2.099  -6.839  15.298  1.00  0.00           H  
ATOM   4785  CD  LYS A 292      -1.891  -6.796  17.450  1.00  0.00           C  
ATOM   4786  HD2 LYS A 292      -2.473  -6.444  18.302  1.00  0.00           H  
ATOM   4787  HD3 LYS A 292      -0.975  -6.208  17.396  1.00  0.00           H  
ATOM   4788  CE  LYS A 292      -1.520  -8.271  17.686  1.00  0.00           C  
ATOM   4789  HE2 LYS A 292      -1.020  -8.646  16.793  1.00  0.00           H  
ATOM   4790  HE3 LYS A 292      -2.438  -8.844  17.818  1.00  0.00           H  
ATOM   4791  NZ  LYS A 292      -0.623  -8.446  18.875  1.00  0.00           N  
ATOM   4792  HZ1 LYS A 292      -0.996  -8.115  19.754  1.00  0.00           H  
ATOM   4793  HZ2 LYS A 292      -0.364  -9.406  19.051  1.00  0.00           H  
ATOM   4794  HZ3 LYS A 292       0.250  -7.948  18.774  1.00  0.00           H  
ATOM   4795  N   ILE A 293      -3.479  -2.165  14.666  1.00  0.00           N  
ATOM   4796  H   ILE A 293      -2.510  -2.370  14.468  1.00  0.00           H  
ATOM   4797  CA  ILE A 293      -3.901  -0.754  14.738  1.00  0.00           C  
ATOM   4798  HA  ILE A 293      -4.383  -0.593  15.703  1.00  0.00           H  
ATOM   4799  C   ILE A 293      -4.981  -0.440  13.699  1.00  0.00           C  
ATOM   4800  CB  ILE A 293      -2.703   0.222  14.651  1.00  0.00           C  
ATOM   4801  HB  ILE A 293      -2.175   0.045  13.714  1.00  0.00           H  
ATOM   4802  O   ILE A 293      -6.046   0.024  14.087  1.00  0.00           O  
ATOM   4803  CG1 ILE A 293      -1.691   0.043  15.809  1.00  0.00           C  
ATOM   4804 HG12 ILE A 293      -1.122  -0.874  15.655  1.00  0.00           H  
ATOM   4805 HG13 ILE A 293      -0.973   0.862  15.778  1.00  0.00           H  
ATOM   4806  CG2 ILE A 293      -3.176   1.686  14.642  1.00  0.00           C  
ATOM   4807 HG21 ILE A 293      -2.324   2.364  14.594  1.00  0.00           H  
ATOM   4808 HG22 ILE A 293      -3.792   1.893  13.766  1.00  0.00           H  
ATOM   4809 HG23 ILE A 293      -3.767   1.919  15.528  1.00  0.00           H  
ATOM   4810  CD1 ILE A 293      -2.303  -0.011  17.217  1.00  0.00           C  
ATOM   4811 HD11 ILE A 293      -1.511   0.050  17.963  1.00  0.00           H  
ATOM   4812 HD12 ILE A 293      -2.838  -0.950  17.358  1.00  0.00           H  
ATOM   4813 HD13 ILE A 293      -2.988   0.823  17.370  1.00  0.00           H  
ATOM   4814  N   ILE A 294      -4.794  -0.797  12.426  1.00  0.00           N  
ATOM   4815  H   ILE A 294      -3.890  -1.146  12.141  1.00  0.00           H  
ATOM   4816  CA  ILE A 294      -5.817  -0.533  11.396  1.00  0.00           C  
ATOM   4817  HA  ILE A 294      -6.068   0.525  11.457  1.00  0.00           H  
ATOM   4818  C   ILE A 294      -7.128  -1.305  11.653  1.00  0.00           C  
ATOM   4819  CB  ILE A 294      -5.233  -0.786   9.989  1.00  0.00           C  
ATOM   4820  HB  ILE A 294      -4.242  -0.333   9.955  1.00  0.00           H  
ATOM   4821  O   ILE A 294      -8.220  -0.820  11.354  1.00  0.00           O  
ATOM   4822  CG1 ILE A 294      -6.079  -0.066   8.919  1.00  0.00           C  
ATOM   4823 HG12 ILE A 294      -6.076   0.999   9.147  1.00  0.00           H  
ATOM   4824 HG13 ILE A 294      -7.118  -0.395   8.964  1.00  0.00           H  
ATOM   4825  CG2 ILE A 294      -5.035  -2.286   9.730  1.00  0.00           C  
ATOM   4826 HG21 ILE A 294      -4.344  -2.671  10.480  1.00  0.00           H  
ATOM   4827 HG22 ILE A 294      -4.600  -2.452   8.745  1.00  0.00           H  
ATOM   4828 HG23 ILE A 294      -5.984  -2.818   9.800  1.00  0.00           H  
ATOM   4829  CD1 ILE A 294      -5.570  -0.230   7.481  1.00  0.00           C  
ATOM   4830 HD11 ILE A 294      -5.657  -1.266   7.153  1.00  0.00           H  
ATOM   4831 HD12 ILE A 294      -6.173   0.391   6.819  1.00  0.00           H  
ATOM   4832 HD13 ILE A 294      -4.533   0.097   7.414  1.00  0.00           H  
ATOM   4833  N   CYS A 295      -7.052  -2.489  12.277  1.00  0.00           N  
ATOM   4834  H   CYS A 295      -6.138  -2.863  12.490  1.00  0.00           H  
ATOM   4835  CA  CYS A 295      -8.244  -3.194  12.754  1.00  0.00           C  
ATOM   4836  HA  CYS A 295      -8.966  -3.284  11.942  1.00  0.00           H  
ATOM   4837  C   CYS A 295      -8.969  -2.403  13.848  1.00  0.00           C  
ATOM   4838  CB  CYS A 295      -7.874  -4.595  13.266  1.00  0.00           C  
ATOM   4839  HB2 CYS A 295      -8.759  -5.018  13.742  1.00  0.00           H  
ATOM   4840  HB3 CYS A 295      -7.083  -4.521  14.012  1.00  0.00           H  
ATOM   4841  O   CYS A 295     -10.193  -2.311  13.825  1.00  0.00           O  
ATOM   4842  SG  CYS A 295      -7.364  -5.731  11.944  1.00  0.00           S  
ATOM   4843  HG  CYS A 295      -6.245  -5.074  11.624  1.00  0.00           H  
ATOM   4844  N   LEU A 296      -8.232  -1.828  14.801  1.00  0.00           N  
ATOM   4845  H   LEU A 296      -7.226  -1.882  14.729  1.00  0.00           H  
ATOM   4846  CA  LEU A 296      -8.803  -1.005  15.867  1.00  0.00           C  
ATOM   4847  HA  LEU A 296      -9.629  -1.547  16.328  1.00  0.00           H  
ATOM   4848  C   LEU A 296      -9.399   0.297  15.329  1.00  0.00           C  
ATOM   4849  CB  LEU A 296      -7.733  -0.714  16.928  1.00  0.00           C  
ATOM   4850  HB2 LEU A 296      -8.115   0.035  17.621  1.00  0.00           H  
ATOM   4851  HB3 LEU A 296      -6.858  -0.284  16.440  1.00  0.00           H  
ATOM   4852  O   LEU A 296     -10.477   0.676  15.776  1.00  0.00           O  
ATOM   4853  CG  LEU A 296      -7.309  -1.956  17.725  1.00  0.00           C  
ATOM   4854  HG  LEU A 296      -7.139  -2.803  17.060  1.00  0.00           H  
ATOM   4855  CD1 LEU A 296      -6.017  -1.664  18.478  1.00  0.00           C  
ATOM   4856 HD11 LEU A 296      -5.211  -1.505  17.761  1.00  0.00           H  
ATOM   4857 HD12 LEU A 296      -5.762  -2.508  19.120  1.00  0.00           H  
ATOM   4858 HD13 LEU A 296      -6.133  -0.767  19.087  1.00  0.00           H  
ATOM   4859  CD2 LEU A 296      -8.368  -2.367  18.746  1.00  0.00           C  
ATOM   4860 HD21 LEU A 296      -8.543  -1.554  19.450  1.00  0.00           H  
ATOM   4861 HD22 LEU A 296      -8.013  -3.248  19.281  1.00  0.00           H  
ATOM   4862 HD23 LEU A 296      -9.302  -2.615  18.241  1.00  0.00           H  
ATOM   4863  N   GLU A 297      -8.750   0.942  14.361  1.00  0.00           N  
ATOM   4864  H   GLU A 297      -7.835   0.619  14.080  1.00  0.00           H  
ATOM   4865  CA  GLU A 297      -9.309   2.108  13.670  1.00  0.00           C  
ATOM   4866  HA  GLU A 297      -9.515   2.899  14.392  1.00  0.00           H  
ATOM   4867  C   GLU A 297     -10.636   1.758  13.008  1.00  0.00           C  
ATOM   4868  CB  GLU A 297      -8.335   2.659  12.627  1.00  0.00           C  
ATOM   4869  HB2 GLU A 297      -8.852   3.420  12.043  1.00  0.00           H  
ATOM   4870  HB3 GLU A 297      -8.009   1.859  11.962  1.00  0.00           H  
ATOM   4871  O   GLU A 297     -11.632   2.404  13.302  1.00  0.00           O  
ATOM   4872  CG  GLU A 297      -7.126   3.295  13.313  1.00  0.00           C  
ATOM   4873  HG2 GLU A 297      -7.470   4.067  14.001  1.00  0.00           H  
ATOM   4874  HG3 GLU A 297      -6.615   2.524  13.890  1.00  0.00           H  
ATOM   4875  CD  GLU A 297      -6.123   3.896  12.334  1.00  0.00           C  
ATOM   4876  OE1 GLU A 297      -4.969   4.059  12.782  1.00  0.00           O  
ATOM   4877  OE2 GLU A 297      -6.490   4.143  11.167  1.00  0.00           O  
ATOM   4878  N   THR A 298     -10.694   0.661  12.242  1.00  0.00           N  
ATOM   4879  H   THR A 298      -9.825   0.185  12.046  1.00  0.00           H  
ATOM   4880  CA  THR A 298     -11.936   0.196  11.594  1.00  0.00           C  
ATOM   4881  HA  THR A 298     -12.279   0.962  10.898  1.00  0.00           H  
ATOM   4882  C   THR A 298     -13.058  -0.050  12.608  1.00  0.00           C  
ATOM   4883  CB  THR A 298     -11.692  -1.105  10.813  1.00  0.00           C  
ATOM   4884  HB  THR A 298     -11.398  -1.890  11.510  1.00  0.00           H  
ATOM   4885  O   THR A 298     -14.201   0.340  12.385  1.00  0.00           O  
ATOM   4886  CG2 THR A 298     -12.931  -1.576  10.046  1.00  0.00           C  
ATOM   4887 HG21 THR A 298     -13.746  -1.805  10.732  1.00  0.00           H  
ATOM   4888 HG22 THR A 298     -13.256  -0.797   9.357  1.00  0.00           H  
ATOM   4889 HG23 THR A 298     -12.693  -2.483   9.490  1.00  0.00           H  
ATOM   4890  OG1 THR A 298     -10.666  -0.957   9.858  1.00  0.00           O  
ATOM   4891  HG1 THR A 298      -9.864  -0.674  10.303  1.00  0.00           H  
ATOM   4892  N   LEU A 299     -12.747  -0.681  13.748  1.00  0.00           N  
ATOM   4893  H   LEU A 299     -11.789  -0.971  13.882  1.00  0.00           H  
ATOM   4894  CA  LEU A 299     -13.726  -0.922  14.816  1.00  0.00           C  
ATOM   4895  HA  LEU A 299     -14.566  -1.486  14.412  1.00  0.00           H  
ATOM   4896  C   LEU A 299     -14.296   0.381  15.382  1.00  0.00           C  
ATOM   4897  CB  LEU A 299     -13.056  -1.692  15.970  1.00  0.00           C  
ATOM   4898  HB2 LEU A 299     -13.702  -1.631  16.846  1.00  0.00           H  
ATOM   4899  HB3 LEU A 299     -12.121  -1.195  16.226  1.00  0.00           H  
ATOM   4900  O   LEU A 299     -15.488   0.458  15.695  1.00  0.00           O  
ATOM   4901  CG  LEU A 299     -12.765  -3.171  15.695  1.00  0.00           C  
ATOM   4902  HG  LEU A 299     -12.184  -3.290  14.781  1.00  0.00           H  
ATOM   4903  CD1 LEU A 299     -11.988  -3.773  16.865  1.00  0.00           C  
ATOM   4904 HD11 LEU A 299     -11.025  -3.267  16.943  1.00  0.00           H  
ATOM   4905 HD12 LEU A 299     -11.805  -4.832  16.683  1.00  0.00           H  
ATOM   4906 HD13 LEU A 299     -12.546  -3.650  17.794  1.00  0.00           H  
ATOM   4907  CD2 LEU A 299     -14.056  -3.959  15.541  1.00  0.00           C  
ATOM   4908 HD21 LEU A 299     -14.739  -3.720  16.356  1.00  0.00           H  
ATOM   4909 HD22 LEU A 299     -14.516  -3.696  14.588  1.00  0.00           H  
ATOM   4910 HD23 LEU A 299     -13.839  -5.027  15.553  1.00  0.00           H  
ATOM   4911  N   VAL A 300     -13.432   1.376  15.577  1.00  0.00           N  
ATOM   4912  H   VAL A 300     -12.483   1.260  15.252  1.00  0.00           H  
ATOM   4913  CA  VAL A 300     -13.825   2.678  16.110  1.00  0.00           C  
ATOM   4914  HA  VAL A 300     -14.505   2.521  16.947  1.00  0.00           H  
ATOM   4915  C   VAL A 300     -14.612   3.454  15.056  1.00  0.00           C  
ATOM   4916  CB  VAL A 300     -12.603   3.443  16.642  1.00  0.00           C  
ATOM   4917  HB  VAL A 300     -11.835   3.514  15.871  1.00  0.00           H  
ATOM   4918  O   VAL A 300     -15.705   3.906  15.372  1.00  0.00           O  
ATOM   4919  CG1 VAL A 300     -12.990   4.849  17.101  1.00  0.00           C  
ATOM   4920 HG11 VAL A 300     -13.277   5.452  16.239  1.00  0.00           H  
ATOM   4921 HG12 VAL A 300     -12.133   5.320  17.583  1.00  0.00           H  
ATOM   4922 HG13 VAL A 300     -13.826   4.793  17.798  1.00  0.00           H  
ATOM   4923  CG2 VAL A 300     -12.021   2.733  17.878  1.00  0.00           C  
ATOM   4924 HG21 VAL A 300     -11.111   3.243  18.195  1.00  0.00           H  
ATOM   4925 HG22 VAL A 300     -12.749   2.741  18.689  1.00  0.00           H  
ATOM   4926 HG23 VAL A 300     -11.770   1.700  17.640  1.00  0.00           H  
ATOM   4927  N   ASP A 301     -14.139   3.507  13.817  1.00  0.00           N  
ATOM   4928  H   ASP A 301     -13.235   3.099  13.625  1.00  0.00           H  
ATOM   4929  CA  ASP A 301     -14.808   4.129  12.670  1.00  0.00           C  
ATOM   4930  HA  ASP A 301     -14.849   5.209  12.808  1.00  0.00           H  
ATOM   4931  C   ASP A 301     -16.245   3.606  12.502  1.00  0.00           C  
ATOM   4932  CB  ASP A 301     -13.951   3.832  11.432  1.00  0.00           C  
ATOM   4933  HB2 ASP A 301     -12.914   4.088  11.648  1.00  0.00           H  
ATOM   4934  HB3 ASP A 301     -13.983   2.765  11.210  1.00  0.00           H  
ATOM   4935  O   ASP A 301     -17.212   4.358  12.615  1.00  0.00           O  
ATOM   4936  CG  ASP A 301     -14.387   4.627  10.208  1.00  0.00           C  
ATOM   4937  OD1 ASP A 301     -14.313   5.866  10.290  1.00  0.00           O  
ATOM   4938  OD2 ASP A 301     -14.712   3.969   9.192  1.00  0.00           O
[truncated: 324,981 more chars]
