# Supplementary material for: Rationally engineering santalene synthase to readjust the component ratio of sandalwood oil
Source: Nat Commun. 2022 May 6;13:2508. doi: 10.1038/s41467-022-30294-8 (PMC9076924; doi:10.1038/s41467-022-30294-8)
Supplement: Supplementary file 6 — Supplementary Data 4 [file 41467_2022_30294_MOESM6_ESM.zip › pdb-files/sansyn/alphafold2-models/ranked_2.pdb]

ATOM      1  N   MET A   1      36.134  18.127 -42.961  1.00  0.00           N  
ATOM      2  H   MET A   1      36.996  18.591 -42.712  1.00  0.00           H  
ATOM      3  H2  MET A   1      35.353  18.706 -42.688  1.00  0.00           H  
ATOM      4  H3  MET A   1      36.088  17.992 -43.961  1.00  0.00           H  
ATOM      5  CA  MET A   1      36.016  16.831 -42.261  1.00  0.00           C  
ATOM      6  HA  MET A   1      36.788  16.145 -42.609  1.00  0.00           H  
ATOM      7  C   MET A   1      34.664  16.252 -42.632  1.00  0.00           C  
ATOM      8  CB  MET A   1      36.168  17.005 -40.743  1.00  0.00           C  
ATOM      9  HB2 MET A   1      35.565  17.847 -40.404  1.00  0.00           H  
ATOM     10  HB3 MET A   1      35.813  16.104 -40.242  1.00  0.00           H  
ATOM     11  O   MET A   1      33.675  16.954 -42.495  1.00  0.00           O  
ATOM     12  CG  MET A   1      37.635  17.223 -40.352  1.00  0.00           C  
ATOM     13  HG2 MET A   1      38.201  16.326 -40.603  1.00  0.00           H  
ATOM     14  HG3 MET A   1      38.046  18.062 -40.914  1.00  0.00           H  
ATOM     15  SD  MET A   1      37.853  17.566 -38.592  1.00  0.00           S  
ATOM     16  CE  MET A   1      39.658  17.471 -38.441  1.00  0.00           C  
ATOM     17  HE1 MET A   1      39.942  17.664 -37.407  1.00  0.00           H  
ATOM     18  HE2 MET A   1      40.124  18.218 -39.084  1.00  0.00           H  
ATOM     19  HE3 MET A   1      40.000  16.476 -38.724  1.00  0.00           H  
ATOM     20  N   SER A   2      34.655  15.068 -43.241  1.00  0.00           N  
ATOM     21  H   SER A   2      35.497  14.509 -43.242  1.00  0.00           H  
ATOM     22  CA  SER A   2      33.472  14.426 -43.826  1.00  0.00           C  
ATOM     23  HA  SER A   2      32.905  15.142 -44.421  1.00  0.00           H  
ATOM     24  C   SER A   2      32.564  13.866 -42.729  1.00  0.00           C  
ATOM     25  CB  SER A   2      33.964  13.300 -44.750  1.00  0.00           C  
ATOM     26  HB2 SER A   2      34.695  12.688 -44.222  1.00  0.00           H  
ATOM     27  HB3 SER A   2      34.446  13.740 -45.623  1.00  0.00           H  
ATOM     28  O   SER A   2      32.936  12.894 -42.080  1.00  0.00           O  
ATOM     29  OG  SER A   2      32.917  12.464 -45.177  1.00  0.00           O  
ATOM     30  HG  SER A   2      32.646  11.902 -44.448  1.00  0.00           H  
ATOM     31  N   THR A   3      31.386  14.452 -42.533  1.00  0.00           N  
ATOM     32  H   THR A   3      31.148  15.294 -43.038  1.00  0.00           H  
ATOM     33  CA  THR A   3      30.296  13.879 -41.735  1.00  0.00           C  
ATOM     34  HA  THR A   3      30.708  13.387 -40.854  1.00  0.00           H  
ATOM     35  C   THR A   3      29.573  12.819 -42.566  1.00  0.00           C  
ATOM     36  CB  THR A   3      29.309  14.970 -41.264  1.00  0.00           C  
ATOM     37  HB  THR A   3      28.293  14.576 -41.280  1.00  0.00           H  
ATOM     38  O   THR A   3      28.826  13.139 -43.488  1.00  0.00           O  
ATOM     39  CG2 THR A   3      29.624  15.425 -39.841  1.00  0.00           C  
ATOM     40 HG21 THR A   3      28.917  16.195 -39.534  1.00  0.00           H  
ATOM     41 HG22 THR A   3      29.534  14.581 -39.157  1.00  0.00           H  
ATOM     42 HG23 THR A   3      30.637  15.823 -39.793  1.00  0.00           H  
ATOM     43  OG1 THR A   3      29.377  16.128 -42.075  1.00  0.00           O  
ATOM     44  HG1 THR A   3      28.554  16.606 -41.949  1.00  0.00           H  
ATOM     45  N   GLN A   4      29.815  11.544 -42.259  1.00  0.00           N  
ATOM     46  H   GLN A   4      30.455  11.341 -41.505  1.00  0.00           H  
ATOM     47  CA  GLN A   4      28.970  10.445 -42.724  1.00  0.00           C  
ATOM     48  HA  GLN A   4      28.780  10.552 -43.792  1.00  0.00           H  
ATOM     49  C   GLN A   4      27.626  10.518 -41.986  1.00  0.00           C  
ATOM     50  CB  GLN A   4      29.675   9.096 -42.479  1.00  0.00           C  
ATOM     51  HB2 GLN A   4      30.154   9.112 -41.500  1.00  0.00           H  
ATOM     52  HB3 GLN A   4      28.928   8.302 -42.475  1.00  0.00           H  
ATOM     53  O   GLN A   4      27.578  10.389 -40.766  1.00  0.00           O  
ATOM     54  CG  GLN A   4      30.707   8.765 -43.570  1.00  0.00           C  
ATOM     55  HG2 GLN A   4      30.186   8.641 -44.520  1.00  0.00           H  
ATOM     56  HG3 GLN A   4      31.411   9.591 -43.670  1.00  0.00           H  
ATOM     57  CD  GLN A   4      31.510   7.500 -43.267  1.00  0.00           C  
ATOM     58  NE2 GLN A   4      31.865   6.713 -44.259  1.00  0.00           N  
ATOM     59 HE21 GLN A   4      32.348   5.872 -43.979  1.00  0.00           H  
ATOM     60 HE22 GLN A   4      31.530   6.873 -45.199  1.00  0.00           H  
ATOM     61  OE1 GLN A   4      31.876   7.212 -42.144  1.00  0.00           O  
ATOM     62  N   GLN A   5      26.539  10.741 -42.730  1.00  0.00           N  
ATOM     63  H   GLN A   5      26.663  10.898 -43.720  1.00  0.00           H  
ATOM     64  CA  GLN A   5      25.181  10.457 -42.270  1.00  0.00           C  
ATOM     65  HA  GLN A   5      24.993  10.952 -41.317  1.00  0.00           H  
ATOM     66  C   GLN A   5      25.055   8.944 -42.072  1.00  0.00           C  
ATOM     67  CB  GLN A   5      24.150  10.936 -43.313  1.00  0.00           C  
ATOM     68  HB2 GLN A   5      23.229  10.368 -43.182  1.00  0.00           H  
ATOM     69  HB3 GLN A   5      24.527  10.732 -44.315  1.00  0.00           H  
ATOM     70  O   GLN A   5      25.086   8.189 -43.042  1.00  0.00           O  
ATOM     71  CG  GLN A   5      23.794  12.421 -43.181  1.00  0.00           C  
ATOM     72  HG2 GLN A   5      23.298  12.586 -42.224  1.00  0.00           H  
ATOM     73  HG3 GLN A   5      24.707  13.016 -43.203  1.00  0.00           H  
ATOM     74  CD  GLN A   5      22.893  12.893 -44.320  1.00  0.00           C  
ATOM     75  NE2 GLN A   5      21.715  13.406 -44.042  1.00  0.00           N  
ATOM     76 HE21 GLN A   5      21.151  13.664 -44.839  1.00  0.00           H  
ATOM     77 HE22 GLN A   5      21.372  13.431 -43.092  1.00  0.00           H  
ATOM     78  OE1 GLN A   5      23.239  12.825 -45.486  1.00  0.00           O  
ATOM     79  N   VAL A   6      24.919   8.508 -40.820  1.00  0.00           N  
ATOM     80  H   VAL A   6      24.967   9.175 -40.063  1.00  0.00           H  
ATOM     81  CA  VAL A   6      24.456   7.155 -40.503  1.00  0.00           C  
ATOM     82  HA  VAL A   6      25.015   6.435 -41.100  1.00  0.00           H  
ATOM     83  C   VAL A   6      22.984   7.093 -40.904  1.00  0.00           C  
ATOM     84  CB  VAL A   6      24.679   6.813 -39.016  1.00  0.00           C  
ATOM     85  HB  VAL A   6      24.142   7.531 -38.396  1.00  0.00           H  
ATOM     86  O   VAL A   6      22.158   7.859 -40.409  1.00  0.00           O  
ATOM     87  CG1 VAL A   6      24.187   5.402 -38.676  1.00  0.00           C  
ATOM     88 HG11 VAL A   6      23.111   5.327 -38.832  1.00  0.00           H  
ATOM     89 HG12 VAL A   6      24.387   5.181 -37.628  1.00  0.00           H  
ATOM     90 HG13 VAL A   6      24.689   4.660 -39.297  1.00  0.00           H  
ATOM     91  CG2 VAL A   6      26.174   6.889 -38.668  1.00  0.00           C  
ATOM     92 HG21 VAL A   6      26.737   6.186 -39.282  1.00  0.00           H  
ATOM     93 HG22 VAL A   6      26.556   7.897 -38.831  1.00  0.00           H  
ATOM     94 HG23 VAL A   6      26.316   6.636 -37.618  1.00  0.00           H  
ATOM     95  N   SER A   7      22.685   6.240 -41.879  1.00  0.00           N  
ATOM     96  H   SER A   7      23.421   5.649 -42.236  1.00  0.00           H  
ATOM     97  CA  SER A   7      21.334   5.923 -42.329  1.00  0.00           C  
ATOM     98  HA  SER A   7      20.864   6.818 -42.736  1.00  0.00           H  
ATOM     99  C   SER A   7      20.499   5.393 -41.166  1.00  0.00           C  
ATOM    100  CB  SER A   7      21.416   4.850 -43.421  1.00  0.00           C  
ATOM    101  HB2 SER A   7      21.850   5.287 -44.320  1.00  0.00           H  
ATOM    102  HB3 SER A   7      20.416   4.487 -43.656  1.00  0.00           H  
ATOM    103  O   SER A   7      20.947   4.497 -40.455  1.00  0.00           O  
ATOM    104  OG  SER A   7      22.230   3.770 -42.999  1.00  0.00           O  
ATOM    105  HG  SER A   7      21.909   3.452 -42.152  1.00  0.00           H  
ATOM    106  N   SER A   8      19.280   5.906 -41.004  1.00  0.00           N  
ATOM    107  H   SER A   8      18.969   6.648 -41.616  1.00  0.00           H  
ATOM    108  CA  SER A   8      18.268   5.336 -40.118  1.00  0.00           C  
ATOM    109  HA  SER A   8      18.660   5.267 -39.103  1.00  0.00           H  
ATOM    110  C   SER A   8      17.906   3.928 -40.601  1.00  0.00           C  
ATOM    111  CB  SER A   8      17.033   6.250 -40.111  1.00  0.00           C  
ATOM    112  HB2 SER A   8      16.240   5.787 -39.523  1.00  0.00           H  
ATOM    113  HB3 SER A   8      17.294   7.206 -39.658  1.00  0.00           H  
ATOM    114  O   SER A   8      17.105   3.772 -41.525  1.00  0.00           O  
ATOM    115  OG  SER A   8      16.580   6.465 -41.438  1.00  0.00           O  
ATOM    116  HG  SER A   8      16.401   5.590 -41.789  1.00  0.00           H  
ATOM    117  N   GLU A   9      18.526   2.904 -40.020  1.00  0.00           N  
ATOM    118  H   GLU A   9      19.265   3.090 -39.357  1.00  0.00           H  
ATOM    119  CA  GLU A   9      18.019   1.536 -40.102  1.00  0.00           C  
ATOM    120  HA  GLU A   9      17.988   1.230 -41.148  1.00  0.00           H  
ATOM    121  C   GLU A   9      16.582   1.516 -39.557  1.00  0.00           C  
ATOM    122  CB  GLU A   9      18.943   0.572 -39.337  1.00  0.00           C  
ATOM    123  HB2 GLU A   9      19.140   0.977 -38.345  1.00  0.00           H  
ATOM    124  HB3 GLU A   9      18.437  -0.388 -39.232  1.00  0.00           H  
ATOM    125  O   GLU A   9      16.257   2.236 -38.610  1.00  0.00           O  
ATOM    126  CG  GLU A   9      20.265   0.346 -40.095  1.00  0.00           C  
ATOM    127  HG2 GLU A   9      20.758   1.307 -40.240  1.00  0.00           H  
ATOM    128  HG3 GLU A   9      20.028  -0.054 -41.080  1.00  0.00           H  
ATOM    129  CD  GLU A   9      21.241  -0.604 -39.380  1.00  0.00           C  
ATOM    130  OE1 GLU A   9      22.122  -1.144 -40.089  1.00  0.00           O  
ATOM    131  OE2 GLU A   9      21.116  -0.764 -38.147  1.00  0.00           O  
ATOM    132  N   ASN A  10      15.696   0.744 -40.190  1.00  0.00           N  
ATOM    133  H   ASN A  10      16.024   0.174 -40.957  1.00  0.00           H  
ATOM    134  CA  ASN A  10      14.305   0.590 -39.764  1.00  0.00           C  
ATOM    135  HA  ASN A  10      13.850   1.572 -39.639  1.00  0.00           H  
ATOM    136  C   ASN A  10      14.261  -0.122 -38.401  1.00  0.00           C  
ATOM    137  CB  ASN A  10      13.521  -0.202 -40.832  1.00  0.00           C  
ATOM    138  HB2 ASN A  10      14.112  -1.059 -41.155  1.00  0.00           H  
ATOM    139  HB3 ASN A  10      12.610  -0.590 -40.376  1.00  0.00           H  
ATOM    140  O   ASN A  10      14.124  -1.342 -38.343  1.00  0.00           O  
ATOM    141  CG  ASN A  10      13.077   0.604 -42.037  1.00  0.00           C  
ATOM    142  ND2 ASN A  10      12.820  -0.054 -43.144  1.00  0.00           N  
ATOM    143 HD21 ASN A  10      12.500   0.505 -43.921  1.00  0.00           H  
ATOM    144 HD22 ASN A  10      12.913  -1.060 -43.167  1.00  0.00           H  
ATOM    145  OD1 ASN A  10      12.908   1.809 -42.013  1.00  0.00           O  
ATOM    146  N   ILE A  11      14.395   0.634 -37.309  1.00  0.00           N  
ATOM    147  H   ILE A  11      14.679   1.594 -37.439  1.00  0.00           H  
ATOM    148  CA  ILE A  11      14.239   0.122 -35.946  1.00  0.00           C  
ATOM    149  HA  ILE A  11      14.866  -0.761 -35.829  1.00  0.00           H  
ATOM    150  C   ILE A  11      12.774  -0.292 -35.775  1.00  0.00           C  
ATOM    151  CB  ILE A  11      14.682   1.168 -34.893  1.00  0.00           C  
ATOM    152  HB  ILE A  11      14.074   2.064 -35.018  1.00  0.00           H  
ATOM    153  O   ILE A  11      11.883   0.557 -35.706  1.00  0.00           O  
ATOM    154  CG1 ILE A  11      16.170   1.553 -35.074  1.00  0.00           C  
ATOM    155 HG12 ILE A  11      16.340   1.872 -36.103  1.00  0.00           H  
ATOM    156 HG13 ILE A  11      16.797   0.680 -34.891  1.00  0.00           H  
ATOM    157  CG2 ILE A  11      14.451   0.617 -33.472  1.00  0.00           C  
ATOM    158 HG21 ILE A  11      15.069  -0.266 -33.310  1.00  0.00           H  
ATOM    159 HG22 ILE A  11      14.698   1.368 -32.722  1.00  0.00           H  
ATOM    160 HG23 ILE A  11      13.407   0.342 -33.322  1.00  0.00           H  
ATOM    161  CD1 ILE A  11      16.642   2.702 -34.173  1.00  0.00           C  
ATOM    162 HD11 ILE A  11      15.982   3.562 -34.289  1.00  0.00           H  
ATOM    163 HD12 ILE A  11      17.653   2.990 -34.462  1.00  0.00           H  
ATOM    164 HD13 ILE A  11      16.660   2.390 -33.129  1.00  0.00           H  
ATOM    165  N   VAL A  12      12.523  -1.601 -35.724  1.00  0.00           N  
ATOM    166  H   VAL A  12      13.297  -2.241 -35.825  1.00  0.00           H  
ATOM    167  CA  VAL A  12      11.210  -2.153 -35.375  1.00  0.00           C  
ATOM    168  HA  VAL A  12      10.433  -1.564 -35.863  1.00  0.00           H  
ATOM    169  C   VAL A  12      11.052  -2.024 -33.865  1.00  0.00           C  
ATOM    170  CB  VAL A  12      11.061  -3.616 -35.837  1.00  0.00           C  
ATOM    171  HB  VAL A  12      11.815  -4.234 -35.349  1.00  0.00           H  
ATOM    172  O   VAL A  12      11.792  -2.648 -33.111  1.00  0.00           O  
ATOM    173  CG1 VAL A  12       9.669  -4.164 -35.491  1.00  0.00           C  
ATOM    174 HG11 VAL A  12       9.576  -5.189 -35.849  1.00  0.00           H  
ATOM    175 HG12 VAL A  12       9.529  -4.177 -34.410  1.00  0.00           H  
ATOM    176 HG13 VAL A  12       8.892  -3.550 -35.946  1.00  0.00           H  
ATOM    177  CG2 VAL A  12      11.247  -3.737 -37.357  1.00  0.00           C  
ATOM    178 HG21 VAL A  12      10.523  -3.107 -37.874  1.00  0.00           H  
ATOM    179 HG22 VAL A  12      11.108  -4.775 -37.661  1.00  0.00           H  
ATOM    180 HG23 VAL A  12      12.255  -3.432 -37.637  1.00  0.00           H  
ATOM    181  N   ARG A  13      10.119  -1.179 -33.426  1.00  0.00           N  
ATOM    182  H   ARG A  13       9.533  -0.712 -34.103  1.00  0.00           H  
ATOM    183  CA  ARG A  13       9.817  -0.981 -32.004  1.00  0.00           C  
ATOM    184  HA  ARG A  13      10.669  -1.307 -31.407  1.00  0.00           H  
ATOM    185  C   ARG A  13       8.641  -1.862 -31.602  1.00  0.00           C  
ATOM    186  CB  ARG A  13       9.573   0.507 -31.698  1.00  0.00           C  
ATOM    187  HB2 ARG A  13       8.743   0.879 -32.299  1.00  0.00           H  
ATOM    188  HB3 ARG A  13       9.307   0.606 -30.646  1.00  0.00           H  
ATOM    189  O   ARG A  13       7.681  -1.976 -32.368  1.00  0.00           O  
ATOM    190  CG  ARG A  13      10.834   1.343 -31.973  1.00  0.00           C  
ATOM    191  HG2 ARG A  13      11.672   0.902 -31.434  1.00  0.00           H  
ATOM    192  HG3 ARG A  13      11.057   1.334 -33.040  1.00  0.00           H  
ATOM    193  CD  ARG A  13      10.665   2.793 -31.512  1.00  0.00           C  
ATOM    194  HD2 ARG A  13       9.846   3.244 -32.073  1.00  0.00           H  
ATOM    195  HD3 ARG A  13      10.388   2.800 -30.458  1.00  0.00           H  
ATOM    196  NE  ARG A  13      11.899   3.582 -31.729  1.00  0.00           N  
ATOM    197  HE  ARG A  13      12.035   3.958 -32.656  1.00  0.00           H  
ATOM    198  NH1 ARG A  13      12.828   3.316 -29.637  1.00  0.00           N  
ATOM    199 HH11 ARG A  13      12.056   2.740 -29.333  1.00  0.00           H  
ATOM    200 HH12 ARG A  13      13.679   3.279 -29.094  1.00  0.00           H  
ATOM    201  NH2 ARG A  13      13.963   4.402 -31.196  1.00  0.00           N  
ATOM    202 HH21 ARG A  13      14.740   4.392 -30.550  1.00  0.00           H  
ATOM    203 HH22 ARG A  13      14.144   4.651 -32.157  1.00  0.00           H  
ATOM    204  CZ  ARG A  13      12.875   3.769 -30.852  1.00  0.00           C  
ATOM    205  N   ASN A  14       8.716  -2.457 -30.408  1.00  0.00           N  
ATOM    206  H   ASN A  14       9.532  -2.299 -29.834  1.00  0.00           H  
ATOM    207  CA  ASN A  14       7.528  -3.016 -29.763  1.00  0.00           C  
ATOM    208  HA  ASN A  14       7.107  -3.778 -30.419  1.00  0.00           H  
ATOM    209  C   ASN A  14       6.505  -1.883 -29.612  1.00  0.00           C  
ATOM    210  CB  ASN A  14       7.906  -3.664 -28.413  1.00  0.00           C  
ATOM    211  HB2 ASN A  14       8.834  -4.225 -28.529  1.00  0.00           H  
ATOM    212  HB3 ASN A  14       8.069  -2.891 -27.662  1.00  0.00           H  
ATOM    213  O   ASN A  14       6.904  -0.728 -29.497  1.00  0.00           O  
ATOM    214  CG  ASN A  14       6.862  -4.648 -27.896  1.00  0.00           C  
ATOM    215  ND2 ASN A  14       7.091  -5.223 -26.739  1.00  0.00           N  
ATOM    216 HD21 ASN A  14       6.596  -6.066 -26.481  1.00  0.00           H  
ATOM    217 HD22 ASN A  14       7.828  -4.892 -26.133  1.00  0.00           H  
ATOM    218  OD1 ASN A  14       5.853  -4.913 -28.536  1.00  0.00           O  
ATOM    219  N   ALA A  15       5.214  -2.181 -29.680  1.00  0.00           N  
ATOM    220  H   ALA A  15       4.940  -3.153 -29.716  1.00  0.00           H  
ATOM    221  CA  ALA A  15       4.173  -1.175 -29.520  1.00  0.00           C  
ATOM    222  HA  ALA A  15       4.537  -0.389 -28.858  1.00  0.00           H  
ATOM    223  C   ALA A  15       2.945  -1.807 -28.874  1.00  0.00           C  
ATOM    224  CB  ALA A  15       3.837  -0.539 -30.877  1.00  0.00           C  
ATOM    225  HB1 ALA A  15       4.730  -0.072 -31.292  1.00  0.00           H  
ATOM    226  HB2 ALA A  15       3.067   0.221 -30.743  1.00  0.00           H  
ATOM    227  HB3 ALA A  15       3.476  -1.303 -31.565  1.00  0.00           H  
ATOM    228  O   ALA A  15       2.449  -2.842 -29.325  1.00  0.00           O  
ATOM    229  N   ALA A  16       2.436  -1.160 -27.832  1.00  0.00           N  
ATOM    230  H   ALA A  16       2.887  -0.314 -27.515  1.00  0.00           H  
ATOM    231  CA  ALA A  16       1.179  -1.526 -27.205  1.00  0.00           C  
ATOM    232  HA  ALA A  16       0.964  -2.573 -27.417  1.00  0.00           H  
ATOM    233  C   ALA A  16       0.031  -0.682 -27.782  1.00  0.00           C  
ATOM    234  CB  ALA A  16       1.333  -1.397 -25.692  1.00  0.00           C  
ATOM    235  HB1 ALA A  16       0.387  -1.607 -25.195  1.00  0.00           H  
ATOM    236  HB2 ALA A  16       2.089  -2.095 -25.332  1.00  0.00           H  
ATOM    237  HB3 ALA A  16       1.652  -0.383 -25.451  1.00  0.00           H  
ATOM    238  O   ALA A  16       0.173   0.506 -28.066  1.00  0.00           O  
ATOM    239  N   ASN A  17      -1.135  -1.304 -27.956  1.00  0.00           N  
ATOM    240  H   ASN A  17      -1.199  -2.272 -27.676  1.00  0.00           H  
ATOM    241  CA  ASN A  17      -2.318  -0.652 -28.522  1.00  0.00           C  
ATOM    242  HA  ASN A  17      -1.999   0.163 -29.172  1.00  0.00           H  
ATOM    243  C   ASN A  17      -3.174  -0.006 -27.424  1.00  0.00           C  
ATOM    244  CB  ASN A  17      -3.098  -1.661 -29.382  1.00  0.00           C  
ATOM    245  HB2 ASN A  17      -4.069  -1.237 -29.637  1.00  0.00           H  
ATOM    246  HB3 ASN A  17      -3.265  -2.573 -28.810  1.00  0.00           H  
ATOM    247  O   ASN A  17      -4.290  -0.454 -27.149  1.00  0.00           O  
ATOM    248  CG  ASN A  17      -2.406  -1.981 -30.692  1.00  0.00           C  
ATOM    249  ND2 ASN A  17      -2.538  -3.192 -31.177  1.00  0.00           N  
ATOM    250 HD21 ASN A  17      -1.979  -3.377 -31.998  1.00  0.00           H  
ATOM    251 HD22 ASN A  17      -2.981  -3.918 -30.633  1.00  0.00           H  
ATOM    252  OD1 ASN A  17      -1.776  -1.156 -31.326  1.00  0.00           O  
ATOM    253  N   PHE A  18      -2.651   1.035 -26.781  1.00  0.00           N  
ATOM    254  H   PHE A  18      -1.717   1.338 -27.015  1.00  0.00           H  
ATOM    255  CA  PHE A  18      -3.385   1.759 -25.746  1.00  0.00           C  
ATOM    256  HA  PHE A  18      -3.850   1.026 -25.087  1.00  0.00           H  
ATOM    257  C   PHE A  18      -4.505   2.620 -26.340  1.00  0.00           C  
ATOM    258  CB  PHE A  18      -2.416   2.594 -24.906  1.00  0.00           C  
ATOM    259  HB2 PHE A  18      -2.974   3.086 -24.110  1.00  0.00           H  
ATOM    260  HB3 PHE A  18      -1.987   3.373 -25.537  1.00  0.00           H  
ATOM    261  O   PHE A  18      -4.328   3.301 -27.351  1.00  0.00           O  
ATOM    262  CG  PHE A  18      -1.294   1.793 -24.273  1.00  0.00           C  
ATOM    263  CD1 PHE A  18      -1.580   0.647 -23.502  1.00  0.00           C  
ATOM    264  HD1 PHE A  18      -2.598   0.309 -23.375  1.00  0.00           H  
ATOM    265  CD2 PHE A  18       0.038   2.224 -24.413  1.00  0.00           C  
ATOM    266  HD2 PHE A  18       0.275   3.107 -24.987  1.00  0.00           H  
ATOM    267  CE1 PHE A  18      -0.543  -0.044 -22.850  1.00  0.00           C  
ATOM    268  HE1 PHE A  18      -0.759  -0.895 -22.221  1.00  0.00           H  
ATOM    269  CE2 PHE A  18       1.071   1.542 -23.748  1.00  0.00           C  
ATOM    270  HE2 PHE A  18       2.085   1.908 -23.805  1.00  0.00           H  
ATOM    271  CZ  PHE A  18       0.780   0.417 -22.958  1.00  0.00           C  
ATOM    272  HZ  PHE A  18       1.574  -0.069 -22.410  1.00  0.00           H  
ATOM    273  N   HIS A  19      -5.679   2.618 -25.704  1.00  0.00           N  
ATOM    274  H   HIS A  19      -5.791   2.044 -24.880  1.00  0.00           H  
ATOM    275  CA  HIS A  19      -6.766   3.502 -26.121  1.00  0.00           C  
ATOM    276  HA  HIS A  19      -6.816   3.450 -27.208  1.00  0.00           H  
ATOM    277  C   HIS A  19      -6.462   4.962 -25.728  1.00  0.00           C  
ATOM    278  CB  HIS A  19      -8.114   2.999 -25.585  1.00  0.00           C  
ATOM    279  HB2 HIS A  19      -8.207   1.936 -25.807  1.00  0.00           H  
ATOM    280  HB3 HIS A  19      -8.920   3.508 -26.115  1.00  0.00           H  
ATOM    281  O   HIS A  19      -5.817   5.196 -24.697  1.00  0.00           O  
ATOM    282  CG  HIS A  19      -8.334   3.215 -24.112  1.00  0.00           C  
ATOM    283  CD2 HIS A  19      -8.297   2.257 -23.135  1.00  0.00           C  
ATOM    284  HD2 HIS A  19      -8.068   1.210 -23.271  1.00  0.00           H  
ATOM    285  ND1 HIS A  19      -8.692   4.401 -23.507  1.00  0.00           N  
ATOM    286  HD1 HIS A  19      -8.722   5.320 -23.925  1.00  0.00           H  
ATOM    287  CE1 HIS A  19      -8.871   4.161 -22.202  1.00  0.00           C  
ATOM    288  HE1 HIS A  19      -9.147   4.911 -21.476  1.00  0.00           H  
ATOM    289  NE2 HIS A  19      -8.653   2.865 -21.930  1.00  0.00           N  
ATOM    290  N   PRO A  20      -6.946   5.954 -26.497  1.00  0.00           N  
ATOM    291  CA  PRO A  20      -6.731   7.362 -26.183  1.00  0.00           C  
ATOM    292  HA  PRO A  20      -5.664   7.557 -26.070  1.00  0.00           H  
ATOM    293  C   PRO A  20      -7.443   7.772 -24.888  1.00  0.00           C  
ATOM    294  CB  PRO A  20      -7.262   8.132 -27.396  1.00  0.00           C  
ATOM    295  HB2 PRO A  20      -6.470   8.228 -28.139  1.00  0.00           H  
ATOM    296  HB3 PRO A  20      -7.652   9.114 -27.130  1.00  0.00           H  
ATOM    297  O   PRO A  20      -8.353   7.089 -24.409  1.00  0.00           O  
ATOM    298  CG  PRO A  20      -8.356   7.213 -27.934  1.00  0.00           C  
ATOM    299  HG2 PRO A  20      -9.266   7.342 -27.348  1.00  0.00           H  
ATOM    300  HG3 PRO A  20      -8.550   7.389 -28.993  1.00  0.00           H  
ATOM    301  CD  PRO A  20      -7.775   5.824 -27.688  1.00  0.00           C  
ATOM    302  HD2 PRO A  20      -8.584   5.106 -27.551  1.00  0.00           H  
ATOM    303  HD3 PRO A  20      -7.149   5.530 -28.530  1.00  0.00           H  
ATOM    304  N   ASN A  21      -7.037   8.917 -24.349  1.00  0.00           N  
ATOM    305  H   ASN A  21      -6.263   9.406 -24.775  1.00  0.00           H  
ATOM    306  CA  ASN A  21      -7.670   9.565 -23.207  1.00  0.00           C  
ATOM    307  HA  ASN A  21      -7.587   8.912 -22.338  1.00  0.00           H  
ATOM    308  C   ASN A  21      -9.159   9.845 -23.465  1.00  0.00           C  
ATOM    309  CB  ASN A  21      -6.840  10.820 -22.941  1.00  0.00           C  
ATOM    310  HB2 ASN A  21      -5.865  10.457 -22.614  1.00  0.00           H  
ATOM    311  HB3 ASN A  21      -6.714  11.398 -23.856  1.00  0.00           H  
ATOM    312  O   ASN A  21      -9.537  10.422 -24.487  1.00  0.00           O  
ATOM    313  CG  ASN A  21      -7.319  11.768 -21.866  1.00  0.00           C  
ATOM    314  ND2 ASN A  21      -6.430  12.609 -21.406  1.00  0.00           N  
ATOM    315 HD21 ASN A  21      -6.692  13.256 -20.676  1.00  0.00           H  
ATOM    316 HD22 ASN A  21      -5.495  12.559 -21.784  1.00  0.00           H  
ATOM    317  OD1 ASN A  21      -8.475  11.805 -21.477  1.00  0.00           O  
ATOM    318  N   ILE A  22     -10.002   9.428 -22.519  1.00  0.00           N  
ATOM    319  H   ILE A  22      -9.609   8.989 -21.699  1.00  0.00           H  
ATOM    320  CA  ILE A  22     -11.467   9.501 -22.616  1.00  0.00           C  
ATOM    321  HA  ILE A  22     -11.739   9.434 -23.670  1.00  0.00           H  
ATOM    322  C   ILE A  22     -12.052  10.831 -22.114  1.00  0.00           C  
ATOM    323  CB  ILE A  22     -12.103   8.292 -21.897  1.00  0.00           C  
ATOM    324  HB  ILE A  22     -13.182   8.354 -22.039  1.00  0.00           H  
ATOM    325  O   ILE A  22     -13.227  11.112 -22.344  1.00  0.00           O  
ATOM    326  CG1 ILE A  22     -11.824   8.311 -20.377  1.00  0.00           C  
ATOM    327 HG12 ILE A  22     -12.187   9.254 -19.968  1.00  0.00           H  
ATOM    328 HG13 ILE A  22     -10.751   8.249 -20.192  1.00  0.00           H  
ATOM    329  CG2 ILE A  22     -11.624   6.985 -22.557  1.00  0.00           C  
ATOM    330 HG21 ILE A  22     -12.202   6.144 -22.176  1.00  0.00           H  
ATOM    331 HG22 ILE A  22     -11.754   7.041 -23.638  1.00  0.00           H  
ATOM    332 HG23 ILE A  22     -10.571   6.811 -22.335  1.00  0.00           H  
ATOM    333  CD1 ILE A  22     -12.513   7.188 -19.595  1.00  0.00           C  
ATOM    334 HD11 ILE A  22     -12.358   7.346 -18.528  1.00  0.00           H  
ATOM    335 HD12 ILE A  22     -13.583   7.186 -19.803  1.00  0.00           H  
ATOM    336 HD13 ILE A  22     -12.080   6.224 -19.862  1.00  0.00           H  
ATOM    337  N   TRP A  23     -11.245  11.651 -21.440  1.00  0.00           N  
ATOM    338  H   TRP A  23     -10.290  11.353 -21.296  1.00  0.00           H  
ATOM    339  CA  TRP A  23     -11.632  12.921 -20.820  1.00  0.00           C  
ATOM    340  HA  TRP A  23     -12.705  12.910 -20.626  1.00  0.00           H  
ATOM    341  C   TRP A  23     -11.333  14.130 -21.706  1.00  0.00           C  
ATOM    342  CB  TRP A  23     -10.900  13.049 -19.479  1.00  0.00           C  
ATOM    343  HB2 TRP A  23      -9.834  13.185 -19.657  1.00  0.00           H  
ATOM    344  HB3 TRP A  23     -11.267  13.938 -18.966  1.00  0.00           H  
ATOM    345  O   TRP A  23     -11.970  15.178 -21.564  1.00  0.00           O  
ATOM    346  CG  TRP A  23     -11.094  11.872 -18.581  1.00  0.00           C  
ATOM    347  CD1 TRP A  23     -10.184  10.905 -18.327  1.00  0.00           C  
ATOM    348  HD1 TRP A  23      -9.178  10.863 -18.718  1.00  0.00           H  
ATOM    349  CD2 TRP A  23     -12.311  11.468 -17.891  1.00  0.00           C  
ATOM    350  CE2 TRP A  23     -12.059  10.237 -17.217  1.00  0.00           C  
ATOM    351  CE3 TRP A  23     -13.606  12.025 -17.778  1.00  0.00           C  
ATOM    352  HE3 TRP A  23     -13.824  12.961 -18.269  1.00  0.00           H  
ATOM    353  NE1 TRP A  23     -10.752   9.931 -17.534  1.00  0.00           N  
ATOM    354  HE1 TRP A  23     -10.276   9.060 -17.349  1.00  0.00           H  
ATOM    355  CH2 TRP A  23     -14.314  10.186 -16.338  1.00  0.00           C  
ATOM    356  HH2 TRP A  23     -15.077   9.728 -15.726  1.00  0.00           H  
ATOM    357  CZ2 TRP A  23     -13.046   9.591 -16.464  1.00  0.00           C  
ATOM    358  HZ2 TRP A  23     -12.810   8.663 -15.964  1.00  0.00           H  
ATOM    359  CZ3 TRP A  23     -14.592  11.397 -16.996  1.00  0.00           C  
ATOM    360  HZ3 TRP A  23     -15.565  11.848 -16.873  1.00  0.00           H  
ATOM    361  N   GLY A  24     -10.367  14.003 -22.621  1.00  0.00           N  
ATOM    362  H   GLY A  24      -9.839  13.141 -22.616  1.00  0.00           H  
ATOM    363  CA  GLY A  24      -9.917  15.090 -23.485  1.00  0.00           C  
ATOM    364  HA2 GLY A  24     -10.690  15.308 -24.222  1.00  0.00           H  
ATOM    365  HA3 GLY A  24      -9.012  14.782 -24.009  1.00  0.00           H  
ATOM    366  C   GLY A  24      -9.596  16.349 -22.675  1.00  0.00           C  
ATOM    367  O   GLY A  24      -8.773  16.332 -21.766  1.00  0.00           O  
ATOM    368  N   ASN A  25     -10.293  17.446 -22.974  1.00  0.00           N  
ATOM    369  H   ASN A  25     -11.001  17.372 -23.691  1.00  0.00           H  
ATOM    370  CA  ASN A  25     -10.083  18.736 -22.314  1.00  0.00           C  
ATOM    371  HA  ASN A  25      -9.065  18.765 -21.926  1.00  0.00           H  
ATOM    372  C   ASN A  25     -10.993  18.978 -21.096  1.00  0.00           C  
ATOM    373  CB  ASN A  25     -10.216  19.841 -23.378  1.00  0.00           C  
ATOM    374  HB2 ASN A  25     -10.221  20.819 -22.897  1.00  0.00           H  
ATOM    375  HB3 ASN A  25     -11.165  19.725 -23.901  1.00  0.00           H  
ATOM    376  O   ASN A  25     -10.962  20.080 -20.551  1.00  0.00           O  
ATOM    377  CG  ASN A  25      -9.078  19.832 -24.385  1.00  0.00           C  
ATOM    378  ND2 ASN A  25      -9.272  20.439 -25.530  1.00  0.00           N  
ATOM    379 HD21 ASN A  25      -8.501  20.383 -26.180  1.00  0.00           H  
ATOM    380 HD22 ASN A  25     -10.156  20.877 -25.744  1.00  0.00           H  
ATOM    381  OD1 ASN A  25      -8.000  19.313 -24.172  1.00  0.00           O  
ATOM    382  N   HIS A  26     -11.810  18.005 -20.673  1.00  0.00           N  
ATOM    383  H   HIS A  26     -11.756  17.094 -21.107  1.00  0.00           H  
ATOM    384  CA  HIS A  26     -12.838  18.212 -19.643  1.00  0.00           C  
ATOM    385  HA  HIS A  26     -13.563  18.932 -20.022  1.00  0.00           H  
ATOM    386  C   HIS A  26     -12.272  18.793 -18.339  1.00  0.00           C  
ATOM    387  CB  HIS A  26     -13.566  16.887 -19.376  1.00  0.00           C  
ATOM    388  HB2 HIS A  26     -12.857  16.152 -18.994  1.00  0.00           H  
ATOM    389  HB3 HIS A  26     -13.973  16.507 -20.313  1.00  0.00           H  
ATOM    390  O   HIS A  26     -12.789  19.788 -17.838  1.00  0.00           O  
ATOM    391  CG  HIS A  26     -14.702  17.027 -18.393  1.00  0.00           C  
ATOM    392  CD2 HIS A  26     -14.755  16.541 -17.112  1.00  0.00           C  
ATOM    393  HD2 HIS A  26     -13.986  15.971 -16.611  1.00  0.00           H  
ATOM    394  ND1 HIS A  26     -15.878  17.706 -18.617  1.00  0.00           N  
ATOM    395  HD1 HIS A  26     -16.110  18.235 -19.445  1.00  0.00           H  
ATOM    396  CE1 HIS A  26     -16.618  17.636 -17.499  1.00  0.00           C  
ATOM    397  HE1 HIS A  26     -17.579  18.109 -17.355  1.00  0.00           H  
ATOM    398  NE2 HIS A  26     -15.986  16.918 -16.565  1.00  0.00           N  
ATOM    399  N   PHE A  27     -11.167  18.232 -17.841  1.00  0.00           N  
ATOM    400  H   PHE A  27     -10.797  17.408 -18.292  1.00  0.00           H  
ATOM    401  CA  PHE A  27     -10.538  18.674 -16.595  1.00  0.00           C  
ATOM    402  HA  PHE A  27     -11.322  19.038 -15.930  1.00  0.00           H  
ATOM    403  C   PHE A  27      -9.573  19.860 -16.767  1.00  0.00           C  
ATOM    404  CB  PHE A  27      -9.890  17.469 -15.896  1.00  0.00           C  
ATOM    405  HB2 PHE A  27      -9.205  16.972 -16.583  1.00  0.00           H  
ATOM    406  HB3 PHE A  27      -9.299  17.825 -15.052  1.00  0.00           H  
ATOM    407  O   PHE A  27      -9.110  20.409 -15.773  1.00  0.00           O  
ATOM    408  CG  PHE A  27     -10.903  16.471 -15.362  1.00  0.00           C  
ATOM    409  CD1 PHE A  27     -11.626  16.765 -14.190  1.00  0.00           C  
ATOM    410  HD1 PHE A  27     -11.455  17.695 -13.668  1.00  0.00           H  
ATOM    411  CD2 PHE A  27     -11.142  15.259 -16.035  1.00  0.00           C  
ATOM    412  HD2 PHE A  27     -10.597  15.023 -16.937  1.00  0.00           H  
ATOM    413  CE1 PHE A  27     -12.574  15.854 -13.691  1.00  0.00           C  
ATOM    414  HE1 PHE A  27     -13.134  16.089 -12.798  1.00  0.00           H  
ATOM    415  CE2 PHE A  27     -12.074  14.339 -15.522  1.00  0.00           C  
ATOM    416  HE2 PHE A  27     -12.235  13.391 -16.014  1.00  0.00           H  
ATOM    417  CZ  PHE A  27     -12.790  14.633 -14.351  1.00  0.00           C  
ATOM    418  HZ  PHE A  27     -13.503  13.922 -13.960  1.00  0.00           H  
ATOM    419  N   LEU A  28      -9.294  20.347 -17.987  1.00  0.00           N  
ATOM    420  H   LEU A  28      -9.762  19.947 -18.788  1.00  0.00           H  
ATOM    421  CA  LEU A  28      -8.423  21.526 -18.168  1.00  0.00           C  
ATOM    422  HA  LEU A  28      -7.480  21.340 -17.655  1.00  0.00           H  
ATOM    423  C   LEU A  28      -9.007  22.797 -17.542  1.00  0.00           C  
ATOM    424  CB  LEU A  28      -8.168  21.802 -19.659  1.00  0.00           C  
ATOM    425  HB2 LEU A  28      -7.808  22.826 -19.762  1.00  0.00           H  
ATOM    426  HB3 LEU A  28      -9.115  21.745 -20.197  1.00  0.00           H  
ATOM    427  O   LEU A  28      -8.256  23.672 -17.099  1.00  0.00           O  
ATOM    428  CG  LEU A  28      -7.135  20.885 -20.324  1.00  0.00           C  
ATOM    429  HG  LEU A  28      -7.433  19.842 -20.215  1.00  0.00           H  
ATOM    430  CD1 LEU A  28      -7.064  21.242 -21.807  1.00  0.00           C  
ATOM    431 HD11 LEU A  28      -6.418  20.530 -22.320  1.00  0.00           H  
ATOM    432 HD12 LEU A  28      -6.694  22.258 -21.943  1.00  0.00           H  
ATOM    433 HD13 LEU A  28      -8.063  21.174 -22.237  1.00  0.00           H  
ATOM    434  CD2 LEU A  28      -5.731  21.103 -19.752  1.00  0.00           C  
ATOM    435 HD21 LEU A  28      -5.700  20.816 -18.701  1.00  0.00           H  
ATOM    436 HD22 LEU A  28      -5.431  22.147 -19.837  1.00  0.00           H  
ATOM    437 HD23 LEU A  28      -5.017  20.470 -20.279  1.00  0.00           H  
ATOM    438  N   THR A  29     -10.334  22.897 -17.509  1.00  0.00           N  
ATOM    439  H   THR A  29     -10.877  22.129 -17.876  1.00  0.00           H  
ATOM    440  CA  THR A  29     -11.068  23.978 -16.852  1.00  0.00           C  
ATOM    441  HA  THR A  29     -10.377  24.761 -16.543  1.00  0.00           H  
ATOM    442  C   THR A  29     -11.756  23.438 -15.611  1.00  0.00           C  
ATOM    443  CB  THR A  29     -12.103  24.613 -17.789  1.00  0.00           C  
ATOM    444  HB  THR A  29     -12.704  25.324 -17.222  1.00  0.00           H  
ATOM    445  O   THR A  29     -12.544  22.503 -15.701  1.00  0.00           O  
ATOM    446  CG2 THR A  29     -11.426  25.353 -18.944  1.00  0.00           C  
ATOM    447 HG21 THR A  29     -12.189  25.834 -19.557  1.00  0.00           H  
ATOM    448 HG22 THR A  29     -10.752  26.115 -18.552  1.00  0.00           H  
ATOM    449 HG23 THR A  29     -10.866  24.652 -19.562  1.00  0.00           H  
ATOM    450  OG1 THR A  29     -12.949  23.638 -18.353  1.00  0.00           O  
ATOM    451  HG1 THR A  29     -13.162  22.997 -17.671  1.00  0.00           H  
ATOM    452  N   CYS A  30     -11.487  24.043 -14.459  1.00  0.00           N  
ATOM    453  H   CYS A  30     -10.831  24.810 -14.437  1.00  0.00           H  
ATOM    454  CA  CYS A  30     -12.176  23.695 -13.227  1.00  0.00           C  
ATOM    455  HA  CYS A  30     -12.287  22.612 -13.183  1.00  0.00           H  
ATOM    456  C   CYS A  30     -13.557  24.382 -13.192  1.00  0.00           C  
ATOM    457  CB  CYS A  30     -11.292  24.120 -12.053  1.00  0.00           C  
ATOM    458  HB2 CYS A  30     -11.286  25.206 -11.968  1.00  0.00           H  
ATOM    459  HB3 CYS A  30     -10.274  23.758 -12.199  1.00  0.00           H  
ATOM    460  O   CYS A  30     -13.604  25.609 -13.311  1.00  0.00           O  
ATOM    461  SG  CYS A  30     -11.958  23.396 -10.540  1.00  0.00           S  
ATOM    462  HG  CYS A  30     -11.509  22.155 -10.748  1.00  0.00           H  
ATOM    463  N   PRO A  31     -14.670  23.651 -12.989  1.00  0.00           N  
ATOM    464  CA  PRO A  31     -15.987  24.260 -12.783  1.00  0.00           C  
ATOM    465  HA  PRO A  31     -16.205  24.933 -13.612  1.00  0.00           H  
ATOM    466  C   PRO A  31     -16.093  25.043 -11.464  1.00  0.00           C  
ATOM    467  CB  PRO A  31     -16.991  23.097 -12.787  1.00  0.00           C  
ATOM    468  HB2 PRO A  31     -17.883  23.341 -13.363  1.00  0.00           H  
ATOM    469  HB3 PRO A  31     -17.268  22.836 -11.765  1.00  0.00           H  
ATOM    470  O   PRO A  31     -17.060  25.776 -11.267  1.00  0.00           O  
ATOM    471  CG  PRO A  31     -16.232  21.923 -13.401  1.00  0.00           C  
ATOM    472  HG2 PRO A  31     -16.575  20.966 -13.007  1.00  0.00           H  
ATOM    473  HG3 PRO A  31     -16.332  21.950 -14.486  1.00  0.00           H  
ATOM    474  CD  PRO A  31     -14.784  22.202 -13.020  1.00  0.00           C  
ATOM    475  HD2 PRO A  31     -14.124  21.749 -13.760  1.00  0.00           H  
ATOM    476  HD3 PRO A  31     -14.577  21.797 -12.029  1.00  0.00           H  
ATOM    477  N   SER A  32     -15.134  24.859 -10.546  1.00  0.00           N  
ATOM    478  H   SER A  32     -14.367  24.246 -10.785  1.00  0.00           H  
ATOM    479  CA  SER A  32     -15.227  25.307  -9.157  1.00  0.00           C  
ATOM    480  HA  SER A  32     -16.076  24.794  -8.705  1.00  0.00           H  
ATOM    481  C   SER A  32     -15.458  26.813  -9.038  1.00  0.00           C  
ATOM    482  CB  SER A  32     -13.980  24.885  -8.366  1.00  0.00           C  
ATOM    483  HB2 SER A  32     -13.094  25.219  -8.907  1.00  0.00           H  
ATOM    484  HB3 SER A  32     -13.957  23.799  -8.278  1.00  0.00           H  
ATOM    485  O   SER A  32     -14.567  27.636  -9.259  1.00  0.00           O  
ATOM    486  OG  SER A  32     -13.929  25.472  -7.073  1.00  0.00           O  
ATOM    487  HG  SER A  32     -14.805  25.450  -6.681  1.00  0.00           H  
ATOM    488  N   GLN A  33     -16.657  27.148  -8.560  1.00  0.00           N  
ATOM    489  H   GLN A  33     -17.353  26.419  -8.498  1.00  0.00           H  
ATOM    490  CA  GLN A  33     -16.898  28.358  -7.791  1.00  0.00           C  
ATOM    491  HA  GLN A  33     -16.549  29.221  -8.358  1.00  0.00           H  
ATOM    492  C   GLN A  33     -16.085  28.252  -6.495  1.00  0.00           C  
ATOM    493  CB  GLN A  33     -18.405  28.508  -7.512  1.00  0.00           C  
ATOM    494  HB2 GLN A  33     -18.772  27.602  -7.031  1.00  0.00           H  
ATOM    495  HB3 GLN A  33     -18.558  29.345  -6.830  1.00  0.00           H  
ATOM    496  O   GLN A  33     -16.038  27.195  -5.859  1.00  0.00           O  
ATOM    497  CG  GLN A  33     -19.203  28.766  -8.804  1.00  0.00           C  
ATOM    498  HG2 GLN A  33     -19.012  27.965  -9.519  1.00  0.00           H  
ATOM    499  HG3 GLN A  33     -18.867  29.703  -9.249  1.00  0.00           H  
ATOM    500  CD  GLN A  33     -20.714  28.841  -8.593  1.00  0.00           C  
ATOM    501  NE2 GLN A  33     -21.473  29.162  -9.617  1.00  0.00           N  
ATOM    502 HE21 GLN A  33     -21.076  29.300 -10.535  1.00  0.00           H  
ATOM    503 HE22 GLN A  33     -22.465  29.152  -9.424  1.00  0.00           H  
ATOM    504  OE1 GLN A  33     -21.252  28.610  -7.528  1.00  0.00           O  
ATOM    505  N   THR A  34     -15.398  29.329  -6.115  1.00  0.00           N  
ATOM    506  H   THR A  34     -15.403  30.146  -6.709  1.00  0.00           H  
ATOM    507  CA  THR A  34     -14.818  29.457  -4.775  1.00  0.00           C  
ATOM    508  HA  THR A  34     -13.990  28.757  -4.667  1.00  0.00           H  
ATOM    509  C   THR A  34     -15.903  29.130  -3.755  1.00  0.00           C  
ATOM    510  CB  THR A  34     -14.314  30.890  -4.555  1.00  0.00           C  
ATOM    511  HB  THR A  34     -15.148  31.588  -4.632  1.00  0.00           H  
ATOM    512  O   THR A  34     -16.958  29.758  -3.802  1.00  0.00           O  
ATOM    513  CG2 THR A  34     -13.611  31.090  -3.213  1.00  0.00           C  
ATOM    514 HG21 THR A  34     -14.318  30.934  -2.398  1.00  0.00           H  
ATOM    515 HG22 THR A  34     -12.784  30.387  -3.113  1.00  0.00           H  
ATOM    516 HG23 THR A  34     -13.232  32.110  -3.143  1.00  0.00           H  
ATOM    517  OG1 THR A  34     -13.366  31.200  -5.553  1.00  0.00           O  
ATOM    518  HG1 THR A  34     -13.195  32.143  -5.500  1.00  0.00           H  
ATOM    519  N   ILE A  35     -15.650  28.157  -2.870  1.00  0.00           N  
ATOM    520  H   ILE A  35     -14.798  27.622  -2.954  1.00  0.00           H  
ATOM    521  CA  ILE A  35     -16.569  27.814  -1.778  1.00  0.00           C  
ATOM    522  HA  ILE A  35     -17.496  27.421  -2.196  1.00  0.00           H  
ATOM    523  C   ILE A  35     -16.868  29.106  -1.024  1.00  0.00           C  
ATOM    524  CB  ILE A  35     -15.957  26.764  -0.826  1.00  0.00           C  
ATOM    525  HB  ILE A  35     -15.047  27.181  -0.395  1.00  0.00           H  
ATOM    526  O   ILE A  35     -15.951  29.721  -0.470  1.00  0.00           O  
ATOM    527  CG1 ILE A  35     -15.601  25.458  -1.571  1.00  0.00           C  
ATOM    528 HG12 ILE A  35     -15.113  25.676  -2.521  1.00  0.00           H  
ATOM    529 HG13 ILE A  35     -16.509  24.895  -1.787  1.00  0.00           H  
ATOM    530  CG2 ILE A  35     -16.943  26.447   0.314  1.00  0.00           C  
ATOM    531 HG21 ILE A  35     -17.303  27.355   0.796  1.00  0.00           H  
ATOM    532 HG22 ILE A  35     -17.803  25.917  -0.096  1.00  0.00           H  
ATOM    533 HG23 ILE A  35     -16.473  25.828   1.078  1.00  0.00           H  
ATOM    534  CD1 ILE A  35     -14.641  24.584  -0.765  1.00  0.00           C  
ATOM    535 HD11 ILE A  35     -14.489  23.639  -1.287  1.00  0.00           H  
ATOM    536 HD12 ILE A  35     -15.045  24.394   0.230  1.00  0.00           H  
ATOM    537 HD13 ILE A  35     -13.680  25.088  -0.663  1.00  0.00           H  
ATOM    538  N   ASP A  36     -18.125  29.534  -1.063  1.00  0.00           N  
ATOM    539  H   ASP A  36     -18.834  28.979  -1.520  1.00  0.00           H  
ATOM    540  CA  ASP A  36     -18.532  30.811  -0.506  1.00  0.00           C  
ATOM    541  HA  ASP A  36     -17.858  31.574  -0.894  1.00  0.00           H  
ATOM    542  C   ASP A  36     -18.398  30.806   1.027  1.00  0.00           C  
ATOM    543  CB  ASP A  36     -19.943  31.153  -0.998  1.00  0.00           C  
ATOM    544  HB2 ASP A  36     -20.188  32.174  -0.705  1.00  0.00           H  
ATOM    545  HB3 ASP A  36     -19.979  31.093  -2.086  1.00  0.00           H  
ATOM    546  O   ASP A  36     -18.304  29.765   1.687  1.00  0.00           O  
ATOM    547  CG  ASP A  36     -20.947  30.193  -0.383  1.00  0.00           C  
ATOM    548  OD1 ASP A  36     -21.265  30.428   0.797  1.00  0.00           O  
ATOM    549  OD2 ASP A  36     -21.279  29.174  -1.016  1.00  0.00           O  
ATOM    550  N   SER A  37     -18.356  32.000   1.615  1.00  0.00           N  
ATOM    551  H   SER A  37     -18.499  32.833   1.062  1.00  0.00           H  
ATOM    552  CA  SER A  37     -18.155  32.143   3.056  1.00  0.00           C  
ATOM    553  HA  SER A  37     -17.237  31.624   3.333  1.00  0.00           H  
ATOM    554  C   SER A  37     -19.290  31.539   3.886  1.00  0.00           C  
ATOM    555  CB  SER A  37     -18.002  33.623   3.403  1.00  0.00           C  
ATOM    556  HB2 SER A  37     -17.130  34.025   2.888  1.00  0.00           H  
ATOM    557  HB3 SER A  37     -17.848  33.729   4.477  1.00  0.00           H  
ATOM    558  O   SER A  37     -19.048  31.145   5.024  1.00  0.00           O  
ATOM    559  OG  SER A  37     -19.156  34.342   3.002  1.00  0.00           O  
ATOM    560  HG  SER A  37     -19.933  33.883   3.328  1.00  0.00           H  
ATOM    561  N   TRP A  38     -20.513  31.478   3.346  1.00  0.00           N  
ATOM    562  H   TRP A  38     -20.609  31.583   2.346  1.00  0.00           H  
ATOM    563  CA  TRP A  38     -21.660  30.887   4.034  1.00  0.00           C  
ATOM    564  HA  TRP A  38     -21.689  31.245   5.063  1.00  0.00           H  
ATOM    565  C   TRP A  38     -21.507  29.365   4.112  1.00  0.00           C  
ATOM    566  CB  TRP A  38     -22.965  31.327   3.352  1.00  0.00           C  
ATOM    567  HB2 TRP A  38     -22.953  31.078   2.291  1.00  0.00           H  
ATOM    568  HB3 TRP A  38     -23.052  32.411   3.428  1.00  0.00           H  
ATOM    569  O   TRP A  38     -21.599  28.810   5.203  1.00  0.00           O  
ATOM    570  CG  TRP A  38     -24.198  30.709   3.917  1.00  0.00           C  
ATOM    571  CD1 TRP A  38     -24.957  31.234   4.903  1.00  0.00           C  
ATOM    572  HD1 TRP A  38     -24.765  32.174   5.400  1.00  0.00           H  
ATOM    573  CD2 TRP A  38     -24.805  29.423   3.576  1.00  0.00           C  
ATOM    574  CE2 TRP A  38     -25.934  29.229   4.425  1.00  0.00           C  
ATOM    575  CE3 TRP A  38     -24.511  28.393   2.654  1.00  0.00           C  
ATOM    576  HE3 TRP A  38     -23.677  28.503   1.976  1.00  0.00           H  
ATOM    577  NE1 TRP A  38     -25.986  30.365   5.202  1.00  0.00           N  
ATOM    578  HE1 TRP A  38     -26.652  30.510   5.948  1.00  0.00           H  
ATOM    579  CH2 TRP A  38     -26.395  27.061   3.462  1.00  0.00           C  
ATOM    580  HH2 TRP A  38     -26.988  26.159   3.415  1.00  0.00           H  
ATOM    581  CZ2 TRP A  38     -26.724  28.073   4.379  1.00  0.00           C  
ATOM    582  HZ2 TRP A  38     -27.566  27.949   5.044  1.00  0.00           H  
ATOM    583  CZ3 TRP A  38     -25.293  27.223   2.603  1.00  0.00           C  
ATOM    584  HZ3 TRP A  38     -25.049  26.446   1.894  1.00  0.00           H  
ATOM    585  N   THR A  39     -21.131  28.711   3.012  1.00  0.00           N  
ATOM    586  H   THR A  39     -21.125  29.226   2.143  1.00  0.00           H  
ATOM    587  CA  THR A  39     -20.846  27.270   2.961  1.00  0.00           C  
ATOM    588  HA  THR A  39     -21.748  26.722   3.234  1.00  0.00           H  
ATOM    589  C   THR A  39     -19.743  26.877   3.950  1.00  0.00           C  
ATOM    590  CB  THR A  39     -20.456  26.868   1.528  1.00  0.00           C  
ATOM    591  HB  THR A  39     -19.635  27.492   1.173  1.00  0.00           H  
ATOM    592  O   THR A  39     -19.878  25.903   4.692  1.00  0.00           O  
ATOM    593  CG2 THR A  39     -20.043  25.399   1.444  1.00  0.00           C  
ATOM    594 HG21 THR A  39     -20.021  25.078   0.402  1.00  0.00           H  
ATOM    595 HG22 THR A  39     -20.765  24.795   1.993  1.00  0.00           H  
ATOM    596 HG23 THR A  39     -19.057  25.256   1.886  1.00  0.00           H  
ATOM    597  OG1 THR A  39     -21.556  27.025   0.665  1.00  0.00           O  
ATOM    598  HG1 THR A  39     -21.459  27.819   0.134  1.00  0.00           H  
ATOM    599  N   GLN A  40     -18.662  27.662   4.025  1.00  0.00           N  
ATOM    600  H   GLN A  40     -18.602  28.447   3.393  1.00  0.00           H  
ATOM    601  CA  GLN A  40     -17.582  27.418   4.990  1.00  0.00           C  
ATOM    602  HA  GLN A  40     -17.224  26.394   4.877  1.00  0.00           H  
ATOM    603  C   GLN A  40     -18.036  27.587   6.443  1.00  0.00           C  
ATOM    604  CB  GLN A  40     -16.421  28.388   4.750  1.00  0.00           C  
ATOM    605  HB2 GLN A  40     -16.793  29.412   4.785  1.00  0.00           H  
ATOM    606  HB3 GLN A  40     -15.694  28.259   5.552  1.00  0.00           H  
ATOM    607  O   GLN A  40     -17.592  26.848   7.321  1.00  0.00           O  
ATOM    608  CG  GLN A  40     -15.709  28.157   3.416  1.00  0.00           C  
ATOM    609  HG2 GLN A  40     -15.328  27.137   3.372  1.00  0.00           H  
ATOM    610  HG3 GLN A  40     -16.420  28.296   2.601  1.00  0.00           H  
ATOM    611  CD  GLN A  40     -14.553  29.125   3.204  1.00  0.00           C  
ATOM    612  NE2 GLN A  40     -14.042  29.223   1.999  1.00  0.00           N  
ATOM    613 HE21 GLN A  40     -14.577  28.882   1.214  1.00  0.00           H  
ATOM    614 HE22 GLN A  40     -13.324  29.925   1.883  1.00  0.00           H  
ATOM    615  OE1 GLN A  40     -14.087  29.815   4.099  1.00  0.00           O  
ATOM    616  N   GLN A  41     -18.884  28.579   6.713  1.00  0.00           N  
ATOM    617  H   GLN A  41     -19.222  29.160   5.959  1.00  0.00           H  
ATOM    618  CA  GLN A  41     -19.413  28.817   8.051  1.00  0.00           C  
ATOM    619  HA  GLN A  41     -18.581  28.806   8.755  1.00  0.00           H  
ATOM    620  C   GLN A  41     -20.370  27.694   8.470  1.00  0.00           C  
ATOM    621  CB  GLN A  41     -20.062  30.209   8.080  1.00  0.00           C  
ATOM    622  HB2 GLN A  41     -20.867  30.251   7.346  1.00  0.00           H  
ATOM    623  HB3 GLN A  41     -19.315  30.954   7.807  1.00  0.00           H  
ATOM    624  O   GLN A  41     -20.235  27.159   9.569  1.00  0.00           O  
ATOM    625  CG  GLN A  41     -20.638  30.572   9.451  1.00  0.00           C  
ATOM    626  HG2 GLN A  41     -21.038  31.585   9.413  1.00  0.00           H  
ATOM    627  HG3 GLN A  41     -21.470  29.903   9.668  1.00  0.00           H  
ATOM    628  CD  GLN A  41     -19.623  30.501  10.588  1.00  0.00           C  
ATOM    629  NE2 GLN A  41     -20.087  30.179  11.773  1.00  0.00           N  
ATOM    630 HE21 GLN A  41     -19.440  30.049  12.537  1.00  0.00           H  
ATOM    631 HE22 GLN A  41     -21.060  29.918  11.847  1.00  0.00           H  
ATOM    632  OE1 GLN A  41     -18.425  30.732  10.435  1.00  0.00           O  
ATOM    633  N   HIS A  42     -21.253  27.271   7.568  1.00  0.00           N  
ATOM    634  H   HIS A  42     -21.326  27.763   6.689  1.00  0.00           H  
ATOM    635  CA  HIS A  42     -22.181  26.173   7.803  1.00  0.00           C  
ATOM    636  HA  HIS A  42     -22.757  26.401   8.700  1.00  0.00           H  
ATOM    637  C   HIS A  42     -21.453  24.838   8.046  1.00  0.00           C  
ATOM    638  CB  HIS A  42     -23.140  26.092   6.610  1.00  0.00           C  
ATOM    639  HB2 HIS A  42     -23.576  27.074   6.430  1.00  0.00           H  
ATOM    640  HB3 HIS A  42     -22.593  25.793   5.716  1.00  0.00           H  
ATOM    641  O   HIS A  42     -21.785  24.111   8.981  1.00  0.00           O  
ATOM    642  CG  HIS A  42     -24.264  25.127   6.856  1.00  0.00           C  
ATOM    643  CD2 HIS A  42     -24.713  24.154   6.007  1.00  0.00           C  
ATOM    644  HD2 HIS A  42     -24.340  23.955   5.013  1.00  0.00           H  
ATOM    645  ND1 HIS A  42     -25.042  25.072   7.991  1.00  0.00           N  
ATOM    646  HD1 HIS A  42     -24.952  25.655   8.811  1.00  0.00           H  
ATOM    647  CE1 HIS A  42     -25.930  24.078   7.832  1.00  0.00           C  
ATOM    648  HE1 HIS A  42     -26.668  23.784   8.563  1.00  0.00           H  
ATOM    649  NE2 HIS A  42     -25.766  23.488   6.638  1.00  0.00           N  
ATOM    650  N   HIS A  43     -20.387  24.551   7.284  1.00  0.00           N  
ATOM    651  H   HIS A  43     -20.189  25.149   6.494  1.00  0.00           H  
ATOM    652  CA  HIS A  43     -19.517  23.389   7.524  1.00  0.00           C  
ATOM    653  HA  HIS A  43     -20.110  22.476   7.460  1.00  0.00           H  
ATOM    654  C   HIS A  43     -18.913  23.395   8.931  1.00  0.00           C  
ATOM    655  CB  HIS A  43     -18.413  23.339   6.458  1.00  0.00           C  
ATOM    656  HB2 HIS A  43     -18.874  23.209   5.479  1.00  0.00           H  
ATOM    657  HB3 HIS A  43     -17.879  24.289   6.450  1.00  0.00           H  
ATOM    658  O   HIS A  43     -18.936  22.369   9.609  1.00  0.00           O  
ATOM    659  CG  HIS A  43     -17.402  22.235   6.673  1.00  0.00           C  
ATOM    660  CD2 HIS A  43     -17.461  20.982   6.136  1.00  0.00           C  
ATOM    661  HD2 HIS A  43     -18.238  20.588   5.497  1.00  0.00           H  
ATOM    662  ND1 HIS A  43     -16.223  22.354   7.419  1.00  0.00           N  
ATOM    663  CE1 HIS A  43     -15.604  21.167   7.299  1.00  0.00           C  
ATOM    664  HE1 HIS A  43     -14.641  20.919   7.720  1.00  0.00           H  
ATOM    665  NE2 HIS A  43     -16.313  20.331   6.528  1.00  0.00           N  
ATOM    666  HE2 HIS A  43     -15.988  19.428   6.216  1.00  0.00           H  
ATOM    667  N   LYS A  44     -18.430  24.550   9.406  1.00  0.00           N  
ATOM    668  H   LYS A  44     -18.471  25.361   8.806  1.00  0.00           H  
ATOM    669  CA  LYS A  44     -17.887  24.684  10.768  1.00  0.00           C  
ATOM    670  HA  LYS A  44     -17.124  23.921  10.918  1.00  0.00           H  
ATOM    671  C   LYS A  44     -18.947  24.435  11.837  1.00  0.00           C  
ATOM    672  CB  LYS A  44     -17.269  26.071  10.969  1.00  0.00           C  
ATOM    673  HB2 LYS A  44     -17.986  26.833  10.663  1.00  0.00           H  
ATOM    674  HB3 LYS A  44     -17.061  26.214  12.030  1.00  0.00           H  
ATOM    675  O   LYS A  44     -18.656  23.752  12.812  1.00  0.00           O  
ATOM    676  CG  LYS A  44     -15.960  26.247  10.195  1.00  0.00           C  
ATOM    677  HG2 LYS A  44     -15.193  25.605  10.628  1.00  0.00           H  
ATOM    678  HG3 LYS A  44     -16.098  25.968   9.150  1.00  0.00           H  
ATOM    679  CD  LYS A  44     -15.523  27.711  10.283  1.00  0.00           C  
ATOM    680  HD2 LYS A  44     -16.331  28.339   9.907  1.00  0.00           H  
ATOM    681  HD3 LYS A  44     -15.326  27.969  11.323  1.00  0.00           H  
ATOM    682  CE  LYS A  44     -14.274  27.934   9.434  1.00  0.00           C  
ATOM    683  HE2 LYS A  44     -14.490  27.591   8.422  1.00  0.00           H  
ATOM    684  HE3 LYS A  44     -13.460  27.328   9.832  1.00  0.00           H  
ATOM    685  NZ  LYS A  44     -13.909  29.369   9.418  1.00  0.00           N  
ATOM    686  HZ1 LYS A  44     -13.117  29.529   8.812  1.00  0.00           H  
ATOM    687  HZ2 LYS A  44     -13.703  29.694  10.352  1.00  0.00           H  
ATOM    688  HZ3 LYS A  44     -14.691  29.902   9.065  1.00  0.00           H  
ATOM    689  N   GLU A  45     -20.153  24.965  11.662  1.00  0.00           N  
ATOM    690  H   GLU A  45     -20.320  25.524  10.838  1.00  0.00           H  
ATOM    691  CA  GLU A  45     -21.262  24.775  12.607  1.00  0.00           C  
ATOM    692  HA  GLU A  45     -20.953  25.100  13.601  1.00  0.00           H  
ATOM    693  C   GLU A  45     -21.642  23.297  12.730  1.00  0.00           C  
ATOM    694  CB  GLU A  45     -22.460  25.629  12.167  1.00  0.00           C  
ATOM    695  HB2 GLU A  45     -23.347  25.326  12.724  1.00  0.00           H  
ATOM    696  HB3 GLU A  45     -22.642  25.468  11.104  1.00  0.00           H  
ATOM    697  O   GLU A  45     -21.628  22.749  13.833  1.00  0.00           O  
ATOM    698  CG  GLU A  45     -22.189  27.116  12.438  1.00  0.00           C  
ATOM    699  HG2 GLU A  45     -21.176  27.362  12.121  1.00  0.00           H  
ATOM    700  HG3 GLU A  45     -22.235  27.284  13.514  1.00  0.00           H  
ATOM    701  CD  GLU A  45     -23.154  28.076  11.733  1.00  0.00           C  
ATOM    702  OE1 GLU A  45     -22.843  29.293  11.799  1.00  0.00           O  
ATOM    703  OE2 GLU A  45     -24.149  27.620  11.126  1.00  0.00           O  
ATOM    704  N   LEU A  46     -21.862  22.626  11.596  1.00  0.00           N  
ATOM    705  H   LEU A  46     -21.852  23.140  10.727  1.00  0.00           H  
ATOM    706  CA  LEU A  46     -22.157  21.194  11.551  1.00  0.00           C  
ATOM    707  HA  LEU A  46     -23.047  20.992  12.146  1.00  0.00           H  
ATOM    708  C   LEU A  46     -21.020  20.351  12.149  1.00  0.00           C  
ATOM    709  CB  LEU A  46     -22.410  20.795  10.090  1.00  0.00           C  
ATOM    710  HB2 LEU A  46     -22.423  19.706  10.039  1.00  0.00           H  
ATOM    711  HB3 LEU A  46     -21.575  21.151   9.486  1.00  0.00           H  
ATOM    712  O   LEU A  46     -21.275  19.417  12.910  1.00  0.00           O  
ATOM    713  CG  LEU A  46     -23.723  21.311   9.477  1.00  0.00           C  
ATOM    714  HG  LEU A  46     -23.783  22.395   9.574  1.00  0.00           H  
ATOM    715  CD1 LEU A  46     -23.743  20.943   7.995  1.00  0.00           C  
ATOM    716 HD11 LEU A  46     -24.669  21.296   7.541  1.00  0.00           H  
ATOM    717 HD12 LEU A  46     -23.693  19.860   7.878  1.00  0.00           H  
ATOM    718 HD13 LEU A  46     -22.905  21.418   7.484  1.00  0.00           H  
ATOM    719  CD2 LEU A  46     -24.955  20.681  10.128  1.00  0.00           C  
ATOM    720 HD21 LEU A  46     -24.900  19.594  10.062  1.00  0.00           H  
ATOM    721 HD22 LEU A  46     -25.854  21.027   9.619  1.00  0.00           H  
ATOM    722 HD23 LEU A  46     -25.025  20.982  11.174  1.00  0.00           H  
ATOM    723  N   LYS A  47     -19.757  20.707  11.875  1.00  0.00           N  
ATOM    724  H   LYS A  47     -19.612  21.453  11.210  1.00  0.00           H  
ATOM    725  CA  LYS A  47     -18.586  20.043  12.466  1.00  0.00           C  
ATOM    726  HA  LYS A  47     -18.613  18.991  12.183  1.00  0.00           H  
ATOM    727  C   LYS A  47     -18.605  20.105  13.994  1.00  0.00           C  
ATOM    728  CB  LYS A  47     -17.305  20.685  11.914  1.00  0.00           C  
ATOM    729  HB2 LYS A  47     -17.237  21.714  12.267  1.00  0.00           H  
ATOM    730  HB3 LYS A  47     -17.351  20.703  10.825  1.00  0.00           H  
ATOM    731  O   LYS A  47     -18.318  19.102  14.646  1.00  0.00           O  
ATOM    732  CG  LYS A  47     -16.041  19.926  12.336  1.00  0.00           C  
ATOM    733  HG2 LYS A  47     -16.071  18.920  11.917  1.00  0.00           H  
ATOM    734  HG3 LYS A  47     -15.986  19.857  13.422  1.00  0.00           H  
ATOM    735  CD  LYS A  47     -14.799  20.665  11.830  1.00  0.00           C  
ATOM    736  HD2 LYS A  47     -14.718  21.619  12.351  1.00  0.00           H  
ATOM    737  HD3 LYS A  47     -14.898  20.846  10.760  1.00  0.00           H  
ATOM    738  CE  LYS A  47     -13.562  19.804  12.086  1.00  0.00           C  
ATOM    739  HE2 LYS A  47     -13.635  18.937  11.429  1.00  0.00           H  
ATOM    740  HE3 LYS A  47     -13.570  19.428  13.109  1.00  0.00           H  
ATOM    741  NZ  LYS A  47     -12.303  20.529  11.807  1.00  0.00           N  
ATOM    742  HZ1 LYS A  47     -12.266  20.765  10.826  1.00  0.00           H  
ATOM    743  HZ2 LYS A  47     -12.249  21.374  12.357  1.00  0.00           H  
ATOM    744  HZ3 LYS A  47     -11.514  19.939  12.030  1.00  0.00           H  
ATOM    745  N   GLU A  48     -18.924  21.263  14.576  1.00  0.00           N  
ATOM    746  H   GLU A  48     -19.160  22.048  13.987  1.00  0.00           H  
ATOM    747  CA  GLU A  48     -19.019  21.412  16.034  1.00  0.00           C  
ATOM    748  HA  GLU A  48     -18.120  20.997  16.491  1.00  0.00           H  
ATOM    749  C   GLU A  48     -20.194  20.626  16.627  1.00  0.00           C  
ATOM    750  CB  GLU A  48     -19.143  22.893  16.443  1.00  0.00           C  
ATOM    751  HB2 GLU A  48     -19.993  23.341  15.927  1.00  0.00           H  
ATOM    752  HB3 GLU A  48     -19.361  22.931  17.510  1.00  0.00           H  
ATOM    753  O   GLU A  48     -20.075  20.078  17.725  1.00  0.00           O  
ATOM    754  CG  GLU A  48     -17.901  23.765  16.196  1.00  0.00           C  
ATOM    755  HG2 GLU A  48     -18.060  24.735  16.668  1.00  0.00           H  
ATOM    756  HG3 GLU A  48     -17.791  23.938  15.125  1.00  0.00           H  
ATOM    757  CD  GLU A  48     -16.611  23.148  16.738  1.00  0.00           C  
ATOM    758  OE1 GLU A  48     -15.604  23.130  15.986  1.00  0.00           O  
ATOM    759  OE2 GLU A  48     -16.628  22.582  17.859  1.00  0.00           O  
ATOM    760  N   GLU A  49     -21.325  20.535  15.926  1.00  0.00           N  
ATOM    761  H   GLU A  49     -21.400  21.027  15.047  1.00  0.00           H  
ATOM    762  CA  GLU A  49     -22.454  19.705  16.358  1.00  0.00           C  
ATOM    763  HA  GLU A  49     -22.714  19.964  17.385  1.00  0.00           H  
ATOM    764  C   GLU A  49     -22.096  18.219  16.369  1.00  0.00           C  
ATOM    765  CB  GLU A  49     -23.688  19.950  15.486  1.00  0.00           C  
ATOM    766  HB2 GLU A  49     -23.433  19.833  14.433  1.00  0.00           H  
ATOM    767  HB3 GLU A  49     -24.436  19.204  15.757  1.00  0.00           H  
ATOM    768  O   GLU A  49     -22.282  17.556  17.391  1.00  0.00           O  
ATOM    769  CG  GLU A  49     -24.285  21.340  15.730  1.00  0.00           C  
ATOM    770  HG2 GLU A  49     -23.563  22.103  15.440  1.00  0.00           H  
ATOM    771  HG3 GLU A  49     -24.463  21.452  16.800  1.00  0.00           H  
ATOM    772  CD  GLU A  49     -25.605  21.577  14.983  1.00  0.00           C  
ATOM    773  OE1 GLU A  49     -26.140  22.692  15.169  1.00  0.00           O  
ATOM    774  OE2 GLU A  49     -26.106  20.643  14.313  1.00  0.00           O  
ATOM    775  N   VAL A  50     -21.494  17.713  15.289  1.00  0.00           N  
ATOM    776  H   VAL A  50     -21.389  18.304  14.476  1.00  0.00           H  
ATOM    777  CA  VAL A  50     -21.030  16.320  15.219  1.00  0.00           C  
ATOM    778  HA  VAL A  50     -21.873  15.666  15.438  1.00  0.00           H  
ATOM    779  C   VAL A  50     -19.966  16.050  16.286  1.00  0.00           C  
ATOM    780  CB  VAL A  50     -20.524  15.971  13.807  1.00  0.00           C  
ATOM    781  HB  VAL A  50     -19.749  16.681  13.519  1.00  0.00           H  
ATOM    782  O   VAL A  50     -20.034  15.025  16.961  1.00  0.00           O  
ATOM    783  CG1 VAL A  50     -19.950  14.549  13.743  1.00  0.00           C  
ATOM    784 HG11 VAL A  50     -19.064  14.461  14.372  1.00  0.00           H  
ATOM    785 HG12 VAL A  50     -19.658  14.315  12.719  1.00  0.00           H  
ATOM    786 HG13 VAL A  50     -20.696  13.828  14.077  1.00  0.00           H  
ATOM    787  CG2 VAL A  50     -21.664  16.040  12.781  1.00  0.00           C  
ATOM    788 HG21 VAL A  50     -22.448  15.328  13.041  1.00  0.00           H  
ATOM    789 HG22 VAL A  50     -21.285  15.807  11.786  1.00  0.00           H  
ATOM    790 HG23 VAL A  50     -22.097  17.039  12.753  1.00  0.00           H  
ATOM    791  N   ARG A  51     -19.042  16.985  16.552  1.00  0.00           N  
ATOM    792  H   ARG A  51     -19.005  17.804  15.961  1.00  0.00           H  
ATOM    793  CA  ARG A  51     -18.081  16.841  17.661  1.00  0.00           C  
ATOM    794  HA  ARG A  51     -17.495  15.938  17.488  1.00  0.00           H  
ATOM    795  C   ARG A  51     -18.775  16.657  19.011  1.00  0.00           C  
ATOM    796  CB  ARG A  51     -17.126  18.038  17.705  1.00  0.00           C  
ATOM    797  HB2 ARG A  51     -17.683  18.959  17.879  1.00  0.00           H  
ATOM    798  HB3 ARG A  51     -16.624  18.108  16.740  1.00  0.00           H  
ATOM    799  O   ARG A  51     -18.376  15.798  19.793  1.00  0.00           O  
ATOM    800  CG  ARG A  51     -16.081  17.855  18.822  1.00  0.00           C  
ATOM    801  HG2 ARG A  51     -16.576  17.872  19.793  1.00  0.00           H  
ATOM    802  HG3 ARG A  51     -15.602  16.883  18.705  1.00  0.00           H  
ATOM    803  CD  ARG A  51     -15.009  18.944  18.842  1.00  0.00           C  
ATOM    804  HD2 ARG A  51     -15.474  19.921  18.972  1.00  0.00           H  
ATOM    805  HD3 ARG A  51     -14.362  18.762  19.700  1.00  0.00           H  
ATOM    806  NE  ARG A  51     -14.186  18.881  17.629  1.00  0.00           N  
ATOM    807  HE  ARG A  51     -13.517  18.124  17.630  1.00  0.00           H  
ATOM    808  NH1 ARG A  51     -15.230  20.576  16.515  1.00  0.00           N  
ATOM    809 HH11 ARG A  51     -15.706  20.857  17.361  1.00  0.00           H  
ATOM    810 HH12 ARG A  51     -15.164  21.372  15.897  1.00  0.00           H  
ATOM    811  NH2 ARG A  51     -13.706  19.394  15.458  1.00  0.00           N  
ATOM    812 HH21 ARG A  51     -13.154  18.549  15.415  1.00  0.00           H  
ATOM    813 HH22 ARG A  51     -14.099  19.846  14.645  1.00  0.00           H  
ATOM    814  CZ  ARG A  51     -14.358  19.620  16.554  1.00  0.00           C  
ATOM    815  N   LYS A  52     -19.829  17.428  19.297  1.00  0.00           N  
ATOM    816  H   LYS A  52     -20.121  18.104  18.606  1.00  0.00           H  
ATOM    817  CA  LYS A  52     -20.605  17.265  20.541  1.00  0.00           C  
ATOM    818  HA  LYS A  52     -19.929  17.333  21.393  1.00  0.00           H  
ATOM    819  C   LYS A  52     -21.252  15.881  20.623  1.00  0.00           C  
ATOM    820  CB  LYS A  52     -21.673  18.358  20.660  1.00  0.00           C  
ATOM    821  HB2 LYS A  52     -22.273  18.367  19.749  1.00  0.00           H  
ATOM    822  HB3 LYS A  52     -22.336  18.116  21.491  1.00  0.00           H  
ATOM    823  O   LYS A  52     -21.242  15.285  21.698  1.00  0.00           O  
ATOM    824  CG  LYS A  52     -21.081  19.751  20.908  1.00  0.00           C  
ATOM    825  HG2 LYS A  52     -20.254  19.938  20.223  1.00  0.00           H  
ATOM    826  HG3 LYS A  52     -20.704  19.812  21.929  1.00  0.00           H  
ATOM    827  CD  LYS A  52     -22.170  20.805  20.688  1.00  0.00           C  
ATOM    828  HD2 LYS A  52     -22.957  20.682  21.432  1.00  0.00           H  
ATOM    829  HD3 LYS A  52     -22.594  20.656  19.695  1.00  0.00           H  
ATOM    830  CE  LYS A  52     -21.583  22.214  20.763  1.00  0.00           C  
ATOM    831  HE2 LYS A  52     -21.259  22.414  21.784  1.00  0.00           H  
ATOM    832  HE3 LYS A  52     -20.706  22.245  20.117  1.00  0.00           H  
ATOM    833  NZ  LYS A  52     -22.577  23.216  20.306  1.00  0.00           N  
ATOM    834  HZ1 LYS A  52     -22.182  24.146  20.318  1.00  0.00           H  
ATOM    835  HZ2 LYS A  52     -23.414  23.187  20.871  1.00  0.00           H  
ATOM    836  HZ3 LYS A  52     -22.839  23.014  19.352  1.00  0.00           H  
ATOM    837  N   MET A  53     -21.761  15.350  19.507  1.00  0.00           N  
ATOM    838  H   MET A  53     -21.743  15.900  18.660  1.00  0.00           H  
ATOM    839  CA  MET A  53     -22.277  13.974  19.445  1.00  0.00           C  
ATOM    840  HA  MET A  53     -23.059  13.852  20.194  1.00  0.00           H  
ATOM    841  C   MET A  53     -21.179  12.951  19.743  1.00  0.00           C  
ATOM    842  CB  MET A  53     -22.872  13.658  18.066  1.00  0.00           C  
ATOM    843  HB2 MET A  53     -22.096  13.708  17.303  1.00  0.00           H  
ATOM    844  HB3 MET A  53     -23.253  12.636  18.076  1.00  0.00           H  
ATOM    845  O   MET A  53     -21.405  12.020  20.516  1.00  0.00           O  
ATOM    846  CG  MET A  53     -24.014  14.583  17.661  1.00  0.00           C  
ATOM    847  HG2 MET A  53     -23.685  15.621  17.713  1.00  0.00           H  
ATOM    848  HG3 MET A  53     -24.853  14.447  18.343  1.00  0.00           H  
ATOM    849  SD  MET A  53     -24.560  14.246  15.977  1.00  0.00           S  
ATOM    850  CE  MET A  53     -25.687  15.639  15.763  1.00  0.00           C  
ATOM    851  HE1 MET A  53     -26.386  15.391  14.964  1.00  0.00           H  
ATOM    852  HE2 MET A  53     -25.125  16.540  15.519  1.00  0.00           H  
ATOM    853  HE3 MET A  53     -26.262  15.793  16.675  1.00  0.00           H  
ATOM    854  N   MET A  54     -19.986  13.160  19.176  1.00  0.00           N  
ATOM    855  H   MET A  54     -19.904  13.918  18.513  1.00  0.00           H  
ATOM    856  CA  MET A  54     -18.830  12.280  19.343  1.00  0.00           C  
ATOM    857  HA  MET A  54     -19.126  11.264  19.081  1.00  0.00           H  
ATOM    858  C   MET A  54     -18.322  12.229  20.776  1.00  0.00           C  
ATOM    859  CB  MET A  54     -17.673  12.710  18.425  1.00  0.00           C  
ATOM    860  HB2 MET A  54     -17.480  13.777  18.539  1.00  0.00           H  
ATOM    861  HB3 MET A  54     -16.768  12.180  18.720  1.00  0.00           H  
ATOM    862  O   MET A  54     -17.879  11.164  21.184  1.00  0.00           O  
ATOM    863  CG  MET A  54     -17.948  12.409  16.952  1.00  0.00           C  
ATOM    864  HG2 MET A  54     -17.118  12.788  16.355  1.00  0.00           H  
ATOM    865  HG3 MET A  54     -18.849  12.936  16.641  1.00  0.00           H  
ATOM    866  SD  MET A  54     -18.177  10.655  16.572  1.00  0.00           S  
ATOM    867  CE  MET A  54     -16.516  10.014  16.891  1.00  0.00           C  
ATOM    868  HE1 MET A  54     -16.458   8.985  16.537  1.00  0.00           H  
ATOM    869  HE2 MET A  54     -15.784  10.617  16.354  1.00  0.00           H  
ATOM    870  HE3 MET A  54     -16.296  10.042  17.958  1.00  0.00           H  
ATOM    871  N   VAL A  55     -18.381  13.331  21.535  1.00  0.00           N  
ATOM    872  H   VAL A  55     -18.670  14.185  21.079  1.00  0.00           H  
ATOM    873  CA  VAL A  55     -17.872  13.412  22.920  1.00  0.00           C  
ATOM    874  HA  VAL A  55     -17.042  12.713  23.019  1.00  0.00           H  
ATOM    875  C   VAL A  55     -18.922  12.998  23.962  1.00  0.00           C  
ATOM    876  CB  VAL A  55     -17.274  14.805  23.210  1.00  0.00           C  
ATOM    877  HB  VAL A  55     -18.037  15.565  23.043  1.00  0.00           H  
ATOM    878  O   VAL A  55     -18.547  12.550  25.042  1.00  0.00           O  
ATOM    879  CG1 VAL A  55     -16.737  14.953  24.642  1.00  0.00           C  
ATOM    880 HG11 VAL A  55     -17.555  14.915  25.361  1.00  0.00           H  
ATOM    881 HG12 VAL A  55     -16.029  14.153  24.861  1.00  0.00           H  
ATOM    882 HG13 VAL A  55     -16.234  15.913  24.756  1.00  0.00           H  
ATOM    883  CG2 VAL A  55     -16.088  15.075  22.275  1.00  0.00           C  
ATOM    884 HG21 VAL A  55     -16.405  15.042  21.233  1.00  0.00           H  
ATOM    885 HG22 VAL A  55     -15.309  14.328  22.426  1.00  0.00           H  
ATOM    886 HG23 VAL A  55     -15.673  16.064  22.467  1.00  0.00           H  
ATOM    887  N   SER A  56     -20.216  13.078  23.639  1.00  0.00           N  
ATOM    888  H   SER A  56     -20.445  13.415  22.714  1.00  0.00           H  
ATOM    889  CA  SER A  56     -21.325  12.842  24.574  1.00  0.00           C  
ATOM    890  HA  SER A  56     -21.340  13.666  25.288  1.00  0.00           H  
ATOM    891  C   SER A  56     -21.224  11.524  25.360  1.00  0.00           C  
ATOM    892  CB  SER A  56     -22.646  12.869  23.804  1.00  0.00           C  
ATOM    893  HB2 SER A  56     -22.667  12.043  23.093  1.00  0.00           H  
ATOM    894  HB3 SER A  56     -22.726  13.807  23.254  1.00  0.00           H  
ATOM    895  O   SER A  56     -21.239  10.430  24.789  1.00  0.00           O  
ATOM    896  OG  SER A  56     -23.742  12.756  24.695  1.00  0.00           O  
ATOM    897  HG  SER A  56     -24.536  12.689  24.160  1.00  0.00           H  
ATOM    898  N   ASP A  57     -21.216  11.627  26.693  1.00  0.00           N  
ATOM    899  H   ASP A  57     -21.095  12.544  27.097  1.00  0.00           H  
ATOM    900  CA  ASP A  57     -21.254  10.484  27.620  1.00  0.00           C  
ATOM    901  HA  ASP A  57     -20.535   9.734  27.291  1.00  0.00           H  
ATOM    902  C   ASP A  57     -22.621   9.785  27.671  1.00  0.00           C  
ATOM    903  CB  ASP A  57     -20.867  10.949  29.032  1.00  0.00           C  
ATOM    904  HB2 ASP A  57     -21.446  11.836  29.289  1.00  0.00           H  
ATOM    905  HB3 ASP A  57     -21.122  10.168  29.749  1.00  0.00           H  
ATOM    906  O   ASP A  57     -22.748   8.705  28.245  1.00  0.00           O  
ATOM    907  CG  ASP A  57     -19.373  11.234  29.190  1.00  0.00           C  
ATOM    908  OD1 ASP A  57     -18.566  10.514  28.553  1.00  0.00           O  
ATOM    909  OD2 ASP A  57     -19.060  12.139  29.992  1.00  0.00           O  
ATOM    910  N   ALA A  58     -23.657  10.372  27.063  1.00  0.00           N  
ATOM    911  H   ALA A  58     -23.497  11.241  26.573  1.00  0.00           H  
ATOM    912  CA  ALA A  58     -24.986   9.767  27.019  1.00  0.00           C  
ATOM    913  HA  ALA A  58     -25.266   9.474  28.031  1.00  0.00           H  
ATOM    914  C   ALA A  58     -25.035   8.496  26.149  1.00  0.00           C  
ATOM    915  CB  ALA A  58     -25.982  10.822  26.523  1.00  0.00           C  
ATOM    916  HB1 ALA A  58     -25.927  11.711  27.151  1.00  0.00           H  
ATOM    917  HB2 ALA A  58     -25.758  11.087  25.490  1.00  0.00           H  
ATOM    918  HB3 ALA A  58     -26.992  10.415  26.569  1.00  0.00           H  
ATOM    919  O   ALA A  58     -25.951   7.684  26.293  1.00  0.00           O  
ATOM    920  N   ASN A  59     -24.063   8.317  25.251  1.00  0.00           N  
ATOM    921  H   ASN A  59     -23.306   8.985  25.224  1.00  0.00           H  
ATOM    922  CA  ASN A  59     -24.018   7.179  24.346  1.00  0.00           C  
ATOM    923  HA  ASN A  59     -25.030   6.968  24.000  1.00  0.00           H  
ATOM    924  C   ASN A  59     -23.506   5.932  25.072  1.00  0.00           C  
ATOM    925  CB  ASN A  59     -23.160   7.546  23.123  1.00  0.00           C  
ATOM    926  HB2 ASN A  59     -22.978   6.653  22.525  1.00  0.00           H  
ATOM    927  HB3 ASN A  59     -22.199   7.935  23.458  1.00  0.00           H  
ATOM    928  O   ASN A  59     -22.364   5.888  25.535  1.00  0.00           O  
ATOM    929  CG  ASN A  59     -23.835   8.569  22.225  1.00  0.00           C  
ATOM    930  ND2 ASN A  59     -23.076   9.316  21.458  1.00  0.00           N  
ATOM    931 HD21 ASN A  59     -22.069   9.308  21.537  1.00  0.00           H  
ATOM    932 HD22 ASN A  59     -23.538   9.993  20.868  1.00  0.00           H  
ATOM    933  OD1 ASN A  59     -25.047   8.699  22.186  1.00  0.00           O  
ATOM    934  N   LYS A  60     -24.323   4.872  25.096  1.00  0.00           N  
ATOM    935  H   LYS A  60     -25.234   4.980  24.676  1.00  0.00           H  
ATOM    936  CA  LYS A  60     -23.857   3.534  25.495  1.00  0.00           C  
ATOM    937  HA  LYS A  60     -23.491   3.601  26.520  1.00  0.00           H  
ATOM    938  C   LYS A  60     -22.687   3.103  24.589  1.00  0.00           C  
ATOM    939  CB  LYS A  60     -25.004   2.515  25.414  1.00  0.00           C  
ATOM    940  HB2 LYS A  60     -24.602   1.522  25.612  1.00  0.00           H  
ATOM    941  HB3 LYS A  60     -25.414   2.520  24.405  1.00  0.00           H  
ATOM    942  O   LYS A  60     -22.680   3.492  23.418  1.00  0.00           O  
ATOM    943  CG  LYS A  60     -26.128   2.797  26.423  1.00  0.00           C  
ATOM    944  HG2 LYS A  60     -25.710   2.827  27.429  1.00  0.00           H  
ATOM    945  HG3 LYS A  60     -26.591   3.757  26.199  1.00  0.00           H  
ATOM    946  CD  LYS A  60     -27.188   1.690  26.345  1.00  0.00           C  
ATOM    947  HD2 LYS A  60     -26.715   0.732  26.562  1.00  0.00           H  
ATOM    948  HD3 LYS A  60     -27.597   1.662  25.335  1.00  0.00           H  
ATOM    949  CE  LYS A  60     -28.316   1.943  27.349  1.00  0.00           C  
ATOM    950  HE2 LYS A  60     -28.790   2.894  27.109  1.00  0.00           H  
ATOM    951  HE3 LYS A  60     -27.880   2.028  28.344  1.00  0.00           H  
ATOM    952  NZ  LYS A  60     -29.311   0.841  27.318  1.00  0.00           N  
ATOM    953  HZ1 LYS A  60     -30.047   1.002  27.991  1.00  0.00           H  
ATOM    954  HZ2 LYS A  60     -28.866  -0.038  27.541  1.00  0.00           H  
ATOM    955  HZ3 LYS A  60     -29.722   0.755  26.399  1.00  0.00           H  
ATOM    956  N   PRO A  61     -21.760   2.238  25.044  1.00  0.00           N  
ATOM    957  CA  PRO A  61     -20.621   1.792  24.231  1.00  0.00           C  
ATOM    958  HA  PRO A  61     -19.916   2.618  24.133  1.00  0.00           H  
ATOM    959  C   PRO A  61     -21.010   1.312  22.823  1.00  0.00           C  
ATOM    960  CB  PRO A  61     -19.967   0.675  25.048  1.00  0.00           C  
ATOM    961  HB2 PRO A  61     -20.445  -0.279  24.828  1.00  0.00           H  
ATOM    962  HB3 PRO A  61     -18.894   0.614  24.864  1.00  0.00           H  
ATOM    963  O   PRO A  61     -20.428   1.748  21.835  1.00  0.00           O  
ATOM    964  CG  PRO A  61     -20.273   1.071  26.492  1.00  0.00           C  
ATOM    965  HG2 PRO A  61     -20.259   0.209  27.159  1.00  0.00           H  
ATOM    966  HG3 PRO A  61     -19.558   1.823  26.824  1.00  0.00           H  
ATOM    967  CD  PRO A  61     -21.666   1.691  26.393  1.00  0.00           C  
ATOM    968  HD2 PRO A  61     -21.775   2.465  27.153  1.00  0.00           H  
ATOM    969  HD3 PRO A  61     -22.422   0.917  26.528  1.00  0.00           H  
ATOM    970  N   ALA A  62     -22.082   0.519  22.713  1.00  0.00           N  
ATOM    971  H   ALA A  62     -22.482   0.143  23.560  1.00  0.00           H  
ATOM    972  CA  ALA A  62     -22.622   0.042  21.437  1.00  0.00           C  
ATOM    973  HA  ALA A  62     -21.857  -0.541  20.924  1.00  0.00           H  
ATOM    974  C   ALA A  62     -23.069   1.178  20.491  1.00  0.00           C  
ATOM    975  CB  ALA A  62     -23.802  -0.881  21.767  1.00  0.00           C  
ATOM    976  HB1 ALA A  62     -23.480  -1.682  22.432  1.00  0.00           H  
ATOM    977  HB2 ALA A  62     -24.189  -1.334  20.854  1.00  0.00           H  
ATOM    978  HB3 ALA A  62     -24.602  -0.319  22.248  1.00  0.00           H  
ATOM    979  O   ALA A  62     -22.853   1.116  19.283  1.00  0.00           O  
ATOM    980  N   GLN A  63     -23.691   2.234  21.029  1.00  0.00           N  
ATOM    981  H   GLN A  63     -23.701   2.314  22.035  1.00  0.00           H  
ATOM    982  CA  GLN A  63     -24.084   3.415  20.248  1.00  0.00           C  
ATOM    983  HA  GLN A  63     -24.605   3.102  19.343  1.00  0.00           H  
ATOM    984  C   GLN A  63     -22.858   4.209  19.802  1.00  0.00           C  
ATOM    985  CB  GLN A  63     -25.006   4.322  21.076  1.00  0.00           C  
ATOM    986  HB2 GLN A  63     -25.134   5.271  20.556  1.00  0.00           H  
ATOM    987  HB3 GLN A  63     -24.530   4.533  22.034  1.00  0.00           H  
ATOM    988  O   GLN A  63     -22.834   4.713  18.683  1.00  0.00           O  
ATOM    989  CG  GLN A  63     -26.394   3.711  21.302  1.00  0.00           C  
ATOM    990  HG2 GLN A  63     -26.930   3.706  20.353  1.00  0.00           H  
ATOM    991  HG3 GLN A  63     -26.299   2.684  21.656  1.00  0.00           H  
ATOM    992  CD  GLN A  63     -27.207   4.483  22.335  1.00  0.00           C  
ATOM    993  NE2 GLN A  63     -28.514   4.534  22.210  1.00  0.00           N  
ATOM    994 HE21 GLN A  63     -28.967   5.166  22.855  1.00  0.00           H  
ATOM    995 HE22 GLN A  63     -28.970   4.230  21.362  1.00  0.00           H  
ATOM    996  OE1 GLN A  63     -26.697   4.996  23.315  1.00  0.00           O  
ATOM    997  N   ARG A  64     -21.830   4.279  20.653  1.00  0.00           N  
ATOM    998  H   ARG A  64     -21.921   3.838  21.557  1.00  0.00           H  
ATOM    999  CA  ARG A  64     -20.581   4.969  20.333  1.00  0.00           C  
ATOM   1000  HA  ARG A  64     -20.837   5.955  19.946  1.00  0.00           H  
ATOM   1001  C   ARG A  64     -19.814   4.274  19.214  1.00  0.00           C  
ATOM   1002  CB  ARG A  64     -19.753   5.132  21.611  1.00  0.00           C  
ATOM   1003  HB2 ARG A  64     -19.278   4.192  21.890  1.00  0.00           H  
ATOM   1004  HB3 ARG A  64     -20.430   5.429  22.412  1.00  0.00           H  
ATOM   1005  O   ARG A  64     -19.379   4.949  18.291  1.00  0.00           O  
ATOM   1006  CG  ARG A  64     -18.690   6.223  21.420  1.00  0.00           C  
ATOM   1007  HG2 ARG A  64     -19.122   7.043  20.845  1.00  0.00           H  
ATOM   1008  HG3 ARG A  64     -17.832   5.828  20.876  1.00  0.00           H  
ATOM   1009  CD  ARG A  64     -18.247   6.778  22.776  1.00  0.00           C  
ATOM   1010  HD2 ARG A  64     -17.475   6.132  23.193  1.00  0.00           H  
ATOM   1011  HD3 ARG A  64     -19.103   6.774  23.450  1.00  0.00           H  
ATOM   1012  NE  ARG A  64     -17.743   8.160  22.667  1.00  0.00           N  
ATOM   1013  HE  ARG A  64     -17.274   8.431  21.814  1.00  0.00           H  
ATOM   1014  NH1 ARG A  64     -18.291   8.871  24.800  1.00  0.00           N  
ATOM   1015 HH11 ARG A  64     -18.885   8.066  24.938  1.00  0.00           H  
ATOM   1016 HH12 ARG A  64     -18.320   9.631  25.465  1.00  0.00           H  
ATOM   1017  NH2 ARG A  64     -17.147  10.199  23.499  1.00  0.00           N  
ATOM   1018 HH21 ARG A  64     -16.904  10.492  22.564  1.00  0.00           H  
ATOM   1019 HH22 ARG A  64     -17.211  10.887  24.236  1.00  0.00           H  
ATOM   1020  CZ  ARG A  64     -17.732   9.059  23.640  1.00  0.00           C  
ATOM   1021  N   LEU A  65     -19.737   2.944  19.240  1.00  0.00           N  
ATOM   1022  H   LEU A  65     -20.071   2.464  20.064  1.00  0.00           H  
ATOM   1023  CA  LEU A  65     -19.154   2.155  18.150  1.00  0.00           C  
ATOM   1024  HA  LEU A  65     -18.120   2.461  17.996  1.00  0.00           H  
ATOM   1025  C   LEU A  65     -19.880   2.391  16.824  1.00  0.00           C  
ATOM   1026  CB  LEU A  65     -19.205   0.664  18.508  1.00  0.00           C  
ATOM   1027  HB2 LEU A  65     -20.221   0.408  18.806  1.00  0.00           H  
ATOM   1028  HB3 LEU A  65     -18.960   0.079  17.622  1.00  0.00           H  
ATOM   1029  O   LEU A  65     -19.231   2.646  15.815  1.00  0.00           O  
ATOM   1030  CG  LEU A  65     -18.232   0.269  19.626  1.00  0.00           C  
ATOM   1031  HG  LEU A  65     -18.346   0.945  20.473  1.00  0.00           H  
ATOM   1032  CD1 LEU A  65     -18.563  -1.143  20.088  1.00  0.00           C  
ATOM   1033 HD11 LEU A  65     -18.454  -1.850  19.267  1.00  0.00           H  
ATOM   1034 HD12 LEU A  65     -19.582  -1.186  20.474  1.00  0.00           H  
ATOM   1035 HD13 LEU A  65     -17.875  -1.396  20.895  1.00  0.00           H  
ATOM   1036  CD2 LEU A  65     -16.775   0.290  19.163  1.00  0.00           C  
ATOM   1037 HD21 LEU A  65     -16.638  -0.399  18.329  1.00  0.00           H  
ATOM   1038 HD22 LEU A  65     -16.118  -0.031  19.972  1.00  0.00           H  
ATOM   1039 HD23 LEU A  65     -16.477   1.294  18.861  1.00  0.00           H  
ATOM   1040  N   ARG A  66     -21.220   2.371  16.831  1.00  0.00           N  
ATOM   1041  H   ARG A  66     -21.691   2.124  17.690  1.00  0.00           H  
ATOM   1042  CA  ARG A  66     -22.017   2.678  15.633  1.00  0.00           C  
ATOM   1043  HA  ARG A  66     -21.713   2.018  14.820  1.00  0.00           H  
ATOM   1044  C   ARG A  66     -21.750   4.086  15.111  1.00  0.00           C  
ATOM   1045  CB  ARG A  66     -23.514   2.488  15.905  1.00  0.00           C  
ATOM   1046  HB2 ARG A  66     -23.789   2.978  16.839  1.00  0.00           H  
ATOM   1047  HB3 ARG A  66     -24.069   2.958  15.094  1.00  0.00           H  
ATOM   1048  O   ARG A  66     -21.581   4.256  13.913  1.00  0.00           O  
ATOM   1049  CG  ARG A  66     -23.898   1.004  15.951  1.00  0.00           C  
ATOM   1050  HG2 ARG A  66     -23.442   0.515  16.812  1.00  0.00           H  
ATOM   1051  HG3 ARG A  66     -23.526   0.522  15.047  1.00  0.00           H  
ATOM   1052  CD  ARG A  66     -25.422   0.834  15.988  1.00  0.00           C  
ATOM   1053  HD2 ARG A  66     -25.667  -0.209  15.788  1.00  0.00           H  
ATOM   1054  HD3 ARG A  66     -25.858   1.415  15.176  1.00  0.00           H  
ATOM   1055  NE  ARG A  66     -26.014   1.266  17.272  1.00  0.00           N  
ATOM   1056  HE  ARG A  66     -26.292   2.235  17.321  1.00  0.00           H  
ATOM   1057  NH1 ARG A  66     -25.941  -0.767  18.338  1.00  0.00           N  
ATOM   1058 HH11 ARG A  66     -25.443  -1.152  17.548  1.00  0.00           H  
ATOM   1059 HH12 ARG A  66     -26.185  -1.387  19.097  1.00  0.00           H  
ATOM   1060  NH2 ARG A  66     -26.908   0.948  19.348  1.00  0.00           N  
ATOM   1061 HH21 ARG A  66     -27.160   0.295  20.076  1.00  0.00           H  
ATOM   1062 HH22 ARG A  66     -27.289   1.883  19.310  1.00  0.00           H  
ATOM   1063  CZ  ARG A  66     -26.273   0.488  18.310  1.00  0.00           C  
ATOM   1064  N   LEU A  67     -21.677   5.082  15.994  1.00  0.00           N  
ATOM   1065  H   LEU A  67     -21.846   4.882  16.970  1.00  0.00           H  
ATOM   1066  CA  LEU A  67     -21.392   6.459  15.593  1.00  0.00           C  
ATOM   1067  HA  LEU A  67     -22.113   6.738  14.825  1.00  0.00           H  
ATOM   1068  C   LEU A  67     -19.995   6.591  14.965  1.00  0.00           C  
ATOM   1069  CB  LEU A  67     -21.578   7.385  16.807  1.00  0.00           C  
ATOM   1070  HB2 LEU A  67     -22.595   7.275  17.183  1.00  0.00           H  
ATOM   1071  HB3 LEU A  67     -20.888   7.075  17.592  1.00  0.00           H  
ATOM   1072  O   LEU A  67     -19.870   7.209  13.911  1.00  0.00           O  
ATOM   1073  CG  LEU A  67     -21.319   8.870  16.492  1.00  0.00           C  
ATOM   1074  HG  LEU A  67     -20.299   8.979  16.126  1.00  0.00           H  
ATOM   1075  CD1 LEU A  67     -22.275   9.430  15.438  1.00  0.00           C  
ATOM   1076 HD11 LEU A  67     -22.102   8.944  14.478  1.00  0.00           H  
ATOM   1077 HD12 LEU A  67     -23.311   9.282  15.743  1.00  0.00           H  
ATOM   1078 HD13 LEU A  67     -22.089  10.497  15.308  1.00  0.00           H  
ATOM   1079  CD2 LEU A  67     -21.468   9.697  17.770  1.00  0.00           C  
ATOM   1080 HD21 LEU A  67     -21.243  10.741  17.549  1.00  0.00           H  
ATOM   1081 HD22 LEU A  67     -20.764   9.344  18.522  1.00  0.00           H  
ATOM   1082 HD23 LEU A  67     -22.486   9.621  18.152  1.00  0.00           H  
ATOM   1083  N   ILE A  68     -18.971   5.981  15.573  1.00  0.00           N  
ATOM   1084  H   ILE A  68     -19.150   5.492  16.439  1.00  0.00           H  
ATOM   1085  CA  ILE A  68     -17.602   5.958  15.035  1.00  0.00           C  
ATOM   1086  HA  ILE A  68     -17.257   6.984  14.909  1.00  0.00           H  
ATOM   1087  C   ILE A  68     -17.585   5.312  13.645  1.00  0.00           C  
ATOM   1088  CB  ILE A  68     -16.644   5.239  16.016  1.00  0.00           C  
ATOM   1089  HB  ILE A  68     -17.089   4.283  16.292  1.00  0.00           H  
ATOM   1090  O   ILE A  68     -17.021   5.887  12.716  1.00  0.00           O  
ATOM   1091  CG1 ILE A  68     -16.445   6.084  17.296  1.00  0.00           C  
ATOM   1092 HG12 ILE A  68     -15.782   6.920  17.078  1.00  0.00           H  
ATOM   1093 HG13 ILE A  68     -17.400   6.498  17.621  1.00  0.00           H  
ATOM   1094  CG2 ILE A  68     -15.273   4.960  15.366  1.00  0.00           C  
ATOM   1095 HG21 ILE A  68     -14.585   4.522  16.089  1.00  0.00           H  
ATOM   1096 HG22 ILE A  68     -14.843   5.884  14.981  1.00  0.00           H  
ATOM   1097 HG23 ILE A  68     -15.376   4.247  14.548  1.00  0.00           H  
ATOM   1098  CD1 ILE A  68     -15.859   5.293  18.472  1.00  0.00           C  
ATOM   1099 HD11 ILE A  68     -15.876   5.919  19.364  1.00  0.00           H  
ATOM   1100 HD12 ILE A  68     -14.826   5.009  18.269  1.00  0.00           H  
ATOM   1101 HD13 ILE A  68     -16.456   4.399  18.656  1.00  0.00           H  
ATOM   1102  N   ASP A  69     -18.246   4.163  13.479  1.00  0.00           N  
ATOM   1103  H   ASP A  69     -18.681   3.730  14.281  1.00  0.00           H  
ATOM   1104  CA  ASP A  69     -18.332   3.468  12.190  1.00  0.00           C  
ATOM   1105  HA  ASP A  69     -17.323   3.236  11.850  1.00  0.00           H  
ATOM   1106  C   ASP A  69     -19.009   4.325  11.119  1.00  0.00           C  
ATOM   1107  CB  ASP A  69     -19.107   2.160  12.369  1.00  0.00           C  
ATOM   1108  HB2 ASP A  69     -20.162   2.372  12.546  1.00  0.00           H  
ATOM   1109  HB3 ASP A  69     -18.717   1.664  13.257  1.00  0.00           H  
ATOM   1110  O   ASP A  69     -18.482   4.473  10.019  1.00  0.00           O  
ATOM   1111  CG  ASP A  69     -18.962   1.221  11.165  1.00  0.00           C  
ATOM   1112  OD1 ASP A  69     -17.814   0.956  10.739  1.00  0.00           O  
ATOM   1113  OD2 ASP A  69     -19.963   0.623  10.719  1.00  0.00           O  
ATOM   1114  N   THR A  70     -20.139   4.954  11.450  1.00  0.00           N  
ATOM   1115  H   THR A  70     -20.566   4.746  12.342  1.00  0.00           H  
ATOM   1116  CA  THR A  70     -20.855   5.846  10.534  1.00  0.00           C  
ATOM   1117  HA  THR A  70     -21.088   5.293   9.623  1.00  0.00           H  
ATOM   1118  C   THR A  70     -19.992   7.046  10.143  1.00  0.00           C  
ATOM   1119  CB  THR A  70     -22.178   6.310  11.159  1.00  0.00           C  
ATOM   1120  HB  THR A  70     -21.978   6.871  12.072  1.00  0.00           H  
ATOM   1121  O   THR A  70     -19.904   7.378   8.964  1.00  0.00           O  
ATOM   1122  CG2 THR A  70     -23.024   7.158  10.217  1.00  0.00           C  
ATOM   1123 HG21 THR A  70     -23.928   7.480  10.734  1.00  0.00           H  
ATOM   1124 HG22 THR A  70     -23.300   6.583   9.334  1.00  0.00           H  
ATOM   1125 HG23 THR A  70     -22.470   8.045   9.910  1.00  0.00           H  
ATOM   1126  OG1 THR A  70     -22.986   5.199  11.459  1.00  0.00           O  
ATOM   1127  HG1 THR A  70     -23.848   5.530  11.723  1.00  0.00           H  
ATOM   1128  N   VAL A  71     -19.301   7.676  11.095  1.00  0.00           N  
ATOM   1129  H   VAL A  71     -19.391   7.341  12.044  1.00  0.00           H  
ATOM   1130  CA  VAL A  71     -18.401   8.818  10.849  1.00  0.00           C  
ATOM   1131  HA  VAL A  71     -18.951   9.590  10.310  1.00  0.00           H  
ATOM   1132  C   VAL A  71     -17.211   8.432   9.957  1.00  0.00           C  
ATOM   1133  CB  VAL A  71     -17.955   9.401  12.208  1.00  0.00           C  
ATOM   1134  HB  VAL A  71     -17.720   8.581  12.887  1.00  0.00           H  
ATOM   1135  O   VAL A  71     -16.836   9.198   9.062  1.00  0.00           O  
ATOM   1136  CG1 VAL A  71     -16.719  10.298  12.143  1.00  0.00           C  
ATOM   1137 HG11 VAL A  71     -16.532  10.731  13.125  1.00  0.00           H  
ATOM   1138 HG12 VAL A  71     -15.855   9.689  11.878  1.00  0.00           H  
ATOM   1139 HG13 VAL A  71     -16.858  11.097  11.414  1.00  0.00           H  
ATOM   1140  CG2 VAL A  71     -19.091  10.231  12.816  1.00  0.00           C  
ATOM   1141 HG21 VAL A  71     -18.816  10.552  13.821  1.00  0.00           H  
ATOM   1142 HG22 VAL A  71     -19.282  11.112  12.204  1.00  0.00           H  
ATOM   1143 HG23 VAL A  71     -20.002   9.635  12.885  1.00  0.00           H  
ATOM   1144  N   GLN A  72     -16.640   7.239  10.151  1.00  0.00           N  
ATOM   1145  H   GLN A  72     -16.974   6.664  10.911  1.00  0.00           H  
ATOM   1146  CA  GLN A  72     -15.584   6.696   9.290  1.00  0.00           C  
ATOM   1147  HA  GLN A  72     -14.794   7.436   9.164  1.00  0.00           H  
ATOM   1148  C   GLN A  72     -16.099   6.387   7.886  1.00  0.00           C  
ATOM   1149  CB  GLN A  72     -14.975   5.436   9.920  1.00  0.00           C  
ATOM   1150  HB2 GLN A  72     -15.772   4.768  10.248  1.00  0.00           H  
ATOM   1151  HB3 GLN A  72     -14.390   4.919   9.160  1.00  0.00           H  
ATOM   1152  O   GLN A  72     -15.524   6.868   6.907  1.00  0.00           O  
ATOM   1153  CG  GLN A  72     -14.043   5.747  11.100  1.00  0.00           C  
ATOM   1154  HG2 GLN A  72     -14.596   6.242  11.899  1.00  0.00           H  
ATOM   1155  HG3 GLN A  72     -13.254   6.419  10.761  1.00  0.00           H  
ATOM   1156  CD  GLN A  72     -13.384   4.492  11.663  1.00  0.00           C  
ATOM   1157  NE2 GLN A  72     -12.396   4.631  12.520  1.00  0.00           N  
ATOM   1158 HE21 GLN A  72     -11.989   3.774  12.867  1.00  0.00           H  
ATOM   1159 HE22 GLN A  72     -12.090   5.540  12.837  1.00  0.00           H  
ATOM   1160  OE1 GLN A  72     -13.716   3.368  11.329  1.00  0.00           O  
ATOM   1161  N   ARG A  73     -17.206   5.644   7.779  1.00  0.00           N  
ATOM   1162  H   ARG A  73     -17.625   5.293   8.628  1.00  0.00           H  
ATOM   1163  CA  ARG A  73     -17.811   5.266   6.499  1.00  0.00           C  
ATOM   1164  HA  ARG A  73     -17.057   4.794   5.869  1.00  0.00           H  
ATOM   1165  C   ARG A  73     -18.304   6.478   5.710  1.00  0.00           C  
ATOM   1166  CB  ARG A  73     -18.954   4.271   6.728  1.00  0.00           C  
ATOM   1167  HB2 ARG A  73     -19.637   4.667   7.480  1.00  0.00           H  
ATOM   1168  HB3 ARG A  73     -19.484   4.174   5.781  1.00  0.00           H  
ATOM   1169  O   ARG A  73     -18.228   6.456   4.494  1.00  0.00           O  
ATOM   1170  CG  ARG A  73     -18.520   2.849   7.112  1.00  0.00           C  
ATOM   1171  HG2 ARG A  73     -17.901   2.857   8.010  1.00  0.00           H  
ATOM   1172  HG3 ARG A  73     -17.939   2.435   6.288  1.00  0.00           H  
ATOM   1173  CD  ARG A  73     -19.771   1.985   7.356  1.00  0.00           C  
ATOM   1174  HD2 ARG A  73     -20.058   2.078   8.404  1.00  0.00           H  
ATOM   1175  HD3 ARG A  73     -20.599   2.374   6.764  1.00  0.00           H  
ATOM   1176  NE  ARG A  73     -19.566   0.559   7.017  1.00  0.00           N  
ATOM   1177  HE  ARG A  73     -19.327  -0.040   7.795  1.00  0.00           H  
ATOM   1178  NH1 ARG A  73     -20.061   0.733   4.794  1.00  0.00           N  
ATOM   1179 HH11 ARG A  73     -19.659   0.531   3.889  1.00  0.00           H  
ATOM   1180 HH12 ARG A  73     -20.234   1.714   4.960  1.00  0.00           H  
ATOM   1181  NH2 ARG A  73     -19.379  -1.223   5.565  1.00  0.00           N  
ATOM   1182 HH21 ARG A  73     -19.388  -1.533   4.604  1.00  0.00           H  
ATOM   1183 HH22 ARG A  73     -19.094  -1.856   6.298  1.00  0.00           H  
ATOM   1184  CZ  ARG A  73     -19.677   0.022   5.810  1.00  0.00           C  
ATOM   1185  N   LEU A  74     -18.740   7.559   6.358  1.00  0.00           N  
ATOM   1186  H   LEU A  74     -18.863   7.491   7.358  1.00  0.00           H  
ATOM   1187  CA  LEU A  74     -19.101   8.818   5.691  1.00  0.00           C  
ATOM   1188  HA  LEU A  74     -19.641   8.581   4.774  1.00  0.00           H  
ATOM   1189  C   LEU A  74     -17.892   9.653   5.235  1.00  0.00           C  
ATOM   1190  CB  LEU A  74     -20.020   9.632   6.614  1.00  0.00           C  
ATOM   1191  HB2 LEU A  74     -20.084  10.654   6.240  1.00  0.00           H  
ATOM   1192  HB3 LEU A  74     -19.563   9.680   7.603  1.00  0.00           H  
ATOM   1193  O   LEU A  74     -18.067  10.670   4.567  1.00  0.00           O  
ATOM   1194  CG  LEU A  74     -21.450   9.078   6.736  1.00  0.00           C  
ATOM   1195  HG  LEU A  74     -21.423   8.031   7.038  1.00  0.00           H  
ATOM   1196  CD1 LEU A  74     -22.192   9.880   7.799  1.00  0.00           C  
ATOM   1197 HD11 LEU A  74     -21.626   9.851   8.730  1.00  0.00           H  
ATOM   1198 HD12 LEU A  74     -22.310  10.916   7.481  1.00  0.00           H  
ATOM   1199 HD13 LEU A  74     -23.173   9.438   7.969  1.00  0.00           H  
ATOM   1200  CD2 LEU A  74     -22.249   9.188   5.437  1.00  0.00           C  
ATOM   1201 HD21 LEU A  74     -21.775   8.616   4.639  1.00  0.00           H  
ATOM   1202 HD22 LEU A  74     -23.248   8.781   5.592  1.00  0.00           H  
ATOM   1203 HD23 LEU A  74     -22.322  10.236   5.145  1.00  0.00           H  
ATOM   1204  N   GLY A  75     -16.662   9.237   5.553  1.00  0.00           N  
ATOM   1205  H   GLY A  75     -16.562   8.378   6.075  1.00  0.00           H  
ATOM   1206  CA  GLY A  75     -15.444   9.910   5.101  1.00  0.00           C  
ATOM   1207  HA2 GLY A  75     -15.509  10.100   4.030  1.00  0.00           H  
ATOM   1208  HA3 GLY A  75     -14.597   9.249   5.284  1.00  0.00           H  
ATOM   1209  C   GLY A  75     -15.163  11.240   5.804  1.00  0.00           C  
ATOM   1210  O   GLY A  75     -14.482  12.088   5.235  1.00  0.00           O  
ATOM   1211  N   VAL A  76     -15.678  11.424   7.026  1.00  0.00           N  
ATOM   1212  H   VAL A  76     -16.270  10.696   7.401  1.00  0.00           H  
ATOM   1213  CA  VAL A  76     -15.492  12.649   7.828  1.00  0.00           C  
ATOM   1214  HA  VAL A  76     -14.854  13.332   7.266  1.00  0.00           H  
ATOM   1215  C   VAL A  76     -14.740  12.417   9.143  1.00  0.00           C  
ATOM   1216  CB  VAL A  76     -16.816  13.402   8.047  1.00  0.00           C  
ATOM   1217  HB  VAL A  76     -16.602  14.273   8.667  1.00  0.00           H  
ATOM   1218  O   VAL A  76     -14.506  13.357   9.898  1.00  0.00           O  
ATOM   1219  CG1 VAL A  76     -17.384  13.928   6.730  1.00  0.00           C  
ATOM   1220 HG11 VAL A  76     -17.759  13.110   6.115  1.00  0.00           H  
ATOM   1221 HG12 VAL A  76     -18.190  14.628   6.950  1.00  0.00           H  
ATOM   1222 HG13 VAL A  76     -16.609  14.460   6.178  1.00  0.00           H  
ATOM   1223  CG2 VAL A  76     -17.892  12.564   8.749  1.00  0.00           C  
ATOM   1224 HG21 VAL A  76     -17.540  12.264   9.736  1.00  0.00           H  
ATOM   1225 HG22 VAL A  76     -18.797  13.159   8.870  1.00  0.00           H  
ATOM   1226 HG23 VAL A  76     -18.131  11.678   8.161  1.00  0.00           H  
ATOM   1227  N   ALA A  77     -14.290  11.186   9.410  1.00  0.00           N  
ATOM   1228  H   ALA A  77     -14.580  10.438   8.797  1.00  0.00           H  
ATOM   1229  CA  ALA A  77     -13.523  10.836  10.612  1.00  0.00           C  
ATOM   1230  HA  ALA A  77     -14.138  11.026  11.492  1.00  0.00           H  
ATOM   1231  C   ALA A  77     -12.238  11.653  10.810  1.00  0.00           C  
ATOM   1232  CB  ALA A  77     -13.198   9.342  10.558  1.00  0.00           C  
ATOM   1233  HB1 ALA A  77     -12.715   9.087   9.615  1.00  0.00           H  
ATOM   1234  HB2 ALA A  77     -12.528   9.083  11.377  1.00  0.00           H  
ATOM   1235  HB3 ALA A  77     -14.119   8.770  10.676  1.00  0.00           H  
ATOM   1236  O   ALA A  77     -11.867  11.926  11.946  1.00  0.00           O  
ATOM   1237  N   TYR A  78     -11.603  12.121   9.731  1.00  0.00           N  
ATOM   1238  H   TYR A  78     -11.972  11.882   8.821  1.00  0.00           H  
ATOM   1239  CA  TYR A  78     -10.383  12.939   9.793  1.00  0.00           C  
ATOM   1240  HA  TYR A  78      -9.626  12.375  10.339  1.00  0.00           H  
ATOM   1241  C   TYR A  78     -10.565  14.287  10.524  1.00  0.00           C  
ATOM   1242  CB  TYR A  78      -9.864  13.160   8.369  1.00  0.00           C  
ATOM   1243  HB2 TYR A  78      -8.816  13.448   8.457  1.00  0.00           H  
ATOM   1244  HB3 TYR A  78      -9.893  12.219   7.820  1.00  0.00           H  
ATOM   1245  O   TYR A  78      -9.603  14.994  10.817  1.00  0.00           O  
ATOM   1246  CG  TYR A  78     -10.592  14.231   7.574  1.00  0.00           C  
ATOM   1247  CD1 TYR A  78     -11.814  13.957   6.922  1.00  0.00           C  
ATOM   1248  HD1 TYR A  78     -12.249  12.969   6.957  1.00  0.00           H  
ATOM   1249  CD2 TYR A  78     -10.026  15.518   7.485  1.00  0.00           C  
ATOM   1250  HD2 TYR A  78      -9.092  15.723   7.986  1.00  0.00           H  
ATOM   1251  CE1 TYR A  78     -12.478  14.973   6.202  1.00  0.00           C  
ATOM   1252  HE1 TYR A  78     -13.416  14.774   5.706  1.00  0.00           H  
ATOM   1253  CE2 TYR A  78     -10.666  16.519   6.732  1.00  0.00           C  
ATOM   1254  HE2 TYR A  78     -10.233  17.503   6.636  1.00  0.00           H  
ATOM   1255  OH  TYR A  78     -12.478  17.250   5.376  1.00  0.00           O  
ATOM   1256  HH  TYR A  78     -13.415  17.113   5.221  1.00  0.00           H  
ATOM   1257  CZ  TYR A  78     -11.897  16.254   6.096  1.00  0.00           C  
ATOM   1258  N   HIS A  79     -11.808  14.676  10.810  1.00  0.00           N  
ATOM   1259  H   HIS A  79     -12.570  14.090  10.501  1.00  0.00           H  
ATOM   1260  CA  HIS A  79     -12.140  15.844  11.619  1.00  0.00           C  
ATOM   1261  HA  HIS A  79     -11.371  16.605  11.487  1.00  0.00           H  
ATOM   1262  C   HIS A  79     -12.219  15.589  13.123  1.00  0.00           C  
ATOM   1263  CB  HIS A  79     -13.478  16.373  11.120  1.00  0.00           C  
ATOM   1264  HB2 HIS A  79     -13.906  17.045  11.863  1.00  0.00           H  
ATOM   1265  HB3 HIS A  79     -14.188  15.552  11.012  1.00  0.00           H  
ATOM   1266  O   HIS A  79     -12.275  16.565  13.882  1.00  0.00           O  
ATOM   1267  CG  HIS A  79     -13.352  17.111   9.822  1.00  0.00           C  
ATOM   1268  CD2 HIS A  79     -14.256  17.094   8.803  1.00  0.00           C  
ATOM   1269  HD2 HIS A  79     -15.154  16.497   8.743  1.00  0.00           H  
ATOM   1270  ND1 HIS A  79     -12.342  17.986   9.478  1.00  0.00           N  
ATOM   1271  HD1 HIS A  79     -11.386  17.879   9.786  1.00  0.00           H  
ATOM   1272  CE1 HIS A  79     -12.677  18.538   8.302  1.00  0.00           C  
ATOM   1273  HE1 HIS A  79     -12.047  19.167   7.690  1.00  0.00           H  
ATOM   1274  NE2 HIS A  79     -13.855  18.069   7.899  1.00  0.00           N  
ATOM   1275  N   PHE A  80     -12.253  14.317  13.516  1.00  0.00           N  
ATOM   1276  H   PHE A  80     -12.152  13.596  12.816  1.00  0.00           H  
ATOM   1277  CA  PHE A  80     -12.514  13.845  14.871  1.00  0.00           C  
ATOM   1278  HA  PHE A  80     -12.394  14.680  15.562  1.00  0.00           H  
ATOM   1279  C   PHE A  80     -11.500  12.769  15.289  1.00  0.00           C  
ATOM   1280  CB  PHE A  80     -13.961  13.329  14.977  1.00  0.00           C  
ATOM   1281  HB2 PHE A  80     -14.010  12.342  14.515  1.00  0.00           H  
ATOM   1282  HB3 PHE A  80     -14.213  13.204  16.030  1.00  0.00           H  
ATOM   1283  O   PHE A  80     -11.852  11.886  16.063  1.00  0.00           O  
ATOM   1284  CG  PHE A  80     -15.012  14.212  14.337  1.00  0.00           C  
ATOM   1285  CD1 PHE A  80     -15.342  15.457  14.904  1.00  0.00           C  
ATOM   1286  HD1 PHE A  80     -14.855  15.774  15.815  1.00  0.00           H  
ATOM   1287  CD2 PHE A  80     -15.640  13.793  13.152  1.00  0.00           C  
ATOM   1288  HD2 PHE A  80     -15.380  12.843  12.709  1.00  0.00           H  
ATOM   1289  CE1 PHE A  80     -16.289  16.284  14.272  1.00  0.00           C  
ATOM   1290  HE1 PHE A  80     -16.547  17.243  14.697  1.00  0.00           H  
ATOM   1291  CE2 PHE A  80     -16.601  14.607  12.536  1.00  0.00           C  
ATOM   1292  HE2 PHE A  80     -17.093  14.257  11.641  1.00  0.00           H  
ATOM   1293  CZ  PHE A  80     -16.915  15.861  13.087  1.00  0.00           C  
ATOM   1294  HZ  PHE A  80     -17.647  16.494  12.608  1.00  0.00           H  
ATOM   1295  N   GLU A  81     -10.277  12.807  14.733  1.00  0.00           N  
ATOM   1296  H   GLU A  81     -10.079  13.530  14.056  1.00  0.00           H  
ATOM   1297  CA  GLU A  81      -9.214  11.820  15.002  1.00  0.00           C  
ATOM   1298  HA  GLU A  81      -9.515  10.845  14.618  1.00  0.00           H  
ATOM   1299  C   GLU A  81      -9.049  11.646  16.521  1.00  0.00           C  
ATOM   1300  CB  GLU A  81      -7.887  12.230  14.303  1.00  0.00           C  
ATOM   1301  HB2 GLU A  81      -7.093  11.565  14.643  1.00  0.00           H  
ATOM   1302  HB3 GLU A  81      -7.635  13.246  14.605  1.00  0.00           H  
ATOM   1303  O   GLU A  81      -9.315  10.574  17.044  1.00  0.00           O  
ATOM   1304  CG  GLU A  81      -7.949  12.159  12.755  1.00  0.00           C  
ATOM   1305  HG2 GLU A  81      -8.790  12.771  12.428  1.00  0.00           H  
ATOM   1306  HG3 GLU A  81      -8.165  11.130  12.466  1.00  0.00           H  
ATOM   1307  CD  GLU A  81      -6.683  12.646  11.993  1.00  0.00           C  
ATOM   1308  OE1 GLU A  81      -6.523  12.316  10.787  1.00  0.00           O  
ATOM   1309  OE2 GLU A  81      -5.899  13.463  12.526  1.00  0.00           O  
ATOM   1310  N   LYS A  82      -8.821  12.742  17.255  1.00  0.00           N  
ATOM   1311  H   LYS A  82      -8.690  13.615  16.764  1.00  0.00           H  
ATOM   1312  CA  LYS A  82      -8.681  12.711  18.717  1.00  0.00           C  
ATOM   1313  HA  LYS A  82      -7.838  12.064  18.958  1.00  0.00           H  
ATOM   1314  C   LYS A  82      -9.889  12.099  19.439  1.00  0.00           C  
ATOM   1315  CB  LYS A  82      -8.401  14.132  19.219  1.00  0.00           C  
ATOM   1316  HB2 LYS A  82      -9.258  14.771  19.005  1.00  0.00           H  
ATOM   1317  HB3 LYS A  82      -7.522  14.527  18.710  1.00  0.00           H  
ATOM   1318  O   LYS A  82      -9.722  11.281  20.334  1.00  0.00           O  
ATOM   1319  CG  LYS A  82      -8.141  14.102  20.726  1.00  0.00           C  
ATOM   1320  HG2 LYS A  82      -7.282  13.463  20.928  1.00  0.00           H  
ATOM   1321  HG3 LYS A  82      -9.010  13.692  21.241  1.00  0.00           H  
ATOM   1322  CD  LYS A  82      -7.887  15.493  21.290  1.00  0.00           C  
ATOM   1323  HD2 LYS A  82      -6.980  15.910  20.852  1.00  0.00           H  
ATOM   1324  HD3 LYS A  82      -8.746  16.131  21.083  1.00  0.00           H  
ATOM   1325  CE  LYS A  82      -7.723  15.278  22.792  1.00  0.00           C  
ATOM   1326  HE2 LYS A  82      -6.876  14.614  22.958  1.00  0.00           H  
ATOM   1327  HE3 LYS A  82      -8.599  14.745  23.162  1.00  0.00           H  
ATOM   1328  NZ  LYS A  82      -7.545  16.559  23.502  1.00  0.00           N  
ATOM   1329  HZ1 LYS A  82      -6.708  17.015  23.168  1.00  0.00           H  
ATOM   1330  HZ2 LYS A  82      -7.458  16.356  24.488  1.00  0.00           H  
ATOM   1331  HZ3 LYS A  82      -8.359  17.136  23.346  1.00  0.00           H  
ATOM   1332  N   GLU A  83     -11.107  12.519  19.099  1.00  0.00           N  
ATOM   1333  H   GLU A  83     -11.202  13.209  18.367  1.00  0.00           H  
ATOM   1334  CA  GLU A  83     -12.319  12.022  19.757  1.00  0.00           C  
ATOM   1335  HA  GLU A  83     -12.200  12.124  20.835  1.00  0.00           H  
ATOM   1336  C   GLU A  83     -12.567  10.530  19.481  1.00  0.00           C  
ATOM   1337  CB  GLU A  83     -13.549  12.832  19.304  1.00  0.00           C  
ATOM   1338  HB2 GLU A  83     -14.423  12.370  19.765  1.00  0.00           H  
ATOM   1339  HB3 GLU A  83     -13.677  12.745  18.225  1.00  0.00           H  
ATOM   1340  O   GLU A  83     -13.155   9.842  20.320  1.00  0.00           O  
ATOM   1341  CG  GLU A  83     -13.567  14.318  19.716  1.00  0.00           C  
ATOM   1342  HG2 GLU A  83     -14.612  14.627  19.737  1.00  0.00           H  
ATOM   1343  HG3 GLU A  83     -13.181  14.413  20.731  1.00  0.00           H  
ATOM   1344  CD  GLU A  83     -12.823  15.295  18.781  1.00  0.00           C  
ATOM   1345  OE1 GLU A  83     -13.059  16.523  18.907  1.00  0.00           O  
ATOM   1346  OE2 GLU A  83     -12.049  14.860  17.903  1.00  0.00           O  
ATOM   1347  N   ILE A  84     -12.155  10.037  18.309  1.00  0.00           N  
ATOM   1348  H   ILE A  84     -11.655  10.654  17.685  1.00  0.00           H  
ATOM   1349  CA  ILE A  84     -12.211   8.618  17.947  1.00  0.00           C  
ATOM   1350  HA  ILE A  84     -13.176   8.213  18.251  1.00  0.00           H  
ATOM   1351  C   ILE A  84     -11.147   7.842  18.724  1.00  0.00           C  
ATOM   1352  CB  ILE A  84     -12.072   8.440  16.416  1.00  0.00           C  
ATOM   1353  HB  ILE A  84     -11.206   9.007  16.073  1.00  0.00           H  
ATOM   1354  O   ILE A  84     -11.493   6.825  19.327  1.00  0.00           O  
ATOM   1355  CG1 ILE A  84     -13.338   8.983  15.714  1.00  0.00           C  
ATOM   1356 HG12 ILE A  84     -14.181   8.329  15.936  1.00  0.00           H  
ATOM   1357 HG13 ILE A  84     -13.573   9.972  16.109  1.00  0.00           H  
ATOM   1358  CG2 ILE A  84     -11.855   6.961  16.040  1.00  0.00           C  
ATOM   1359 HG21 ILE A  84     -10.901   6.619  16.440  1.00  0.00           H  
ATOM   1360 HG22 ILE A  84     -11.803   6.841  14.958  1.00  0.00           H  
ATOM   1361 HG23 ILE A  84     -12.655   6.344  16.448  1.00  0.00           H  
ATOM   1362  CD1 ILE A  84     -13.208   9.124  14.194  1.00  0.00           C  
ATOM   1363 HD11 ILE A  84     -12.327   9.718  13.952  1.00  0.00           H  
ATOM   1364 HD12 ILE A  84     -14.092   9.630  13.805  1.00  0.00           H  
ATOM   1365 HD13 ILE A  84     -13.133   8.144  13.721  1.00  0.00           H  
ATOM   1366  N   ASP A  85      -9.911   8.339  18.754  1.00  0.00           N  
ATOM   1367  H   ASP A  85      -9.686   9.122  18.157  1.00  0.00           H  
ATOM   1368  CA  ASP A  85      -8.782   7.731  19.464  1.00  0.00           C  
ATOM   1369  HA  ASP A  85      -8.589   6.742  19.048  1.00  0.00           H  
ATOM   1370  C   ASP A  85      -9.127   7.557  20.955  1.00  0.00           C  
ATOM   1371  CB  ASP A  85      -7.508   8.586  19.274  1.00  0.00           C  
ATOM   1372  HB2 ASP A  85      -7.678   9.573  19.703  1.00  0.00           H  
ATOM   1373  HB3 ASP A  85      -6.701   8.118  19.838  1.00  0.00           H  
ATOM   1374  O   ASP A  85      -9.180   6.431  21.454  1.00  0.00           O  
ATOM   1375  CG  ASP A  85      -7.026   8.770  17.821  1.00  0.00           C  
ATOM   1376  OD1 ASP A  85      -7.636   8.200  16.886  1.00  0.00           O  
ATOM   1377  OD2 ASP A  85      -6.054   9.539  17.629  1.00  0.00           O  
ATOM   1378  N   ASP A  86      -9.527   8.645  21.631  1.00  0.00           N  
ATOM   1379  H   ASP A  86      -9.446   9.535  21.161  1.00  0.00           H  
ATOM   1380  CA  ASP A  86      -9.923   8.646  23.049  1.00  0.00           C  
ATOM   1381  HA  ASP A  86      -9.061   8.381  23.660  1.00  0.00           H  
ATOM   1382  C   ASP A  86     -11.055   7.627  23.332  1.00  0.00           C  
ATOM   1383  CB  ASP A  86     -10.426  10.056  23.456  1.00  0.00           C  
ATOM   1384  HB2 ASP A  86     -11.194  10.369  22.749  1.00  0.00           H  
ATOM   1385  HB3 ASP A  86     -10.910   9.967  24.429  1.00  0.00           H  
ATOM   1386  O   ASP A  86     -11.099   6.967  24.379  1.00  0.00           O  
ATOM   1387  CG  ASP A  86      -9.382  11.189  23.584  1.00  0.00           C  
ATOM   1388  OD1 ASP A  86      -8.172  10.917  23.697  1.00  0.00           O  
ATOM   1389  OD2 ASP A  86      -9.811  12.372  23.683  1.00  0.00           O  
ATOM   1390  N   ALA A  87     -12.011   7.492  22.405  1.00  0.00           N  
ATOM   1391  H   ALA A  87     -11.896   7.998  21.539  1.00  0.00           H  
ATOM   1392  CA  ALA A  87     -13.142   6.582  22.558  1.00  0.00           C  
ATOM   1393  HA  ALA A  87     -13.511   6.669  23.580  1.00  0.00           H  
ATOM   1394  C   ALA A  87     -12.750   5.111  22.350  1.00  0.00           C  
ATOM   1395  CB  ALA A  87     -14.265   7.012  21.608  1.00  0.00           C  
ATOM   1396  HB1 ALA A  87     -13.911   6.972  20.578  1.00  0.00           H  
ATOM   1397  HB2 ALA A  87     -14.564   8.035  21.838  1.00  0.00           H  
ATOM   1398  HB3 ALA A  87     -15.119   6.345  21.725  1.00  0.00           H  
ATOM   1399  O   ALA A  87     -13.219   4.249  23.100  1.00  0.00           O  
ATOM   1400  N   LEU A  88     -11.917   4.811  21.351  1.00  0.00           N  
ATOM   1401  H   LEU A  88     -11.520   5.568  20.813  1.00  0.00           H  
ATOM   1402  CA  LEU A  88     -11.476   3.450  21.049  1.00  0.00           C  
ATOM   1403  HA  LEU A  88     -12.332   2.780  21.122  1.00  0.00           H  
ATOM   1404  C   LEU A  88     -10.468   2.937  22.078  1.00  0.00           C  
ATOM   1405  CB  LEU A  88     -10.914   3.378  19.619  1.00  0.00           C  
ATOM   1406  HB2 LEU A  88     -10.427   2.412  19.486  1.00  0.00           H  
ATOM   1407  HB3 LEU A  88     -10.151   4.148  19.506  1.00  0.00           H  
ATOM   1408  O   LEU A  88     -10.582   1.781  22.481  1.00  0.00           O  
ATOM   1409  CG  LEU A  88     -11.968   3.547  18.509  1.00  0.00           C  
ATOM   1410  HG  LEU A  88     -12.450   4.521  18.599  1.00  0.00           H  
ATOM   1411  CD1 LEU A  88     -11.293   3.465  17.142  1.00  0.00           C  
ATOM   1412 HD11 LEU A  88     -10.494   4.205  17.093  1.00  0.00           H  
ATOM   1413 HD12 LEU A  88     -10.872   2.470  16.998  1.00  0.00           H  
ATOM   1414 HD13 LEU A  88     -12.015   3.676  16.353  1.00  0.00           H  
ATOM   1415  CD2 LEU A  88     -13.057   2.465  18.541  1.00  0.00           C  
ATOM   1416 HD21 LEU A  88     -13.709   2.577  17.675  1.00  0.00           H  
ATOM   1417 HD22 LEU A  88     -12.597   1.477  18.524  1.00  0.00           H  
ATOM   1418 HD23 LEU A  88     -13.663   2.574  19.440  1.00  0.00           H  
ATOM   1419  N   GLU A  89      -9.567   3.782  22.585  1.00  0.00           N  
ATOM   1420  H   GLU A  89      -9.470   4.702  22.179  1.00  0.00           H  
ATOM   1421  CA  GLU A  89      -8.679   3.432  23.702  1.00  0.00           C  
ATOM   1422  HA  GLU A  89      -8.058   2.580  23.427  1.00  0.00           H  
ATOM   1423  C   GLU A  89      -9.483   3.037  24.947  1.00  0.00           C  
ATOM   1424  CB  GLU A  89      -7.762   4.613  24.049  1.00  0.00           C  
ATOM   1425  HB2 GLU A  89      -8.359   5.521  24.137  1.00  0.00           H  
ATOM   1426  HB3 GLU A  89      -7.309   4.405  25.018  1.00  0.00           H  
ATOM   1427  O   GLU A  89      -9.251   1.984  25.550  1.00  0.00           O  
ATOM   1428  CG  GLU A  89      -6.631   4.824  23.030  1.00  0.00           C  
ATOM   1429  HG2 GLU A  89      -6.089   3.884  22.928  1.00  0.00           H  
ATOM   1430  HG3 GLU A  89      -7.056   5.069  22.056  1.00  0.00           H  
ATOM   1431  CD  GLU A  89      -5.644   5.925  23.462  1.00  0.00           C  
ATOM   1432  OE1 GLU A  89      -4.611   6.073  22.772  1.00  0.00           O  
ATOM   1433  OE2 GLU A  89      -5.869   6.553  24.526  1.00  0.00           O  
ATOM   1434  N   LYS A  90     -10.508   3.827  25.297  1.00  0.00           N  
ATOM   1435  H   LYS A  90     -10.626   4.689  24.784  1.00  0.00           H  
ATOM   1436  CA  LYS A  90     -11.394   3.524  26.430  1.00  0.00           C  
ATOM   1437  HA  LYS A  90     -10.775   3.420  27.321  1.00  0.00           H  
ATOM   1438  C   LYS A  90     -12.125   2.189  26.253  1.00  0.00           C  
ATOM   1439  CB  LYS A  90     -12.362   4.697  26.626  1.00  0.00           C  
ATOM   1440  HB2 LYS A  90     -13.000   4.792  25.746  1.00  0.00           H  
ATOM   1441  HB3 LYS A  90     -11.779   5.613  26.724  1.00  0.00           H  
ATOM   1442  O   LYS A  90     -12.208   1.415  27.204  1.00  0.00           O  
ATOM   1443  CG  LYS A  90     -13.235   4.529  27.878  1.00  0.00           C  
ATOM   1444  HG2 LYS A  90     -12.595   4.413  28.752  1.00  0.00           H  
ATOM   1445  HG3 LYS A  90     -13.863   3.644  27.775  1.00  0.00           H  
ATOM   1446  CD  LYS A  90     -14.131   5.758  28.060  1.00  0.00           C  
ATOM   1447  HD2 LYS A  90     -13.499   6.641  28.162  1.00  0.00           H  
ATOM   1448  HD3 LYS A  90     -14.757   5.873  27.176  1.00  0.00           H  
ATOM   1449  CE  LYS A  90     -15.010   5.603  29.304  1.00  0.00           C  
ATOM   1450  HE2 LYS A  90     -15.623   4.709  29.187  1.00  0.00           H  
ATOM   1451  HE3 LYS A  90     -14.361   5.448  30.166  1.00  0.00           H  
ATOM   1452  NZ  LYS A  90     -15.864   6.803  29.505  1.00  0.00           N  
ATOM   1453  HZ1 LYS A  90     -16.440   6.706  30.329  1.00  0.00           H  
ATOM   1454  HZ2 LYS A  90     -16.467   6.954  28.709  1.00  0.00           H  
ATOM   1455  HZ3 LYS A  90     -15.293   7.630  29.607  1.00  0.00           H  
ATOM   1456  N   ILE A  91     -12.640   1.910  25.053  1.00  0.00           N  
ATOM   1457  H   ILE A  91     -12.510   2.590  24.318  1.00  0.00           H  
ATOM   1458  CA  ILE A  91     -13.328   0.644  24.741  1.00  0.00           C  
ATOM   1459  HA  ILE A  91     -14.045   0.430  25.533  1.00  0.00           H  
ATOM   1460  C   ILE A  91     -12.346  -0.536  24.728  1.00  0.00           C  
ATOM   1461  CB  ILE A  91     -14.100   0.771  23.407  1.00  0.00           C  
ATOM   1462  HB  ILE A  91     -13.418   1.156  22.648  1.00  0.00           H  
ATOM   1463  O   ILE A  91     -12.710  -1.632  25.147  1.00  0.00           O  
ATOM   1464  CG1 ILE A  91     -15.278   1.760  23.575  1.00  0.00           C  
ATOM   1465 HG12 ILE A  91     -14.937   2.657  24.092  1.00  0.00           H  
ATOM   1466 HG13 ILE A  91     -16.048   1.304  24.198  1.00  0.00           H  
ATOM   1467  CG2 ILE A  91     -14.634  -0.595  22.929  1.00  0.00           C  
ATOM   1468 HG21 ILE A  91     -15.231  -1.059  23.714  1.00  0.00           H  
ATOM   1469 HG22 ILE A  91     -13.805  -1.257  22.678  1.00  0.00           H  
ATOM   1470 HG23 ILE A  91     -15.235  -0.485  22.026  1.00  0.00           H  
ATOM   1471  CD1 ILE A  91     -15.908   2.211  22.251  1.00  0.00           C  
ATOM   1472 HD11 ILE A  91     -16.454   1.383  21.798  1.00  0.00           H  
ATOM   1473 HD12 ILE A  91     -15.136   2.566  21.569  1.00  0.00           H  
ATOM   1474 HD13 ILE A  91     -16.611   3.021  22.444  1.00  0.00           H  
ATOM   1475  N   GLY A  92     -11.106  -0.326  24.281  1.00  0.00           N  
ATOM   1476  H   GLY A  92     -10.872   0.580  23.902  1.00  0.00           H  
ATOM   1477  CA  GLY A  92     -10.056  -1.343  24.302  1.00  0.00           C  
ATOM   1478  HA2 GLY A  92      -9.169  -0.935  23.817  1.00  0.00           H  
ATOM   1479  HA3 GLY A  92     -10.388  -2.223  23.752  1.00  0.00           H  
ATOM   1480  C   GLY A  92      -9.667  -1.769  25.721  1.00  0.00           C  
ATOM   1481  O   GLY A  92      -9.369  -2.942  25.946  1.00  0.00           O  
ATOM   1482  N   HIS A  93      -9.712  -0.845  26.687  1.00  0.00           N  
ATOM   1483  H   HIS A  93      -9.876   0.114  26.416  1.00  0.00           H  
ATOM   1484  CA  HIS A  93      -9.447  -1.135  28.100  1.00  0.00           C  
ATOM   1485  HA  HIS A  93      -8.624  -1.848  28.160  1.00  0.00           H  
ATOM   1486  C   HIS A  93     -10.624  -1.785  28.838  1.00  0.00           C  
ATOM   1487  CB  HIS A  93      -9.023   0.159  28.806  1.00  0.00           C  
ATOM   1488  HB2 HIS A  93      -9.035  -0.008  29.883  1.00  0.00           H  
ATOM   1489  HB3 HIS A  93      -9.739   0.949  28.581  1.00  0.00           H  
ATOM   1490  O   HIS A  93     -10.393  -2.604  29.728  1.00  0.00           O  
ATOM   1491  CG  HIS A  93      -7.636   0.606  28.430  1.00  0.00           C  
ATOM   1492  CD2 HIS A  93      -7.258   1.845  27.986  1.00  0.00           C  
ATOM   1493  HD2 HIS A  93      -7.909   2.690  27.816  1.00  0.00           H  
ATOM   1494  ND1 HIS A  93      -6.502  -0.172  28.478  1.00  0.00           N  
ATOM   1495  HD1 HIS A  93      -6.471  -1.159  28.692  1.00  0.00           H  
ATOM   1496  CE1 HIS A  93      -5.466   0.579  28.072  1.00  0.00           C  
ATOM   1497  HE1 HIS A  93      -4.447   0.237  27.969  1.00  0.00           H  
ATOM   1498  NE2 HIS A  93      -5.874   1.820  27.789  1.00  0.00           N  
ATOM   1499  N   ASP A  94     -11.859  -1.434  28.479  1.00  0.00           N  
ATOM   1500  H   ASP A  94     -11.968  -0.731  27.762  1.00  0.00           H  
ATOM   1501  CA  ASP A  94     -13.082  -1.964  29.090  1.00  0.00           C  
ATOM   1502  HA  ASP A  94     -12.838  -2.850  29.677  1.00  0.00           H  
ATOM   1503  C   ASP A  94     -14.090  -2.392  28.005  1.00  0.00           C  
ATOM   1504  CB  ASP A  94     -13.649  -0.934  30.081  1.00  0.00           C  
ATOM   1505  HB2 ASP A  94     -13.993  -0.055  29.537  1.00  0.00           H  
ATOM   1506  HB3 ASP A  94     -12.848  -0.618  30.749  1.00  0.00           H  
ATOM   1507  O   ASP A  94     -15.034  -1.655  27.683  1.00  0.00           O  
ATOM   1508  CG  ASP A  94     -14.790  -1.488  30.946  1.00  0.00           C  
ATOM   1509  OD1 ASP A  94     -14.981  -2.725  30.973  1.00  0.00           O  
ATOM   1510  OD2 ASP A  94     -15.437  -0.655  31.625  1.00  0.00           O  
ATOM   1511  N   PRO A  95     -13.872  -3.560  27.368  1.00  0.00           N  
ATOM   1512  CA  PRO A  95     -14.782  -4.065  26.354  1.00  0.00           C  
ATOM   1513  HA  PRO A  95     -14.912  -3.302  25.586  1.00  0.00           H  
ATOM   1514  C   PRO A  95     -16.140  -4.377  26.994  1.00  0.00           C  
ATOM   1515  CB  PRO A  95     -14.089  -5.276  25.724  1.00  0.00           C  
ATOM   1516  HB2 PRO A  95     -13.530  -4.950  24.848  1.00  0.00           H  
ATOM   1517  HB3 PRO A  95     -14.796  -6.061  25.454  1.00  0.00           H  
ATOM   1518  O   PRO A  95     -16.250  -5.193  27.910  1.00  0.00           O  
ATOM   1519  CG  PRO A  95     -13.109  -5.740  26.801  1.00  0.00           C  
ATOM   1520  HG2 PRO A  95     -13.618  -6.413  27.490  1.00  0.00           H  
ATOM   1521  HG3 PRO A  95     -12.232  -6.223  26.370  1.00  0.00           H  
ATOM   1522  CD  PRO A  95     -12.738  -4.455  27.537  1.00  0.00           C  
ATOM   1523  HD2 PRO A  95     -11.857  -4.007  27.077  1.00  0.00           H  
ATOM   1524  HD3 PRO A  95     -12.545  -4.670  28.588  1.00  0.00           H  
ATOM   1525  N   PHE A  96     -17.168  -3.705  26.477  1.00  0.00           N  
ATOM   1526  H   PHE A  96     -16.930  -3.048  25.748  1.00  0.00           H  
ATOM   1527  CA  PHE A  96     -18.558  -3.708  26.938  1.00  0.00           C  
ATOM   1528  HA  PHE A  96     -18.601  -3.098  27.840  1.00  0.00           H  
ATOM   1529  C   PHE A  96     -19.129  -5.091  27.300  1.00  0.00           C  
ATOM   1530  CB  PHE A  96     -19.427  -3.048  25.850  1.00  0.00           C  
ATOM   1531  HB2 PHE A  96     -20.483  -3.159  26.097  1.00  0.00           H  
ATOM   1532  HB3 PHE A  96     -19.199  -1.982  25.847  1.00  0.00           H  
ATOM   1533  O   PHE A  96     -18.756  -6.130  26.755  1.00  0.00           O  
ATOM   1534  CG  PHE A  96     -19.170  -3.606  24.462  1.00  0.00           C  
ATOM   1535  CD1 PHE A  96     -18.209  -2.989  23.647  1.00  0.00           C  
ATOM   1536  HD1 PHE A  96     -17.718  -2.081  23.965  1.00  0.00           H  
ATOM   1537  CD2 PHE A  96     -19.779  -4.801  24.035  1.00  0.00           C  
ATOM   1538  HD2 PHE A  96     -20.502  -5.304  24.660  1.00  0.00           H  
ATOM   1539  CE1 PHE A  96     -17.835  -3.589  22.441  1.00  0.00           C  
ATOM   1540  HE1 PHE A  96     -17.072  -3.104  21.851  1.00  0.00           H  
ATOM   1541  CE2 PHE A  96     -19.406  -5.398  22.822  1.00  0.00           C  
ATOM   1542  HE2 PHE A  96     -19.871  -6.322  22.512  1.00  0.00           H  
ATOM   1543  CZ  PHE A  96     -18.422  -4.796  22.024  1.00  0.00           C  
ATOM   1544  HZ  PHE A  96     -18.136  -5.264  21.094  1.00  0.00           H  
ATOM   1545  N   ASP A  97     -20.133  -5.076  28.180  1.00  0.00           N  
ATOM   1546  H   ASP A  97     -20.327  -4.213  28.667  1.00  0.00           H  
ATOM   1547  CA  ASP A  97     -20.838  -6.276  28.651  1.00  0.00           C  
ATOM   1548  HA  ASP A  97     -20.096  -7.047  28.857  1.00  0.00           H  
ATOM   1549  C   ASP A  97     -21.789  -6.914  27.631  1.00  0.00           C  
ATOM   1550  CB  ASP A  97     -21.604  -5.946  29.946  1.00  0.00           C  
ATOM   1551  HB2 ASP A  97     -21.916  -4.902  29.932  1.00  0.00           H  
ATOM   1552  HB3 ASP A  97     -22.512  -6.548  29.994  1.00  0.00           H  
ATOM   1553  O   ASP A  97     -22.209  -8.049  27.844  1.00  0.00           O  
ATOM   1554  CG  ASP A  97     -20.813  -6.237  31.225  1.00  0.00           C  
ATOM   1555  OD1 ASP A  97     -19.836  -7.033  31.167  1.00  0.00           O  
ATOM   1556  OD2 ASP A  97     -21.238  -5.686  32.264  1.00  0.00           O  
ATOM   1557  N   ASP A  98     -22.106  -6.234  26.522  1.00  0.00           N  
ATOM   1558  H   ASP A  98     -21.680  -5.328  26.394  1.00  0.00           H  
ATOM   1559  CA  ASP A  98     -22.979  -6.747  25.450  1.00  0.00           C  
ATOM   1560  HA  ASP A  98     -23.804  -7.266  25.938  1.00  0.00           H  
ATOM   1561  C   ASP A  98     -22.257  -7.791  24.580  1.00  0.00           C  
ATOM   1562  CB  ASP A  98     -23.586  -5.588  24.648  1.00  0.00           C  
ATOM   1563  HB2 ASP A  98     -22.873  -5.220  23.910  1.00  0.00           H  
ATOM   1564  HB3 ASP A  98     -23.800  -4.769  25.334  1.00  0.00           H  
ATOM   1565  O   ASP A  98     -21.963  -7.616  23.398  1.00  0.00           O  
ATOM   1566  CG  ASP A  98     -24.903  -5.969  23.960  1.00  0.00           C  
ATOM   1567  OD1 ASP A  98     -25.291  -7.157  24.029  1.00  0.00           O  
ATOM   1568  OD2 ASP A  98     -25.549  -5.014  23.466  1.00  0.00           O  
ATOM   1569  N   LYS A  99     -21.856  -8.865  25.252  1.00  0.00           N  
ATOM   1570  H   LYS A  99     -22.126  -8.888  26.225  1.00  0.00           H  
ATOM   1571  CA  LYS A  99     -20.958  -9.907  24.773  1.00  0.00           C  
ATOM   1572  HA  LYS A  99     -20.199  -9.440  24.145  1.00  0.00           H  
ATOM   1573  C   LYS A  99     -21.665 -10.919  23.876  1.00  0.00           C  
ATOM   1574  CB  LYS A  99     -20.306 -10.538  26.019  1.00  0.00           C  
ATOM   1575  HB2 LYS A  99     -21.049 -10.617  26.813  1.00  0.00           H  
ATOM   1576  HB3 LYS A  99     -19.958 -11.551  25.816  1.00  0.00           H  
ATOM   1577  O   LYS A  99     -20.954 -11.723  23.276  1.00  0.00           O  
ATOM   1578  CG  LYS A  99     -19.130  -9.670  26.494  1.00  0.00           C  
ATOM   1579  HG2 LYS A  99     -19.475  -8.639  26.575  1.00  0.00           H  
ATOM   1580  HG3 LYS A  99     -18.334  -9.707  25.751  1.00  0.00           H  
ATOM   1581  CD  LYS A  99     -18.576 -10.094  27.859  1.00  0.00           C  
ATOM   1582  HD2 LYS A  99     -19.396 -10.077  28.577  1.00  0.00           H  
ATOM   1583  HD3 LYS A  99     -18.154 -11.098  27.810  1.00  0.00           H  
ATOM   1584  CE  LYS A  99     -17.505  -9.076  28.276  1.00  0.00           C  
ATOM   1585  HE2 LYS A  99     -16.563  -9.313  27.782  1.00  0.00           H  
ATOM   1586  HE3 LYS A  99     -17.812  -8.094  27.915  1.00  0.00           H  
ATOM   1587  NZ  LYS A  99     -17.332  -8.989  29.745  1.00  0.00           N  
ATOM   1588  HZ1 LYS A  99     -17.084  -9.873  30.166  1.00  0.00           H  
ATOM   1589  HZ2 LYS A  99     -18.178  -8.634  30.168  1.00  0.00           H  
ATOM   1590  HZ3 LYS A  99     -16.639  -8.287  29.962  1.00  0.00           H  
ATOM   1591  N   ASP A 100     -22.991 -10.874  23.782  1.00  0.00           N  
ATOM   1592  H   ASP A 100     -23.476 -10.150  24.292  1.00  0.00           H  
ATOM   1593  CA  ASP A 100     -23.807 -11.886  23.104  1.00  0.00           C  
ATOM   1594  HA  ASP A 100     -23.199 -12.772  22.924  1.00  0.00           H  
ATOM   1595  C   ASP A 100     -24.320 -11.439  21.722  1.00  0.00           C  
ATOM   1596  CB  ASP A 100     -24.956 -12.310  24.036  1.00  0.00           C  
ATOM   1597  HB2 ASP A 100     -25.590 -13.024  23.511  1.00  0.00           H  
ATOM   1598  HB3 ASP A 100     -25.560 -11.434  24.274  1.00  0.00           H  
ATOM   1599  O   ASP A 100     -24.779 -12.274  20.943  1.00  0.00           O  
ATOM   1600  CG  ASP A 100     -24.473 -12.970  25.337  1.00  0.00           C  
ATOM   1601  OD1 ASP A 100     -23.387 -13.600  25.324  1.00  0.00           O  
ATOM   1602  OD2 ASP A 100     -25.203 -12.854  26.347  1.00  0.00           O  
ATOM   1603  N   ASP A 101     -24.206 -10.151  21.381  1.00  0.00           N  
ATOM   1604  H   ASP A 101     -23.839  -9.498  22.058  1.00  0.00           H  
ATOM   1605  CA  ASP A 101     -24.590  -9.611  20.073  1.00  0.00           C  
ATOM   1606  HA  ASP A 101     -25.434 -10.187  19.691  1.00  0.00           H  
ATOM   1607  C   ASP A 101     -23.430  -9.744  19.063  1.00  0.00           C  
ATOM   1608  CB  ASP A 101     -25.090  -8.166  20.259  1.00  0.00           C  
ATOM   1609  HB2 ASP A 101     -24.272  -7.549  20.632  1.00  0.00           H  
ATOM   1610  HB3 ASP A 101     -25.878  -8.167  21.011  1.00  0.00           H  
ATOM   1611  O   ASP A 101     -22.375  -9.113  19.202  1.00  0.00           O  
ATOM   1612  CG  ASP A 101     -25.639  -7.537  18.974  1.00  0.00           C  
ATOM   1613  OD1 ASP A 101     -25.032  -7.775  17.907  1.00  0.00           O  
ATOM   1614  OD2 ASP A 101     -26.606  -6.747  19.049  1.00  0.00           O  
ATOM   1615  N   LEU A 102     -23.623 -10.566  18.020  1.00  0.00           N  
ATOM   1616  H   LEU A 102     -24.524 -11.013  17.928  1.00  0.00           H  
ATOM   1617  CA  LEU A 102     -22.611 -10.804  16.986  1.00  0.00           C  
ATOM   1618  HA  LEU A 102     -21.710 -11.167  17.480  1.00  0.00           H  
ATOM   1619  C   LEU A 102     -22.234  -9.517  16.241  1.00  0.00           C  
ATOM   1620  CB  LEU A 102     -23.115 -11.880  16.000  1.00  0.00           C  
ATOM   1621  HB2 LEU A 102     -23.297 -12.807  16.545  1.00  0.00           H  
ATOM   1622  HB3 LEU A 102     -24.063 -11.544  15.580  1.00  0.00           H  
ATOM   1623  O   LEU A 102     -21.056  -9.318  15.933  1.00  0.00           O  
ATOM   1624  CG  LEU A 102     -22.140 -12.162  14.836  1.00  0.00           C  
ATOM   1625  HG  LEU A 102     -21.932 -11.235  14.302  1.00  0.00           H  
ATOM   1626  CD1 LEU A 102     -20.818 -12.749  15.336  1.00  0.00           C  
ATOM   1627 HD11 LEU A 102     -20.996 -13.696  15.846  1.00  0.00           H  
ATOM   1628 HD12 LEU A 102     -20.328 -12.058  16.021  1.00  0.00           H  
ATOM   1629 HD13 LEU A 102     -20.145 -12.904  14.493  1.00  0.00           H  
ATOM   1630  CD2 LEU A 102     -22.740 -13.135  13.821  1.00  0.00           C  
ATOM   1631 HD21 LEU A 102     -22.106 -13.167  12.934  1.00  0.00           H  
ATOM   1632 HD22 LEU A 102     -22.798 -14.134  14.254  1.00  0.00           H  
ATOM   1633 HD23 LEU A 102     -23.739 -12.804  13.536  1.00  0.00           H  
ATOM   1634  N   TYR A 103     -23.201  -8.645  15.956  1.00  0.00           N  
ATOM   1635  H   TYR A 103     -24.104  -8.771  16.392  1.00  0.00           H  
ATOM   1636  CA  TYR A 103     -22.961  -7.384  15.264  1.00  0.00           C  
ATOM   1637  HA  TYR A 103     -22.422  -7.587  14.339  1.00  0.00           H  
ATOM   1638  C   TYR A 103     -22.065  -6.468  16.104  1.00  0.00           C  
ATOM   1639  CB  TYR A 103     -24.304  -6.725  14.901  1.00  0.00           C  
ATOM   1640  HB2 TYR A 103     -24.960  -6.706  15.771  1.00  0.00           H  
ATOM   1641  HB3 TYR A 103     -24.809  -7.327  14.146  1.00  0.00           H  
ATOM   1642  O   TYR A 103     -21.053  -5.981  15.601  1.00  0.00           O  
ATOM   1643  CG  TYR A 103     -24.174  -5.306  14.393  1.00  0.00           C  
ATOM   1644  CD1 TYR A 103     -24.427  -4.233  15.263  1.00  0.00           C  
ATOM   1645  HD1 TYR A 103     -24.763  -4.448  16.266  1.00  0.00           H  
ATOM   1646  CD2 TYR A 103     -23.776  -5.059  13.069  1.00  0.00           C  
ATOM   1647  HD2 TYR A 103     -23.613  -5.896  12.406  1.00  0.00           H  
ATOM   1648  CE1 TYR A 103     -24.236  -2.911  14.822  1.00  0.00           C  
ATOM   1649  HE1 TYR A 103     -24.393  -2.080  15.493  1.00  0.00           H  
ATOM   1650  CE2 TYR A 103     -23.602  -3.738  12.612  1.00  0.00           C  
ATOM   1651  HE2 TYR A 103     -23.282  -3.554  11.597  1.00  0.00           H  
ATOM   1652  OH  TYR A 103     -23.657  -1.377  13.088  1.00  0.00           O  
ATOM   1653  HH  TYR A 103     -23.283  -1.309  12.206  1.00  0.00           H  
ATOM   1654  CZ  TYR A 103     -23.821  -2.661  13.498  1.00  0.00           C  
ATOM   1655  N   ILE A 104     -22.371  -6.283  17.392  1.00  0.00           N  
ATOM   1656  H   ILE A 104     -23.183  -6.762  17.755  1.00  0.00           H  
ATOM   1657  CA  ILE A 104     -21.594  -5.385  18.263  1.00  0.00           C  
ATOM   1658  HA  ILE A 104     -21.434  -4.451  17.724  1.00  0.00           H  
ATOM   1659  C   ILE A 104     -20.192  -5.931  18.540  1.00  0.00           C  
ATOM   1660  CB  ILE A 104     -22.360  -5.069  19.567  1.00  0.00           C  
ATOM   1661  HB  ILE A 104     -22.496  -5.997  20.121  1.00  0.00           H  
ATOM   1662  O   ILE A 104     -19.221  -5.171  18.467  1.00  0.00           O  
ATOM   1663  CG1 ILE A 104     -23.749  -4.461  19.302  1.00  0.00           C  
ATOM   1664 HG12 ILE A 104     -24.245  -4.272  20.254  1.00  0.00           H  
ATOM   1665 HG13 ILE A 104     -24.357  -5.192  18.768  1.00  0.00           H  
ATOM   1666  CG2 ILE A 104     -21.573  -4.093  20.456  1.00  0.00           C  
ATOM   1667 HG21 ILE A 104     -21.354  -3.166  19.927  1.00  0.00           H  
ATOM   1668 HG22 ILE A 104     -20.627  -4.556  20.738  1.00  0.00           H  
ATOM   1669 HG23 ILE A 104     -22.135  -3.889  21.368  1.00  0.00           H  
ATOM   1670  CD1 ILE A 104     -23.744  -3.167  18.480  1.00  0.00           C  
ATOM   1671 HD11 ILE A 104     -24.781  -2.952  18.222  1.00  0.00           H  
ATOM   1672 HD12 ILE A 104     -23.189  -3.293  17.550  1.00  0.00           H  
ATOM   1673 HD13 ILE A 104     -23.312  -2.340  19.043  1.00  0.00           H  
ATOM   1674  N   VAL A 105     -20.056  -7.236  18.797  1.00  0.00           N  
ATOM   1675  H   VAL A 105     -20.888  -7.805  18.864  1.00  0.00           H  
ATOM   1676  CA  VAL A 105     -18.742  -7.869  19.004  1.00  0.00           C  
ATOM   1677  HA  VAL A 105     -18.219  -7.330  19.795  1.00  0.00           H  
ATOM   1678  C   VAL A 105     -17.879  -7.753  17.747  1.00  0.00           C  
ATOM   1679  CB  VAL A 105     -18.892  -9.336  19.455  1.00  0.00           C  
ATOM   1680  HB  VAL A 105     -19.528  -9.872  18.750  1.00  0.00           H  
ATOM   1681  O   VAL A 105     -16.722  -7.340  17.836  1.00  0.00           O  
ATOM   1682  CG1 VAL A 105     -17.532 -10.050  19.533  1.00  0.00           C  
ATOM   1683 HG11 VAL A 105     -17.119 -10.190  18.534  1.00  0.00           H  
ATOM   1684 HG12 VAL A 105     -16.833  -9.464  20.129  1.00  0.00           H  
ATOM   1685 HG13 VAL A 105     -17.647 -11.034  19.989  1.00  0.00           H  
ATOM   1686  CG2 VAL A 105     -19.517  -9.410  20.856  1.00  0.00           C  
ATOM   1687 HG21 VAL A 105     -20.482  -8.903  20.873  1.00  0.00           H  
ATOM   1688 HG22 VAL A 105     -18.865  -8.934  21.588  1.00  0.00           H  
ATOM   1689 HG23 VAL A 105     -19.682 -10.451  21.131  1.00  0.00           H  
ATOM   1690  N   SER A 106     -18.443  -8.039  16.570  1.00  0.00           N  
ATOM   1691  H   SER A 106     -19.403  -8.353  16.555  1.00  0.00           H  
ATOM   1692  CA  SER A 106     -17.716  -7.941  15.299  1.00  0.00           C  
ATOM   1693  HA  SER A 106     -16.799  -8.526  15.368  1.00  0.00           H  
ATOM   1694  C   SER A 106     -17.323  -6.501  14.969  1.00  0.00           C  
ATOM   1695  CB  SER A 106     -18.552  -8.498  14.149  1.00  0.00           C  
ATOM   1696  HB2 SER A 106     -19.443  -7.886  14.011  1.00  0.00           H  
ATOM   1697  HB3 SER A 106     -17.947  -8.466  13.243  1.00  0.00           H  
ATOM   1698  O   SER A 106     -16.199  -6.247  14.534  1.00  0.00           O  
ATOM   1699  OG  SER A 106     -18.944  -9.829  14.393  1.00  0.00           O  
ATOM   1700  HG  SER A 106     -19.736  -9.796  14.933  1.00  0.00           H  
ATOM   1701  N   LEU A 107     -18.225  -5.543  15.202  1.00  0.00           N  
ATOM   1702  H   LEU A 107     -19.145  -5.808  15.525  1.00  0.00           H  
ATOM   1703  CA  LEU A 107     -17.964  -4.123  14.988  1.00  0.00           C  
ATOM   1704  HA  LEU A 107     -17.645  -3.995  13.954  1.00  0.00           H  
ATOM   1705  C   LEU A 107     -16.834  -3.616  15.890  1.00  0.00           C  
ATOM   1706  CB  LEU A 107     -19.270  -3.340  15.219  1.00  0.00           C  
ATOM   1707  HB2 LEU A 107     -20.021  -3.696  14.514  1.00  0.00           H  
ATOM   1708  HB3 LEU A 107     -19.632  -3.545  16.227  1.00  0.00           H  
ATOM   1709  O   LEU A 107     -15.917  -2.952  15.412  1.00  0.00           O  
ATOM   1710  CG  LEU A 107     -19.119  -1.819  15.060  1.00  0.00           C  
ATOM   1711  HG  LEU A 107     -18.401  -1.442  15.789  1.00  0.00           H  
ATOM   1712  CD1 LEU A 107     -18.641  -1.467  13.660  1.00  0.00           C  
ATOM   1713 HD11 LEU A 107     -18.561  -0.383  13.574  1.00  0.00           H  
ATOM   1714 HD12 LEU A 107     -17.647  -1.876  13.481  1.00  0.00           H  
ATOM   1715 HD13 LEU A 107     -19.356  -1.834  12.924  1.00  0.00           H  
ATOM   1716  CD2 LEU A 107     -20.455  -1.117  15.300  1.00  0.00           C  
ATOM   1717 HD21 LEU A 107     -21.194  -1.473  14.582  1.00  0.00           H  
ATOM   1718 HD22 LEU A 107     -20.327  -0.042  15.177  1.00  0.00           H  
ATOM   1719 HD23 LEU A 107     -20.804  -1.328  16.311  1.00  0.00           H  
ATOM   1720  N   CYS A 108     -16.875  -3.963  17.178  1.00  0.00           N  
ATOM   1721  H   CYS A 108     -17.658  -4.512  17.503  1.00  0.00           H  
ATOM   1722  CA  CYS A 108     -15.814  -3.636  18.125  1.00  0.00           C  
ATOM   1723  HA  CYS A 108     -15.697  -2.554  18.191  1.00  0.00           H  
ATOM   1724  C   CYS A 108     -14.471  -4.217  17.691  1.00  0.00           C  
ATOM   1725  CB  CYS A 108     -16.211  -4.183  19.491  1.00  0.00           C  
ATOM   1726  HB2 CYS A 108     -16.361  -5.261  19.427  1.00  0.00           H  
ATOM   1727  HB3 CYS A 108     -17.147  -3.713  19.791  1.00  0.00           H  
ATOM   1728  O   CYS A 108     -13.494  -3.478  17.581  1.00  0.00           O  
ATOM   1729  SG  CYS A 108     -14.891  -3.825  20.688  1.00  0.00           S  
ATOM   1730  HG  CYS A 108     -15.415  -4.474  21.732  1.00  0.00           H  
ATOM   1731  N   PHE A 109     -14.436  -5.519  17.385  1.00  0.00           N  
ATOM   1732  H   PHE A 109     -15.276  -6.070  17.491  1.00  0.00           H  
ATOM   1733  CA  PHE A 109     -13.222  -6.189  16.929  1.00  0.00           C  
ATOM   1734  HA  PHE A 109     -12.486  -6.167  17.733  1.00  0.00           H  
ATOM   1735  C   PHE A 109     -12.612  -5.469  15.724  1.00  0.00           C  
ATOM   1736  CB  PHE A 109     -13.542  -7.650  16.591  1.00  0.00           C  
ATOM   1737  HB2 PHE A 109     -14.314  -7.681  15.821  1.00  0.00           H  
ATOM   1738  HB3 PHE A 109     -13.944  -8.139  17.478  1.00  0.00           H  
ATOM   1739  O   PHE A 109     -11.424  -5.146  15.727  1.00  0.00           O  
ATOM   1740  CG  PHE A 109     -12.335  -8.428  16.103  1.00  0.00           C  
ATOM   1741  CD1 PHE A 109     -11.979  -8.415  14.740  1.00  0.00           C  
ATOM   1742  HD1 PHE A 109     -12.562  -7.849  14.028  1.00  0.00           H  
ATOM   1743  CD2 PHE A 109     -11.545  -9.145  17.019  1.00  0.00           C  
ATOM   1744  HD2 PHE A 109     -11.809  -9.167  18.067  1.00  0.00           H  
ATOM   1745  CE1 PHE A 109     -10.847  -9.117  14.295  1.00  0.00           C  
ATOM   1746  HE1 PHE A 109     -10.583  -9.115  13.247  1.00  0.00           H  
ATOM   1747  CE2 PHE A 109     -10.399  -9.829  16.578  1.00  0.00           C  
ATOM   1748  HE2 PHE A 109      -9.789 -10.371  17.285  1.00  0.00           H  
ATOM   1749  CZ  PHE A 109     -10.049  -9.815  15.217  1.00  0.00           C  
ATOM   1750  HZ  PHE A 109      -9.168 -10.341  14.879  1.00  0.00           H  
ATOM   1751  N   ARG A 110     -13.440  -5.163  14.717  1.00  0.00           N  
ATOM   1752  H   ARG A 110     -14.406  -5.450  14.794  1.00  0.00           H  
ATOM   1753  CA  ARG A 110     -13.009  -4.465  13.505  1.00  0.00           C  
ATOM   1754  HA  ARG A 110     -12.192  -5.030  13.056  1.00  0.00           H  
ATOM   1755  C   ARG A 110     -12.451  -3.077  13.810  1.00  0.00           C  
ATOM   1756  CB  ARG A 110     -14.179  -4.407  12.516  1.00  0.00           C  
ATOM   1757  HB2 ARG A 110     -14.496  -5.423  12.281  1.00  0.00           H  
ATOM   1758  HB3 ARG A 110     -15.017  -3.883  12.974  1.00  0.00           H  
ATOM   1759  O   ARG A 110     -11.344  -2.785  13.369  1.00  0.00           O  
ATOM   1760  CG  ARG A 110     -13.768  -3.687  11.225  1.00  0.00           C  
ATOM   1761  HG2 ARG A 110     -12.842  -4.120  10.847  1.00  0.00           H  
ATOM   1762  HG3 ARG A 110     -13.598  -2.634  11.446  1.00  0.00           H  
ATOM   1763  CD  ARG A 110     -14.828  -3.789  10.129  1.00  0.00           C  
ATOM   1764  HD2 ARG A 110     -14.486  -3.234   9.256  1.00  0.00           H  
ATOM   1765  HD3 ARG A 110     -14.920  -4.836   9.840  1.00  0.00           H  
ATOM   1766  NE  ARG A 110     -16.152  -3.292  10.549  1.00  0.00           N  
ATOM   1767  HE  ARG A 110     -16.870  -3.992  10.664  1.00  0.00           H  
ATOM   1768  NH1 ARG A 110     -15.773  -0.990  10.597  1.00  0.00           N  
ATOM   1769 HH11 ARG A 110     -16.228  -0.091  10.666  1.00  0.00           H  
ATOM   1770 HH12 ARG A 110     -14.769  -1.054  10.684  1.00  0.00           H  
ATOM   1771  NH2 ARG A 110     -17.819  -1.781  10.726  1.00  0.00           N  
ATOM   1772 HH21 ARG A 110     -18.097  -0.810  10.739  1.00  0.00           H  
ATOM   1773 HH22 ARG A 110     -18.519  -2.503  10.822  1.00  0.00           H  
ATOM   1774  CZ  ARG A 110     -16.552  -2.034  10.632  1.00  0.00           C  
ATOM   1775  N   LEU A 111     -13.189  -2.241  14.543  1.00  0.00           N  
ATOM   1776  H   LEU A 111     -14.076  -2.567  14.900  1.00  0.00           H  
ATOM   1777  CA  LEU A 111     -12.780  -0.861  14.828  1.00  0.00           C  
ATOM   1778  HA  LEU A 111     -12.540  -0.365  13.887  1.00  0.00           H  
ATOM   1779  C   LEU A 111     -11.499  -0.807  15.671  1.00  0.00           C  
ATOM   1780  CB  LEU A 111     -13.926  -0.099  15.519  1.00  0.00           C  
ATOM   1781  HB2 LEU A 111     -13.528   0.846  15.889  1.00  0.00           H  
ATOM   1782  HB3 LEU A 111     -14.259  -0.677  16.381  1.00  0.00           H  
ATOM   1783  O   LEU A 111     -10.604  -0.030  15.352  1.00  0.00           O  
ATOM   1784  CG  LEU A 111     -15.140   0.216  14.623  1.00  0.00           C  
ATOM   1785  HG  LEU A 111     -15.546  -0.707  14.206  1.00  0.00           H  
ATOM   1786  CD1 LEU A 111     -16.224   0.893  15.462  1.00  0.00           C  
ATOM   1787 HD11 LEU A 111     -17.063   1.178  14.827  1.00  0.00           H  
ATOM   1788 HD12 LEU A 111     -16.584   0.189  16.213  1.00  0.00           H  
ATOM   1789 HD13 LEU A 111     -15.826   1.785  15.946  1.00  0.00           H  
ATOM   1790  CD2 LEU A 111     -14.800   1.150  13.464  1.00  0.00           C  
ATOM   1791 HD21 LEU A 111     -14.105   0.670  12.774  1.00  0.00           H  
ATOM   1792 HD22 LEU A 111     -15.701   1.405  12.907  1.00  0.00           H  
ATOM   1793 HD23 LEU A 111     -14.345   2.067  13.838  1.00  0.00           H  
ATOM   1794  N   LEU A 112     -11.367  -1.670  16.686  1.00  0.00           N  
ATOM   1795  H   LEU A 112     -12.134  -2.292  16.899  1.00  0.00           H  
ATOM   1796  CA  LEU A 112     -10.150  -1.758  17.499  1.00  0.00           C  
ATOM   1797  HA  LEU A 112      -9.907  -0.766  17.881  1.00  0.00           H  
ATOM   1798  C   LEU A 112      -8.943  -2.194  16.658  1.00  0.00           C  
ATOM   1799  CB  LEU A 112     -10.371  -2.718  18.682  1.00  0.00           C  
ATOM   1800  HB2 LEU A 112      -9.407  -2.913  19.151  1.00  0.00           H  
ATOM   1801  HB3 LEU A 112     -10.742  -3.667  18.295  1.00  0.00           H  
ATOM   1802  O   LEU A 112      -7.917  -1.518  16.676  1.00  0.00           O  
ATOM   1803  CG  LEU A 112     -11.339  -2.212  19.770  1.00  0.00           C  
ATOM   1804  HG  LEU A 112     -12.325  -2.035  19.341  1.00  0.00           H  
ATOM   1805  CD1 LEU A 112     -11.456  -3.287  20.851  1.00  0.00           C  
ATOM   1806 HD11 LEU A 112     -12.134  -2.950  21.634  1.00  0.00           H  
ATOM   1807 HD12 LEU A 112     -11.857  -4.197  20.405  1.00  0.00           H  
ATOM   1808 HD13 LEU A 112     -10.478  -3.489  21.288  1.00  0.00           H  
ATOM   1809  CD2 LEU A 112     -10.874  -0.920  20.441  1.00  0.00           C  
ATOM   1810 HD21 LEU A 112     -11.558  -0.650  21.246  1.00  0.00           H  
ATOM   1811 HD22 LEU A 112     -10.863  -0.100  19.723  1.00  0.00           H  
ATOM   1812 HD23 LEU A 112      -9.875  -1.048  20.858  1.00  0.00           H  
ATOM   1813  N   ARG A 113      -9.072  -3.264  15.859  1.00  0.00           N  
ATOM   1814  H   ARG A 113      -9.945  -3.771  15.873  1.00  0.00           H  
ATOM   1815  CA  ARG A 113      -7.980  -3.743  14.992  1.00  0.00           C  
ATOM   1816  HA  ARG A 113      -7.087  -3.875  15.603  1.00  0.00           H  
ATOM   1817  C   ARG A 113      -7.593  -2.717  13.924  1.00  0.00           C  
ATOM   1818  CB  ARG A 113      -8.364  -5.077  14.329  1.00  0.00           C  
ATOM   1819  HB2 ARG A 113      -9.352  -4.977  13.880  1.00  0.00           H  
ATOM   1820  HB3 ARG A 113      -7.658  -5.284  13.525  1.00  0.00           H  
ATOM   1821  O   ARG A 113      -6.408  -2.531  13.669  1.00  0.00           O  
ATOM   1822  CG  ARG A 113      -8.363  -6.299  15.260  1.00  0.00           C  
ATOM   1823  HG2 ARG A 113      -8.946  -6.088  16.157  1.00  0.00           H  
ATOM   1824  HG3 ARG A 113      -8.835  -7.125  14.728  1.00  0.00           H  
ATOM   1825  CD  ARG A 113      -6.937  -6.718  15.641  1.00  0.00           C  
ATOM   1826  HD2 ARG A 113      -6.338  -6.758  14.731  1.00  0.00           H  
ATOM   1827  HD3 ARG A 113      -6.511  -5.959  16.298  1.00  0.00           H  
ATOM   1828  NE  ARG A 113      -6.896  -8.027  16.324  1.00  0.00           N  
ATOM   1829  HE  ARG A 113      -7.370  -8.103  17.213  1.00  0.00           H  
ATOM   1830  NH1 ARG A 113      -5.940  -9.396  14.686  1.00  0.00           N  
ATOM   1831 HH11 ARG A 113      -6.001  -8.690  13.966  1.00  0.00           H  
ATOM   1832 HH12 ARG A 113      -5.858 -10.359  14.392  1.00  0.00           H  
ATOM   1833  NH2 ARG A 113      -6.415 -10.187  16.678  1.00  0.00           N  
ATOM   1834 HH21 ARG A 113      -6.223 -11.106  16.304  1.00  0.00           H  
ATOM   1835 HH22 ARG A 113      -6.886 -10.123  17.569  1.00  0.00           H  
ATOM   1836  CZ  ARG A 113      -6.408  -9.176  15.880  1.00  0.00           C  
ATOM   1837  N   GLN A 114      -8.565  -2.030  13.317  1.00  0.00           N  
ATOM   1838  H   GLN A 114      -9.521  -2.233  13.571  1.00  0.00           H  
ATOM   1839  CA  GLN A 114      -8.308  -0.934  12.370  1.00  0.00           C  
ATOM   1840  HA  GLN A 114      -7.683  -1.303  11.556  1.00  0.00           H  
ATOM   1841  C   GLN A 114      -7.543   0.224  13.021  1.00  0.00           C  
ATOM   1842  CB  GLN A 114      -9.636  -0.409  11.798  1.00  0.00           C  
ATOM   1843  HB2 GLN A 114     -10.353  -0.276  12.608  1.00  0.00           H  
ATOM   1844  HB3 GLN A 114      -9.466   0.564  11.336  1.00  0.00           H  
ATOM   1845  O   GLN A 114      -6.768   0.892  12.345  1.00  0.00           O  
ATOM   1846  CG  GLN A 114     -10.217  -1.342  10.727  1.00  0.00           C  
ATOM   1847  HG2 GLN A 114     -10.316  -2.353  11.120  1.00  0.00           H  
ATOM   1848  HG3 GLN A 114      -9.522  -1.375   9.888  1.00  0.00           H  
ATOM   1849  CD  GLN A 114     -11.588  -0.895  10.220  1.00  0.00           C  
ATOM   1850  NE2 GLN A 114     -11.873  -1.065   8.946  1.00  0.00           N  
ATOM   1851 HE21 GLN A 114     -12.754  -0.674   8.644  1.00  0.00           H  
ATOM   1852 HE22 GLN A 114     -11.203  -1.481   8.315  1.00  0.00           H  
ATOM   1853  OE1 GLN A 114     -12.463  -0.436  10.933  1.00  0.00           O  
ATOM   1854  N   HIS A 115      -7.744   0.431  14.321  1.00  0.00           N  
ATOM   1855  H   HIS A 115      -8.433  -0.131  14.800  1.00  0.00           H  
ATOM   1856  CA  HIS A 115      -7.078   1.453  15.117  1.00  0.00           C  
ATOM   1857  HA  HIS A 115      -6.822   2.281  14.456  1.00  0.00           H  
ATOM   1858  C   HIS A 115      -5.747   0.981  15.740  1.00  0.00           C  
ATOM   1859  CB  HIS A 115      -8.095   1.966  16.144  1.00  0.00           C  
ATOM   1860  HB2 HIS A 115      -9.062   2.077  15.654  1.00  0.00           H  
ATOM   1861  HB3 HIS A 115      -8.196   1.248  16.958  1.00  0.00           H  
ATOM   1862  O   HIS A 115      -5.200   1.634  16.620  1.00  0.00           O  
ATOM   1863  CG  HIS A 115      -7.726   3.309  16.690  1.00  0.00           C  
ATOM   1864  CD2 HIS A 115      -7.338   3.593  17.970  1.00  0.00           C  
ATOM   1865  HD2 HIS A 115      -7.283   2.894  18.792  1.00  0.00           H  
ATOM   1866  ND1 HIS A 115      -7.561   4.453  15.947  1.00  0.00           N  
ATOM   1867  HD1 HIS A 115      -7.658   4.555  14.947  1.00  0.00           H  
ATOM   1868  CE1 HIS A 115      -7.033   5.383  16.752  1.00  0.00           C  
ATOM   1869  HE1 HIS A 115      -6.622   6.323  16.413  1.00  0.00           H  
ATOM   1870  NE2 HIS A 115      -6.908   4.914  18.000  1.00  0.00           N  
ATOM   1871  N   GLY A 116      -5.217  -0.172  15.317  1.00  0.00           N  
ATOM   1872  H   GLY A 116      -5.692  -0.694  14.595  1.00  0.00           H  
ATOM   1873  CA  GLY A 116      -3.956  -0.710  15.840  1.00  0.00           C  
ATOM   1874  HA2 GLY A 116      -3.222   0.094  15.898  1.00  0.00           H  
ATOM   1875  HA3 GLY A 116      -3.573  -1.457  15.144  1.00  0.00           H  
ATOM   1876  C   GLY A 116      -4.064  -1.346  17.233  1.00  0.00           C  
ATOM   1877  O   GLY A 116      -3.059  -1.788  17.785  1.00  0.00           O  
ATOM   1878  N   ILE A 117      -5.267  -1.445  17.810  1.00  0.00           N  
ATOM   1879  H   ILE A 117      -6.073  -1.110  17.302  1.00  0.00           H  
ATOM   1880  CA  ILE A 117      -5.486  -2.056  19.124  1.00  0.00           C  
ATOM   1881  HA  ILE A 117      -4.592  -1.889  19.724  1.00  0.00           H  
ATOM   1882  C   ILE A 117      -5.663  -3.568  18.957  1.00  0.00           C  
ATOM   1883  CB  ILE A 117      -6.654  -1.390  19.888  1.00  0.00           C  
ATOM   1884  HB  ILE A 117      -7.562  -1.476  19.290  1.00  0.00           H  
ATOM   1885  O   ILE A 117      -6.616  -4.061  18.344  1.00  0.00           O  
ATOM   1886  CG1 ILE A 117      -6.361   0.111  20.122  1.00  0.00           C  
ATOM   1887 HG12 ILE A 117      -6.128   0.589  19.170  1.00  0.00           H  
ATOM   1888 HG13 ILE A 117      -5.489   0.214  20.767  1.00  0.00           H  
ATOM   1889  CG2 ILE A 117      -6.883  -2.117  21.232  1.00  0.00           C  
ATOM   1890 HG21 ILE A 117      -7.720  -1.671  21.769  1.00  0.00           H  
ATOM   1891 HG22 ILE A 117      -7.133  -3.165  21.071  1.00  0.00           H  
ATOM   1892 HG23 ILE A 117      -5.990  -2.046  21.853  1.00  0.00           H  
ATOM   1893  CD1 ILE A 117      -7.525   0.899  20.739  1.00  0.00           C  
ATOM   1894 HD11 ILE A 117      -8.402   0.833  20.095  1.00  0.00           H  
ATOM   1895 HD12 ILE A 117      -7.769   0.527  21.735  1.00  0.00           H  
ATOM   1896 HD13 ILE A 117      -7.238   1.946  20.839  1.00  0.00           H  
ATOM   1897  N   LYS A 118      -4.743  -4.333  19.550  1.00  0.00           N  
ATOM   1898  H   LYS A 118      -3.968  -3.867  20.001  1.00  0.00           H  
ATOM   1899  CA  LYS A 118      -4.802  -5.795  19.545  1.00  0.00           C  
ATOM   1900  HA  LYS A 118      -5.054  -6.104  18.531  1.00  0.00           H  
ATOM   1901  C   LYS A 118      -5.901  -6.303  20.483  1.00  0.00           C  
ATOM   1902  CB  LYS A 118      -3.419  -6.375  19.878  1.00  0.00           C  
ATOM   1903  HB2 LYS A 118      -3.155  -6.129  20.906  1.00  0.00           H  
ATOM   1904  HB3 LYS A 118      -2.684  -5.922  19.212  1.00  0.00           H  
ATOM   1905  O   LYS A 118      -5.821  -6.158  21.697  1.00  0.00           O  
ATOM   1906  CG  LYS A 118      -3.394  -7.899  19.685  1.00  0.00           C  
ATOM   1907  HG2 LYS A 118      -4.064  -8.371  20.403  1.00  0.00           H  
ATOM   1908  HG3 LYS A 118      -3.736  -8.136  18.677  1.00  0.00           H  
ATOM   1909  CD  LYS A 118      -1.978  -8.456  19.874  1.00  0.00           C  
ATOM   1910  HD2 LYS A 118      -1.317  -7.982  19.148  1.00  0.00           H  
ATOM   1911  HD3 LYS A 118      -1.628  -8.228  20.880  1.00  0.00           H  
ATOM   1912  CE  LYS A 118      -1.986  -9.973  19.650  1.00  0.00           C  
ATOM   1913  HE2 LYS A 118      -2.580 -10.443  20.433  1.00  0.00           H  
ATOM   1914  HE3 LYS A 118      -2.476 -10.177  18.697  1.00  0.00           H  
ATOM   1915  NZ  LYS A 118      -0.613 -10.534  19.629  1.00  0.00           N  
ATOM   1916  HZ1 LYS A 118      -0.078 -10.107  18.887  1.00  0.00           H  
ATOM   1917  HZ2 LYS A 118      -0.139 -10.373  20.506  1.00  0.00           H  
ATOM   1918  HZ3 LYS A 118      -0.644 -11.526  19.442  1.00  0.00           H  
ATOM   1919  N   ILE A 119      -6.879  -6.989  19.905  1.00  0.00           N  
ATOM   1920  H   ILE A 119      -6.904  -6.974  18.895  1.00  0.00           H  
ATOM   1921  CA  ILE A 119      -7.940  -7.740  20.593  1.00  0.00           C  
ATOM   1922  HA  ILE A 119      -7.740  -7.736  21.664  1.00  0.00           H  
ATOM   1923  C   ILE A 119      -7.911  -9.197  20.119  1.00  0.00           C  
ATOM   1924  CB  ILE A 119      -9.306  -7.047  20.372  1.00  0.00           C  
ATOM   1925  HB  ILE A 119      -9.250  -6.073  20.858  1.00  0.00           H  
ATOM   1926  O   ILE A 119      -7.693  -9.427  18.932  1.00  0.00           O  
ATOM   1927  CG1 ILE A 119     -10.439  -7.846  21.052  1.00  0.00           C  
ATOM   1928 HG12 ILE A 119     -10.645  -8.751  20.481  1.00  0.00           H  
ATOM   1929 HG13 ILE A 119     -10.115  -8.138  22.050  1.00  0.00           H  
ATOM   1930  CG2 ILE A 119      -9.599  -6.799  18.879  1.00  0.00           C  
ATOM   1931 HG21 ILE A 119      -8.848  -6.132  18.457  1.00  0.00           H  
ATOM   1932 HG22 ILE A 119     -10.558  -6.295  18.763  1.00  0.00           H  
ATOM   1933 HG23 ILE A 119      -9.617  -7.737  18.324  1.00  0.00           H  
ATOM   1934  CD1 ILE A 119     -11.746  -7.058  21.204  1.00  0.00           C  
ATOM   1935 HD11 ILE A 119     -12.475  -7.668  21.739  1.00  0.00           H  
ATOM   1936 HD12 ILE A 119     -11.565  -6.151  21.780  1.00  0.00           H  
ATOM   1937 HD13 ILE A 119     -12.162  -6.801  20.229  1.00  0.00           H  
ATOM   1938  N   SER A 120      -8.082 -10.183  21.010  1.00  0.00           N  
ATOM   1939  H   SER A 120      -8.302  -9.949  21.968  1.00  0.00           H  
ATOM   1940  CA  SER A 120      -8.043 -11.608  20.621  1.00  0.00           C  
ATOM   1941  HA  SER A 120      -7.128 -11.781  20.056  1.00  0.00           H  
ATOM   1942  C   SER A 120      -9.225 -11.980  19.719  1.00  0.00           C  
ATOM   1943  CB  SER A 120      -8.018 -12.553  21.834  1.00  0.00           C  
ATOM   1944  HB2 SER A 120      -7.212 -12.273  22.511  1.00  0.00           H  
ATOM   1945  HB3 SER A 120      -8.974 -12.525  22.356  1.00  0.00           H  
ATOM   1946  O   SER A 120     -10.341 -11.523  19.962  1.00  0.00           O  
ATOM   1947  OG  SER A 120      -7.780 -13.844  21.317  1.00  0.00           O  
ATOM   1948  HG  SER A 120      -7.824 -14.550  21.966  1.00  0.00           H  
ATOM   1949  N   CYS A 121      -9.004 -12.828  18.709  1.00  0.00           N  
ATOM   1950  H   CYS A 121      -8.085 -13.232  18.597  1.00  0.00           H  
ATOM   1951  CA  CYS A 121     -10.084 -13.409  17.906  1.00  0.00           C  
ATOM   1952  HA  CYS A 121     -10.783 -12.615  17.643  1.00  0.00           H  
ATOM   1953  C   CYS A 121     -10.919 -14.448  18.684  1.00  0.00           C  
ATOM   1954  CB  CYS A 121      -9.518 -13.962  16.590  1.00  0.00           C  
ATOM   1955  HB2 CYS A 121     -10.326 -14.427  16.025  1.00  0.00           H  
ATOM   1956  HB3 CYS A 121      -9.098 -13.152  15.995  1.00  0.00           H  
ATOM   1957  O   CYS A 121     -12.041 -14.742  18.274  1.00  0.00           O  
ATOM   1958  SG  CYS A 121      -8.225 -15.195  16.896  1.00  0.00           S  
ATOM   1959  HG  CYS A 121      -7.186 -14.387  16.669  1.00  0.00           H  
ATOM   1960  N   ASP A 122     -10.458 -14.892  19.863  1.00  0.00           N  
ATOM   1961  H   ASP A 122      -9.486 -14.726  20.081  1.00  0.00           H  
ATOM   1962  CA  ASP A 122     -11.206 -15.787  20.767  1.00  0.00           C  
ATOM   1963  HA  ASP A 122     -11.374 -16.734  20.254  1.00  0.00           H  
ATOM   1964  C   ASP A 122     -12.561 -15.206  21.203  1.00  0.00           C  
ATOM   1965  CB  ASP A 122     -10.414 -16.064  22.052  1.00  0.00           C  
ATOM   1966  HB2 ASP A 122     -10.327 -15.132  22.610  1.00  0.00           H  
ATOM   1967  HB3 ASP A 122     -10.977 -16.766  22.667  1.00  0.00           H  
ATOM   1968  O   ASP A 122     -13.454 -15.930  21.644  1.00  0.00           O  
ATOM   1969  CG  ASP A 122      -9.021 -16.641  21.829  1.00  0.00           C  
ATOM   1970  OD1 ASP A 122      -8.846 -17.444  20.896  1.00  0.00           O  
ATOM   1971  OD2 ASP A 122      -8.125 -16.192  22.586  1.00  0.00           O  
ATOM   1972  N   VAL A 123     -12.760 -13.888  21.058  1.00  0.00           N  
ATOM   1973  H   VAL A 123     -12.004 -13.341  20.673  1.00  0.00           H  
ATOM   1974  CA  VAL A 123     -14.067 -13.249  21.276  1.00  0.00           C  
ATOM   1975  HA  VAL A 123     -14.351 -13.421  22.314  1.00  0.00           H  
ATOM   1976  C   VAL A 123     -15.171 -13.868  20.415  1.00  0.00           C  
ATOM   1977  CB  VAL A 123     -14.021 -11.728  21.038  1.00  0.00           C  
ATOM   1978  HB  VAL A 123     -15.013 -11.328  21.246  1.00  0.00           H  
ATOM   1979  O   VAL A 123     -16.341 -13.766  20.786  1.00  0.00           O  
ATOM   1980  CG1 VAL A 123     -13.061 -11.052  22.024  1.00  0.00           C  
ATOM   1981 HG11 VAL A 123     -13.107  -9.971  21.895  1.00  0.00           H  
ATOM   1982 HG12 VAL A 123     -12.037 -11.384  21.850  1.00  0.00           H  
ATOM   1983 HG13 VAL A 123     -13.345 -11.300  23.047  1.00  0.00           H  
ATOM   1984  CG2 VAL A 123     -13.666 -11.343  19.595  1.00  0.00           C  
ATOM   1985 HG21 VAL A 123     -14.457 -11.662  18.916  1.00  0.00           H  
ATOM   1986 HG22 VAL A 123     -13.566 -10.261  19.513  1.00  0.00           H  
ATOM   1987 HG23 VAL A 123     -12.733 -11.812  19.283  1.00  0.00           H  
ATOM   1988  N   PHE A 124     -14.816 -14.532  19.310  1.00  0.00           N  
ATOM   1989  H   PHE A 124     -13.837 -14.576  19.065  1.00  0.00           H  
ATOM   1990  CA  PHE A 124     -15.757 -15.205  18.425  1.00  0.00           C  
ATOM   1991  HA  PHE A 124     -16.706 -14.679  18.527  1.00  0.00           H  
ATOM   1992  C   PHE A 124     -16.042 -16.671  18.789  1.00  0.00           C  
ATOM   1993  CB  PHE A 124     -15.304 -15.046  16.968  1.00  0.00           C  
ATOM   1994  HB2 PHE A 124     -16.010 -15.565  16.320  1.00  0.00           H  
ATOM   1995  HB3 PHE A 124     -14.333 -15.525  16.847  1.00  0.00           H  
ATOM   1996  O   PHE A 124     -17.029 -17.217  18.297  1.00  0.00           O  
ATOM   1997  CG  PHE A 124     -15.213 -13.604  16.504  1.00  0.00           C  
ATOM   1998  CD1 PHE A 124     -16.375 -12.814  16.418  1.00  0.00           C  
ATOM   1999  HD1 PHE A 124     -17.340 -13.233  16.662  1.00  0.00           H  
ATOM   2000  CD2 PHE A 124     -13.967 -13.048  16.162  1.00  0.00           C  
ATOM   2001  HD2 PHE A 124     -13.072 -13.650  16.217  1.00  0.00           H  
ATOM   2002  CE1 PHE A 124     -16.289 -11.477  15.995  1.00  0.00           C  
ATOM   2003  HE1 PHE A 124     -17.185 -10.879  15.922  1.00  0.00           H  
ATOM   2004  CE2 PHE A 124     -13.882 -11.711  15.736  1.00  0.00           C  
ATOM   2005  HE2 PHE A 124     -12.925 -11.288  15.469  1.00  0.00           H  
ATOM   2006  CZ  PHE A 124     -15.044 -10.928  15.646  1.00  0.00           C  
ATOM   2007  HZ  PHE A 124     -14.977  -9.907  15.299  1.00  0.00           H  
ATOM   2008  N   GLU A 125     -15.273 -17.297  19.690  1.00  0.00           N  
ATOM   2009  H   GLU A 125     -14.484 -16.805  20.085  1.00  0.00           H  
ATOM   2010  CA  GLU A 125     -15.458 -18.707  20.093  1.00  0.00           C  
ATOM   2011  HA  GLU A 125     -15.350 -19.355  19.223  1.00  0.00           H  
ATOM   2012  C   GLU A 125     -16.854 -18.973  20.667  1.00  0.00           C  
ATOM   2013  CB  GLU A 125     -14.399 -19.097  21.141  1.00  0.00           C  
ATOM   2014  HB2 GLU A 125     -14.350 -18.325  21.909  1.00  0.00           H  
ATOM   2015  HB3 GLU A 125     -14.705 -20.015  21.642  1.00  0.00           H  
ATOM   2016  O   GLU A 125     -17.477 -19.997  20.407  1.00  0.00           O  
ATOM   2017  CG  GLU A 125     -13.003 -19.308  20.531  1.00  0.00           C  
ATOM   2018  HG2 GLU A 125     -12.292 -19.465  21.342  1.00  0.00           H  
ATOM   2019  HG3 GLU A 125     -12.718 -18.401  19.997  1.00  0.00           H  
ATOM   2020  CD  GLU A 125     -12.946 -20.506  19.566  1.00  0.00           C  
ATOM   2021  OE1 GLU A 125     -12.041 -20.539  18.705  1.00  0.00           O  
ATOM   2022  OE2 GLU A 125     -13.855 -21.362  19.632  1.00  0.00           O  
ATOM   2023  N   LYS A 126     -17.436 -17.997  21.371  1.00  0.00           N  
ATOM   2024  H   LYS A 126     -16.892 -17.160  21.523  1.00  0.00           H  
ATOM   2025  CA  LYS A 126     -18.808 -18.102  21.901  1.00  0.00           C  
ATOM   2026  HA  LYS A 126     -18.857 -18.997  22.521  1.00  0.00           H  
ATOM   2027  C   LYS A 126     -19.884 -18.268  20.816  1.00  0.00           C  
ATOM   2028  CB  LYS A 126     -19.103 -16.875  22.768  1.00  0.00           C  
ATOM   2029  HB2 LYS A 126     -20.010 -17.058  23.344  1.00  0.00           H  
ATOM   2030  HB3 LYS A 126     -18.278 -16.722  23.464  1.00  0.00           H  
ATOM   2031  O   LYS A 126     -21.009 -18.674  21.122  1.00  0.00           O  
ATOM   2032  CG  LYS A 126     -19.311 -15.628  21.894  1.00  0.00           C  
ATOM   2033  HG2 LYS A 126     -20.200 -15.760  21.276  1.00  0.00           H  
ATOM   2034  HG3 LYS A 126     -18.456 -15.475  21.235  1.00  0.00           H  
ATOM   2035  CD  LYS A 126     -19.541 -14.375  22.717  1.00  0.00           C  
ATOM   2036  HD2 LYS A 126     -19.889 -13.606  22.027  1.00  0.00           H  
ATOM   2037  HD3 LYS A 126     -20.316 -14.552  23.462  1.00  0.00           H  
ATOM   2038  CE  LYS A 126     -18.247 -13.902  23.371  1.00  0.00           C  
ATOM   2039  HE2 LYS A 126     -17.867 -14.668  24.047  1.00  0.00           H  
ATOM   2040  HE3 LYS A 126     -17.511 -13.737  22.585  1.00  0.00           H  
ATOM   2041  NZ  LYS A 126     -18.510 -12.645  24.084  1.00  0.00           N  
ATOM   2042  HZ1 LYS A 126     -19.069 -12.830  24.905  1.00  0.00           H  
ATOM   2043  HZ2 LYS A 126     -19.106 -12.076  23.501  1.00  0.00           H  
ATOM   2044  HZ3 LYS A 126     -17.659 -12.148  24.302  1.00  0.00           H  
ATOM   2045  N   PHE A 127     -19.578 -17.906  19.569  1.00  0.00           N  
ATOM   2046  H   PHE A 127     -18.630 -17.610  19.382  1.00  0.00           H  
ATOM   2047  CA  PHE A 127     -20.469 -18.044  18.419  1.00  0.00           C  
ATOM   2048  HA  PHE A 127     -21.499 -18.049  18.775  1.00  0.00           H  
ATOM   2049  C   PHE A 127     -20.264 -19.375  17.685  1.00  0.00           C  
ATOM   2050  CB  PHE A 127     -20.322 -16.834  17.488  1.00  0.00           C  
ATOM   2051  HB2 PHE A 127     -19.323 -16.844  17.051  1.00  0.00           H  
ATOM   2052  HB3 PHE A 127     -21.029 -16.929  16.664  1.00  0.00           H  
ATOM   2053  O   PHE A 127     -20.969 -19.629  16.708  1.00  0.00           O  
ATOM   2054  CG  PHE A 127     -20.584 -15.494  18.143  1.00  0.00           C  
ATOM   2055  CD1 PHE A 127     -21.866 -15.151  18.611  1.00  0.00           C  
ATOM   2056  HD1 PHE A 127     -22.688 -15.845  18.510  1.00  0.00           H  
ATOM   2057  CD2 PHE A 127     -19.536 -14.571  18.262  1.00  0.00           C  
ATOM   2058  HD2 PHE A 127     -18.571 -14.825  17.848  1.00  0.00           H  
ATOM   2059  CE1 PHE A 127     -22.084 -13.898  19.212  1.00  0.00           C  
ATOM   2060  HE1 PHE A 127     -23.068 -13.628  19.566  1.00  0.00           H  
ATOM   2061  CE2 PHE A 127     -19.745 -13.325  18.875  1.00  0.00           C  
ATOM   2062  HE2 PHE A 127     -18.930 -12.622  18.956  1.00  0.00           H  
ATOM   2063  CZ  PHE A 127     -21.023 -12.989  19.354  1.00  0.00           C  
ATOM   2064  HZ  PHE A 127     -21.200 -12.027  19.813  1.00  0.00           H  
ATOM   2065  N   LYS A 128     -19.362 -20.239  18.171  1.00  0.00           N  
ATOM   2066  H   LYS A 128     -18.799 -19.971  18.965  1.00  0.00           H  
ATOM   2067  CA  LYS A 128     -19.185 -21.613  17.702  1.00  0.00           C  
ATOM   2068  HA  LYS A 128     -19.556 -21.662  16.678  1.00  0.00           H  
ATOM   2069  C   LYS A 128     -20.010 -22.615  18.514  1.00  0.00           C  
ATOM   2070  CB  LYS A 128     -17.696 -21.988  17.674  1.00  0.00           C  
ATOM   2071  HB2 LYS A 128     -17.614 -23.051  17.446  1.00  0.00           H  
ATOM   2072  HB3 LYS A 128     -17.245 -21.823  18.652  1.00  0.00           H  
ATOM   2073  O   LYS A 128     -20.346 -22.373  19.673  1.00  0.00           O  
ATOM   2074  CG  LYS A 128     -16.926 -21.203  16.600  1.00  0.00           C  
ATOM   2075  HG2 LYS A 128     -17.374 -21.421  15.631  1.00  0.00           H  
ATOM   2076  HG3 LYS A 128     -16.996 -20.131  16.784  1.00  0.00           H  
ATOM   2077  CD  LYS A 128     -15.448 -21.614  16.582  1.00  0.00           C  
ATOM   2078  HD2 LYS A 128     -14.905 -21.049  17.340  1.00  0.00           H  
ATOM   2079  HD3 LYS A 128     -15.359 -22.673  16.823  1.00  0.00           H  
ATOM   2080  CE  LYS A 128     -14.840 -21.356  15.203  1.00  0.00           C  
ATOM   2081  HE2 LYS A 128     -15.496 -21.795  14.451  1.00  0.00           H  
ATOM   2082  HE3 LYS A 128     -14.786 -20.282  15.024  1.00  0.00           H  
ATOM   2083  NZ  LYS A 128     -13.512 -21.992  15.069  1.00  0.00           N  
ATOM   2084  HZ1 LYS A 128     -12.820 -21.581  15.679  1.00  0.00           H  
ATOM   2085  HZ2 LYS A 128     -13.597 -22.978  15.270  1.00  0.00           H  
ATOM   2086  HZ3 LYS A 128     -13.225 -21.975  14.101  1.00  0.00           H  
ATOM   2087  N   ASP A 129     -20.427 -23.691  17.863  1.00  0.00           N  
ATOM   2088  H   ASP A 129     -20.075 -23.828  16.927  1.00  0.00           H  
ATOM   2089  CA  ASP A 129     -21.086 -24.843  18.470  1.00  0.00           C  
ATOM   2090  HA  ASP A 129     -21.696 -24.500  19.306  1.00  0.00           H  
ATOM   2091  C   ASP A 129     -20.068 -25.832  19.062  1.00  0.00           C  
ATOM   2092  CB  ASP A 129     -22.039 -25.487  17.441  1.00  0.00           C  
ATOM   2093  HB2 ASP A 129     -22.586 -26.297  17.924  1.00  0.00           H  
ATOM   2094  HB3 ASP A 129     -22.775 -24.738  17.149  1.00  0.00           H  
ATOM   2095  O   ASP A 129     -18.857 -25.614  19.006  1.00  0.00           O  
ATOM   2096  CG  ASP A 129     -21.374 -26.039  16.169  1.00  0.00           C  
ATOM   2097  OD1 ASP A 129     -20.163 -26.351  16.200  1.00  0.00           O  
ATOM   2098  OD2 ASP A 129     -22.107 -26.137  15.158  1.00  0.00           O  
ATOM   2099  N   ASP A 130     -20.566 -26.925  19.642  1.00  0.00           N  
ATOM   2100  H   ASP A 130     -21.567 -27.046  19.693  1.00  0.00           H  
ATOM   2101  CA  ASP A 130     -19.731 -27.952  20.276  1.00  0.00           C  
ATOM   2102  HA  ASP A 130     -19.069 -27.467  20.993  1.00  0.00           H  
ATOM   2103  C   ASP A 130     -18.834 -28.708  19.268  1.00  0.00           C  
ATOM   2104  CB  ASP A 130     -20.631 -28.940  21.044  1.00  0.00           C  
ATOM   2105  HB2 ASP A 130     -20.001 -29.717  21.478  1.00  0.00           H  
ATOM   2106  HB3 ASP A 130     -21.303 -29.421  20.333  1.00  0.00           H  
ATOM   2107  O   ASP A 130     -17.855 -29.334  19.675  1.00  0.00           O  
ATOM   2108  CG  ASP A 130     -21.462 -28.320  22.180  1.00  0.00           C  
ATOM   2109  OD1 ASP A 130     -21.039 -27.298  22.764  1.00  0.00           O  
ATOM   2110  OD2 ASP A 130     -22.543 -28.884  22.472  1.00  0.00           O  
ATOM   2111  N   ASP A 131     -19.130 -28.627  17.962  1.00  0.00           N  
ATOM   2112  H   ASP A 131     -19.877 -28.009  17.682  1.00  0.00           H  
ATOM   2113  CA  ASP A 131     -18.307 -29.182  16.876  1.00  0.00           C  
ATOM   2114  HA  ASP A 131     -17.792 -30.070  17.246  1.00  0.00           H  
ATOM   2115  C   ASP A 131     -17.218 -28.193  16.403  1.00  0.00           C  
ATOM   2116  CB  ASP A 131     -19.195 -29.608  15.688  1.00  0.00           C  
ATOM   2117  HB2 ASP A 131     -18.551 -29.886  14.853  1.00  0.00           H  
ATOM   2118  HB3 ASP A 131     -19.790 -28.755  15.359  1.00  0.00           H  
ATOM   2119  O   ASP A 131     -16.465 -28.491  15.470  1.00  0.00           O  
ATOM   2120  CG  ASP A 131     -20.123 -30.802  15.943  1.00  0.00           C  
ATOM   2121  OD1 ASP A 131     -19.709 -31.752  16.644  1.00  0.00           O  
ATOM   2122  OD2 ASP A 131     -21.198 -30.836  15.296  1.00  0.00           O  
ATOM   2123  N   GLY A 132     -17.136 -27.004  17.014  1.00  0.00           N  
ATOM   2124  H   GLY A 132     -17.812 -26.804  17.737  1.00  0.00           H  
ATOM   2125  CA  GLY A 132     -16.180 -25.951  16.672  1.00  0.00           C  
ATOM   2126  HA2 GLY A 132     -15.198 -26.395  16.510  1.00  0.00           H  
ATOM   2127  HA3 GLY A 132     -16.114 -25.263  17.515  1.00  0.00           H  
ATOM   2128  C   GLY A 132     -16.551 -25.138  15.429  1.00  0.00           C  
ATOM   2129  O   GLY A 132     -15.711 -24.396  14.917  1.00  0.00           O  
ATOM   2130  N   LYS A 133     -17.789 -25.246  14.928  1.00  0.00           N  
ATOM   2131  H   LYS A 133     -18.456 -25.802  15.443  1.00  0.00           H  
ATOM   2132  CA  LYS A 133     -18.279 -24.511  13.750  1.00  0.00           C  
ATOM   2133  HA  LYS A 133     -17.431 -24.126  13.184  1.00  0.00           H  
ATOM   2134  C   LYS A 133     -19.140 -23.332  14.169  1.00  0.00           C  
ATOM   2135  CB  LYS A 133     -19.102 -25.445  12.861  1.00  0.00           C  
ATOM   2136  HB2 LYS A 133     -19.554 -24.868  12.054  1.00  0.00           H  
ATOM   2137  HB3 LYS A 133     -19.901 -25.884  13.457  1.00  0.00           H  
ATOM   2138  O   LYS A 133     -19.799 -23.373  15.198  1.00  0.00           O  
ATOM   2139  CG  LYS A 133     -18.238 -26.553  12.258  1.00  0.00           C  
ATOM   2140  HG2 LYS A 133     -17.745 -27.113  13.052  1.00  0.00           H  
ATOM   2141  HG3 LYS A 133     -17.484 -26.116  11.603  1.00  0.00           H  
ATOM   2142  CD  LYS A 133     -19.132 -27.501  11.466  1.00  0.00           C  
ATOM   2143  HD2 LYS A 133     -19.894 -27.893  12.139  1.00  0.00           H  
ATOM   2144  HD3 LYS A 133     -19.609 -26.966  10.645  1.00  0.00           H  
ATOM   2145  CE  LYS A 133     -18.272 -28.642  10.936  1.00  0.00           C  
ATOM   2146  HE2 LYS A 133     -17.653 -29.001  11.758  1.00  0.00           H  
ATOM   2147  HE3 LYS A 133     -17.611 -28.262  10.157  1.00  0.00           H  
ATOM   2148  NZ  LYS A 133     -19.132 -29.736  10.441  1.00  0.00           N  
ATOM   2149  HZ1 LYS A 133     -18.565 -30.511  10.127  1.00  0.00           H  
ATOM   2150  HZ2 LYS A 133     -19.737 -29.404   9.703  1.00  0.00           H  
ATOM   2151  HZ3 LYS A 133     -19.702 -30.054  11.212  1.00  0.00           H  
ATOM   2152  N   PHE A 134     -19.201 -22.280  13.356  1.00  0.00           N  
ATOM   2153  H   PHE A 134     -18.637 -22.271  12.518  1.00  0.00           H  
ATOM   2154  CA  PHE A 134     -20.131 -21.175  13.610  1.00  0.00           C  
ATOM   2155  HA  PHE A 134     -19.882 -20.738  14.577  1.00  0.00           H  
ATOM   2156  C   PHE A 134     -21.583 -21.671  13.688  1.00  0.00           C  
ATOM   2157  CB  PHE A 134     -19.961 -20.085  12.548  1.00  0.00           C  
ATOM   2158  HB2 PHE A 134     -20.835 -19.434  12.564  1.00  0.00           H  
ATOM   2159  HB3 PHE A 134     -19.912 -20.538  11.558  1.00  0.00           H  
ATOM   2160  O   PHE A 134     -22.066 -22.359  12.785  1.00  0.00           O  
ATOM   2161  CG  PHE A 134     -18.736 -19.230  12.791  1.00  0.00           C  
ATOM   2162  CD1 PHE A 134     -18.778 -18.223  13.775  1.00  0.00           C  
ATOM   2163  HD1 PHE A 134     -19.688 -18.043  14.329  1.00  0.00           H  
ATOM   2164  CD2 PHE A 134     -17.541 -19.476  12.089  1.00  0.00           C  
ATOM   2165  HD2 PHE A 134     -17.489 -20.255  11.344  1.00  0.00           H  
ATOM   2166  CE1 PHE A 134     -17.631 -17.462  14.056  1.00  0.00           C  
ATOM   2167  HE1 PHE A 134     -17.659 -16.698  14.819  1.00  0.00           H  
ATOM   2168  CE2 PHE A 134     -16.391 -18.725  12.386  1.00  0.00           C  
ATOM   2169  HE2 PHE A 134     -15.459 -18.937  11.883  1.00  0.00           H  
ATOM   2170  CZ  PHE A 134     -16.436 -17.717  13.364  1.00  0.00           C  
ATOM   2171  HZ  PHE A 134     -15.544 -17.155  13.595  1.00  0.00           H  
ATOM   2172  N   LYS A 135     -22.282 -21.307  14.773  1.00  0.00           N  
ATOM   2173  H   LYS A 135     -21.801 -20.746  15.462  1.00  0.00           H  
ATOM   2174  CA  LYS A 135     -23.641 -21.771  15.081  1.00  0.00           C  
ATOM   2175  HA  LYS A 135     -23.601 -22.849  15.237  1.00  0.00           H  
ATOM   2176  C   LYS A 135     -24.590 -21.483  13.917  1.00  0.00           C  
ATOM   2177  CB  LYS A 135     -24.164 -21.085  16.358  1.00  0.00           C  
ATOM   2178  HB2 LYS A 135     -24.016 -20.009  16.261  1.00  0.00           H  
ATOM   2179  HB3 LYS A 135     -25.233 -21.275  16.451  1.00  0.00           H  
ATOM   2180  O   LYS A 135     -24.736 -20.340  13.486  1.00  0.00           O  
ATOM   2181  CG  LYS A 135     -23.486 -21.562  17.648  1.00  0.00           C  
ATOM   2182  HG2 LYS A 135     -22.404 -21.560  17.513  1.00  0.00           H  
ATOM   2183  HG3 LYS A 135     -23.801 -22.584  17.860  1.00  0.00           H  
ATOM   2184  CD  LYS A 135     -23.847 -20.654  18.836  1.00  0.00           C  
ATOM   2185  HD2 LYS A 135     -23.554 -19.630  18.607  1.00  0.00           H  
ATOM   2186  HD3 LYS A 135     -24.921 -20.697  19.021  1.00  0.00           H  
ATOM   2187  CE  LYS A 135     -23.076 -21.141  20.065  1.00  0.00           C  
ATOM   2188  HE2 LYS A 135     -23.370 -22.165  20.293  1.00  0.00           H  
ATOM   2189  HE3 LYS A 135     -22.019 -21.157  19.797  1.00  0.00           H  
ATOM   2190  NZ  LYS A 135     -23.226 -20.272  21.252  1.00  0.00           N  
ATOM   2191  HZ1 LYS A 135     -24.191 -20.061  21.464  1.00  0.00           H  
ATOM   2192  HZ2 LYS A 135     -22.692 -19.425  21.113  1.00  0.00           H  
ATOM   2193  HZ3 LYS A 135     -22.778 -20.718  22.039  1.00  0.00           H  
ATOM   2194  N   ALA A 136     -25.357 -22.488  13.496  1.00  0.00           N  
ATOM   2195  H   ALA A 136     -25.129 -23.419  13.815  1.00  0.00           H  
ATOM   2196  CA  ALA A 136     -26.373 -22.321  12.452  1.00  0.00           C  
ATOM   2197  HA  ALA A 136     -25.876 -21.994  11.538  1.00  0.00           H  
ATOM   2198  C   ALA A 136     -27.438 -21.256  12.797  1.00  0.00           C  
ATOM   2199  CB  ALA A 136     -27.021 -23.684  12.189  1.00  0.00           C  
ATOM   2200  HB1 ALA A 136     -26.257 -24.404  11.895  1.00  0.00           H  
ATOM   2201  HB2 ALA A 136     -27.528 -24.041  13.085  1.00  0.00           H  
ATOM   2202  HB3 ALA A 136     -27.744 -23.590  11.379  1.00  0.00           H  
ATOM   2203  O   ALA A 136     -28.029 -20.655  11.902  1.00  0.00           O  
ATOM   2204  N   SER A 137     -27.665 -20.964  14.085  1.00  0.00           N  
ATOM   2205  H   SER A 137     -27.120 -21.436  14.792  1.00  0.00           H  
ATOM   2206  CA  SER A 137     -28.587 -19.907  14.525  1.00  0.00           C  
ATOM   2207  HA  SER A 137     -29.572 -20.114  14.105  1.00  0.00           H  
ATOM   2208  C   SER A 137     -28.185 -18.505  14.053  1.00  0.00           C  
ATOM   2209  CB  SER A 137     -28.707 -19.918  16.052  1.00  0.00           C  
ATOM   2210  HB2 SER A 137     -29.409 -19.148  16.372  1.00  0.00           H  
ATOM   2211  HB3 SER A 137     -29.092 -20.888  16.367  1.00  0.00           H  
ATOM   2212  O   SER A 137     -29.057 -17.650  13.910  1.00  0.00           O  
ATOM   2213  OG  SER A 137     -27.447 -19.702  16.660  1.00  0.00           O  
ATOM   2214  HG  SER A 137     -27.228 -18.769  16.604  1.00  0.00           H  
ATOM   2215  N   LEU A 138     -26.894 -18.275  13.776  1.00  0.00           N  
ATOM   2216  H   LEU A 138     -26.234 -19.035  13.861  1.00  0.00           H  
ATOM   2217  CA  LEU A 138     -26.379 -16.997  13.271  1.00  0.00           C  
ATOM   2218  HA  LEU A 138     -26.716 -16.187  13.918  1.00  0.00           H  
ATOM   2219  C   LEU A 138     -26.888 -16.685  11.860  1.00  0.00           C  
ATOM   2220  CB  LEU A 138     -24.843 -17.015  13.254  1.00  0.00           C  
ATOM   2221  HB2 LEU A 138     -24.522 -17.757  12.523  1.00  0.00           H  
ATOM   2222  HB3 LEU A 138     -24.487 -16.043  12.915  1.00  0.00           H  
ATOM   2223  O   LEU A 138     -26.920 -15.525  11.470  1.00  0.00           O  
ATOM   2224  CG  LEU A 138     -24.178 -17.338  14.599  1.00  0.00           C  
ATOM   2225  HG  LEU A 138     -24.533 -18.307  14.948  1.00  0.00           H  
ATOM   2226  CD1 LEU A 138     -22.671 -17.445  14.391  1.00  0.00           C  
ATOM   2227 HD11 LEU A 138     -22.226 -16.459  14.256  1.00  0.00           H  
ATOM   2228 HD12 LEU A 138     -22.462 -18.061  13.517  1.00  0.00           H  
ATOM   2229 HD13 LEU A 138     -22.235 -17.946  15.255  1.00  0.00           H  
ATOM   2230  CD2 LEU A 138     -24.500 -16.321  15.694  1.00  0.00           C  
ATOM   2231 HD21 LEU A 138     -25.559 -16.369  15.950  1.00  0.00           H  
ATOM   2232 HD22 LEU A 138     -24.270 -15.310  15.359  1.00  0.00           H  
ATOM   2233 HD23 LEU A 138     -23.912 -16.545  16.584  1.00  0.00           H  
ATOM   2234  N   MET A 139     -27.352 -17.694  11.112  1.00  0.00           N  
ATOM   2235  H   MET A 139     -27.326 -18.630  11.490  1.00  0.00           H  
ATOM   2236  CA  MET A 139     -27.910 -17.503   9.770  1.00  0.00           C  
ATOM   2237  HA  MET A 139     -27.150 -17.050   9.133  1.00  0.00           H  
ATOM   2238  C   MET A 139     -29.134 -16.573   9.749  1.00  0.00           C  
ATOM   2239  CB  MET A 139     -28.307 -18.856   9.173  1.00  0.00           C  
ATOM   2240  HB2 MET A 139     -29.009 -19.355   9.842  1.00  0.00           H  
ATOM   2241  HB3 MET A 139     -28.818 -18.663   8.230  1.00  0.00           H  
ATOM   2242  O   MET A 139     -29.449 -16.009   8.703  1.00  0.00           O  
ATOM   2243  CG  MET A 139     -27.114 -19.779   8.896  1.00  0.00           C  
ATOM   2244  HG2 MET A 139     -26.522 -19.889   9.805  1.00  0.00           H  
ATOM   2245  HG3 MET A 139     -26.480 -19.311   8.143  1.00  0.00           H  
ATOM   2246  SD  MET A 139     -27.573 -21.443   8.323  1.00  0.00           S  
ATOM   2247  CE  MET A 139     -28.744 -21.051   6.995  1.00  0.00           C  
ATOM   2248  HE1 MET A 139     -29.662 -20.649   7.423  1.00  0.00           H  
ATOM   2249  HE2 MET A 139     -28.981 -21.962   6.444  1.00  0.00           H  
ATOM   2250  HE3 MET A 139     -28.304 -20.317   6.320  1.00  0.00           H  
ATOM   2251  N   ASN A 140     -29.816 -16.409  10.888  1.00  0.00           N  
ATOM   2252  H   ASN A 140     -29.481 -16.885  11.714  1.00  0.00           H  
ATOM   2253  CA  ASN A 140     -30.949 -15.495  11.028  1.00  0.00           C  
ATOM   2254  HA  ASN A 140     -31.510 -15.475  10.093  1.00  0.00           H  
ATOM   2255  C   ASN A 140     -30.517 -14.047  11.318  1.00  0.00           C  
ATOM   2256  CB  ASN A 140     -31.869 -16.027  12.135  1.00  0.00           C  
ATOM   2257  HB2 ASN A 140     -32.706 -15.340  12.264  1.00  0.00           H  
ATOM   2258  HB3 ASN A 140     -31.314 -16.063  13.072  1.00  0.00           H  
ATOM   2259  O   ASN A 140     -31.282 -13.124  11.050  1.00  0.00           O  
ATOM   2260  CG  ASN A 140     -32.441 -17.397  11.821  1.00  0.00           C  
ATOM   2261  ND2 ASN A 140     -32.485 -18.275  12.795  1.00  0.00           N  
ATOM   2262 HD21 ASN A 140     -32.064 -18.046  13.684  1.00  0.00           H  
ATOM   2263 HD22 ASN A 140     -32.830 -19.192  12.550  1.00  0.00           H  
ATOM   2264  OD1 ASN A 140     -32.859 -17.706  10.719  1.00  0.00           O  
ATOM   2265  N   ASP A 141     -29.305 -13.840  11.839  1.00  0.00           N  
ATOM   2266  H   ASP A 141     -28.673 -14.622  11.933  1.00  0.00           H  
ATOM   2267  CA  ASP A 141     -28.731 -12.521  12.108  1.00  0.00           C  
ATOM   2268  HA  ASP A 141     -29.535 -11.790  12.191  1.00  0.00           H  
ATOM   2269  C   ASP A 141     -27.842 -12.084  10.938  1.00  0.00           C  
ATOM   2270  CB  ASP A 141     -27.998 -12.511  13.454  1.00  0.00           C  
ATOM   2271  HB2 ASP A 141     -28.703 -12.767  14.245  1.00  0.00           H  
ATOM   2272  HB3 ASP A 141     -27.207 -13.261  13.441  1.00  0.00           H  
ATOM   2273  O   ASP A 141     -26.611 -12.131  10.968  1.00  0.00           O  
ATOM   2274  CG  ASP A 141     -27.392 -11.134  13.752  1.00  0.00           C  
ATOM   2275  OD1 ASP A 141     -27.777 -10.150  13.069  1.00  0.00           O  
ATOM   2276  OD2 ASP A 141     -26.507 -11.087  14.629  1.00  0.00           O  
ATOM   2277  N   VAL A 142     -28.491 -11.676   9.848  1.00  0.00           N  
ATOM   2278  H   VAL A 142     -29.500 -11.709   9.868  1.00  0.00           H  
ATOM   2279  CA  VAL A 142     -27.789 -11.279   8.621  1.00  0.00           C  
ATOM   2280  HA  VAL A 142     -27.121 -12.091   8.336  1.00  0.00           H  
ATOM   2281  C   VAL A 142     -26.905 -10.044   8.846  1.00  0.00           C  
ATOM   2282  CB  VAL A 142     -28.788 -11.049   7.476  1.00  0.00           C  
ATOM   2283  HB  VAL A 142     -29.408 -10.188   7.723  1.00  0.00           H  
ATOM   2284  O   VAL A 142     -25.841  -9.936   8.236  1.00  0.00           O  
ATOM   2285  CG1 VAL A 142     -28.063 -10.794   6.147  1.00  0.00           C  
ATOM   2286 HG11 VAL A 142     -28.792 -10.571   5.368  1.00  0.00           H  
ATOM   2287 HG12 VAL A 142     -27.395  -9.936   6.227  1.00  0.00           H  
ATOM   2288 HG13 VAL A 142     -27.476 -11.668   5.867  1.00  0.00           H  
ATOM   2289  CG2 VAL A 142     -29.716 -12.254   7.257  1.00  0.00           C  
ATOM   2290 HG21 VAL A 142     -30.338 -12.419   8.137  1.00  0.00           H  
ATOM   2291 HG22 VAL A 142     -30.380 -12.068   6.413  1.00  0.00           H  
ATOM   2292 HG23 VAL A 142     -29.131 -13.155   7.072  1.00  0.00           H  
ATOM   2293  N   GLN A 143     -27.310  -9.131   9.733  1.00  0.00           N  
ATOM   2294  H   GLN A 143     -28.106  -9.348  10.316  1.00  0.00           H  
ATOM   2295  CA  GLN A 143     -26.534  -7.935  10.067  1.00  0.00           C  
ATOM   2296  HA  GLN A 143     -26.184  -7.466   9.147  1.00  0.00           H  
ATOM   2297  C   GLN A 143     -25.275  -8.288  10.866  1.00  0.00           C  
ATOM   2298  CB  GLN A 143     -27.449  -6.939  10.791  1.00  0.00           C  
ATOM   2299  HB2 GLN A 143     -27.805  -7.377  11.724  1.00  0.00           H  
ATOM   2300  HB3 GLN A 143     -28.308  -6.729  10.154  1.00  0.00           H  
ATOM   2301  O   GLN A 143     -24.190  -7.804  10.529  1.00  0.00           O  
ATOM   2302  CG  GLN A 143     -26.721  -5.623  11.094  1.00  0.00           C  
ATOM   2303  HG2 GLN A 143     -25.927  -5.824  11.812  1.00  0.00           H  
ATOM   2304  HG3 GLN A 143     -26.275  -5.234  10.179  1.00  0.00           H  
ATOM   2305  CD  GLN A 143     -27.621  -4.544  11.686  1.00  0.00           C  
ATOM   2306  NE2 GLN A 143     -27.070  -3.401  12.026  1.00  0.00           N  
ATOM   2307 HE21 GLN A 143     -26.066  -3.288  12.002  1.00  0.00           H  
ATOM   2308 HE22 GLN A 143     -27.703  -2.702  12.388  1.00  0.00           H  
ATOM   2309  OE1 GLN A 143     -28.823  -4.682  11.835  1.00  0.00           O  
ATOM   2310  N   GLY A 144     -25.386  -9.177  11.855  1.00  0.00           N  
ATOM   2311  H   GLY A 144     -26.300  -9.489  12.151  1.00  0.00           H  
ATOM   2312  CA  GLY A 144     -24.238  -9.739  12.559  1.00  0.00           C  
ATOM   2313  HA2 GLY A 144     -24.586 -10.430  13.327  1.00  0.00           H  
ATOM   2314  HA3 GLY A 144     -23.674  -8.940  13.042  1.00  0.00           H  
ATOM   2315  C   GLY A 144     -23.297 -10.493  11.627  1.00  0.00           C  
ATOM   2316  O   GLY A 144     -22.093 -10.250  11.666  1.00  0.00           O  
ATOM   2317  N   MET A 145     -23.820 -11.325  10.717  1.00  0.00           N  
ATOM   2318  H   MET A 145     -24.811 -11.514  10.763  1.00  0.00           H  
ATOM   2319  CA  MET A 145     -22.997 -12.025   9.718  1.00  0.00           C  
ATOM   2320  HA  MET A 145     -22.251 -12.626  10.238  1.00  0.00           H  
ATOM   2321  C   MET A 145     -22.236 -11.064   8.800  1.00  0.00           C  
ATOM   2322  CB  MET A 145     -23.847 -12.948   8.838  1.00  0.00           C  
ATOM   2323  HB2 MET A 145     -24.723 -12.408   8.477  1.00  0.00           H  
ATOM   2324  HB3 MET A 145     -23.250 -13.240   7.974  1.00  0.00           H  
ATOM   2325  O   MET A 145     -21.062 -11.299   8.520  1.00  0.00           O  
ATOM   2326  CG  MET A 145     -24.285 -14.233   9.542  1.00  0.00           C  
ATOM   2327  HG2 MET A 145     -23.425 -14.655  10.062  1.00  0.00           H  
ATOM   2328  HG3 MET A 145     -25.048 -14.002  10.285  1.00  0.00           H  
ATOM   2329  SD  MET A 145     -24.916 -15.493   8.395  1.00  0.00           S  
ATOM   2330  CE  MET A 145     -26.403 -14.660   7.780  1.00  0.00           C  
ATOM   2331  HE1 MET A 145     -26.122 -13.782   7.198  1.00  0.00           H  
ATOM   2332  HE2 MET A 145     -27.022 -14.363   8.626  1.00  0.00           H  
ATOM   2333  HE3 MET A 145     -26.970 -15.346   7.151  1.00  0.00           H  
ATOM   2334  N   LEU A 146     -22.875  -9.986   8.335  1.00  0.00           N  
ATOM   2335  H   LEU A 146     -23.848  -9.855   8.571  1.00  0.00           H  
ATOM   2336  CA  LEU A 146     -22.204  -8.975   7.517  1.00  0.00           C  
ATOM   2337  HA  LEU A 146     -21.726  -9.478   6.677  1.00  0.00           H  
ATOM   2338  C   LEU A 146     -21.094  -8.272   8.309  1.00  0.00           C  
ATOM   2339  CB  LEU A 146     -23.247  -7.982   6.975  1.00  0.00           C  
ATOM   2340  HB2 LEU A 146     -24.002  -8.537   6.418  1.00  0.00           H  
ATOM   2341  HB3 LEU A 146     -23.741  -7.499   7.818  1.00  0.00           H  
ATOM   2342  O   LEU A 146     -19.993  -8.095   7.796  1.00  0.00           O  
ATOM   2343  CG  LEU A 146     -22.654  -6.891   6.062  1.00  0.00           C  
ATOM   2344  HG  LEU A 146     -21.915  -6.309   6.614  1.00  0.00           H  
ATOM   2345  CD1 LEU A 146     -21.993  -7.483   4.816  1.00  0.00           C  
ATOM   2346 HD11 LEU A 146     -21.084  -8.016   5.093  1.00  0.00           H  
ATOM   2347 HD12 LEU A 146     -22.680  -8.156   4.304  1.00  0.00           H  
ATOM   2348 HD13 LEU A 146     -21.714  -6.670   4.146  1.00  0.00           H  
ATOM   2349  CD2 LEU A 146     -23.764  -5.940   5.612  1.00  0.00           C  
ATOM   2350 HD21 LEU A 146     -23.341  -5.155   4.985  1.00  0.00           H  
ATOM   2351 HD22 LEU A 146     -24.222  -5.473   6.484  1.00  0.00           H  
ATOM   2352 HD23 LEU A 146     -24.525  -6.481   5.050  1.00  0.00           H  
ATOM   2353  N   SER A 147     -21.343  -7.919   9.572  1.00  0.00           N  
ATOM   2354  H   SER A 147     -22.261  -8.087   9.959  1.00  0.00           H  
ATOM   2355  CA  SER A 147     -20.310  -7.298  10.404  1.00  0.00           C  
ATOM   2356  HA  SER A 147     -19.886  -6.466   9.842  1.00  0.00           H  
ATOM   2357  C   SER A 147     -19.163  -8.256  10.731  1.00  0.00           C  
ATOM   2358  CB  SER A 147     -20.913  -6.730  11.682  1.00  0.00           C  
ATOM   2359  HB2 SER A 147     -21.195  -7.535  12.361  1.00  0.00           H  
ATOM   2360  HB3 SER A 147     -21.794  -6.148  11.414  1.00  0.00           H  
ATOM   2361  O   SER A 147     -18.017  -7.810  10.776  1.00  0.00           O  
ATOM   2362  OG  SER A 147     -19.974  -5.865  12.291  1.00  0.00           O  
ATOM   2363  HG  SER A 147     -19.165  -6.355  12.453  1.00  0.00           H  
ATOM   2364  N   LEU A 148     -19.444  -9.549  10.935  1.00  0.00           N  
ATOM   2365  H   LEU A 148     -20.413  -9.831  10.970  1.00  0.00           H  
ATOM   2366  CA  LEU A 148     -18.428 -10.587  11.129  1.00  0.00           C  
ATOM   2367  HA  LEU A 148     -17.758 -10.273  11.930  1.00  0.00           H  
ATOM   2368  C   LEU A 148     -17.582 -10.769   9.868  1.00  0.00           C  
ATOM   2369  CB  LEU A 148     -19.101 -11.908  11.548  1.00  0.00           C  
ATOM   2370  HB2 LEU A 148     -19.633 -11.748  12.487  1.00  0.00           H  
ATOM   2371  HB3 LEU A 148     -19.836 -12.182  10.792  1.00  0.00           H  
ATOM   2372  O   LEU A 148     -16.362 -10.843   9.968  1.00  0.00           O  
ATOM   2373  CG  LEU A 148     -18.112 -13.082  11.718  1.00  0.00           C  
ATOM   2374  HG  LEU A 148     -17.588 -13.244  10.777  1.00  0.00           H  
ATOM   2375  CD1 LEU A 148     -17.082 -12.823  12.818  1.00  0.00           C  
ATOM   2376 HD11 LEU A 148     -17.590 -12.577  13.750  1.00  0.00           H  
ATOM   2377 HD12 LEU A 148     -16.426 -11.999  12.537  1.00  0.00           H  
ATOM   2378 HD13 LEU A 148     -16.464 -13.708  12.968  1.00  0.00           H  
ATOM   2379  CD2 LEU A 148     -18.859 -14.376  12.047  1.00  0.00           C  
ATOM   2380 HD21 LEU A 148     -19.338 -14.306  13.024  1.00  0.00           H  
ATOM   2381 HD22 LEU A 148     -19.615 -14.573  11.287  1.00  0.00           H  
ATOM   2382 HD23 LEU A 148     -18.156 -15.209  12.065  1.00  0.00           H  
ATOM   2383  N   TYR A 149     -18.210 -10.786   8.689  1.00  0.00           N  
ATOM   2384  H   TYR A 149     -19.219 -10.749   8.679  1.00  0.00           H  
ATOM   2385  CA  TYR A 149     -17.504 -10.835   7.410  1.00  0.00           C  
ATOM   2386  HA  TYR A 149     -16.945 -11.768   7.345  1.00  0.00           H  
ATOM   2387  C   TYR A 149     -16.496  -9.685   7.298  1.00  0.00           C  
ATOM   2388  CB  TYR A 149     -18.521 -10.793   6.262  1.00  0.00           C  
ATOM   2389  HB2 TYR A 149     -19.121 -11.702   6.281  1.00  0.00           H  
ATOM   2390  HB3 TYR A 149     -19.211  -9.963   6.415  1.00  0.00           H  
ATOM   2391  O   TYR A 149     -15.320  -9.924   7.041  1.00  0.00           O  
ATOM   2392  CG  TYR A 149     -17.901 -10.637   4.891  1.00  0.00           C  
ATOM   2393  CD1 TYR A 149     -17.757  -9.349   4.343  1.00  0.00           C  
ATOM   2394  HD1 TYR A 149     -18.077  -8.481   4.901  1.00  0.00           H  
ATOM   2395  CD2 TYR A 149     -17.443 -11.762   4.179  1.00  0.00           C  
ATOM   2396  HD2 TYR A 149     -17.531 -12.748   4.611  1.00  0.00           H  
ATOM   2397  CE1 TYR A 149     -17.173  -9.184   3.078  1.00  0.00           C  
ATOM   2398  HE1 TYR A 149     -17.033  -8.187   2.687  1.00  0.00           H  
ATOM   2399  CE2 TYR A 149     -16.875 -11.602   2.902  1.00  0.00           C  
ATOM   2400  HE2 TYR A 149     -16.540 -12.459   2.337  1.00  0.00           H  
ATOM   2401  OH  TYR A 149     -16.249 -10.163   1.098  1.00  0.00           O  
ATOM   2402  HH  TYR A 149     -16.335  -9.252   0.809  1.00  0.00           H  
ATOM   2403  CZ  TYR A 149     -16.761 -10.313   2.343  1.00  0.00           C  
ATOM   2404  N   GLU A 150     -16.928  -8.447   7.560  1.00  0.00           N  
ATOM   2405  H   GLU A 150     -17.909  -8.312   7.758  1.00  0.00           H  
ATOM   2406  CA  GLU A 150     -16.048  -7.274   7.492  1.00  0.00           C  
ATOM   2407  HA  GLU A 150     -15.557  -7.258   6.519  1.00  0.00           H  
ATOM   2408  C   GLU A 150     -14.926  -7.312   8.538  1.00  0.00           C  
ATOM   2409  CB  GLU A 150     -16.871  -5.986   7.677  1.00  0.00           C  
ATOM   2410  HB2 GLU A 150     -17.396  -6.042   8.630  1.00  0.00           H  
ATOM   2411  HB3 GLU A 150     -16.195  -5.132   7.727  1.00  0.00           H  
ATOM   2412  O   GLU A 150     -13.800  -6.896   8.261  1.00  0.00           O  
ATOM   2413  CG  GLU A 150     -17.905  -5.719   6.572  1.00  0.00           C  
ATOM   2414  HG2 GLU A 150     -18.533  -4.890   6.901  1.00  0.00           H  
ATOM   2415  HG3 GLU A 150     -18.549  -6.590   6.446  1.00  0.00           H  
ATOM   2416  CD  GLU A 150     -17.298  -5.362   5.212  1.00  0.00           C  
ATOM   2417  OE1 GLU A 150     -18.067  -4.879   4.355  1.00  0.00           O  
ATOM   2418  OE2 GLU A 150     -16.078  -5.535   5.009  1.00  0.00           O  
ATOM   2419  N   ALA A 151     -15.218  -7.815   9.740  1.00  0.00           N  
ATOM   2420  H   ALA A 151     -16.162  -8.132   9.910  1.00  0.00           H  
ATOM   2421  CA  ALA A 151     -14.241  -7.985  10.810  1.00  0.00           C  
ATOM   2422  HA  ALA A 151     -13.704  -7.048  10.956  1.00  0.00           H  
ATOM   2423  C   ALA A 151     -13.196  -9.058  10.480  1.00  0.00           C  
ATOM   2424  CB  ALA A 151     -15.010  -8.328  12.092  1.00  0.00           C  
ATOM   2425  HB1 ALA A 151     -15.545  -9.269  11.967  1.00  0.00           H  
ATOM   2426  HB2 ALA A 151     -15.727  -7.539  12.314  1.00  0.00           H  
ATOM   2427  HB3 ALA A 151     -14.320  -8.434  12.929  1.00  0.00           H  
ATOM   2428  O   ALA A 151     -12.017  -8.881  10.773  1.00  0.00           O  
ATOM   2429  N   ALA A 152     -13.600 -10.149   9.833  1.00  0.00           N  
ATOM   2430  H   ALA A 152     -14.584 -10.260   9.633  1.00  0.00           H  
ATOM   2431  CA  ALA A 152     -12.720 -11.269   9.542  1.00  0.00           C  
ATOM   2432  HA  ALA A 152     -12.193 -11.535  10.458  1.00  0.00           H  
ATOM   2433  C   ALA A 152     -11.635 -10.939   8.499  1.00  0.00           C  
ATOM   2434  CB  ALA A 152     -13.597 -12.453   9.148  1.00  0.00           C  
ATOM   2435  HB1 ALA A 152     -14.098 -12.257   8.200  1.00  0.00           H  
ATOM   2436  HB2 ALA A 152     -14.341 -12.641   9.922  1.00  0.00           H  
ATOM   2437  HB3 ALA A 152     -12.960 -13.334   9.067  1.00  0.00           H  
ATOM   2438  O   ALA A 152     -10.555 -11.520   8.538  1.00  0.00           O  
ATOM   2439  N   HIS A 153     -11.837  -9.931   7.639  1.00  0.00           N  
ATOM   2440  H   HIS A 153     -12.747  -9.491   7.628  1.00  0.00           H  
ATOM   2441  CA  HIS A 153     -10.779  -9.425   6.743  1.00  0.00           C  
ATOM   2442  HA  HIS A 153     -10.312 -10.283   6.260  1.00  0.00           H  
ATOM   2443  C   HIS A 153      -9.627  -8.703   7.477  1.00  0.00           C  
ATOM   2444  CB  HIS A 153     -11.386  -8.552   5.631  1.00  0.00           C  
ATOM   2445  HB2 HIS A 153     -10.583  -8.021   5.121  1.00  0.00           H  
ATOM   2446  HB3 HIS A 153     -12.058  -7.813   6.067  1.00  0.00           H  
ATOM   2447  O   HIS A 153      -8.641  -8.330   6.839  1.00  0.00           O  
ATOM   2448  CG  HIS A 153     -12.116  -9.354   4.583  1.00  0.00           C  
ATOM   2449  CD2 HIS A 153     -13.463  -9.537   4.517  1.00  0.00           C  
ATOM   2450  HD2 HIS A 153     -14.196  -9.106   5.183  1.00  0.00           H  
ATOM   2451  ND1 HIS A 153     -11.515 -10.052   3.529  1.00  0.00           N  
ATOM   2452  CE1 HIS A 153     -12.517 -10.681   2.895  1.00  0.00           C  
ATOM   2453  HE1 HIS A 153     -12.392 -11.342   2.050  1.00  0.00           H  
ATOM   2454  NE2 HIS A 153     -13.698 -10.378   3.457  1.00  0.00           N  
ATOM   2455  HE2 HIS A 153     -14.601 -10.735   3.179  1.00  0.00           H  
ATOM   2456  N   LEU A 154      -9.717  -8.514   8.801  1.00  0.00           N  
ATOM   2457  H   LEU A 154     -10.560  -8.824   9.264  1.00  0.00           H  
ATOM   2458  CA  LEU A 154      -8.637  -8.002   9.667  1.00  0.00           C  
ATOM   2459  HA  LEU A 154      -7.950  -7.408   9.064  1.00  0.00           H  
ATOM   2460  C   LEU A 154      -7.780  -9.133  10.271  1.00  0.00           C  
ATOM   2461  CB  LEU A 154      -9.215  -7.077  10.768  1.00  0.00           C  
ATOM   2462  HB2 LEU A 154     -10.086  -7.557  11.213  1.00  0.00           H  
ATOM   2463  HB3 LEU A 154      -8.494  -6.994  11.581  1.00  0.00           H  
ATOM   2464  O   LEU A 154      -6.948  -8.861  11.140  1.00  0.00           O  
ATOM   2465  CG  LEU A 154      -9.601  -5.640  10.374  1.00  0.00           C  
ATOM   2466  HG  LEU A 154     -10.312  -5.267  11.112  1.00  0.00           H  
ATOM   2467  CD1 LEU A 154      -8.386  -4.715  10.404  1.00  0.00           C  
ATOM   2468 HD11 LEU A 154      -8.667  -3.702  10.117  1.00  0.00           H  
ATOM   2469 HD12 LEU A 154      -7.962  -4.684  11.408  1.00  0.00           H  
ATOM   2470 HD13 LEU A 154      -7.623  -5.085   9.719  1.00  0.00           H  
ATOM   2471  CD2 LEU A 154     -10.237  -5.509   8.995  1.00  0.00           C  
ATOM   2472 HD21 LEU A 154      -9.528  -5.824   8.229  1.00  0.00           H  
ATOM   2473 HD22 LEU A 154     -10.558  -4.481   8.832  1.00  0.00           H  
ATOM   2474 HD23 LEU A 154     -11.119  -6.149   8.950  1.00  0.00           H  
ATOM   2475  N   ALA A 155      -7.980 -10.383   9.838  1.00  0.00           N  
ATOM   2476  H   ALA A 155      -8.712 -10.563   9.166  1.00  0.00           H  
ATOM   2477  CA  ALA A 155      -7.211 -11.529  10.308  1.00  0.00           C  
ATOM   2478  HA  ALA A 155      -7.395 -11.645  11.376  1.00  0.00           H  
ATOM   2479  C   ALA A 155      -5.700 -11.345  10.123  1.00  0.00           C  
ATOM   2480  CB  ALA A 155      -7.688 -12.792   9.578  1.00  0.00           C  
ATOM   2481  HB1 ALA A 155      -7.171 -13.665   9.975  1.00  0.00           H  
ATOM   2482  HB2 ALA A 155      -7.481 -12.708   8.511  1.00  0.00           H  
ATOM   2483  HB3 ALA A 155      -8.760 -12.922   9.721  1.00  0.00           H  
ATOM   2484  O   ALA A 155      -5.249 -10.770   9.126  1.00  0.00           O  
ATOM   2485  N   ILE A 156      -4.935 -11.882  11.072  1.00  0.00           N  
ATOM   2486  H   ILE A 156      -5.399 -12.282  11.875  1.00  0.00           H  
ATOM   2487  CA  ILE A 156      -3.485 -12.088  10.960  1.00  0.00           C  
ATOM   2488  HA  ILE A 156      -3.141 -11.648  10.024  1.00  0.00           H  
ATOM   2489  C   ILE A 156      -3.165 -13.587  10.871  1.00  0.00           C  
ATOM   2490  CB  ILE A 156      -2.717 -11.360  12.087  1.00  0.00           C  
ATOM   2491  HB  ILE A 156      -1.651 -11.479  11.892  1.00  0.00           H  
ATOM   2492  O   ILE A 156      -4.054 -14.438  10.951  1.00  0.00           O  
ATOM   2493  CG1 ILE A 156      -3.002 -11.929  13.490  1.00  0.00           C  
ATOM   2494 HG12 ILE A 156      -2.844 -13.008  13.479  1.00  0.00           H  
ATOM   2495 HG13 ILE A 156      -4.041 -11.719  13.745  1.00  0.00           H  
ATOM   2496  CG2 ILE A 156      -3.035  -9.859  12.019  1.00  0.00           C  
ATOM   2497 HG21 ILE A 156      -4.069  -9.665  12.302  1.00  0.00           H  
ATOM   2498 HG22 ILE A 156      -2.366  -9.312  12.684  1.00  0.00           H  
ATOM   2499 HG23 ILE A 156      -2.872  -9.505  11.001  1.00  0.00           H  
ATOM   2500  CD1 ILE A 156      -2.139 -11.344  14.611  1.00  0.00           C  
ATOM   2501 HD11 ILE A 156      -1.084 -11.463  14.365  1.00  0.00           H  
ATOM   2502 HD12 ILE A 156      -2.366 -10.288  14.756  1.00  0.00           H  
ATOM   2503 HD13 ILE A 156      -2.351 -11.877  15.539  1.00  0.00           H  
ATOM   2504  N   HIS A 157      -1.895 -13.936  10.670  1.00  0.00           N  
ATOM   2505  H   HIS A 157      -1.182 -13.222  10.636  1.00  0.00           H  
ATOM   2506  CA  HIS A 157      -1.476 -15.337  10.625  1.00  0.00           C  
ATOM   2507  HA  HIS A 157      -2.065 -15.837   9.855  1.00  0.00           H  
ATOM   2508  C   HIS A 157      -1.758 -16.067  11.952  1.00  0.00           C  
ATOM   2509  CB  HIS A 157      -0.000 -15.423  10.216  1.00  0.00           C  
ATOM   2510  HB2 HIS A 157       0.588 -14.710  10.793  1.00  0.00           H  
ATOM   2511  HB3 HIS A 157       0.374 -16.423  10.437  1.00  0.00           H  
ATOM   2512  O   HIS A 157      -1.490 -15.544  13.031  1.00  0.00           O  
ATOM   2513  CG  HIS A 157       0.184 -15.172   8.743  1.00  0.00           C  
ATOM   2514  CD2 HIS A 157       0.590 -14.011   8.138  1.00  0.00           C  
ATOM   2515  HD2 HIS A 157       0.880 -13.092   8.625  1.00  0.00           H  
ATOM   2516  ND1 HIS A 157      -0.097 -16.077   7.742  1.00  0.00           N  
ATOM   2517  HD1 HIS A 157      -0.383 -17.038   7.863  1.00  0.00           H  
ATOM   2518  CE1 HIS A 157       0.128 -15.479   6.563  1.00  0.00           C  
ATOM   2519  HE1 HIS A 157       0.001 -15.937   5.594  1.00  0.00           H  
ATOM   2520  NE2 HIS A 157       0.529 -14.222   6.758  1.00  0.00           N  
ATOM   2521  N   GLY A 158      -2.292 -17.291  11.857  1.00  0.00           N  
ATOM   2522  H   GLY A 158      -2.525 -17.650  10.942  1.00  0.00           H  
ATOM   2523  CA  GLY A 158      -2.659 -18.129  13.006  1.00  0.00           C  
ATOM   2524  HA2 GLY A 158      -2.595 -19.175  12.709  1.00  0.00           H  
ATOM   2525  HA3 GLY A 158      -1.953 -17.960  13.819  1.00  0.00           H  
ATOM   2526  C   GLY A 158      -4.071 -17.900  13.559  1.00  0.00           C  
ATOM   2527  O   GLY A 158      -4.453 -18.575  14.510  1.00  0.00           O  
ATOM   2528  N   GLU A 159      -4.858 -16.983  12.985  1.00  0.00           N  
ATOM   2529  H   GLU A 159      -4.483 -16.424  12.232  1.00  0.00           H  
ATOM   2530  CA  GLU A 159      -6.251 -16.727  13.385  1.00  0.00           C  
ATOM   2531  HA  GLU A 159      -6.391 -17.090  14.403  1.00  0.00           H  
ATOM   2532  C   GLU A 159      -7.258 -17.510  12.524  1.00  0.00           C  
ATOM   2533  CB  GLU A 159      -6.554 -15.218  13.413  1.00  0.00           C  
ATOM   2534  HB2 GLU A 159      -6.465 -14.799  12.411  1.00  0.00           H  
ATOM   2535  HB3 GLU A 159      -7.579 -15.081  13.758  1.00  0.00           H  
ATOM   2536  O   GLU A 159      -8.147 -16.923  11.904  1.00  0.00           O  
ATOM   2537  CG  GLU A 159      -5.624 -14.460  14.363  1.00  0.00           C  
ATOM   2538  HG2 GLU A 159      -5.541 -15.020  15.294  1.00  0.00           H  
ATOM   2539  HG3 GLU A 159      -4.630 -14.401  13.920  1.00  0.00           H  
ATOM   2540  CD  GLU A 159      -6.128 -13.046  14.672  1.00  0.00           C  
ATOM   2541  OE1 GLU A 159      -6.220 -12.715  15.876  1.00  0.00           O  
ATOM   2542  OE2 GLU A 159      -6.367 -12.222  13.757  1.00  0.00           O  
ATOM   2543  N   ASP A 160      -7.136 -18.841  12.491  1.00  0.00           N  
ATOM   2544  H   ASP A 160      -6.340 -19.252  12.957  1.00  0.00           H  
ATOM   2545  CA  ASP A 160      -7.932 -19.728  11.620  1.00  0.00           C  
ATOM   2546  HA  ASP A 160      -7.698 -19.496  10.581  1.00  0.00           H  
ATOM   2547  C   ASP A 160      -9.456 -19.552  11.805  1.00  0.00           C  
ATOM   2548  CB  ASP A 160      -7.546 -21.196  11.883  1.00  0.00           C  
ATOM   2549  HB2 ASP A 160      -8.183 -21.834  11.269  1.00  0.00           H  
ATOM   2550  HB3 ASP A 160      -7.752 -21.428  12.928  1.00  0.00           H  
ATOM   2551  O   ASP A 160     -10.226 -19.674  10.851  1.00  0.00           O  
ATOM   2552  CG  ASP A 160      -6.082 -21.549  11.570  1.00  0.00           C  
ATOM   2553  OD1 ASP A 160      -5.424 -20.803  10.809  1.00  0.00           O  
ATOM   2554  OD2 ASP A 160      -5.613 -22.575  12.113  1.00  0.00           O  
ATOM   2555  N   ILE A 161      -9.904 -19.167  13.009  1.00  0.00           N  
ATOM   2556  H   ILE A 161      -9.219 -19.070  13.744  1.00  0.00           H  
ATOM   2557  CA  ILE A 161     -11.309 -18.825  13.292  1.00  0.00           C  
ATOM   2558  HA  ILE A 161     -11.905 -19.717  13.100  1.00  0.00           H  
ATOM   2559  C   ILE A 161     -11.856 -17.726  12.368  1.00  0.00           C  
ATOM   2560  CB  ILE A 161     -11.490 -18.436  14.781  1.00  0.00           C  
ATOM   2561  HB  ILE A 161     -11.191 -19.296  15.380  1.00  0.00           H  
ATOM   2562  O   ILE A 161     -13.032 -17.756  12.003  1.00  0.00           O  
ATOM   2563  CG1 ILE A 161     -12.976 -18.129  15.074  1.00  0.00           C  
ATOM   2564 HG12 ILE A 161     -13.596 -18.841  14.529  1.00  0.00           H  
ATOM   2565 HG13 ILE A 161     -13.225 -17.133  14.707  1.00  0.00           H  
ATOM   2566  CG2 ILE A 161     -10.627 -17.231  15.202  1.00  0.00           C  
ATOM   2567 HG21 ILE A 161     -10.681 -17.103  16.283  1.00  0.00           H  
ATOM   2568 HG22 ILE A 161      -9.581 -17.393  14.945  1.00  0.00           H  
ATOM   2569 HG23 ILE A 161     -10.981 -16.318  14.722  1.00  0.00           H  
ATOM   2570  CD1 ILE A 161     -13.357 -18.202  16.554  1.00  0.00           C  
ATOM   2571 HD11 ILE A 161     -14.422 -17.998  16.662  1.00  0.00           H  
ATOM   2572 HD12 ILE A 161     -12.790 -17.478  17.140  1.00  0.00           H  
ATOM   2573 HD13 ILE A 161     -13.160 -19.208  16.924  1.00  0.00           H  
ATOM   2574  N   LEU A 162     -11.028 -16.758  11.973  1.00  0.00           N  
ATOM   2575  H   LEU A 162     -10.049 -16.840  12.207  1.00  0.00           H  
ATOM   2576  CA  LEU A 162     -11.439 -15.678  11.079  1.00  0.00           C  
ATOM   2577  HA  LEU A 162     -12.457 -15.380  11.330  1.00  0.00           H  
ATOM   2578  C   LEU A 162     -11.474 -16.140   9.618  1.00  0.00           C  
ATOM   2579  CB  LEU A 162     -10.520 -14.463  11.270  1.00  0.00           C  
ATOM   2580  HB2 LEU A 162      -9.501 -14.764  11.031  1.00  0.00           H  
ATOM   2581  HB3 LEU A 162     -10.822 -13.695  10.558  1.00  0.00           H  
ATOM   2582  O   LEU A 162     -12.369 -15.735   8.880  1.00  0.00           O  
ATOM   2583  CG  LEU A 162     -10.536 -13.855  12.683  1.00  0.00           C  
ATOM   2584  HG  LEU A 162     -10.189 -14.597  13.403  1.00  0.00           H  
ATOM   2585  CD1 LEU A 162      -9.579 -12.672  12.739  1.00  0.00           C  
ATOM   2586 HD11 LEU A 162      -9.875 -11.902  12.027  1.00  0.00           H  
ATOM   2587 HD12 LEU A 162      -8.577 -13.032  12.506  1.00  0.00           H  
ATOM   2588 HD13 LEU A 162      -9.558 -12.263  13.749  1.00  0.00           H  
ATOM   2589  CD2 LEU A 162     -11.919 -13.362  13.113  1.00  0.00           C  
ATOM   2590 HD21 LEU A 162     -11.836 -12.868  14.082  1.00  0.00           H  
ATOM   2591 HD22 LEU A 162     -12.600 -14.206  13.218  1.00  0.00           H  
ATOM   2592 HD23 LEU A 162     -12.317 -12.658  12.383  1.00  0.00           H  
ATOM   2593  N   ASP A 163     -10.582 -17.042   9.204  1.00  0.00           N  
ATOM   2594  H   ASP A 163      -9.892 -17.382   9.858  1.00  0.00           H  
ATOM   2595  CA  ASP A 163     -10.662 -17.663   7.875  1.00  0.00           C  
ATOM   2596  HA  ASP A 163     -10.693 -16.881   7.116  1.00  0.00           H  
ATOM   2597  C   ASP A 163     -11.945 -18.499   7.736  1.00  0.00           C  
ATOM   2598  CB  ASP A 163      -9.432 -18.542   7.618  1.00  0.00           C  
ATOM   2599  HB2 ASP A 163      -9.593 -19.099   6.695  1.00  0.00           H  
ATOM   2600  HB3 ASP A 163      -9.320 -19.264   8.427  1.00  0.00           H  
ATOM   2601  O   ASP A 163     -12.679 -18.383   6.748  1.00  0.00           O  
ATOM   2602  CG  ASP A 163      -8.139 -17.746   7.462  1.00  0.00           C  
ATOM   2603  OD1 ASP A 163      -8.140 -16.649   6.857  1.00  0.00           O  
ATOM   2604  OD2 ASP A 163      -7.064 -18.251   7.840  1.00  0.00           O  
ATOM   2605  N   GLU A 164     -12.276 -19.283   8.767  1.00  0.00           N  
ATOM   2606  H   GLU A 164     -11.614 -19.372   9.525  1.00  0.00           H  
ATOM   2607  CA  GLU A 164     -13.548 -20.002   8.861  1.00  0.00           C  
ATOM   2608  HA  GLU A 164     -13.642 -20.684   8.015  1.00  0.00           H  
ATOM   2609  C   GLU A 164     -14.745 -19.042   8.824  1.00  0.00           C  
ATOM   2610  CB  GLU A 164     -13.598 -20.813  10.160  1.00  0.00           C  
ATOM   2611  HB2 GLU A 164     -13.348 -20.157  10.994  1.00  0.00           H  
ATOM   2612  HB3 GLU A 164     -14.618 -21.170  10.301  1.00  0.00           H  
ATOM   2613  O   GLU A 164     -15.736 -19.313   8.137  1.00  0.00           O  
ATOM   2614  CG  GLU A 164     -12.660 -22.029  10.172  1.00  0.00           C  
ATOM   2615  HG2 GLU A 164     -11.647 -21.714   9.919  1.00  0.00           H  
ATOM   2616  HG3 GLU A 164     -12.994 -22.731   9.408  1.00  0.00           H  
ATOM   2617  CD  GLU A 164     -12.651 -22.730  11.541  1.00  0.00           C  
ATOM   2618  OE1 GLU A 164     -11.813 -23.631  11.739  1.00  0.00           O  
ATOM   2619  OE2 GLU A 164     -13.502 -22.390  12.401  1.00  0.00           O  
ATOM   2620  N   ALA A 165     -14.649 -17.897   9.511  1.00  0.00           N  
ATOM   2621  H   ALA A 165     -13.828 -17.749  10.081  1.00  0.00           H  
ATOM   2622  CA  ALA A 165     -15.688 -16.873   9.513  1.00  0.00           C  
ATOM   2623  HA  ALA A 165     -16.619 -17.334   9.843  1.00  0.00           H  
ATOM   2624  C   ALA A 165     -15.920 -16.297   8.111  1.00  0.00           C  
ATOM   2625  CB  ALA A 165     -15.330 -15.763  10.508  1.00  0.00           C  
ATOM   2626  HB1 ALA A 165     -14.459 -15.206  10.162  1.00  0.00           H  
ATOM   2627  HB2 ALA A 165     -15.112 -16.187  11.488  1.00  0.00           H  
ATOM   2628  HB3 ALA A 165     -16.169 -15.073  10.597  1.00  0.00           H  
ATOM   2629  O   ALA A 165     -17.075 -16.139   7.708  1.00  0.00           O  
ATOM   2630  N   ILE A 166     -14.860 -16.035   7.334  1.00  0.00           N  
ATOM   2631  H   ILE A 166     -13.940 -16.168   7.729  1.00  0.00           H  
ATOM   2632  CA  ILE A 166     -14.973 -15.580   5.938  1.00  0.00           C  
ATOM   2633  HA  ILE A 166     -15.564 -14.664   5.922  1.00  0.00           H  
ATOM   2634  C   ILE A 166     -15.727 -16.619   5.105  1.00  0.00           C  
ATOM   2635  CB  ILE A 166     -13.586 -15.261   5.322  1.00  0.00           C  
ATOM   2636  HB  ILE A 166     -12.921 -16.107   5.495  1.00  0.00           H  
ATOM   2637  O   ILE A 166     -16.660 -16.256   4.386  1.00  0.00           O  
ATOM   2638  CG1 ILE A 166     -12.981 -14.010   5.990  1.00  0.00           C  
ATOM   2639 HG12 ILE A 166     -13.025 -14.150   7.070  1.00  0.00           H  
ATOM   2640 HG13 ILE A 166     -13.576 -13.132   5.741  1.00  0.00           H  
ATOM   2641  CG2 ILE A 166     -13.685 -15.029   3.799  1.00  0.00           C  
ATOM   2642 HG21 ILE A 166     -12.703 -14.792   3.391  1.00  0.00           H  
ATOM   2643 HG22 ILE A 166     -14.026 -15.931   3.291  1.00  0.00           H  
ATOM   2644 HG23 ILE A 166     -14.370 -14.206   3.590  1.00  0.00           H  
ATOM   2645  CD1 ILE A 166     -11.513 -13.739   5.639  1.00  0.00           C  
ATOM   2646 HD11 ILE A 166     -11.141 -12.925   6.261  1.00  0.00           H  
ATOM   2647 HD12 ILE A 166     -11.411 -13.442   4.595  1.00  0.00           H  
ATOM   2648 HD13 ILE A 166     -10.914 -14.629   5.831  1.00  0.00           H  
ATOM   2649  N   VAL A 167     -15.372 -17.906   5.205  1.00  0.00           N  
ATOM   2650  H   VAL A 167     -14.604 -18.137   5.819  1.00  0.00           H  
ATOM   2651  CA  VAL A 167     -16.024 -18.984   4.436  1.00  0.00           C  
ATOM   2652  HA  VAL A 167     -15.984 -18.726   3.378  1.00  0.00           H  
ATOM   2653  C   VAL A 167     -17.503 -19.118   4.810  1.00  0.00           C  
ATOM   2654  CB  VAL A 167     -15.282 -20.324   4.628  1.00  0.00           C  
ATOM   2655  HB  VAL A 167     -15.199 -20.543   5.692  1.00  0.00           H  
ATOM   2656  O   VAL A 167     -18.368 -19.154   3.923  1.00  0.00           O  
ATOM   2657  CG1 VAL A 167     -16.010 -21.493   3.946  1.00  0.00           C  
ATOM   2658 HG11 VAL A 167     -16.967 -21.680   4.434  1.00  0.00           H  
ATOM   2659 HG12 VAL A 167     -15.409 -22.398   4.036  1.00  0.00           H  
ATOM   2660 HG13 VAL A 167     -16.174 -21.272   2.891  1.00  0.00           H  
ATOM   2661  CG2 VAL A 167     -13.874 -20.255   4.025  1.00  0.00           C  
ATOM   2662 HG21 VAL A 167     -13.302 -19.450   4.485  1.00  0.00           H  
ATOM   2663 HG22 VAL A 167     -13.925 -20.083   2.950  1.00  0.00           H  
ATOM   2664 HG23 VAL A 167     -13.344 -21.188   4.219  1.00  0.00           H  
ATOM   2665  N   PHE A 168     -17.801 -19.152   6.112  1.00  0.00           N  
ATOM   2666  H   PHE A 168     -17.039 -19.116   6.772  1.00  0.00           H  
ATOM   2667  CA  PHE A 168     -19.158 -19.253   6.649  1.00  0.00           C  
ATOM   2668  HA  PHE A 168     -19.625 -20.165   6.279  1.00  0.00           H  
ATOM   2669  C   PHE A 168     -20.026 -18.075   6.190  1.00  0.00           C  
ATOM   2670  CB  PHE A 168     -19.078 -19.332   8.183  1.00  0.00           C  
ATOM   2671  HB2 PHE A 168     -18.586 -20.264   8.463  1.00  0.00           H  
ATOM   2672  HB3 PHE A 168     -18.455 -18.518   8.552  1.00  0.00           H  
ATOM   2673  O   PHE A 168     -21.038 -18.260   5.506  1.00  0.00           O  
ATOM   2674  CG  PHE A 168     -20.426 -19.262   8.875  1.00  0.00           C  
ATOM   2675  CD1 PHE A 168     -20.857 -18.060   9.470  1.00  0.00           C  
ATOM   2676  HD1 PHE A 168     -20.211 -17.194   9.470  1.00  0.00           H  
ATOM   2677  CD2 PHE A 168     -21.260 -20.394   8.912  1.00  0.00           C  
ATOM   2678  HD2 PHE A 168     -20.938 -21.322   8.463  1.00  0.00           H  
ATOM   2679  CE1 PHE A 168     -22.121 -17.985  10.081  1.00  0.00           C  
ATOM   2680  HE1 PHE A 168     -22.447 -17.063  10.539  1.00  0.00           H  
ATOM   2681  CE2 PHE A 168     -22.518 -20.323   9.536  1.00  0.00           C  
ATOM   2682  HE2 PHE A 168     -23.153 -21.196   9.567  1.00  0.00           H  
ATOM   2683  CZ  PHE A 168     -22.952 -19.118  10.113  1.00  0.00           C  
ATOM   2684  HZ  PHE A 168     -23.919 -19.070  10.593  1.00  0.00           H  
ATOM   2685  N   THR A 169     -19.600 -16.849   6.501  1.00  0.00           N  
ATOM   2686  H   THR A 169     -18.728 -16.756   7.003  1.00  0.00           H  
ATOM   2687  CA  THR A 169     -20.365 -15.637   6.189  1.00  0.00           C  
ATOM   2688  HA  THR A 169     -21.367 -15.744   6.603  1.00  0.00           H  
ATOM   2689  C   THR A 169     -20.522 -15.444   4.684  1.00  0.00           C  
ATOM   2690  CB  THR A 169     -19.744 -14.381   6.808  1.00  0.00           C  
ATOM   2691  HB  THR A 169     -20.311 -13.519   6.457  1.00  0.00           H  
ATOM   2692  O   THR A 169     -21.636 -15.202   4.230  1.00  0.00           O  
ATOM   2693  CG2 THR A 169     -19.781 -14.385   8.333  1.00  0.00           C  
ATOM   2694 HG21 THR A 169     -20.814 -14.433   8.676  1.00  0.00           H  
ATOM   2695 HG22 THR A 169     -19.332 -13.462   8.702  1.00  0.00           H  
ATOM   2696 HG23 THR A 169     -19.225 -15.231   8.738  1.00  0.00           H  
ATOM   2697  OG1 THR A 169     -18.406 -14.251   6.398  1.00  0.00           O  
ATOM   2698  HG1 THR A 169     -17.879 -14.847   6.935  1.00  0.00           H  
ATOM   2699  N   THR A 170     -19.476 -15.654   3.877  1.00  0.00           N  
ATOM   2700  H   THR A 170     -18.578 -15.828   4.304  1.00  0.00           H  
ATOM   2701  CA  THR A 170     -19.559 -15.544   2.408  1.00  0.00           C  
ATOM   2702  HA  THR A 170     -19.824 -14.518   2.149  1.00  0.00           H  
ATOM   2703  C   THR A 170     -20.624 -16.472   1.830  1.00  0.00           C  
ATOM   2704  CB  THR A 170     -18.213 -15.877   1.746  1.00  0.00           C  
ATOM   2705  HB  THR A 170     -17.891 -16.874   2.048  1.00  0.00           H  
ATOM   2706  O   THR A 170     -21.413 -16.061   0.976  1.00  0.00           O  
ATOM   2707  CG2 THR A 170     -18.251 -15.814   0.217  1.00  0.00           C  
ATOM   2708 HG21 THR A 170     -18.648 -14.847  -0.093  1.00  0.00           H  
ATOM   2709 HG22 THR A 170     -18.869 -16.623  -0.173  1.00  0.00           H  
ATOM   2710 HG23 THR A 170     -17.237 -15.927  -0.165  1.00  0.00           H  
ATOM   2711  OG1 THR A 170     -17.245 -14.945   2.137  1.00  0.00           O  
ATOM   2712  HG1 THR A 170     -16.932 -15.233   2.997  1.00  0.00           H  
ATOM   2713  N   THR A 171     -20.661 -17.725   2.289  1.00  0.00           N  
ATOM   2714  H   THR A 171     -20.010 -17.991   3.014  1.00  0.00           H  
ATOM   2715  CA  THR A 171     -21.608 -18.735   1.800  1.00  0.00           C  
ATOM   2716  HA  THR A 171     -21.511 -18.819   0.718  1.00  0.00           H  
ATOM   2717  C   THR A 171     -23.050 -18.329   2.103  1.00  0.00           C  
ATOM   2718  CB  THR A 171     -21.282 -20.106   2.412  1.00  0.00           C  
ATOM   2719  HB  THR A 171     -21.329 -20.052   3.500  1.00  0.00           H  
ATOM   2720  O   THR A 171     -23.902 -18.322   1.209  1.00  0.00           O  
ATOM   2721  CG2 THR A 171     -22.230 -21.203   1.927  1.00  0.00           C  
ATOM   2722 HG21 THR A 171     -21.850 -22.174   2.247  1.00  0.00           H  
ATOM   2723 HG22 THR A 171     -22.302 -21.185   0.840  1.00  0.00           H  
ATOM   2724 HG23 THR A 171     -23.218 -21.061   2.365  1.00  0.00           H  
ATOM   2725  OG1 THR A 171     -19.978 -20.474   2.027  1.00  0.00           O  
ATOM   2726  HG1 THR A 171     -19.374 -20.116   2.682  1.00  0.00           H  
ATOM   2727  N   HIS A 172     -23.324 -17.928   3.344  1.00  0.00           N  
ATOM   2728  H   HIS A 172     -22.589 -17.936   4.037  1.00  0.00           H  
ATOM   2729  CA  HIS A 172     -24.674 -17.568   3.770  1.00  0.00           C  
ATOM   2730  HA  HIS A 172     -25.367 -18.295   3.346  1.00  0.00           H  
ATOM   2731  C   HIS A 172     -25.125 -16.204   3.237  1.00  0.00           C  
ATOM   2732  CB  HIS A 172     -24.772 -17.687   5.293  1.00  0.00           C  
ATOM   2733  HB2 HIS A 172     -23.982 -17.101   5.763  1.00  0.00           H  
ATOM   2734  HB3 HIS A 172     -25.733 -17.293   5.625  1.00  0.00           H  
ATOM   2735  O   HIS A 172     -26.254 -16.090   2.768  1.00  0.00           O  
ATOM   2736  CG  HIS A 172     -24.672 -19.126   5.735  1.00  0.00           C  
ATOM   2737  CD2 HIS A 172     -23.670 -19.701   6.469  1.00  0.00           C  
ATOM   2738  HD2 HIS A 172     -22.816 -19.191   6.889  1.00  0.00           H  
ATOM   2739  ND1 HIS A 172     -25.569 -20.125   5.428  1.00  0.00           N  
ATOM   2740  HD1 HIS A 172     -26.452 -20.006   4.951  1.00  0.00           H  
ATOM   2741  CE1 HIS A 172     -25.117 -21.271   5.961  1.00  0.00           C  
ATOM   2742  HE1 HIS A 172     -25.622 -22.225   5.919  1.00  0.00           H  
ATOM   2743  NE2 HIS A 172     -23.955 -21.065   6.589  1.00  0.00           N  
ATOM   2744  N   LEU A 173     -24.247 -15.200   3.186  1.00  0.00           N  
ATOM   2745  H   LEU A 173     -23.331 -15.341   3.587  1.00  0.00           H  
ATOM   2746  CA  LEU A 173     -24.549 -13.885   2.612  1.00  0.00           C  
ATOM   2747  HA  LEU A 173     -25.438 -13.485   3.098  1.00  0.00           H  
ATOM   2748  C   LEU A 173     -24.879 -13.973   1.111  1.00  0.00           C  
ATOM   2749  CB  LEU A 173     -23.363 -12.937   2.875  1.00  0.00           C  
ATOM   2750  HB2 LEU A 173     -22.449 -13.428   2.541  1.00  0.00           H  
ATOM   2751  HB3 LEU A 173     -23.481 -12.048   2.256  1.00  0.00           H  
ATOM   2752  O   LEU A 173     -25.854 -13.363   0.664  1.00  0.00           O  
ATOM   2753  CG  LEU A 173     -23.188 -12.484   4.342  1.00  0.00           C  
ATOM   2754  HG  LEU A 173     -23.120 -13.354   4.995  1.00  0.00           H  
ATOM   2755  CD1 LEU A 173     -21.896 -11.677   4.468  1.00  0.00           C  
ATOM   2756 HD11 LEU A 173     -21.954 -10.760   3.882  1.00  0.00           H  
ATOM   2757 HD12 LEU A 173     -21.725 -11.425   5.515  1.00  0.00           H  
ATOM   2758 HD13 LEU A 173     -21.049 -12.271   4.124  1.00  0.00           H  
ATOM   2759  CD2 LEU A 173     -24.346 -11.620   4.844  1.00  0.00           C  
ATOM   2760 HD21 LEU A 173     -24.138 -11.291   5.862  1.00  0.00           H  
ATOM   2761 HD22 LEU A 173     -24.466 -10.740   4.212  1.00  0.00           H  
ATOM   2762 HD23 LEU A 173     -25.271 -12.196   4.860  1.00  0.00           H  
ATOM   2763  N   LYS A 174     -24.145 -14.788   0.332  1.00  0.00           N  
ATOM   2764  H   LYS A 174     -23.350 -15.252   0.748  1.00  0.00           H  
ATOM   2765  CA  LYS A 174     -24.472 -15.057  -1.085  1.00  0.00           C  
ATOM   2766  HA  LYS A 174     -24.510 -14.112  -1.626  1.00  0.00           H  
ATOM   2767  C   LYS A 174     -25.857 -15.693  -1.244  1.00  0.00           C  
ATOM   2768  CB  LYS A 174     -23.401 -15.962  -1.719  1.00  0.00           C  
ATOM   2769  HB2 LYS A 174     -23.170 -16.783  -1.040  1.00  0.00           H  
ATOM   2770  HB3 LYS A 174     -23.798 -16.388  -2.641  1.00  0.00           H  
ATOM   2771  O   LYS A 174     -26.612 -15.308  -2.142  1.00  0.00           O  
ATOM   2772  CG  LYS A 174     -22.118 -15.194  -2.068  1.00  0.00           C  
ATOM   2773  HG2 LYS A 174     -21.738 -14.689  -1.180  1.00  0.00           H  
ATOM   2774  HG3 LYS A 174     -22.351 -14.443  -2.823  1.00  0.00           H  
ATOM   2775  CD  LYS A 174     -21.034 -16.135  -2.611  1.00  0.00           C  
ATOM   2776  HD2 LYS A 174     -21.411 -16.660  -3.489  1.00  0.00           H  
ATOM   2777  HD3 LYS A 174     -20.783 -16.861  -1.837  1.00  0.00           H  
ATOM   2778  CE  LYS A 174     -19.790 -15.319  -2.983  1.00  0.00           C  
ATOM   2779  HE2 LYS A 174     -20.051 -14.624  -3.781  1.00  0.00           H  
ATOM   2780  HE3 LYS A 174     -19.500 -14.724  -2.117  1.00  0.00           H  
ATOM   2781  NZ  LYS A 174     -18.655 -16.180  -3.400  1.00  0.00           N  
ATOM   2782  HZ1 LYS A 174     -18.893 -16.735  -4.210  1.00  0.00           H  
ATOM   2783  HZ2 LYS A 174     -17.851 -15.610  -3.621  1.00  0.00           H  
ATOM   2784  HZ3 LYS A 174     -18.389 -16.795  -2.644  1.00  0.00           H  
ATOM   2785  N   SER A 175     -26.208 -16.632  -0.364  1.00  0.00           N  
ATOM   2786  H   SER A 175     -25.534 -16.898   0.339  1.00  0.00           H  
ATOM   2787  CA  SER A 175     -27.537 -17.257  -0.343  1.00  0.00           C  
ATOM   2788  HA  SER A 175     -27.753 -17.661  -1.332  1.00  0.00           H  
ATOM   2789  C   SER A 175     -28.637 -16.244  -0.004  1.00  0.00           C  
ATOM   2790  CB  SER A 175     -27.547 -18.419   0.652  1.00  0.00           C  
ATOM   2791  HB2 SER A 175     -26.746 -19.114   0.403  1.00  0.00           H  
ATOM   2792  HB3 SER A 175     -27.392 -18.045   1.664  1.00  0.00           H  
ATOM   2793  O   SER A 175     -29.631 -16.144  -0.725  1.00  0.00           O  
ATOM   2794  OG  SER A 175     -28.789 -19.090   0.586  1.00  0.00           O  
ATOM   2795  HG  SER A 175     -28.784 -19.806   1.226  1.00  0.00           H  
ATOM   2796  N   THR A 176     -28.436 -15.419   1.027  1.00  0.00           N  
ATOM   2797  H   THR A 176     -27.636 -15.570   1.625  1.00  0.00           H  
ATOM   2798  CA  THR A 176     -29.393 -14.382   1.439  1.00  0.00           C  
ATOM   2799  HA  THR A 176     -30.336 -14.860   1.705  1.00  0.00           H  
ATOM   2800  C   THR A 176     -29.675 -13.393   0.313  1.00  0.00           C  
ATOM   2801  CB  THR A 176     -28.881 -13.634   2.678  1.00  0.00           C  
ATOM   2802  HB  THR A 176     -27.917 -13.170   2.469  1.00  0.00           H  
ATOM   2803  O   THR A 176     -30.835 -13.098   0.024  1.00  0.00           O  
ATOM   2804  CG2 THR A 176     -29.868 -12.572   3.153  1.00  0.00           C  
ATOM   2805 HG21 THR A 176     -29.884 -11.730   2.461  1.00  0.00           H  
ATOM   2806 HG22 THR A 176     -29.567 -12.209   4.136  1.00  0.00           H  
ATOM   2807 HG23 THR A 176     -30.868 -13.000   3.231  1.00  0.00           H  
ATOM   2808  OG1 THR A 176     -28.734 -14.549   3.733  1.00  0.00           O  
ATOM   2809  HG1 THR A 176     -28.446 -14.072   4.515  1.00  0.00           H  
ATOM   2810  N   VAL A 177     -28.636 -12.918  -0.380  1.00  0.00           N  
ATOM   2811  H   VAL A 177     -27.706 -13.185  -0.090  1.00  0.00           H  
ATOM   2812  CA  VAL A 177     -28.784 -11.983  -1.507  1.00  0.00           C  
ATOM   2813  HA  VAL A 177     -29.365 -11.122  -1.177  1.00  0.00           H  
ATOM   2814  C   VAL A 177     -29.534 -12.605  -2.681  1.00  0.00           C  
ATOM   2815  CB  VAL A 177     -27.402 -11.495  -1.965  1.00  0.00           C  
ATOM   2816  HB  VAL A 177     -26.731 -12.346  -2.076  1.00  0.00           H  
ATOM   2817  O   VAL A 177     -30.322 -11.913  -3.325  1.00  0.00           O  
ATOM   2818  CG1 VAL A 177     -27.446 -10.735  -3.290  1.00  0.00           C  
ATOM   2819 HG11 VAL A 177     -27.801 -11.375  -4.098  1.00  0.00           H  
ATOM   2820 HG12 VAL A 177     -26.429 -10.435  -3.542  1.00  0.00           H  
ATOM   2821 HG13 VAL A 177     -28.095  -9.867  -3.171  1.00  0.00           H  
ATOM   2822  CG2 VAL A 177     -26.829 -10.525  -0.934  1.00  0.00           C  
ATOM   2823 HG21 VAL A 177     -25.830 -10.214  -1.240  1.00  0.00           H  
ATOM   2824 HG22 VAL A 177     -27.463  -9.643  -0.846  1.00  0.00           H  
ATOM   2825 HG23 VAL A 177     -26.766 -11.009   0.040  1.00  0.00           H  
ATOM   2826  N   SER A 178     -29.305 -13.891  -2.956  1.00  0.00           N  
ATOM   2827  H   SER A 178     -28.656 -14.400  -2.373  1.00  0.00           H  
ATOM   2828  CA  SER A 178     -29.970 -14.612  -4.050  1.00  0.00           C  
ATOM   2829  HA  SER A 178     -29.852 -14.044  -4.973  1.00  0.00           H  
ATOM   2830  C   SER A 178     -31.474 -14.782  -3.805  1.00  0.00           C  
ATOM   2831  CB  SER A 178     -29.317 -15.983  -4.250  1.00  0.00           C  
ATOM   2832  HB2 SER A 178     -29.800 -16.486  -5.088  1.00  0.00           H  
ATOM   2833  HB3 SER A 178     -29.448 -16.590  -3.354  1.00  0.00           H  
ATOM   2834  O   SER A 178     -32.243 -14.845  -4.759  1.00  0.00           O  
ATOM   2835  OG  SER A 178     -27.934 -15.840  -4.530  1.00  0.00           O  
ATOM   2836  HG  SER A 178     -27.473 -15.642  -3.712  1.00  0.00           H  
ATOM   2837  N   ASN A 179     -31.894 -14.805  -2.535  1.00  0.00           N  
ATOM   2838  H   ASN A 179     -31.191 -14.787  -1.811  1.00  0.00           H  
ATOM   2839  CA  ASN A 179     -33.294 -14.935  -2.119  1.00  0.00           C  
ATOM   2840  HA  ASN A 179     -33.874 -15.360  -2.938  1.00  0.00           H  
ATOM   2841  C   ASN A 179     -33.969 -13.594  -1.768  1.00  0.00           C  
ATOM   2842  CB  ASN A 179     -33.341 -15.916  -0.937  1.00  0.00           C  
ATOM   2843  HB2 ASN A 179     -34.363 -15.981  -0.563  1.00  0.00           H  
ATOM   2844  HB3 ASN A 179     -32.709 -15.545  -0.130  1.00  0.00           H  
ATOM   2845  O   ASN A 179     -35.167 -13.563  -1.489  1.00  0.00           O  
ATOM   2846  CG  ASN A 179     -32.915 -17.321  -1.325  1.00  0.00           C  
ATOM   2847  ND2 ASN A 179     -32.063 -17.951  -0.553  1.00  0.00           N  
ATOM   2848 HD21 ASN A 179     -31.751 -18.853  -0.883  1.00  0.00           H  
ATOM   2849 HD22 ASN A 179     -31.547 -17.441   0.150  1.00  0.00           H  
ATOM   2850  OD1 ASN A 179     -33.339 -17.875  -2.324  1.00  0.00           O  
ATOM   2851  N   SER A 180     -33.223 -12.487  -1.756  1.00  0.00           N  
ATOM   2852  H   SER A 180     -32.257 -12.562  -2.045  1.00  0.00           H  
ATOM   2853  CA  SER A 180     -33.741 -11.164  -1.392  1.00  0.00           C  
ATOM   2854  HA  SER A 180     -34.529 -11.301  -0.652  1.00  0.00           H  
ATOM   2855  C   SER A 180     -34.314 -10.416  -2.601  1.00  0.00           C  
ATOM   2856  CB  SER A 180     -32.645 -10.317  -0.744  1.00  0.00           C  
ATOM   2857  HB2 SER A 180     -33.011  -9.302  -0.590  1.00  0.00           H  
ATOM   2858  HB3 SER A 180     -31.774 -10.279  -1.398  1.00  0.00           H  
ATOM   2859  O   SER A 180     -33.810 -10.572  -3.717  1.00  0.00           O  
ATOM   2860  OG  SER A 180     -32.283 -10.862   0.506  1.00  0.00           O  
ATOM   2861  HG  SER A 180     -31.888 -11.724   0.358  1.00  0.00           H  
ATOM   2862  N   PRO A 181     -35.307  -9.525  -2.407  1.00  0.00           N  
ATOM   2863  CA  PRO A 181     -35.723  -8.595  -3.450  1.00  0.00           C  
ATOM   2864  HA  PRO A 181     -36.174  -9.166  -4.262  1.00  0.00           H  
ATOM   2865  C   PRO A 181     -34.527  -7.792  -3.973  1.00  0.00           C  
ATOM   2866  CB  PRO A 181     -36.779  -7.686  -2.811  1.00  0.00           C  
ATOM   2867  HB2 PRO A 181     -36.312  -6.781  -2.420  1.00  0.00           H  
ATOM   2868  HB3 PRO A 181     -37.570  -7.430  -3.516  1.00  0.00           H  
ATOM   2869  O   PRO A 181     -33.703  -7.307  -3.195  1.00  0.00           O  
ATOM   2870  CG  PRO A 181     -37.309  -8.517  -1.643  1.00  0.00           C  
ATOM   2871  HG2 PRO A 181     -38.077  -9.203  -1.999  1.00  0.00           H  
ATOM   2872  HG3 PRO A 181     -37.697  -7.890  -0.841  1.00  0.00           H  
ATOM   2873  CD  PRO A 181     -36.086  -9.314  -1.197  1.00  0.00           C  
ATOM   2874  HD2 PRO A 181     -36.403 -10.258  -0.754  1.00  0.00           H  
ATOM   2875  HD3 PRO A 181     -35.502  -8.734  -0.482  1.00  0.00           H  
ATOM   2876  N   VAL A 182     -34.448  -7.619  -5.295  1.00  0.00           N  
ATOM   2877  H   VAL A 182     -35.125  -8.094  -5.875  1.00  0.00           H  
ATOM   2878  CA  VAL A 182     -33.324  -6.934  -5.962  1.00  0.00           C  
ATOM   2879  HA  VAL A 182     -32.419  -7.517  -5.789  1.00  0.00           H  
ATOM   2880  C   VAL A 182     -33.077  -5.536  -5.377  1.00  0.00           C  
ATOM   2881  CB  VAL A 182     -33.555  -6.878  -7.488  1.00  0.00           C  
ATOM   2882  HB  VAL A 182     -34.491  -6.356  -7.688  1.00  0.00           H  
ATOM   2883  O   VAL A 182     -31.920  -5.171  -5.177  1.00  0.00           O  
ATOM   2884  CG1 VAL A 182     -32.424  -6.154  -8.226  1.00  0.00           C  
ATOM   2885 HG11 VAL A 182     -31.463  -6.614  -7.996  1.00  0.00           H  
ATOM   2886 HG12 VAL A 182     -32.594  -6.196  -9.302  1.00  0.00           H  
ATOM   2887 HG13 VAL A 182     -32.398  -5.102  -7.939  1.00  0.00           H  
ATOM   2888  CG2 VAL A 182     -33.649  -8.296  -8.074  1.00  0.00           C  
ATOM   2889 HG21 VAL A 182     -33.786  -8.240  -9.154  1.00  0.00           H  
ATOM   2890 HG22 VAL A 182     -32.736  -8.852  -7.862  1.00  0.00           H  
ATOM   2891 HG23 VAL A 182     -34.500  -8.834  -7.656  1.00  0.00           H  
ATOM   2892  N   ASN A 183     -34.155  -4.830  -5.010  1.00  0.00           N  
ATOM   2893  H   ASN A 183     -35.054  -5.255  -5.188  1.00  0.00           H  
ATOM   2894  CA  ASN A 183     -34.163  -3.432  -4.560  1.00  0.00           C  
ATOM   2895  HA  ASN A 183     -33.315  -2.920  -5.014  1.00  0.00           H  
ATOM   2896  C   ASN A 183     -34.011  -3.238  -3.039  1.00  0.00           C  
ATOM   2897  CB  ASN A 183     -35.456  -2.760  -5.065  1.00  0.00           C  
ATOM   2898  HB2 ASN A 183     -36.320  -3.263  -4.630  1.00  0.00           H  
ATOM   2899  HB3 ASN A 183     -35.471  -1.722  -4.732  1.00  0.00           H  
ATOM   2900  O   ASN A 183     -34.252  -2.143  -2.540  1.00  0.00           O  
ATOM   2901  CG  ASN A 183     -35.599  -2.737  -6.574  1.00  0.00           C  
ATOM   2902  ND2 ASN A 183     -36.771  -2.417  -7.067  1.00  0.00           N  
ATOM   2903 HD21 ASN A 183     -37.508  -2.093  -6.458  1.00  0.00           H  
ATOM   2904 HD22 ASN A 183     -36.817  -2.353  -8.074  1.00  0.00           H  
ATOM   2905  OD1 ASN A 183     -34.695  -3.030  -7.334  1.00  0.00           O  
ATOM   2906  N   SER A 184     -33.673  -4.279  -2.275  1.00  0.00           N  
ATOM   2907  H   SER A 184     -33.460  -5.164  -2.714  1.00  0.00           H  
ATOM   2908  CA  SER A 184     -33.383  -4.104  -0.847  1.00  0.00           C  
ATOM   2909  HA  SER A 184     -34.168  -3.500  -0.393  1.00  0.00           H  
ATOM   2910  C   SER A 184     -32.049  -3.368  -0.669  1.00  0.00           C  
ATOM   2911  CB  SER A 184     -33.380  -5.464  -0.142  1.00  0.00           C  
ATOM   2912  HB2 SER A 184     -34.402  -5.836  -0.085  1.00  0.00           H  
ATOM   2913  HB3 SER A 184     -32.785  -6.171  -0.720  1.00  0.00           H  
ATOM   2914  O   SER A 184     -31.009  -3.897  -1.065  1.00  0.00           O  
ATOM   2915  OG  SER A 184     -32.841  -5.355   1.162  1.00  0.00           O  
ATOM   2916  HG  SER A 184     -33.025  -6.165   1.644  1.00  0.00           H  
ATOM   2917  N   THR A 185     -32.064  -2.193  -0.023  1.00  0.00           N  
ATOM   2918  H   THR A 185     -32.950  -1.739   0.148  1.00  0.00           H  
ATOM   2919  CA  THR A 185     -30.848  -1.439   0.353  1.00  0.00           C  
ATOM   2920  HA  THR A 185     -30.341  -1.094  -0.549  1.00  0.00           H  
ATOM   2921  C   THR A 185     -29.875  -2.315   1.143  1.00  0.00           C  
ATOM   2922  CB  THR A 185     -31.210  -0.215   1.218  1.00  0.00           C  
ATOM   2923  HB  THR A 185     -31.604  -0.558   2.175  1.00  0.00           H  
ATOM   2924  O   THR A 185     -28.664  -2.239   0.966  1.00  0.00           O  
ATOM   2925  CG2 THR A 185     -30.025   0.713   1.477  1.00  0.00           C  
ATOM   2926 HG21 THR A 185     -29.603   1.049   0.530  1.00  0.00           H  
ATOM   2927 HG22 THR A 185     -29.254   0.194   2.047  1.00  0.00           H  
ATOM   2928 HG23 THR A 185     -30.348   1.581   2.051  1.00  0.00           H  
ATOM   2929  OG1 THR A 185     -32.202   0.557   0.582  1.00  0.00           O  
ATOM   2930  HG1 THR A 185     -32.397   1.295   1.163  1.00  0.00           H  
ATOM   2931  N   PHE A 186     -30.392  -3.211   1.984  1.00  0.00           N  
ATOM   2932  H   PHE A 186     -31.395  -3.269   2.086  1.00  0.00           H  
ATOM   2933  CA  PHE A 186     -29.552  -4.127   2.746  1.00  0.00           C  
ATOM   2934  HA  PHE A 186     -28.721  -3.558   3.165  1.00  0.00           H  
ATOM   2935  C   PHE A 186     -28.935  -5.230   1.867  1.00  0.00           C  
ATOM   2936  CB  PHE A 186     -30.382  -4.682   3.904  1.00  0.00           C  
ATOM   2937  HB2 PHE A 186     -30.857  -3.853   4.430  1.00  0.00           H  
ATOM   2938  HB3 PHE A 186     -31.170  -5.322   3.507  1.00  0.00           H  
ATOM   2939  O   PHE A 186     -27.764  -5.566   2.024  1.00  0.00           O  
ATOM   2940  CG  PHE A 186     -29.555  -5.444   4.908  1.00  0.00           C  
ATOM   2941  CD1 PHE A 186     -29.852  -6.789   5.180  1.00  0.00           C  
ATOM   2942  HD1 PHE A 186     -30.680  -7.280   4.690  1.00  0.00           H  
ATOM   2943  CD2 PHE A 186     -28.492  -4.807   5.578  1.00  0.00           C  
ATOM   2944  HD2 PHE A 186     -28.266  -3.767   5.391  1.00  0.00           H  
ATOM   2945  CE1 PHE A 186     -29.082  -7.492   6.114  1.00  0.00           C  
ATOM   2946  HE1 PHE A 186     -29.342  -8.514   6.348  1.00  0.00           H  
ATOM   2947  CE2 PHE A 186     -27.704  -5.524   6.492  1.00  0.00           C  
ATOM   2948  HE2 PHE A 186     -26.879  -5.039   6.992  1.00  0.00           H  
ATOM   2949  CZ  PHE A 186     -27.995  -6.873   6.751  1.00  0.00           C  
ATOM   2950  HZ  PHE A 186     -27.389  -7.437   7.444  1.00  0.00           H  
ATOM   2951  N   ALA A 187     -29.667  -5.746   0.872  1.00  0.00           N  
ATOM   2952  H   ALA A 187     -30.591  -5.372   0.710  1.00  0.00           H  
ATOM   2953  CA  ALA A 187     -29.099  -6.687  -0.098  1.00  0.00           C  
ATOM   2954  HA  ALA A 187     -28.610  -7.492   0.450  1.00  0.00           H  
ATOM   2955  C   ALA A 187     -28.029  -6.027  -0.987  1.00  0.00           C  
ATOM   2956  CB  ALA A 187     -30.226  -7.295  -0.943  1.00  0.00           C  
ATOM   2957  HB1 ALA A 187     -29.813  -8.064  -1.595  1.00  0.00           H  
ATOM   2958  HB2 ALA A 187     -30.970  -7.748  -0.288  1.00  0.00           H  
ATOM   2959  HB3 ALA A 187     -30.692  -6.523  -1.555  1.00  0.00           H  
ATOM   2960  O   ALA A 187     -27.063  -6.682  -1.375  1.00  0.00           O  
ATOM   2961  N   GLU A 188     -28.183  -4.738  -1.299  1.00  0.00           N  
ATOM   2962  H   GLU A 188     -29.022  -4.268  -0.991  1.00  0.00           H  
ATOM   2963  CA  GLU A 188     -27.170  -3.929  -1.984  1.00  0.00           C  
ATOM   2964  HA  GLU A 188     -26.905  -4.411  -2.925  1.00  0.00           H  
ATOM   2965  C   GLU A 188     -25.880  -3.819  -1.159  1.00  0.00           C  
ATOM   2966  CB  GLU A 188     -27.774  -2.556  -2.304  1.00  0.00           C  
ATOM   2967  HB2 GLU A 188     -27.955  -2.014  -1.376  1.00  0.00           H  
ATOM   2968  HB3 GLU A 188     -28.729  -2.713  -2.807  1.00  0.00           H  
ATOM   2969  O   GLU A 188     -24.808  -4.109  -1.691  1.00  0.00           O  
ATOM   2970  CG  GLU A 188     -26.885  -1.693  -3.203  1.00  0.00           C  
ATOM   2971  HG2 GLU A 188     -26.756  -2.200  -4.159  1.00  0.00           H  
ATOM   2972  HG3 GLU A 188     -25.906  -1.582  -2.739  1.00  0.00           H  
ATOM   2973  CD  GLU A 188     -27.494  -0.301  -3.436  1.00  0.00           C  
ATOM   2974  OE1 GLU A 188     -26.750   0.597  -3.871  1.00  0.00           O  
ATOM   2975  OE2 GLU A 188     -28.706  -0.094  -3.177  1.00  0.00           O  
ATOM   2976  N   GLN A 189     -25.987  -3.536   0.146  1.00  0.00           N  
ATOM   2977  H   GLN A 189     -26.892  -3.271   0.506  1.00  0.00           H  
ATOM   2978  CA  GLN A 189     -24.844  -3.538   1.070  1.00  0.00           C  
ATOM   2979  HA  GLN A 189     -24.104  -2.811   0.735  1.00  0.00           H  
ATOM   2980  C   GLN A 189     -24.110  -4.877   1.086  1.00  0.00           C  
ATOM   2981  CB  GLN A 189     -25.283  -3.149   2.487  1.00  0.00           C  
ATOM   2982  HB2 GLN A 189     -26.120  -3.772   2.801  1.00  0.00           H  
ATOM   2983  HB3 GLN A 189     -24.453  -3.329   3.169  1.00  0.00           H  
ATOM   2984  O   GLN A 189     -22.893  -4.905   0.921  1.00  0.00           O  
ATOM   2985  CG  GLN A 189     -25.678  -1.672   2.591  1.00  0.00           C  
ATOM   2986  HG2 GLN A 189     -24.815  -1.045   2.366  1.00  0.00           H  
ATOM   2987  HG3 GLN A 189     -26.462  -1.447   1.868  1.00  0.00           H  
ATOM   2988  CD  GLN A 189     -26.167  -1.337   3.994  1.00  0.00           C  
ATOM   2989  NE2 GLN A 189     -27.364  -0.815   4.145  1.00  0.00           N  
ATOM   2990 HE21 GLN A 189     -27.597  -0.522   5.082  1.00  0.00           H  
ATOM   2991 HE22 GLN A 189     -27.907  -0.549   3.336  1.00  0.00           H  
ATOM   2992  OE1 GLN A 189     -25.486  -1.551   4.979  1.00  0.00           O  
ATOM   2993  N   ILE A 190     -24.838  -5.992   1.185  1.00  0.00           N  
ATOM   2994  H   ILE A 190     -25.828  -5.904   1.361  1.00  0.00           H  
ATOM   2995  CA  ILE A 190     -24.213  -7.320   1.171  1.00  0.00           C  
ATOM   2996  HA  ILE A 190     -23.456  -7.343   1.954  1.00  0.00           H  
ATOM   2997  C   ILE A 190     -23.487  -7.575  -0.161  1.00  0.00           C  
ATOM   2998  CB  ILE A 190     -25.252  -8.417   1.476  1.00  0.00           C  
ATOM   2999  HB  ILE A 190     -26.038  -8.368   0.723  1.00  0.00           H  
ATOM   3000  O   ILE A 190     -22.354  -8.054  -0.158  1.00  0.00           O  
ATOM   3001  CG1 ILE A 190     -25.890  -8.250   2.874  1.00  0.00           C  
ATOM   3002 HG12 ILE A 190     -26.178  -7.210   3.033  1.00  0.00           H  
ATOM   3003 HG13 ILE A 190     -25.161  -8.498   3.645  1.00  0.00           H  
ATOM   3004  CG2 ILE A 190     -24.564  -9.790   1.409  1.00  0.00           C  
ATOM   3005 HG21 ILE A 190     -23.700  -9.789   2.074  1.00  0.00           H  
ATOM   3006 HG22 ILE A 190     -25.246 -10.585   1.708  1.00  0.00           H  
ATOM   3007 HG23 ILE A 190     -24.222 -10.005   0.396  1.00  0.00           H  
ATOM   3008  CD1 ILE A 190     -27.148  -9.108   3.071  1.00  0.00           C  
ATOM   3009 HD11 ILE A 190     -26.895 -10.167   3.120  1.00  0.00           H  
ATOM   3010 HD12 ILE A 190     -27.852  -8.934   2.258  1.00  0.00           H  
ATOM   3011 HD13 ILE A 190     -27.623  -8.820   4.009  1.00  0.00           H  
ATOM   3012  N   ARG A 191     -24.097  -7.241  -1.311  1.00  0.00           N  
ATOM   3013  H   ARG A 191     -25.009  -6.811  -1.252  1.00  0.00           H  
ATOM   3014  CA  ARG A 191     -23.438  -7.372  -2.628  1.00  0.00           C  
ATOM   3015  HA  ARG A 191     -23.115  -8.403  -2.773  1.00  0.00           H  
ATOM   3016  C   ARG A 191     -22.174  -6.524  -2.714  1.00  0.00           C  
ATOM   3017  CB  ARG A 191     -24.377  -6.951  -3.768  1.00  0.00           C  
ATOM   3018  HB2 ARG A 191     -23.794  -6.840  -4.683  1.00  0.00           H  
ATOM   3019  HB3 ARG A 191     -24.818  -5.983  -3.530  1.00  0.00           H  
ATOM   3020  O   ARG A 191     -21.184  -6.985  -3.279  1.00  0.00           O  
ATOM   3021  CG  ARG A 191     -25.486  -7.966  -4.038  1.00  0.00           C  
ATOM   3022  HG2 ARG A 191     -26.051  -8.131  -3.121  1.00  0.00           H  
ATOM   3023  HG3 ARG A 191     -25.036  -8.906  -4.357  1.00  0.00           H  
ATOM   3024  CD  ARG A 191     -26.425  -7.452  -5.138  1.00  0.00           C  
ATOM   3025  HD2 ARG A 191     -25.942  -7.579  -6.106  1.00  0.00           H  
ATOM   3026  HD3 ARG A 191     -26.582  -6.384  -4.984  1.00  0.00           H  
ATOM   3027  NE  ARG A 191     -27.722  -8.163  -5.128  1.00  0.00           N  
ATOM   3028  HE  ARG A 191     -27.682  -9.169  -5.210  1.00  0.00           H  
ATOM   3029  NH1 ARG A 191     -29.125  -6.358  -4.777  1.00  0.00           N  
ATOM   3030 HH11 ARG A 191     -30.055  -5.971  -4.707  1.00  0.00           H  
ATOM   3031 HH12 ARG A 191     -28.343  -5.720  -4.811  1.00  0.00           H  
ATOM   3032  NH2 ARG A 191     -29.963  -8.415  -4.775  1.00  0.00           N  
ATOM   3033 HH21 ARG A 191     -30.838  -8.000  -4.488  1.00  0.00           H  
ATOM   3034 HH22 ARG A 191     -29.880  -9.421  -4.787  1.00  0.00           H  
ATOM   3035  CZ  ARG A 191     -28.920  -7.642  -4.899  1.00  0.00           C  
ATOM   3036  N   HIS A 192     -22.217  -5.306  -2.177  1.00  0.00           N  
ATOM   3037  H   HIS A 192     -23.074  -4.992  -1.746  1.00  0.00           H  
ATOM   3038  CA  HIS A 192     -21.073  -4.407  -2.158  1.00  0.00           C  
ATOM   3039  HA  HIS A 192     -20.718  -4.281  -3.181  1.00  0.00           H  
ATOM   3040  C   HIS A 192     -19.917  -5.010  -1.351  1.00  0.00           C  
ATOM   3041  CB  HIS A 192     -21.497  -3.030  -1.637  1.00  0.00           C  
ATOM   3042  HB2 HIS A 192     -21.788  -3.095  -0.589  1.00  0.00           H  
ATOM   3043  HB3 HIS A 192     -22.354  -2.677  -2.211  1.00  0.00           H  
ATOM   3044  O   HIS A 192     -18.845  -5.213  -1.917  1.00  0.00           O  
ATOM   3045  CG  HIS A 192     -20.380  -2.034  -1.769  1.00  0.00           C  
ATOM   3046  CD2 HIS A 192     -19.234  -1.990  -1.023  1.00  0.00           C  
ATOM   3047  HD2 HIS A 192     -18.960  -2.641  -0.206  1.00  0.00           H  
ATOM   3048  ND1 HIS A 192     -20.303  -1.027  -2.706  1.00  0.00           N  
ATOM   3049  HD1 HIS A 192     -21.111  -0.579  -3.114  1.00  0.00           H  
ATOM   3050  CE1 HIS A 192     -19.130  -0.398  -2.525  1.00  0.00           C  
ATOM   3051  HE1 HIS A 192     -18.829   0.528  -2.992  1.00  0.00           H  
ATOM   3052  NE2 HIS A 192     -18.429  -0.998  -1.568  1.00  0.00           N  
ATOM   3053  N   SER A 193     -20.154  -5.386  -0.091  1.00  0.00           N  
ATOM   3054  H   SER A 193     -21.044  -5.156   0.328  1.00  0.00           H  
ATOM   3055  CA  SER A 193     -19.144  -5.979   0.798  1.00  0.00           C  
ATOM   3056  HA  SER A 193     -18.319  -5.279   0.931  1.00  0.00           H  
ATOM   3057  C   SER A 193     -18.566  -7.295   0.263  1.00  0.00           C  
ATOM   3058  CB  SER A 193     -19.781  -6.241   2.162  1.00  0.00           C  
ATOM   3059  HB2 SER A 193     -20.685  -6.836   2.031  1.00  0.00           H  
ATOM   3060  HB3 SER A 193     -19.084  -6.794   2.793  1.00  0.00           H  
ATOM   3061  O   SER A 193     -17.365  -7.546   0.358  1.00  0.00           O  
ATOM   3062  OG  SER A 193     -20.102  -5.023   2.794  1.00  0.00           O  
ATOM   3063  HG  SER A 193     -19.357  -4.837   3.370  1.00  0.00           H  
ATOM   3064  N   LEU A 194     -19.396  -8.145  -0.355  1.00  0.00           N  
ATOM   3065  H   LEU A 194     -20.382  -7.925  -0.370  1.00  0.00           H  
ATOM   3066  CA  LEU A 194     -18.934  -9.389  -0.987  1.00  0.00           C  
ATOM   3067  HA  LEU A 194     -18.335  -9.950  -0.270  1.00  0.00           H  
ATOM   3068  C   LEU A 194     -18.030  -9.151  -2.205  1.00  0.00           C  
ATOM   3069  CB  LEU A 194     -20.143 -10.241  -1.406  1.00  0.00           C  
ATOM   3070  HB2 LEU A 194     -20.845  -9.601  -1.940  1.00  0.00           H  
ATOM   3071  HB3 LEU A 194     -19.801 -11.006  -2.103  1.00  0.00           H  
ATOM   3072  O   LEU A 194     -17.242 -10.028  -2.552  1.00  0.00           O  
ATOM   3073  CG  LEU A 194     -20.873 -10.947  -0.250  1.00  0.00           C  
ATOM   3074  HG  LEU A 194     -21.177 -10.228   0.510  1.00  0.00           H  
ATOM   3075  CD1 LEU A 194     -22.120 -11.624  -0.827  1.00  0.00           C  
ATOM   3076 HD11 LEU A 194     -22.655 -12.145  -0.034  1.00  0.00           H  
ATOM   3077 HD12 LEU A 194     -22.775 -10.863  -1.251  1.00  0.00           H  
ATOM   3078 HD13 LEU A 194     -21.835 -12.329  -1.608  1.00  0.00           H  
ATOM   3079  CD2 LEU A 194     -20.017 -12.027   0.414  1.00  0.00           C  
ATOM   3080 HD21 LEU A 194     -20.607 -12.554   1.163  1.00  0.00           H  
ATOM   3081 HD22 LEU A 194     -19.646 -12.730  -0.332  1.00  0.00           H  
ATOM   3082 HD23 LEU A 194     -19.171 -11.568   0.926  1.00  0.00           H  
ATOM   3083  N   ARG A 195     -18.161  -7.999  -2.874  1.00  0.00           N  
ATOM   3084  H   ARG A 195     -18.830  -7.329  -2.523  1.00  0.00           H  
ATOM   3085  CA  ARG A 195     -17.318  -7.612  -4.011  1.00  0.00           C  
ATOM   3086  HA  ARG A 195     -17.002  -8.506  -4.549  1.00  0.00           H  
ATOM   3087  C   ARG A 195     -16.036  -6.925  -3.549  1.00  0.00           C  
ATOM   3088  CB  ARG A 195     -18.134  -6.715  -4.950  1.00  0.00           C  
ATOM   3089  HB2 ARG A 195     -18.434  -5.822  -4.402  1.00  0.00           H  
ATOM   3090  HB3 ARG A 195     -19.037  -7.246  -5.251  1.00  0.00           H  
ATOM   3091  O   ARG A 195     -14.975  -7.210  -4.091  1.00  0.00           O  
ATOM   3092  CG  ARG A 195     -17.351  -6.313  -6.213  1.00  0.00           C  
ATOM   3093  HG2 ARG A 195     -16.395  -5.861  -5.949  1.00  0.00           H  
ATOM   3094  HG3 ARG A 195     -17.148  -7.206  -6.803  1.00  0.00           H  
ATOM   3095  CD  ARG A 195     -18.135  -5.314  -7.070  1.00  0.00           C  
ATOM   3096  HD2 ARG A 195     -19.073  -5.779  -7.375  1.00  0.00           H  
ATOM   3097  HD3 ARG A 195     -17.545  -5.093  -7.960  1.00  0.00           H  
ATOM   3098  NE  ARG A 195     -18.412  -4.060  -6.340  1.00  0.00           N  
ATOM   3099  HE  ARG A 195     -18.038  -3.990  -5.404  1.00  0.00           H  
ATOM   3100  NH1 ARG A 195     -19.627  -3.005  -7.974  1.00  0.00           N  
ATOM   3101 HH11 ARG A 195     -20.152  -2.201  -8.289  1.00  0.00           H  
ATOM   3102 HH12 ARG A 195     -19.424  -3.773  -8.597  1.00  0.00           H  
ATOM   3103  NH2 ARG A 195     -19.337  -2.012  -5.989  1.00  0.00           N  
ATOM   3104 HH21 ARG A 195     -19.865  -1.214  -6.310  1.00  0.00           H  
ATOM   3105 HH22 ARG A 195     -18.970  -2.010  -5.048  1.00  0.00           H  
ATOM   3106  CZ  ARG A 195     -19.121  -3.033  -6.770  1.00  0.00           C  
ATOM   3107  N   VAL A 196     -16.152  -6.003  -2.597  1.00  0.00           N  
ATOM   3108  H   VAL A 196     -17.068  -5.825  -2.210  1.00  0.00           H  
ATOM   3109  CA  VAL A 196     -15.034  -5.251  -2.027  1.00  0.00           C  
ATOM   3110  HA  VAL A 196     -14.100  -5.771  -2.237  1.00  0.00           H  
ATOM   3111  C   VAL A 196     -15.253  -5.175  -0.516  1.00  0.00           C  
ATOM   3112  CB  VAL A 196     -14.904  -3.838  -2.634  1.00  0.00           C  
ATOM   3113  HB  VAL A 196     -15.751  -3.220  -2.334  1.00  0.00           H  
ATOM   3114  O   VAL A 196     -16.065  -4.371  -0.062  1.00  0.00           O  
ATOM   3115  CG1 VAL A 196     -13.606  -3.181  -2.153  1.00  0.00           C  
ATOM   3116 HG11 VAL A 196     -13.547  -2.163  -2.536  1.00  0.00           H  
ATOM   3117 HG12 VAL A 196     -13.588  -3.142  -1.063  1.00  0.00           H  
ATOM   3118 HG13 VAL A 196     -12.741  -3.745  -2.500  1.00  0.00           H  
ATOM   3119  CG2 VAL A 196     -14.861  -3.857  -4.169  1.00  0.00           C  
ATOM   3120 HG21 VAL A 196     -15.832  -4.165  -4.557  1.00  0.00           H  
ATOM   3121 HG22 VAL A 196     -14.085  -4.541  -4.509  1.00  0.00           H  
ATOM   3122 HG23 VAL A 196     -14.642  -2.856  -4.542  1.00  0.00           H  
ATOM   3123  N   PRO A 197     -14.563  -6.013   0.275  1.00  0.00           N  
ATOM   3124  CA  PRO A 197     -14.594  -5.889   1.725  1.00  0.00           C  
ATOM   3125  HA  PRO A 197     -15.607  -6.069   2.084  1.00  0.00           H  
ATOM   3126  C   PRO A 197     -14.128  -4.500   2.159  1.00  0.00           C  
ATOM   3127  CB  PRO A 197     -13.650  -6.966   2.259  1.00  0.00           C  
ATOM   3128  HB2 PRO A 197     -14.082  -7.432   3.145  1.00  0.00           H  
ATOM   3129  HB3 PRO A 197     -12.675  -6.540   2.494  1.00  0.00           H  
ATOM   3130  O   PRO A 197     -13.168  -3.969   1.594  1.00  0.00           O  
ATOM   3131  CG  PRO A 197     -13.497  -7.955   1.106  1.00  0.00           C  
ATOM   3132  HG2 PRO A 197     -14.277  -8.714   1.174  1.00  0.00           H  
ATOM   3133  HG3 PRO A 197     -12.512  -8.422   1.104  1.00  0.00           H  
ATOM   3134  CD  PRO A 197     -13.716  -7.116  -0.145  1.00  0.00           C  
ATOM   3135  HD2 PRO A 197     -12.763  -6.723  -0.500  1.00  0.00           H  
ATOM   3136  HD3 PRO A 197     -14.195  -7.714  -0.921  1.00  0.00           H  
ATOM   3137  N   LEU A 198     -14.715  -3.947   3.218  1.00  0.00           N  
ATOM   3138  H   LEU A 198     -15.446  -4.468   3.682  1.00  0.00           H  
ATOM   3139  CA  LEU A 198     -14.387  -2.619   3.743  1.00  0.00           C  
ATOM   3140  HA  LEU A 198     -14.652  -1.879   2.988  1.00  0.00           H  
ATOM   3141  C   LEU A 198     -12.892  -2.473   4.055  1.00  0.00           C  
ATOM   3142  CB  LEU A 198     -15.231  -2.387   5.010  1.00  0.00           C  
ATOM   3143  HB2 LEU A 198     -15.000  -3.172   5.730  1.00  0.00           H  
ATOM   3144  HB3 LEU A 198     -16.285  -2.477   4.745  1.00  0.00           H  
ATOM   3145  O   LEU A 198     -12.307  -1.405   3.883  1.00  0.00           O  
ATOM   3146  CG  LEU A 198     -15.004  -1.024   5.689  1.00  0.00           C  
ATOM   3147  HG  LEU A 198     -13.958  -0.923   5.975  1.00  0.00           H  
ATOM   3148  CD1 LEU A 198     -15.386   0.137   4.776  1.00  0.00           C  
ATOM   3149 HD11 LEU A 198     -15.302   1.081   5.315  1.00  0.00           H  
ATOM   3150 HD12 LEU A 198     -14.710   0.175   3.921  1.00  0.00           H  
ATOM   3151 HD13 LEU A 198     -16.408   0.018   4.416  1.00  0.00           H  
ATOM   3152  CD2 LEU A 198     -15.836  -0.931   6.967  1.00  0.00           C  
ATOM   3153 HD21 LEU A 198     -15.635   0.014   7.473  1.00  0.00           H  
ATOM   3154 HD22 LEU A 198     -16.897  -0.984   6.722  1.00  0.00           H  
ATOM   3155 HD23 LEU A 198     -15.579  -1.754   7.635  1.00  0.00           H  
ATOM   3156  N   ARG A 199     -12.237  -3.558   4.489  1.00  0.00           N  
ATOM   3157  H   ARG A 199     -12.776  -4.402   4.619  1.00  0.00           H  
ATOM   3158  CA  ARG A 199     -10.790  -3.557   4.733  1.00  0.00           C  
ATOM   3159  HA  ARG A 199     -10.587  -2.769   5.457  1.00  0.00           H  
ATOM   3160  C   ARG A 199      -9.981  -3.223   3.477  1.00  0.00           C  
ATOM   3161  CB  ARG A 199     -10.353  -4.910   5.316  1.00  0.00           C  
ATOM   3162  HB2 ARG A 199     -10.910  -5.096   6.235  1.00  0.00           H  
ATOM   3163  HB3 ARG A 199     -10.601  -5.700   4.608  1.00  0.00           H  
ATOM   3164  O   ARG A 199      -8.962  -2.551   3.610  1.00  0.00           O  
ATOM   3165  CG  ARG A 199      -8.845  -4.983   5.618  1.00  0.00           C  
ATOM   3166  HG2 ARG A 199      -8.278  -4.970   4.687  1.00  0.00           H  
ATOM   3167  HG3 ARG A 199      -8.634  -5.931   6.113  1.00  0.00           H  
ATOM   3168  CD  ARG A 199      -8.376  -3.832   6.514  1.00  0.00           C  
ATOM   3169  HD2 ARG A 199      -8.998  -3.778   7.408  1.00  0.00           H  
ATOM   3170  HD3 ARG A 199      -8.465  -2.891   5.971  1.00  0.00           H  
ATOM   3171  NE  ARG A 199      -6.982  -4.001   6.907  1.00  0.00           N  
ATOM   3172  HE  ARG A 199      -6.553  -4.909   6.795  1.00  0.00           H  
ATOM   3173  NH1 ARG A 199      -6.653  -1.906   7.767  1.00  0.00           N  
ATOM   3174 HH11 ARG A 199      -6.015  -1.226   8.154  1.00  0.00           H  
ATOM   3175 HH12 ARG A 199      -7.621  -1.676   7.594  1.00  0.00           H  
ATOM   3176  NH2 ARG A 199      -4.969  -3.376   7.631  1.00  0.00           N  
ATOM   3177 HH21 ARG A 199      -4.314  -2.711   8.018  1.00  0.00           H  
ATOM   3178 HH22 ARG A 199      -4.692  -4.337   7.493  1.00  0.00           H  
ATOM   3179  CZ  ARG A 199      -6.208  -3.082   7.429  1.00  0.00           C  
ATOM   3180  N   LYS A 200     -10.434  -3.660   2.305  1.00  0.00           N  
ATOM   3181  H   LYS A 200     -11.344  -4.099   2.294  1.00  0.00           H  
ATOM   3182  CA  LYS A 200      -9.754  -3.514   1.010  1.00  0.00           C  
ATOM   3183  HA  LYS A 200      -8.694  -3.315   1.168  1.00  0.00           H  
ATOM   3184  C   LYS A 200     -10.297  -2.345   0.179  1.00  0.00           C  
ATOM   3185  CB  LYS A 200      -9.860  -4.832   0.231  1.00  0.00           C  
ATOM   3186  HB2 LYS A 200     -10.903  -5.019  -0.023  1.00  0.00           H  
ATOM   3187  HB3 LYS A 200      -9.295  -4.734  -0.697  1.00  0.00           H  
ATOM   3188  O   LYS A 200      -9.674  -1.951  -0.798  1.00  0.00           O  
ATOM   3189  CG  LYS A 200      -9.307  -6.022   1.030  1.00  0.00           C  
ATOM   3190  HG2 LYS A 200      -9.920  -6.194   1.914  1.00  0.00           H  
ATOM   3191  HG3 LYS A 200      -8.285  -5.806   1.343  1.00  0.00           H  
ATOM   3192  CD  LYS A 200      -9.319  -7.286   0.174  1.00  0.00           C  
ATOM   3193  HD2 LYS A 200      -8.671  -7.129  -0.688  1.00  0.00           H  
ATOM   3194  HD3 LYS A 200     -10.332  -7.484  -0.175  1.00  0.00           H  
ATOM   3195  CE  LYS A 200      -8.805  -8.466   0.998  1.00  0.00           C  
ATOM   3196  HE2 LYS A 200      -9.483  -8.653   1.830  1.00  0.00           H  
ATOM   3197  HE3 LYS A 200      -7.829  -8.198   1.405  1.00  0.00           H  
ATOM   3198  NZ  LYS A 200      -8.674  -9.666   0.146  1.00  0.00           N  
ATOM   3199  HZ1 LYS A 200      -8.052  -9.448  -0.619  1.00  0.00           H  
ATOM   3200  HZ2 LYS A 200      -8.282 -10.430   0.676  1.00  0.00           H  
ATOM   3201  HZ3 LYS A 200      -9.570  -9.929  -0.238  1.00  0.00           H  
ATOM   3202  N   ALA A 201     -11.436  -1.775   0.570  1.00  0.00           N  
ATOM   3203  H   ALA A 201     -11.935  -2.182   1.349  1.00  0.00           H  
ATOM   3204  CA  ALA A 201     -12.055  -0.650  -0.116  1.00  0.00           C  
ATOM   3205  HA  ALA A 201     -12.129  -0.898  -1.175  1.00  0.00           H  
ATOM   3206  C   ALA A 201     -11.225   0.636   0.014  1.00  0.00           C  
ATOM   3207  CB  ALA A 201     -13.474  -0.458   0.435  1.00  0.00           C  
ATOM   3208  HB1 ALA A 201     -13.429  -0.136   1.475  1.00  0.00           H  
ATOM   3209  HB2 ALA A 201     -13.996   0.300  -0.149  1.00  0.00           H  
ATOM   3210  HB3 ALA A 201     -14.040  -1.388   0.377  1.00  0.00           H  
ATOM   3211  O   ALA A 201     -10.747   0.977   1.099  1.00  0.00           O  
ATOM   3212  N   VAL A 202     -11.104   1.390  -1.084  1.00  0.00           N  
ATOM   3213  H   VAL A 202     -11.482   1.049  -1.956  1.00  0.00           H  
ATOM   3214  CA  VAL A 202     -10.501   2.729  -1.049  1.00  0.00           C  
ATOM   3215  HA  VAL A 202      -9.585   2.636  -0.464  1.00  0.00           H  
ATOM   3216  C   VAL A 202     -11.454   3.719  -0.356  1.00  0.00           C  
ATOM   3217  CB  VAL A 202     -10.045   3.235  -2.428  1.00  0.00           C  
ATOM   3218  HB  VAL A 202      -9.680   4.254  -2.301  1.00  0.00           H  
ATOM   3219  O   VAL A 202     -12.614   3.839  -0.776  1.00  0.00           O  
ATOM   3220  CG1 VAL A 202      -8.886   2.392  -2.960  1.00  0.00           C  
ATOM   3221 HG11 VAL A 202      -8.052   2.432  -2.259  1.00  0.00           H  
ATOM   3222 HG12 VAL A 202      -8.546   2.794  -3.915  1.00  0.00           H  
ATOM   3223 HG13 VAL A 202      -9.191   1.355  -3.096  1.00  0.00           H  
ATOM   3224  CG2 VAL A 202     -11.147   3.275  -3.486  1.00  0.00           C  
ATOM   3225 HG21 VAL A 202     -11.619   2.298  -3.593  1.00  0.00           H  
ATOM   3226 HG22 VAL A 202     -11.883   4.028  -3.206  1.00  0.00           H  
ATOM   3227 HG23 VAL A 202     -10.715   3.565  -4.444  1.00  0.00           H  
ATOM   3228  N   PRO A 203     -11.007   4.461   0.680  1.00  0.00           N  
ATOM   3229  CA  PRO A 203     -11.909   5.200   1.569  1.00  0.00           C  
ATOM   3230  HA  PRO A 203     -12.515   4.480   2.120  1.00  0.00           H  
ATOM   3231  C   PRO A 203     -12.840   6.190   0.870  1.00  0.00           C  
ATOM   3232  CB  PRO A 203     -10.989   5.937   2.548  1.00  0.00           C  
ATOM   3233  HB2 PRO A 203     -10.676   6.891   2.125  1.00  0.00           H  
ATOM   3234  HB3 PRO A 203     -11.467   6.084   3.516  1.00  0.00           H  
ATOM   3235  O   PRO A 203     -13.986   6.358   1.278  1.00  0.00           O  
ATOM   3236  CG  PRO A 203      -9.775   5.019   2.650  1.00  0.00           C  
ATOM   3237  HG2 PRO A 203      -9.984   4.209   3.349  1.00  0.00           H  
ATOM   3238  HG3 PRO A 203      -8.876   5.559   2.947  1.00  0.00           H  
ATOM   3239  CD  PRO A 203      -9.654   4.455   1.239  1.00  0.00           C  
ATOM   3240  HD2 PRO A 203      -9.004   5.090   0.637  1.00  0.00           H  
ATOM   3241  HD3 PRO A 203      -9.235   3.452   1.313  1.00  0.00           H  
ATOM   3242  N   ARG A 204     -12.367   6.859  -0.190  1.00  0.00           N  
ATOM   3243  H   ARG A 204     -11.423   6.661  -0.492  1.00  0.00           H  
ATOM   3244  CA  ARG A 204     -13.137   7.926  -0.841  1.00  0.00           C  
ATOM   3245  HA  ARG A 204     -13.641   8.465  -0.038  1.00  0.00           H  
ATOM   3246  C   ARG A 204     -14.270   7.412  -1.733  1.00  0.00           C  
ATOM   3247  CB  ARG A 204     -12.178   8.869  -1.589  1.00  0.00           C  
ATOM   3248  HB2 ARG A 204     -11.316   9.075  -0.954  1.00  0.00           H  
ATOM   3249  HB3 ARG A 204     -11.816   8.370  -2.488  1.00  0.00           H  
ATOM   3250  O   ARG A 204     -15.298   8.077  -1.843  1.00  0.00           O  
ATOM   3251  CG  ARG A 204     -12.810  10.215  -1.982  1.00  0.00           C  
ATOM   3252  HG2 ARG A 204     -13.627  10.052  -2.685  1.00  0.00           H  
ATOM   3253  HG3 ARG A 204     -12.049  10.823  -2.471  1.00  0.00           H  
ATOM   3254  CD  ARG A 204     -13.332  10.958  -0.745  1.00  0.00           C  
ATOM   3255  HD2 ARG A 204     -12.531  11.031  -0.009  1.00  0.00           H  
ATOM   3256  HD3 ARG A 204     -14.160  10.398  -0.312  1.00  0.00           H  
ATOM   3257  NE  ARG A 204     -13.831  12.298  -1.073  1.00  0.00           N  
ATOM   3258  HE  ARG A 204     -13.888  12.548  -2.050  1.00  0.00           H  
ATOM   3259  NH1 ARG A 204     -14.282  12.974   1.087  1.00  0.00           N  
ATOM   3260 HH11 ARG A 204     -14.647  13.663   1.729  1.00  0.00           H  
ATOM   3261 HH12 ARG A 204     -13.829  12.153   1.462  1.00  0.00           H  
ATOM   3262  NH2 ARG A 204     -14.812  14.277  -0.651  1.00  0.00           N  
ATOM   3263 HH21 ARG A 204     -15.122  14.992  -0.008  1.00  0.00           H  
ATOM   3264 HH22 ARG A 204     -14.960  14.429  -1.638  1.00  0.00           H  
ATOM   3265  CZ  ARG A 204     -14.306  13.170  -0.207  1.00  0.00           C  
ATOM   3266  N   LEU A 205     -14.103   6.241  -2.353  1.00  0.00           N  
ATOM   3267  H   LEU A 205     -13.275   5.702  -2.144  1.00  0.00           H  
ATOM   3268  CA  LEU A 205     -15.196   5.597  -3.089  1.00  0.00           C  
ATOM   3269  HA  LEU A 205     -15.768   6.357  -3.622  1.00  0.00           H  
ATOM   3270  C   LEU A 205     -16.185   4.946  -2.133  1.00  0.00           C  
ATOM   3271  CB  LEU A 205     -14.673   4.553  -4.090  1.00  0.00           C  
ATOM   3272  HB2 LEU A 205     -15.527   3.989  -4.464  1.00  0.00           H  
ATOM   3273  HB3 LEU A 205     -14.037   3.844  -3.560  1.00  0.00           H  
ATOM   3274  O   LEU A 205     -17.391   5.068  -2.348  1.00  0.00           O  
ATOM   3275  CG  LEU A 205     -13.926   5.133  -5.301  1.00  0.00           C  
ATOM   3276  HG  LEU A 205     -13.078   5.727  -4.962  1.00  0.00           H  
ATOM   3277  CD1 LEU A 205     -13.424   3.985  -6.177  1.00  0.00           C  
ATOM   3278 HD11 LEU A 205     -12.804   3.303  -5.595  1.00  0.00           H  
ATOM   3279 HD12 LEU A 205     -14.265   3.423  -6.583  1.00  0.00           H  
ATOM   3280 HD13 LEU A 205     -12.817   4.371  -6.996  1.00  0.00           H  
ATOM   3281  CD2 LEU A 205     -14.857   5.998  -6.157  1.00  0.00           C  
ATOM   3282 HD21 LEU A 205     -15.255   6.827  -5.572  1.00  0.00           H  
ATOM   3283 HD22 LEU A 205     -14.305   6.432  -6.990  1.00  0.00           H  
ATOM   3284 HD23 LEU A 205     -15.686   5.403  -6.540  1.00  0.00           H  
ATOM   3285  N   GLU A 206     -15.684   4.321  -1.065  1.00  0.00           N  
ATOM   3286  H   GLU A 206     -14.685   4.210  -0.963  1.00  0.00           H  
ATOM   3287  CA  GLU A 206     -16.547   3.766  -0.025  1.00  0.00           C  
ATOM   3288  HA  GLU A 206     -17.229   3.055  -0.493  1.00  0.00           H  
ATOM   3289  C   GLU A 206     -17.404   4.857   0.612  1.00  0.00           C  
ATOM   3290  CB  GLU A 206     -15.711   3.029   1.032  1.00  0.00           C  
ATOM   3291  HB2 GLU A 206     -14.992   3.724   1.466  1.00  0.00           H  
ATOM   3292  HB3 GLU A 206     -15.145   2.233   0.547  1.00  0.00           H  
ATOM   3293  O   GLU A 206     -18.608   4.672   0.758  1.00  0.00           O  
ATOM   3294  CG  GLU A 206     -16.562   2.428   2.170  1.00  0.00           C  
ATOM   3295  HG2 GLU A 206     -15.875   1.977   2.886  1.00  0.00           H  
ATOM   3296  HG3 GLU A 206     -17.077   3.232   2.696  1.00  0.00           H  
ATOM   3297  CD  GLU A 206     -17.588   1.371   1.716  1.00  0.00           C  
ATOM   3298  OE1 GLU A 206     -18.465   0.992   2.539  1.00  0.00           O  
ATOM   3299  OE2 GLU A 206     -17.506   0.958   0.544  1.00  0.00           O  
ATOM   3300  N   SER A 207     -16.835   6.033   0.898  1.00  0.00           N  
ATOM   3301  H   SER A 207     -15.833   6.135   0.825  1.00  0.00           H  
ATOM   3302  CA  SER A 207     -17.621   7.129   1.460  1.00  0.00           C  
ATOM   3303  HA  SER A 207     -18.194   6.712   2.288  1.00  0.00           H  
ATOM   3304  C   SER A 207     -18.672   7.662   0.502  1.00  0.00           C  
ATOM   3305  CB  SER A 207     -16.733   8.247   2.006  1.00  0.00           C  
ATOM   3306  HB2 SER A 207     -15.951   7.818   2.632  1.00  0.00           H  
ATOM   3307  HB3 SER A 207     -17.356   8.890   2.628  1.00  0.00           H  
ATOM   3308  O   SER A 207     -19.800   7.936   0.914  1.00  0.00           O  
ATOM   3309  OG  SER A 207     -16.154   9.042   0.984  1.00  0.00           O  
ATOM   3310  HG  SER A 207     -16.246   9.953   1.273  1.00  0.00           H  
ATOM   3311  N   ARG A 208     -18.355   7.748  -0.794  1.00  0.00           N  
ATOM   3312  H   ARG A 208     -17.405   7.529  -1.059  1.00  0.00           H  
ATOM   3313  CA  ARG A 208     -19.322   8.165  -1.814  1.00  0.00           C  
ATOM   3314  HA  ARG A 208     -19.757   9.104  -1.472  1.00  0.00           H  
ATOM   3315  C   ARG A 208     -20.480   7.177  -1.965  1.00  0.00           C  
ATOM   3316  CB  ARG A 208     -18.591   8.385  -3.145  1.00  0.00           C  
ATOM   3317  HB2 ARG A 208     -18.130   7.450  -3.463  1.00  0.00           H  
ATOM   3318  HB3 ARG A 208     -17.794   9.115  -2.998  1.00  0.00           H  
ATOM   3319  O   ARG A 208     -21.612   7.620  -2.178  1.00  0.00           O  
ATOM   3320  CG  ARG A 208     -19.509   8.880  -4.271  1.00  0.00           C  
ATOM   3321  HG2 ARG A 208     -18.887   9.053  -5.150  1.00  0.00           H  
ATOM   3322  HG3 ARG A 208     -20.240   8.109  -4.516  1.00  0.00           H  
ATOM   3323  CD  ARG A 208     -20.229  10.191  -3.932  1.00  0.00           C  
ATOM   3324  HD2 ARG A 208     -19.489  10.986  -3.841  1.00  0.00           H  
ATOM   3325  HD3 ARG A 208     -20.747  10.113  -2.977  1.00  0.00           H  
ATOM   3326  NE  ARG A 208     -21.188  10.567  -4.979  1.00  0.00           N  
ATOM   3327  HE  ARG A 208     -20.823  11.132  -5.732  1.00  0.00           H  
ATOM   3328  NH1 ARG A 208     -23.048   9.559  -4.052  1.00  0.00           N  
ATOM   3329 HH11 ARG A 208     -24.032   9.337  -4.082  1.00  0.00           H  
ATOM   3330 HH12 ARG A 208     -22.474   9.084  -3.371  1.00  0.00           H  
ATOM   3331  NH2 ARG A 208     -23.233  10.762  -5.932  1.00  0.00           N  
ATOM   3332 HH21 ARG A 208     -22.816  11.334  -6.651  1.00  0.00           H  
ATOM   3333 HH22 ARG A 208     -24.210  10.509  -5.973  1.00  0.00           H  
ATOM   3334  CZ  ARG A 208     -22.480  10.294  -4.977  1.00  0.00           C  
ATOM   3335  N   TYR A 209     -20.194   5.880  -1.872  1.00  0.00           N  
ATOM   3336  H   TYR A 209     -19.227   5.622  -1.731  1.00  0.00           H  
ATOM   3337  CA  TYR A 209     -21.186   4.807  -1.870  1.00  0.00           C  
ATOM   3338  HA  TYR A 209     -21.870   4.939  -2.708  1.00  0.00           H  
ATOM   3339  C   TYR A 209     -22.030   4.833  -0.589  1.00  0.00           C  
ATOM   3340  CB  TYR A 209     -20.455   3.464  -2.038  1.00  0.00           C  
ATOM   3341  HB2 TYR A 209     -20.114   3.373  -3.069  1.00  0.00           H  
ATOM   3342  HB3 TYR A 209     -19.570   3.454  -1.403  1.00  0.00           H  
ATOM   3343  O   TYR A 209     -23.258   4.867  -0.649  1.00  0.00           O  
ATOM   3344  CG  TYR A 209     -21.305   2.262  -1.685  1.00  0.00           C  
ATOM   3345  CD1 TYR A 209     -21.069   1.572  -0.479  1.00  0.00           C  
ATOM   3346  HD1 TYR A 209     -20.235   1.840   0.152  1.00  0.00           H  
ATOM   3347  CD2 TYR A 209     -22.366   1.877  -2.527  1.00  0.00           C  
ATOM   3348  HD2 TYR A 209     -22.577   2.437  -3.427  1.00  0.00           H  
ATOM   3349  CE1 TYR A 209     -21.908   0.511  -0.103  1.00  0.00           C  
ATOM   3350  HE1 TYR A 209     -21.708  -0.021   0.815  1.00  0.00           H  
ATOM   3351  CE2 TYR A 209     -23.202   0.808  -2.160  1.00  0.00           C  
ATOM   3352  HE2 TYR A 209     -24.053   0.536  -2.767  1.00  0.00           H  
ATOM   3353  OH  TYR A 209     -23.788  -0.881  -0.581  1.00  0.00           O  
ATOM   3354  HH  TYR A 209     -23.508  -1.228   0.270  1.00  0.00           H  
ATOM   3355  CZ  TYR A 209     -22.976   0.135  -0.944  1.00  0.00           C  
ATOM   3356  N   PHE A 210     -21.381   4.888   0.573  1.00  0.00           N  
ATOM   3357  H   PHE A 210     -20.373   4.842   0.571  1.00  0.00           H  
ATOM   3358  CA  PHE A 210     -22.058   4.842   1.861  1.00  0.00           C  
ATOM   3359  HA  PHE A 210     -22.730   3.983   1.853  1.00  0.00           H  
ATOM   3360  C   PHE A 210     -22.915   6.082   2.126  1.00  0.00           C  
ATOM   3361  CB  PHE A 210     -21.034   4.628   2.974  1.00  0.00           C  
ATOM   3362  HB2 PHE A 210     -20.388   5.503   3.045  1.00  0.00           H  
ATOM   3363  HB3 PHE A 210     -20.408   3.770   2.725  1.00  0.00           H  
ATOM   3364  O   PHE A 210     -23.967   5.959   2.740  1.00  0.00           O  
ATOM   3365  CG  PHE A 210     -21.696   4.363   4.309  1.00  0.00           C  
ATOM   3366  CD1 PHE A 210     -21.719   5.357   5.304  1.00  0.00           C  
ATOM   3367  HD1 PHE A 210     -21.257   6.316   5.121  1.00  0.00           H  
ATOM   3368  CD2 PHE A 210     -22.323   3.124   4.542  1.00  0.00           C  
ATOM   3369  HD2 PHE A 210     -22.333   2.370   3.769  1.00  0.00           H  
ATOM   3370  CE1 PHE A 210     -22.326   5.096   6.545  1.00  0.00           C  
ATOM   3371  HE1 PHE A 210     -22.334   5.856   7.312  1.00  0.00           H  
ATOM   3372  CE2 PHE A 210     -22.951   2.873   5.774  1.00  0.00           C  
ATOM   3373  HE2 PHE A 210     -23.442   1.927   5.949  1.00  0.00           H  
ATOM   3374  CZ  PHE A 210     -22.941   3.855   6.780  1.00  0.00           C  
ATOM   3375  HZ  PHE A 210     -23.421   3.663   7.729  1.00  0.00           H  
ATOM   3376  N   LEU A 211     -22.535   7.255   1.609  1.00  0.00           N  
ATOM   3377  H   LEU A 211     -21.620   7.315   1.186  1.00  0.00           H  
ATOM   3378  CA  LEU A 211     -23.378   8.457   1.624  1.00  0.00           C  
ATOM   3379  HA  LEU A 211     -23.544   8.760   2.658  1.00  0.00           H  
ATOM   3380  C   LEU A 211     -24.763   8.206   1.012  1.00  0.00           C  
ATOM   3381  CB  LEU A 211     -22.661   9.582   0.850  1.00  0.00           C  
ATOM   3382  HB2 LEU A 211     -23.403  10.250   0.413  1.00  0.00           H  
ATOM   3383  HB3 LEU A 211     -22.102   9.142   0.024  1.00  0.00           H  
ATOM   3384  O   LEU A 211     -25.768   8.643   1.570  1.00  0.00           O  
ATOM   3385  CG  LEU A 211     -21.717  10.421   1.724  1.00  0.00           C  
ATOM   3386  HG  LEU A 211     -21.138   9.776   2.385  1.00  0.00           H  
ATOM   3387  CD1 LEU A 211     -20.758  11.235   0.853  1.00  0.00           C  
ATOM   3388 HD11 LEU A 211     -20.129  10.560   0.273  1.00  0.00           H  
ATOM   3389 HD12 LEU A 211     -21.320  11.886   0.183  1.00  0.00           H  
ATOM   3390 HD13 LEU A 211     -20.116  11.841   1.492  1.00  0.00           H  
ATOM   3391  CD2 LEU A 211     -22.520  11.420   2.557  1.00  0.00           C  
ATOM   3392 HD21 LEU A 211     -23.244  10.901   3.186  1.00  0.00           H  
ATOM   3393 HD22 LEU A 211     -21.838  11.990   3.187  1.00  0.00           H  
ATOM   3394 HD23 LEU A 211     -23.055  12.112   1.907  1.00  0.00           H  
ATOM   3395  N   ASP A 212     -24.825   7.492  -0.115  1.00  0.00           N  
ATOM   3396  H   ASP A 212     -23.977   7.075  -0.473  1.00  0.00           H  
ATOM   3397  CA  ASP A 212     -26.091   7.156  -0.772  1.00  0.00           C  
ATOM   3398  HA  ASP A 212     -26.692   8.060  -0.870  1.00  0.00           H  
ATOM   3399  C   ASP A 212     -26.902   6.153   0.062  1.00  0.00           C  
ATOM   3400  CB  ASP A 212     -25.806   6.626  -2.181  1.00  0.00           C  
ATOM   3401  HB2 ASP A 212     -25.206   5.718  -2.125  1.00  0.00           H  
ATOM   3402  HB3 ASP A 212     -25.241   7.374  -2.739  1.00  0.00           H  
ATOM   3403  O   ASP A 212     -28.092   6.365   0.302  1.00  0.00           O  
ATOM   3404  CG  ASP A 212     -27.109   6.326  -2.915  1.00  0.00           C  
ATOM   3405  OD1 ASP A 212     -27.692   7.281  -3.469  1.00  0.00           O  
ATOM   3406  OD2 ASP A 212     -27.518   5.145  -2.899  1.00  0.00           O  
ATOM   3407  N   ILE A 213     -26.245   5.118   0.590  1.00  0.00           N  
ATOM   3408  H   ILE A 213     -25.268   5.015   0.357  1.00  0.00           H  
ATOM   3409  CA  ILE A 213     -26.870   4.125   1.476  1.00  0.00           C  
ATOM   3410  HA  ILE A 213     -27.717   3.679   0.955  1.00  0.00           H  
ATOM   3411  C   ILE A 213     -27.438   4.779   2.740  1.00  0.00           C  
ATOM   3412  CB  ILE A 213     -25.846   3.023   1.827  1.00  0.00           C  
ATOM   3413  HB  ILE A 213     -24.953   3.509   2.221  1.00  0.00           H  
ATOM   3414  O   ILE A 213     -28.599   4.558   3.073  1.00  0.00           O  
ATOM   3415  CG1 ILE A 213     -25.412   2.210   0.587  1.00  0.00           C  
ATOM   3416 HG12 ILE A 213     -24.571   1.577   0.871  1.00  0.00           H  
ATOM   3417 HG13 ILE A 213     -25.053   2.889  -0.186  1.00  0.00           H  
ATOM   3418  CG2 ILE A 213     -26.360   2.083   2.929  1.00  0.00           C  
ATOM   3419 HG21 ILE A 213     -25.640   1.279   3.083  1.00  0.00           H  
ATOM   3420 HG22 ILE A 213     -26.455   2.620   3.873  1.00  0.00           H  
ATOM   3421 HG23 ILE A 213     -27.333   1.675   2.657  1.00  0.00           H  
ATOM   3422  CD1 ILE A 213     -26.500   1.318  -0.024  1.00  0.00           C  
ATOM   3423 HD11 ILE A 213     -26.718   0.480   0.638  1.00  0.00           H  
ATOM   3424 HD12 ILE A 213     -27.416   1.887  -0.182  1.00  0.00           H  
ATOM   3425 HD13 ILE A 213     -26.152   0.925  -0.980  1.00  0.00           H  
ATOM   3426  N   TYR A 214     -26.642   5.604   3.421  1.00  0.00           N  
ATOM   3427  H   TYR A 214     -25.701   5.744   3.082  1.00  0.00           H  
ATOM   3428  CA  TYR A 214     -27.018   6.267   4.667  1.00  0.00           C  
ATOM   3429  HA  TYR A 214     -27.391   5.513   5.360  1.00  0.00           H  
ATOM   3430  C   TYR A 214     -28.147   7.281   4.450  1.00  0.00           C  
ATOM   3431  CB  TYR A 214     -25.766   6.919   5.273  1.00  0.00           C  
ATOM   3432  HB2 TYR A 214     -25.434   7.723   4.617  1.00  0.00           H  
ATOM   3433  HB3 TYR A 214     -24.969   6.175   5.308  1.00  0.00           H  
ATOM   3434  O   TYR A 214     -29.036   7.397   5.283  1.00  0.00           O  
ATOM   3435  CG  TYR A 214     -25.948   7.451   6.683  1.00  0.00           C  
ATOM   3436  CD1 TYR A 214     -25.780   8.822   6.956  1.00  0.00           C  
ATOM   3437  HD1 TYR A 214     -25.507   9.500   6.161  1.00  0.00           H  
ATOM   3438  CD2 TYR A 214     -26.265   6.565   7.732  1.00  0.00           C  
ATOM   3439  HD2 TYR A 214     -26.412   5.514   7.530  1.00  0.00           H  
ATOM   3440  CE1 TYR A 214     -25.934   9.313   8.266  1.00  0.00           C  
ATOM   3441  HE1 TYR A 214     -25.809  10.366   8.470  1.00  0.00           H  
ATOM   3442  CE2 TYR A 214     -26.414   7.048   9.045  1.00  0.00           C  
ATOM   3443  HE2 TYR A 214     -26.676   6.374   9.847  1.00  0.00           H  
ATOM   3444  OH  TYR A 214     -26.363   8.896  10.578  1.00  0.00           O  
ATOM   3445  HH  TYR A 214     -26.234   9.847  10.599  1.00  0.00           H  
ATOM   3446  CZ  TYR A 214     -26.242   8.422   9.312  1.00  0.00           C  
ATOM   3447  N   SER A 215     -28.187   7.953   3.292  1.00  0.00           N  
ATOM   3448  H   SER A 215     -27.418   7.850   2.645  1.00  0.00           H  
ATOM   3449  CA  SER A 215     -29.293   8.859   2.946  1.00  0.00           C  
ATOM   3450  HA  SER A 215     -29.424   9.558   3.773  1.00  0.00           H  
ATOM   3451  C   SER A 215     -30.644   8.156   2.758  1.00  0.00           C  
ATOM   3452  CB  SER A 215     -28.939   9.672   1.699  1.00  0.00           C  
ATOM   3453  HB2 SER A 215     -27.933  10.076   1.809  1.00  0.00           H  
ATOM   3454  HB3 SER A 215     -29.632  10.510   1.628  1.00  0.00           H  
ATOM   3455  O   SER A 215     -31.689   8.790   2.891  1.00  0.00           O  
ATOM   3456  OG  SER A 215     -29.025   8.926   0.498  1.00  0.00           O  
ATOM   3457  HG  SER A 215     -28.610   8.065   0.592  1.00  0.00           H  
ATOM   3458  N   ARG A 216     -30.626   6.848   2.460  1.00  0.00           N  
ATOM   3459  H   ARG A 216     -29.724   6.400   2.393  1.00  0.00           H  
ATOM   3460  CA  ARG A 216     -31.815   5.996   2.301  1.00  0.00           C  
ATOM   3461  HA  ARG A 216     -32.667   6.620   2.034  1.00  0.00           H  
ATOM   3462  C   ARG A 216     -32.235   5.290   3.595  1.00  0.00           C  
ATOM   3463  CB  ARG A 216     -31.565   4.974   1.175  1.00  0.00           C  
ATOM   3464  HB2 ARG A 216     -30.647   4.423   1.378  1.00  0.00           H  
ATOM   3465  HB3 ARG A 216     -32.389   4.260   1.163  1.00  0.00           H  
ATOM   3466  O   ARG A 216     -33.229   4.568   3.576  1.00  0.00           O  
ATOM   3467  CG  ARG A 216     -31.478   5.617  -0.216  1.00  0.00           C  
ATOM   3468  HG2 ARG A 216     -30.629   6.298  -0.274  1.00  0.00           H  
ATOM   3469  HG3 ARG A 216     -32.387   6.196  -0.380  1.00  0.00           H  
ATOM   3470  CD  ARG A 216     -31.377   4.555  -1.324  1.00  0.00           C  
ATOM   3471  HD2 ARG A 216     -32.074   3.746  -1.108  1.00  0.00           H  
ATOM   3472  HD3 ARG A 216     -31.680   5.023  -2.260  1.00  0.00           H  
ATOM   3473  NE  ARG A 216     -30.009   4.030  -1.511  1.00  0.00           N  
ATOM   3474  HE  ARG A 216     -29.254   4.697  -1.443  1.00  0.00           H  
ATOM   3475  NH1 ARG A 216     -30.469   1.899  -2.312  1.00  0.00           N  
ATOM   3476 HH11 ARG A 216     -30.027   1.070  -2.683  1.00  0.00           H  
ATOM   3477 HH12 ARG A 216     -31.410   1.907  -1.946  1.00  0.00           H  
ATOM   3478  NH2 ARG A 216     -28.428   2.667  -2.400  1.00  0.00           N  
ATOM   3479 HH21 ARG A 216     -28.157   1.816  -2.870  1.00  0.00           H  
ATOM   3480 HH22 ARG A 216     -27.845   3.483  -2.517  1.00  0.00           H  
ATOM   3481  CZ  ARG A 216     -29.655   2.878  -2.059  1.00  0.00           C  
ATOM   3482  N   ASP A 217     -31.484   5.444   4.682  1.00  0.00           N  
ATOM   3483  H   ASP A 217     -30.694   6.073   4.648  1.00  0.00           H  
ATOM   3484  CA  ASP A 217     -31.823   4.869   5.985  1.00  0.00           C  
ATOM   3485  HA  ASP A 217     -32.322   3.911   5.844  1.00  0.00           H  
ATOM   3486  C   ASP A 217     -32.781   5.802   6.735  1.00  0.00           C  
ATOM   3487  CB  ASP A 217     -30.528   4.610   6.776  1.00  0.00           C  
ATOM   3488  HB2 ASP A 217     -30.022   5.556   6.967  1.00  0.00           H  
ATOM   3489  HB3 ASP A 217     -29.867   3.995   6.166  1.00  0.00           H  
ATOM   3490  O   ASP A 217     -32.432   6.942   7.013  1.00  0.00           O  
ATOM   3491  CG  ASP A 217     -30.749   3.898   8.117  1.00  0.00           C  
ATOM   3492  OD1 ASP A 217     -31.918   3.752   8.546  1.00  0.00           O  
ATOM   3493  OD2 ASP A 217     -29.732   3.474   8.709  1.00  0.00           O  
ATOM   3494  N   ASP A 218     -33.975   5.341   7.106  1.00  0.00           N  
ATOM   3495  H   ASP A 218     -34.215   4.387   6.879  1.00  0.00           H  
ATOM   3496  CA  ASP A 218     -34.954   6.156   7.843  1.00  0.00           C  
ATOM   3497  HA  ASP A 218     -35.157   7.062   7.272  1.00  0.00           H  
ATOM   3498  C   ASP A 218     -34.457   6.598   9.236  1.00  0.00           C  
ATOM   3499  CB  ASP A 218     -36.267   5.369   7.994  1.00  0.00           C  
ATOM   3500  HB2 ASP A 218     -36.050   4.403   8.449  1.00  0.00           H  
ATOM   3501  HB3 ASP A 218     -36.921   5.913   8.675  1.00  0.00           H  
ATOM   3502  O   ASP A 218     -35.005   7.535   9.823  1.00  0.00           O  
ATOM   3503  CG  ASP A 218     -37.042   5.161   6.687  1.00  0.00           C  
ATOM   3504  OD1 ASP A 218     -36.958   6.029   5.790  1.00  0.00           O  
ATOM   3505  OD2 ASP A 218     -37.781   4.151   6.623  1.00  0.00           O  
ATOM   3506  N   LEU A 219     -33.431   5.931   9.779  1.00  0.00           N  
ATOM   3507  H   LEU A 219     -33.018   5.186   9.236  1.00  0.00           H  
ATOM   3508  CA  LEU A 219     -32.857   6.195  11.100  1.00  0.00           C  
ATOM   3509  HA  LEU A 219     -33.571   6.779  11.681  1.00  0.00           H  
ATOM   3510  C   LEU A 219     -31.582   7.051  11.060  1.00  0.00           C  
ATOM   3511  CB  LEU A 219     -32.617   4.857  11.823  1.00  0.00           C  
ATOM   3512  HB2 LEU A 219     -32.163   5.058  12.794  1.00  0.00           H  
ATOM   3513  HB3 LEU A 219     -31.904   4.277  11.238  1.00  0.00           H  
ATOM   3514  O   LEU A 219     -30.938   7.219  12.100  1.00  0.00           O  
ATOM   3515  CG  LEU A 219     -33.879   4.007  12.048  1.00  0.00           C  
ATOM   3516  HG  LEU A 219     -34.338   3.755  11.092  1.00  0.00           H  
ATOM   3517  CD1 LEU A 219     -33.490   2.704  12.751  1.00  0.00           C  
ATOM   3518 HD11 LEU A 219     -32.768   2.174  12.131  1.00  0.00           H  
ATOM   3519 HD12 LEU A 219     -34.372   2.075  12.874  1.00  0.00           H  
ATOM   3520 HD13 LEU A 219     -33.044   2.919  13.722  1.00  0.00           H  
ATOM   3521  CD2 LEU A 219     -34.915   4.722  12.924  1.00  0.00           C  
ATOM   3522 HD21 LEU A 219     -35.301   5.590  12.389  1.00  0.00           H  
ATOM   3523 HD22 LEU A 219     -34.456   5.043  13.859  1.00  0.00           H  
ATOM   3524 HD23 LEU A 219     -35.749   4.050  13.128  1.00  0.00           H  
ATOM   3525  N   HIS A 220     -31.202   7.589   9.897  1.00  0.00           N  
ATOM   3526  H   HIS A 220     -31.754   7.419   9.069  1.00  0.00           H  
ATOM   3527  CA  HIS A 220     -29.994   8.404   9.788  1.00  0.00           C  
ATOM   3528  HA  HIS A 220     -29.174   7.800  10.176  1.00  0.00           H  
ATOM   3529  C   HIS A 220     -30.069   9.681  10.641  1.00  0.00           C  
ATOM   3530  CB  HIS A 220     -29.659   8.719   8.323  1.00  0.00           C  
ATOM   3531  HB2 HIS A 220     -29.680   7.790   7.754  1.00  0.00           H  
ATOM   3532  HB3 HIS A 220     -28.643   9.110   8.272  1.00  0.00           H  
ATOM   3533  O   HIS A 220     -31.096  10.356  10.742  1.00  0.00           O  
ATOM   3534  CG  HIS A 220     -30.556   9.731   7.653  1.00  0.00           C  
ATOM   3535  CD2 HIS A 220     -30.500  11.094   7.749  1.00  0.00           C  
ATOM   3536  HD2 HIS A 220     -29.788  11.652   8.339  1.00  0.00           H  
ATOM   3537  ND1 HIS A 220     -31.577   9.447   6.790  1.00  0.00           N  
ATOM   3538  HD1 HIS A 220     -31.884   8.515   6.553  1.00  0.00           H  
ATOM   3539  CE1 HIS A 220     -32.146  10.589   6.395  1.00  0.00           C  
ATOM   3540  HE1 HIS A 220     -32.982  10.653   5.713  1.00  0.00           H  
ATOM   3541  NE2 HIS A 220     -31.525  11.637   6.960  1.00  0.00           N  
ATOM   3542  N   ASP A 221     -28.930  10.066  11.214  1.00  0.00           N  
ATOM   3543  H   ASP A 221     -28.132   9.451  11.143  1.00  0.00           H  
ATOM   3544  CA  ASP A 221     -28.758  11.383  11.819  1.00  0.00           C  
ATOM   3545  HA  ASP A 221     -29.649  11.608  12.406  1.00  0.00           H  
ATOM   3546  C   ASP A 221     -28.611  12.452  10.725  1.00  0.00           C  
ATOM   3547  CB  ASP A 221     -27.575  11.382  12.792  1.00  0.00           C  
ATOM   3548  HB2 ASP A 221     -27.710  10.582  13.520  1.00  0.00           H  
ATOM   3549  HB3 ASP A 221     -26.646  11.197  12.254  1.00  0.00           H  
ATOM   3550  O   ASP A 221     -27.672  12.424   9.921  1.00  0.00           O  
ATOM   3551  CG  ASP A 221     -27.504  12.725  13.521  1.00  0.00           C  
ATOM   3552  OD1 ASP A 221     -27.078  13.710  12.875  1.00  0.00           O  
ATOM   3553  OD2 ASP A 221     -27.956  12.777  14.683  1.00  0.00           O  
ATOM   3554  N   LYS A 222     -29.561  13.392  10.690  1.00  0.00           N  
ATOM   3555  H   LYS A 222     -30.309  13.310  11.364  1.00  0.00           H  
ATOM   3556  CA  LYS A 222     -29.638  14.446   9.667  1.00  0.00           C  
ATOM   3557  HA  LYS A 222     -29.613  13.989   8.678  1.00  0.00           H  
ATOM   3558  C   LYS A 222     -28.461  15.413   9.720  1.00  0.00           C  
ATOM   3559  CB  LYS A 222     -30.943  15.236   9.817  1.00  0.00           C  
ATOM   3560  HB2 LYS A 222     -30.917  16.073   9.120  1.00  0.00           H  
ATOM   3561  HB3 LYS A 222     -31.018  15.633  10.830  1.00  0.00           H  
ATOM   3562  O   LYS A 222     -27.968  15.818   8.670  1.00  0.00           O  
ATOM   3563  CG  LYS A 222     -32.171  14.378   9.503  1.00  0.00           C  
ATOM   3564  HG2 LYS A 222     -32.258  13.571  10.231  1.00  0.00           H  
ATOM   3565  HG3 LYS A 222     -32.060  13.949   8.507  1.00  0.00           H  
ATOM   3566  CD  LYS A 222     -33.435  15.238   9.540  1.00  0.00           C  
ATOM   3567  HD2 LYS A 222     -33.565  15.656  10.539  1.00  0.00           H  
ATOM   3568  HD3 LYS A 222     -33.333  16.045   8.815  1.00  0.00           H  
ATOM   3569  CE  LYS A 222     -34.629  14.359   9.173  1.00  0.00           C  
ATOM   3570  HE2 LYS A 222     -34.403  13.858   8.232  1.00  0.00           H  
ATOM   3571  HE3 LYS A 222     -34.743  13.585   9.932  1.00  0.00           H  
ATOM   3572  NZ  LYS A 222     -35.863  15.165   9.042  1.00  0.00           N  
ATOM   3573  HZ1 LYS A 222     -36.069  15.636   9.911  1.00  0.00           H  
ATOM   3574  HZ2 LYS A 222     -35.734  15.850   8.311  1.00  0.00           H  
ATOM   3575  HZ3 LYS A 222     -36.632  14.563   8.783  1.00  0.00           H  
ATOM   3576  N   THR A 223     -28.005  15.782  10.916  1.00  0.00           N  
ATOM   3577  H   THR A 223     -28.348  15.308  11.739  1.00  0.00           H  
ATOM   3578  CA  THR A 223     -26.870  16.698  11.084  1.00  0.00           C  
ATOM   3579  HA  THR A 223     -27.048  17.612  10.517  1.00  0.00           H  
ATOM   3580  C   THR A 223     -25.601  16.051  10.543  1.00  0.00           C  
ATOM   3581  CB  THR A 223     -26.692  17.073  12.559  1.00  0.00           C  
ATOM   3582  HB  THR A 223     -26.633  16.156  13.145  1.00  0.00           H  
ATOM   3583  O   THR A 223     -24.877  16.674   9.767  1.00  0.00           O  
ATOM   3584  CG2 THR A 223     -25.447  17.911  12.834  1.00  0.00           C  
ATOM   3585 HG21 THR A 223     -25.410  18.158  13.894  1.00  0.00           H  
ATOM   3586 HG22 THR A 223     -24.544  17.354  12.584  1.00  0.00           H  
ATOM   3587 HG23 THR A 223     -25.481  18.835  12.257  1.00  0.00           H  
ATOM   3588  OG1 THR A 223     -27.784  17.842  13.009  1.00  0.00           O  
ATOM   3589  HG1 THR A 223     -27.413  18.638  13.394  1.00  0.00           H  
ATOM   3590  N   LEU A 224     -25.358  14.782  10.882  1.00  0.00           N  
ATOM   3591  H   LEU A 224     -25.984  14.336  11.537  1.00  0.00           H  
ATOM   3592  CA  LEU A 224     -24.210  14.029  10.387  1.00  0.00           C  
ATOM   3593  HA  LEU A 224     -23.315  14.615  10.597  1.00  0.00           H  
ATOM   3594  C   LEU A 224     -24.269  13.812   8.868  1.00  0.00           C  
ATOM   3595  CB  LEU A 224     -24.128  12.704  11.161  1.00  0.00           C  
ATOM   3596  HB2 LEU A 224     -24.034  12.926  12.224  1.00  0.00           H  
ATOM   3597  HB3 LEU A 224     -25.060  12.161  11.006  1.00  0.00           H  
ATOM   3598  O   LEU A 224     -23.252  13.976   8.193  1.00  0.00           O  
ATOM   3599  CG  LEU A 224     -22.968  11.794  10.729  1.00  0.00           C  
ATOM   3600  HG  LEU A 224     -23.130  11.498   9.693  1.00  0.00           H  
ATOM   3601  CD1 LEU A 224     -21.598  12.465  10.844  1.00  0.00           C  
ATOM   3602 HD11 LEU A 224     -21.428  12.784  11.872  1.00  0.00           H  
ATOM   3603 HD12 LEU A 224     -20.823  11.760  10.544  1.00  0.00           H  
ATOM   3604 HD13 LEU A 224     -21.539  13.325  10.177  1.00  0.00           H  
ATOM   3605  CD2 LEU A 224     -22.950  10.532  11.590  1.00  0.00           C  
ATOM   3606 HD21 LEU A 224     -23.882   9.982  11.457  1.00  0.00           H  
ATOM   3607 HD22 LEU A 224     -22.841  10.800  12.641  1.00  0.00           H  
ATOM   3608 HD23 LEU A 224     -22.116   9.895  11.298  1.00  0.00           H  
ATOM   3609  N   LEU A 225     -25.442  13.483   8.313  1.00  0.00           N  
ATOM   3610  H   LEU A 225     -26.240  13.335   8.913  1.00  0.00           H  
ATOM   3611  CA  LEU A 225     -25.607  13.333   6.864  1.00  0.00           C  
ATOM   3612  HA  LEU A 225     -24.869  12.608   6.520  1.00  0.00           H  
ATOM   3613  C   LEU A 225     -25.323  14.654   6.135  1.00  0.00           C  
ATOM   3614  CB  LEU A 225     -27.016  12.796   6.547  1.00  0.00           C  
ATOM   3615  HB2 LEU A 225     -27.752  13.485   6.962  1.00  0.00           H  
ATOM   3616  HB3 LEU A 225     -27.151  11.831   7.036  1.00  0.00           H  
ATOM   3617  O   LEU A 225     -24.537  14.669   5.187  1.00  0.00           O  
ATOM   3618  CG  LEU A 225     -27.300  12.636   5.038  1.00  0.00           C  
ATOM   3619  HG  LEU A 225     -27.162  13.595   4.538  1.00  0.00           H  
ATOM   3620  CD1 LEU A 225     -26.401  11.599   4.357  1.00  0.00           C  
ATOM   3621 HD11 LEU A 225     -26.637  10.606   4.739  1.00  0.00           H  
ATOM   3622 HD12 LEU A 225     -25.348  11.830   4.520  1.00  0.00           H  
ATOM   3623 HD13 LEU A 225     -26.587  11.592   3.283  1.00  0.00           H  
ATOM   3624  CD2 LEU A 225     -28.744  12.199   4.821  1.00  0.00           C  
ATOM   3625 HD21 LEU A 225     -28.933  11.249   5.322  1.00  0.00           H  
ATOM   3626 HD22 LEU A 225     -28.959  12.098   3.757  1.00  0.00           H  
ATOM   3627 HD23 LEU A 225     -29.420  12.947   5.235  1.00  0.00           H  
ATOM   3628  N   ASN A 226     -25.906  15.764   6.594  1.00  0.00           N  
ATOM   3629  H   ASN A 226     -26.564  15.687   7.356  1.00  0.00           H  
ATOM   3630  CA  ASN A 226     -25.683  17.085   6.004  1.00  0.00           C  
ATOM   3631  HA  ASN A 226     -25.932  17.049   4.943  1.00  0.00           H  
ATOM   3632  C   ASN A 226     -24.215  17.501   6.090  1.00  0.00           C  
ATOM   3633  CB  ASN A 226     -26.593  18.113   6.696  1.00  0.00           C  
ATOM   3634  HB2 ASN A 226     -26.539  17.994   7.779  1.00  0.00           H  
ATOM   3635  HB3 ASN A 226     -26.256  19.119   6.445  1.00  0.00           H  
ATOM   3636  O   ASN A 226     -23.653  17.980   5.104  1.00  0.00           O  
ATOM   3637  CG  ASN A 226     -28.035  18.000   6.242  1.00  0.00           C  
ATOM   3638  ND2 ASN A 226     -28.946  18.672   6.905  1.00  0.00           N  
ATOM   3639 HD21 ASN A 226     -28.684  19.270   7.676  1.00  0.00           H  
ATOM   3640 HD22 ASN A 226     -29.866  18.661   6.488  1.00  0.00           H  
ATOM   3641  OD1 ASN A 226     -28.357  17.352   5.263  1.00  0.00           O  
ATOM   3642  N   PHE A 227     -23.574  17.250   7.234  1.00  0.00           N  
ATOM   3643  H   PHE A 227     -24.097  16.875   8.013  1.00  0.00           H  
ATOM   3644  CA  PHE A 227     -22.149  17.495   7.409  1.00  0.00           C  
ATOM   3645  HA  PHE A 227     -21.957  18.557   7.255  1.00  0.00           H  
ATOM   3646  C   PHE A 227     -21.317  16.729   6.381  1.00  0.00           C  
ATOM   3647  CB  PHE A 227     -21.729  17.099   8.830  1.00  0.00           C  
ATOM   3648  HB2 PHE A 227     -22.322  17.648   9.561  1.00  0.00           H  
ATOM   3649  HB3 PHE A 227     -21.945  16.042   8.984  1.00  0.00           H  
ATOM   3650  O   PHE A 227     -20.486  17.321   5.695  1.00  0.00           O  
ATOM   3651  CG  PHE A 227     -20.259  17.342   9.094  1.00  0.00           C  
ATOM   3652  CD1 PHE A 227     -19.435  16.289   9.531  1.00  0.00           C  
ATOM   3653  HD1 PHE A 227     -19.851  15.308   9.705  1.00  0.00           H  
ATOM   3654  CD2 PHE A 227     -19.702  18.610   8.842  1.00  0.00           C  
ATOM   3655  HD2 PHE A 227     -20.319  19.420   8.483  1.00  0.00           H  
ATOM   3656  CE1 PHE A 227     -18.065  16.519   9.741  1.00  0.00           C  
ATOM   3657  HE1 PHE A 227     -17.426  15.719  10.084  1.00  0.00           H  
ATOM   3658  CE2 PHE A 227     -18.333  18.830   9.033  1.00  0.00           C  
ATOM   3659  HE2 PHE A 227     -17.914  19.801   8.818  1.00  0.00           H  
ATOM   3660  CZ  PHE A 227     -17.519  17.791   9.503  1.00  0.00           C  
ATOM   3661  HZ  PHE A 227     -16.472  17.984   9.678  1.00  0.00           H  
ATOM   3662  N   ALA A 228     -21.579  15.431   6.229  1.00  0.00           N  
ATOM   3663  H   ALA A 228     -22.282  15.005   6.816  1.00  0.00           H  
ATOM   3664  CA  ALA A 228     -20.834  14.576   5.318  1.00  0.00           C  
ATOM   3665  HA  ALA A 228     -19.770  14.709   5.512  1.00  0.00           H  
ATOM   3666  C   ALA A 228     -21.049  14.940   3.842  1.00  0.00           C  
ATOM   3667  CB  ALA A 228     -21.198  13.125   5.627  1.00  0.00           C  
ATOM   3668  HB1 ALA A 228     -20.588  12.470   5.005  1.00  0.00           H  
ATOM   3669  HB2 ALA A 228     -22.256  12.949   5.429  1.00  0.00           H  
ATOM   3670  HB3 ALA A 228     -20.989  12.911   6.675  1.00  0.00           H  
ATOM   3671  O   ALA A 228     -20.082  14.983   3.082  1.00  0.00           O  
ATOM   3672  N   LYS A 229     -22.283  15.266   3.429  1.00  0.00           N  
ATOM   3673  H   LYS A 229     -23.038  15.200   4.096  1.00  0.00           H  
ATOM   3674  CA  LYS A 229     -22.568  15.741   2.063  1.00  0.00           C  
ATOM   3675  HA  LYS A 229     -22.212  15.005   1.342  1.00  0.00           H  
ATOM   3676  C   LYS A 229     -21.822  17.049   1.761  1.00  0.00           C  
ATOM   3677  CB  LYS A 229     -24.079  15.953   1.872  1.00  0.00           C  
ATOM   3678  HB2 LYS A 229     -24.439  16.646   2.631  1.00  0.00           H  
ATOM   3679  HB3 LYS A 229     -24.210  16.412   0.892  1.00  0.00           H  
ATOM   3680  O   LYS A 229     -21.212  17.185   0.698  1.00  0.00           O  
ATOM   3681  CG  LYS A 229     -24.960  14.691   1.882  1.00  0.00           C  
ATOM   3682  HG2 LYS A 229     -24.807  14.112   2.792  1.00  0.00           H  
ATOM   3683  HG3 LYS A 229     -24.697  14.057   1.035  1.00  0.00           H  
ATOM   3684  CD  LYS A 229     -26.441  15.102   1.776  1.00  0.00           C  
ATOM   3685  HD2 LYS A 229     -26.759  15.510   2.735  1.00  0.00           H  
ATOM   3686  HD3 LYS A 229     -26.539  15.892   1.031  1.00  0.00           H  
ATOM   3687  CE  LYS A 229     -27.367  13.941   1.389  1.00  0.00           C  
ATOM   3688  HE2 LYS A 229     -27.286  13.163   2.148  1.00  0.00           H  
ATOM   3689  HE3 LYS A 229     -27.036  13.534   0.433  1.00  0.00           H  
ATOM   3690  NZ  LYS A 229     -28.784  14.386   1.281  1.00  0.00           N  
ATOM   3691  HZ1 LYS A 229     -29.158  14.785   2.130  1.00  0.00           H  
ATOM   3692  HZ2 LYS A 229     -29.437  13.650   1.052  1.00  0.00           H  
ATOM   3693  HZ3 LYS A 229     -28.932  15.119   0.602  1.00  0.00           H  
ATOM   3694  N   LEU A 230     -21.846  17.997   2.701  1.00  0.00           N  
ATOM   3695  H   LEU A 230     -22.369  17.820   3.547  1.00  0.00           H  
ATOM   3696  CA  LEU A 230     -21.190  19.295   2.554  1.00  0.00           C  
ATOM   3697  HA  LEU A 230     -21.515  19.730   1.609  1.00  0.00           H  
ATOM   3698  C   LEU A 230     -19.666  19.162   2.501  1.00  0.00           C  
ATOM   3699  CB  LEU A 230     -21.635  20.200   3.713  1.00  0.00           C  
ATOM   3700  HB2 LEU A 230     -21.192  19.837   4.640  1.00  0.00           H  
ATOM   3701  HB3 LEU A 230     -22.718  20.134   3.818  1.00  0.00           H  
ATOM   3702  O   LEU A 230     -19.033  19.711   1.599  1.00  0.00           O  
ATOM   3703  CG  LEU A 230     -21.259  21.677   3.513  1.00  0.00           C  
ATOM   3704  HG  LEU A 230     -20.180  21.782   3.399  1.00  0.00           H  
ATOM   3705  CD1 LEU A 230     -21.966  22.244   2.279  1.00  0.00           C  
ATOM   3706 HD11 LEU A 230     -22.940  21.771   2.153  1.00  0.00           H  
ATOM   3707 HD12 LEU A 230     -21.359  22.071   1.390  1.00  0.00           H  
ATOM   3708 HD13 LEU A 230     -22.153  23.311   2.398  1.00  0.00           H  
ATOM   3709  CD2 LEU A 230     -21.691  22.461   4.747  1.00  0.00           C  
ATOM   3710 HD21 LEU A 230     -21.209  22.038   5.628  1.00  0.00           H  
ATOM   3711 HD22 LEU A 230     -21.408  23.509   4.644  1.00  0.00           H  
ATOM   3712 HD23 LEU A 230     -22.770  22.378   4.872  1.00  0.00           H  
ATOM   3713  N   ASP A 231     -19.086  18.394   3.426  1.00  0.00           N  
ATOM   3714  H   ASP A 231     -19.663  17.976   4.142  1.00  0.00           H  
ATOM   3715  CA  ASP A 231     -17.653  18.099   3.453  1.00  0.00           C  
ATOM   3716  HA  ASP A 231     -17.099  19.033   3.549  1.00  0.00           H  
ATOM   3717  C   ASP A 231     -17.195  17.408   2.163  1.00  0.00           C  
ATOM   3718  CB  ASP A 231     -17.330  17.217   4.664  1.00  0.00           C  
ATOM   3719  HB2 ASP A 231     -17.731  17.677   5.567  1.00  0.00           H  
ATOM   3720  HB3 ASP A 231     -17.784  16.233   4.544  1.00  0.00           H  
ATOM   3721  O   ASP A 231     -16.182  17.789   1.567  1.00  0.00           O  
ATOM   3722  CG  ASP A 231     -15.817  17.091   4.807  1.00  0.00           C  
ATOM   3723  OD1 ASP A 231     -15.239  16.058   4.406  1.00  0.00           O  
ATOM   3724  OD2 ASP A 231     -15.219  18.081   5.274  1.00  0.00           O  
ATOM   3725  N   PHE A 232     -17.986  16.448   1.665  1.00  0.00           N  
ATOM   3726  H   PHE A 232     -18.791  16.155   2.199  1.00  0.00           H  
ATOM   3727  CA  PHE A 232     -17.677  15.755   0.421  1.00  0.00           C  
ATOM   3728  HA  PHE A 232     -16.711  15.274   0.578  1.00  0.00           H  
ATOM   3729  C   PHE A 232     -17.540  16.731  -0.753  1.00  0.00           C  
ATOM   3730  CB  PHE A 232     -18.699  14.651   0.116  1.00  0.00           C  
ATOM   3731  HB2 PHE A 232     -18.829  14.036   1.006  1.00  0.00           H  
ATOM   3732  HB3 PHE A 232     -19.664  15.098  -0.124  1.00  0.00           H  
ATOM   3733  O   PHE A 232     -16.542  16.674  -1.474  1.00  0.00           O  
ATOM   3734  CG  PHE A 232     -18.263  13.754  -1.030  1.00  0.00           C  
ATOM   3735  CD1 PHE A 232     -18.424  14.172  -2.366  1.00  0.00           C  
ATOM   3736  HD1 PHE A 232     -18.903  15.114  -2.588  1.00  0.00           H  
ATOM   3737  CD2 PHE A 232     -17.653  12.514  -0.759  1.00  0.00           C  
ATOM   3738  HD2 PHE A 232     -17.546  12.179   0.262  1.00  0.00           H  
ATOM   3739  CE1 PHE A 232     -17.958  13.367  -3.420  1.00  0.00           C  
ATOM   3740  HE1 PHE A 232     -18.085  13.690  -4.443  1.00  0.00           H  
ATOM   3741  CE2 PHE A 232     -17.183  11.709  -1.813  1.00  0.00           C  
ATOM   3742  HE2 PHE A 232     -16.720  10.757  -1.601  1.00  0.00           H  
ATOM   3743  CZ  PHE A 232     -17.326  12.143  -3.143  1.00  0.00           C  
ATOM   3744  HZ  PHE A 232     -16.973  11.526  -3.957  1.00  0.00           H  
ATOM   3745  N   ASN A 233     -18.503  17.643  -0.912  1.00  0.00           N  
ATOM   3746  H   ASN A 233     -19.285  17.617  -0.274  1.00  0.00           H  
ATOM   3747  CA  ASN A 233     -18.517  18.631  -1.992  1.00  0.00           C  
ATOM   3748  HA  ASN A 233     -18.362  18.121  -2.943  1.00  0.00           H  
ATOM   3749  C   ASN A 233     -17.400  19.677  -1.854  1.00  0.00           C  
ATOM   3750  CB  ASN A 233     -19.896  19.305  -2.017  1.00  0.00           C  
ATOM   3751  HB2 ASN A 233     -20.143  19.667  -1.019  1.00  0.00           H  
ATOM   3752  HB3 ASN A 233     -19.861  20.160  -2.692  1.00  0.00           H  
ATOM   3753  O   ASN A 233     -16.790  20.060  -2.853  1.00  0.00           O  
ATOM   3754  CG  ASN A 233     -21.007  18.393  -2.503  1.00  0.00           C  
ATOM   3755  ND2 ASN A 233     -22.235  18.812  -2.320  1.00  0.00           N  
ATOM   3756 HD21 ASN A 233     -22.980  18.204  -2.629  1.00  0.00           H  
ATOM   3757 HD22 ASN A 233     -22.421  19.664  -1.812  1.00  0.00           H  
ATOM   3758  OD1 ASN A 233     -20.794  17.334  -3.075  1.00  0.00           O  
ATOM   3759  N   ILE A 234     -17.094  20.115  -0.627  1.00  0.00           N  
ATOM   3760  H   ILE A 234     -17.645  19.776   0.149  1.00  0.00           H  
ATOM   3761  CA  ILE A 234     -15.974  21.027  -0.338  1.00  0.00           C  
ATOM   3762  HA  ILE A 234     -16.115  21.947  -0.905  1.00  0.00           H  
ATOM   3763  C   ILE A 234     -14.651  20.414  -0.807  1.00  0.00           C  
ATOM   3764  CB  ILE A 234     -15.958  21.366   1.174  1.00  0.00           C  
ATOM   3765  HB  ILE A 234     -16.202  20.459   1.728  1.00  0.00           H  
ATOM   3766  O   ILE A 234     -13.876  21.053  -1.523  1.00  0.00           O  
ATOM   3767  CG1 ILE A 234     -17.066  22.404   1.465  1.00  0.00           C  
ATOM   3768 HG12 ILE A 234     -16.835  23.347   0.971  1.00  0.00           H  
ATOM   3769 HG13 ILE A 234     -18.008  22.046   1.050  1.00  0.00           H  
ATOM   3770  CG2 ILE A 234     -14.570  21.821   1.677  1.00  0.00           C  
ATOM   3771 HG21 ILE A 234     -13.882  20.975   1.666  1.00  0.00           H  
ATOM   3772 HG22 ILE A 234     -14.626  22.156   2.713  1.00  0.00           H  
ATOM   3773 HG23 ILE A 234     -14.155  22.614   1.054  1.00  0.00           H  
ATOM   3774  CD1 ILE A 234     -17.297  22.671   2.956  1.00  0.00           C  
ATOM   3775 HD11 ILE A 234     -16.450  23.198   3.396  1.00  0.00           H  
ATOM   3776 HD12 ILE A 234     -18.186  23.291   3.076  1.00  0.00           H  
ATOM   3777 HD13 ILE A 234     -17.455  21.725   3.473  1.00  0.00           H  
ATOM   3778  N   LEU A 235     -14.410  19.156  -0.441  1.00  0.00           N  
ATOM   3779  H   LEU A 235     -15.076  18.697   0.164  1.00  0.00           H  
ATOM   3780  CA  LEU A 235     -13.220  18.426  -0.859  1.00  0.00           C  
ATOM   3781  HA  LEU A 235     -12.337  19.030  -0.653  1.00  0.00           H  
ATOM   3782  C   LEU A 235     -13.213  18.159  -2.366  1.00  0.00           C  
ATOM   3783  CB  LEU A 235     -13.153  17.121  -0.068  1.00  0.00           C  
ATOM   3784  HB2 LEU A 235     -14.129  16.643  -0.152  1.00  0.00           H  
ATOM   3785  HB3 LEU A 235     -12.403  16.475  -0.525  1.00  0.00           H  
ATOM   3786  O   LEU A 235     -12.186  18.377  -2.999  1.00  0.00           O  
ATOM   3787  CG  LEU A 235     -12.828  17.275   1.423  1.00  0.00           C  
ATOM   3788  HG  LEU A 235     -13.557  17.924   1.909  1.00  0.00           H  
ATOM   3789  CD1 LEU A 235     -12.877  15.891   2.059  1.00  0.00           C  
ATOM   3790 HD11 LEU A 235     -12.305  15.188   1.453  1.00  0.00           H  
ATOM   3791 HD12 LEU A 235     -12.482  15.926   3.074  1.00  0.00           H  
ATOM   3792 HD13 LEU A 235     -13.920  15.582   2.132  1.00  0.00           H  
ATOM   3793  CD2 LEU A 235     -11.438  17.848   1.648  1.00  0.00           C  
ATOM   3794 HD21 LEU A 235     -10.680  17.204   1.202  1.00  0.00           H  
ATOM   3795 HD22 LEU A 235     -11.370  18.855   1.237  1.00  0.00           H  
ATOM   3796 HD23 LEU A 235     -11.301  17.911   2.727  1.00  0.00           H  
ATOM   3797  N   GLN A 236     -14.350  17.782  -2.960  1.00  0.00           N  
ATOM   3798  H   GLN A 236     -15.168  17.622  -2.390  1.00  0.00           H  
ATOM   3799  CA  GLN A 236     -14.464  17.597  -4.410  1.00  0.00           C  
ATOM   3800  HA  GLN A 236     -13.774  16.811  -4.714  1.00  0.00           H  
ATOM   3801  C   GLN A 236     -14.070  18.870  -5.172  1.00  0.00           C  
ATOM   3802  CB  GLN A 236     -15.892  17.150  -4.767  1.00  0.00           C  
ATOM   3803  HB2 GLN A 236     -16.607  17.865  -4.361  1.00  0.00           H  
ATOM   3804  HB3 GLN A 236     -16.081  16.176  -4.315  1.00  0.00           H  
ATOM   3805  O   GLN A 236     -13.326  18.785  -6.146  1.00  0.00           O  
ATOM   3806  CG  GLN A 236     -16.113  17.053  -6.285  1.00  0.00           C  
ATOM   3807  HG2 GLN A 236     -16.003  18.038  -6.737  1.00  0.00           H  
ATOM   3808  HG3 GLN A 236     -15.365  16.399  -6.732  1.00  0.00           H  
ATOM   3809  CD  GLN A 236     -17.513  16.563  -6.619  1.00  0.00           C  
ATOM   3810  NE2 GLN A 236     -17.702  15.281  -6.850  1.00  0.00           N  
ATOM   3811 HE21 GLN A 236     -18.635  14.963  -7.071  1.00  0.00           H  
ATOM   3812 HE22 GLN A 236     -16.915  14.649  -6.806  1.00  0.00           H  
ATOM   3813  OE1 GLN A 236     -18.445  17.344  -6.661  1.00  0.00           O  
ATOM   3814  N   ALA A 237     -14.493  20.055  -4.721  1.00  0.00           N  
ATOM   3815  H   ALA A 237     -15.138  20.078  -3.945  1.00  0.00           H  
ATOM   3816  CA  ALA A 237     -14.105  21.318  -5.350  1.00  0.00           C  
ATOM   3817  HA  ALA A 237     -14.383  21.279  -6.404  1.00  0.00           H  
ATOM   3818  C   ALA A 237     -12.585  21.572  -5.281  1.00  0.00           C  
ATOM   3819  CB  ALA A 237     -14.891  22.453  -4.684  1.00  0.00           C  
ATOM   3820  HB1 ALA A 237     -14.650  23.400  -5.168  1.00  0.00           H  
ATOM   3821  HB2 ALA A 237     -15.960  22.265  -4.782  1.00  0.00           H  
ATOM   3822  HB3 ALA A 237     -14.638  22.514  -3.625  1.00  0.00           H  
ATOM   3823  O   ALA A 237     -12.002  22.111  -6.223  1.00  0.00           O  
ATOM   3824  N   MET A 238     -11.925  21.172  -4.189  1.00  0.00           N  
ATOM   3825  H   MET A 238     -12.453  20.720  -3.456  1.00  0.00           H  
ATOM   3826  CA  MET A 238     -10.461  21.204  -4.075  1.00  0.00           C  
ATOM   3827  HA  MET A 238     -10.105  22.197  -4.352  1.00  0.00           H  
ATOM   3828  C   MET A 238      -9.812  20.199  -5.037  1.00  0.00           C  
ATOM   3829  CB  MET A 238     -10.061  20.936  -2.616  1.00  0.00           C  
ATOM   3830  HB2 MET A 238     -10.425  19.951  -2.326  1.00  0.00           H  
ATOM   3831  HB3 MET A 238     -10.544  21.671  -1.971  1.00  0.00           H  
ATOM   3832  O   MET A 238      -8.919  20.570  -5.797  1.00  0.00           O  
ATOM   3833  CG  MET A 238      -8.548  20.988  -2.368  1.00  0.00           C  
ATOM   3834  HG2 MET A 238      -8.027  20.378  -3.106  1.00  0.00           H  
ATOM   3835  HG3 MET A 238      -8.209  22.018  -2.484  1.00  0.00           H  
ATOM   3836  SD  MET A 238      -8.069  20.398  -0.719  1.00  0.00           S  
ATOM   3837  CE  MET A 238      -8.348  18.625  -0.969  1.00  0.00           C  
ATOM   3838  HE1 MET A 238      -7.817  18.305  -1.866  1.00  0.00           H  
ATOM   3839  HE2 MET A 238      -9.413  18.430  -1.096  1.00  0.00           H  
ATOM   3840  HE3 MET A 238      -7.990  18.055  -0.112  1.00  0.00           H  
ATOM   3841  N   HIS A 239     -10.300  18.958  -5.069  1.00  0.00           N  
ATOM   3842  H   HIS A 239     -11.031  18.708  -4.418  1.00  0.00           H  
ATOM   3843  CA  HIS A 239      -9.777  17.902  -5.943  1.00  0.00           C  
ATOM   3844  HA  HIS A 239      -8.703  17.815  -5.779  1.00  0.00           H  
ATOM   3845  C   HIS A 239      -9.968  18.220  -7.430  1.00  0.00           C  
ATOM   3846  CB  HIS A 239     -10.432  16.560  -5.584  1.00  0.00           C  
ATOM   3847  HB2 HIS A 239     -11.498  16.614  -5.804  1.00  0.00           H  
ATOM   3848  HB3 HIS A 239      -9.998  15.787  -6.218  1.00  0.00           H  
ATOM   3849  O   HIS A 239      -9.104  17.928  -8.246  1.00  0.00           O  
ATOM   3850  CG  HIS A 239     -10.264  16.125  -4.148  1.00  0.00           C  
ATOM   3851  CD2 HIS A 239      -9.167  16.338  -3.361  1.00  0.00           C  
ATOM   3852  HD2 HIS A 239      -8.254  16.827  -3.664  1.00  0.00           H  
ATOM   3853  ND1 HIS A 239     -11.218  15.413  -3.412  1.00  0.00           N  
ATOM   3854  CE1 HIS A 239     -10.680  15.235  -2.200  1.00  0.00           C  
ATOM   3855  HE1 HIS A 239     -11.159  14.708  -1.387  1.00  0.00           H  
ATOM   3856  NE2 HIS A 239      -9.455  15.775  -2.137  1.00  0.00           N  
ATOM   3857  HE2 HIS A 239      -8.853  15.725  -1.327  1.00  0.00           H  
ATOM   3858  N   GLN A 240     -11.050  18.903  -7.806  1.00  0.00           N  
ATOM   3859  H   GLN A 240     -11.776  19.049  -7.119  1.00  0.00           H  
ATOM   3860  CA  GLN A 240     -11.259  19.408  -9.167  1.00  0.00           C  
ATOM   3861  HA  GLN A 240     -11.188  18.581  -9.873  1.00  0.00           H  
ATOM   3862  C   GLN A 240     -10.219  20.457  -9.578  1.00  0.00           C  
ATOM   3863  CB  GLN A 240     -12.653  20.038  -9.259  1.00  0.00           C  
ATOM   3864  HB2 GLN A 240     -12.702  20.671 -10.145  1.00  0.00           H  
ATOM   3865  HB3 GLN A 240     -12.830  20.658  -8.379  1.00  0.00           H  
ATOM   3866  O   GLN A 240      -9.846  20.530 -10.752  1.00  0.00           O  
ATOM   3867  CG  GLN A 240     -13.752  18.988  -9.398  1.00  0.00           C  
ATOM   3868  HG2 GLN A 240     -13.615  18.506 -10.366  1.00  0.00           H  
ATOM   3869  HG3 GLN A 240     -13.662  18.228  -8.622  1.00  0.00           H  
ATOM   3870  CD  GLN A 240     -15.157  19.581  -9.343  1.00  0.00           C  
ATOM   3871  NE2 GLN A 240     -16.149  18.816  -9.733  1.00  0.00           N  
ATOM   3872 HE21 GLN A 240     -17.096  19.142  -9.604  1.00  0.00           H  
ATOM   3873 HE22 GLN A 240     -15.937  17.876 -10.037  1.00  0.00           H  
ATOM   3874  OE1 GLN A 240     -15.382  20.727  -8.979  1.00  0.00           O  
ATOM   3875  N   LYS A 241      -9.760  21.300  -8.643  1.00  0.00           N  
ATOM   3876  H   LYS A 241     -10.086  21.181  -7.695  1.00  0.00           H  
ATOM   3877  CA  LYS A 241      -8.693  22.278  -8.913  1.00  0.00           C  
ATOM   3878  HA  LYS A 241      -8.907  22.802  -9.845  1.00  0.00           H  
ATOM   3879  C   LYS A 241      -7.360  21.576  -9.116  1.00  0.00           C  
ATOM   3880  CB  LYS A 241      -8.575  23.305  -7.782  1.00  0.00           C  
ATOM   3881  HB2 LYS A 241      -8.479  22.794  -6.824  1.00  0.00           H  
ATOM   3882  HB3 LYS A 241      -7.673  23.897  -7.938  1.00  0.00           H  
ATOM   3883  O   LYS A 241      -6.676  21.868 -10.091  1.00  0.00           O  
ATOM   3884  CG  LYS A 241      -9.775  24.251  -7.749  1.00  0.00           C  
ATOM   3885  HG2 LYS A 241     -10.699  23.677  -7.685  1.00  0.00           H  
ATOM   3886  HG3 LYS A 241      -9.794  24.841  -8.666  1.00  0.00           H  
ATOM   3887  CD  LYS A 241      -9.669  25.182  -6.542  1.00  0.00           C  
ATOM   3888  HD2 LYS A 241      -9.584  24.585  -5.634  1.00  0.00           H  
ATOM   3889  HD3 LYS A 241      -8.790  25.819  -6.648  1.00  0.00           H  
ATOM   3890  CE  LYS A 241     -10.941  26.022  -6.489  1.00  0.00           C  
ATOM   3891  HE2 LYS A 241     -11.783  25.336  -6.392  1.00  0.00           H  
ATOM   3892  HE3 LYS A 241     -11.061  26.551  -7.434  1.00  0.00           H  
ATOM   3893  NZ  LYS A 241     -10.929  26.971  -5.356  1.00  0.00           N  
ATOM   3894  HZ1 LYS A 241     -10.144  27.602  -5.433  1.00  0.00           H  
ATOM   3895  HZ2 LYS A 241     -11.792  27.497  -5.368  1.00  0.00           H  
ATOM   3896  HZ3 LYS A 241     -10.867  26.456  -4.490  1.00  0.00           H  
ATOM   3897  N   GLU A 242      -7.048  20.624  -8.246  1.00  0.00           N  
ATOM   3898  H   GLU A 242      -7.666  20.473  -7.462  1.00  0.00           H  
ATOM   3899  CA  GLU A 242      -5.852  19.784  -8.338  1.00  0.00           C  
ATOM   3900  HA  GLU A 242      -4.959  20.408  -8.329  1.00  0.00           H  
ATOM   3901  C   GLU A 242      -5.834  18.962  -9.643  1.00  0.00           C  
ATOM   3902  CB  GLU A 242      -5.827  18.860  -7.114  1.00  0.00           C  
ATOM   3903  HB2 GLU A 242      -6.811  18.396  -7.047  1.00  0.00           H  
ATOM   3904  HB3 GLU A 242      -5.083  18.080  -7.276  1.00  0.00           H  
ATOM   3905  O   GLU A 242      -4.850  18.992 -10.377  1.00  0.00           O  
ATOM   3906  CG  GLU A 242      -5.534  19.546  -5.767  1.00  0.00           C  
ATOM   3907  HG2 GLU A 242      -4.527  19.964  -5.794  1.00  0.00           H  
ATOM   3908  HG3 GLU A 242      -6.234  20.369  -5.625  1.00  0.00           H  
ATOM   3909  CD  GLU A 242      -5.650  18.577  -4.572  1.00  0.00           C  
ATOM   3910  OE1 GLU A 242      -5.491  18.994  -3.401  1.00  0.00           O  
ATOM   3911  OE2 GLU A 242      -5.920  17.369  -4.757  1.00  0.00           O  
ATOM   3912  N   ALA A 243      -6.947  18.318 -10.018  1.00  0.00           N  
ATOM   3913  H   ALA A 243      -7.704  18.241  -9.353  1.00  0.00           H  
ATOM   3914  CA  ALA A 243      -7.086  17.615 -11.298  1.00  0.00           C  
ATOM   3915  HA  ALA A 243      -6.343  16.818 -11.341  1.00  0.00           H  
ATOM   3916  C   ALA A 243      -6.858  18.551 -12.497  1.00  0.00           C  
ATOM   3917  CB  ALA A 243      -8.487  16.990 -11.373  1.00  0.00           C  
ATOM   3918  HB1 ALA A 243      -8.644  16.323 -10.525  1.00  0.00           H  
ATOM   3919  HB2 ALA A 243      -8.583  16.415 -12.294  1.00  0.00           H  
ATOM   3920  HB3 ALA A 243      -9.249  17.769 -11.355  1.00  0.00           H  
ATOM   3921  O   ALA A 243      -6.229  18.172 -13.489  1.00  0.00           O  
ATOM   3922  N   SER A 244      -7.335  19.796 -12.407  1.00  0.00           N  
ATOM   3923  H   SER A 244      -7.856  20.043 -11.578  1.00  0.00           H  
ATOM   3924  CA  SER A 244      -7.115  20.812 -13.438  1.00  0.00           C  
ATOM   3925  HA  SER A 244      -7.331  20.351 -14.402  1.00  0.00           H  
ATOM   3926  C   SER A 244      -5.665  21.271 -13.527  1.00  0.00           C  
ATOM   3927  CB  SER A 244      -8.054  22.000 -13.203  1.00  0.00           C  
ATOM   3928  HB2 SER A 244      -9.084  21.643 -13.200  1.00  0.00           H  
ATOM   3929  HB3 SER A 244      -7.840  22.451 -12.234  1.00  0.00           H  
ATOM   3930  O   SER A 244      -5.153  21.472 -14.630  1.00  0.00           O  
ATOM   3931  OG  SER A 244      -7.904  22.981 -14.217  1.00  0.00           O  
ATOM   3932  HG  SER A 244      -8.117  22.527 -15.036  1.00  0.00           H  
ATOM   3933  N   GLU A 245      -4.990  21.415 -12.390  1.00  0.00           N  
ATOM   3934  H   GLU A 245      -5.465  21.231 -11.518  1.00  0.00           H  
ATOM   3935  CA  GLU A 245      -3.557  21.682 -12.323  1.00  0.00           C  
ATOM   3936  HA  GLU A 245      -3.332  22.586 -12.890  1.00  0.00           H  
ATOM   3937  C   GLU A 245      -2.749  20.548 -12.958  1.00  0.00           C  
ATOM   3938  CB  GLU A 245      -3.168  21.927 -10.864  1.00  0.00           C  
ATOM   3939  HB2 GLU A 245      -3.330  21.022 -10.277  1.00  0.00           H  
ATOM   3940  HB3 GLU A 245      -3.806  22.720 -10.474  1.00  0.00           H  
ATOM   3941  O   GLU A 245      -1.955  20.815 -13.858  1.00  0.00           O  
ATOM   3942  CG  GLU A 245      -1.703  22.350 -10.734  1.00  0.00           C  
ATOM   3943  HG2 GLU A 245      -1.553  23.266 -11.306  1.00  0.00           H  
ATOM   3944  HG3 GLU A 245      -1.065  21.575 -11.161  1.00  0.00           H  
ATOM   3945  CD  GLU A 245      -1.302  22.588  -9.275  1.00  0.00           C  
ATOM   3946  OE1 GLU A 245      -0.089  22.466  -9.005  1.00  0.00           O  
ATOM   3947  OE2 GLU A 245      -2.199  22.939  -8.474  1.00  0.00           O  
ATOM   3948  N   MET A 246      -3.031  19.295 -12.591  1.00  0.00           N  
ATOM   3949  H   MET A 246      -3.670  19.157 -11.821  1.00  0.00           H  
ATOM   3950  CA  MET A 246      -2.373  18.117 -13.161  1.00  0.00           C  
ATOM   3951  HA  MET A 246      -1.297  18.212 -13.013  1.00  0.00           H  
ATOM   3952  C   MET A 246      -2.597  17.997 -14.669  1.00  0.00           C  
ATOM   3953  CB  MET A 246      -2.872  16.845 -12.458  1.00  0.00           C  
ATOM   3954  HB2 MET A 246      -2.594  15.973 -13.050  1.00  0.00           H  
ATOM   3955  HB3 MET A 246      -3.960  16.864 -12.385  1.00  0.00           H  
ATOM   3956  O   MET A 246      -1.647  17.796 -15.424  1.00  0.00           O  
ATOM   3957  CG  MET A 246      -2.281  16.683 -11.055  1.00  0.00           C  
ATOM   3958  HG2 MET A 246      -2.655  17.488 -10.423  1.00  0.00           H  
ATOM   3959  HG3 MET A 246      -2.641  15.741 -10.641  1.00  0.00           H  
ATOM   3960  SD  MET A 246      -0.465  16.682 -10.961  1.00  0.00           S  
ATOM   3961  CE  MET A 246      -0.048  15.325 -12.093  1.00  0.00           C  
ATOM   3962  HE1 MET A 246      -0.290  15.607 -13.118  1.00  0.00           H  
ATOM   3963  HE2 MET A 246      -0.606  14.426 -11.829  1.00  0.00           H  
ATOM   3964  HE3 MET A 246       1.020  15.114 -12.030  1.00  0.00           H  
ATOM   3965  N   THR A 247      -3.834  18.190 -15.134  1.00  0.00           N  
ATOM   3966  H   THR A 247      -4.577  18.317 -14.461  1.00  0.00           H  
ATOM   3967  CA  THR A 247      -4.156  18.137 -16.570  1.00  0.00           C  
ATOM   3968  HA  THR A 247      -3.809  17.184 -16.969  1.00  0.00           H  
ATOM   3969  C   THR A 247      -3.439  19.255 -17.338  1.00  0.00           C  
ATOM   3970  CB  THR A 247      -5.674  18.230 -16.808  1.00  0.00           C  
ATOM   3971  HB  THR A 247      -6.021  19.236 -16.570  1.00  0.00           H  
ATOM   3972  O   THR A 247      -2.978  19.048 -18.461  1.00  0.00           O  
ATOM   3973  CG2 THR A 247      -6.055  17.882 -18.247  1.00  0.00           C  
ATOM   3974 HG21 THR A 247      -5.828  16.834 -18.440  1.00  0.00           H  
ATOM   3975 HG22 THR A 247      -5.500  18.488 -18.964  1.00  0.00           H  
ATOM   3976 HG23 THR A 247      -7.124  18.042 -18.387  1.00  0.00           H  
ATOM   3977  OG1 THR A 247      -6.384  17.300 -16.029  1.00  0.00           O  
ATOM   3978  HG1 THR A 247      -6.303  17.538 -15.103  1.00  0.00           H  
ATOM   3979  N   ARG A 248      -3.308  20.450 -16.741  1.00  0.00           N  
ATOM   3980  H   ARG A 248      -3.678  20.556 -15.808  1.00  0.00           H  
ATOM   3981  CA  ARG A 248      -2.570  21.575 -17.333  1.00  0.00           C  
ATOM   3982  HA  ARG A 248      -2.891  21.697 -18.368  1.00  0.00           H  
ATOM   3983  C   ARG A 248      -1.072  21.297 -17.390  1.00  0.00           C  
ATOM   3984  CB  ARG A 248      -2.882  22.854 -16.551  1.00  0.00           C  
ATOM   3985  HB2 ARG A 248      -3.967  22.952 -16.513  1.00  0.00           H  
ATOM   3986  HB3 ARG A 248      -2.505  22.766 -15.532  1.00  0.00           H  
ATOM   3987  O   ARG A 248      -0.495  21.444 -18.460  1.00  0.00           O  
ATOM   3988  CG  ARG A 248      -2.284  24.110 -17.206  1.00  0.00           C  
ATOM   3989  HG2 ARG A 248      -2.680  24.193 -18.218  1.00  0.00           H  
ATOM   3990  HG3 ARG A 248      -1.200  24.014 -17.263  1.00  0.00           H  
ATOM   3991  CD  ARG A 248      -2.615  25.394 -16.432  1.00  0.00           C  
ATOM   3992  HD2 ARG A 248      -2.220  26.243 -16.990  1.00  0.00           H  
ATOM   3993  HD3 ARG A 248      -2.093  25.366 -15.476  1.00  0.00           H  
ATOM   3994  NE  ARG A 248      -4.077  25.562 -16.239  1.00  0.00           N  
ATOM   3995  HE  ARG A 248      -4.624  25.795 -17.055  1.00  0.00           H  
ATOM   3996  NH1 ARG A 248      -4.193  24.980 -14.012  1.00  0.00           N  
ATOM   3997 HH11 ARG A 248      -3.185  25.008 -13.941  1.00  0.00           H  
ATOM   3998 HH12 ARG A 248      -4.733  24.639 -13.230  1.00  0.00           H  
ATOM   3999  NH2 ARG A 248      -6.065  25.118 -15.211  1.00  0.00           N  
ATOM   4000 HH21 ARG A 248      -6.541  25.080 -16.101  1.00  0.00           H  
ATOM   4001 HH22 ARG A 248      -6.536  24.633 -14.461  1.00  0.00           H  
ATOM   4002  CZ  ARG A 248      -4.766  25.235 -15.155  1.00  0.00           C  
ATOM   4003  N   TRP A 249      -0.484  20.847 -16.282  1.00  0.00           N  
ATOM   4004  H   TRP A 249      -1.047  20.745 -15.449  1.00  0.00           H  
ATOM   4005  CA  TRP A 249       0.917  20.436 -16.204  1.00  0.00           C  
ATOM   4006  HA  TRP A 249       1.559  21.297 -16.389  1.00  0.00           H  
ATOM   4007  C   TRP A 249       1.235  19.399 -17.287  1.00  0.00           C  
ATOM   4008  CB  TRP A 249       1.201  19.906 -14.790  1.00  0.00           C  
ATOM   4009  HB2 TRP A 249       1.127  20.733 -14.084  1.00  0.00           H  
ATOM   4010  HB3 TRP A 249       0.432  19.183 -14.519  1.00  0.00           H  
ATOM   4011  O   TRP A 249       2.121  19.623 -18.106  1.00  0.00           O  
ATOM   4012  CG  TRP A 249       2.530  19.240 -14.611  1.00  0.00           C  
ATOM   4013  CD1 TRP A 249       3.708  19.866 -14.385  1.00  0.00           C  
ATOM   4014  HD1 TRP A 249       3.832  20.935 -14.298  1.00  0.00           H  
ATOM   4015  CD2 TRP A 249       2.837  17.812 -14.656  1.00  0.00           C  
ATOM   4016  CE2 TRP A 249       4.245  17.650 -14.494  1.00  0.00           C  
ATOM   4017  CE3 TRP A 249       2.070  16.636 -14.813  1.00  0.00           C  
ATOM   4018  HE3 TRP A 249       0.998  16.713 -14.917  1.00  0.00           H  
ATOM   4019  NE1 TRP A 249       4.718  18.927 -14.290  1.00  0.00           N  
ATOM   4020  HE1 TRP A 249       5.689  19.159 -14.136  1.00  0.00           H  
ATOM   4021  CH2 TRP A 249       4.077  15.245 -14.680  1.00  0.00           C  
ATOM   4022  HH2 TRP A 249       4.535  14.267 -14.678  1.00  0.00           H  
ATOM   4023  CZ2 TRP A 249       4.868  16.396 -14.531  1.00  0.00           C  
ATOM   4024  HZ2 TRP A 249       5.940  16.313 -14.424  1.00  0.00           H  
ATOM   4025  CZ3 TRP A 249       2.682  15.367 -14.802  1.00  0.00           C  
ATOM   4026  HZ3 TRP A 249       2.076  14.476 -14.884  1.00  0.00           H  
ATOM   4027  N   TRP A 250       0.440  18.333 -17.390  1.00  0.00           N  
ATOM   4028  H   TRP A 250      -0.275  18.199 -16.689  1.00  0.00           H  
ATOM   4029  CA  TRP A 250       0.621  17.284 -18.398  1.00  0.00           C  
ATOM   4030  HA  TRP A 250       1.598  16.822 -18.258  1.00  0.00           H  
ATOM   4031  C   TRP A 250       0.560  17.809 -19.837  1.00  0.00           C  
ATOM   4032  CB  TRP A 250      -0.457  16.231 -18.165  1.00  0.00           C  
ATOM   4033  HB2 TRP A 250      -0.381  15.927 -17.121  1.00  0.00           H  
ATOM   4034  HB3 TRP A 250      -1.444  16.667 -18.323  1.00  0.00           H  
ATOM   4035  O   TRP A 250       1.390  17.464 -20.681  1.00  0.00           O  
ATOM   4036  CG  TRP A 250      -0.324  14.993 -18.985  1.00  0.00           C  
ATOM   4037  CD1 TRP A 250      -1.113  14.610 -20.013  1.00  0.00           C  
ATOM   4038  HD1 TRP A 250      -1.968  15.157 -20.383  1.00  0.00           H  
ATOM   4039  CD2 TRP A 250       0.633  13.915 -18.793  1.00  0.00           C  
ATOM   4040  CE2 TRP A 250       0.352  12.884 -19.735  1.00  0.00           C  
ATOM   4041  CE3 TRP A 250       1.706  13.711 -17.902  1.00  0.00           C  
ATOM   4042  HE3 TRP A 250       1.960  14.486 -17.194  1.00  0.00           H  
ATOM   4043  NE1 TRP A 250      -0.735  13.353 -20.442  1.00  0.00           N  
ATOM   4044  HE1 TRP A 250      -1.331  12.780 -21.022  1.00  0.00           H  
ATOM   4045  CH2 TRP A 250       2.134  11.509 -18.858  1.00  0.00           C  
ATOM   4046  HH2 TRP A 250       2.683  10.579 -18.849  1.00  0.00           H  
ATOM   4047  CZ2 TRP A 250       1.075  11.686 -19.763  1.00  0.00           C  
ATOM   4048  HZ2 TRP A 250       0.804  10.898 -20.450  1.00  0.00           H  
ATOM   4049  CZ3 TRP A 250       2.469  12.532 -17.955  1.00  0.00           C  
ATOM   4050  HZ3 TRP A 250       3.323  12.409 -17.305  1.00  0.00           H  
ATOM   4051  N   ARG A 251      -0.392  18.705 -20.118  1.00  0.00           N  
ATOM   4052  H   ARG A 251      -1.045  18.942 -19.385  1.00  0.00           H  
ATOM   4053  CA  ARG A 251      -0.529  19.343 -21.431  1.00  0.00           C  
ATOM   4054  HA  ARG A 251      -0.547  18.567 -22.196  1.00  0.00           H  
ATOM   4055  C   ARG A 251       0.656  20.254 -21.761  1.00  0.00           C  
ATOM   4056  CB  ARG A 251      -1.852  20.110 -21.451  1.00  0.00           C  
ATOM   4057  HB2 ARG A 251      -2.665  19.433 -21.186  1.00  0.00           H  
ATOM   4058  HB3 ARG A 251      -1.801  20.882 -20.684  1.00  0.00           H  
ATOM   4059  O   ARG A 251       1.104  20.258 -22.903  1.00  0.00           O  
ATOM   4060  CG  ARG A 251      -2.161  20.723 -22.828  1.00  0.00           C  
ATOM   4061  HG2 ARG A 251      -1.267  21.146 -23.285  1.00  0.00           H  
ATOM   4062  HG3 ARG A 251      -2.549  19.946 -23.486  1.00  0.00           H  
ATOM   4063  CD  ARG A 251      -3.188  21.844 -22.694  1.00  0.00           C  
ATOM   4064  HD2 ARG A 251      -3.450  22.197 -23.692  1.00  0.00           H  
ATOM   4065  HD3 ARG A 251      -4.079  21.447 -22.209  1.00  0.00           H  
ATOM   4066  NE  ARG A 251      -2.619  22.954 -21.909  1.00  0.00           N  
ATOM   4067  HE  ARG A 251      -1.638  22.899 -21.676  1.00  0.00           H  
ATOM   4068  NH1 ARG A 251      -4.529  24.166 -21.582  1.00  0.00           N  
ATOM   4069 HH11 ARG A 251      -4.992  24.973 -21.189  1.00  0.00           H  
ATOM   4070 HH12 ARG A 251      -5.028  23.453 -22.094  1.00  0.00           H  
ATOM   4071  NH2 ARG A 251      -2.546  24.847 -20.728  1.00  0.00           N  
ATOM   4072 HH21 ARG A 251      -2.926  25.705 -20.355  1.00  0.00           H  
ATOM   4073 HH22 ARG A 251      -1.570  24.637 -20.576  1.00  0.00           H  
ATOM   4074  CZ  ARG A 251      -3.245  23.987 -21.407  1.00  0.00           C  
ATOM   4075  N   ASP A 252       1.158  21.023 -20.799  1.00  0.00           N  
ATOM   4076  H   ASP A 252       0.744  20.975 -19.879  1.00  0.00           H  
ATOM   4077  CA  ASP A 252       2.220  22.011 -21.028  1.00  0.00           C  
ATOM   4078  HA  ASP A 252       1.938  22.628 -21.881  1.00  0.00           H  
ATOM   4079  C   ASP A 252       3.565  21.345 -21.402  1.00  0.00           C  
ATOM   4080  CB  ASP A 252       2.333  22.939 -19.803  1.00  0.00           C  
ATOM   4081  HB2 ASP A 252       3.209  23.574 -19.939  1.00  0.00           H  
ATOM   4082  HB3 ASP A 252       2.501  22.332 -18.914  1.00  0.00           H  
ATOM   4083  O   ASP A 252       4.371  21.929 -22.131  1.00  0.00           O  
ATOM   4084  CG  ASP A 252       1.116  23.866 -19.565  1.00  0.00           C  
ATOM   4085  OD1 ASP A 252       0.197  23.982 -20.429  1.00  0.00           O  
ATOM   4086  OD2 ASP A 252       1.094  24.519 -18.499  1.00  0.00           O  
ATOM   4087  N   PHE A 253       3.782  20.087 -21.001  1.00  0.00           N  
ATOM   4088  H   PHE A 253       3.115  19.671 -20.367  1.00  0.00           H  
ATOM   4089  CA  PHE A 253       4.921  19.273 -21.446  1.00  0.00           C  
ATOM   4090  HA  PHE A 253       5.807  19.907 -21.459  1.00  0.00           H  
ATOM   4091  C   PHE A 253       4.773  18.711 -22.875  1.00  0.00           C  
ATOM   4092  CB  PHE A 253       5.160  18.160 -20.419  1.00  0.00           C  
ATOM   4093  HB2 PHE A 253       5.629  17.305 -20.905  1.00  0.00           H  
ATOM   4094  HB3 PHE A 253       4.196  17.825 -20.038  1.00  0.00           H  
ATOM   4095  O   PHE A 253       5.786  18.357 -23.495  1.00  0.00           O  
ATOM   4096  CG  PHE A 253       6.038  18.592 -19.259  1.00  0.00           C  
ATOM   4097  CD1 PHE A 253       7.438  18.464 -19.328  1.00  0.00           C  
ATOM   4098  HD1 PHE A 253       7.898  17.984 -20.180  1.00  0.00           H  
ATOM   4099  CD2 PHE A 253       5.462  19.173 -18.119  1.00  0.00           C  
ATOM   4100  HD2 PHE A 253       4.389  19.275 -18.048  1.00  0.00           H  
ATOM   4101  CE1 PHE A 253       8.247  18.929 -18.275  1.00  0.00           C  
ATOM   4102  HE1 PHE A 253       9.319  18.803 -18.319  1.00  0.00           H  
ATOM   4103  CE2 PHE A 253       6.267  19.653 -17.076  1.00  0.00           C  
ATOM   4104  HE2 PHE A 253       5.813  20.152 -16.233  1.00  0.00           H  
ATOM   4105  CZ  PHE A 253       7.662  19.520 -17.144  1.00  0.00           C  
ATOM   4106  HZ  PHE A 253       8.283  19.875 -16.335  1.00  0.00           H  
ATOM   4107  N   ASP A 254       3.555  18.683 -23.428  1.00  0.00           N  
ATOM   4108  H   ASP A 254       2.796  19.086 -22.898  1.00  0.00           H  
ATOM   4109  CA  ASP A 254       3.217  18.138 -24.754  1.00  0.00           C  
ATOM   4110  HA  ASP A 254       2.128  18.120 -24.804  1.00  0.00           H  
ATOM   4111  C   ASP A 254       3.672  16.672 -24.924  1.00  0.00           C  
ATOM   4112  CB  ASP A 254       3.693  19.108 -25.856  1.00  0.00           C  
ATOM   4113  HB2 ASP A 254       4.774  19.028 -25.963  1.00  0.00           H  
ATOM   4114  HB3 ASP A 254       3.468  20.127 -25.540  1.00  0.00           H  
ATOM   4115  O   ASP A 254       4.275  16.290 -25.935  1.00  0.00           O  
ATOM   4116  CG  ASP A 254       3.036  18.902 -27.229  1.00  0.00           C  
ATOM   4117  OD1 ASP A 254       2.013  18.188 -27.321  1.00  0.00           O  
ATOM   4118  OD2 ASP A 254       3.564  19.491 -28.207  1.00  0.00           O  
ATOM   4119  N   PHE A 255       3.431  15.850 -23.889  1.00  0.00           N  
ATOM   4120  H   PHE A 255       2.984  16.233 -23.068  1.00  0.00           H  
ATOM   4121  CA  PHE A 255       3.885  14.456 -23.836  1.00  0.00           C  
ATOM   4122  HA  PHE A 255       4.975  14.446 -23.878  1.00  0.00           H  
ATOM   4123  C   PHE A 255       3.397  13.645 -25.035  1.00  0.00           C  
ATOM   4124  CB  PHE A 255       3.453  13.777 -22.526  1.00  0.00           C  
ATOM   4125  HB2 PHE A 255       3.620  12.704 -22.624  1.00  0.00           H  
ATOM   4126  HB3 PHE A 255       2.384  13.924 -22.373  1.00  0.00           H  
ATOM   4127  O   PHE A 255       4.209  12.993 -25.673  1.00  0.00           O  
ATOM   4128  CG  PHE A 255       4.219  14.232 -21.302  1.00  0.00           C  
ATOM   4129  CD1 PHE A 255       5.573  13.885 -21.149  1.00  0.00           C  
ATOM   4130  HD1 PHE A 255       6.046  13.246 -21.881  1.00  0.00           H  
ATOM   4131  CD2 PHE A 255       3.576  14.962 -20.290  1.00  0.00           C  
ATOM   4132  HD2 PHE A 255       2.525  15.196 -20.375  1.00  0.00           H  
ATOM   4133  CE1 PHE A 255       6.302  14.321 -20.029  1.00  0.00           C  
ATOM   4134  HE1 PHE A 255       7.340  14.046 -19.911  1.00  0.00           H  
ATOM   4135  CE2 PHE A 255       4.288  15.356 -19.144  1.00  0.00           C  
ATOM   4136  HE2 PHE A 255       3.789  15.898 -18.355  1.00  0.00           H  
ATOM   4137  CZ  PHE A 255       5.653  15.059 -19.025  1.00  0.00           C  
ATOM   4138  HZ  PHE A 255       6.182  15.385 -18.142  1.00  0.00           H  
ATOM   4139  N   LEU A 256       2.123  13.749 -25.419  1.00  0.00           N  
ATOM   4140  H   LEU A 256       1.503  14.307 -24.850  1.00  0.00           H  
ATOM   4141  CA  LEU A 256       1.545  12.938 -26.503  1.00  0.00           C  
ATOM   4142  HA  LEU A 256       1.705  11.882 -26.284  1.00  0.00           H  
ATOM   4143  C   LEU A 256       2.186  13.186 -27.865  1.00  0.00           C  
ATOM   4144  CB  LEU A 256       0.042  13.227 -26.620  1.00  0.00           C  
ATOM   4145  HB2 LEU A 256      -0.375  12.579 -27.391  1.00  0.00           H  
ATOM   4146  HB3 LEU A 256      -0.090  14.261 -26.938  1.00  0.00           H  
ATOM   4147  O   LEU A 256       2.288  12.277 -28.686  1.00  0.00           O  
ATOM   4148  CG  LEU A 256      -0.741  13.010 -25.324  1.00  0.00           C  
ATOM   4149  HG  LEU A 256      -0.360  13.691 -24.563  1.00  0.00           H  
ATOM   4150  CD1 LEU A 256      -2.205  13.360 -25.573  1.00  0.00           C  
ATOM   4151 HD11 LEU A 256      -2.675  12.606 -26.205  1.00  0.00           H  
ATOM   4152 HD12 LEU A 256      -2.287  14.342 -26.039  1.00  0.00           H  
ATOM   4153 HD13 LEU A 256      -2.723  13.399 -24.615  1.00  0.00           H  
ATOM   4154  CD2 LEU A 256      -0.608  11.581 -24.816  1.00  0.00           C  
ATOM   4155 HD21 LEU A 256       0.435  11.279 -24.715  1.00  0.00           H  
ATOM   4156 HD22 LEU A 256      -1.027  11.554 -23.810  1.00  0.00           H  
ATOM   4157 HD23 LEU A 256      -1.126  10.882 -25.473  1.00  0.00           H  
ATOM   4158  N   LYS A 257       2.631  14.416 -28.123  1.00  0.00           N  
ATOM   4159  H   LYS A 257       2.526  15.131 -27.416  1.00  0.00           H  
ATOM   4160  CA  LYS A 257       3.319  14.737 -29.371  1.00  0.00           C  
ATOM   4161  HA  LYS A 257       2.791  14.266 -30.200  1.00  0.00           H  
ATOM   4162  C   LYS A 257       4.745  14.196 -29.380  1.00  0.00           C  
ATOM   4163  CB  LYS A 257       3.297  16.250 -29.544  1.00  0.00           C  
ATOM   4164  HB2 LYS A 257       2.273  16.605 -29.429  1.00  0.00           H  
ATOM   4165  HB3 LYS A 257       3.912  16.700 -28.764  1.00  0.00           H  
ATOM   4166  O   LYS A 257       5.239  13.787 -30.429  1.00  0.00           O  
ATOM   4167  CG  LYS A 257       3.813  16.674 -30.922  1.00  0.00           C  
ATOM   4168  HG2 LYS A 257       3.127  16.329 -31.695  1.00  0.00           H  
ATOM   4169  HG3 LYS A 257       4.809  16.273 -31.107  1.00  0.00           H  
ATOM   4170  CD  LYS A 257       3.891  18.192 -30.925  1.00  0.00           C  
ATOM   4171  HD2 LYS A 257       4.623  18.490 -30.175  1.00  0.00           H  
ATOM   4172  HD3 LYS A 257       2.917  18.598 -30.653  1.00  0.00           H  
ATOM   4173  CE  LYS A 257       4.327  18.746 -32.271  1.00  0.00           C  
ATOM   4174  HE2 LYS A 257       3.618  18.421 -33.033  1.00  0.00           H  
ATOM   4175  HE3 LYS A 257       5.313  18.349 -32.513  1.00  0.00           H  
ATOM   4176  NZ  LYS A 257       4.354  20.220 -32.163  1.00  0.00           N  
ATOM   4177  HZ1 LYS A 257       4.659  20.655 -33.022  1.00  0.00           H  
ATOM   4178  HZ2 LYS A 257       3.433  20.547 -31.907  1.00  0.00           H  
ATOM   4179  HZ3 LYS A 257       4.960  20.480 -31.398  1.00  0.00           H  
ATOM   4180  N   LYS A 258       5.423  14.237 -28.232  1.00  0.00           N  
ATOM   4181  H   LYS A 258       4.932  14.577 -27.417  1.00  0.00           H  
ATOM   4182  CA  LYS A 258       6.826  13.817 -28.091  1.00  0.00           C  
ATOM   4183  HA  LYS A 258       7.366  14.027 -29.014  1.00  0.00           H  
ATOM   4184  C   LYS A 258       6.974  12.311 -27.862  1.00  0.00           C  
ATOM   4185  CB  LYS A 258       7.466  14.607 -26.946  1.00  0.00           C  
ATOM   4186  HB2 LYS A 258       6.861  14.475 -26.049  1.00  0.00           H  
ATOM   4187  HB3 LYS A 258       8.460  14.207 -26.748  1.00  0.00           H  
ATOM   4188  O   LYS A 258       7.997  11.749 -28.237  1.00  0.00           O  
ATOM   4189  CG  LYS A 258       7.591  16.103 -27.277  1.00  0.00           C  
ATOM   4190  HG2 LYS A 258       6.626  16.505 -27.584  1.00  0.00           H  
ATOM   4191  HG3 LYS A 258       8.313  16.245 -28.081  1.00  0.00           H  
ATOM   4192  CD  LYS A 258       8.052  16.839 -26.023  1.00  0.00           C  
ATOM   4193  HD2 LYS A 258       9.023  16.460 -25.705  1.00  0.00           H  
ATOM   4194  HD3 LYS A 258       7.320  16.635 -25.241  1.00  0.00           H  
ATOM   4195  CE  LYS A 258       8.125  18.348 -26.239  1.00  0.00           C  
ATOM   4196  HE2 LYS A 258       9.006  18.587 -26.835  1.00  0.00           H  
ATOM   4197  HE3 LYS A 258       7.231  18.659 -26.780  1.00  0.00           H  
ATOM   4198  NZ  LYS A 258       8.159  19.017 -24.921  1.00  0.00           N  
ATOM   4199  HZ1 LYS A 258       8.904  18.654 -24.345  1.00  0.00           H  
ATOM   4200  HZ2 LYS A 258       8.196  20.024 -24.994  1.00  0.00           H  
ATOM   4201  HZ3 LYS A 258       7.305  18.791 -24.432  1.00  0.00           H  
ATOM   4202  N   LEU A 259       5.966  11.687 -27.263  1.00  0.00           N  
ATOM   4203  H   LEU A 259       5.188  12.262 -26.973  1.00  0.00           H  
ATOM   4204  CA  LEU A 259       5.913  10.304 -26.797  1.00  0.00           C  
ATOM   4205  HA  LEU A 259       6.688   9.712 -27.284  1.00  0.00           H  
ATOM   4206  C   LEU A 259       4.539   9.699 -27.161  1.00  0.00           C  
ATOM   4207  CB  LEU A 259       6.147  10.271 -25.268  1.00  0.00           C  
ATOM   4208  HB2 LEU A 259       6.186   9.227 -24.956  1.00  0.00           H  
ATOM   4209  HB3 LEU A 259       5.286  10.727 -24.780  1.00  0.00           H  
ATOM   4210  O   LEU A 259       3.714   9.472 -26.286  1.00  0.00           O  
ATOM   4211  CG  LEU A 259       7.399  10.973 -24.724  1.00  0.00           C  
ATOM   4212  HG  LEU A 259       7.396  12.022 -25.020  1.00  0.00           H  
ATOM   4213  CD1 LEU A 259       7.402  10.912 -23.200  1.00  0.00           C  
ATOM   4214 HD11 LEU A 259       6.456  11.292 -22.814  1.00  0.00           H  
ATOM   4215 HD12 LEU A 259       8.225  11.502 -22.797  1.00  0.00           H  
ATOM   4216 HD13 LEU A 259       7.507   9.878 -22.871  1.00  0.00           H  
ATOM   4217  CD2 LEU A 259       8.681  10.316 -25.218  1.00  0.00           C  
ATOM   4218 HD21 LEU A 259       8.695  10.321 -26.308  1.00  0.00           H  
ATOM   4219 HD22 LEU A 259       8.712   9.286 -24.864  1.00  0.00           H  
ATOM   4220 HD23 LEU A 259       9.547  10.854 -24.832  1.00  0.00           H  
ATOM   4221  N   PRO A 260       4.237   9.451 -28.447  1.00  0.00           N  
ATOM   4222  CA  PRO A 260       2.903   9.007 -28.873  1.00  0.00           C  
ATOM   4223  HA  PRO A 260       2.145   9.663 -28.445  1.00  0.00           H  
ATOM   4224  C   PRO A 260       2.544   7.566 -28.465  1.00  0.00           C  
ATOM   4225  CB  PRO A 260       2.910   9.174 -30.395  1.00  0.00           C  
ATOM   4226  HB2 PRO A 260       2.602  10.189 -30.648  1.00  0.00           H  
ATOM   4227  HB3 PRO A 260       2.270   8.450 -30.900  1.00  0.00           H  
ATOM   4228  O   PRO A 260       1.416   7.140 -28.694  1.00  0.00           O  
ATOM   4229  CG  PRO A 260       4.382   8.983 -30.762  1.00  0.00           C  
ATOM   4230  HG2 PRO A 260       4.620   7.919 -30.786  1.00  0.00           H  
ATOM   4231  HG3 PRO A 260       4.628   9.455 -31.713  1.00  0.00           H  
ATOM   4232  CD  PRO A 260       5.107   9.647 -29.595  1.00  0.00           C  
ATOM   4233  HD2 PRO A 260       6.084   9.186 -29.444  1.00  0.00           H  
ATOM   4234  HD3 PRO A 260       5.215  10.714 -29.791  1.00  0.00           H  
ATOM   4235  N   TYR A 261       3.494   6.806 -27.914  1.00  0.00           N  
ATOM   4236  H   TYR A 261       4.380   7.235 -27.690  1.00  0.00           H  
ATOM   4237  CA  TYR A 261       3.337   5.396 -27.540  1.00  0.00           C  
ATOM   4238  HA  TYR A 261       2.600   4.929 -28.194  1.00  0.00           H  
ATOM   4239  C   TYR A 261       2.841   5.180 -26.102  1.00  0.00           C  
ATOM   4240  CB  TYR A 261       4.682   4.690 -27.757  1.00  0.00           C  
ATOM   4241  HB2 TYR A 261       4.582   3.638 -27.489  1.00  0.00           H  
ATOM   4242  HB3 TYR A 261       4.930   4.725 -28.817  1.00  0.00           H  
ATOM   4243  O   TYR A 261       2.558   4.047 -25.730  1.00  0.00           O  
ATOM   4244  CG  TYR A 261       5.826   5.292 -26.960  1.00  0.00           C  
ATOM   4245  CD1 TYR A 261       6.659   6.261 -27.554  1.00  0.00           C  
ATOM   4246  HD1 TYR A 261       6.491   6.557 -28.579  1.00  0.00           H  
ATOM   4247  CD2 TYR A 261       6.059   4.875 -25.635  1.00  0.00           C  
ATOM   4248  HD2 TYR A 261       5.429   4.129 -25.174  1.00  0.00           H  
ATOM   4249  CE1 TYR A 261       7.757   6.775 -26.844  1.00  0.00           C  
ATOM   4250  HE1 TYR A 261       8.432   7.474 -27.315  1.00  0.00           H  
ATOM   4251  CE2 TYR A 261       7.148   5.399 -24.916  1.00  0.00           C  
ATOM   4252  HE2 TYR A 261       7.348   5.068 -23.907  1.00  0.00           H  
ATOM   4253  OH  TYR A 261       9.121   6.756 -24.892  1.00  0.00           O  
ATOM   4254  HH  TYR A 261       9.716   7.208 -25.495  1.00  0.00           H  
ATOM   4255  CZ  TYR A 261       8.011   6.323 -25.531  1.00  0.00           C  
ATOM   4256  N   ILE A 262       2.758   6.240 -25.296  1.00  0.00           N  
ATOM   4257  H   ILE A 262       2.963   7.155 -25.672  1.00  0.00           H  
ATOM   4258  CA  ILE A 262       2.435   6.152 -23.866  1.00  0.00           C  
ATOM   4259  HA  ILE A 262       2.888   5.242 -23.473  1.00  0.00           H  
ATOM   4260  C   ILE A 262       0.926   6.044 -23.618  1.00  0.00           C  
ATOM   4261  CB  ILE A 262       3.042   7.340 -23.082  1.00  0.00           C  
ATOM   4262  HB  ILE A 262       2.892   7.152 -22.019  1.00  0.00           H  
ATOM   4263  O   ILE A 262       0.100   6.508 -24.413  1.00  0.00           O  
ATOM   4264  CG1 ILE A 262       2.285   8.648 -23.433  1.00  0.00           C  
ATOM   4265 HG12 ILE A 262       2.280   8.795 -24.513  1.00  0.00           H  
ATOM   4266 HG13 ILE A 262       1.244   8.543 -23.129  1.00  0.00           H  
ATOM   4267  CG2 ILE A 262       4.564   7.391 -23.325  1.00  0.00           C  
ATOM   4268 HG21 ILE A 262       5.029   8.157 -22.705  1.00  0.00           H  
ATOM   4269 HG22 ILE A 262       5.000   6.430 -23.051  1.00  0.00           H  
ATOM   4270 HG23 ILE A 262       4.781   7.591 -24.374  1.00  0.00           H  
ATOM   4271  CD1 ILE A 262       2.775   9.926 -22.760  1.00  0.00           C  
ATOM   4272 HD11 ILE A 262       2.596   9.848 -21.688  1.00  0.00           H  
ATOM   4273 HD12 ILE A 262       3.831  10.096 -22.971  1.00  0.00           H  
ATOM   4274 HD13 ILE A 262       2.202  10.771 -23.142  1.00  0.00           H  
ATOM   4275  N   ARG A 263       0.557   5.531 -22.447  1.00  0.00           N  
ATOM   4276  H   ARG A 263       1.290   5.159 -21.859  1.00  0.00           H  
ATOM   4277  CA  ARG A 263      -0.785   5.626 -21.872  1.00  0.00           C  
ATOM   4278  HA  ARG A 263      -1.517   5.343 -22.628  1.00  0.00           H  
ATOM   4279  C   ARG A 263      -1.069   7.068 -21.440  1.00  0.00           C  
ATOM   4280  CB  ARG A 263      -0.879   4.645 -20.686  1.00  0.00           C  
ATOM   4281  HB2 ARG A 263       0.002   4.759 -20.054  1.00  0.00           H  
ATOM   4282  HB3 ARG A 263      -1.755   4.880 -20.081  1.00  0.00           H  
ATOM   4283  O   ARG A 263      -0.537   7.565 -20.452  1.00  0.00           O  
ATOM   4284  CG  ARG A 263      -1.004   3.187 -21.149  1.00  0.00           C  
ATOM   4285  HG2 ARG A 263      -0.193   2.968 -21.843  1.00  0.00           H  
ATOM   4286  HG3 ARG A 263      -1.956   3.064 -21.666  1.00  0.00           H  
ATOM   4287  CD  ARG A 263      -0.934   2.179 -19.995  1.00  0.00           C  
ATOM   4288  HD2 ARG A 263      -1.270   1.206 -20.353  1.00  0.00           H  
ATOM   4289  HD3 ARG A 263      -1.582   2.497 -19.178  1.00  0.00           H  
ATOM   4290  NE  ARG A 263       0.444   2.048 -19.519  1.00  0.00           N  
ATOM   4291  HE  ARG A 263       1.173   2.512 -20.043  1.00  0.00           H  
ATOM   4292  NH1 ARG A 263       0.246   0.403 -17.892  1.00  0.00           N  
ATOM   4293 HH11 ARG A 263      -0.712   0.182 -18.126  1.00  0.00           H  
ATOM   4294 HH12 ARG A 263       0.761  -0.187 -17.254  1.00  0.00           H  
ATOM   4295  NH2 ARG A 263       2.199   1.383 -18.347  1.00  0.00           N  
ATOM   4296 HH21 ARG A 263       2.748   1.824 -19.071  1.00  0.00           H  
ATOM   4297 HH22 ARG A 263       2.728   0.752 -17.762  1.00  0.00           H  
ATOM   4298  CZ  ARG A 263       0.937   1.271 -18.577  1.00  0.00           C  
ATOM   4299  N   ASP A 264      -1.974   7.746 -22.146  1.00  0.00           N  
ATOM   4300  H   ASP A 264      -2.277   7.353 -23.026  1.00  0.00           H  
ATOM   4301  CA  ASP A 264      -2.482   9.058 -21.720  1.00  0.00           C  
ATOM   4302  HA  ASP A 264      -1.653   9.623 -21.295  1.00  0.00           H  
ATOM   4303  C   ASP A 264      -3.562   8.903 -20.640  1.00  0.00           C  
ATOM   4304  CB  ASP A 264      -3.016   9.856 -22.916  1.00  0.00           C  
ATOM   4305  HB2 ASP A 264      -3.916   9.380 -23.303  1.00  0.00           H  
ATOM   4306  HB3 ASP A 264      -2.280   9.818 -23.719  1.00  0.00           H  
ATOM   4307  O   ASP A 264      -4.736   8.677 -20.957  1.00  0.00           O  
ATOM   4308  CG  ASP A 264      -3.320  11.316 -22.527  1.00  0.00           C  
ATOM   4309  OD1 ASP A 264      -2.802  11.796 -21.495  1.00  0.00           O  
ATOM   4310  OD2 ASP A 264      -4.107  11.971 -23.243  1.00  0.00           O  
ATOM   4311  N   ARG A 265      -3.149   8.943 -19.367  1.00  0.00           N  
ATOM   4312  H   ARG A 265      -2.153   9.017 -19.222  1.00  0.00           H  
ATOM   4313  CA  ARG A 265      -3.990   8.619 -18.197  1.00  0.00           C  
ATOM   4314  HA  ARG A 265      -5.042   8.666 -18.477  1.00  0.00           H  
ATOM   4315  C   ARG A 265      -3.869   9.623 -17.052  1.00  0.00           C  
ATOM   4316  CB  ARG A 265      -3.675   7.190 -17.708  1.00  0.00           C  
ATOM   4317  HB2 ARG A 265      -2.621   7.134 -17.436  1.00  0.00           H  
ATOM   4318  HB3 ARG A 265      -4.260   6.964 -16.816  1.00  0.00           H  
ATOM   4319  O   ARG A 265      -4.085   9.269 -15.901  1.00  0.00           O  
ATOM   4320  CG  ARG A 265      -3.970   6.095 -18.733  1.00  0.00           C  
ATOM   4321  HG2 ARG A 265      -3.411   6.291 -19.648  1.00  0.00           H  
ATOM   4322  HG3 ARG A 265      -3.632   5.143 -18.322  1.00  0.00           H  
ATOM   4323  CD  ARG A 265      -5.458   5.985 -19.065  1.00  0.00           C  
ATOM   4324  HD2 ARG A 265      -5.839   6.927 -19.460  1.00  0.00           H  
ATOM   4325  HD3 ARG A 265      -5.996   5.771 -18.141  1.00  0.00           H  
ATOM   4326  NE  ARG A 265      -5.670   4.897 -20.029  1.00  0.00           N  
ATOM   4327  HE  ARG A 265      -5.779   3.974 -19.634  1.00  0.00           H  
ATOM   4328  NH1 ARG A 265      -5.425   6.114 -21.978  1.00  0.00           N  
ATOM   4329 HH11 ARG A 265      -5.276   6.966 -21.456  1.00  0.00           H  
ATOM   4330 HH12 ARG A 265      -5.397   6.098 -22.988  1.00  0.00           H  
ATOM   4331  NH2 ARG A 265      -5.735   3.932 -22.077  1.00  0.00           N  
ATOM   4332 HH21 ARG A 265      -5.958   3.049 -21.641  1.00  0.00           H  
ATOM   4333 HH22 ARG A 265      -5.761   4.057 -23.079  1.00  0.00           H  
ATOM   4334  CZ  ARG A 265      -5.615   4.992 -21.341  1.00  0.00           C  
ATOM   4335  N   VAL A 266      -3.511  10.880 -17.330  1.00  0.00           N  
ATOM   4336  H   VAL A 266      -3.309  11.110 -18.293  1.00  0.00           H  
ATOM   4337  CA  VAL A 266      -3.252  11.885 -16.274  1.00  0.00           C  
ATOM   4338  HA  VAL A 266      -2.384  11.551 -15.706  1.00  0.00           H  
ATOM   4339  C   VAL A 266      -4.403  12.025 -15.266  1.00  0.00           C  
ATOM   4340  CB  VAL A 266      -2.893  13.252 -16.890  1.00  0.00           C  
ATOM   4341  HB  VAL A 266      -2.039  13.100 -17.551  1.00  0.00           H  
ATOM   4342  O   VAL A 266      -4.163  12.187 -14.071  1.00  0.00           O  
ATOM   4343  CG1 VAL A 266      -4.023  13.879 -17.724  1.00  0.00           C  
ATOM   4344 HG11 VAL A 266      -4.363  13.178 -18.486  1.00  0.00           H  
ATOM   4345 HG12 VAL A 266      -4.856  14.171 -17.084  1.00  0.00           H  
ATOM   4346 HG13 VAL A 266      -3.642  14.769 -18.226  1.00  0.00           H  
ATOM   4347  CG2 VAL A 266      -2.475  14.259 -15.811  1.00  0.00           C  
ATOM   4348 HG21 VAL A 266      -1.595  13.888 -15.285  1.00  0.00           H  
ATOM   4349 HG22 VAL A 266      -2.242  15.220 -16.270  1.00  0.00           H  
ATOM   4350 HG23 VAL A 266      -3.280  14.423 -15.094  1.00  0.00           H  
ATOM   4351  N   VAL A 267      -5.655  11.931 -15.728  1.00  0.00           N  
ATOM   4352  H   VAL A 267      -5.785  11.692 -16.700  1.00  0.00           H  
ATOM   4353  CA  VAL A 267      -6.840  12.032 -14.864  1.00  0.00           C  
ATOM   4354  HA  VAL A 267      -6.736  12.898 -14.210  1.00  0.00           H  
ATOM   4355  C   VAL A 267      -6.958  10.802 -13.973  1.00  0.00           C  
ATOM   4356  CB  VAL A 267      -8.117  12.201 -15.703  1.00  0.00           C  
ATOM   4357  HB  VAL A 267      -8.186  11.368 -16.402  1.00  0.00           H  
ATOM   4358  O   VAL A 267      -7.174  10.939 -12.773  1.00  0.00           O  
ATOM   4359  CG1 VAL A 267      -9.388  12.216 -14.845  1.00  0.00           C  
ATOM   4360 HG11 VAL A 267      -9.368  13.052 -14.146  1.00  0.00           H  
ATOM   4361 HG12 VAL A 267     -10.258  12.300 -15.497  1.00  0.00           H  
ATOM   4362 HG13 VAL A 267      -9.491  11.283 -14.291  1.00  0.00           H  
ATOM   4363  CG2 VAL A 267      -8.072  13.505 -16.510  1.00  0.00           C  
ATOM   4364 HG21 VAL A 267      -8.961  13.564 -17.138  1.00  0.00           H  
ATOM   4365 HG22 VAL A 267      -8.028  14.363 -15.840  1.00  0.00           H  
ATOM   4366 HG23 VAL A 267      -7.201  13.515 -17.167  1.00  0.00           H  
ATOM   4367  N   GLU A 268      -6.800   9.608 -14.542  1.00  0.00           N  
ATOM   4368  H   GLU A 268      -6.643   9.544 -15.537  1.00  0.00           H  
ATOM   4369  CA  GLU A 268      -6.874   8.353 -13.800  1.00  0.00           C  
ATOM   4370  HA  GLU A 268      -7.780   8.357 -13.195  1.00  0.00           H  
ATOM   4371  C   GLU A 268      -5.711   8.184 -12.826  1.00  0.00           C  
ATOM   4372  CB  GLU A 268      -6.966   7.169 -14.767  1.00  0.00           C  
ATOM   4373  HB2 GLU A 268      -6.978   6.252 -14.177  1.00  0.00           H  
ATOM   4374  HB3 GLU A 268      -6.100   7.133 -15.429  1.00  0.00           H  
ATOM   4375  O   GLU A 268      -5.927   7.696 -11.725  1.00  0.00           O  
ATOM   4376  CG  GLU A 268      -8.274   7.241 -15.569  1.00  0.00           C  
ATOM   4377  HG2 GLU A 268      -9.030   7.771 -14.989  1.00  0.00           H  
ATOM   4378  HG3 GLU A 268      -8.658   6.226 -15.670  1.00  0.00           H  
ATOM   4379  CD  GLU A 268      -8.156   7.912 -16.950  1.00  0.00           C  
ATOM   4380  OE1 GLU A 268      -9.053   7.652 -17.789  1.00  0.00           O  
ATOM   4381  OE2 GLU A 268      -7.233   8.727 -17.182  1.00  0.00           O  
ATOM   4382  N   LEU A 269      -4.519   8.662 -13.180  1.00  0.00           N  
ATOM   4383  H   LEU A 269      -4.420   9.016 -14.121  1.00  0.00           H  
ATOM   4384  CA  LEU A 269      -3.345   8.691 -12.311  1.00  0.00           C  
ATOM   4385  HA  LEU A 269      -3.183   7.698 -11.892  1.00  0.00           H  
ATOM   4386  C   LEU A 269      -3.539   9.636 -11.122  1.00  0.00           C  
ATOM   4387  CB  LEU A 269      -2.130   9.105 -13.156  1.00  0.00           C  
ATOM   4388  HB2 LEU A 269      -2.390   9.991 -13.736  1.00  0.00           H  
ATOM   4389  HB3 LEU A 269      -1.311   9.383 -12.493  1.00  0.00           H  
ATOM   4390  O   LEU A 269      -3.320   9.239  -9.980  1.00  0.00           O  
ATOM   4391  CG  LEU A 269      -1.653   7.995 -14.108  1.00  0.00           C  
ATOM   4392  HG  LEU A 269      -2.499   7.610 -14.677  1.00  0.00           H  
ATOM   4393  CD1 LEU A 269      -0.635   8.556 -15.089  1.00  0.00           C  
ATOM   4394 HD11 LEU A 269      -1.082   9.352 -15.686  1.00  0.00           H  
ATOM   4395 HD12 LEU A 269       0.203   8.950 -14.514  1.00  0.00           H  
ATOM   4396 HD13 LEU A 269      -0.279   7.765 -15.749  1.00  0.00           H  
ATOM   4397  CD2 LEU A 269      -0.989   6.855 -13.343  1.00  0.00           C  
ATOM   4398 HD21 LEU A 269      -0.167   7.249 -12.746  1.00  0.00           H  
ATOM   4399 HD22 LEU A 269      -0.573   6.123 -14.035  1.00  0.00           H  
ATOM   4400 HD23 LEU A 269      -1.702   6.344 -12.695  1.00  0.00           H  
ATOM   4401  N   TYR A 270      -4.027  10.859 -11.357  1.00  0.00           N  
ATOM   4402  H   TYR A 270      -4.176  11.152 -12.313  1.00  0.00           H  
ATOM   4403  CA  TYR A 270      -4.389  11.766 -10.264  1.00  0.00           C  
ATOM   4404  HA  TYR A 270      -3.519  11.911  -9.623  1.00  0.00           H  
ATOM   4405  C   TYR A 270      -5.497  11.169  -9.382  1.00  0.00           C  
ATOM   4406  CB  TYR A 270      -4.810  13.130 -10.830  1.00  0.00           C  
ATOM   4407  HB2 TYR A 270      -3.936  13.621 -11.258  1.00  0.00           H  
ATOM   4408  HB3 TYR A 270      -5.532  12.979 -11.632  1.00  0.00           H  
ATOM   4409  O   TYR A 270      -5.404  11.190  -8.154  1.00  0.00           O  
ATOM   4410  CG  TYR A 270      -5.425  14.028  -9.772  1.00  0.00           C  
ATOM   4411  CD1 TYR A 270      -6.826  14.124  -9.667  1.00  0.00           C  
ATOM   4412  HD1 TYR A 270      -7.457  13.624 -10.388  1.00  0.00           H  
ATOM   4413  CD2 TYR A 270      -4.605  14.665  -8.820  1.00  0.00           C  
ATOM   4414  HD2 TYR A 270      -3.531  14.566  -8.884  1.00  0.00           H  
ATOM   4415  CE1 TYR A 270      -7.399  14.822  -8.590  1.00  0.00           C  
ATOM   4416  HE1 TYR A 270      -8.472  14.889  -8.484  1.00  0.00           H  
ATOM   4417  CE2 TYR A 270      -5.178  15.363  -7.740  1.00  0.00           C  
ATOM   4418  HE2 TYR A 270      -4.550  15.810  -6.983  1.00  0.00           H  
ATOM   4419  OH  TYR A 270      -7.175  15.999  -6.543  1.00  0.00           O  
ATOM   4420  HH  TYR A 270      -6.565  16.433  -5.942  1.00  0.00           H  
ATOM   4421  CZ  TYR A 270      -6.581  15.419  -7.615  1.00  0.00           C  
ATOM   4422  N   PHE A 271      -6.537  10.598  -9.998  1.00  0.00           N  
ATOM   4423  H   PHE A 271      -6.562  10.606 -11.008  1.00  0.00           H  
ATOM   4424  CA  PHE A 271      -7.624   9.934  -9.283  1.00  0.00           C  
ATOM   4425  HA  PHE A 271      -8.089  10.650  -8.605  1.00  0.00           H  
ATOM   4426  C   PHE A 271      -7.114   8.766  -8.432  1.00  0.00           C  
ATOM   4427  CB  PHE A 271      -8.679   9.465 -10.290  1.00  0.00           C  
ATOM   4428  HB2 PHE A 271      -9.151  10.337 -10.745  1.00  0.00           H  
ATOM   4429  HB3 PHE A 271      -8.187   8.905 -11.085  1.00  0.00           H  
ATOM   4430  O   PHE A 271      -7.532   8.628  -7.284  1.00  0.00           O  
ATOM   4431  CG  PHE A 271      -9.742   8.580  -9.679  1.00  0.00           C  
ATOM   4432  CD1 PHE A 271      -9.558   7.185  -9.665  1.00  0.00           C  
ATOM   4433  HD1 PHE A 271      -8.660   6.757 -10.083  1.00  0.00           H  
ATOM   4434  CD2 PHE A 271     -10.887   9.145  -9.091  1.00  0.00           C  
ATOM   4435  HD2 PHE A 271     -11.030  10.215  -9.097  1.00  0.00           H  
ATOM   4436  CE1 PHE A 271     -10.515   6.356  -9.062  1.00  0.00           C  
ATOM   4437  HE1 PHE A 271     -10.357   5.288  -9.021  1.00  0.00           H  
ATOM   4438  CE2 PHE A 271     -11.850   8.307  -8.504  1.00  0.00           C  
ATOM   4439  HE2 PHE A 271     -12.750   8.721  -8.072  1.00  0.00           H  
ATOM   4440  CZ  PHE A 271     -11.660   6.919  -8.486  1.00  0.00           C  
ATOM   4441  HZ  PHE A 271     -12.388   6.277  -8.011  1.00  0.00           H  
ATOM   4442  N   TRP A 272      -6.194   7.958  -8.961  1.00  0.00           N  
ATOM   4443  H   TRP A 272      -5.911   8.109  -9.919  1.00  0.00           H  
ATOM   4444  CA  TRP A 272      -5.588   6.834  -8.256  1.00  0.00           C  
ATOM   4445  HA  TRP A 272      -6.373   6.137  -7.963  1.00  0.00           H  
ATOM   4446  C   TRP A 272      -4.885   7.309  -6.984  1.00  0.00           C  
ATOM   4447  CB  TRP A 272      -4.636   6.103  -9.211  1.00  0.00           C  
ATOM   4448  HB2 TRP A 272      -3.810   6.763  -9.478  1.00  0.00           H  
ATOM   4449  HB3 TRP A 272      -5.183   5.873 -10.125  1.00  0.00           H  
ATOM   4450  O   TRP A 272      -5.201   6.829  -5.894  1.00  0.00           O  
ATOM   4451  CG  TRP A 272      -4.054   4.810  -8.739  1.00  0.00           C  
ATOM   4452  CD1 TRP A 272      -4.219   4.232  -7.529  1.00  0.00           C  
ATOM   4453  HD1 TRP A 272      -4.788   4.638  -6.706  1.00  0.00           H  
ATOM   4454  CD2 TRP A 272      -3.202   3.896  -9.493  1.00  0.00           C  
ATOM   4455  CE2 TRP A 272      -2.889   2.778  -8.664  1.00  0.00           C  
ATOM   4456  CE3 TRP A 272      -2.679   3.897 -10.803  1.00  0.00           C  
ATOM   4457  HE3 TRP A 272      -2.880   4.733 -11.456  1.00  0.00           H  
ATOM   4458  NE1 TRP A 272      -3.512   3.053  -7.472  1.00  0.00           N  
ATOM   4459  HE1 TRP A 272      -3.394   2.524  -6.620  1.00  0.00           H  
ATOM   4460  CH2 TRP A 272      -1.636   1.722 -10.434  1.00  0.00           C  
ATOM   4461  HH2 TRP A 272      -1.031   0.910 -10.808  1.00  0.00           H  
ATOM   4462  CZ2 TRP A 272      -2.120   1.699  -9.116  1.00  0.00           C  
ATOM   4463  HZ2 TRP A 272      -1.893   0.870  -8.462  1.00  0.00           H  
ATOM   4464  CZ3 TRP A 272      -1.909   2.817 -11.271  1.00  0.00           C  
ATOM   4465  HZ3 TRP A 272      -1.513   2.830 -12.276  1.00  0.00           H  
ATOM   4466  N   ILE A 273      -4.029   8.328  -7.084  1.00  0.00           N  
ATOM   4467  H   ILE A 273      -3.806   8.683  -8.003  1.00  0.00           H  
ATOM   4468  CA  ILE A 273      -3.357   8.903  -5.913  1.00  0.00           C  
ATOM   4469  HA  ILE A 273      -2.862   8.096  -5.372  1.00  0.00           H  
ATOM   4470  C   ILE A 273      -4.362   9.520  -4.928  1.00  0.00           C  
ATOM   4471  CB  ILE A 273      -2.286   9.914  -6.371  1.00  0.00           C  
ATOM   4472  HB  ILE A 273      -2.765  10.691  -6.966  1.00  0.00           H  
ATOM   4473  O   ILE A 273      -4.226   9.363  -3.711  1.00  0.00           O  
ATOM   4474  CG1 ILE A 273      -1.183   9.257  -7.231  1.00  0.00           C  
ATOM   4475 HG12 ILE A 273      -0.394   9.987  -7.413  1.00  0.00           H  
ATOM   4476 HG13 ILE A 273      -1.605   8.991  -8.200  1.00  0.00           H  
ATOM   4477  CG2 ILE A 273      -1.623  10.580  -5.161  1.00  0.00           C  
ATOM   4478 HG21 ILE A 273      -0.862  11.284  -5.498  1.00  0.00           H  
ATOM   4479 HG22 ILE A 273      -1.180   9.811  -4.528  1.00  0.00           H  
ATOM   4480 HG23 ILE A 273      -2.361  11.108  -4.557  1.00  0.00           H  
ATOM   4481  CD1 ILE A 273      -0.542   7.989  -6.647  1.00  0.00           C  
ATOM   4482 HD11 ILE A 273       0.357   7.748  -7.215  1.00  0.00           H  
ATOM   4483 HD12 ILE A 273      -1.233   7.149  -6.719  1.00  0.00           H  
ATOM   4484 HD13 ILE A 273      -0.258   8.126  -5.604  1.00  0.00           H  
ATOM   4485  N   LEU A 274      -5.409  10.180  -5.427  1.00  0.00           N  
ATOM   4486  H   LEU A 274      -5.459  10.302  -6.429  1.00  0.00           H  
ATOM   4487  CA  LEU A 274      -6.461  10.757  -4.594  1.00  0.00           C  
ATOM   4488  HA  LEU A 274      -5.990  11.452  -3.899  1.00  0.00           H  
ATOM   4489  C   LEU A 274      -7.186   9.703  -3.744  1.00  0.00           C  
ATOM   4490  CB  LEU A 274      -7.437  11.533  -5.498  1.00  0.00           C  
ATOM   4491  HB2 LEU A 274      -6.922  12.398  -5.915  1.00  0.00           H  
ATOM   4492  HB3 LEU A 274      -7.734  10.896  -6.331  1.00  0.00           H  
ATOM   4493  O   LEU A 274      -7.389   9.918  -2.545  1.00  0.00           O  
ATOM   4494  CG  LEU A 274      -8.721  11.991  -4.789  1.00  0.00           C  
ATOM   4495  HG  LEU A 274      -9.254  11.132  -4.382  1.00  0.00           H  
ATOM   4496  CD1 LEU A 274      -8.410  12.964  -3.658  1.00  0.00           C  
ATOM   4497 HD11 LEU A 274      -7.689  12.523  -2.970  1.00  0.00           H  
ATOM   4498 HD12 LEU A 274      -8.001  13.887  -4.067  1.00  0.00           H  
ATOM   4499 HD13 LEU A 274      -9.335  13.170  -3.118  1.00  0.00           H  
ATOM   4500  CD2 LEU A 274      -9.649  12.682  -5.778  1.00  0.00           C  
ATOM   4501 HD21 LEU A 274      -9.128  13.532  -6.218  1.00  0.00           H  
ATOM   4502 HD22 LEU A 274     -10.545  13.035  -5.266  1.00  0.00           H  
ATOM   4503 HD23 LEU A 274      -9.932  11.983  -6.565  1.00  0.00           H  
ATOM   4504  N   VAL A 275      -7.601   8.587  -4.348  1.00  0.00           N  
ATOM   4505  H   VAL A 275      -7.411   8.471  -5.334  1.00  0.00           H  
ATOM   4506  CA  VAL A 275      -8.327   7.529  -3.627  1.00  0.00           C  
ATOM   4507  HA  VAL A 275      -8.964   8.011  -2.887  1.00  0.00           H  
ATOM   4508  C   VAL A 275      -7.397   6.613  -2.828  1.00  0.00           C  
ATOM   4509  CB  VAL A 275      -9.264   6.717  -4.545  1.00  0.00           C  
ATOM   4510  HB  VAL A 275      -9.849   6.056  -3.905  1.00  0.00           H  
ATOM   4511  O   VAL A 275      -7.864   5.992  -1.875  1.00  0.00           O  
ATOM   4512  CG1 VAL A 275     -10.268   7.627  -5.265  1.00  0.00           C  
ATOM   4513 HG11 VAL A 275     -10.741   8.306  -4.556  1.00  0.00           H  
ATOM   4514 HG12 VAL A 275      -9.764   8.211  -6.035  1.00  0.00           H  
ATOM   4515 HG13 VAL A 275     -11.034   7.014  -5.741  1.00  0.00           H  
ATOM   4516  CG2 VAL A 275      -8.539   5.839  -5.571  1.00  0.00           C  
ATOM   4517 HG21 VAL A 275      -7.911   5.105  -5.064  1.00  0.00           H  
ATOM   4518 HG22 VAL A 275      -7.910   6.447  -6.221  1.00  0.00           H  
ATOM   4519 HG23 VAL A 275      -9.266   5.306  -6.184  1.00  0.00           H  
ATOM   4520  N   GLY A 276      -6.115   6.541  -3.202  1.00  0.00           N  
ATOM   4521  H   GLY A 276      -5.843   7.043  -4.035  1.00  0.00           H  
ATOM   4522  CA  GLY A 276      -5.140   5.586  -2.680  1.00  0.00           C  
ATOM   4523  HA2 GLY A 276      -4.552   5.221  -3.522  1.00  0.00           H  
ATOM   4524  HA3 GLY A 276      -5.660   4.740  -2.230  1.00  0.00           H  
ATOM   4525  C   GLY A 276      -4.142   6.103  -1.650  1.00  0.00           C  
ATOM   4526  O   GLY A 276      -3.543   5.290  -0.972  1.00  0.00           O  
ATOM   4527  N   VAL A 277      -3.928   7.409  -1.490  1.00  0.00           N  
ATOM   4528  H   VAL A 277      -4.331   8.051  -2.157  1.00  0.00           H  
ATOM   4529  CA  VAL A 277      -2.968   7.900  -0.478  1.00  0.00           C  
ATOM   4530  HA  VAL A 277      -2.500   7.063   0.040  1.00  0.00           H  
ATOM   4531  C   VAL A 277      -3.661   8.656   0.620  1.00  0.00           C  
ATOM   4532  CB  VAL A 277      -1.828   8.697  -1.126  1.00  0.00           C  
ATOM   4533  HB  VAL A 277      -2.231   9.463  -1.789  1.00  0.00           H  
ATOM   4534  O   VAL A 277      -3.513   8.317   1.788  1.00  0.00           O  
ATOM   4535  CG1 VAL A 277      -0.911   9.388  -0.108  1.00  0.00           C  
ATOM   4536 HG11 VAL A 277      -0.083   9.874  -0.624  1.00  0.00           H  
ATOM   4537 HG12 VAL A 277      -0.511   8.657   0.595  1.00  0.00           H  
ATOM   4538 HG13 VAL A 277      -1.458  10.151   0.447  1.00  0.00           H  
ATOM   4539  CG2 VAL A 277      -1.008   7.701  -1.939  1.00  0.00           C  
ATOM   4540 HG21 VAL A 277      -0.952   6.751  -1.407  1.00  0.00           H  
ATOM   4541 HG22 VAL A 277      -1.454   7.545  -2.921  1.00  0.00           H  
ATOM   4542 HG23 VAL A 277       0.020   8.049  -2.035  1.00  0.00           H  
ATOM   4543  N   SER A 278      -4.423   9.684   0.254  1.00  0.00           N  
ATOM   4544  H   SER A 278      -4.480   9.895  -0.732  1.00  0.00           H  
ATOM   4545  CA  SER A 278      -5.272  10.420   1.181  1.00  0.00           C  
ATOM   4546  HA  SER A 278      -5.960   9.731   1.671  1.00  0.00           H  
ATOM   4547  C   SER A 278      -6.054  11.498   0.447  1.00  0.00           C  
ATOM   4548  CB  SER A 278      -4.431  11.127   2.242  1.00  0.00           C  
ATOM   4549  HB2 SER A 278      -3.514  11.523   1.805  1.00  0.00           H  
ATOM   4550  HB3 SER A 278      -5.034  11.946   2.635  1.00  0.00           H  
ATOM   4551  O   SER A 278      -5.476  12.365  -0.204  1.00  0.00           O  
ATOM   4552  OG  SER A 278      -4.137  10.279   3.323  1.00  0.00           O  
ATOM   4553  HG  SER A 278      -3.779   9.464   2.965  1.00  0.00           H  
ATOM   4554  N   TYR A 279      -7.369  11.524   0.647  1.00  0.00           N  
ATOM   4555  H   TYR A 279      -7.786  10.754   1.150  1.00  0.00           H  
ATOM   4556  CA  TYR A 279      -8.260  12.555   0.104  1.00  0.00           C  
ATOM   4557  HA  TYR A 279      -7.909  12.828  -0.891  1.00  0.00           H  
ATOM   4558  C   TYR A 279      -8.282  13.849   0.936  1.00  0.00           C  
ATOM   4559  CB  TYR A 279      -9.663  11.950  -0.031  1.00  0.00           C  
ATOM   4560  HB2 TYR A 279      -9.605  11.073  -0.677  1.00  0.00           H  
ATOM   4561  HB3 TYR A 279     -10.312  12.670  -0.529  1.00  0.00           H  
ATOM   4562  O   TYR A 279      -8.854  14.854   0.513  1.00  0.00           O  
ATOM   4563  CG  TYR A 279     -10.289  11.555   1.295  1.00  0.00           C  
ATOM   4564  CD1 TYR A 279     -10.132  10.249   1.797  1.00  0.00           C  
ATOM   4565  HD1 TYR A 279      -9.587   9.509   1.230  1.00  0.00           H  
ATOM   4566  CD2 TYR A 279     -11.008  12.508   2.042  1.00  0.00           C  
ATOM   4567  HD2 TYR A 279     -11.092  13.519   1.672  1.00  0.00           H  
ATOM   4568  CE1 TYR A 279     -10.682   9.905   3.047  1.00  0.00           C  
ATOM   4569  HE1 TYR A 279     -10.544   8.908   3.440  1.00  0.00           H  
ATOM   4570  CE2 TYR A 279     -11.577  12.163   3.283  1.00  0.00           C  
ATOM   4571  HE2 TYR A 279     -12.123  12.888   3.870  1.00  0.00           H  
ATOM   4572  OH  TYR A 279     -11.910  10.524   5.007  1.00  0.00           O  
ATOM   4573  HH  TYR A 279     -11.735   9.607   5.233  1.00  0.00           H  
ATOM   4574  CZ  TYR A 279     -11.405  10.860   3.793  1.00  0.00           C  
ATOM   4575  N   GLN A 280      -7.684  13.835   2.129  1.00  0.00           N  
ATOM   4576  H   GLN A 280      -7.208  12.989   2.409  1.00  0.00           H  
ATOM   4577  CA  GLN A 280      -7.791  14.928   3.093  1.00  0.00           C  
ATOM   4578  HA  GLN A 280      -8.853  15.156   3.187  1.00  0.00           H  
ATOM   4579  C   GLN A 280      -7.037  16.191   2.613  1.00  0.00           C  
ATOM   4580  CB  GLN A 280      -7.283  14.488   4.477  1.00  0.00           C  
ATOM   4581  HB2 GLN A 280      -7.534  15.265   5.199  1.00  0.00           H  
ATOM   4582  HB3 GLN A 280      -6.196  14.414   4.443  1.00  0.00           H  
ATOM   4583  O   GLN A 280      -6.031  16.075   1.895  1.00  0.00           O  
ATOM   4584  CG  GLN A 280      -7.845  13.149   4.989  1.00  0.00           C  
ATOM   4585  HG2 GLN A 280      -7.661  12.361   4.259  1.00  0.00           H  
ATOM   4586  HG3 GLN A 280      -8.921  13.234   5.141  1.00  0.00           H  
ATOM   4587  CD  GLN A 280      -7.188  12.726   6.301  1.00  0.00           C  
ATOM   4588  NE2 GLN A 280      -7.268  11.469   6.675  1.00  0.00           N  
ATOM   4589 HE21 GLN A 280      -6.867  11.236   7.572  1.00  0.00           H  
ATOM   4590 HE22 GLN A 280      -7.707  10.766   6.099  1.00  0.00           H  
ATOM   4591  OE1 GLN A 280      -6.576  13.519   7.002  1.00  0.00           O  
ATOM   4592  N   PRO A 281      -7.453  17.401   3.045  1.00  0.00           N  
ATOM   4593  CA  PRO A 281      -6.830  18.665   2.637  1.00  0.00           C  
ATOM   4594  HA  PRO A 281      -6.964  18.804   1.565  1.00  0.00           H  
ATOM   4595  C   PRO A 281      -5.339  18.759   2.957  1.00  0.00           C  
ATOM   4596  CB  PRO A 281      -7.592  19.768   3.380  1.00  0.00           C  
ATOM   4597  HB2 PRO A 281      -7.665  20.676   2.782  1.00  0.00           H  
ATOM   4598  HB3 PRO A 281      -7.120  19.983   4.339  1.00  0.00           H  
ATOM   4599  O   PRO A 281      -4.570  19.257   2.140  1.00  0.00           O  
ATOM   4600  CG  PRO A 281      -8.957  19.148   3.627  1.00  0.00           C  
ATOM   4601  HG2 PRO A 281      -9.464  19.593   4.482  1.00  0.00           H  
ATOM   4602  HG3 PRO A 281      -9.545  19.278   2.718  1.00  0.00           H  
ATOM   4603  CD  PRO A 281      -8.631  17.673   3.860  1.00  0.00           C  
ATOM   4604  HD2 PRO A 281      -8.389  17.514   4.911  1.00  0.00           H  
ATOM   4605  HD3 PRO A 281      -9.485  17.057   3.580  1.00  0.00           H  
ATOM   4606  N   LYS A 282      -4.924  18.233   4.121  1.00  0.00           N  
ATOM   4607  H   LYS A 282      -5.622  17.814   4.719  1.00  0.00           H  
ATOM   4608  CA  LYS A 282      -3.543  18.321   4.631  1.00  0.00           C  
ATOM   4609  HA  LYS A 282      -3.270  19.375   4.670  1.00  0.00           H  
ATOM   4610  C   LYS A 282      -2.494  17.695   3.703  1.00  0.00           C  
ATOM   4611  CB  LYS A 282      -3.468  17.777   6.079  1.00  0.00           C  
ATOM   4612  HB2 LYS A 282      -4.227  18.289   6.671  1.00  0.00           H  
ATOM   4613  HB3 LYS A 282      -2.498  18.054   6.493  1.00  0.00           H  
ATOM   4614  O   LYS A 282      -1.327  18.039   3.800  1.00  0.00           O  
ATOM   4615  CG  LYS A 282      -3.642  16.251   6.263  1.00  0.00           C  
ATOM   4616  HG2 LYS A 282      -4.506  15.911   5.692  1.00  0.00           H  
ATOM   4617  HG3 LYS A 282      -2.752  15.751   5.881  1.00  0.00           H  
ATOM   4618  CD  LYS A 282      -3.847  15.859   7.749  1.00  0.00           C  
ATOM   4619  HD2 LYS A 282      -3.059  16.309   8.353  1.00  0.00           H  
ATOM   4620  HD3 LYS A 282      -4.805  16.264   8.076  1.00  0.00           H  
ATOM   4621  CE  LYS A 282      -3.843  14.332   7.994  1.00  0.00           C  
ATOM   4622  HE2 LYS A 282      -4.375  13.854   7.172  1.00  0.00           H  
ATOM   4623  HE3 LYS A 282      -2.812  13.982   7.955  1.00  0.00           H  
ATOM   4624  NZ  LYS A 282      -4.481  13.898   9.283  1.00  0.00           N  
ATOM   4625  HZ1 LYS A 282      -4.408  12.904   9.448  1.00  0.00           H  
ATOM   4626  HZ2 LYS A 282      -5.484  14.019   9.282  1.00  0.00           H  
ATOM   4627  HZ3 LYS A 282      -4.123  14.348  10.113  1.00  0.00           H  
ATOM   4628  N   PHE A 283      -2.917  16.838   2.774  1.00  0.00           N  
ATOM   4629  H   PHE A 283      -3.902  16.615   2.748  1.00  0.00           H  
ATOM   4630  CA  PHE A 283      -2.037  16.147   1.831  1.00  0.00           C  
ATOM   4631  HA  PHE A 283      -1.010  16.229   2.188  1.00  0.00           H  
ATOM   4632  C   PHE A 283      -2.035  16.744   0.417  1.00  0.00           C  
ATOM   4633  CB  PHE A 283      -2.395  14.659   1.827  1.00  0.00           C  
ATOM   4634  HB2 PHE A 283      -3.393  14.532   1.408  1.00  0.00           H  
ATOM   4635  HB3 PHE A 283      -1.697  14.126   1.182  1.00  0.00           H  
ATOM   4636  O   PHE A 283      -1.541  16.099  -0.495  1.00  0.00           O  
ATOM   4637  CG  PHE A 283      -2.338  14.020   3.196  1.00  0.00           C  
ATOM   4638  CD1 PHE A 283      -1.101  13.818   3.831  1.00  0.00           C  
ATOM   4639  HD1 PHE A 283      -0.185  14.139   3.356  1.00  0.00           H  
ATOM   4640  CD2 PHE A 283      -3.521  13.610   3.829  1.00  0.00           C  
ATOM   4641  HD2 PHE A 283      -4.467  13.797   3.343  1.00  0.00           H  
ATOM   4642  CE1 PHE A 283      -1.050  13.159   5.069  1.00  0.00           C  
ATOM   4643  HE1 PHE A 283      -0.094  12.986   5.540  1.00  0.00           H  
ATOM   4644  CE2 PHE A 283      -3.467  12.894   5.037  1.00  0.00           C  
ATOM   4645  HE2 PHE A 283      -4.368  12.481   5.467  1.00  0.00           H  
ATOM   4646  CZ  PHE A 283      -2.227  12.661   5.654  1.00  0.00           C  
ATOM   4647  HZ  PHE A 283      -2.171  12.078   6.561  1.00  0.00           H  
ATOM   4648  N   SER A 284      -2.591  17.943   0.199  1.00  0.00           N  
ATOM   4649  H   SER A 284      -2.980  18.444   0.985  1.00  0.00           H  
ATOM   4650  CA  SER A 284      -2.717  18.549  -1.142  1.00  0.00           C  
ATOM   4651  HA  SER A 284      -3.340  17.909  -1.766  1.00  0.00           H  
ATOM   4652  C   SER A 284      -1.397  18.642  -1.915  1.00  0.00           C  
ATOM   4653  CB  SER A 284      -3.410  19.909  -1.022  1.00  0.00           C  
ATOM   4654  HB2 SER A 284      -4.357  19.789  -0.495  1.00  0.00           H  
ATOM   4655  HB3 SER A 284      -2.778  20.590  -0.451  1.00  0.00           H  
ATOM   4656  O   SER A 284      -1.293  18.067  -2.999  1.00  0.00           O  
ATOM   4657  OG  SER A 284      -3.664  20.467  -2.288  1.00  0.00           O  
ATOM   4658  HG  SER A 284      -4.328  19.941  -2.740  1.00  0.00           H  
ATOM   4659  N   THR A 285      -0.361  19.249  -1.330  1.00  0.00           N  
ATOM   4660  H   THR A 285      -0.504  19.775  -0.480  1.00  0.00           H  
ATOM   4661  CA  THR A 285       0.963  19.360  -1.968  1.00  0.00           C  
ATOM   4662  HA  THR A 285       0.862  19.903  -2.907  1.00  0.00           H  
ATOM   4663  C   THR A 285       1.561  17.987  -2.285  1.00  0.00           C  
ATOM   4664  CB  THR A 285       1.927  20.140  -1.063  1.00  0.00           C  
ATOM   4665  HB  THR A 285       2.123  19.566  -0.157  1.00  0.00           H  
ATOM   4666  O   THR A 285       1.963  17.725  -3.418  1.00  0.00           O  
ATOM   4667  CG2 THR A 285       3.248  20.453  -1.749  1.00  0.00           C  
ATOM   4668 HG21 THR A 285       3.897  21.002  -1.067  1.00  0.00           H  
ATOM   4669 HG22 THR A 285       3.763  19.535  -2.035  1.00  0.00           H  
ATOM   4670 HG23 THR A 285       3.085  21.057  -2.642  1.00  0.00           H  
ATOM   4671  OG1 THR A 285       1.356  21.374  -0.701  1.00  0.00           O  
ATOM   4672  HG1 THR A 285       2.072  22.009  -0.781  1.00  0.00           H  
ATOM   4673  N   GLY A 286       1.542  17.072  -1.308  1.00  0.00           N  
ATOM   4674  H   GLY A 286       1.180  17.341  -0.404  1.00  0.00           H  
ATOM   4675  CA  GLY A 286       2.029  15.704  -1.487  1.00  0.00           C  
ATOM   4676  HA2 GLY A 286       1.925  15.159  -0.549  1.00  0.00           H  
ATOM   4677  HA3 GLY A 286       3.082  15.726  -1.768  1.00  0.00           H  
ATOM   4678  C   GLY A 286       1.266  14.933  -2.561  1.00  0.00           C  
ATOM   4679  O   GLY A 286       1.876  14.218  -3.347  1.00  0.00           O  
ATOM   4680  N   ARG A 287      -0.052  15.126  -2.658  1.00  0.00           N  
ATOM   4681  H   ARG A 287      -0.484  15.742  -1.984  1.00  0.00           H  
ATOM   4682  CA  ARG A 287      -0.917  14.482  -3.651  1.00  0.00           C  
ATOM   4683  HA  ARG A 287      -0.730  13.408  -3.628  1.00  0.00           H  
ATOM   4684  C   ARG A 287      -0.590  14.947  -5.069  1.00  0.00           C  
ATOM   4685  CB  ARG A 287      -2.377  14.740  -3.250  1.00  0.00           C  
ATOM   4686  HB2 ARG A 287      -2.570  15.812  -3.293  1.00  0.00           H  
ATOM   4687  HB3 ARG A 287      -2.505  14.408  -2.220  1.00  0.00           H  
ATOM   4688  O   ARG A 287      -0.538  14.107  -5.962  1.00  0.00           O  
ATOM   4689  CG  ARG A 287      -3.417  14.014  -4.113  1.00  0.00           C  
ATOM   4690  HG2 ARG A 287      -3.126  12.970  -4.225  1.00  0.00           H  
ATOM   4691  HG3 ARG A 287      -3.451  14.472  -5.101  1.00  0.00           H  
ATOM   4692  CD  ARG A 287      -4.823  14.032  -3.497  1.00  0.00           C  
ATOM   4693  HD2 ARG A 287      -5.536  13.741  -4.268  1.00  0.00           H  
ATOM   4694  HD3 ARG A 287      -4.870  13.289  -2.701  1.00  0.00           H  
ATOM   4695  NE  ARG A 287      -5.190  15.361  -2.983  1.00  0.00           N  
ATOM   4696  HE  ARG A 287      -5.395  16.071  -3.672  1.00  0.00           H  
ATOM   4697  NH1 ARG A 287      -5.064  14.988  -0.700  1.00  0.00           N  
ATOM   4698 HH11 ARG A 287      -5.249  15.339   0.229  1.00  0.00           H  
ATOM   4699 HH12 ARG A 287      -4.928  13.996  -0.835  1.00  0.00           H  
ATOM   4700  NH2 ARG A 287      -5.518  16.997  -1.460  1.00  0.00           N  
ATOM   4701 HH21 ARG A 287      -5.470  17.338  -0.511  1.00  0.00           H  
ATOM   4702 HH22 ARG A 287      -5.565  17.650  -2.229  1.00  0.00           H  
ATOM   4703  CZ  ARG A 287      -5.244  15.760  -1.729  1.00  0.00           C  
ATOM   4704  N   ILE A 288      -0.318  16.239  -5.282  1.00  0.00           N  
ATOM   4705  H   ILE A 288      -0.389  16.874  -4.500  1.00  0.00           H  
ATOM   4706  CA  ILE A 288       0.142  16.763  -6.582  1.00  0.00           C  
ATOM   4707  HA  ILE A 288      -0.535  16.415  -7.362  1.00  0.00           H  
ATOM   4708  C   ILE A 288       1.521  16.209  -6.936  1.00  0.00           C  
ATOM   4709  CB  ILE A 288       0.151  18.309  -6.591  1.00  0.00           C  
ATOM   4710  HB  ILE A 288       0.694  18.652  -5.710  1.00  0.00           H  
ATOM   4711  O   ILE A 288       1.700  15.683  -8.034  1.00  0.00           O  
ATOM   4712  CG1 ILE A 288      -1.272  18.898  -6.507  1.00  0.00           C  
ATOM   4713 HG12 ILE A 288      -1.756  18.555  -5.592  1.00  0.00           H  
ATOM   4714 HG13 ILE A 288      -1.191  19.983  -6.438  1.00  0.00           H  
ATOM   4715  CG2 ILE A 288       0.885  18.881  -7.823  1.00  0.00           C  
ATOM   4716 HG21 ILE A 288       0.523  18.415  -8.739  1.00  0.00           H  
ATOM   4717 HG22 ILE A 288       1.959  18.713  -7.734  1.00  0.00           H  
ATOM   4718 HG23 ILE A 288       0.721  19.957  -7.884  1.00  0.00           H  
ATOM   4719  CD1 ILE A 288      -2.188  18.566  -7.693  1.00  0.00           C  
ATOM   4720 HD11 ILE A 288      -2.444  17.507  -7.700  1.00  0.00           H  
ATOM   4721 HD12 ILE A 288      -1.718  18.841  -8.637  1.00  0.00           H  
ATOM   4722 HD13 ILE A 288      -3.100  19.156  -7.598  1.00  0.00           H  
ATOM   4723  N   PHE A 289       2.481  16.280  -6.010  1.00  0.00           N  
ATOM   4724  H   PHE A 289       2.281  16.727  -5.126  1.00  0.00           H  
ATOM   4725  CA  PHE A 289       3.822  15.737  -6.231  1.00  0.00           C  
ATOM   4726  HA  PHE A 289       4.282  16.254  -7.073  1.00  0.00           H  
ATOM   4727  C   PHE A 289       3.767  14.251  -6.591  1.00  0.00           C  
ATOM   4728  CB  PHE A 289       4.684  15.965  -4.987  1.00  0.00           C  
ATOM   4729  HB2 PHE A 289       4.863  17.033  -4.870  1.00  0.00           H  
ATOM   4730  HB3 PHE A 289       4.141  15.625  -4.105  1.00  0.00           H  
ATOM   4731  O   PHE A 289       4.280  13.846  -7.631  1.00  0.00           O  
ATOM   4732  CG  PHE A 289       6.019  15.245  -5.050  1.00  0.00           C  
ATOM   4733  CD1 PHE A 289       6.281  14.158  -4.194  1.00  0.00           C  
ATOM   4734  HD1 PHE A 289       5.537  13.823  -3.487  1.00  0.00           H  
ATOM   4735  CD2 PHE A 289       6.995  15.655  -5.977  1.00  0.00           C  
ATOM   4736  HD2 PHE A 289       6.801  16.486  -6.639  1.00  0.00           H  
ATOM   4737  CE1 PHE A 289       7.520  13.498  -4.255  1.00  0.00           C  
ATOM   4738  HE1 PHE A 289       7.719  12.668  -3.593  1.00  0.00           H  
ATOM   4739  CE2 PHE A 289       8.230  14.987  -6.045  1.00  0.00           C  
ATOM   4740  HE2 PHE A 289       8.977  15.300  -6.759  1.00  0.00           H  
ATOM   4741  CZ  PHE A 289       8.494  13.910  -5.182  1.00  0.00           C  
ATOM   4742  HZ  PHE A 289       9.440  13.392  -5.238  1.00  0.00           H  
ATOM   4743  N   LEU A 290       3.062  13.455  -5.793  1.00  0.00           N  
ATOM   4744  H   LEU A 290       2.668  13.841  -4.947  1.00  0.00           H  
ATOM   4745  CA  LEU A 290       2.927  12.026  -6.014  1.00  0.00           C  
ATOM   4746  HA  LEU A 290       3.932  11.611  -6.088  1.00  0.00           H  
ATOM   4747  C   LEU A 290       2.194  11.699  -7.322  1.00  0.00           C  
ATOM   4748  CB  LEU A 290       2.222  11.440  -4.788  1.00  0.00           C  
ATOM   4749  HB2 LEU A 290       2.769  11.741  -3.895  1.00  0.00           H  
ATOM   4750  HB3 LEU A 290       1.213  11.845  -4.722  1.00  0.00           H  
ATOM   4751  O   LEU A 290       2.583  10.773  -8.027  1.00  0.00           O  
ATOM   4752  CG  LEU A 290       2.158   9.913  -4.821  1.00  0.00           C  
ATOM   4753  HG  LEU A 290       1.561   9.575  -5.669  1.00  0.00           H  
ATOM   4754  CD1 LEU A 290       3.552   9.311  -4.890  1.00  0.00           C  
ATOM   4755 HD11 LEU A 290       3.980   9.429  -5.886  1.00  0.00           H  
ATOM   4756 HD12 LEU A 290       4.186   9.786  -4.141  1.00  0.00           H  
ATOM   4757 HD13 LEU A 290       3.514   8.244  -4.669  1.00  0.00           H  
ATOM   4758  CD2 LEU A 290       1.534   9.424  -3.528  1.00  0.00           C  
ATOM   4759 HD21 LEU A 290       0.577   9.913  -3.350  1.00  0.00           H  
ATOM   4760 HD22 LEU A 290       2.199   9.649  -2.694  1.00  0.00           H  
ATOM   4761 HD23 LEU A 290       1.413   8.344  -3.606  1.00  0.00           H  
ATOM   4762  N   SER A 291       1.197  12.507  -7.700  1.00  0.00           N  
ATOM   4763  H   SER A 291       0.916  13.248  -7.074  1.00  0.00           H  
ATOM   4764  CA  SER A 291       0.534  12.392  -9.006  1.00  0.00           C  
ATOM   4765  HA  SER A 291       0.140  11.381  -9.111  1.00  0.00           H  
ATOM   4766  C   SER A 291       1.503  12.644 -10.166  1.00  0.00           C  
ATOM   4767  CB  SER A 291      -0.653  13.345  -9.124  1.00  0.00           C  
ATOM   4768  HB2 SER A 291      -1.115  13.210 -10.102  1.00  0.00           H  
ATOM   4769  HB3 SER A 291      -0.317  14.377  -9.028  1.00  0.00           H  
ATOM   4770  O   SER A 291       1.408  11.978 -11.195  1.00  0.00           O  
ATOM   4771  OG  SER A 291      -1.620  13.068  -8.136  1.00  0.00           O  
ATOM   4772  HG  SER A 291      -1.249  13.330  -7.291  1.00  0.00           H  
ATOM   4773  N   LYS A 292       2.466  13.567 -10.021  1.00  0.00           N  
ATOM   4774  H   LYS A 292       2.498  14.095  -9.160  1.00  0.00           H  
ATOM   4775  CA  LYS A 292       3.546  13.747 -11.006  1.00  0.00           C  
ATOM   4776  HA  LYS A 292       3.108  13.810 -12.002  1.00  0.00           H  
ATOM   4777  C   LYS A 292       4.481  12.531 -11.029  1.00  0.00           C  
ATOM   4778  CB  LYS A 292       4.349  15.038 -10.749  1.00  0.00           C  
ATOM   4779  HB2 LYS A 292       5.181  15.054 -11.452  1.00  0.00           H  
ATOM   4780  HB3 LYS A 292       4.778  15.001  -9.747  1.00  0.00           H  
ATOM   4781  O   LYS A 292       4.835  12.089 -12.118  1.00  0.00           O  
ATOM   4782  CG  LYS A 292       3.578  16.364 -10.915  1.00  0.00           C  
ATOM   4783  HG2 LYS A 292       2.686  16.361 -10.289  1.00  0.00           H  
ATOM   4784  HG3 LYS A 292       3.274  16.477 -11.956  1.00  0.00           H  
ATOM   4785  CD  LYS A 292       4.482  17.546 -10.503  1.00  0.00           C  
ATOM   4786  HD2 LYS A 292       5.407  17.498 -11.076  1.00  0.00           H  
ATOM   4787  HD3 LYS A 292       4.728  17.432  -9.447  1.00  0.00           H  
ATOM   4788  CE  LYS A 292       3.847  18.933 -10.716  1.00  0.00           C  
ATOM   4789  HE2 LYS A 292       3.684  19.081 -11.784  1.00  0.00           H  
ATOM   4790  HE3 LYS A 292       2.872  18.942 -10.228  1.00  0.00           H  
ATOM   4791  NZ  LYS A 292       4.693  20.042 -10.162  1.00  0.00           N  
ATOM   4792  HZ1 LYS A 292       4.836  19.948  -9.166  1.00  0.00           H  
ATOM   4793  HZ2 LYS A 292       5.625  20.116 -10.544  1.00  0.00           H  
ATOM   4794  HZ3 LYS A 292       4.283  20.957 -10.291  1.00  0.00           H  
ATOM   4795  N   ILE A 293       4.848  11.971  -9.869  1.00  0.00           N  
ATOM   4796  H   ILE A 293       4.530  12.399  -9.011  1.00  0.00           H  
ATOM   4797  CA  ILE A 293       5.723  10.787  -9.786  1.00  0.00           C  
ATOM   4798  HA  ILE A 293       6.632  10.995 -10.351  1.00  0.00           H  
ATOM   4799  C   ILE A 293       5.091   9.577 -10.478  1.00  0.00           C  
ATOM   4800  CB  ILE A 293       6.144  10.471  -8.331  1.00  0.00           C  
ATOM   4801  HB  ILE A 293       5.245  10.306  -7.737  1.00  0.00           H  
ATOM   4802  O   ILE A 293       5.719   9.017 -11.369  1.00  0.00           O  
ATOM   4803  CG1 ILE A 293       6.947  11.615  -7.667  1.00  0.00           C  
ATOM   4804 HG12 ILE A 293       7.336  11.263  -6.711  1.00  0.00           H  
ATOM   4805 HG13 ILE A 293       6.278  12.445  -7.443  1.00  0.00           H  
ATOM   4806  CG2 ILE A 293       6.982   9.180  -8.259  1.00  0.00           C  
ATOM   4807 HG21 ILE A 293       7.287   8.978  -7.232  1.00  0.00           H  
ATOM   4808 HG22 ILE A 293       6.402   8.319  -8.591  1.00  0.00           H  
ATOM   4809 HG23 ILE A 293       7.870   9.249  -8.887  1.00  0.00           H  
ATOM   4810  CD1 ILE A 293       8.121  12.163  -8.493  1.00  0.00           C  
ATOM   4811 HD11 ILE A 293       7.748  12.722  -9.351  1.00  0.00           H  
ATOM   4812 HD12 ILE A 293       8.718  12.836  -7.877  1.00  0.00           H  
ATOM   4813 HD13 ILE A 293       8.760  11.350  -8.838  1.00  0.00           H  
ATOM   4814  N   ILE A 294       3.831   9.237 -10.188  1.00  0.00           N  
ATOM   4815  H   ILE A 294       3.360   9.705  -9.427  1.00  0.00           H  
ATOM   4816  CA  ILE A 294       3.169   8.094 -10.844  1.00  0.00           C  
ATOM   4817  HA  ILE A 294       3.825   7.232 -10.723  1.00  0.00           H  
ATOM   4818  C   ILE A 294       3.002   8.300 -12.362  1.00  0.00           C  
ATOM   4819  CB  ILE A 294       1.839   7.766 -10.132  1.00  0.00           C  
ATOM   4820  HB  ILE A 294       2.021   7.788  -9.058  1.00  0.00           H  
ATOM   4821  O   ILE A 294       3.087   7.350 -13.143  1.00  0.00           O  
ATOM   4822  CG1 ILE A 294       1.395   6.328 -10.473  1.00  0.00           C  
ATOM   4823 HG12 ILE A 294       1.296   6.203 -11.552  1.00  0.00           H  
ATOM   4824 HG13 ILE A 294       2.181   5.647 -10.147  1.00  0.00           H  
ATOM   4825  CG2 ILE A 294       0.776   8.836 -10.415  1.00  0.00           C  
ATOM   4826 HG21 ILE A 294      -0.151   8.606  -9.890  1.00  0.00           H  
ATOM   4827 HG22 ILE A 294       1.153   9.790 -10.047  1.00  0.00           H  
ATOM   4828 HG23 ILE A 294       0.573   8.913 -11.483  1.00  0.00           H  
ATOM   4829  CD1 ILE A 294       0.092   5.882  -9.800  1.00  0.00           C  
ATOM   4830 HD11 ILE A 294      -0.072   4.827 -10.019  1.00  0.00           H  
ATOM   4831 HD12 ILE A 294       0.170   6.000  -8.720  1.00  0.00           H  
ATOM   4832 HD13 ILE A 294      -0.757   6.452 -10.179  1.00  0.00           H  
ATOM   4833  N   CYS A 295       2.836   9.550 -12.817  1.00  0.00           N  
ATOM   4834  H   CYS A 295       2.752  10.299 -12.144  1.00  0.00           H  
ATOM   4835  CA  CYS A 295       2.882   9.872 -14.245  1.00  0.00           C  
ATOM   4836  HA  CYS A 295       2.192   9.228 -14.791  1.00  0.00           H  
ATOM   4837  C   CYS A 295       4.261   9.576 -14.844  1.00  0.00           C  
ATOM   4838  CB  CYS A 295       2.500  11.342 -14.480  1.00  0.00           C  
ATOM   4839  HB2 CYS A 295       2.699  11.567 -15.528  1.00  0.00           H  
ATOM   4840  HB3 CYS A 295       3.122  11.991 -13.864  1.00  0.00           H  
ATOM   4841  O   CYS A 295       4.344   8.997 -15.924  1.00  0.00           O  
ATOM   4842  SG  CYS A 295       0.748  11.697 -14.167  1.00  0.00           S  
ATOM   4843  HG  CYS A 295       0.793  11.467 -12.852  1.00  0.00           H  
ATOM   4844  N   LEU A 296       5.342   9.952 -14.158  1.00  0.00           N  
ATOM   4845  H   LEU A 296       5.211  10.364 -13.245  1.00  0.00           H  
ATOM   4846  CA  LEU A 296       6.708   9.674 -14.601  1.00  0.00           C  
ATOM   4847  HA  LEU A 296       6.818  10.002 -15.635  1.00  0.00           H  
ATOM   4848  C   LEU A 296       7.021   8.176 -14.599  1.00  0.00           C  
ATOM   4849  CB  LEU A 296       7.709  10.438 -13.722  1.00  0.00           C  
ATOM   4850  HB2 LEU A 296       8.718  10.101 -13.959  1.00  0.00           H  
ATOM   4851  HB3 LEU A 296       7.524  10.186 -12.677  1.00  0.00           H  
ATOM   4852  O   LEU A 296       7.652   7.706 -15.540  1.00  0.00           O  
ATOM   4853  CG  LEU A 296       7.645  11.963 -13.891  1.00  0.00           C  
ATOM   4854  HG  LEU A 296       6.614  12.313 -13.850  1.00  0.00           H  
ATOM   4855  CD1 LEU A 296       8.431  12.637 -12.771  1.00  0.00           C  
ATOM   4856 HD11 LEU A 296       9.459  12.273 -12.772  1.00  0.00           H  
ATOM   4857 HD12 LEU A 296       8.427  13.718 -12.908  1.00  0.00           H  
ATOM   4858 HD13 LEU A 296       7.970  12.399 -11.812  1.00  0.00           H  
ATOM   4859  CD2 LEU A 296       8.243  12.418 -15.220  1.00  0.00           C  
ATOM   4860 HD21 LEU A 296       9.282  12.096 -15.294  1.00  0.00           H  
ATOM   4861 HD22 LEU A 296       7.671  12.004 -16.050  1.00  0.00           H  
ATOM   4862 HD23 LEU A 296       8.189  13.506 -15.265  1.00  0.00           H  
ATOM   4863  N   GLU A 297       6.554   7.429 -13.599  1.00  0.00           N  
ATOM   4864  H   GLU A 297       6.100   7.879 -12.818  1.00  0.00           H  
ATOM   4865  CA  GLU A 297       6.677   5.968 -13.577  1.00  0.00           C  
ATOM   4866  HA  GLU A 297       7.729   5.691 -13.641  1.00  0.00           H  
ATOM   4867  C   GLU A 297       5.979   5.336 -14.776  1.00  0.00           C  
ATOM   4868  CB  GLU A 297       6.106   5.378 -12.286  1.00  0.00           C  
ATOM   4869  HB2 GLU A 297       6.076   4.294 -12.395  1.00  0.00           H  
ATOM   4870  HB3 GLU A 297       5.095   5.748 -12.120  1.00  0.00           H  
ATOM   4871  O   GLU A 297       6.613   4.565 -15.483  1.00  0.00           O  
ATOM   4872  CG  GLU A 297       6.996   5.733 -11.096  1.00  0.00           C  
ATOM   4873  HG2 GLU A 297       8.017   5.411 -11.305  1.00  0.00           H  
ATOM   4874  HG3 GLU A 297       6.997   6.817 -10.977  1.00  0.00           H  
ATOM   4875  CD  GLU A 297       6.525   5.103  -9.790  1.00  0.00           C  
ATOM   4876  OE1 GLU A 297       6.884   5.691  -8.748  1.00  0.00           O  
ATOM   4877  OE2 GLU A 297       5.814   4.080  -9.840  1.00  0.00           O  
ATOM   4878  N   THR A 298       4.739   5.743 -15.075  1.00  0.00           N  
ATOM   4879  H   THR A 298       4.285   6.369 -14.425  1.00  0.00           H  
ATOM   4880  CA  THR A 298       3.986   5.254 -16.246  1.00  0.00           C  
ATOM   4881  HA  THR A 298       3.858   4.175 -16.166  1.00  0.00           H  
ATOM   4882  C   THR A 298       4.724   5.544 -17.556  1.00  0.00           C  
ATOM   4883  CB  THR A 298       2.598   5.911 -16.321  1.00  0.00           C  
ATOM   4884  HB  THR A 298       2.721   6.985 -16.461  1.00  0.00           H  
ATOM   4885  O   THR A 298       4.817   4.686 -18.429  1.00  0.00           O  
ATOM   4886  CG2 THR A 298       1.746   5.368 -17.471  1.00  0.00           C  
ATOM   4887 HG21 THR A 298       0.781   5.874 -17.481  1.00  0.00           H  
ATOM   4888 HG22 THR A 298       1.601   4.295 -17.347  1.00  0.00           H  
ATOM   4889 HG23 THR A 298       2.229   5.550 -18.431  1.00  0.00           H  
ATOM   4890  OG1 THR A 298       1.859   5.706 -15.137  1.00  0.00           O  
ATOM   4891  HG1 THR A 298       2.357   6.053 -14.394  1.00  0.00           H  
ATOM   4892  N   LEU A 299       5.283   6.753 -17.702  1.00  0.00           N  
ATOM   4893  H   LEU A 299       5.174   7.418 -16.950  1.00  0.00           H  
ATOM   4894  CA  LEU A 299       6.064   7.130 -18.885  1.00  0.00           C  
ATOM   4895  HA  LEU A 299       5.449   7.011 -19.777  1.00  0.00           H  
ATOM   4896  C   LEU A 299       7.291   6.236 -19.068  1.00  0.00           C  
ATOM   4897  CB  LEU A 299       6.547   8.586 -18.746  1.00  0.00           C  
ATOM   4898  HB2 LEU A 299       7.323   8.764 -19.491  1.00  0.00           H  
ATOM   4899  HB3 LEU A 299       7.008   8.710 -17.766  1.00  0.00           H  
ATOM   4900  O   LEU A 299       7.627   5.858 -20.192  1.00  0.00           O  
ATOM   4901  CG  LEU A 299       5.465   9.656 -18.917  1.00  0.00           C  
ATOM   4902  HG  LEU A 299       4.619   9.467 -18.256  1.00  0.00           H  
ATOM   4903  CD1 LEU A 299       6.047  11.035 -18.607  1.00  0.00           C  
ATOM   4904 HD11 LEU A 299       6.909  11.233 -19.243  1.00  0.00           H  
ATOM   4905 HD12 LEU A 299       6.344  11.058 -17.558  1.00  0.00           H  
ATOM   4906 HD13 LEU A 299       5.287  11.801 -18.764  1.00  0.00           H  
ATOM   4907  CD2 LEU A 299       4.947   9.686 -20.343  1.00  0.00           C  
ATOM   4908 HD21 LEU A 299       4.344  10.581 -20.494  1.00  0.00           H  
ATOM   4909 HD22 LEU A 299       5.783   9.690 -21.044  1.00  0.00           H  
ATOM   4910 HD23 LEU A 299       4.332   8.802 -20.511  1.00  0.00           H  
ATOM   4911  N   VAL A 300       7.994   5.955 -17.971  1.00  0.00           N  
ATOM   4912  H   VAL A 300       7.640   6.267 -17.078  1.00  0.00           H  
ATOM   4913  CA  VAL A 300       9.188   5.115 -17.992  1.00  0.00           C  
ATOM   4914  HA  VAL A 300       9.812   5.420 -18.831  1.00  0.00           H  
ATOM   4915  C   VAL A 300       8.796   3.662 -18.255  1.00  0.00           C  
ATOM   4916  CB  VAL A 300      10.010   5.301 -16.707  1.00  0.00           C  
ATOM   4917  HB  VAL A 300       9.383   5.134 -15.831  1.00  0.00           H  
ATOM   4918  O   VAL A 300       9.375   3.065 -19.152  1.00  0.00           O  
ATOM   4919  CG1 VAL A 300      11.197   4.341 -16.668  1.00  0.00           C  
ATOM   4920 HG11 VAL A 300      11.780   4.439 -17.583  1.00  0.00           H  
ATOM   4921 HG12 VAL A 300      10.839   3.315 -16.577  1.00  0.00           H  
ATOM   4922 HG13 VAL A 300      11.817   4.573 -15.802  1.00  0.00           H  
ATOM   4923  CG2 VAL A 300      10.609   6.717 -16.645  1.00  0.00           C  
ATOM   4924 HG21 VAL A 300      11.119   6.856 -15.692  1.00  0.00           H  
ATOM   4925 HG22 VAL A 300       9.822   7.467 -16.728  1.00  0.00           H  
ATOM   4926 HG23 VAL A 300      11.315   6.858 -17.463  1.00  0.00           H  
ATOM   4927  N   ASP A 301       7.780   3.137 -17.580  1.00  0.00           N  
ATOM   4928  H   ASP A 301       7.323   3.695 -16.873  1.00  0.00           H  
ATOM   4929  CA  ASP A 301       7.231   1.791 -17.783  1.00  0.00           C  
ATOM   4930  HA  ASP A 301       7.963   1.041 -17.484  1.00  0.00           H  
ATOM   4931  C   ASP A 301       6.867   1.538 -19.257  1.00  0.00           C  
ATOM   4932  CB  ASP A 301       6.007   1.656 -16.870  1.00  0.00           C  
ATOM   4933  HB2 ASP A 301       5.241   2.369 -17.174  1.00  0.00           H  
ATOM   4934  HB3 ASP A 301       6.295   1.899 -15.848  1.00  0.00           H  
ATOM   4935  O   ASP A 301       7.445   0.672 -19.913  1.00  0.00           O  
ATOM   4936  CG  ASP A 301       5.431   0.246 -16.888  1.00  0.00           C  
ATOM   4937  OD1 ASP A 301       6.190  -0.665 -16.522  1.00  0.00           O  
ATOM   4938  OD2 ASP A 301       4.232   0.133 -17.238  1.00  0.00           O
[truncated: 324,981 more chars]
