# Supplementary material for: Rationally engineering santalene synthase to readjust the component ratio of sandalwood oil
Source: Nat Commun. 2022 May 6;13:2508. doi: 10.1038/s41467-022-30294-8 (PMC9076924; doi:10.1038/s41467-022-30294-8)
Supplement: Supplementary file 6 — Supplementary Data 4 [file 41467_2022_30294_MOESM6_ESM.zip › pdb-files/sansyn/alphafold2-models/ranked_4.pdb]

ATOM      1  N   MET A   1     -41.867 -16.693  42.241  1.00  0.00           N  
ATOM      2  H   MET A   1     -41.183 -16.291  42.866  1.00  0.00           H  
ATOM      3  H2  MET A   1     -41.962 -17.675  42.457  1.00  0.00           H  
ATOM      4  H3  MET A   1     -42.753 -16.226  42.376  1.00  0.00           H  
ATOM      5  CA  MET A   1     -41.400 -16.515  40.852  1.00  0.00           C  
ATOM      6  HA  MET A   1     -42.088 -16.987  40.151  1.00  0.00           H  
ATOM      7  C   MET A   1     -40.060 -17.213  40.747  1.00  0.00           C  
ATOM      8  CB  MET A   1     -41.282 -15.023  40.501  1.00  0.00           C  
ATOM      9  HB2 MET A   1     -40.751 -14.498  41.295  1.00  0.00           H  
ATOM     10  HB3 MET A   1     -40.714 -14.916  39.577  1.00  0.00           H  
ATOM     11  O   MET A   1     -39.085 -16.705  41.279  1.00  0.00           O  
ATOM     12  CG  MET A   1     -42.659 -14.382  40.295  1.00  0.00           C  
ATOM     13  HG2 MET A   1     -43.294 -14.580  41.158  1.00  0.00           H  
ATOM     14  HG3 MET A   1     -43.121 -14.828  39.414  1.00  0.00           H  
ATOM     15  SD  MET A   1     -42.574 -12.593  40.060  1.00  0.00           S  
ATOM     16  CE  MET A   1     -44.254 -12.254  39.465  1.00  0.00           C  
ATOM     17  HE1 MET A   1     -44.983 -12.559  40.216  1.00  0.00           H  
ATOM     18  HE2 MET A   1     -44.360 -11.186  39.277  1.00  0.00           H  
ATOM     19  HE3 MET A   1     -44.434 -12.797  38.537  1.00  0.00           H  
ATOM     20  N   SER A   2     -40.036 -18.433  40.213  1.00  0.00           N  
ATOM     21  H   SER A   2     -40.845 -18.821  39.748  1.00  0.00           H  
ATOM     22  CA  SER A   2     -38.790 -19.164  39.990  1.00  0.00           C  
ATOM     23  HA  SER A   2     -38.164 -19.125  40.881  1.00  0.00           H  
ATOM     24  C   SER A   2     -38.056 -18.495  38.834  1.00  0.00           C  
ATOM     25  CB  SER A   2     -39.083 -20.636  39.670  1.00  0.00           C  
ATOM     26  HB2 SER A   2     -38.155 -21.146  39.409  1.00  0.00           H  
ATOM     27  HB3 SER A   2     -39.515 -21.120  40.545  1.00  0.00           H  
ATOM     28  O   SER A   2     -38.497 -18.583  37.690  1.00  0.00           O  
ATOM     29  OG  SER A   2     -39.992 -20.727  38.592  1.00  0.00           O  
ATOM     30  HG  SER A   2     -39.585 -20.307  37.831  1.00  0.00           H  
ATOM     31  N   THR A   3     -36.971 -17.792  39.134  1.00  0.00           N  
ATOM     32  H   THR A   3     -36.689 -17.690  40.098  1.00  0.00           H  
ATOM     33  CA  THR A   3     -35.988 -17.366  38.140  1.00  0.00           C  
ATOM     34  HA  THR A   3     -36.455 -16.736  37.384  1.00  0.00           H  
ATOM     35  C   THR A   3     -35.441 -18.619  37.471  1.00  0.00           C  
ATOM     36  CB  THR A   3     -34.851 -16.583  38.816  1.00  0.00           C  
ATOM     37  HB  THR A   3     -33.965 -16.595  38.181  1.00  0.00           H  
ATOM     38  O   THR A   3     -34.642 -19.342  38.065  1.00  0.00           O  
ATOM     39  CG2 THR A   3     -35.257 -15.130  39.055  1.00  0.00           C  
ATOM     40 HG21 THR A   3     -35.433 -14.641  38.097  1.00  0.00           H  
ATOM     41 HG22 THR A   3     -34.452 -14.605  39.568  1.00  0.00           H  
ATOM     42 HG23 THR A   3     -36.164 -15.081  39.659  1.00  0.00           H  
ATOM     43  OG1 THR A   3     -34.555 -17.185  40.061  1.00  0.00           O  
ATOM     44  HG1 THR A   3     -34.223 -18.061  39.851  1.00  0.00           H  
ATOM     45  N   GLN A   4     -35.930 -18.909  36.266  1.00  0.00           N  
ATOM     46  H   GLN A   4     -36.659 -18.322  35.887  1.00  0.00           H  
ATOM     47  CA  GLN A   4     -35.271 -19.823  35.349  1.00  0.00           C  
ATOM     48  HA  GLN A   4     -35.152 -20.805  35.807  1.00  0.00           H  
ATOM     49  C   GLN A   4     -33.884 -19.235  35.082  1.00  0.00           C  
ATOM     50  CB  GLN A   4     -36.096 -19.958  34.055  1.00  0.00           C  
ATOM     51  HB2 GLN A   4     -35.446 -20.318  33.258  1.00  0.00           H  
ATOM     52  HB3 GLN A   4     -36.473 -18.977  33.764  1.00  0.00           H  
ATOM     53  O   GLN A   4     -33.743 -18.262  34.348  1.00  0.00           O  
ATOM     54  CG  GLN A   4     -37.262 -20.951  34.196  1.00  0.00           C  
ATOM     55  HG2 GLN A   4     -36.856 -21.944  34.389  1.00  0.00           H  
ATOM     56  HG3 GLN A   4     -37.887 -20.665  35.042  1.00  0.00           H  
ATOM     57  CD  GLN A   4     -38.149 -21.008  32.950  1.00  0.00           C  
ATOM     58  NE2 GLN A   4     -38.825 -22.107  32.697  1.00  0.00           N  
ATOM     59 HE21 GLN A   4     -39.339 -22.093  31.828  1.00  0.00           H  
ATOM     60 HE22 GLN A   4     -38.685 -22.946  33.242  1.00  0.00           H  
ATOM     61  OE1 GLN A   4     -38.289 -20.061  32.200  1.00  0.00           O  
ATOM     62  N   GLN A   5     -32.867 -19.787  35.745  1.00  0.00           N  
ATOM     63  H   GLN A   5     -33.069 -20.505  36.426  1.00  0.00           H  
ATOM     64  CA  GLN A   5     -31.502 -19.697  35.257  1.00  0.00           C  
ATOM     65  HA  GLN A   5     -31.198 -18.655  35.151  1.00  0.00           H  
ATOM     66  C   GLN A   5     -31.526 -20.346  33.880  1.00  0.00           C  
ATOM     67  CB  GLN A   5     -30.537 -20.430  36.207  1.00  0.00           C  
ATOM     68  HB2 GLN A   5     -31.048 -21.272  36.672  1.00  0.00           H  
ATOM     69  HB3 GLN A   5     -29.698 -20.822  35.632  1.00  0.00           H  
ATOM     70  O   GLN A   5     -31.617 -21.568  33.773  1.00  0.00           O  
ATOM     71  CG  GLN A   5     -29.962 -19.498  37.281  1.00  0.00           C  
ATOM     72  HG2 GLN A   5     -29.342 -18.742  36.797  1.00  0.00           H  
ATOM     73  HG3 GLN A   5     -30.776 -18.992  37.800  1.00  0.00           H  
ATOM     74  CD  GLN A   5     -29.133 -20.252  38.318  1.00  0.00           C  
ATOM     75  NE2 GLN A   5     -27.961 -19.771  38.674  1.00  0.00           N  
ATOM     76 HE21 GLN A   5     -27.441 -20.334  39.331  1.00  0.00           H  
ATOM     77 HE22 GLN A   5     -27.574 -18.959  38.214  1.00  0.00           H  
ATOM     78  OE1 GLN A   5     -29.532 -21.270  38.855  1.00  0.00           O  
ATOM     79  N   VAL A   6     -31.528 -19.512  32.840  1.00  0.00           N  
ATOM     80  H   VAL A   6     -31.602 -18.521  33.020  1.00  0.00           H  
ATOM     81  CA  VAL A   6     -31.164 -19.925  31.490  1.00  0.00           C  
ATOM     82  HA  VAL A   6     -31.893 -20.640  31.107  1.00  0.00           H  
ATOM     83  C   VAL A   6     -29.815 -20.604  31.657  1.00  0.00           C  
ATOM     84  CB  VAL A   6     -31.092 -18.712  30.541  1.00  0.00           C  
ATOM     85  HB  VAL A   6     -30.344 -18.008  30.907  1.00  0.00           H  
ATOM     86  O   VAL A   6     -28.841 -19.965  32.062  1.00  0.00           O  
ATOM     87  CG1 VAL A   6     -30.720 -19.129  29.116  1.00  0.00           C  
ATOM     88 HG11 VAL A   6     -30.687 -18.254  28.467  1.00  0.00           H  
ATOM     89 HG12 VAL A   6     -31.450 -19.836  28.720  1.00  0.00           H  
ATOM     90 HG13 VAL A   6     -29.734 -19.594  29.102  1.00  0.00           H  
ATOM     91  CG2 VAL A   6     -32.446 -17.988  30.487  1.00  0.00           C  
ATOM     92 HG21 VAL A   6     -32.386 -17.156  29.785  1.00  0.00           H  
ATOM     93 HG22 VAL A   6     -32.711 -17.588  31.466  1.00  0.00           H  
ATOM     94 HG23 VAL A   6     -33.223 -18.675  30.154  1.00  0.00           H  
ATOM     95  N   SER A   7     -29.803 -21.927  31.505  1.00  0.00           N  
ATOM     96  H   SER A   7     -30.644 -22.396  31.202  1.00  0.00           H  
ATOM     97  CA  SER A   7     -28.574 -22.699  31.507  1.00  0.00           C  
ATOM     98  HA  SER A   7     -28.119 -22.673  32.497  1.00  0.00           H  
ATOM     99  C   SER A   7     -27.660 -22.032  30.500  1.00  0.00           C  
ATOM    100  CB  SER A   7     -28.846 -24.151  31.100  1.00  0.00           C  
ATOM    101  HB2 SER A   7     -29.405 -24.646  31.894  1.00  0.00           H  
ATOM    102  HB3 SER A   7     -27.898 -24.671  30.965  1.00  0.00           H  
ATOM    103  O   SER A   7     -28.074 -21.828  29.360  1.00  0.00           O  
ATOM    104  OG  SER A   7     -29.594 -24.223  29.902  1.00  0.00           O  
ATOM    105  HG  SER A   7     -29.184 -23.665  29.237  1.00  0.00           H  
ATOM    106  N   SER A   8     -26.455 -21.661  30.921  1.00  0.00           N  
ATOM    107  H   SER A   8     -26.198 -21.794  31.889  1.00  0.00           H  
ATOM    108  CA  SER A   8     -25.382 -21.355  29.991  1.00  0.00           C  
ATOM    109  HA  SER A   8     -25.677 -20.544  29.325  1.00  0.00           H  
ATOM    110  C   SER A   8     -25.164 -22.622  29.171  1.00  0.00           C  
ATOM    111  CB  SER A   8     -24.123 -20.943  30.764  1.00  0.00           C  
ATOM    112  HB2 SER A   8     -24.309 -20.003  31.283  1.00  0.00           H  
ATOM    113  HB3 SER A   8     -23.298 -20.805  30.065  1.00  0.00           H  
ATOM    114  O   SER A   8     -24.421 -23.514  29.582  1.00  0.00           O  
ATOM    115  OG  SER A   8     -23.783 -21.942  31.711  1.00  0.00           O  
ATOM    116  HG  SER A   8     -23.673 -22.746  31.197  1.00  0.00           H  
ATOM    117  N   GLU A   9     -25.902 -22.762  28.071  1.00  0.00           N  
ATOM    118  H   GLU A   9     -26.613 -22.073  27.873  1.00  0.00           H  
ATOM    119  CA  GLU A   9     -25.556 -23.697  27.018  1.00  0.00           C  
ATOM    120  HA  GLU A   9     -25.703 -24.719  27.368  1.00  0.00           H  
ATOM    121  C   GLU A   9     -24.071 -23.470  26.752  1.00  0.00           C  
ATOM    122  CB  GLU A   9     -26.425 -23.457  25.771  1.00  0.00           C  
ATOM    123  HB2 GLU A   9     -26.427 -22.393  25.533  1.00  0.00           H  
ATOM    124  HB3 GLU A   9     -25.992 -24.005  24.934  1.00  0.00           H  
ATOM    125  O   GLU A   9     -23.603 -22.328  26.759  1.00  0.00           O  
ATOM    126  CG  GLU A   9     -27.863 -23.959  25.997  1.00  0.00           C  
ATOM    127  HG2 GLU A   9     -27.817 -25.019  26.249  1.00  0.00           H  
ATOM    128  HG3 GLU A   9     -28.289 -23.437  26.853  1.00  0.00           H  
ATOM    129  CD  GLU A   9     -28.790 -23.762  24.787  1.00  0.00           C  
ATOM    130  OE1 GLU A   9     -29.807 -24.491  24.735  1.00  0.00           O  
ATOM    131  OE2 GLU A   9     -28.494 -22.880  23.955  1.00  0.00           O  
ATOM    132  N   ASN A  10     -23.301 -24.551  26.651  1.00  0.00           N  
ATOM    133  H   ASN A  10     -23.734 -25.463  26.684  1.00  0.00           H  
ATOM    134  CA  ASN A  10     -21.890 -24.462  26.308  1.00  0.00           C  
ATOM    135  HA  ASN A  10     -21.385 -23.763  26.976  1.00  0.00           H  
ATOM    136  C   ASN A  10     -21.811 -23.900  24.885  1.00  0.00           C  
ATOM    137  CB  ASN A  10     -21.234 -25.852  26.423  1.00  0.00           C  
ATOM    138  HB2 ASN A  10     -21.901 -26.606  26.005  1.00  0.00           H  
ATOM    139  HB3 ASN A  10     -20.324 -25.855  25.823  1.00  0.00           H  
ATOM    140  O   ASN A  10     -21.763 -24.661  23.924  1.00  0.00           O  
ATOM    141  CG  ASN A  10     -20.819 -26.246  27.827  1.00  0.00           C  
ATOM    142  ND2 ASN A  10     -20.641 -27.525  28.065  1.00  0.00           N  
ATOM    143 HD21 ASN A  10     -20.775 -28.200  27.325  1.00  0.00           H  
ATOM    144 HD22 ASN A  10     -20.333 -27.758  28.998  1.00  0.00           H  
ATOM    145  OD1 ASN A  10     -20.600 -25.443  28.716  1.00  0.00           O  
ATOM    146  N   ILE A  11     -21.868 -22.575  24.755  1.00  0.00           N  
ATOM    147  H   ILE A  11     -22.110 -22.041  25.577  1.00  0.00           H  
ATOM    148  CA  ILE A  11     -21.700 -21.869  23.494  1.00  0.00           C  
ATOM    149  HA  ILE A  11     -22.366 -22.301  22.747  1.00  0.00           H  
ATOM    150  C   ILE A  11     -20.255 -22.134  23.088  1.00  0.00           C  
ATOM    151  CB  ILE A  11     -22.028 -20.361  23.630  1.00  0.00           C  
ATOM    152  HB  ILE A  11     -21.376 -19.931  24.390  1.00  0.00           H  
ATOM    153  O   ILE A  11     -19.322 -21.552  23.646  1.00  0.00           O  
ATOM    154  CG1 ILE A  11     -23.500 -20.125  24.048  1.00  0.00           C  
ATOM    155 HG12 ILE A  11     -24.164 -20.481  23.261  1.00  0.00           H  
ATOM    156 HG13 ILE A  11     -23.720 -20.701  24.947  1.00  0.00           H  
ATOM    157  CG2 ILE A  11     -21.760 -19.649  22.291  1.00  0.00           C  
ATOM    158 HG21 ILE A  11     -21.869 -18.570  22.397  1.00  0.00           H  
ATOM    159 HG22 ILE A  11     -20.749 -19.845  21.935  1.00  0.00           H  
ATOM    160 HG23 ILE A  11     -22.460 -20.004  21.534  1.00  0.00           H  
ATOM    161  CD1 ILE A  11     -23.842 -18.663  24.367  1.00  0.00           C  
ATOM    162 HD11 ILE A  11     -23.150 -18.272  25.113  1.00  0.00           H  
ATOM    163 HD12 ILE A  11     -23.795 -18.052  23.465  1.00  0.00           H  
ATOM    164 HD13 ILE A  11     -24.856 -18.612  24.763  1.00  0.00           H  
ATOM    165  N   VAL A  12     -20.071 -23.075  22.166  1.00  0.00           N  
ATOM    166  H   VAL A  12     -20.881 -23.564  21.813  1.00  0.00           H  
ATOM    167  CA  VAL A  12     -18.778 -23.338  21.541  1.00  0.00           C  
ATOM    168  HA  VAL A  12     -18.008 -23.369  22.311  1.00  0.00           H  
ATOM    169  C   VAL A  12     -18.503 -22.161  20.611  1.00  0.00           C  
ATOM    170  CB  VAL A  12     -18.774 -24.687  20.797  1.00  0.00           C  
ATOM    171  HB  VAL A  12     -19.519 -24.672  20.001  1.00  0.00           H  
ATOM    172  O   VAL A  12     -19.275 -21.905  19.693  1.00  0.00           O  
ATOM    173  CG1 VAL A  12     -17.397 -24.966  20.183  1.00  0.00           C  
ATOM    174 HG11 VAL A  12     -16.625 -24.971  20.952  1.00  0.00           H  
ATOM    175 HG12 VAL A  12     -17.409 -25.930  19.674  1.00  0.00           H  
ATOM    176 HG13 VAL A  12     -17.160 -24.208  19.436  1.00  0.00           H  
ATOM    177  CG2 VAL A  12     -19.105 -25.845  21.752  1.00  0.00           C  
ATOM    178 HG21 VAL A  12     -20.132 -25.755  22.106  1.00  0.00           H  
ATOM    179 HG22 VAL A  12     -18.425 -25.835  22.604  1.00  0.00           H  
ATOM    180 HG23 VAL A  12     -19.012 -26.794  21.223  1.00  0.00           H  
ATOM    181  N   ARG A  13     -17.441 -21.405  20.898  1.00  0.00           N  
ATOM    182  H   ARG A  13     -16.847 -21.695  21.662  1.00  0.00           H  
ATOM    183  CA  ARG A  13     -17.011 -20.244  20.106  1.00  0.00           C  
ATOM    184  HA  ARG A  13     -17.766 -20.023  19.351  1.00  0.00           H  
ATOM    185  C   ARG A  13     -15.720 -20.586  19.366  1.00  0.00           C  
ATOM    186  CB  ARG A  13     -16.842 -19.001  20.998  1.00  0.00           C  
ATOM    187  HB2 ARG A  13     -16.070 -19.201  21.741  1.00  0.00           H  
ATOM    188  HB3 ARG A  13     -16.505 -18.174  20.374  1.00  0.00           H  
ATOM    189  O   ARG A  13     -14.832 -21.210  19.953  1.00  0.00           O  
ATOM    190  CG  ARG A  13     -18.135 -18.580  21.718  1.00  0.00           C  
ATOM    191  HG2 ARG A  13     -18.920 -18.397  20.984  1.00  0.00           H  
ATOM    192  HG3 ARG A  13     -18.449 -19.376  22.394  1.00  0.00           H  
ATOM    193  CD  ARG A  13     -17.894 -17.306  22.533  1.00  0.00           C  
ATOM    194  HD2 ARG A  13     -17.637 -16.508  21.836  1.00  0.00           H  
ATOM    195  HD3 ARG A  13     -17.037 -17.466  23.187  1.00  0.00           H  
ATOM    196  NE  ARG A  13     -19.059 -16.929  23.365  1.00  0.00           N  
ATOM    197  HE  ARG A  13     -19.342 -17.597  24.068  1.00  0.00           H  
ATOM    198  NH1 ARG A  13     -19.572 -14.941  22.341  1.00  0.00           N  
ATOM    199 HH11 ARG A  13     -20.252 -14.221  22.143  1.00  0.00           H  
ATOM    200 HH12 ARG A  13     -18.948 -15.167  21.580  1.00  0.00           H  
ATOM    201  NH2 ARG A  13     -20.785 -15.584  24.054  1.00  0.00           N  
ATOM    202 HH21 ARG A  13     -21.430 -14.860  23.773  1.00  0.00           H  
ATOM    203 HH22 ARG A  13     -21.082 -16.286  24.717  1.00  0.00           H  
ATOM    204  CZ  ARG A  13     -19.778 -15.822  23.262  1.00  0.00           C  
ATOM    205  N   ASN A  14     -15.601 -20.151  18.114  1.00  0.00           N  
ATOM    206  H   ASN A  14     -16.369 -19.634  17.710  1.00  0.00           H  
ATOM    207  CA  ASN A  14     -14.466 -20.454  17.235  1.00  0.00           C  
ATOM    208  HA  ASN A  14     -14.158 -21.483  17.417  1.00  0.00           H  
ATOM    209  C   ASN A  14     -13.227 -19.601  17.555  1.00  0.00           C  
ATOM    210  CB  ASN A  14     -14.923 -20.358  15.759  1.00  0.00           C  
ATOM    211  HB2 ASN A  14     -15.487 -19.440  15.592  1.00  0.00           H  
ATOM    212  HB3 ASN A  14     -14.052 -20.331  15.104  1.00  0.00           H  
ATOM    213  O   ASN A  14     -12.790 -18.788  16.750  1.00  0.00           O  
ATOM    214  CG  ASN A  14     -15.749 -21.557  15.324  1.00  0.00           C  
ATOM    215  ND2 ASN A  14     -16.372 -21.505  14.173  1.00  0.00           N  
ATOM    216 HD21 ASN A  14     -16.193 -20.755  13.521  1.00  0.00           H  
ATOM    217 HD22 ASN A  14     -16.836 -22.353  13.881  1.00  0.00           H  
ATOM    218  OD1 ASN A  14     -15.818 -22.559  16.015  1.00  0.00           O  
ATOM    219  N   ALA A  15     -12.617 -19.789  18.726  1.00  0.00           N  
ATOM    220  H   ALA A  15     -13.019 -20.455  19.371  1.00  0.00           H  
ATOM    221  CA  ALA A  15     -11.459 -18.993  19.131  1.00  0.00           C  
ATOM    222  HA  ALA A  15     -11.754 -17.945  19.092  1.00  0.00           H  
ATOM    223  C   ALA A  15     -10.251 -19.183  18.186  1.00  0.00           C  
ATOM    224  CB  ALA A  15     -11.103 -19.326  20.585  1.00  0.00           C  
ATOM    225  HB1 ALA A  15     -10.815 -20.374  20.664  1.00  0.00           H  
ATOM    226  HB2 ALA A  15     -10.271 -18.703  20.911  1.00  0.00           H  
ATOM    227  HB3 ALA A  15     -11.963 -19.138  21.227  1.00  0.00           H  
ATOM    228  O   ALA A  15      -9.745 -20.292  18.015  1.00  0.00           O  
ATOM    229  N   ALA A  16      -9.746 -18.081  17.624  1.00  0.00           N  
ATOM    230  H   ALA A  16     -10.264 -17.219  17.718  1.00  0.00           H  
ATOM    231  CA  ALA A  16      -8.608 -18.080  16.700  1.00  0.00           C  
ATOM    232  HA  ALA A  16      -8.711 -18.919  16.011  1.00  0.00           H  
ATOM    233  C   ALA A  16      -7.231 -18.215  17.387  1.00  0.00           C  
ATOM    234  CB  ALA A  16      -8.683 -16.788  15.889  1.00  0.00           C  
ATOM    235  HB1 ALA A  16      -9.650 -16.695  15.396  1.00  0.00           H  
ATOM    236  HB2 ALA A  16      -8.546 -15.939  16.559  1.00  0.00           H  
ATOM    237  HB3 ALA A  16      -7.899 -16.779  15.132  1.00  0.00           H  
ATOM    238  O   ALA A  16      -6.244 -18.539  16.731  1.00  0.00           O  
ATOM    239  N   ASN A  17      -7.152 -17.998  18.708  1.00  0.00           N  
ATOM    240  H   ASN A  17      -8.013 -17.772  19.185  1.00  0.00           H  
ATOM    241  CA  ASN A  17      -5.918 -18.069  19.509  1.00  0.00           C  
ATOM    242  HA  ASN A  17      -6.147 -17.642  20.485  1.00  0.00           H  
ATOM    243  C   ASN A  17      -4.763 -17.208  18.959  1.00  0.00           C  
ATOM    244  CB  ASN A  17      -5.519 -19.538  19.741  1.00  0.00           C  
ATOM    245  HB2 ASN A  17      -4.594 -19.575  20.317  1.00  0.00           H  
ATOM    246  HB3 ASN A  17      -5.335 -20.015  18.778  1.00  0.00           H  
ATOM    247  O   ASN A  17      -3.629 -17.672  18.818  1.00  0.00           O  
ATOM    248  CG  ASN A  17      -6.561 -20.313  20.514  1.00  0.00           C  
ATOM    249  ND2 ASN A  17      -6.862 -21.519  20.097  1.00  0.00           N  
ATOM    250 HD21 ASN A  17      -7.664 -21.942  20.542  1.00  0.00           H  
ATOM    251 HD22 ASN A  17      -6.535 -21.821  19.191  1.00  0.00           H  
ATOM    252  OD1 ASN A  17      -7.109 -19.857  21.502  1.00  0.00           O  
ATOM    253  N   PHE A  18      -5.045 -15.938  18.662  1.00  0.00           N  
ATOM    254  H   PHE A  18      -5.997 -15.612  18.746  1.00  0.00           H  
ATOM    255  CA  PHE A  18      -4.034 -14.990  18.203  1.00  0.00           C  
ATOM    256  HA  PHE A  18      -3.586 -15.393  17.295  1.00  0.00           H  
ATOM    257  C   PHE A  18      -2.918 -14.785  19.236  1.00  0.00           C  
ATOM    258  CB  PHE A  18      -4.702 -13.656  17.860  1.00  0.00           C  
ATOM    259  HB2 PHE A  18      -3.943 -12.970  17.484  1.00  0.00           H  
ATOM    260  HB3 PHE A  18      -5.113 -13.222  18.771  1.00  0.00           H  
ATOM    261  O   PHE A  18      -3.147 -14.785  20.447  1.00  0.00           O  
ATOM    262  CG  PHE A  18      -5.796 -13.767  16.818  1.00  0.00           C  
ATOM    263  CD1 PHE A  18      -5.479 -14.178  15.507  1.00  0.00           C  
ATOM    264  HD1 PHE A  18      -4.467 -14.448  15.244  1.00  0.00           H  
ATOM    265  CD2 PHE A  18      -7.120 -13.409  17.140  1.00  0.00           C  
ATOM    266  HD2 PHE A  18      -7.380 -13.068  18.131  1.00  0.00           H  
ATOM    267  CE1 PHE A  18      -6.474 -14.202  14.515  1.00  0.00           C  
ATOM    268  HE1 PHE A  18      -6.233 -14.482  13.501  1.00  0.00           H  
ATOM    269  CE2 PHE A  18      -8.107 -13.408  16.138  1.00  0.00           C  
ATOM    270  HE2 PHE A  18      -9.107 -13.062  16.356  1.00  0.00           H  
ATOM    271  CZ  PHE A  18      -7.783 -13.797  14.827  1.00  0.00           C  
ATOM    272  HZ  PHE A  18      -8.537 -13.754  14.055  1.00  0.00           H  
ATOM    273  N   HIS A  19      -1.689 -14.569  18.762  1.00  0.00           N  
ATOM    274  H   HIS A  19      -1.544 -14.556  17.762  1.00  0.00           H  
ATOM    275  CA  HIS A  19      -0.574 -14.267  19.657  1.00  0.00           C  
ATOM    276  HA  HIS A  19      -0.612 -15.002  20.461  1.00  0.00           H  
ATOM    277  C   HIS A  19      -0.731 -12.866  20.285  1.00  0.00           C  
ATOM    278  CB  HIS A  19       0.765 -14.454  18.930  1.00  0.00           C  
ATOM    279  HB2 HIS A  19       1.570 -14.502  19.663  1.00  0.00           H  
ATOM    280  HB3 HIS A  19       0.754 -15.411  18.409  1.00  0.00           H  
ATOM    281  O   HIS A  19      -1.288 -11.961  19.645  1.00  0.00           O  
ATOM    282  CG  HIS A  19       1.105 -13.362  17.952  1.00  0.00           C  
ATOM    283  CD2 HIS A  19       1.003 -13.435  16.589  1.00  0.00           C  
ATOM    284  HD2 HIS A  19       0.634 -14.273  16.016  1.00  0.00           H  
ATOM    285  ND1 HIS A  19       1.634 -12.125  18.258  1.00  0.00           N  
ATOM    286  HD1 HIS A  19       1.722 -11.701  19.170  1.00  0.00           H  
ATOM    287  CE1 HIS A  19       1.863 -11.481  17.104  1.00  0.00           C  
ATOM    288  HE1 HIS A  19       2.261 -10.479  17.030  1.00  0.00           H  
ATOM    289  NE2 HIS A  19       1.489 -12.239  16.061  1.00  0.00           N  
ATOM    290  N   PRO A  20      -0.212 -12.648  21.507  1.00  0.00           N  
ATOM    291  CA  PRO A  20      -0.335 -11.369  22.198  1.00  0.00           C  
ATOM    292  HA  PRO A  20      -1.385 -11.082  22.250  1.00  0.00           H  
ATOM    293  C   PRO A  20       0.440 -10.251  21.491  1.00  0.00           C  
ATOM    294  CB  PRO A  20       0.188 -11.623  23.617  1.00  0.00           C  
ATOM    295  HB2 PRO A  20       0.649 -10.740  24.059  1.00  0.00           H  
ATOM    296  HB3 PRO A  20      -0.630 -11.977  24.245  1.00  0.00           H  
ATOM    297  O   PRO A  20       1.314 -10.502  20.655  1.00  0.00           O  
ATOM    298  CG  PRO A  20       1.199 -12.749  23.417  1.00  0.00           C  
ATOM    299  HG2 PRO A  20       1.354 -13.324  24.330  1.00  0.00           H  
ATOM    300  HG3 PRO A  20       2.141 -12.338  23.054  1.00  0.00           H  
ATOM    301  CD  PRO A  20       0.547 -13.589  22.322  1.00  0.00           C  
ATOM    302  HD2 PRO A  20       1.319 -14.104  21.751  1.00  0.00           H  
ATOM    303  HD3 PRO A  20      -0.137 -14.311  22.769  1.00  0.00           H  
ATOM    304  N   ASN A  21       0.122  -9.014  21.868  1.00  0.00           N  
ATOM    305  H   ASN A  21      -0.625  -8.893  22.538  1.00  0.00           H  
ATOM    306  CA  ASN A  21       0.827  -7.805  21.453  1.00  0.00           C  
ATOM    307  HA  ASN A  21       0.703  -7.675  20.378  1.00  0.00           H  
ATOM    308  C   ASN A  21       2.329  -7.898  21.763  1.00  0.00           C  
ATOM    309  CB  ASN A  21       0.130  -6.638  22.161  1.00  0.00           C  
ATOM    310  HB2 ASN A  21      -0.884  -6.619  21.762  1.00  0.00           H  
ATOM    311  HB3 ASN A  21       0.082  -6.810  23.236  1.00  0.00           H  
ATOM    312  O   ASN A  21       2.733  -8.215  22.884  1.00  0.00           O  
ATOM    313  CG  ASN A  21       0.708  -5.255  21.938  1.00  0.00           C  
ATOM    314  ND2 ASN A  21      -0.089  -4.236  22.114  1.00  0.00           N  
ATOM    315 HD21 ASN A  21       0.255  -3.301  21.942  1.00  0.00           H  
ATOM    316 HD22 ASN A  21      -1.047  -4.416  22.376  1.00  0.00           H  
ATOM    317  OD1 ASN A  21       1.881  -5.070  21.665  1.00  0.00           O  
ATOM    318  N   ILE A  22       3.152  -7.613  20.752  1.00  0.00           N  
ATOM    319  H   ILE A  22       2.741  -7.337  19.871  1.00  0.00           H  
ATOM    320  CA  ILE A  22       4.616  -7.733  20.814  1.00  0.00           C  
ATOM    321  HA  ILE A  22       4.864  -8.474  21.573  1.00  0.00           H  
ATOM    322  C   ILE A  22       5.320  -6.437  21.248  1.00  0.00           C  
ATOM    323  CB  ILE A  22       5.159  -8.256  19.466  1.00  0.00           C  
ATOM    324  HB  ILE A  22       6.236  -8.384  19.572  1.00  0.00           H  
ATOM    325  O   ILE A  22       6.513  -6.455  21.551  1.00  0.00           O  
ATOM    326  CG1 ILE A  22       4.907  -7.257  18.314  1.00  0.00           C  
ATOM    327 HG12 ILE A  22       5.337  -6.293  18.588  1.00  0.00           H  
ATOM    328 HG13 ILE A  22       3.836  -7.121  18.163  1.00  0.00           H  
ATOM    329  CG2 ILE A  22       4.554  -9.641  19.169  1.00  0.00           C  
ATOM    330 HG21 ILE A  22       3.493  -9.548  18.938  1.00  0.00           H  
ATOM    331 HG22 ILE A  22       4.672 -10.296  20.032  1.00  0.00           H  
ATOM    332 HG23 ILE A  22       5.055 -10.094  18.313  1.00  0.00           H  
ATOM    333  CD1 ILE A  22       5.535  -7.665  16.977  1.00  0.00           C  
ATOM    334 HD11 ILE A  22       5.395  -6.861  16.254  1.00  0.00           H  
ATOM    335 HD12 ILE A  22       6.602  -7.846  17.104  1.00  0.00           H  
ATOM    336 HD13 ILE A  22       5.051  -8.560  16.588  1.00  0.00           H  
ATOM    337  N   TRP A  23       4.593  -5.322  21.290  1.00  0.00           N  
ATOM    338  H   TRP A  23       3.616  -5.394  21.044  1.00  0.00           H  
ATOM    339  CA  TRP A  23       5.084  -3.979  21.605  1.00  0.00           C  
ATOM    340  HA  TRP A  23       6.159  -3.939  21.430  1.00  0.00           H  
ATOM    341  C   TRP A  23       4.835  -3.581  23.062  1.00  0.00           C  
ATOM    342  CB  TRP A  23       4.403  -2.986  20.656  1.00  0.00           C  
ATOM    343  HB2 TRP A  23       4.830  -1.997  20.820  1.00  0.00           H  
ATOM    344  HB3 TRP A  23       3.339  -2.931  20.890  1.00  0.00           H  
ATOM    345  O   TRP A  23       5.543  -2.729  23.607  1.00  0.00           O  
ATOM    346  CG  TRP A  23       4.562  -3.335  19.212  1.00  0.00           C  
ATOM    347  CD1 TRP A  23       3.603  -3.834  18.400  1.00  0.00           C  
ATOM    348  HD1 TRP A  23       2.577  -4.029  18.673  1.00  0.00           H  
ATOM    349  CD2 TRP A  23       5.781  -3.296  18.415  1.00  0.00           C  
ATOM    350  CE2 TRP A  23       5.481  -3.784  17.108  1.00  0.00           C  
ATOM    351  CE3 TRP A  23       7.111  -2.900  18.679  1.00  0.00           C  
ATOM    352  HE3 TRP A  23       7.367  -2.520  19.656  1.00  0.00           H  
ATOM    353  NE1 TRP A  23       4.144  -4.120  17.165  1.00  0.00           N  
ATOM    354  HE1 TRP A  23       3.613  -4.619  16.466  1.00  0.00           H  
ATOM    355  CH2 TRP A  23       7.764  -3.421  16.386  1.00  0.00           C  
ATOM    356  HH2 TRP A  23       8.523  -3.433  15.618  1.00  0.00           H  
ATOM    357  CZ2 TRP A  23       6.457  -3.864  16.107  1.00  0.00           C  
ATOM    358  HZ2 TRP A  23       6.191  -4.232  15.127  1.00  0.00           H  
ATOM    359  CZ3 TRP A  23       8.088  -2.948  17.668  1.00  0.00           C  
ATOM    360  HZ3 TRP A  23       9.092  -2.599  17.860  1.00  0.00           H  
ATOM    361  N   GLY A  24       3.833  -4.187  23.705  1.00  0.00           N  
ATOM    362  H   GLY A  24       3.239  -4.793  23.156  1.00  0.00           H  
ATOM    363  CA  GLY A  24       3.411  -3.843  25.059  1.00  0.00           C  
ATOM    364  HA2 GLY A  24       4.181  -4.156  25.765  1.00  0.00           H  
ATOM    365  HA3 GLY A  24       2.486  -4.369  25.293  1.00  0.00           H  
ATOM    366  C   GLY A  24       3.156  -2.340  25.194  1.00  0.00           C  
ATOM    367  O   GLY A  24       2.413  -1.745  24.421  1.00  0.00           O  
ATOM    368  N   ASN A  25       3.824  -1.705  26.156  1.00  0.00           N  
ATOM    369  H   ASN A  25       4.461  -2.245  26.724  1.00  0.00           H  
ATOM    370  CA  ASN A  25       3.669  -0.275  26.432  1.00  0.00           C  
ATOM    371  HA  ASN A  25       2.679   0.037  26.097  1.00  0.00           H  
ATOM    372  C   ASN A  25       4.660   0.625  25.670  1.00  0.00           C  
ATOM    373  CB  ASN A  25       3.740  -0.073  27.957  1.00  0.00           C  
ATOM    374  HB2 ASN A  25       4.648  -0.539  28.339  1.00  0.00           H  
ATOM    375  HB3 ASN A  25       3.792   0.990  28.189  1.00  0.00           H  
ATOM    376  O   ASN A  25       4.704   1.820  25.950  1.00  0.00           O  
ATOM    377  CG  ASN A  25       2.534  -0.643  28.685  1.00  0.00           C  
ATOM    378  ND2 ASN A  25       2.652  -0.886  29.967  1.00  0.00           N  
ATOM    379 HD21 ASN A  25       3.522  -0.718  30.451  1.00  0.00           H  
ATOM    380 HD22 ASN A  25       1.837  -1.296  30.401  1.00  0.00           H  
ATOM    381  OD1 ASN A  25       1.468  -0.862  28.144  1.00  0.00           O  
ATOM    382  N   HIS A  26       5.467   0.089  24.744  1.00  0.00           N  
ATOM    383  H   HIS A  26       5.352  -0.883  24.495  1.00  0.00           H  
ATOM    384  CA  HIS A  26       6.563   0.835  24.110  1.00  0.00           C  
ATOM    385  HA  HIS A  26       7.289   1.103  24.878  1.00  0.00           H  
ATOM    386  C   HIS A  26       6.097   2.148  23.462  1.00  0.00           C  
ATOM    387  CB  HIS A  26       7.259  -0.064  23.078  1.00  0.00           C  
ATOM    388  HB2 HIS A  26       7.604  -0.972  23.571  1.00  0.00           H  
ATOM    389  HB3 HIS A  26       6.546  -0.351  22.304  1.00  0.00           H  
ATOM    390  O   HIS A  26       6.663   3.203  23.735  1.00  0.00           O  
ATOM    391  CG  HIS A  26       8.447   0.596  22.426  1.00  0.00           C  
ATOM    392  CD2 HIS A  26       8.545   1.031  21.130  1.00  0.00           C  
ATOM    393  HD2 HIS A  26       7.781   0.960  20.370  1.00  0.00           H  
ATOM    394  ND1 HIS A  26       9.638   0.901  23.046  1.00  0.00           N  
ATOM    395  HD1 HIS A  26       9.846   0.776  24.027  1.00  0.00           H  
ATOM    396  CE1 HIS A  26      10.431   1.507  22.149  1.00  0.00           C  
ATOM    397  HE1 HIS A  26      11.416   1.902  22.351  1.00  0.00           H  
ATOM    398  NE2 HIS A  26       9.819   1.586  20.963  1.00  0.00           N  
ATOM    399  N   PHE A  27       5.016   2.095  22.680  1.00  0.00           N  
ATOM    400  H   PHE A  27       4.600   1.195  22.486  1.00  0.00           H  
ATOM    401  CA  PHE A  27       4.480   3.264  21.982  1.00  0.00           C  
ATOM    402  HA  PHE A  27       5.317   3.898  21.692  1.00  0.00           H  
ATOM    403  C   PHE A  27       3.583   4.156  22.858  1.00  0.00           C  
ATOM    404  CB  PHE A  27       3.794   2.811  20.685  1.00  0.00           C  
ATOM    405  HB2 PHE A  27       3.066   2.031  20.907  1.00  0.00           H  
ATOM    406  HB3 PHE A  27       3.249   3.653  20.259  1.00  0.00           H  
ATOM    407  O   PHE A  27       3.240   5.258  22.445  1.00  0.00           O  
ATOM    408  CG  PHE A  27       4.778   2.319  19.637  1.00  0.00           C  
ATOM    409  CD1 PHE A  27       5.525   3.249  18.891  1.00  0.00           C  
ATOM    410  HD1 PHE A  27       5.388   4.308  19.052  1.00  0.00           H  
ATOM    411  CD2 PHE A  27       4.974   0.942  19.421  1.00  0.00           C  
ATOM    412  HD2 PHE A  27       4.409   0.218  19.990  1.00  0.00           H  
ATOM    413  CE1 PHE A  27       6.457   2.808  17.935  1.00  0.00           C  
ATOM    414  HE1 PHE A  27       7.041   3.527  17.378  1.00  0.00           H  
ATOM    415  CE2 PHE A  27       5.890   0.504  18.449  1.00  0.00           C  
ATOM    416  HE2 PHE A  27       6.018  -0.551  18.255  1.00  0.00           H  
ATOM    417  CZ  PHE A  27       6.632   1.434  17.703  1.00  0.00           C  
ATOM    418  HZ  PHE A  27       7.334   1.093  16.957  1.00  0.00           H  
ATOM    419  N   LEU A  28       3.239   3.776  24.099  1.00  0.00           N  
ATOM    420  H   LEU A  28       3.620   2.916  24.466  1.00  0.00           H  
ATOM    421  CA  LEU A  28       2.439   4.651  24.978  1.00  0.00           C  
ATOM    422  HA  LEU A  28       1.540   4.953  24.440  1.00  0.00           H  
ATOM    423  C   LEU A  28       3.170   5.945  25.347  1.00  0.00           C  
ATOM    424  CB  LEU A  28       2.053   3.927  26.277  1.00  0.00           C  
ATOM    425  HB2 LEU A  28       1.761   4.674  27.015  1.00  0.00           H  
ATOM    426  HB3 LEU A  28       2.932   3.419  26.674  1.00  0.00           H  
ATOM    427  O   LEU A  28       2.529   6.979  25.561  1.00  0.00           O  
ATOM    428  CG  LEU A  28       0.892   2.933  26.144  1.00  0.00           C  
ATOM    429  HG  LEU A  28       1.114   2.200  25.369  1.00  0.00           H  
ATOM    430  CD1 LEU A  28       0.723   2.216  27.479  1.00  0.00           C  
ATOM    431 HD11 LEU A  28       0.449   2.919  28.265  1.00  0.00           H  
ATOM    432 HD12 LEU A  28       1.670   1.746  27.747  1.00  0.00           H  
ATOM    433 HD13 LEU A  28      -0.030   1.434  27.381  1.00  0.00           H  
ATOM    434  CD2 LEU A  28      -0.431   3.646  25.845  1.00  0.00           C  
ATOM    435 HD21 LEU A  28      -0.632   4.425  26.581  1.00  0.00           H  
ATOM    436 HD22 LEU A  28      -0.397   4.102  24.856  1.00  0.00           H  
ATOM    437 HD23 LEU A  28      -1.247   2.924  25.840  1.00  0.00           H  
ATOM    438  N   THR A  29       4.498   5.891  25.427  1.00  0.00           N  
ATOM    439  H   THR A  29       4.955   5.013  25.227  1.00  0.00           H  
ATOM    440  CA  THR A  29       5.355   7.048  25.675  1.00  0.00           C  
ATOM    441  HA  THR A  29       4.756   7.886  26.032  1.00  0.00           H  
ATOM    442  C   THR A  29       6.026   7.468  24.377  1.00  0.00           C  
ATOM    443  CB  THR A  29       6.407   6.745  26.751  1.00  0.00           C  
ATOM    444  HB  THR A  29       7.111   7.575  26.804  1.00  0.00           H  
ATOM    445  O   THR A  29       6.858   6.739  23.848  1.00  0.00           O  
ATOM    446  CG2 THR A  29       5.757   6.562  28.125  1.00  0.00           C  
ATOM    447 HG21 THR A  29       5.196   7.458  28.391  1.00  0.00           H  
ATOM    448 HG22 THR A  29       6.536   6.396  28.869  1.00  0.00           H  
ATOM    449 HG23 THR A  29       5.089   5.701  28.111  1.00  0.00           H  
ATOM    450  OG1 THR A  29       7.106   5.558  26.459  1.00  0.00           O  
ATOM    451  HG1 THR A  29       7.295   5.552  25.518  1.00  0.00           H  
ATOM    452  N   CYS A  30       5.692   8.657  23.878  1.00  0.00           N  
ATOM    453  H   CYS A  30       4.970   9.202  24.326  1.00  0.00           H  
ATOM    454  CA  CYS A  30       6.421   9.256  22.766  1.00  0.00           C  
ATOM    455  HA  CYS A  30       6.533   8.512  21.977  1.00  0.00           H  
ATOM    456  C   CYS A  30       7.799   9.722  23.266  1.00  0.00           C  
ATOM    457  CB  CYS A  30       5.598  10.425  22.212  1.00  0.00           C  
ATOM    458  HB2 CYS A  30       4.580  10.088  22.016  1.00  0.00           H  
ATOM    459  HB3 CYS A  30       5.575  11.237  22.938  1.00  0.00           H  
ATOM    460  O   CYS A  30       7.846  10.449  24.267  1.00  0.00           O  
ATOM    461  SG  CYS A  30       6.303  11.032  20.653  1.00  0.00           S  
ATOM    462  HG  CYS A  30       7.535  11.359  21.054  1.00  0.00           H  
ATOM    463  N   PRO A  31       8.912   9.381  22.589  1.00  0.00           N  
ATOM    464  CA  PRO A  31      10.160  10.106  22.781  1.00  0.00           C  
ATOM    465  HA  PRO A  31      10.522   9.960  23.799  1.00  0.00           H  
ATOM    466  C   PRO A  31       9.851  11.580  22.515  1.00  0.00           C  
ATOM    467  CB  PRO A  31      11.157   9.524  21.766  1.00  0.00           C  
ATOM    468  HB2 PRO A  31      12.131   9.344  22.222  1.00  0.00           H  
ATOM    469  HB3 PRO A  31      11.265  10.188  20.909  1.00  0.00           H  
ATOM    470  O   PRO A  31       9.343  11.920  21.450  1.00  0.00           O  
ATOM    471  CG  PRO A  31      10.513   8.218  21.299  1.00  0.00           C  
ATOM    472  HG2 PRO A  31      10.772   7.984  20.266  1.00  0.00           H  
ATOM    473  HG3 PRO A  31      10.814   7.406  21.961  1.00  0.00           H  
ATOM    474  CD  PRO A  31       9.019   8.473  21.461  1.00  0.00           C  
ATOM    475  HD2 PRO A  31       8.498   7.533  21.646  1.00  0.00           H  
ATOM    476  HD3 PRO A  31       8.631   8.954  20.564  1.00  0.00           H  
ATOM    477  N   SER A  32      10.068  12.469  23.483  1.00  0.00           N  
ATOM    478  H   SER A  32      10.436  12.149  24.367  1.00  0.00           H  
ATOM    479  CA  SER A  32       9.732  13.892  23.354  1.00  0.00           C  
ATOM    480  HA  SER A  32       8.752  13.965  22.883  1.00  0.00           H  
ATOM    481  C   SER A  32      10.720  14.635  22.441  1.00  0.00           C  
ATOM    482  CB  SER A  32       9.621  14.540  24.738  1.00  0.00           C  
ATOM    483  HB2 SER A  32       8.962  13.944  25.370  1.00  0.00           H  
ATOM    484  HB3 SER A  32       9.200  15.540  24.637  1.00  0.00           H  
ATOM    485  O   SER A  32      11.232  15.696  22.809  1.00  0.00           O  
ATOM    486  OG  SER A  32      10.900  14.630  25.332  1.00  0.00           O  
ATOM    487  HG  SER A  32      11.427  15.187  24.754  1.00  0.00           H  
ATOM    488  N   GLN A  33      11.042  14.077  21.273  1.00  0.00           N  
ATOM    489  H   GLN A  33      10.556  13.234  21.002  1.00  0.00           H  
ATOM    490  CA  GLN A  33      11.851  14.734  20.255  1.00  0.00           C  
ATOM    491  HA  GLN A  33      12.673  15.268  20.732  1.00  0.00           H  
ATOM    492  C   GLN A  33      10.986  15.780  19.557  1.00  0.00           C  
ATOM    493  CB  GLN A  33      12.465  13.717  19.284  1.00  0.00           C  
ATOM    494  HB2 GLN A  33      12.930  14.267  18.466  1.00  0.00           H  
ATOM    495  HB3 GLN A  33      11.684  13.078  18.872  1.00  0.00           H  
ATOM    496  O   GLN A  33      10.531  15.624  18.428  1.00  0.00           O  
ATOM    497  CG  GLN A  33      13.542  12.853  19.960  1.00  0.00           C  
ATOM    498  HG2 GLN A  33      13.080  12.227  20.723  1.00  0.00           H  
ATOM    499  HG3 GLN A  33      14.276  13.501  20.438  1.00  0.00           H  
ATOM    500  CD  GLN A  33      14.276  11.952  18.970  1.00  0.00           C  
ATOM    501  NE2 GLN A  33      15.206  11.142  19.423  1.00  0.00           N  
ATOM    502 HE21 GLN A  33      15.640  10.573  18.710  1.00  0.00           H  
ATOM    503 HE22 GLN A  33      15.455  11.110  20.401  1.00  0.00           H  
ATOM    504  OE1 GLN A  33      14.050  11.956  17.777  1.00  0.00           O  
ATOM    505  N   THR A  34      10.714  16.868  20.272  1.00  0.00           N  
ATOM    506  H   THR A  34      11.065  16.907  21.218  1.00  0.00           H  
ATOM    507  CA  THR A  34      10.252  18.089  19.624  1.00  0.00           C  
ATOM    508  HA  THR A  34       9.351  17.863  19.054  1.00  0.00           H  
ATOM    509  C   THR A  34      11.366  18.500  18.672  1.00  0.00           C  
ATOM    510  CB  THR A  34       9.957  19.229  20.616  1.00  0.00           C  
ATOM    511  HB  THR A  34      10.838  19.858  20.742  1.00  0.00           H  
ATOM    512  O   THR A  34      12.482  18.747  19.126  1.00  0.00           O  
ATOM    513  CG2 THR A  34       8.798  20.083  20.105  1.00  0.00           C  
ATOM    514 HG21 THR A  34       9.067  20.526  19.146  1.00  0.00           H  
ATOM    515 HG22 THR A  34       7.905  19.470  19.989  1.00  0.00           H  
ATOM    516 HG23 THR A  34       8.597  20.882  20.818  1.00  0.00           H  
ATOM    517  OG1 THR A  34       9.578  18.750  21.890  1.00  0.00           O  
ATOM    518  HG1 THR A  34      10.366  18.404  22.316  1.00  0.00           H  
ATOM    519  N   ILE A  35      11.081  18.516  17.370  1.00  0.00           N  
ATOM    520  H   ILE A  35      10.182  18.170  17.066  1.00  0.00           H  
ATOM    521  CA  ILE A  35      12.039  18.940  16.347  1.00  0.00           C  
ATOM    522  HA  ILE A  35      12.917  18.296  16.383  1.00  0.00           H  
ATOM    523  C   ILE A  35      12.444  20.372  16.681  1.00  0.00           C  
ATOM    524  CB  ILE A  35      11.412  18.862  14.943  1.00  0.00           C  
ATOM    525  HB  ILE A  35      10.558  19.539  14.916  1.00  0.00           H  
ATOM    526  O   ILE A  35      11.606  21.280  16.644  1.00  0.00           O  
ATOM    527  CG1 ILE A  35      10.927  17.432  14.615  1.00  0.00           C  
ATOM    528 HG12 ILE A  35      11.766  16.806  14.310  1.00  0.00           H  
ATOM    529 HG13 ILE A  35      10.463  16.963  15.482  1.00  0.00           H  
ATOM    530  CG2 ILE A  35      12.427  19.310  13.878  1.00  0.00           C  
ATOM    531 HG21 ILE A  35      12.899  20.254  14.147  1.00  0.00           H  
ATOM    532 HG22 ILE A  35      11.942  19.436  12.910  1.00  0.00           H  
ATOM    533 HG23 ILE A  35      13.206  18.551  13.793  1.00  0.00           H  
ATOM    534  CD1 ILE A  35       9.876  17.457  13.510  1.00  0.00           C  
ATOM    535 HD11 ILE A  35       9.591  16.434  13.266  1.00  0.00           H  
ATOM    536 HD12 ILE A  35      10.265  17.967  12.629  1.00  0.00           H  
ATOM    537 HD13 ILE A  35       8.991  17.991  13.857  1.00  0.00           H  
ATOM    538  N   ASP A  36      13.705  20.559  17.051  1.00  0.00           N  
ATOM    539  H   ASP A  36      14.351  19.783  17.049  1.00  0.00           H  
ATOM    540  CA  ASP A  36      14.199  21.847  17.504  1.00  0.00           C  
ATOM    541  HA  ASP A  36      13.502  22.224  18.253  1.00  0.00           H  
ATOM    542  C   ASP A  36      14.238  22.867  16.353  1.00  0.00           C  
ATOM    543  CB  ASP A  36      15.556  21.664  18.192  1.00  0.00           C  
ATOM    544  HB2 ASP A  36      15.473  20.913  18.979  1.00  0.00           H  
ATOM    545  HB3 ASP A  36      15.856  22.606  18.650  1.00  0.00           H  
ATOM    546  O   ASP A  36      14.178  22.536  15.163  1.00  0.00           O  
ATOM    547  CG  ASP A  36      16.596  21.240  17.167  1.00  0.00           C  
ATOM    548  OD1 ASP A  36      17.075  22.154  16.470  1.00  0.00           O  
ATOM    549  OD2 ASP A  36      16.802  20.025  16.988  1.00  0.00           O  
ATOM    550  N   SER A  37      14.321  24.147  16.717  1.00  0.00           N  
ATOM    551  H   SER A  37      14.396  24.363  17.700  1.00  0.00           H  
ATOM    552  CA  SER A  37      14.300  25.235  15.738  1.00  0.00           C  
ATOM    553  HA  SER A  37      13.379  25.160  15.160  1.00  0.00           H  
ATOM    554  C   SER A  37      15.475  25.192  14.758  1.00  0.00           C  
ATOM    555  CB  SER A  37      14.314  26.582  16.459  1.00  0.00           C  
ATOM    556  HB2 SER A  37      13.477  26.637  17.155  1.00  0.00           H  
ATOM    557  HB3 SER A  37      15.246  26.688  17.014  1.00  0.00           H  
ATOM    558  O   SER A  37      15.326  25.698  13.646  1.00  0.00           O  
ATOM    559  OG  SER A  37      14.202  27.632  15.520  1.00  0.00           O  
ATOM    560  HG  SER A  37      14.601  27.345  14.695  1.00  0.00           H  
ATOM    561  N   TRP A  38      16.628  24.641  15.150  1.00  0.00           N  
ATOM    562  H   TRP A  38      16.642  24.058  15.975  1.00  0.00           H  
ATOM    563  CA  TRP A  38      17.789  24.532  14.271  1.00  0.00           C  
ATOM    564  HA  TRP A  38      17.924  25.468  13.730  1.00  0.00           H  
ATOM    565  C   TRP A  38      17.547  23.453  13.216  1.00  0.00           C  
ATOM    566  CB  TRP A  38      19.058  24.284  15.099  1.00  0.00           C  
ATOM    567  HB2 TRP A  38      18.935  23.412  15.741  1.00  0.00           H  
ATOM    568  HB3 TRP A  38      19.226  25.143  15.748  1.00  0.00           H  
ATOM    569  O   TRP A  38      17.694  23.731  12.029  1.00  0.00           O  
ATOM    570  CG  TRP A  38      20.286  24.044  14.289  1.00  0.00           C  
ATOM    571  CD1 TRP A  38      21.150  24.995  13.871  1.00  0.00           C  
ATOM    572  HD1 TRP A  38      21.058  26.051  14.080  1.00  0.00           H  
ATOM    573  CD2 TRP A  38      20.775  22.780  13.741  1.00  0.00           C  
ATOM    574  CE2 TRP A  38      21.951  23.053  12.981  1.00  0.00           C  
ATOM    575  CE3 TRP A  38      20.340  21.436  13.790  1.00  0.00           C  
ATOM    576  HE3 TRP A  38      19.464  21.178  14.366  1.00  0.00           H  
ATOM    577  NE1 TRP A  38      22.138  24.412  13.103  1.00  0.00           N  
ATOM    578  HE1 TRP A  38      22.864  24.928  12.628  1.00  0.00           H  
ATOM    579  CH2 TRP A  38      22.188  20.731  12.352  1.00  0.00           C  
ATOM    580  HH2 TRP A  38      22.712  19.950  11.822  1.00  0.00           H  
ATOM    581  CZ2 TRP A  38      22.655  22.055  12.295  1.00  0.00           C  
ATOM    582  HZ2 TRP A  38      23.535  22.294  11.717  1.00  0.00           H  
ATOM    583  CZ3 TRP A  38      21.036  20.425  13.099  1.00  0.00           C  
ATOM    584  HZ3 TRP A  38      20.684  19.405  13.144  1.00  0.00           H  
ATOM    585  N   THR A  39      17.041  22.286  13.618  1.00  0.00           N  
ATOM    586  H   THR A  39      16.994  22.115  14.613  1.00  0.00           H  
ATOM    587  CA  THR A  39      16.659  21.196  12.711  1.00  0.00           C  
ATOM    588  HA  THR A  39      17.547  20.855  12.177  1.00  0.00           H  
ATOM    589  C   THR A  39      15.637  21.658  11.665  1.00  0.00           C  
ATOM    590  CB  THR A  39      16.110  20.014  13.527  1.00  0.00           C  
ATOM    591  HB  THR A  39      15.286  20.342  14.161  1.00  0.00           H  
ATOM    592  O   THR A  39      15.784  21.379  10.475  1.00  0.00           O  
ATOM    593  CG2 THR A  39      15.630  18.881  12.623  1.00  0.00           C  
ATOM    594 HG21 THR A  39      14.714  19.165  12.105  1.00  0.00           H  
ATOM    595 HG22 THR A  39      15.449  17.984  13.215  1.00  0.00           H  
ATOM    596 HG23 THR A  39      16.401  18.673  11.881  1.00  0.00           H  
ATOM    597  OG1 THR A  39      17.129  19.473  14.334  1.00  0.00           O  
ATOM    598  HG1 THR A  39      17.014  19.738  15.250  1.00  0.00           H  
ATOM    599  N   GLN A  40      14.622  22.429  12.074  1.00  0.00           N  
ATOM    600  H   GLN A  40      14.538  22.619  13.062  1.00  0.00           H  
ATOM    601  CA  GLN A  40      13.633  22.984  11.138  1.00  0.00           C  
ATOM    602  HA  GLN A  40      13.206  22.173  10.548  1.00  0.00           H  
ATOM    603  C   GLN A  40      14.238  23.993  10.158  1.00  0.00           C  
ATOM    604  CB  GLN A  40      12.510  23.694  11.901  1.00  0.00           C  
ATOM    605  HB2 GLN A  40      12.939  24.453  12.555  1.00  0.00           H  
ATOM    606  HB3 GLN A  40      11.863  24.190  11.177  1.00  0.00           H  
ATOM    607  O   GLN A  40      13.840  24.041   8.994  1.00  0.00           O  
ATOM    608  CG  GLN A  40      11.656  22.737  12.733  1.00  0.00           C  
ATOM    609  HG2 GLN A  40      12.288  22.252  13.477  1.00  0.00           H  
ATOM    610  HG3 GLN A  40      11.224  21.970  12.091  1.00  0.00           H  
ATOM    611  CD  GLN A  40      10.531  23.453  13.468  1.00  0.00           C  
ATOM    612  NE2 GLN A  40       9.977  22.847  14.492  1.00  0.00           N  
ATOM    613 HE21 GLN A  40      10.442  22.057  14.916  1.00  0.00           H  
ATOM    614 HE22 GLN A  40       9.264  23.365  14.987  1.00  0.00           H  
ATOM    615  OE1 GLN A  40      10.127  24.562  13.144  1.00  0.00           O  
ATOM    616  N   GLN A  41      15.164  24.830  10.625  1.00  0.00           N  
ATOM    617  H   GLN A  41      15.471  24.741  11.583  1.00  0.00           H  
ATOM    618  CA  GLN A  41      15.824  25.817   9.778  1.00  0.00           C  
ATOM    619  HA  GLN A  41      15.061  26.340   9.202  1.00  0.00           H  
ATOM    620  C   GLN A  41      16.758  25.136   8.772  1.00  0.00           C  
ATOM    621  CB  GLN A  41      16.544  26.834  10.676  1.00  0.00           C  
ATOM    622  HB2 GLN A  41      15.815  27.298  11.341  1.00  0.00           H  
ATOM    623  HB3 GLN A  41      17.284  26.319  11.289  1.00  0.00           H  
ATOM    624  O   GLN A  41      16.697  25.439   7.582  1.00  0.00           O  
ATOM    625  CG  GLN A  41      17.253  27.934   9.880  1.00  0.00           C  
ATOM    626  HG2 GLN A  41      17.708  28.641  10.573  1.00  0.00           H  
ATOM    627  HG3 GLN A  41      18.060  27.483   9.303  1.00  0.00           H  
ATOM    628  CD  GLN A  41      16.335  28.710   8.939  1.00  0.00           C  
ATOM    629  NE2 GLN A  41      16.880  29.197   7.849  1.00  0.00           N  
ATOM    630 HE21 GLN A  41      16.293  29.654   7.166  1.00  0.00           H  
ATOM    631 HE22 GLN A  41      17.844  28.966   7.655  1.00  0.00           H  
ATOM    632  OE1 GLN A  41      15.140  28.892   9.166  1.00  0.00           O  
ATOM    633  N   HIS A  42      17.534  24.155   9.228  1.00  0.00           N  
ATOM    634  H   HIS A  42      17.546  23.963  10.219  1.00  0.00           H  
ATOM    635  CA  HIS A  42      18.424  23.374   8.380  1.00  0.00           C  
ATOM    636  HA  HIS A  42      19.093  24.061   7.863  1.00  0.00           H  
ATOM    637  C   HIS A  42      17.651  22.581   7.312  1.00  0.00           C  
ATOM    638  CB  HIS A  42      19.259  22.458   9.282  1.00  0.00           C  
ATOM    639  HB2 HIS A  42      19.720  23.052  10.071  1.00  0.00           H  
ATOM    640  HB3 HIS A  42      18.615  21.713   9.749  1.00  0.00           H  
ATOM    641  O   HIS A  42      18.028  22.585   6.141  1.00  0.00           O  
ATOM    642  CG  HIS A  42      20.355  21.770   8.522  1.00  0.00           C  
ATOM    643  CD2 HIS A  42      20.669  20.440   8.559  1.00  0.00           C  
ATOM    644  HD2 HIS A  42      20.189  19.688   9.167  1.00  0.00           H  
ATOM    645  ND1 HIS A  42      21.238  22.376   7.657  1.00  0.00           N  
ATOM    646  HD1 HIS A  42      21.253  23.353   7.398  1.00  0.00           H  
ATOM    647  CE1 HIS A  42      22.057  21.429   7.175  1.00  0.00           C  
ATOM    648  HE1 HIS A  42      22.847  21.597   6.459  1.00  0.00           H  
ATOM    649  NE2 HIS A  42      21.747  20.232   7.695  1.00  0.00           N  
ATOM    650  N   HIS A  43      16.505  21.987   7.672  1.00  0.00           N  
ATOM    651  H   HIS A  43      16.268  21.962   8.653  1.00  0.00           H  
ATOM    652  CA  HIS A  43      15.600  21.335   6.714  1.00  0.00           C  
ATOM    653  HA  HIS A  43      16.137  20.542   6.193  1.00  0.00           H  
ATOM    654  C   HIS A  43      15.116  22.290   5.621  1.00  0.00           C  
ATOM    655  CB  HIS A  43      14.413  20.721   7.469  1.00  0.00           C  
ATOM    656  HB2 HIS A  43      14.783  19.966   8.163  1.00  0.00           H  
ATOM    657  HB3 HIS A  43      13.919  21.497   8.054  1.00  0.00           H  
ATOM    658  O   HIS A  43      15.136  21.928   4.445  1.00  0.00           O  
ATOM    659  CG  HIS A  43      13.382  20.086   6.567  1.00  0.00           C  
ATOM    660  CD2 HIS A  43      13.374  18.786   6.153  1.00  0.00           C  
ATOM    661  HD2 HIS A  43      14.105  18.028   6.394  1.00  0.00           H  
ATOM    662  ND1 HIS A  43      12.250  20.732   6.058  1.00  0.00           N  
ATOM    663  CE1 HIS A  43      11.591  19.798   5.357  1.00  0.00           C  
ATOM    664  HE1 HIS A  43      10.650  19.959   4.853  1.00  0.00           H  
ATOM    665  NE2 HIS A  43      12.229  18.620   5.407  1.00  0.00           N  
ATOM    666  HE2 HIS A  43      11.871  17.748   5.044  1.00  0.00           H  
ATOM    667  N   LYS A  44      14.742  23.525   5.977  1.00  0.00           N  
ATOM    668  H   LYS A  44      14.779  23.765   6.957  1.00  0.00           H  
ATOM    669  CA  LYS A  44      14.331  24.545   4.998  1.00  0.00           C  
ATOM    670  HA  LYS A  44      13.553  24.127   4.359  1.00  0.00           H  
ATOM    671  C   LYS A  44      15.471  24.939   4.063  1.00  0.00           C  
ATOM    672  CB  LYS A  44      13.793  25.789   5.710  1.00  0.00           C  
ATOM    673  HB2 LYS A  44      13.694  26.596   4.984  1.00  0.00           H  
ATOM    674  HB3 LYS A  44      14.507  26.106   6.470  1.00  0.00           H  
ATOM    675  O   LYS A  44      15.241  25.064   2.866  1.00  0.00           O  
ATOM    676  CG  LYS A  44      12.422  25.549   6.350  1.00  0.00           C  
ATOM    677  HG2 LYS A  44      11.676  25.405   5.568  1.00  0.00           H  
ATOM    678  HG3 LYS A  44      12.449  24.657   6.975  1.00  0.00           H  
ATOM    679  CD  LYS A  44      12.052  26.764   7.203  1.00  0.00           C  
ATOM    680  HD2 LYS A  44      12.845  26.932   7.932  1.00  0.00           H  
ATOM    681  HD3 LYS A  44      11.962  27.643   6.565  1.00  0.00           H  
ATOM    682  CE  LYS A  44      10.738  26.505   7.938  1.00  0.00           C  
ATOM    683  HE2 LYS A  44       9.940  26.379   7.206  1.00  0.00           H  
ATOM    684  HE3 LYS A  44      10.842  25.571   8.490  1.00  0.00           H  
ATOM    685  NZ  LYS A  44      10.438  27.616   8.869  1.00  0.00           N  
ATOM    686  HZ1 LYS A  44       9.605  27.416   9.404  1.00  0.00           H  
ATOM    687  HZ2 LYS A  44      10.327  28.484   8.364  1.00  0.00           H  
ATOM    688  HZ3 LYS A  44      11.208  27.722   9.513  1.00  0.00           H  
ATOM    689  N   GLU A  45      16.678  25.126   4.587  1.00  0.00           N  
ATOM    690  H   GLU A  45      16.796  25.015   5.584  1.00  0.00           H  
ATOM    691  CA  GLU A  45      17.856  25.479   3.784  1.00  0.00           C  
ATOM    692  HA  GLU A  45      17.650  26.386   3.215  1.00  0.00           H  
ATOM    693  C   GLU A  45      18.182  24.388   2.760  1.00  0.00           C  
ATOM    694  CB  GLU A  45      19.048  25.748   4.715  1.00  0.00           C  
ATOM    695  HB2 GLU A  45      19.967  25.787   4.129  1.00  0.00           H  
ATOM    696  HB3 GLU A  45      19.126  24.937   5.438  1.00  0.00           H  
ATOM    697  O   GLU A  45      18.247  24.669   1.563  1.00  0.00           O  
ATOM    698  CG  GLU A  45      18.869  27.090   5.440  1.00  0.00           C  
ATOM    699  HG2 GLU A  45      17.844  27.172   5.802  1.00  0.00           H  
ATOM    700  HG3 GLU A  45      19.017  27.894   4.718  1.00  0.00           H  
ATOM    701  CD  GLU A  45      19.811  27.299   6.632  1.00  0.00           C  
ATOM    702  OE1 GLU A  45      19.576  28.319   7.329  1.00  0.00           O  
ATOM    703  OE2 GLU A  45      20.709  26.461   6.867  1.00  0.00           O  
ATOM    704  N   LEU A  46      18.263  23.133   3.210  1.00  0.00           N  
ATOM    705  H   LEU A  46      18.199  22.976   4.206  1.00  0.00           H  
ATOM    706  CA  LEU A  46      18.486  21.978   2.340  1.00  0.00           C  
ATOM    707  HA  LEU A  46      19.411  22.122   1.782  1.00  0.00           H  
ATOM    708  C   LEU A  46      17.364  21.808   1.304  1.00  0.00           C  
ATOM    709  CB  LEU A  46      18.600  20.723   3.215  1.00  0.00           C  
ATOM    710  HB2 LEU A  46      17.738  20.685   3.881  1.00  0.00           H  
ATOM    711  HB3 LEU A  46      18.557  19.856   2.556  1.00  0.00           H  
ATOM    712  O   LEU A  46      17.637  21.522   0.138  1.00  0.00           O  
ATOM    713  CG  LEU A  46      19.884  20.607   4.054  1.00  0.00           C  
ATOM    714  HG  LEU A  46      20.003  21.488   4.685  1.00  0.00           H  
ATOM    715  CD1 LEU A  46      19.765  19.369   4.941  1.00  0.00           C  
ATOM    716 HD11 LEU A  46      19.629  18.480   4.325  1.00  0.00           H  
ATOM    717 HD12 LEU A  46      20.677  19.246   5.526  1.00  0.00           H  
ATOM    718 HD13 LEU A  46      18.926  19.484   5.627  1.00  0.00           H  
ATOM    719  CD2 LEU A  46      21.132  20.437   3.188  1.00  0.00           C  
ATOM    720 HD21 LEU A  46      21.296  21.325   2.578  1.00  0.00           H  
ATOM    721 HD22 LEU A  46      21.024  19.564   2.546  1.00  0.00           H  
ATOM    722 HD23 LEU A  46      22.004  20.305   3.828  1.00  0.00           H  
ATOM    723  N   LYS A  47      16.102  22.048   1.690  1.00  0.00           N  
ATOM    724  H   LYS A  47      15.935  22.232   2.669  1.00  0.00           H  
ATOM    725  CA  LYS A  47      14.961  22.026   0.764  1.00  0.00           C  
ATOM    726  HA  LYS A  47      14.903  21.030   0.323  1.00  0.00           H  
ATOM    727  C   LYS A  47      15.143  23.021  -0.385  1.00  0.00           C  
ATOM    728  CB  LYS A  47      13.664  22.315   1.535  1.00  0.00           C  
ATOM    729  HB2 LYS A  47      13.672  23.343   1.895  1.00  0.00           H  
ATOM    730  HB3 LYS A  47      13.596  21.650   2.396  1.00  0.00           H  
ATOM    731  O   LYS A  47      14.877  22.679  -1.536  1.00  0.00           O  
ATOM    732  CG  LYS A  47      12.426  22.104   0.659  1.00  0.00           C  
ATOM    733  HG2 LYS A  47      12.480  22.741  -0.224  1.00  0.00           H  
ATOM    734  HG3 LYS A  47      12.396  21.062   0.339  1.00  0.00           H  
ATOM    735  CD  LYS A  47      11.141  22.439   1.425  1.00  0.00           C  
ATOM    736  HD2 LYS A  47      11.086  21.822   2.322  1.00  0.00           H  
ATOM    737  HD3 LYS A  47      11.137  23.494   1.697  1.00  0.00           H  
ATOM    738  CE  LYS A  47       9.975  22.119   0.491  1.00  0.00           C  
ATOM    739  HE2 LYS A  47      10.027  22.750  -0.396  1.00  0.00           H  
ATOM    740  HE3 LYS A  47      10.120  21.091   0.157  1.00  0.00           H  
ATOM    741  NZ  LYS A  47       8.649  22.201   1.137  1.00  0.00           N  
ATOM    742  HZ1 LYS A  47       8.538  23.048   1.677  1.00  0.00           H  
ATOM    743  HZ2 LYS A  47       7.925  22.120   0.437  1.00  0.00           H  
ATOM    744  HZ3 LYS A  47       8.549  21.384   1.723  1.00  0.00           H  
ATOM    745  N   GLU A  48      15.589  24.244  -0.093  1.00  0.00           N  
ATOM    746  H   GLU A  48      15.801  24.460   0.871  1.00  0.00           H  
ATOM    747  CA  GLU A  48      15.853  25.254  -1.125  1.00  0.00           C  
ATOM    748  HA  GLU A  48      14.986  25.320  -1.783  1.00  0.00           H  
ATOM    749  C   GLU A  48      17.043  24.879  -2.019  1.00  0.00           C  
ATOM    750  CB  GLU A  48      16.107  26.641  -0.505  1.00  0.00           C  
ATOM    751  HB2 GLU A  48      16.939  26.576   0.196  1.00  0.00           H  
ATOM    752  HB3 GLU A  48      16.416  27.316  -1.304  1.00  0.00           H  
ATOM    753  O   GLU A  48      17.020  25.161  -3.218  1.00  0.00           O  
ATOM    754  CG  GLU A  48      14.912  27.288   0.212  1.00  0.00           C  
ATOM    755  HG2 GLU A  48      15.180  28.311   0.475  1.00  0.00           H  
ATOM    756  HG3 GLU A  48      14.718  26.753   1.142  1.00  0.00           H  
ATOM    757  CD  GLU A  48      13.636  27.306  -0.632  1.00  0.00           C  
ATOM    758  OE1 GLU A  48      12.562  26.943  -0.090  1.00  0.00           O  
ATOM    759  OE2 GLU A  48      13.719  27.593  -1.852  1.00  0.00           O  
ATOM    760  N   GLU A  49      18.079  24.238  -1.475  1.00  0.00           N  
ATOM    761  H   GLU A  49      18.077  24.055  -0.482  1.00  0.00           H  
ATOM    762  CA  GLU A  49      19.206  23.739  -2.272  1.00  0.00           C  
ATOM    763  HA  GLU A  49      19.593  24.550  -2.888  1.00  0.00           H  
ATOM    764  C   GLU A  49      18.774  22.637  -3.240  1.00  0.00           C  
ATOM    765  CB  GLU A  49      20.347  23.247  -1.376  1.00  0.00           C  
ATOM    766  HB2 GLU A  49      21.084  22.763  -2.018  1.00  0.00           H  
ATOM    767  HB3 GLU A  49      19.973  22.521  -0.654  1.00  0.00           H  
ATOM    768  O   GLU A  49      19.046  22.741  -4.437  1.00  0.00           O  
ATOM    769  CG  GLU A  49      21.030  24.410  -0.649  1.00  0.00           C  
ATOM    770  HG2 GLU A  49      21.333  25.147  -1.393  1.00  0.00           H  
ATOM    771  HG3 GLU A  49      20.314  24.895   0.015  1.00  0.00           H  
ATOM    772  CD  GLU A  49      22.266  23.987   0.159  1.00  0.00           C  
ATOM    773  OE1 GLU A  49      22.884  24.915   0.726  1.00  0.00           O  
ATOM    774  OE2 GLU A  49      22.627  22.788   0.146  1.00  0.00           O  
ATOM    775  N   VAL A  50      18.021  21.642  -2.764  1.00  0.00           N  
ATOM    776  H   VAL A  50      17.851  21.601  -1.769  1.00  0.00           H  
ATOM    777  CA  VAL A  50      17.479  20.580  -3.623  1.00  0.00           C  
ATOM    778  HA  VAL A  50      18.306  20.126  -4.170  1.00  0.00           H  
ATOM    779  C   VAL A  50      16.520  21.159  -4.666  1.00  0.00           C  
ATOM    780  CB  VAL A  50      16.813  19.474  -2.786  1.00  0.00           C  
ATOM    781  HB  VAL A  50      16.041  19.918  -2.157  1.00  0.00           H  
ATOM    782  O   VAL A  50      16.592  20.785  -5.835  1.00  0.00           O  
ATOM    783  CG1 VAL A  50      16.178  18.398  -3.679  1.00  0.00           C  
ATOM    784 HG11 VAL A  50      16.923  17.995  -4.365  1.00  0.00           H  
ATOM    785 HG12 VAL A  50      15.353  18.814  -4.257  1.00  0.00           H  
ATOM    786 HG13 VAL A  50      15.782  17.591  -3.063  1.00  0.00           H  
ATOM    787  CG2 VAL A  50      17.838  18.771  -1.887  1.00  0.00           C  
ATOM    788 HG21 VAL A  50      18.303  19.479  -1.201  1.00  0.00           H  
ATOM    789 HG22 VAL A  50      18.618  18.313  -2.495  1.00  0.00           H  
ATOM    790 HG23 VAL A  50      17.347  17.998  -1.295  1.00  0.00           H  
ATOM    791  N   ARG A  51      15.687  22.151  -4.315  1.00  0.00           N  
ATOM    792  H   ARG A  51      15.632  22.410  -3.340  1.00  0.00           H  
ATOM    793  CA  ARG A  51      14.852  22.850  -5.308  1.00  0.00           C  
ATOM    794  HA  ARG A  51      14.209  22.114  -5.791  1.00  0.00           H  
ATOM    795  C   ARG A  51      15.690  23.487  -6.416  1.00  0.00           C  
ATOM    796  CB  ARG A  51      13.966  23.903  -4.631  1.00  0.00           C  
ATOM    797  HB2 ARG A  51      13.362  23.412  -3.868  1.00  0.00           H  
ATOM    798  HB3 ARG A  51      14.582  24.663  -4.152  1.00  0.00           H  
ATOM    799  O   ARG A  51      15.338  23.376  -7.589  1.00  0.00           O  
ATOM    800  CG  ARG A  51      13.049  24.567  -5.674  1.00  0.00           C  
ATOM    801  HG2 ARG A  51      12.506  23.795  -6.219  1.00  0.00           H  
ATOM    802  HG3 ARG A  51      13.650  25.129  -6.389  1.00  0.00           H  
ATOM    803  CD  ARG A  51      12.048  25.542  -5.062  1.00  0.00           C  
ATOM    804  HD2 ARG A  51      12.579  26.326  -4.523  1.00  0.00           H  
ATOM    805  HD3 ARG A  51      11.493  26.008  -5.877  1.00  0.00           H  
ATOM    806  NE  ARG A  51      11.091  24.830  -4.209  1.00  0.00           N  
ATOM    807  HE  ARG A  51      10.417  24.280  -4.722  1.00  0.00           H  
ATOM    808  NH1 ARG A  51      11.940  25.525  -2.212  1.00  0.00           N  
ATOM    809 HH11 ARG A  51      11.879  25.726  -1.224  1.00  0.00           H  
ATOM    810 HH12 ARG A  51      12.587  26.161  -2.655  1.00  0.00           H  
ATOM    811  NH2 ARG A  51      10.224  24.142  -2.220  1.00  0.00           N  
ATOM    812 HH21 ARG A  51      10.266  24.228  -1.215  1.00  0.00           H  
ATOM    813 HH22 ARG A  51       9.618  23.512  -2.726  1.00  0.00           H  
ATOM    814  CZ  ARG A  51      11.087  24.833  -2.895  1.00  0.00           C  
ATOM    815  N   LYS A  52      16.808  24.138  -6.076  1.00  0.00           N  
ATOM    816  H   LYS A  52      17.051  24.183  -5.096  1.00  0.00           H  
ATOM    817  CA  LYS A  52      17.720  24.701  -7.085  1.00  0.00           C  
ATOM    818  HA  LYS A  52      17.157  25.372  -7.735  1.00  0.00           H  
ATOM    819  C   LYS A  52      18.280  23.610  -7.995  1.00  0.00           C  
ATOM    820  CB  LYS A  52      18.863  25.483  -6.431  1.00  0.00           C  
ATOM    821  HB2 LYS A  52      19.608  25.723  -7.191  1.00  0.00           H  
ATOM    822  HB3 LYS A  52      19.345  24.849  -5.686  1.00  0.00           H  
ATOM    823  O   LYS A  52      18.336  23.841  -9.198  1.00  0.00           O  
ATOM    824  CG  LYS A  52      18.398  26.792  -5.784  1.00  0.00           C  
ATOM    825  HG2 LYS A  52      18.157  27.520  -6.559  1.00  0.00           H  
ATOM    826  HG3 LYS A  52      17.506  26.620  -5.182  1.00  0.00           H  
ATOM    827  CD  LYS A  52      19.519  27.331  -4.891  1.00  0.00           C  
ATOM    828  HD2 LYS A  52      20.370  27.623  -5.507  1.00  0.00           H  
ATOM    829  HD3 LYS A  52      19.830  26.538  -4.212  1.00  0.00           H  
ATOM    830  CE  LYS A  52      19.029  28.517  -4.063  1.00  0.00           C  
ATOM    831  HE2 LYS A  52      18.836  29.363  -4.723  1.00  0.00           H  
ATOM    832  HE3 LYS A  52      18.088  28.231  -3.593  1.00  0.00           H  
ATOM    833  NZ  LYS A  52      20.023  28.864  -3.018  1.00  0.00           N  
ATOM    834  HZ1 LYS A  52      19.690  29.620  -2.437  1.00  0.00           H  
ATOM    835  HZ2 LYS A  52      20.916  29.103  -3.424  1.00  0.00           H  
ATOM    836  HZ3 LYS A  52      20.164  28.065  -2.415  1.00  0.00           H  
ATOM    837  N   MET A  53      18.625  22.436  -7.458  1.00  0.00           N  
ATOM    838  H   MET A  53      18.561  22.325  -6.456  1.00  0.00           H  
ATOM    839  CA  MET A  53      19.061  21.288  -8.267  1.00  0.00           C  
ATOM    840  HA  MET A  53      19.938  21.577  -8.846  1.00  0.00           H  
ATOM    841  C   MET A  53      17.974  20.856  -9.257  1.00  0.00           C  
ATOM    842  CB  MET A  53      19.446  20.089  -7.391  1.00  0.00           C  
ATOM    843  HB2 MET A  53      19.759  19.269  -8.038  1.00  0.00           H  
ATOM    844  HB3 MET A  53      18.582  19.744  -6.823  1.00  0.00           H  
ATOM    845  O   MET A  53      18.261  20.707 -10.442  1.00  0.00           O  
ATOM    846  CG  MET A  53      20.586  20.388  -6.424  1.00  0.00           C  
ATOM    847  HG2 MET A  53      20.346  21.271  -5.831  1.00  0.00           H  
ATOM    848  HG3 MET A  53      21.495  20.588  -6.991  1.00  0.00           H  
ATOM    849  SD  MET A  53      20.881  19.012  -5.299  1.00  0.00           S  
ATOM    850  CE  MET A  53      22.102  19.800  -4.230  1.00  0.00           C  
ATOM    851  HE1 MET A  53      21.600  20.391  -3.464  1.00  0.00           H  
ATOM    852  HE2 MET A  53      22.757  20.438  -4.823  1.00  0.00           H  
ATOM    853  HE3 MET A  53      22.714  19.016  -3.783  1.00  0.00           H  
ATOM    854  N   MET A  54      16.722  20.747  -8.798  1.00  0.00           N  
ATOM    855  H   MET A  54      16.577  20.862  -7.805  1.00  0.00           H  
ATOM    856  CA  MET A  54      15.569  20.339  -9.618  1.00  0.00           C  
ATOM    857  HA  MET A  54      15.775  19.364 -10.058  1.00  0.00           H  
ATOM    858  C   MET A  54      15.270  21.298 -10.779  1.00  0.00           C  
ATOM    859  CB  MET A  54      14.319  20.230  -8.726  1.00  0.00           C  
ATOM    860  HB2 MET A  54      13.443  20.082  -9.357  1.00  0.00           H  
ATOM    861  HB3 MET A  54      14.176  21.162  -8.180  1.00  0.00           H  
ATOM    862  O   MET A  54      14.789  20.872 -11.832  1.00  0.00           O  
ATOM    863  CG  MET A  54      14.395  19.076  -7.722  1.00  0.00           C  
ATOM    864  HG2 MET A  54      15.293  19.185  -7.115  1.00  0.00           H  
ATOM    865  HG3 MET A  54      13.535  19.137  -7.054  1.00  0.00           H  
ATOM    866  SD  MET A  54      14.429  17.427  -8.463  1.00  0.00           S  
ATOM    867  CE  MET A  54      12.740  17.306  -9.092  1.00  0.00           C  
ATOM    868  HE1 MET A  54      12.566  16.287  -9.438  1.00  0.00           H  
ATOM    869  HE2 MET A  54      12.036  17.536  -8.292  1.00  0.00           H  
ATOM    870  HE3 MET A  54      12.591  18.001  -9.919  1.00  0.00           H  
ATOM    871  N   VAL A  55      15.540  22.594 -10.591  1.00  0.00           N  
ATOM    872  H   VAL A  55      15.859  22.867  -9.673  1.00  0.00           H  
ATOM    873  CA  VAL A  55      15.311  23.644 -11.599  1.00  0.00           C  
ATOM    874  HA  VAL A  55      14.510  23.320 -12.264  1.00  0.00           H  
ATOM    875  C   VAL A  55      16.543  23.873 -12.488  1.00  0.00           C  
ATOM    876  CB  VAL A  55      14.841  24.940 -10.901  1.00  0.00           C  
ATOM    877  HB  VAL A  55      15.597  25.248 -10.179  1.00  0.00           H  
ATOM    878  O   VAL A  55      16.415  24.394 -13.599  1.00  0.00           O  
ATOM    879  CG1 VAL A  55      14.599  26.106 -11.871  1.00  0.00           C  
ATOM    880 HG11 VAL A  55      13.918  25.795 -12.663  1.00  0.00           H  
ATOM    881 HG12 VAL A  55      14.169  26.953 -11.337  1.00  0.00           H  
ATOM    882 HG13 VAL A  55      15.542  26.430 -12.312  1.00  0.00           H  
ATOM    883  CG2 VAL A  55      13.516  24.714 -10.155  1.00  0.00           C  
ATOM    884 HG21 VAL A  55      13.620  23.925  -9.410  1.00  0.00           H  
ATOM    885 HG22 VAL A  55      13.216  25.624  -9.635  1.00  0.00           H  
ATOM    886 HG23 VAL A  55      12.733  24.423 -10.855  1.00  0.00           H  
ATOM    887  N   SER A  56      17.739  23.501 -12.025  1.00  0.00           N  
ATOM    888  H   SER A  56      17.788  23.065 -11.115  1.00  0.00           H  
ATOM    889  CA  SER A  56      18.989  23.737 -12.749  1.00  0.00           C  
ATOM    890  HA  SER A  56      18.956  24.772 -13.091  1.00  0.00           H  
ATOM    891  C   SER A  56      19.150  22.863 -14.004  1.00  0.00           C  
ATOM    892  CB  SER A  56      20.196  23.637 -11.810  1.00  0.00           C  
ATOM    893  HB2 SER A  56      21.089  23.958 -12.346  1.00  0.00           H  
ATOM    894  HB3 SER A  56      20.052  24.315 -10.968  1.00  0.00           H  
ATOM    895  O   SER A  56      18.741  21.709 -14.043  1.00  0.00           O  
ATOM    896  OG  SER A  56      20.418  22.331 -11.322  1.00  0.00           O  
ATOM    897  HG  SER A  56      19.595  21.838 -11.289  1.00  0.00           H  
ATOM    898  N   ASP A  57      19.760  23.461 -15.035  1.00  0.00           N  
ATOM    899  H   ASP A  57      20.045  24.417 -14.876  1.00  0.00           H  
ATOM    900  CA  ASP A  57      20.206  22.870 -16.310  1.00  0.00           C  
ATOM    901  HA  ASP A  57      20.408  23.734 -16.942  1.00  0.00           H  
ATOM    902  C   ASP A  57      19.150  22.054 -17.096  1.00  0.00           C  
ATOM    903  CB  ASP A  57      21.573  22.168 -16.121  1.00  0.00           C  
ATOM    904  HB2 ASP A  57      22.106  22.663 -15.308  1.00  0.00           H  
ATOM    905  HB3 ASP A  57      21.419  21.132 -15.820  1.00  0.00           H  
ATOM    906  O   ASP A  57      19.256  20.841 -17.286  1.00  0.00           O  
ATOM    907  CG  ASP A  57      22.497  22.228 -17.352  1.00  0.00           C  
ATOM    908  OD1 ASP A  57      22.143  22.921 -18.336  1.00  0.00           O  
ATOM    909  OD2 ASP A  57      23.595  21.606 -17.301  1.00  0.00           O  
ATOM    910  N   ALA A  58      18.154  22.757 -17.656  1.00  0.00           N  
ATOM    911  H   ALA A  58      18.100  23.741 -17.432  1.00  0.00           H  
ATOM    912  CA  ALA A  58      17.105  22.198 -18.523  1.00  0.00           C  
ATOM    913  HA  ALA A  58      16.501  21.517 -17.923  1.00  0.00           H  
ATOM    914  C   ALA A  58      17.619  21.390 -19.739  1.00  0.00           C  
ATOM    915  CB  ALA A  58      16.216  23.358 -18.999  1.00  0.00           C  
ATOM    916  HB1 ALA A  58      15.810  23.894 -18.141  1.00  0.00           H  
ATOM    917  HB2 ALA A  58      15.393  22.964 -19.595  1.00  0.00           H  
ATOM    918  HB3 ALA A  58      16.798  24.042 -19.616  1.00  0.00           H  
ATOM    919  O   ALA A  58      16.845  20.662 -20.355  1.00  0.00           O  
ATOM    920  N   ASN A  59      18.908  21.493 -20.074  1.00  0.00           N  
ATOM    921  H   ASN A  59      19.508  22.031 -19.466  1.00  0.00           H  
ATOM    922  CA  ASN A  59      19.500  20.918 -21.280  1.00  0.00           C  
ATOM    923  HA  ASN A  59      18.746  20.912 -22.067  1.00  0.00           H  
ATOM    924  C   ASN A  59      19.965  19.459 -21.128  1.00  0.00           C  
ATOM    925  CB  ASN A  59      20.647  21.836 -21.728  1.00  0.00           C  
ATOM    926  HB2 ASN A  59      21.135  21.405 -22.602  1.00  0.00           H  
ATOM    927  HB3 ASN A  59      21.383  21.906 -20.926  1.00  0.00           H  
ATOM    928  O   ASN A  59      20.492  18.900 -22.088  1.00  0.00           O  
ATOM    929  CG  ASN A  59      20.183  23.229 -22.114  1.00  0.00           C  
ATOM    930  ND2 ASN A  59      21.028  24.215 -21.943  1.00  0.00           N  
ATOM    931 HD21 ASN A  59      20.685  25.135 -22.180  1.00  0.00           H  
ATOM    932 HD22 ASN A  59      21.890  24.047 -21.444  1.00  0.00           H  
ATOM    933  OD1 ASN A  59      19.073  23.466 -22.557  1.00  0.00           O  
ATOM    934  N   LYS A  60      19.804  18.822 -19.955  1.00  0.00           N  
ATOM    935  H   LYS A  60      19.415  19.345 -19.184  1.00  0.00           H  
ATOM    936  CA  LYS A  60      20.234  17.425 -19.729  1.00  0.00           C  
ATOM    937  HA  LYS A  60      20.562  16.991 -20.673  1.00  0.00           H  
ATOM    938  C   LYS A  60      19.091  16.530 -19.229  1.00  0.00           C  
ATOM    939  CB  LYS A  60      21.449  17.398 -18.798  1.00  0.00           C  
ATOM    940  HB2 LYS A  60      21.714  16.361 -18.587  1.00  0.00           H  
ATOM    941  HB3 LYS A  60      21.189  17.889 -17.860  1.00  0.00           H  
ATOM    942  O   LYS A  60      19.050  16.185 -18.045  1.00  0.00           O  
ATOM    943  CG  LYS A  60      22.660  18.094 -19.433  1.00  0.00           C  
ATOM    944  HG2 LYS A  60      22.414  19.131 -19.659  1.00  0.00           H  
ATOM    945  HG3 LYS A  60      22.954  17.582 -20.349  1.00  0.00           H  
ATOM    946  CD  LYS A  60      23.804  18.072 -18.430  1.00  0.00           C  
ATOM    947  HD2 LYS A  60      23.411  18.440 -17.482  1.00  0.00           H  
ATOM    948  HD3 LYS A  60      24.167  17.051 -18.309  1.00  0.00           H  
ATOM    949  CE  LYS A  60      24.952  18.970 -18.873  1.00  0.00           C  
ATOM    950  HE2 LYS A  60      24.551  19.745 -19.526  1.00  0.00           H  
ATOM    951  HE3 LYS A  60      25.684  18.382 -19.428  1.00  0.00           H  
ATOM    952  NZ  LYS A  60      25.538  19.620 -17.683  1.00  0.00           N  
ATOM    953  HZ1 LYS A  60      25.634  18.973 -16.914  1.00  0.00           H  
ATOM    954  HZ2 LYS A  60      26.403  20.098 -17.892  1.00  0.00           H  
ATOM    955  HZ3 LYS A  60      24.881  20.327 -17.385  1.00  0.00           H  
ATOM    956  N   PRO A  61      18.186  16.091 -20.123  1.00  0.00           N  
ATOM    957  CA  PRO A  61      17.010  15.297 -19.759  1.00  0.00           C  
ATOM    958  HA  PRO A  61      16.348  15.915 -19.153  1.00  0.00           H  
ATOM    959  C   PRO A  61      17.340  14.019 -18.975  1.00  0.00           C  
ATOM    960  CB  PRO A  61      16.316  14.980 -21.085  1.00  0.00           C  
ATOM    961  HB2 PRO A  61      15.234  14.932 -20.963  1.00  0.00           H  
ATOM    962  HB3 PRO A  61      16.700  14.047 -21.499  1.00  0.00           H  
ATOM    963  O   PRO A  61      16.705  13.740 -17.962  1.00  0.00           O  
ATOM    964  CG  PRO A  61      16.728  16.138 -21.991  1.00  0.00           C  
ATOM    965  HG2 PRO A  61      16.696  15.879 -23.049  1.00  0.00           H  
ATOM    966  HG3 PRO A  61      16.098  17.005 -21.789  1.00  0.00           H  
ATOM    967  CD  PRO A  61      18.151  16.422 -21.542  1.00  0.00           C  
ATOM    968  HD2 PRO A  61      18.848  15.786 -22.088  1.00  0.00           H  
ATOM    969  HD3 PRO A  61      18.371  17.473 -21.732  1.00  0.00           H  
ATOM    970  N   ALA A  62      18.390  13.290 -19.369  1.00  0.00           N  
ATOM    971  H   ALA A  62      18.839  13.527 -20.242  1.00  0.00           H  
ATOM    972  CA  ALA A  62      18.826  12.071 -18.685  1.00  0.00           C  
ATOM    973  HA  ALA A  62      18.004  11.355 -18.681  1.00  0.00           H  
ATOM    974  C   ALA A  62      19.238  12.315 -17.220  1.00  0.00           C  
ATOM    975  CB  ALA A  62      19.988  11.474 -19.489  1.00  0.00           C  
ATOM    976  HB1 ALA A  62      20.386  10.597 -18.979  1.00  0.00           H  
ATOM    977  HB2 ALA A  62      19.641  11.170 -20.477  1.00  0.00           H  
ATOM    978  HB3 ALA A  62      20.791  12.203 -19.603  1.00  0.00           H  
ATOM    979  O   ALA A  62      18.892  11.531 -16.337  1.00  0.00           O  
ATOM    980  N   GLN A  63      19.953  13.411 -16.939  1.00  0.00           N  
ATOM    981  H   GLN A  63      20.119  14.079 -17.678  1.00  0.00           H  
ATOM    982  CA  GLN A  63      20.334  13.771 -15.567  1.00  0.00           C  
ATOM    983  HA  GLN A  63      20.767  12.900 -15.074  1.00  0.00           H  
ATOM    984  C   GLN A  63      19.109  14.179 -14.749  1.00  0.00           C  
ATOM    985  CB  GLN A  63      21.375  14.900 -15.570  1.00  0.00           C  
ATOM    986  HB2 GLN A  63      20.997  15.755 -16.129  1.00  0.00           H  
ATOM    987  HB3 GLN A  63      21.552  15.212 -14.541  1.00  0.00           H  
ATOM    988  O   GLN A  63      18.987  13.794 -13.588  1.00  0.00           O  
ATOM    989  CG  GLN A  63      22.704  14.428 -16.173  1.00  0.00           C  
ATOM    990  HG2 GLN A  63      22.556  14.162 -17.220  1.00  0.00           H  
ATOM    991  HG3 GLN A  63      23.038  13.538 -15.640  1.00  0.00           H  
ATOM    992  CD  GLN A  63      23.814  15.470 -16.102  1.00  0.00           C  
ATOM    993  NE2 GLN A  63      25.015  15.111 -16.501  1.00  0.00           N  
ATOM    994 HE21 GLN A  63      25.188  14.159 -16.790  1.00  0.00           H  
ATOM    995 HE22 GLN A  63      25.761  15.762 -16.302  1.00  0.00           H  
ATOM    996  OE1 GLN A  63      23.653  16.617 -15.725  1.00  0.00           O  
ATOM    997  N   ARG A  64      18.168  14.887 -15.380  1.00  0.00           N  
ATOM    998  H   ARG A  64      18.346  15.182 -16.329  1.00  0.00           H  
ATOM    999  CA  ARG A  64      16.915  15.290 -14.746  1.00  0.00           C  
ATOM   1000  HA  ARG A  64      17.158  15.797 -13.812  1.00  0.00           H  
ATOM   1001  C   ARG A  64      16.043  14.095 -14.367  1.00  0.00           C  
ATOM   1002  CB  ARG A  64      16.196  16.276 -15.669  1.00  0.00           C  
ATOM   1003  HB2 ARG A  64      16.917  17.018 -16.013  1.00  0.00           H  
ATOM   1004  HB3 ARG A  64      15.786  15.759 -16.537  1.00  0.00           H  
ATOM   1005  O   ARG A  64      15.538  14.057 -13.252  1.00  0.00           O  
ATOM   1006  CG  ARG A  64      15.074  16.994 -14.917  1.00  0.00           C  
ATOM   1007  HG2 ARG A  64      15.469  17.403 -13.987  1.00  0.00           H  
ATOM   1008  HG3 ARG A  64      14.268  16.297 -14.689  1.00  0.00           H  
ATOM   1009  CD  ARG A  64      14.539  18.139 -15.773  1.00  0.00           C  
ATOM   1010  HD2 ARG A  64      14.027  17.720 -16.639  1.00  0.00           H  
ATOM   1011  HD3 ARG A  64      15.378  18.748 -16.110  1.00  0.00           H  
ATOM   1012  NE  ARG A  64      13.619  18.985 -14.999  1.00  0.00           N  
ATOM   1013  HE  ARG A  64      13.524  18.788 -14.013  1.00  0.00           H  
ATOM   1014  NH1 ARG A  64      13.050  20.392 -16.704  1.00  0.00           N  
ATOM   1015 HH11 ARG A  64      12.480  21.145 -17.064  1.00  0.00           H  
ATOM   1016 HH12 ARG A  64      13.697  19.886 -17.292  1.00  0.00           H  
ATOM   1017  NH2 ARG A  64      12.068  20.626 -14.701  1.00  0.00           N  
ATOM   1018 HH21 ARG A  64      11.396  21.281 -15.072  1.00  0.00           H  
ATOM   1019 HH22 ARG A  64      11.914  20.299 -13.758  1.00  0.00           H  
ATOM   1020  CZ  ARG A  64      12.921  20.001 -15.465  1.00  0.00           C  
ATOM   1021  N   LEU A  65      15.923  13.096 -15.242  1.00  0.00           N  
ATOM   1022  H   LEU A  65      16.323  13.217 -16.162  1.00  0.00           H  
ATOM   1023  CA  LEU A  65      15.209  11.851 -14.937  1.00  0.00           C  
ATOM   1024  HA  LEU A  65      14.183  12.082 -14.653  1.00  0.00           H  
ATOM   1025  C   LEU A  65      15.833  11.112 -13.751  1.00  0.00           C  
ATOM   1026  CB  LEU A  65      15.213  10.931 -16.165  1.00  0.00           C  
ATOM   1027  HB2 LEU A  65      14.893   9.939 -15.849  1.00  0.00           H  
ATOM   1028  HB3 LEU A  65      16.233  10.847 -16.538  1.00  0.00           H  
ATOM   1029  O   LEU A  65      15.112  10.682 -12.856  1.00  0.00           O  
ATOM   1030  CG  LEU A  65      14.295  11.377 -17.309  1.00  0.00           C  
ATOM   1031  HG  LEU A  65      14.520  12.401 -17.604  1.00  0.00           H  
ATOM   1032  CD1 LEU A  65      14.552  10.445 -18.485  1.00  0.00           C  
ATOM   1033 HD11 LEU A  65      13.769  10.605 -19.227  1.00  0.00           H  
ATOM   1034 HD12 LEU A  65      14.516   9.402 -18.169  1.00  0.00           H  
ATOM   1035 HD13 LEU A  65      15.523  10.663 -18.929  1.00  0.00           H  
ATOM   1036  CD2 LEU A  65      12.810  11.279 -16.959  1.00  0.00           C  
ATOM   1037 HD21 LEU A  65      12.204  11.612 -17.801  1.00  0.00           H  
ATOM   1038 HD22 LEU A  65      12.548  10.241 -16.751  1.00  0.00           H  
ATOM   1039 HD23 LEU A  65      12.568  11.901 -16.097  1.00  0.00           H  
ATOM   1040  N   ARG A  66      17.169  11.006 -13.714  1.00  0.00           N  
ATOM   1041  H   ARG A  66      17.696  11.381 -14.490  1.00  0.00           H  
ATOM   1042  CA  ARG A  66      17.885  10.389 -12.585  1.00  0.00           C  
ATOM   1043  HA  ARG A  66      17.505   9.381 -12.420  1.00  0.00           H  
ATOM   1044  C   ARG A  66      17.618  11.138 -11.281  1.00  0.00           C  
ATOM   1045  CB  ARG A  66      19.394  10.332 -12.864  1.00  0.00           C  
ATOM   1046  HB2 ARG A  66      19.908  10.019 -11.956  1.00  0.00           H  
ATOM   1047  HB3 ARG A  66      19.747  11.330 -13.126  1.00  0.00           H  
ATOM   1048  O   ARG A  66      17.372  10.502 -10.267  1.00  0.00           O  
ATOM   1049  CG  ARG A  66      19.754   9.348 -13.985  1.00  0.00           C  
ATOM   1050  HG2 ARG A  66      19.530   8.333 -13.655  1.00  0.00           H  
ATOM   1051  HG3 ARG A  66      19.160   9.557 -14.875  1.00  0.00           H  
ATOM   1052  CD  ARG A  66      21.246   9.459 -14.324  1.00  0.00           C  
ATOM   1053  HD2 ARG A  66      21.818   9.063 -13.484  1.00  0.00           H  
ATOM   1054  HD3 ARG A  66      21.498  10.511 -14.453  1.00  0.00           H  
ATOM   1055  NE  ARG A  66      21.586   8.739 -15.569  1.00  0.00           N  
ATOM   1056  HE  ARG A  66      20.833   8.579 -16.223  1.00  0.00           H  
ATOM   1057  NH1 ARG A  66      23.845   8.533 -15.214  1.00  0.00           N  
ATOM   1058 HH11 ARG A  66      23.734   8.941 -14.297  1.00  0.00           H  
ATOM   1059 HH12 ARG A  66      24.733   8.141 -15.496  1.00  0.00           H  
ATOM   1060  NH2 ARG A  66      22.951   7.718 -17.090  1.00  0.00           N  
ATOM   1061 HH21 ARG A  66      23.851   7.354 -17.370  1.00  0.00           H  
ATOM   1062 HH22 ARG A  66      22.174   7.503 -17.699  1.00  0.00           H  
ATOM   1063  CZ  ARG A  66      22.787   8.334 -15.952  1.00  0.00           C  
ATOM   1064  N   LEU A  67      17.627  12.470 -11.309  1.00  0.00           N  
ATOM   1065  H   LEU A  67      17.870  12.938 -12.171  1.00  0.00           H  
ATOM   1066  CA  LEU A  67      17.349  13.277 -10.123  1.00  0.00           C  
ATOM   1067  HA  LEU A  67      18.001  12.926  -9.324  1.00  0.00           H  
ATOM   1068  C   LEU A  67      15.904  13.099  -9.633  1.00  0.00           C  
ATOM   1069  CB  LEU A  67      17.689  14.746 -10.425  1.00  0.00           C  
ATOM   1070  HB2 LEU A  67      18.729  14.809 -10.745  1.00  0.00           H  
ATOM   1071  HB3 LEU A  67      17.060  15.091 -11.245  1.00  0.00           H  
ATOM   1072  O   LEU A  67      15.702  12.898  -8.438  1.00  0.00           O  
ATOM   1073  CG  LEU A  67      17.482  15.681  -9.221  1.00  0.00           C  
ATOM   1074  HG  LEU A  67      16.442  15.619  -8.900  1.00  0.00           H  
ATOM   1075  CD1 LEU A  67      18.374  15.327  -8.030  1.00  0.00           C  
ATOM   1076 HD11 LEU A  67      18.242  16.068  -7.242  1.00  0.00           H  
ATOM   1077 HD12 LEU A  67      19.421  15.310  -8.332  1.00  0.00           H  
ATOM   1078 HD13 LEU A  67      18.092  14.355  -7.625  1.00  0.00           H  
ATOM   1079  CD2 LEU A  67      17.779  17.122  -9.634  1.00  0.00           C  
ATOM   1080 HD21 LEU A  67      17.583  17.787  -8.793  1.00  0.00           H  
ATOM   1081 HD22 LEU A  67      18.822  17.222  -9.936  1.00  0.00           H  
ATOM   1082 HD23 LEU A  67      17.133  17.409 -10.463  1.00  0.00           H  
ATOM   1083  N   ILE A  68      14.920  13.120 -10.540  1.00  0.00           N  
ATOM   1084  H   ILE A  68      15.161  13.297 -11.505  1.00  0.00           H  
ATOM   1085  CA  ILE A  68      13.506  12.874 -10.206  1.00  0.00           C  
ATOM   1086  HA  ILE A  68      13.189  13.604  -9.462  1.00  0.00           H  
ATOM   1087  C   ILE A  68      13.345  11.492  -9.569  1.00  0.00           C  
ATOM   1088  CB  ILE A  68      12.606  13.025 -11.455  1.00  0.00           C  
ATOM   1089  HB  ILE A  68      13.032  12.427 -12.261  1.00  0.00           H  
ATOM   1090  O   ILE A  68      12.715  11.380  -8.519  1.00  0.00           O  
ATOM   1091  CG1 ILE A  68      12.556  14.503 -11.901  1.00  0.00           C  
ATOM   1092 HG12 ILE A  68      11.944  15.073 -11.202  1.00  0.00           H  
ATOM   1093 HG13 ILE A  68      13.558  14.932 -11.884  1.00  0.00           H  
ATOM   1094  CG2 ILE A  68      11.171  12.524 -11.190  1.00  0.00           C  
ATOM   1095 HG21 ILE A  68      11.171  11.458 -10.964  1.00  0.00           H  
ATOM   1096 HG22 ILE A  68      10.733  13.063 -10.350  1.00  0.00           H  
ATOM   1097 HG23 ILE A  68      10.544  12.664 -12.070  1.00  0.00           H  
ATOM   1098  CD1 ILE A  68      11.992  14.697 -13.312  1.00  0.00           C  
ATOM   1099 HD11 ILE A  68      10.923  14.482 -13.332  1.00  0.00           H  
ATOM   1100 HD12 ILE A  68      12.513  14.050 -14.017  1.00  0.00           H  
ATOM   1101 HD13 ILE A  68      12.146  15.735 -13.606  1.00  0.00           H  
ATOM   1102  N   ASP A  69      13.952  10.459 -10.158  1.00  0.00           N  
ATOM   1103  H   ASP A  69      14.448  10.610 -11.025  1.00  0.00           H  
ATOM   1104  CA  ASP A  69      13.908   9.102  -9.615  1.00  0.00           C  
ATOM   1105  HA  ASP A  69      12.869   8.776  -9.571  1.00  0.00           H  
ATOM   1106  C   ASP A  69      14.485   9.038  -8.203  1.00  0.00           C  
ATOM   1107  CB  ASP A  69      14.692   8.152 -10.520  1.00  0.00           C  
ATOM   1108  HB2 ASP A  69      15.759   8.370 -10.462  1.00  0.00           H  
ATOM   1109  HB3 ASP A  69      14.379   8.333 -11.548  1.00  0.00           H  
ATOM   1110  O   ASP A  69      13.829   8.558  -7.283  1.00  0.00           O  
ATOM   1111  CG  ASP A  69      14.441   6.690 -10.136  1.00  0.00           C  
ATOM   1112  OD1 ASP A  69      13.254   6.291 -10.058  1.00  0.00           O  
ATOM   1113  OD2 ASP A  69      15.409   5.916  -9.978  1.00  0.00           O  
ATOM   1114  N   THR A  70      15.684   9.585  -8.000  1.00  0.00           N  
ATOM   1115  H   THR A  70      16.207   9.922  -8.796  1.00  0.00           H  
ATOM   1116  CA  THR A  70      16.335   9.604  -6.689  1.00  0.00           C  
ATOM   1117  HA  THR A  70      16.448   8.576  -6.344  1.00  0.00           H  
ATOM   1118  C   THR A  70      15.487  10.351  -5.658  1.00  0.00           C  
ATOM   1119  CB  THR A  70      17.733  10.224  -6.804  1.00  0.00           C  
ATOM   1120  HB  THR A  70      17.651  11.254  -7.149  1.00  0.00           H  
ATOM   1121  O   THR A  70      15.294   9.856  -4.552  1.00  0.00           O  
ATOM   1122  CG2 THR A  70      18.521  10.184  -5.501  1.00  0.00           C  
ATOM   1123 HG21 THR A  70      18.673   9.153  -5.182  1.00  0.00           H  
ATOM   1124 HG22 THR A  70      17.987  10.727  -4.721  1.00  0.00           H  
ATOM   1125 HG23 THR A  70      19.490  10.658  -5.651  1.00  0.00           H  
ATOM   1126  OG1 THR A  70      18.505   9.484  -7.718  1.00  0.00           O  
ATOM   1127  HG1 THR A  70      19.344   9.937  -7.825  1.00  0.00           H  
ATOM   1128  N   VAL A  71      14.913  11.503  -6.014  1.00  0.00           N  
ATOM   1129  H   VAL A  71      15.080  11.843  -6.951  1.00  0.00           H  
ATOM   1130  CA  VAL A  71      14.033  12.301  -5.141  1.00  0.00           C  
ATOM   1131  HA  VAL A  71      14.556  12.508  -4.207  1.00  0.00           H  
ATOM   1132  C   VAL A  71      12.753  11.542  -4.761  1.00  0.00           C  
ATOM   1133  CB  VAL A  71      13.732  13.647  -5.836  1.00  0.00           C  
ATOM   1134  HB  VAL A  71      13.544  13.465  -6.894  1.00  0.00           H  
ATOM   1135  O   VAL A  71      12.334  11.581  -3.599  1.00  0.00           O  
ATOM   1136  CG1 VAL A  71      12.513  14.386  -5.287  1.00  0.00           C  
ATOM   1137 HG11 VAL A  71      12.444  15.372  -5.748  1.00  0.00           H  
ATOM   1138 HG12 VAL A  71      12.577  14.494  -4.205  1.00  0.00           H  
ATOM   1139 HG13 VAL A  71      11.616  13.829  -5.560  1.00  0.00           H  
ATOM   1140  CG2 VAL A  71      14.936  14.587  -5.710  1.00  0.00           C  
ATOM   1141 HG21 VAL A  71      14.771  15.478  -6.316  1.00  0.00           H  
ATOM   1142 HG22 VAL A  71      15.841  14.095  -6.068  1.00  0.00           H  
ATOM   1143 HG23 VAL A  71      15.073  14.886  -4.671  1.00  0.00           H  
ATOM   1144  N   GLN A  72      12.147  10.814  -5.705  1.00  0.00           N  
ATOM   1145  H   GLN A  72      12.526  10.825  -6.641  1.00  0.00           H  
ATOM   1146  CA  GLN A  72      10.994   9.949  -5.437  1.00  0.00           C  
ATOM   1147  HA  GLN A  72      10.225  10.507  -4.902  1.00  0.00           H  
ATOM   1148  C   GLN A  72      11.360   8.773  -4.539  1.00  0.00           C  
ATOM   1149  CB  GLN A  72      10.404   9.427  -6.749  1.00  0.00           C  
ATOM   1150  HB2 GLN A  72       9.734   8.599  -6.517  1.00  0.00           H  
ATOM   1151  HB3 GLN A  72      11.200   9.047  -7.390  1.00  0.00           H  
ATOM   1152  O   GLN A  72      10.698   8.544  -3.527  1.00  0.00           O  
ATOM   1153  CG  GLN A  72       9.593  10.486  -7.502  1.00  0.00           C  
ATOM   1154  HG2 GLN A  72      10.236  11.296  -7.847  1.00  0.00           H  
ATOM   1155  HG3 GLN A  72       8.841  10.899  -6.830  1.00  0.00           H  
ATOM   1156  CD  GLN A  72       8.878   9.869  -8.693  1.00  0.00           C  
ATOM   1157  NE2 GLN A  72       7.725  10.371  -9.061  1.00  0.00           N  
ATOM   1158 HE21 GLN A  72       7.316  11.167  -8.595  1.00  0.00           H  
ATOM   1159 HE22 GLN A  72       7.250   9.870  -9.798  1.00  0.00           H  
ATOM   1160  OE1 GLN A  72       9.300   8.889  -9.280  1.00  0.00           O  
ATOM   1161  N   ARG A  73      12.436   8.056  -4.869  1.00  0.00           N  
ATOM   1162  H   ARG A  73      12.935   8.309  -5.710  1.00  0.00           H  
ATOM   1163  CA  ARG A  73      12.879   6.880  -4.118  1.00  0.00           C  
ATOM   1164  HA  ARG A  73      12.032   6.209  -3.974  1.00  0.00           H  
ATOM   1165  C   ARG A  73      13.361   7.229  -2.715  1.00  0.00           C  
ATOM   1166  CB  ARG A  73      13.962   6.138  -4.903  1.00  0.00           C  
ATOM   1167  HB2 ARG A  73      14.776   6.821  -5.142  1.00  0.00           H  
ATOM   1168  HB3 ARG A  73      14.345   5.341  -4.265  1.00  0.00           H  
ATOM   1169  O   ARG A  73      13.182   6.425  -1.815  1.00  0.00           O  
ATOM   1170  CG  ARG A  73      13.426   5.503  -6.195  1.00  0.00           C  
ATOM   1171  HG2 ARG A  73      12.561   4.879  -5.970  1.00  0.00           H  
ATOM   1172  HG3 ARG A  73      13.108   6.271  -6.901  1.00  0.00           H  
ATOM   1173  CD  ARG A  73      14.510   4.647  -6.849  1.00  0.00           C  
ATOM   1174  HD2 ARG A  73      15.432   5.226  -6.912  1.00  0.00           H  
ATOM   1175  HD3 ARG A  73      14.191   4.399  -7.862  1.00  0.00           H  
ATOM   1176  NE  ARG A  73      14.709   3.407  -6.075  1.00  0.00           N  
ATOM   1177  HE  ARG A  73      14.016   3.190  -5.373  1.00  0.00           H  
ATOM   1178  NH1 ARG A  73      16.657   2.731  -7.055  1.00  0.00           N  
ATOM   1179 HH11 ARG A  73      16.625   3.570  -7.616  1.00  0.00           H  
ATOM   1180 HH12 ARG A  73      17.433   2.085  -7.103  1.00  0.00           H  
ATOM   1181  NH2 ARG A  73      15.703   1.485  -5.435  1.00  0.00           N  
ATOM   1182 HH21 ARG A  73      16.455   0.814  -5.494  1.00  0.00           H  
ATOM   1183 HH22 ARG A  73      14.931   1.318  -4.806  1.00  0.00           H  
ATOM   1184  CZ  ARG A  73      15.695   2.549  -6.192  1.00  0.00           C  
ATOM   1185  N   LEU A  74      13.900   8.428  -2.492  1.00  0.00           N  
ATOM   1186  H   LEU A  74      14.105   9.007  -3.294  1.00  0.00           H  
ATOM   1187  CA  LEU A  74      14.235   8.941  -1.157  1.00  0.00           C  
ATOM   1188  HA  LEU A  74      14.673   8.133  -0.572  1.00  0.00           H  
ATOM   1189  C   LEU A  74      13.010   9.405  -0.348  1.00  0.00           C  
ATOM   1190  CB  LEU A  74      15.263  10.076  -1.298  1.00  0.00           C  
ATOM   1191  HB2 LEU A  74      14.897  10.783  -2.044  1.00  0.00           H  
ATOM   1192  HB3 LEU A  74      15.329  10.612  -0.351  1.00  0.00           H  
ATOM   1193  O   LEU A  74      13.148   9.762   0.819  1.00  0.00           O  
ATOM   1194  CG  LEU A  74      16.678   9.614  -1.683  1.00  0.00           C  
ATOM   1195  HG  LEU A  74      16.641   9.012  -2.591  1.00  0.00           H  
ATOM   1196  CD1 LEU A  74      17.546  10.842  -1.939  1.00  0.00           C  
ATOM   1197 HD11 LEU A  74      18.525  10.527  -2.301  1.00  0.00           H  
ATOM   1198 HD12 LEU A  74      17.670  11.421  -1.024  1.00  0.00           H  
ATOM   1199 HD13 LEU A  74      17.074  11.467  -2.697  1.00  0.00           H  
ATOM   1200  CD2 LEU A  74      17.353   8.793  -0.585  1.00  0.00           C  
ATOM   1201 HD21 LEU A  74      17.437   9.400   0.317  1.00  0.00           H  
ATOM   1202 HD22 LEU A  74      16.784   7.890  -0.366  1.00  0.00           H  
ATOM   1203 HD23 LEU A  74      18.346   8.490  -0.917  1.00  0.00           H  
ATOM   1204  N   GLY A  75      11.810   9.394  -0.934  1.00  0.00           N  
ATOM   1205  H   GLY A  75      11.739   9.070  -1.888  1.00  0.00           H  
ATOM   1206  CA  GLY A  75      10.566   9.732  -0.242  1.00  0.00           C  
ATOM   1207  HA2 GLY A  75      10.552   9.246   0.734  1.00  0.00           H  
ATOM   1208  HA3 GLY A  75       9.732   9.348  -0.828  1.00  0.00           H  
ATOM   1209  C   GLY A  75      10.342  11.230  -0.026  1.00  0.00           C  
ATOM   1210  O   GLY A  75       9.453  11.592   0.745  1.00  0.00           O  
ATOM   1211  N   VAL A  76      11.092  12.098  -0.714  1.00  0.00           N  
ATOM   1212  H   VAL A  76      11.787  11.722  -1.343  1.00  0.00           H  
ATOM   1213  CA  VAL A  76      11.019  13.565  -0.560  1.00  0.00           C  
ATOM   1214  HA  VAL A  76      10.360  13.785   0.281  1.00  0.00           H  
ATOM   1215  C   VAL A  76      10.379  14.289  -1.749  1.00  0.00           C  
ATOM   1216  CB  VAL A  76      12.382  14.174  -0.184  1.00  0.00           C  
ATOM   1217  HB  VAL A  76      12.244  15.251  -0.091  1.00  0.00           H  
ATOM   1218  O   VAL A  76      10.268  15.512  -1.735  1.00  0.00           O  
ATOM   1219  CG1 VAL A  76      12.859  13.677   1.178  1.00  0.00           C  
ATOM   1220 HG11 VAL A  76      12.058  13.776   1.911  1.00  0.00           H  
ATOM   1221 HG12 VAL A  76      13.166  12.632   1.126  1.00  0.00           H  
ATOM   1222 HG13 VAL A  76      13.695  14.297   1.500  1.00  0.00           H  
ATOM   1223  CG2 VAL A  76      13.486  13.920  -1.218  1.00  0.00           C  
ATOM   1224 HG21 VAL A  76      14.426  14.341  -0.862  1.00  0.00           H  
ATOM   1225 HG22 VAL A  76      13.622  12.851  -1.383  1.00  0.00           H  
ATOM   1226 HG23 VAL A  76      13.227  14.408  -2.158  1.00  0.00           H  
ATOM   1227  N   ALA A  77       9.899  13.560  -2.761  1.00  0.00           N  
ATOM   1228  H   ALA A  77      10.092  12.569  -2.760  1.00  0.00           H  
ATOM   1229  CA  ALA A  77       9.249  14.136  -3.945  1.00  0.00           C  
ATOM   1230  HA  ALA A  77       9.966  14.771  -4.466  1.00  0.00           H  
ATOM   1231  C   ALA A  77       8.043  15.035  -3.643  1.00  0.00           C  
ATOM   1232  CB  ALA A  77       8.841  12.995  -4.878  1.00  0.00           C  
ATOM   1233  HB1 ALA A  77       9.738  12.534  -5.291  1.00  0.00           H  
ATOM   1234  HB2 ALA A  77       8.249  13.391  -5.703  1.00  0.00           H  
ATOM   1235  HB3 ALA A  77       8.247  12.255  -4.343  1.00  0.00           H  
ATOM   1236  O   ALA A  77       7.826  16.010  -4.356  1.00  0.00           O  
ATOM   1237  N   TYR A  78       7.307  14.780  -2.558  1.00  0.00           N  
ATOM   1238  H   TYR A  78       7.544  13.975  -1.995  1.00  0.00           H  
ATOM   1239  CA  TYR A  78       6.145  15.588  -2.167  1.00  0.00           C  
ATOM   1240  HA  TYR A  78       5.450  15.603  -3.008  1.00  0.00           H  
ATOM   1241  C   TYR A  78       6.488  17.054  -1.828  1.00  0.00           C  
ATOM   1242  CB  TYR A  78       5.434  14.906  -0.996  1.00  0.00           C  
ATOM   1243  HB2 TYR A  78       4.435  15.336  -0.922  1.00  0.00           H  
ATOM   1244  HB3 TYR A  78       5.311  13.846  -1.219  1.00  0.00           H  
ATOM   1245  O   TYR A  78       5.608  17.902  -1.713  1.00  0.00           O  
ATOM   1246  CG  TYR A  78       6.126  15.064   0.345  1.00  0.00           C  
ATOM   1247  CD1 TYR A  78       7.100  14.138   0.770  1.00  0.00           C  
ATOM   1248  HD1 TYR A  78       7.373  13.302   0.143  1.00  0.00           H  
ATOM   1249  CD2 TYR A  78       5.787  16.157   1.164  1.00  0.00           C  
ATOM   1250  HD2 TYR A  78       5.056  16.873   0.818  1.00  0.00           H  
ATOM   1251  CE1 TYR A  78       7.714  14.294   2.027  1.00  0.00           C  
ATOM   1252  HE1 TYR A  78       8.471  13.606   2.373  1.00  0.00           H  
ATOM   1253  CE2 TYR A  78       6.397  16.317   2.420  1.00  0.00           C  
ATOM   1254  HE2 TYR A  78       6.135  17.157   3.047  1.00  0.00           H  
ATOM   1255  OH  TYR A  78       7.893  15.493   4.091  1.00  0.00           O  
ATOM   1256  HH  TYR A  78       7.722  16.331   4.526  1.00  0.00           H  
ATOM   1257  CZ  TYR A  78       7.347  15.372   2.858  1.00  0.00           C  
ATOM   1258  N   HIS A  79       7.773  17.379  -1.657  1.00  0.00           N  
ATOM   1259  H   HIS A  79       8.462  16.644  -1.728  1.00  0.00           H  
ATOM   1260  CA  HIS A  79       8.253  18.753  -1.487  1.00  0.00           C  
ATOM   1261  HA  HIS A  79       7.533  19.312  -0.890  1.00  0.00           H  
ATOM   1262  C   HIS A  79       8.430  19.521  -2.797  1.00  0.00           C  
ATOM   1263  CB  HIS A  79       9.588  18.701  -0.750  1.00  0.00           C  
ATOM   1264  HB2 HIS A  79      10.216  17.925  -1.188  1.00  0.00           H  
ATOM   1265  HB3 HIS A  79      10.139  19.628  -0.907  1.00  0.00           H  
ATOM   1266  O   HIS A  79       8.585  20.747  -2.745  1.00  0.00           O  
ATOM   1267  CG  HIS A  79       9.429  18.444   0.721  1.00  0.00           C  
ATOM   1268  CD2 HIS A  79       9.836  17.307   1.342  1.00  0.00           C  
ATOM   1269  HD2 HIS A  79      10.299  16.448   0.880  1.00  0.00           H  
ATOM   1270  ND1 HIS A  79       8.878  19.325   1.669  1.00  0.00           N  
ATOM   1271  CE1 HIS A  79       8.973  18.669   2.840  1.00  0.00           C  
ATOM   1272  HE1 HIS A  79       8.653  19.053   3.797  1.00  0.00           H  
ATOM   1273  NE2 HIS A  79       9.564  17.479   2.671  1.00  0.00           N  
ATOM   1274  HE2 HIS A  79       9.808  16.825   3.402  1.00  0.00           H  
ATOM   1275  N   PHE A  80       8.442  18.803  -3.922  1.00  0.00           N  
ATOM   1276  H   PHE A  80       8.256  17.813  -3.854  1.00  0.00           H  
ATOM   1277  CA  PHE A  80       8.809  19.286  -5.251  1.00  0.00           C  
ATOM   1278  HA  PHE A  80       8.805  20.376  -5.237  1.00  0.00           H  
ATOM   1279  C   PHE A  80       7.792  18.850  -6.320  1.00  0.00           C  
ATOM   1280  CB  PHE A  80      10.232  18.812  -5.604  1.00  0.00           C  
ATOM   1281  HB2 PHE A  80      10.569  19.345  -6.494  1.00  0.00           H  
ATOM   1282  HB3 PHE A  80      10.188  17.753  -5.860  1.00  0.00           H  
ATOM   1283  O   PHE A  80       8.167  18.679  -7.477  1.00  0.00           O  
ATOM   1284  CG  PHE A  80      11.271  19.005  -4.518  1.00  0.00           C  
ATOM   1285  CD1 PHE A  80      11.713  20.296  -4.173  1.00  0.00           C  
ATOM   1286  HD1 PHE A  80      11.319  21.154  -4.698  1.00  0.00           H  
ATOM   1287  CD2 PHE A  80      11.781  17.886  -3.838  1.00  0.00           C  
ATOM   1288  HD2 PHE A  80      11.439  16.894  -4.095  1.00  0.00           H  
ATOM   1289  CE1 PHE A  80      12.650  20.462  -3.135  1.00  0.00           C  
ATOM   1290  HE1 PHE A  80      12.989  21.450  -2.858  1.00  0.00           H  
ATOM   1291  CE2 PHE A  80      12.731  18.051  -2.819  1.00  0.00           C  
ATOM   1292  HE2 PHE A  80      13.135  17.180  -2.326  1.00  0.00           H  
ATOM   1293  CZ  PHE A  80      13.153  19.341  -2.454  1.00  0.00           C  
ATOM   1294  HZ  PHE A  80      13.872  19.468  -1.658  1.00  0.00           H  
ATOM   1295  N   GLU A  81       6.525  18.627  -5.932  1.00  0.00           N  
ATOM   1296  H   GLU A  81       6.302  18.724  -4.951  1.00  0.00           H  
ATOM   1297  CA  GLU A  81       5.450  18.152  -6.826  1.00  0.00           C  
ATOM   1298  HA  GLU A  81       5.662  17.131  -7.144  1.00  0.00           H  
ATOM   1299  C   GLU A  81       5.404  19.003  -8.106  1.00  0.00           C  
ATOM   1300  CB  GLU A  81       4.082  18.157  -6.090  1.00  0.00           C  
ATOM   1301  HB2 GLU A  81       3.911  19.155  -5.685  1.00  0.00           H  
ATOM   1302  HB3 GLU A  81       3.294  17.943  -6.813  1.00  0.00           H  
ATOM   1303  O   GLU A  81       5.572  18.482  -9.202  1.00  0.00           O  
ATOM   1304  CG  GLU A  81       3.983  17.119  -4.946  1.00  0.00           C  
ATOM   1305  HG2 GLU A  81       4.119  16.124  -5.368  1.00  0.00           H  
ATOM   1306  HG3 GLU A  81       4.814  17.302  -4.265  1.00  0.00           H  
ATOM   1307  CD  GLU A  81       2.668  17.152  -4.116  1.00  0.00           C  
ATOM   1308  OE1 GLU A  81       2.256  16.102  -3.554  1.00  0.00           O  
ATOM   1309  OE2 GLU A  81       2.097  18.246  -3.904  1.00  0.00           O  
ATOM   1310  N   LYS A  82       5.365  20.334  -7.962  1.00  0.00           N  
ATOM   1311  H   LYS A  82       5.312  20.698  -7.021  1.00  0.00           H  
ATOM   1312  CA  LYS A  82       5.346  21.264  -9.097  1.00  0.00           C  
ATOM   1313  HA  LYS A  82       4.490  21.009  -9.722  1.00  0.00           H  
ATOM   1314  C   LYS A  82       6.576  21.143 -10.001  1.00  0.00           C  
ATOM   1315  CB  LYS A  82       5.192  22.694  -8.567  1.00  0.00           C  
ATOM   1316  HB2 LYS A  82       4.301  22.749  -7.942  1.00  0.00           H  
ATOM   1317  HB3 LYS A  82       6.064  22.956  -7.969  1.00  0.00           H  
ATOM   1318  O   LYS A  82       6.450  21.139 -11.220  1.00  0.00           O  
ATOM   1319  CG  LYS A  82       5.049  23.673  -9.735  1.00  0.00           C  
ATOM   1320  HG2 LYS A  82       5.926  23.613 -10.380  1.00  0.00           H  
ATOM   1321  HG3 LYS A  82       4.166  23.408 -10.317  1.00  0.00           H  
ATOM   1322  CD  LYS A  82       4.927  25.110  -9.246  1.00  0.00           C  
ATOM   1323  HD2 LYS A  82       5.811  25.369  -8.663  1.00  0.00           H  
ATOM   1324  HD3 LYS A  82       4.027  25.215  -8.641  1.00  0.00           H  
ATOM   1325  CE  LYS A  82       4.842  25.969 -10.505  1.00  0.00           C  
ATOM   1326  HE2 LYS A  82       5.714  25.761 -11.125  1.00  0.00           H  
ATOM   1327  HE3 LYS A  82       3.973  25.650 -11.080  1.00  0.00           H  
ATOM   1328  NZ  LYS A  82       4.757  27.404 -10.167  1.00  0.00           N  
ATOM   1329  HZ1 LYS A  82       5.593  27.676  -9.669  1.00  0.00           H  
ATOM   1330  HZ2 LYS A  82       3.940  27.564  -9.596  1.00  0.00           H  
ATOM   1331  HZ3 LYS A  82       4.682  27.930 -11.026  1.00  0.00           H  
ATOM   1332  N   GLU A  83       7.778  21.102  -9.428  1.00  0.00           N  
ATOM   1333  H   GLU A  83       7.841  21.122  -8.420  1.00  0.00           H  
ATOM   1334  CA  GLU A  83       9.017  21.023 -10.202  1.00  0.00           C  
ATOM   1335  HA  GLU A  83       9.015  21.818 -10.948  1.00  0.00           H  
ATOM   1336  C   GLU A  83       9.137  19.698 -10.970  1.00  0.00           C  
ATOM   1337  CB  GLU A  83      10.244  21.198  -9.287  1.00  0.00           C  
ATOM   1338  HB2 GLU A  83      10.254  20.422  -8.521  1.00  0.00           H  
ATOM   1339  HB3 GLU A  83      11.129  21.045  -9.905  1.00  0.00           H  
ATOM   1340  O   GLU A  83       9.741  19.674 -12.048  1.00  0.00           O  
ATOM   1341  CG  GLU A  83      10.397  22.587  -8.633  1.00  0.00           C  
ATOM   1342  HG2 GLU A  83      11.456  22.723  -8.411  1.00  0.00           H  
ATOM   1343  HG3 GLU A  83      10.124  23.352  -9.359  1.00  0.00           H  
ATOM   1344  CD  GLU A  83       9.614  22.812  -7.322  1.00  0.00           C  
ATOM   1345  OE1 GLU A  83       9.915  23.812  -6.623  1.00  0.00           O  
ATOM   1346  OE2 GLU A  83       8.727  22.005  -6.977  1.00  0.00           O  
ATOM   1347  N   ILE A  84       8.585  18.614 -10.413  1.00  0.00           N  
ATOM   1348  H   ILE A  84       8.100  18.732  -9.535  1.00  0.00           H  
ATOM   1349  CA  ILE A  84       8.516  17.292 -11.041  1.00  0.00           C  
ATOM   1350  HA  ILE A  84       9.472  17.080 -11.519  1.00  0.00           H  
ATOM   1351  C   ILE A  84       7.457  17.284 -12.149  1.00  0.00           C  
ATOM   1352  CB  ILE A  84       8.263  16.201  -9.975  1.00  0.00           C  
ATOM   1353  HB  ILE A  84       7.374  16.465  -9.402  1.00  0.00           H  
ATOM   1354  O   ILE A  84       7.778  16.865 -13.263  1.00  0.00           O  
ATOM   1355  CG1 ILE A  84       9.469  16.084  -9.015  1.00  0.00           C  
ATOM   1356 HG12 ILE A  84      10.317  15.663  -9.554  1.00  0.00           H  
ATOM   1357 HG13 ILE A  84       9.756  17.077  -8.668  1.00  0.00           H  
ATOM   1358  CG2 ILE A  84       8.022  14.842 -10.652  1.00  0.00           C  
ATOM   1359 HG21 ILE A  84       7.833  14.070  -9.906  1.00  0.00           H  
ATOM   1360 HG22 ILE A  84       8.871  14.566 -11.276  1.00  0.00           H  
ATOM   1361 HG23 ILE A  84       7.129  14.900 -11.274  1.00  0.00           H  
ATOM   1362  CD1 ILE A  84       9.200  15.229  -7.771  1.00  0.00           C  
ATOM   1363 HD11 ILE A  84      10.045  15.315  -7.088  1.00  0.00           H  
ATOM   1364 HD12 ILE A  84       9.078  14.181  -8.044  1.00  0.00           H  
ATOM   1365 HD13 ILE A  84       8.302  15.585  -7.267  1.00  0.00           H  
ATOM   1366  N   ASP A  85       6.257  17.803 -11.889  1.00  0.00           N  
ATOM   1367  H   ASP A  85       6.027  18.055 -10.938  1.00  0.00           H  
ATOM   1368  CA  ASP A  85       5.176  17.911 -12.875  1.00  0.00           C  
ATOM   1369  HA  ASP A  85       4.902  16.914 -13.220  1.00  0.00           H  
ATOM   1370  C   ASP A  85       5.647  18.718 -14.099  1.00  0.00           C  
ATOM   1371  CB  ASP A  85       3.933  18.556 -12.229  1.00  0.00           C  
ATOM   1372  HB2 ASP A  85       3.205  18.756 -13.016  1.00  0.00           H  
ATOM   1373  HB3 ASP A  85       4.216  19.512 -11.790  1.00  0.00           H  
ATOM   1374  O   ASP A  85       5.670  18.207 -15.221  1.00  0.00           O  
ATOM   1375  CG  ASP A  85       3.243  17.693 -11.160  1.00  0.00           C  
ATOM   1376  OD1 ASP A  85       3.428  16.454 -11.183  1.00  0.00           O  
ATOM   1377  OD2 ASP A  85       2.513  18.289 -10.332  1.00  0.00           O  
ATOM   1378  N   ASP A  86       6.191  19.922 -13.871  1.00  0.00           N  
ATOM   1379  H   ASP A  86       6.124  20.286 -12.932  1.00  0.00           H  
ATOM   1380  CA  ASP A  86       6.752  20.791 -14.917  1.00  0.00           C  
ATOM   1381  HA  ASP A  86       5.960  21.069 -15.613  1.00  0.00           H  
ATOM   1382  C   ASP A  86       7.887  20.105 -15.709  1.00  0.00           C  
ATOM   1383  CB  ASP A  86       7.359  22.064 -14.281  1.00  0.00           C  
ATOM   1384  HB2 ASP A  86       8.007  21.770 -13.456  1.00  0.00           H  
ATOM   1385  HB3 ASP A  86       8.001  22.536 -15.025  1.00  0.00           H  
ATOM   1386  O   ASP A  86       8.181  20.474 -16.853  1.00  0.00           O  
ATOM   1387  CG  ASP A  86       6.394  23.160 -13.795  1.00  0.00           C  
ATOM   1388  OD1 ASP A  86       5.204  23.147 -14.155  1.00  0.00           O  
ATOM   1389  OD2 ASP A  86       6.908  24.132 -13.180  1.00  0.00           O  
ATOM   1390  N   ALA A  87       8.616  19.170 -15.089  1.00  0.00           N  
ATOM   1391  H   ALA A  87       8.299  18.867 -14.179  1.00  0.00           H  
ATOM   1392  CA  ALA A  87       9.686  18.420 -15.740  1.00  0.00           C  
ATOM   1393  HA  ALA A  87      10.276  19.101 -16.354  1.00  0.00           H  
ATOM   1394  C   ALA A  87       9.142  17.328 -16.658  1.00  0.00           C  
ATOM   1395  CB  ALA A  87      10.597  17.776 -14.688  1.00  0.00           C  
ATOM   1396  HB1 ALA A  87      10.074  16.966 -14.181  1.00  0.00           H  
ATOM   1397  HB2 ALA A  87      11.470  17.351 -15.183  1.00  0.00           H  
ATOM   1398  HB3 ALA A  87      10.898  18.495 -13.926  1.00  0.00           H  
ATOM   1399  O   ALA A  87       9.597  17.195 -17.797  1.00  0.00           O  
ATOM   1400  N   LEU A  88       8.206  16.535 -16.145  1.00  0.00           N  
ATOM   1401  H   LEU A  88       7.842  16.748 -15.227  1.00  0.00           H  
ATOM   1402  CA  LEU A  88       7.688  15.358 -16.823  1.00  0.00           C  
ATOM   1403  HA  LEU A  88       8.512  14.843 -17.317  1.00  0.00           H  
ATOM   1404  C   LEU A  88       6.713  15.728 -17.933  1.00  0.00           C  
ATOM   1405  CB  LEU A  88       7.069  14.415 -15.790  1.00  0.00           C  
ATOM   1406  HB2 LEU A  88       6.536  13.618 -16.308  1.00  0.00           H  
ATOM   1407  HB3 LEU A  88       6.342  14.972 -15.198  1.00  0.00           H  
ATOM   1408  O   LEU A  88       6.760  15.091 -18.981  1.00  0.00           O  
ATOM   1409  CG  LEU A  88       8.120  13.788 -14.859  1.00  0.00           C  
ATOM   1410  HG  LEU A  88       8.693  14.566 -14.354  1.00  0.00           H  
ATOM   1411  CD1 LEU A  88       7.403  12.964 -13.816  1.00  0.00           C  
ATOM   1412 HD11 LEU A  88       8.115  12.573 -13.090  1.00  0.00           H  
ATOM   1413 HD12 LEU A  88       6.863  12.148 -14.297  1.00  0.00           H  
ATOM   1414 HD13 LEU A  88       6.694  13.613 -13.300  1.00  0.00           H  
ATOM   1415  CD2 LEU A  88       9.092  12.843 -15.575  1.00  0.00           C  
ATOM   1416 HD21 LEU A  88       9.741  12.362 -14.844  1.00  0.00           H  
ATOM   1417 HD22 LEU A  88       9.718  13.402 -16.271  1.00  0.00           H  
ATOM   1418 HD23 LEU A  88       8.534  12.081 -16.121  1.00  0.00           H  
ATOM   1419  N   GLU A  89       5.937  16.804 -17.783  1.00  0.00           N  
ATOM   1420  H   GLU A  89       5.872  17.247 -16.878  1.00  0.00           H  
ATOM   1421  CA  GLU A  89       5.139  17.355 -18.884  1.00  0.00           C  
ATOM   1422  HA  GLU A  89       4.428  16.607 -19.233  1.00  0.00           H  
ATOM   1423  C   GLU A  89       6.026  17.740 -20.077  1.00  0.00           C  
ATOM   1424  CB  GLU A  89       4.359  18.589 -18.413  1.00  0.00           C  
ATOM   1425  HB2 GLU A  89       5.030  19.261 -17.879  1.00  0.00           H  
ATOM   1426  HB3 GLU A  89       3.991  19.104 -19.301  1.00  0.00           H  
ATOM   1427  O   GLU A  89       5.758  17.357 -21.217  1.00  0.00           O  
ATOM   1428  CG  GLU A  89       3.151  18.239 -17.531  1.00  0.00           C  
ATOM   1429  HG2 GLU A  89       2.529  17.525 -18.072  1.00  0.00           H  
ATOM   1430  HG3 GLU A  89       3.494  17.755 -16.617  1.00  0.00           H  
ATOM   1431  CD  GLU A  89       2.302  19.474 -17.179  1.00  0.00           C  
ATOM   1432  OE1 GLU A  89       1.248  19.282 -16.534  1.00  0.00           O  
ATOM   1433  OE2 GLU A  89       2.668  20.596 -17.611  1.00  0.00           O  
ATOM   1434  N   LYS A  90       7.148  18.431 -19.827  1.00  0.00           N  
ATOM   1435  H   LYS A  90       7.323  18.696 -18.868  1.00  0.00           H  
ATOM   1436  CA  LYS A  90       8.097  18.816 -20.888  1.00  0.00           C  
ATOM   1437  HA  LYS A  90       7.552  19.351 -21.665  1.00  0.00           H  
ATOM   1438  C   LYS A  90       8.710  17.601 -21.583  1.00  0.00           C  
ATOM   1439  CB  LYS A  90       9.195  19.724 -20.321  1.00  0.00           C  
ATOM   1440  HB2 LYS A  90       9.608  19.274 -19.418  1.00  0.00           H  
ATOM   1441  HB3 LYS A  90       9.993  19.826 -21.056  1.00  0.00           H  
ATOM   1442  O   LYS A  90       8.804  17.589 -22.806  1.00  0.00           O  
ATOM   1443  CG  LYS A  90       8.637  21.114 -20.006  1.00  0.00           C  
ATOM   1444  HG2 LYS A  90       8.326  21.596 -20.933  1.00  0.00           H  
ATOM   1445  HG3 LYS A  90       7.762  21.011 -19.365  1.00  0.00           H  
ATOM   1446  CD  LYS A  90       9.680  21.986 -19.302  1.00  0.00           C  
ATOM   1447  HD2 LYS A  90      10.483  22.238 -19.994  1.00  0.00           H  
ATOM   1448  HD3 LYS A  90      10.078  21.440 -18.447  1.00  0.00           H  
ATOM   1449  CE  LYS A  90       8.953  23.242 -18.822  1.00  0.00           C  
ATOM   1450  HE2 LYS A  90       8.625  23.815 -19.690  1.00  0.00           H  
ATOM   1451  HE3 LYS A  90       8.059  22.919 -18.289  1.00  0.00           H  
ATOM   1452  NZ  LYS A  90       9.786  24.066 -17.919  1.00  0.00           N  
ATOM   1453  HZ1 LYS A  90       9.248  24.868 -17.621  1.00  0.00           H  
ATOM   1454  HZ2 LYS A  90      10.635  24.366 -18.377  1.00  0.00           H  
ATOM   1455  HZ3 LYS A  90       9.985  23.530 -17.087  1.00  0.00           H  
ATOM   1456  N   ILE A  91       9.106  16.588 -20.813  1.00  0.00           N  
ATOM   1457  H   ILE A  91       8.968  16.674 -19.817  1.00  0.00           H  
ATOM   1458  CA  ILE A  91       9.687  15.344 -21.341  1.00  0.00           C  
ATOM   1459  HA  ILE A  91      10.468  15.592 -22.060  1.00  0.00           H  
ATOM   1460  C   ILE A  91       8.646  14.520 -22.112  1.00  0.00           C  
ATOM   1461  CB  ILE A  91      10.322  14.547 -20.180  1.00  0.00           C  
ATOM   1462  HB  ILE A  91       9.604  14.502 -19.360  1.00  0.00           H  
ATOM   1463  O   ILE A  91       8.979  13.915 -23.126  1.00  0.00           O  
ATOM   1464  CG1 ILE A  91      11.597  15.272 -19.687  1.00  0.00           C  
ATOM   1465 HG12 ILE A  91      12.377  15.190 -20.443  1.00  0.00           H  
ATOM   1466 HG13 ILE A  91      11.385  16.333 -19.553  1.00  0.00           H  
ATOM   1467  CG2 ILE A  91      10.652  13.105 -20.595  1.00  0.00           C  
ATOM   1468 HG21 ILE A  91       9.734  12.550 -20.790  1.00  0.00           H  
ATOM   1469 HG22 ILE A  91      11.171  12.583 -19.792  1.00  0.00           H  
ATOM   1470 HG23 ILE A  91      11.254  13.109 -21.504  1.00  0.00           H  
ATOM   1471  CD1 ILE A  91      12.138  14.745 -18.352  1.00  0.00           C  
ATOM   1472 HD11 ILE A  91      11.331  14.671 -17.624  1.00  0.00           H  
ATOM   1473 HD12 ILE A  91      12.892  15.435 -17.973  1.00  0.00           H  
ATOM   1474 HD13 ILE A  91      12.605  13.771 -18.496  1.00  0.00           H  
ATOM   1475  N   GLY A  92       7.387  14.513 -21.667  1.00  0.00           N  
ATOM   1476  H   GLY A  92       7.172  14.984 -20.800  1.00  0.00           H  
ATOM   1477  CA  GLY A  92       6.290  13.841 -22.362  1.00  0.00           C  
ATOM   1478  HA2 GLY A  92       6.522  12.783 -22.476  1.00  0.00           H  
ATOM   1479  HA3 GLY A  92       5.386  13.941 -21.760  1.00  0.00           H  
ATOM   1480  C   GLY A  92       6.005  14.432 -23.747  1.00  0.00           C  
ATOM   1481  O   GLY A  92       5.642  13.695 -24.661  1.00  0.00           O  
ATOM   1482  N   HIS A  93       6.209  15.743 -23.924  1.00  0.00           N  
ATOM   1483  H   HIS A  93       6.436  16.300 -23.113  1.00  0.00           H  
ATOM   1484  CA  HIS A  93       6.057  16.421 -25.215  1.00  0.00           C  
ATOM   1485  HA  HIS A  93       5.200  15.990 -25.735  1.00  0.00           H  
ATOM   1486  C   HIS A  93       7.253  16.249 -26.160  1.00  0.00           C  
ATOM   1487  CB  HIS A  93       5.780  17.909 -24.973  1.00  0.00           C  
ATOM   1488  HB2 HIS A  93       5.884  18.446 -25.916  1.00  0.00           H  
ATOM   1489  HB3 HIS A  93       6.517  18.310 -24.277  1.00  0.00           H  
ATOM   1490  O   HIS A  93       7.057  16.224 -27.375  1.00  0.00           O  
ATOM   1491  CG  HIS A  93       4.393  18.170 -24.451  1.00  0.00           C  
ATOM   1492  CD2 HIS A  93       4.050  18.850 -23.314  1.00  0.00           C  
ATOM   1493  HD2 HIS A  93       4.732  19.293 -22.604  1.00  0.00           H  
ATOM   1494  ND1 HIS A  93       3.222  17.762 -25.049  1.00  0.00           N  
ATOM   1495  HD1 HIS A  93       3.151  17.174 -25.868  1.00  0.00           H  
ATOM   1496  CE1 HIS A  93       2.200  18.183 -24.289  1.00  0.00           C  
ATOM   1497  HE1 HIS A  93       1.155  17.987 -24.481  1.00  0.00           H  
ATOM   1498  NE2 HIS A  93       2.654  18.871 -23.235  1.00  0.00           N  
ATOM   1499  N   ASP A  94       8.466  16.130 -25.620  1.00  0.00           N  
ATOM   1500  H   ASP A  94       8.554  16.190 -24.615  1.00  0.00           H  
ATOM   1501  CA  ASP A  94       9.698  15.951 -26.391  1.00  0.00           C  
ATOM   1502  HA  ASP A  94       9.446  15.627 -27.401  1.00  0.00           H  
ATOM   1503  C   ASP A  94      10.580  14.861 -25.754  1.00  0.00           C  
ATOM   1504  CB  ASP A  94      10.417  17.301 -26.542  1.00  0.00           C  
ATOM   1505  HB2 ASP A  94      10.776  17.638 -25.569  1.00  0.00           H  
ATOM   1506  HB3 ASP A  94       9.701  18.038 -26.905  1.00  0.00           H  
ATOM   1507  O   ASP A  94      11.501  15.162 -24.980  1.00  0.00           O  
ATOM   1508  CG  ASP A  94      11.586  17.250 -27.536  1.00  0.00           C  
ATOM   1509  OD1 ASP A  94      11.720  16.234 -28.259  1.00  0.00           O  
ATOM   1510  OD2 ASP A  94      12.316  18.266 -27.600  1.00  0.00           O  
ATOM   1511  N   PRO A  95      10.285  13.572 -26.020  1.00  0.00           N  
ATOM   1512  CA  PRO A  95      11.120  12.472 -25.564  1.00  0.00           C  
ATOM   1513  HA  PRO A  95      11.263  12.552 -24.486  1.00  0.00           H  
ATOM   1514  C   PRO A  95      12.486  12.568 -26.261  1.00  0.00           C  
ATOM   1515  CB  PRO A  95      10.330  11.192 -25.852  1.00  0.00           C  
ATOM   1516  HB2 PRO A  95      10.977  10.365 -26.147  1.00  0.00           H  
ATOM   1517  HB3 PRO A  95       9.756  10.923 -24.966  1.00  0.00           H  
ATOM   1518  O   PRO A  95      12.644  12.212 -27.432  1.00  0.00           O  
ATOM   1519  CG  PRO A  95       9.368  11.591 -26.970  1.00  0.00           C  
ATOM   1520  HG2 PRO A  95       8.441  11.018 -26.929  1.00  0.00           H  
ATOM   1521  HG3 PRO A  95       9.858  11.456 -27.934  1.00  0.00           H  
ATOM   1522  CD  PRO A  95       9.120  13.078 -26.737  1.00  0.00           C  
ATOM   1523  HD2 PRO A  95       8.234  13.213 -26.115  1.00  0.00           H  
ATOM   1524  HD3 PRO A  95       8.988  13.584 -27.693  1.00  0.00           H  
ATOM   1525  N   PHE A  96      13.435  13.100 -25.492  1.00  0.00           N  
ATOM   1526  H   PHE A  96      13.082  13.463 -24.617  1.00  0.00           H  
ATOM   1527  CA  PHE A  96      14.828  13.448 -25.785  1.00  0.00           C  
ATOM   1528  HA  PHE A  96      14.820  14.382 -26.347  1.00  0.00           H  
ATOM   1529  C   PHE A  96      15.623  12.427 -26.626  1.00  0.00           C  
ATOM   1530  CB  PHE A  96      15.503  13.703 -24.424  1.00  0.00           C  
ATOM   1531  HB2 PHE A  96      16.579  13.818 -24.551  1.00  0.00           H  
ATOM   1532  HB3 PHE A  96      15.107  14.642 -24.038  1.00  0.00           H  
ATOM   1533  O   PHE A  96      15.249  11.268 -26.785  1.00  0.00           O  
ATOM   1534  CG  PHE A  96      15.219  12.609 -23.412  1.00  0.00           C  
ATOM   1535  CD1 PHE A  96      14.194  12.775 -22.458  1.00  0.00           C  
ATOM   1536  HD1 PHE A  96      13.665  13.714 -22.384  1.00  0.00           H  
ATOM   1537  CD2 PHE A  96      15.861  11.369 -23.544  1.00  0.00           C  
ATOM   1538  HD2 PHE A  96      16.611  11.214 -24.305  1.00  0.00           H  
ATOM   1539  CE1 PHE A  96      13.817  11.695 -21.646  1.00  0.00           C  
ATOM   1540  HE1 PHE A  96      13.022  11.811 -20.924  1.00  0.00           H  
ATOM   1541  CE2 PHE A  96      15.448  10.283 -22.771  1.00  0.00           C  
ATOM   1542  HE2 PHE A  96      15.881   9.315 -22.975  1.00  0.00           H  
ATOM   1543  CZ  PHE A  96      14.438  10.446 -21.816  1.00  0.00           C  
ATOM   1544  HZ  PHE A  96      14.131   9.585 -21.240  1.00  0.00           H  
ATOM   1545  N   ASP A  97      16.767  12.877 -27.149  1.00  0.00           N  
ATOM   1546  H   ASP A  97      17.002  13.846 -26.986  1.00  0.00           H  
ATOM   1547  CA  ASP A  97      17.524  12.212 -28.224  1.00  0.00           C  
ATOM   1548  HA  ASP A  97      16.806  11.937 -28.997  1.00  0.00           H  
ATOM   1549  C   ASP A  97      18.236  10.902 -27.833  1.00  0.00           C  
ATOM   1550  CB  ASP A  97      18.542  13.228 -28.800  1.00  0.00           C  
ATOM   1551  HB2 ASP A  97      18.438  14.183 -28.285  1.00  0.00           H  
ATOM   1552  HB3 ASP A  97      19.554  12.878 -28.597  1.00  0.00           H  
ATOM   1553  O   ASP A  97      18.538  10.094 -28.708  1.00  0.00           O  
ATOM   1554  CG  ASP A  97      18.413  13.504 -30.307  1.00  0.00           C  
ATOM   1555  OD1 ASP A  97      17.482  12.965 -30.953  1.00  0.00           O  
ATOM   1556  OD2 ASP A  97      19.236  14.313 -30.792  1.00  0.00           O  
ATOM   1557  N   ASP A  98      18.475  10.659 -26.538  1.00  0.00           N  
ATOM   1558  H   ASP A  98      18.156  11.346 -25.870  1.00  0.00           H  
ATOM   1559  CA  ASP A  98      19.202   9.482 -26.025  1.00  0.00           C  
ATOM   1560  HA  ASP A  98      20.013   9.284 -26.726  1.00  0.00           H  
ATOM   1561  C   ASP A  98      18.320   8.220 -26.011  1.00  0.00           C  
ATOM   1562  CB  ASP A  98      19.850   9.802 -24.669  1.00  0.00           C  
ATOM   1563  HB2 ASP A  98      20.200  10.835 -24.691  1.00  0.00           H  
ATOM   1564  HB3 ASP A  98      19.111   9.725 -23.871  1.00  0.00           H  
ATOM   1565  O   ASP A  98      17.975   7.636 -24.982  1.00  0.00           O  
ATOM   1566  CG  ASP A  98      21.062   8.914 -24.355  1.00  0.00           C  
ATOM   1567  OD1 ASP A  98      21.361   8.001 -25.158  1.00  0.00           O  
ATOM   1568  OD2 ASP A  98      21.715   9.230 -23.333  1.00  0.00           O  
ATOM   1569  N   LYS A  99      17.853   7.865 -27.206  1.00  0.00           N  
ATOM   1570  H   LYS A  99      18.167   8.435 -27.978  1.00  0.00           H  
ATOM   1571  CA  LYS A  99      16.845   6.839 -27.466  1.00  0.00           C  
ATOM   1572  HA  LYS A  99      16.114   6.875 -26.657  1.00  0.00           H  
ATOM   1573  C   LYS A  99      17.415   5.425 -27.434  1.00  0.00           C  
ATOM   1574  CB  LYS A  99      16.164   7.181 -28.805  1.00  0.00           C  
ATOM   1575  HB2 LYS A  99      16.921   7.467 -29.535  1.00  0.00           H  
ATOM   1576  HB3 LYS A  99      15.633   6.317 -29.205  1.00  0.00           H  
ATOM   1577  O   LYS A  99      16.609   4.496 -27.464  1.00  0.00           O  
ATOM   1578  CG  LYS A  99      15.175   8.334 -28.600  1.00  0.00           C  
ATOM   1579  HG2 LYS A  99      14.414   8.030 -27.881  1.00  0.00           H  
ATOM   1580  HG3 LYS A  99      15.723   9.180 -28.186  1.00  0.00           H  
ATOM   1581  CD  LYS A  99      14.490   8.796 -29.890  1.00  0.00           C  
ATOM   1582  HD2 LYS A  99      15.256   9.092 -30.607  1.00  0.00           H  
ATOM   1583  HD3 LYS A  99      13.872   8.000 -30.305  1.00  0.00           H  
ATOM   1584  CE  LYS A  99      13.633  10.010 -29.509  1.00  0.00           C  
ATOM   1585  HE2 LYS A  99      12.800   9.692 -28.883  1.00  0.00           H  
ATOM   1586  HE3 LYS A  99      14.239  10.670 -28.890  1.00  0.00           H  
ATOM   1587  NZ  LYS A  99      13.149  10.775 -30.677  1.00  0.00           N  
ATOM   1588  HZ1 LYS A  99      12.537  10.229 -31.266  1.00  0.00           H  
ATOM   1589  HZ2 LYS A  99      12.662  11.588 -30.328  1.00  0.00           H  
ATOM   1590  HZ3 LYS A  99      13.942  11.121 -31.198  1.00  0.00           H  
ATOM   1591  N   ASP A 100      18.732   5.266 -27.370  1.00  0.00           N  
ATOM   1592  H   ASP A 100      19.308   6.095 -27.323  1.00  0.00           H  
ATOM   1593  CA  ASP A 100      19.408   3.970 -27.483  1.00  0.00           C  
ATOM   1594  HA  ASP A 100      18.714   3.242 -27.902  1.00  0.00           H  
ATOM   1595  C   ASP A 100      19.853   3.390 -26.128  1.00  0.00           C  
ATOM   1596  CB  ASP A 100      20.576   4.099 -28.476  1.00  0.00           C  
ATOM   1597  HB2 ASP A 100      21.118   3.154 -28.505  1.00  0.00           H  
ATOM   1598  HB3 ASP A 100      21.260   4.870 -28.122  1.00  0.00           H  
ATOM   1599  O   ASP A 100      20.174   2.205 -26.048  1.00  0.00           O  
ATOM   1600  CG  ASP A 100      20.118   4.428 -29.905  1.00  0.00           C  
ATOM   1601  OD1 ASP A 100      19.000   4.002 -30.289  1.00  0.00           O  
ATOM   1602  OD2 ASP A 100      20.902   5.086 -30.623  1.00  0.00           O  
ATOM   1603  N   ASP A 101      19.823   4.181 -25.051  1.00  0.00           N  
ATOM   1604  H   ASP A 101      19.579   5.154 -25.168  1.00  0.00           H  
ATOM   1605  CA  ASP A 101      20.128   3.726 -23.691  1.00  0.00           C  
ATOM   1606  HA  ASP A 101      20.907   2.965 -23.746  1.00  0.00           H  
ATOM   1607  C   ASP A 101      18.884   3.081 -23.038  1.00  0.00           C  
ATOM   1608  CB  ASP A 101      20.723   4.906 -22.893  1.00  0.00           C  
ATOM   1609  HB2 ASP A 101      19.988   5.709 -22.842  1.00  0.00           H  
ATOM   1610  HB3 ASP A 101      21.591   5.284 -23.433  1.00  0.00           H  
ATOM   1611  O   ASP A 101      17.871   3.741 -22.774  1.00  0.00           O  
ATOM   1612  CG  ASP A 101      21.155   4.540 -21.467  1.00  0.00           C  
ATOM   1613  OD1 ASP A 101      20.427   3.751 -20.827  1.00  0.00           O  
ATOM   1614  OD2 ASP A 101      22.151   5.102 -20.956  1.00  0.00           O  
ATOM   1615  N   LEU A 102      18.955   1.771 -22.757  1.00  0.00           N  
ATOM   1616  H   LEU A 102      19.821   1.291 -22.959  1.00  0.00           H  
ATOM   1617  CA  LEU A 102      17.859   1.011 -22.144  1.00  0.00           C  
ATOM   1618  HA  LEU A 102      16.982   1.112 -22.783  1.00  0.00           H  
ATOM   1619  C   LEU A 102      17.479   1.555 -20.762  1.00  0.00           C  
ATOM   1620  CB  LEU A 102      18.248  -0.481 -22.049  1.00  0.00           C  
ATOM   1621  HB2 LEU A 102      19.179  -0.559 -21.487  1.00  0.00           H  
ATOM   1622  HB3 LEU A 102      18.428  -0.866 -23.053  1.00  0.00           H  
ATOM   1623  O   LEU A 102      16.290   1.612 -20.433  1.00  0.00           O  
ATOM   1624  CG  LEU A 102      17.184  -1.360 -21.355  1.00  0.00           C  
ATOM   1625  HG  LEU A 102      16.973  -0.963 -20.362  1.00  0.00           H  
ATOM   1626  CD1 LEU A 102      15.880  -1.406 -22.155  1.00  0.00           C  
ATOM   1627 HD11 LEU A 102      15.146  -2.011 -21.623  1.00  0.00           H  
ATOM   1628 HD12 LEU A 102      15.463  -0.405 -22.263  1.00  0.00           H  
ATOM   1629 HD13 LEU A 102      16.060  -1.829 -23.143  1.00  0.00           H  
ATOM   1630  CD2 LEU A 102      17.677  -2.794 -21.164  1.00  0.00           C  
ATOM   1631 HD21 LEU A 102      18.659  -2.788 -20.691  1.00  0.00           H  
ATOM   1632 HD22 LEU A 102      17.742  -3.295 -22.130  1.00  0.00           H  
ATOM   1633 HD23 LEU A 102      16.976  -3.334 -20.527  1.00  0.00           H  
ATOM   1634  N   TYR A 103      18.461   1.954 -19.953  1.00  0.00           N  
ATOM   1635  H   TYR A 103      19.387   2.059 -20.341  1.00  0.00           H  
ATOM   1636  CA  TYR A 103      18.223   2.500 -18.624  1.00  0.00           C  
ATOM   1637  HA  TYR A 103      17.622   1.791 -18.054  1.00  0.00           H  
ATOM   1638  C   TYR A 103      17.424   3.799 -18.704  1.00  0.00           C  
ATOM   1639  CB  TYR A 103      19.558   2.705 -17.889  1.00  0.00           C  
ATOM   1640  HB2 TYR A 103      20.274   3.222 -18.528  1.00  0.00           H  
ATOM   1641  HB3 TYR A 103      19.993   1.733 -17.655  1.00  0.00           H  
ATOM   1642  O   TYR A 103      16.415   3.931 -18.004  1.00  0.00           O  
ATOM   1643  CG  TYR A 103      19.418   3.506 -16.615  1.00  0.00           C  
ATOM   1644  CD1 TYR A 103      19.753   4.873 -16.594  1.00  0.00           C  
ATOM   1645  HD1 TYR A 103      20.138   5.327 -17.495  1.00  0.00           H  
ATOM   1646  CD2 TYR A 103      18.907   2.886 -15.467  1.00  0.00           C  
ATOM   1647  HD2 TYR A 103      18.666   1.833 -15.499  1.00  0.00           H  
ATOM   1648  CE1 TYR A 103      19.578   5.620 -15.413  1.00  0.00           C  
ATOM   1649  HE1 TYR A 103      19.825   6.671 -15.392  1.00  0.00           H  
ATOM   1650  CE2 TYR A 103      18.742   3.620 -14.281  1.00  0.00           C  
ATOM   1651  HE2 TYR A 103      18.345   3.151 -13.393  1.00  0.00           H  
ATOM   1652  OH  TYR A 103      18.937   5.668 -13.088  1.00  0.00           O  
ATOM   1653  HH  TYR A 103      19.092   6.612 -13.164  1.00  0.00           H  
ATOM   1654  CZ  TYR A 103      19.080   4.987 -14.252  1.00  0.00           C  
ATOM   1655  N   ILE A 104      17.834   4.727 -19.573  1.00  0.00           N  
ATOM   1656  H   ILE A 104      18.644   4.513 -20.137  1.00  0.00           H  
ATOM   1657  CA  ILE A 104      17.171   6.027 -19.724  1.00  0.00           C  
ATOM   1658  HA  ILE A 104      17.031   6.455 -18.731  1.00  0.00           H  
ATOM   1659  C   ILE A 104      15.765   5.872 -20.312  1.00  0.00           C  
ATOM   1660  CB  ILE A 104      18.044   6.995 -20.551  1.00  0.00           C  
ATOM   1661  HB  ILE A 104      18.242   6.533 -21.518  1.00  0.00           H  
ATOM   1662  O   ILE A 104      14.826   6.473 -19.784  1.00  0.00           O  
ATOM   1663  CG1 ILE A 104      19.402   7.301 -19.883  1.00  0.00           C  
ATOM   1664 HG12 ILE A 104      19.977   7.946 -20.546  1.00  0.00           H  
ATOM   1665 HG13 ILE A 104      19.962   6.372 -19.778  1.00  0.00           H  
ATOM   1666  CG2 ILE A 104      17.298   8.310 -20.812  1.00  0.00           C  
ATOM   1667 HG21 ILE A 104      16.408   8.089 -21.402  1.00  0.00           H  
ATOM   1668 HG22 ILE A 104      17.932   8.987 -21.386  1.00  0.00           H  
ATOM   1669 HG23 ILE A 104      16.984   8.783 -19.881  1.00  0.00           H  
ATOM   1670  CD1 ILE A 104      19.323   7.968 -18.500  1.00  0.00           C  
ATOM   1671 HD11 ILE A 104      20.335   8.153 -18.140  1.00  0.00           H  
ATOM   1672 HD12 ILE A 104      18.795   8.920 -18.557  1.00  0.00           H  
ATOM   1673 HD13 ILE A 104      18.810   7.320 -17.789  1.00  0.00           H  
ATOM   1674  N   VAL A 105      15.589   5.050 -21.353  1.00  0.00           N  
ATOM   1675  H   VAL A 105      16.400   4.607 -21.761  1.00  0.00           H  
ATOM   1676  CA  VAL A 105      14.266   4.809 -21.957  1.00  0.00           C  
ATOM   1677  HA  VAL A 105      13.837   5.770 -22.241  1.00  0.00           H  
ATOM   1678  C   VAL A 105      13.311   4.181 -20.943  1.00  0.00           C  
ATOM   1679  CB  VAL A 105      14.373   3.943 -23.229  1.00  0.00           C  
ATOM   1680  HB  VAL A 105      14.928   3.033 -23.006  1.00  0.00           H  
ATOM   1681  O   VAL A 105      12.190   4.665 -20.777  1.00  0.00           O  
ATOM   1682  CG1 VAL A 105      12.987   3.556 -23.774  1.00  0.00           C  
ATOM   1683 HG11 VAL A 105      12.363   4.443 -23.874  1.00  0.00           H  
ATOM   1684 HG12 VAL A 105      12.498   2.852 -23.100  1.00  0.00           H  
ATOM   1685 HG13 VAL A 105      13.081   3.077 -24.748  1.00  0.00           H  
ATOM   1686  CG2 VAL A 105      15.090   4.709 -24.348  1.00  0.00           C  
ATOM   1687 HG21 VAL A 105      16.080   5.029 -24.021  1.00  0.00           H  
ATOM   1688 HG22 VAL A 105      15.218   4.059 -25.213  1.00  0.00           H  
ATOM   1689 HG23 VAL A 105      14.518   5.593 -24.631  1.00  0.00           H  
ATOM   1690  N   SER A 106      13.762   3.156 -20.214  1.00  0.00           N  
ATOM   1691  H   SER A 106      14.697   2.813 -20.386  1.00  0.00           H  
ATOM   1692  CA  SER A 106      12.945   2.484 -19.197  1.00  0.00           C  
ATOM   1693  HA  SER A 106      12.012   2.150 -19.651  1.00  0.00           H  
ATOM   1694  C   SER A 106      12.590   3.416 -18.040  1.00  0.00           C  
ATOM   1695  CB  SER A 106      13.670   1.261 -18.639  1.00  0.00           C  
ATOM   1696  HB2 SER A 106      13.004   0.754 -17.942  1.00  0.00           H  
ATOM   1697  HB3 SER A 106      14.571   1.578 -18.115  1.00  0.00           H  
ATOM   1698  O   SER A 106      11.446   3.440 -17.584  1.00  0.00           O  
ATOM   1699  OG  SER A 106      14.040   0.369 -19.667  1.00  0.00           O  
ATOM   1700  HG  SER A 106      14.877   0.677 -20.023  1.00  0.00           H  
ATOM   1701  N   LEU A 107      13.548   4.238 -17.599  1.00  0.00           N  
ATOM   1702  H   LEU A 107      14.467   4.183 -18.013  1.00  0.00           H  
ATOM   1703  CA  LEU A 107      13.328   5.196 -16.523  1.00  0.00           C  
ATOM   1704  HA  LEU A 107      12.913   4.642 -15.681  1.00  0.00           H  
ATOM   1705  C   LEU A 107      12.308   6.266 -16.926  1.00  0.00           C  
ATOM   1706  CB  LEU A 107      14.678   5.815 -16.117  1.00  0.00           C  
ATOM   1707  HB2 LEU A 107      15.342   5.020 -15.779  1.00  0.00           H  
ATOM   1708  HB3 LEU A 107      15.130   6.289 -16.989  1.00  0.00           H  
ATOM   1709  O   LEU A 107      11.379   6.549 -16.173  1.00  0.00           O  
ATOM   1710  CG  LEU A 107      14.555   6.863 -15.001  1.00  0.00           C  
ATOM   1711  HG  LEU A 107      13.930   7.688 -15.341  1.00  0.00           H  
ATOM   1712  CD1 LEU A 107      13.943   6.251 -13.745  1.00  0.00           C  
ATOM   1713 HD11 LEU A 107      14.606   5.490 -13.334  1.00  0.00           H  
ATOM   1714 HD12 LEU A 107      13.782   7.037 -13.007  1.00  0.00           H  
ATOM   1715 HD13 LEU A 107      12.957   5.832 -13.949  1.00  0.00           H  
ATOM   1716  CD2 LEU A 107      15.933   7.424 -14.648  1.00  0.00           C  
ATOM   1717 HD21 LEU A 107      15.825   8.165 -13.856  1.00  0.00           H  
ATOM   1718 HD22 LEU A 107      16.377   7.890 -15.527  1.00  0.00           H  
ATOM   1719 HD23 LEU A 107      16.577   6.617 -14.296  1.00  0.00           H  
ATOM   1720  N   CYS A 108      12.456   6.826 -18.126  1.00  0.00           N  
ATOM   1721  H   CYS A 108      13.238   6.534 -18.694  1.00  0.00           H  
ATOM   1722  CA  CYS A 108      11.521   7.796 -18.687  1.00  0.00           C  
ATOM   1723  HA  CYS A 108      11.484   8.685 -18.057  1.00  0.00           H  
ATOM   1724  C   CYS A 108      10.107   7.227 -18.773  1.00  0.00           C  
ATOM   1725  CB  CYS A 108      12.038   8.173 -20.072  1.00  0.00           C  
ATOM   1726  HB2 CYS A 108      13.078   8.482 -19.963  1.00  0.00           H  
ATOM   1727  HB3 CYS A 108      12.004   7.307 -20.734  1.00  0.00           H  
ATOM   1728  O   CYS A 108       9.162   7.822 -18.259  1.00  0.00           O  
ATOM   1729  SG  CYS A 108      11.038   9.517 -20.765  1.00  0.00           S  
ATOM   1730  HG  CYS A 108      11.698   9.654 -21.918  1.00  0.00           H  
ATOM   1731  N   PHE A 109       9.983   6.034 -19.355  1.00  0.00           N  
ATOM   1732  H   PHE A 109      10.805   5.593 -19.743  1.00  0.00           H  
ATOM   1733  CA  PHE A 109       8.715   5.332 -19.473  1.00  0.00           C  
ATOM   1734  HA  PHE A 109       8.043   5.914 -20.103  1.00  0.00           H  
ATOM   1735  C   PHE A 109       8.037   5.152 -18.112  1.00  0.00           C  
ATOM   1736  CB  PHE A 109       8.986   3.986 -20.143  1.00  0.00           C  
ATOM   1737  HB2 PHE A 109       9.734   3.438 -19.570  1.00  0.00           H  
ATOM   1738  HB3 PHE A 109       9.405   4.163 -21.134  1.00  0.00           H  
ATOM   1739  O   PHE A 109       6.862   5.489 -17.953  1.00  0.00           O  
ATOM   1740  CG  PHE A 109       7.761   3.118 -20.277  1.00  0.00           C  
ATOM   1741  CD1 PHE A 109       7.374   2.276 -19.218  1.00  0.00           C  
ATOM   1742  HD1 PHE A 109       7.908   2.295 -18.280  1.00  0.00           H  
ATOM   1743  CD2 PHE A 109       7.025   3.136 -21.473  1.00  0.00           C  
ATOM   1744  HD2 PHE A 109       7.307   3.794 -22.281  1.00  0.00           H  
ATOM   1745  CE1 PHE A 109       6.310   1.380 -19.388  1.00  0.00           C  
ATOM   1746  HE1 PHE A 109       6.041   0.691 -18.601  1.00  0.00           H  
ATOM   1747  CE2 PHE A 109       5.941   2.262 -21.632  1.00  0.00           C  
ATOM   1748  HE2 PHE A 109       5.382   2.257 -22.556  1.00  0.00           H  
ATOM   1749  CZ  PHE A 109       5.627   1.352 -20.610  1.00  0.00           C  
ATOM   1750  HZ  PHE A 109       4.849   0.619 -20.763  1.00  0.00           H  
ATOM   1751  N   ARG A 110       8.787   4.671 -17.112  1.00  0.00           N  
ATOM   1752  H   ARG A 110       9.743   4.414 -17.313  1.00  0.00           H  
ATOM   1753  CA  ARG A 110       8.274   4.476 -15.756  1.00  0.00           C  
ATOM   1754  HA  ARG A 110       7.390   3.841 -15.814  1.00  0.00           H  
ATOM   1755  C   ARG A 110       7.805   5.788 -15.131  1.00  0.00           C  
ATOM   1756  CB  ARG A 110       9.338   3.772 -14.902  1.00  0.00           C  
ATOM   1757  HB2 ARG A 110      10.277   4.322 -14.952  1.00  0.00           H  
ATOM   1758  HB3 ARG A 110       9.504   2.772 -15.302  1.00  0.00           H  
ATOM   1759  O   ARG A 110       6.682   5.837 -14.637  1.00  0.00           O  
ATOM   1760  CG  ARG A 110       8.892   3.677 -13.436  1.00  0.00           C  
ATOM   1761  HG2 ARG A 110       8.963   4.664 -12.979  1.00  0.00           H  
ATOM   1762  HG3 ARG A 110       7.847   3.368 -13.389  1.00  0.00           H  
ATOM   1763  CD  ARG A 110       9.725   2.691 -12.619  1.00  0.00           C  
ATOM   1764  HD2 ARG A 110       9.667   1.709 -13.088  1.00  0.00           H  
ATOM   1765  HD3 ARG A 110       9.296   2.608 -11.621  1.00  0.00           H  
ATOM   1766  NE  ARG A 110      11.132   3.105 -12.516  1.00  0.00           N  
ATOM   1767  HE  ARG A 110      11.797   2.544 -13.029  1.00  0.00           H  
ATOM   1768  NH1 ARG A 110      10.950   4.900 -11.034  1.00  0.00           N  
ATOM   1769 HH11 ARG A 110       9.967   5.059 -11.200  1.00  0.00           H  
ATOM   1770 HH12 ARG A 110      11.492   5.582 -10.524  1.00  0.00           H  
ATOM   1771  NH2 ARG A 110      12.924   4.135 -11.627  1.00  0.00           N  
ATOM   1772 HH21 ARG A 110      13.287   4.856 -11.020  1.00  0.00           H  
ATOM   1773 HH22 ARG A 110      13.557   3.534 -12.135  1.00  0.00           H  
ATOM   1774  CZ  ARG A 110      11.639   4.041 -11.733  1.00  0.00           C  
ATOM   1775  N   LEU A 111       8.637   6.830 -15.153  1.00  0.00           N  
ATOM   1776  H   LEU A 111       9.534   6.716 -15.604  1.00  0.00           H  
ATOM   1777  CA  LEU A 111       8.333   8.109 -14.504  1.00  0.00           C  
ATOM   1778  HA  LEU A 111       8.061   7.917 -13.465  1.00  0.00           H  
ATOM   1779  C   LEU A 111       7.121   8.811 -15.133  1.00  0.00           C  
ATOM   1780  CB  LEU A 111       9.575   9.019 -14.540  1.00  0.00           C  
ATOM   1781  HB2 LEU A 111       9.268  10.020 -14.237  1.00  0.00           H  
ATOM   1782  HB3 LEU A 111       9.936   9.080 -15.567  1.00  0.00           H  
ATOM   1783  O   LEU A 111       6.283   9.337 -14.398  1.00  0.00           O  
ATOM   1784  CG  LEU A 111      10.733   8.581 -13.622  1.00  0.00           C  
ATOM   1785  HG  LEU A 111      11.050   7.568 -13.870  1.00  0.00           H  
ATOM   1786  CD1 LEU A 111      11.919   9.527 -13.805  1.00  0.00           C  
ATOM   1787 HD11 LEU A 111      12.698   9.295 -13.078  1.00  0.00           H  
ATOM   1788 HD12 LEU A 111      11.604  10.562 -13.670  1.00  0.00           H  
ATOM   1789 HD13 LEU A 111      12.332   9.384 -14.803  1.00  0.00           H  
ATOM   1790  CD2 LEU A 111      10.352   8.607 -12.148  1.00  0.00           C  
ATOM   1791 HD21 LEU A 111      11.219   8.381 -11.527  1.00  0.00           H  
ATOM   1792 HD22 LEU A 111       9.965   9.589 -11.873  1.00  0.00           H  
ATOM   1793 HD23 LEU A 111       9.591   7.857 -11.934  1.00  0.00           H  
ATOM   1794  N   LEU A 112       6.997   8.772 -16.466  1.00  0.00           N  
ATOM   1795  H   LEU A 112       7.732   8.339 -17.005  1.00  0.00           H  
ATOM   1796  CA  LEU A 112       5.841   9.319 -17.184  1.00  0.00           C  
ATOM   1797  HA  LEU A 112       5.695  10.358 -16.886  1.00  0.00           H  
ATOM   1798  C   LEU A 112       4.552   8.581 -16.809  1.00  0.00           C  
ATOM   1799  CB  LEU A 112       6.088   9.251 -18.703  1.00  0.00           C  
ATOM   1800  HB2 LEU A 112       6.394   8.237 -18.960  1.00  0.00           H  
ATOM   1801  HB3 LEU A 112       5.148   9.448 -19.218  1.00  0.00           H  
ATOM   1802  O   LEU A 112       3.579   9.216 -16.407  1.00  0.00           O  
ATOM   1803  CG  LEU A 112       7.143  10.241 -19.233  1.00  0.00           C  
ATOM   1804  HG  LEU A 112       8.087  10.102 -18.707  1.00  0.00           H  
ATOM   1805  CD1 LEU A 112       7.367   9.975 -20.721  1.00  0.00           C  
ATOM   1806 HD11 LEU A 112       7.757   8.965 -20.844  1.00  0.00           H  
ATOM   1807 HD12 LEU A 112       8.098  10.680 -21.117  1.00  0.00           H  
ATOM   1808 HD13 LEU A 112       6.431  10.083 -21.268  1.00  0.00           H  
ATOM   1809  CD2 LEU A 112       6.720  11.700 -19.071  1.00  0.00           C  
ATOM   1810 HD21 LEU A 112       5.754  11.869 -19.546  1.00  0.00           H  
ATOM   1811 HD22 LEU A 112       7.459  12.356 -19.530  1.00  0.00           H  
ATOM   1812 HD23 LEU A 112       6.653  11.959 -18.014  1.00  0.00           H  
ATOM   1813  N   ARG A 113       4.556   7.241 -16.849  1.00  0.00           N  
ATOM   1814  H   ARG A 113       5.387   6.768 -17.173  1.00  0.00           H  
ATOM   1815  CA  ARG A 113       3.371   6.452 -16.476  1.00  0.00           C  
ATOM   1816  HA  ARG A 113       2.515   6.831 -17.035  1.00  0.00           H  
ATOM   1817  C   ARG A 113       2.989   6.600 -15.009  1.00  0.00           C  
ATOM   1818  CB  ARG A 113       3.575   4.973 -16.803  1.00  0.00           C  
ATOM   1819  HB2 ARG A 113       2.795   4.401 -16.301  1.00  0.00           H  
ATOM   1820  HB3 ARG A 113       4.548   4.638 -16.442  1.00  0.00           H  
ATOM   1821  O   ARG A 113       1.805   6.621 -14.693  1.00  0.00           O  
ATOM   1822  CG  ARG A 113       3.471   4.717 -18.302  1.00  0.00           C  
ATOM   1823  HG2 ARG A 113       4.369   5.081 -18.800  1.00  0.00           H  
ATOM   1824  HG3 ARG A 113       2.599   5.235 -18.703  1.00  0.00           H  
ATOM   1825  CD  ARG A 113       3.313   3.221 -18.547  1.00  0.00           C  
ATOM   1826  HD2 ARG A 113       4.213   2.701 -18.216  1.00  0.00           H  
ATOM   1827  HD3 ARG A 113       2.460   2.850 -17.979  1.00  0.00           H  
ATOM   1828  NE  ARG A 113       3.091   2.980 -19.971  1.00  0.00           N  
ATOM   1829  HE  ARG A 113       3.401   3.689 -20.620  1.00  0.00           H  
ATOM   1830  NH1 ARG A 113       2.313   0.815 -19.840  1.00  0.00           N  
ATOM   1831 HH11 ARG A 113       2.299   0.780 -18.831  1.00  0.00           H  
ATOM   1832 HH12 ARG A 113       1.956   0.019 -20.349  1.00  0.00           H  
ATOM   1833  NH2 ARG A 113       2.550   1.844 -21.804  1.00  0.00           N  
ATOM   1834 HH21 ARG A 113       2.741   2.662 -22.365  1.00  0.00           H  
ATOM   1835 HH22 ARG A 113       2.076   1.057 -22.222  1.00  0.00           H  
ATOM   1836  CZ  ARG A 113       2.640   1.876 -20.516  1.00  0.00           C  
ATOM   1837  N   GLN A 114       3.967   6.733 -14.112  1.00  0.00           N  
ATOM   1838  H   GLN A 114       4.923   6.680 -14.433  1.00  0.00           H  
ATOM   1839  CA  GLN A 114       3.709   7.016 -12.697  1.00  0.00           C  
ATOM   1840  HA  GLN A 114       3.035   6.254 -12.305  1.00  0.00           H  
ATOM   1841  C   GLN A 114       2.995   8.361 -12.485  1.00  0.00           C  
ATOM   1842  CB  GLN A 114       5.026   6.964 -11.903  1.00  0.00           C  
ATOM   1843  HB2 GLN A 114       5.799   7.511 -12.443  1.00  0.00           H  
ATOM   1844  HB3 GLN A 114       4.882   7.446 -10.936  1.00  0.00           H  
ATOM   1845  O   GLN A 114       2.254   8.482 -11.517  1.00  0.00           O  
ATOM   1846  CG  GLN A 114       5.480   5.517 -11.650  1.00  0.00           C  
ATOM   1847  HG2 GLN A 114       5.543   4.974 -12.592  1.00  0.00           H  
ATOM   1848  HG3 GLN A 114       4.731   5.026 -11.029  1.00  0.00           H  
ATOM   1849  CD  GLN A 114       6.840   5.416 -10.962  1.00  0.00           C  
ATOM   1850  NE2 GLN A 114       7.060   4.412 -10.139  1.00  0.00           N  
ATOM   1851 HE21 GLN A 114       6.352   3.711  -9.972  1.00  0.00           H  
ATOM   1852 HE22 GLN A 114       7.937   4.442  -9.639  1.00  0.00           H  
ATOM   1853  OE1 GLN A 114       7.759   6.185 -11.166  1.00  0.00           O  
ATOM   1854  N   HIS A 115       3.165   9.324 -13.397  1.00  0.00           N  
ATOM   1855  H   HIS A 115       3.793   9.158 -14.170  1.00  0.00           H  
ATOM   1856  CA  HIS A 115       2.461  10.615 -13.390  1.00  0.00           C  
ATOM   1857  HA  HIS A 115       2.118  10.820 -12.376  1.00  0.00           H  
ATOM   1858  C   HIS A 115       1.192  10.634 -14.254  1.00  0.00           C  
ATOM   1859  CB  HIS A 115       3.437  11.737 -13.770  1.00  0.00           C  
ATOM   1860  HB2 HIS A 115       2.889  12.640 -14.037  1.00  0.00           H  
ATOM   1861  HB3 HIS A 115       4.036  11.442 -14.632  1.00  0.00           H  
ATOM   1862  O   HIS A 115       0.675  11.701 -14.570  1.00  0.00           O  
ATOM   1863  CG  HIS A 115       4.327  12.087 -12.619  1.00  0.00           C  
ATOM   1864  CD2 HIS A 115       4.219  13.176 -11.792  1.00  0.00           C  
ATOM   1865  HD2 HIS A 115       3.476  13.958 -11.845  1.00  0.00           H  
ATOM   1866  ND1 HIS A 115       5.409  11.350 -12.211  1.00  0.00           N  
ATOM   1867  HD1 HIS A 115       5.805  10.581 -12.732  1.00  0.00           H  
ATOM   1868  CE1 HIS A 115       5.979  12.015 -11.197  1.00  0.00           C  
ATOM   1869  HE1 HIS A 115       6.956  11.797 -10.791  1.00  0.00           H  
ATOM   1870  NE2 HIS A 115       5.277  13.105 -10.880  1.00  0.00           N  
ATOM   1871  N   GLY A 116       0.680   9.474 -14.676  1.00  0.00           N  
ATOM   1872  H   GLY A 116       1.117   8.608 -14.397  1.00  0.00           H  
ATOM   1873  CA  GLY A 116      -0.525   9.412 -15.508  1.00  0.00           C  
ATOM   1874  HA2 GLY A 116      -0.912   8.393 -15.498  1.00  0.00           H  
ATOM   1875  HA3 GLY A 116      -1.291  10.058 -15.078  1.00  0.00           H  
ATOM   1876  C   GLY A 116      -0.308   9.847 -16.964  1.00  0.00           C  
ATOM   1877  O   GLY A 116      -1.271   9.950 -17.722  1.00  0.00           O  
ATOM   1878  N   ILE A 117       0.937  10.085 -17.395  1.00  0.00           N  
ATOM   1879  H   ILE A 117       1.704   9.959 -16.750  1.00  0.00           H  
ATOM   1880  CA  ILE A 117       1.248  10.472 -18.775  1.00  0.00           C  
ATOM   1881  HA  ILE A 117       0.413  11.060 -19.154  1.00  0.00           H  
ATOM   1882  C   ILE A 117       1.367   9.209 -19.629  1.00  0.00           C  
ATOM   1883  CB  ILE A 117       2.499  11.376 -18.865  1.00  0.00           C  
ATOM   1884  HB  ILE A 117       3.358  10.830 -18.476  1.00  0.00           H  
ATOM   1885  O   ILE A 117       2.244   8.363 -19.429  1.00  0.00           O  
ATOM   1886  CG1 ILE A 117       2.309  12.660 -18.021  1.00  0.00           C  
ATOM   1887 HG12 ILE A 117       2.021  12.387 -17.006  1.00  0.00           H  
ATOM   1888 HG13 ILE A 117       1.504  13.260 -18.446  1.00  0.00           H  
ATOM   1889  CG2 ILE A 117       2.773  11.731 -20.343  1.00  0.00           C  
ATOM   1890 HG21 ILE A 117       2.979  10.832 -20.925  1.00  0.00           H  
ATOM   1891 HG22 ILE A 117       3.647  12.377 -20.426  1.00  0.00           H  
ATOM   1892 HG23 ILE A 117       1.916  12.252 -20.769  1.00  0.00           H  
ATOM   1893  CD1 ILE A 117       3.568  13.528 -17.899  1.00  0.00           C  
ATOM   1894 HD11 ILE A 117       3.370  14.349 -17.209  1.00  0.00           H  
ATOM   1895 HD12 ILE A 117       4.390  12.932 -17.504  1.00  0.00           H  
ATOM   1896 HD13 ILE A 117       3.847  13.951 -18.864  1.00  0.00           H  
ATOM   1897  N   LYS A 118       0.480   9.086 -20.621  1.00  0.00           N  
ATOM   1898  H   LYS A 118      -0.238   9.792 -20.696  1.00  0.00           H  
ATOM   1899  CA  LYS A 118       0.473   7.950 -21.545  1.00  0.00           C  
ATOM   1900  HA  LYS A 118       0.554   7.047 -20.940  1.00  0.00           H  
ATOM   1901  C   LYS A 118       1.683   7.998 -22.483  1.00  0.00           C  
ATOM   1902  CB  LYS A 118      -0.863   7.897 -22.300  1.00  0.00           C  
ATOM   1903  HB2 LYS A 118      -0.952   8.765 -22.954  1.00  0.00           H  
ATOM   1904  HB3 LYS A 118      -1.674   7.925 -21.572  1.00  0.00           H  
ATOM   1905  O   LYS A 118       1.851   8.935 -23.257  1.00  0.00           O  
ATOM   1906  CG  LYS A 118      -0.985   6.608 -23.129  1.00  0.00           C  
ATOM   1907  HG2 LYS A 118      -0.237   6.610 -23.921  1.00  0.00           H  
ATOM   1908  HG3 LYS A 118      -0.807   5.751 -22.479  1.00  0.00           H  
ATOM   1909  CD  LYS A 118      -2.378   6.474 -23.754  1.00  0.00           C  
ATOM   1910  HD2 LYS A 118      -3.122   6.483 -22.957  1.00  0.00           H  
ATOM   1911  HD3 LYS A 118      -2.561   7.314 -24.424  1.00  0.00           H  
ATOM   1912  CE  LYS A 118      -2.465   5.153 -24.527  1.00  0.00           C  
ATOM   1913  HE2 LYS A 118      -1.774   5.189 -25.370  1.00  0.00           H  
ATOM   1914  HE3 LYS A 118      -2.136   4.349 -23.869  1.00  0.00           H  
ATOM   1915  NZ  LYS A 118      -3.844   4.874 -24.995  1.00  0.00           N  
ATOM   1916  HZ1 LYS A 118      -4.468   4.810 -24.203  1.00  0.00           H  
ATOM   1917  HZ2 LYS A 118      -4.173   5.601 -25.615  1.00  0.00           H  
ATOM   1918  HZ3 LYS A 118      -3.875   3.985 -25.473  1.00  0.00           H  
ATOM   1919  N   ILE A 119       2.464   6.924 -22.471  1.00  0.00           N  
ATOM   1920  H   ILE A 119       2.273   6.221 -21.771  1.00  0.00           H  
ATOM   1921  CA  ILE A 119       3.570   6.654 -23.397  1.00  0.00           C  
ATOM   1922  HA  ILE A 119       3.483   7.334 -24.244  1.00  0.00           H  
ATOM   1923  C   ILE A 119       3.430   5.225 -23.934  1.00  0.00           C  
ATOM   1924  CB  ILE A 119       4.933   6.936 -22.719  1.00  0.00           C  
ATOM   1925  HB  ILE A 119       4.953   7.998 -22.475  1.00  0.00           H  
ATOM   1926  O   ILE A 119       3.111   4.307 -23.169  1.00  0.00           O  
ATOM   1927  CG1 ILE A 119       6.092   6.659 -23.702  1.00  0.00           C  
ATOM   1928 HG12 ILE A 119       6.200   5.584 -23.847  1.00  0.00           H  
ATOM   1929 HG13 ILE A 119       5.851   7.109 -24.665  1.00  0.00           H  
ATOM   1930  CG2 ILE A 119       5.101   6.156 -21.402  1.00  0.00           C  
ATOM   1931 HG21 ILE A 119       4.311   6.430 -20.704  1.00  0.00           H  
ATOM   1932 HG22 ILE A 119       5.079   5.081 -21.582  1.00  0.00           H  
ATOM   1933 HG23 ILE A 119       6.045   6.421 -20.926  1.00  0.00           H  
ATOM   1934  CD1 ILE A 119       7.443   7.227 -23.254  1.00  0.00           C  
ATOM   1935 HD11 ILE A 119       8.183   7.055 -24.035  1.00  0.00           H  
ATOM   1936 HD12 ILE A 119       7.785   6.740 -22.341  1.00  0.00           H  
ATOM   1937 HD13 ILE A 119       7.354   8.302 -23.093  1.00  0.00           H  
ATOM   1938  N   SER A 120       3.624   5.039 -25.245  1.00  0.00           N  
ATOM   1939  H   SER A 120       3.923   5.820 -25.812  1.00  0.00           H  
ATOM   1940  CA  SER A 120       3.520   3.713 -25.876  1.00  0.00           C  
ATOM   1941  HA  SER A 120       2.576   3.262 -25.570  1.00  0.00           H  
ATOM   1942  C   SER A 120       4.652   2.792 -25.413  1.00  0.00           C  
ATOM   1943  CB  SER A 120       3.519   3.786 -27.411  1.00  0.00           C  
ATOM   1944  HB2 SER A 120       2.740   4.467 -27.755  1.00  0.00           H  
ATOM   1945  HB3 SER A 120       4.492   4.112 -27.778  1.00  0.00           H  
ATOM   1946  O   SER A 120       5.798   3.231 -25.314  1.00  0.00           O  
ATOM   1947  OG  SER A 120       3.241   2.478 -27.858  1.00  0.00           O  
ATOM   1948  HG  SER A 120       3.286   2.361 -28.810  1.00  0.00           H  
ATOM   1949  N   CYS A 121       4.351   1.514 -25.165  1.00  0.00           N  
ATOM   1950  H   CYS A 121       3.406   1.192 -25.315  1.00  0.00           H  
ATOM   1951  CA  CYS A 121       5.363   0.486 -24.909  1.00  0.00           C  
ATOM   1952  HA  CYS A 121       6.065   0.859 -24.164  1.00  0.00           H  
ATOM   1953  C   CYS A 121       6.214   0.153 -26.148  1.00  0.00           C  
ATOM   1954  CB  CYS A 121       4.683  -0.757 -24.324  1.00  0.00           C  
ATOM   1955  HB2 CYS A 121       4.187  -0.502 -23.388  1.00  0.00           H  
ATOM   1956  HB3 CYS A 121       5.433  -1.523 -24.125  1.00  0.00           H  
ATOM   1957  O   CYS A 121       7.282  -0.436 -25.999  1.00  0.00           O  
ATOM   1958  SG  CYS A 121       3.443  -1.416 -25.476  1.00  0.00           S  
ATOM   1959  HG  CYS A 121       4.225  -1.646 -26.535  1.00  0.00           H  
ATOM   1960  N   ASP A 122       5.817   0.608 -27.344  1.00  0.00           N  
ATOM   1961  H   ASP A 122       4.875   0.965 -27.426  1.00  0.00           H  
ATOM   1962  CA  ASP A 122       6.579   0.438 -28.594  1.00  0.00           C  
ATOM   1963  HA  ASP A 122       6.670  -0.628 -28.803  1.00  0.00           H  
ATOM   1964  C   ASP A 122       7.983   1.053 -28.527  1.00  0.00           C  
ATOM   1965  CB  ASP A 122       5.849   1.100 -29.771  1.00  0.00           C  
ATOM   1966  HB2 ASP A 122       5.845   2.178 -29.609  1.00  0.00           H  
ATOM   1967  HB3 ASP A 122       6.404   0.902 -30.688  1.00  0.00           H  
ATOM   1968  O   ASP A 122       8.873   0.699 -29.300  1.00  0.00           O  
ATOM   1969  CG  ASP A 122       4.415   0.622 -29.966  1.00  0.00           C  
ATOM   1970  OD1 ASP A 122       4.129  -0.549 -29.656  1.00  0.00           O  
ATOM   1971  OD2 ASP A 122       3.598   1.500 -30.337  1.00  0.00           O  
ATOM   1972  N   VAL A 123       8.227   1.959 -27.570  1.00  0.00           N  
ATOM   1973  H   VAL A 123       7.466   2.205 -26.952  1.00  0.00           H  
ATOM   1974  CA  VAL A 123       9.575   2.466 -27.282  1.00  0.00           C  
ATOM   1975  HA  VAL A 123       9.943   2.955 -28.184  1.00  0.00           H  
ATOM   1976  C   VAL A 123      10.563   1.342 -26.966  1.00  0.00           C  
ATOM   1977  CB  VAL A 123       9.581   3.503 -26.143  1.00  0.00           C  
ATOM   1978  HB  VAL A 123      10.601   3.869 -26.032  1.00  0.00           H  
ATOM   1979  O   VAL A 123      11.762   1.546 -27.141  1.00  0.00           O  
ATOM   1980  CG1 VAL A 123       8.713   4.714 -26.506  1.00  0.00           C  
ATOM   1981 HG11 VAL A 123       9.028   5.121 -27.467  1.00  0.00           H  
ATOM   1982 HG12 VAL A 123       8.822   5.483 -25.741  1.00  0.00           H  
ATOM   1983 HG13 VAL A 123       7.664   4.427 -26.569  1.00  0.00           H  
ATOM   1984  CG2 VAL A 123       9.150   2.928 -24.787  1.00  0.00           C  
ATOM   1985 HG21 VAL A 123       8.172   2.452 -24.858  1.00  0.00           H  
ATOM   1986 HG22 VAL A 123       9.104   3.724 -24.044  1.00  0.00           H  
ATOM   1987 HG23 VAL A 123       9.871   2.187 -24.443  1.00  0.00           H  
ATOM   1988  N   PHE A 124      10.092   0.163 -26.546  1.00  0.00           N  
ATOM   1989  H   PHE A 124       9.096   0.054 -26.419  1.00  0.00           H  
ATOM   1990  CA  PHE A 124      10.936  -0.991 -26.265  1.00  0.00           C  
ATOM   1991  HA  PHE A 124      11.911  -0.598 -25.973  1.00  0.00           H  
ATOM   1992  C   PHE A 124      11.195  -1.905 -27.474  1.00  0.00           C  
ATOM   1993  CB  PHE A 124      10.385  -1.760 -25.058  1.00  0.00           C  
ATOM   1994  HB2 PHE A 124      11.016  -2.630 -24.876  1.00  0.00           H  
ATOM   1995  HB3 PHE A 124       9.386  -2.122 -25.297  1.00  0.00           H  
ATOM   1996  O   PHE A 124      12.131  -2.700 -27.418  1.00  0.00           O  
ATOM   1997  CG  PHE A 124      10.331  -0.945 -23.780  1.00  0.00           C  
ATOM   1998  CD1 PHE A 124      11.519  -0.478 -23.186  1.00  0.00           C  
ATOM   1999  HD1 PHE A 124      12.478  -0.712 -23.625  1.00  0.00           H  
ATOM   2000  CD2 PHE A 124       9.093  -0.651 -23.181  1.00  0.00           C  
ATOM   2001  HD2 PHE A 124       8.178  -1.014 -23.626  1.00  0.00           H  
ATOM   2002  CE1 PHE A 124      11.467   0.285 -22.008  1.00  0.00           C  
ATOM   2003  HE1 PHE A 124      12.382   0.635 -21.555  1.00  0.00           H  
ATOM   2004  CE2 PHE A 124       9.043   0.101 -21.995  1.00  0.00           C  
ATOM   2005  HE2 PHE A 124       8.092   0.314 -21.530  1.00  0.00           H  
ATOM   2006  CZ  PHE A 124      10.229   0.568 -21.407  1.00  0.00           C  
ATOM   2007  HZ  PHE A 124      10.184   1.135 -20.489  1.00  0.00           H  
ATOM   2008  N   GLU A 125      10.465  -1.762 -28.588  1.00  0.00           N  
ATOM   2009  H   GLU A 125       9.725  -1.075 -28.603  1.00  0.00           H  
ATOM   2010  CA  GLU A 125      10.630  -2.603 -29.792  1.00  0.00           C  
ATOM   2011  HA  GLU A 125      10.445  -3.647 -29.542  1.00  0.00           H  
ATOM   2012  C   GLU A 125      12.051  -2.531 -30.364  1.00  0.00           C  
ATOM   2013  CB  GLU A 125       9.626  -2.168 -30.878  1.00  0.00           C  
ATOM   2014  HB2 GLU A 125       9.927  -2.586 -31.838  1.00  0.00           H  
ATOM   2015  HB3 GLU A 125       9.662  -1.084 -30.985  1.00  0.00           H  
ATOM   2016  O   GLU A 125      12.617  -3.523 -30.812  1.00  0.00           O  
ATOM   2017  CG  GLU A 125       8.183  -2.607 -30.576  1.00  0.00           C  
ATOM   2018  HG2 GLU A 125       7.904  -2.230 -29.592  1.00  0.00           H  
ATOM   2019  HG3 GLU A 125       7.523  -2.150 -31.314  1.00  0.00           H  
ATOM   2020  CD  GLU A 125       7.995  -4.135 -30.609  1.00  0.00           C  
ATOM   2021  OE1 GLU A 125       7.023  -4.629 -30.000  1.00  0.00           O  
ATOM   2022  OE2 GLU A 125       8.866  -4.827 -31.181  1.00  0.00           O  
ATOM   2023  N   LYS A 126      12.714  -1.375 -30.258  1.00  0.00           N  
ATOM   2024  H   LYS A 126      12.214  -0.597 -29.852  1.00  0.00           H  
ATOM   2025  CA  LYS A 126      14.107  -1.212 -30.712  1.00  0.00           C  
ATOM   2026  HA  LYS A 126      14.152  -1.526 -31.755  1.00  0.00           H  
ATOM   2027  C   LYS A 126      15.114  -2.092 -29.953  1.00  0.00           C  
ATOM   2028  CB  LYS A 126      14.490   0.270 -30.624  1.00  0.00           C  
ATOM   2029  HB2 LYS A 126      15.375   0.437 -31.238  1.00  0.00           H  
ATOM   2030  HB3 LYS A 126      13.679   0.881 -31.019  1.00  0.00           H  
ATOM   2031  O   LYS A 126      16.234  -2.309 -30.428  1.00  0.00           O  
ATOM   2032  CG  LYS A 126      14.811   0.683 -29.180  1.00  0.00           C  
ATOM   2033  HG2 LYS A 126      13.994   0.413 -28.510  1.00  0.00           H  
ATOM   2034  HG3 LYS A 126      15.707   0.156 -28.851  1.00  0.00           H  
ATOM   2035  CD  LYS A 126      15.113   2.170 -29.064  1.00  0.00           C  
ATOM   2036  HD2 LYS A 126      15.602   2.538 -29.966  1.00  0.00           H  
ATOM   2037  HD3 LYS A 126      15.802   2.290 -28.228  1.00  0.00           H  
ATOM   2038  CE  LYS A 126      13.836   2.946 -28.764  1.00  0.00           C  
ATOM   2039  HE2 LYS A 126      13.092   2.763 -29.538  1.00  0.00           H  
ATOM   2040  HE3 LYS A 126      13.457   2.568 -27.814  1.00  0.00           H  
ATOM   2041  NZ  LYS A 126      14.134   4.376 -28.616  1.00  0.00           N  
ATOM   2042  HZ1 LYS A 126      14.910   4.460 -27.975  1.00  0.00           H  
ATOM   2043  HZ2 LYS A 126      13.342   4.882 -28.247  1.00  0.00           H  
ATOM   2044  HZ3 LYS A 126      14.458   4.758 -29.493  1.00  0.00           H  
ATOM   2045  N   PHE A 127      14.753  -2.555 -28.756  1.00  0.00           N  
ATOM   2046  H   PHE A 127      13.810  -2.371 -28.444  1.00  0.00           H  
ATOM   2047  CA  PHE A 127      15.565  -3.447 -27.930  1.00  0.00           C  
ATOM   2048  HA  PHE A 127      16.616  -3.283 -28.164  1.00  0.00           H  
ATOM   2049  C   PHE A 127      15.286  -4.925 -28.232  1.00  0.00           C  
ATOM   2050  CB  PHE A 127      15.370  -3.106 -26.448  1.00  0.00           C  
ATOM   2051  HB2 PHE A 127      14.331  -3.292 -26.174  1.00  0.00           H  
ATOM   2052  HB3 PHE A 127      15.976  -3.774 -25.836  1.00  0.00           H  
ATOM   2053  O   PHE A 127      15.935  -5.789 -27.639  1.00  0.00           O  
ATOM   2054  CG  PHE A 127      15.754  -1.689 -26.078  1.00  0.00           C  
ATOM   2055  CD1 PHE A 127      17.089  -1.253 -26.162  1.00  0.00           C  
ATOM   2056  HD1 PHE A 127      17.865  -1.929 -26.489  1.00  0.00           H  
ATOM   2057  CD2 PHE A 127      14.766  -0.803 -25.629  1.00  0.00           C  
ATOM   2058  HD2 PHE A 127      13.754  -1.165 -25.517  1.00  0.00           H  
ATOM   2059  CE1 PHE A 127      17.418   0.071 -25.821  1.00  0.00           C  
ATOM   2060  HE1 PHE A 127      18.443   0.407 -25.881  1.00  0.00           H  
ATOM   2061  CE2 PHE A 127      15.088   0.523 -25.299  1.00  0.00           C  
ATOM   2062  HE2 PHE A 127      14.317   1.193 -24.948  1.00  0.00           H  
ATOM   2063  CZ  PHE A 127      16.418   0.964 -25.401  1.00  0.00           C  
ATOM   2064  HZ  PHE A 127      16.682   1.978 -25.140  1.00  0.00           H  
ATOM   2065  N   LYS A 128      14.381  -5.219 -29.174  1.00  0.00           N  
ATOM   2066  H   LYS A 128      13.871  -4.472 -29.622  1.00  0.00           H  
ATOM   2067  CA  LYS A 128      14.137  -6.560 -29.699  1.00  0.00           C  
ATOM   2068  HA  LYS A 128      14.433  -7.274 -28.930  1.00  0.00           H  
ATOM   2069  C   LYS A 128      14.995  -6.865 -30.929  1.00  0.00           C  
ATOM   2070  CB  LYS A 128      12.642  -6.772 -29.975  1.00  0.00           C  
ATOM   2071  HB2 LYS A 128      12.268  -6.005 -30.654  1.00  0.00           H  
ATOM   2072  HB3 LYS A 128      12.517  -7.737 -30.465  1.00  0.00           H  
ATOM   2073  O   LYS A 128      15.411  -5.963 -31.656  1.00  0.00           O  
ATOM   2074  CG  LYS A 128      11.816  -6.777 -28.678  1.00  0.00           C  
ATOM   2075  HG2 LYS A 128      11.930  -5.833 -28.145  1.00  0.00           H  
ATOM   2076  HG3 LYS A 128      12.184  -7.583 -28.044  1.00  0.00           H  
ATOM   2077  CD  LYS A 128      10.331  -7.005 -28.984  1.00  0.00           C  
ATOM   2078  HD2 LYS A 128      10.231  -7.664 -29.846  1.00  0.00           H  
ATOM   2079  HD3 LYS A 128       9.863  -6.052 -29.232  1.00  0.00           H  
ATOM   2080  CE  LYS A 128       9.624  -7.630 -27.781  1.00  0.00           C  
ATOM   2081  HE2 LYS A 128       9.547  -6.893 -26.981  1.00  0.00           H  
ATOM   2082  HE3 LYS A 128      10.227  -8.464 -27.422  1.00  0.00           H  
ATOM   2083  NZ  LYS A 128       8.296  -8.161 -28.156  1.00  0.00           N  
ATOM   2084  HZ1 LYS A 128       7.929  -8.732 -27.408  1.00  0.00           H  
ATOM   2085  HZ2 LYS A 128       7.650  -7.434 -28.429  1.00  0.00           H  
ATOM   2086  HZ3 LYS A 128       8.407  -8.817 -28.916  1.00  0.00           H  
ATOM   2087  N   ASP A 129      15.348  -8.131 -31.093  1.00  0.00           N  
ATOM   2088  H   ASP A 129      14.930  -8.808 -30.470  1.00  0.00           H  
ATOM   2089  CA  ASP A 129      16.031  -8.682 -32.258  1.00  0.00           C  
ATOM   2090  HA  ASP A 129      16.708  -7.928 -32.659  1.00  0.00           H  
ATOM   2091  C   ASP A 129      15.043  -9.015 -33.390  1.00  0.00           C  
ATOM   2092  CB  ASP A 129      16.890  -9.888 -31.823  1.00  0.00           C  
ATOM   2093  HB2 ASP A 129      17.622  -9.535 -31.096  1.00  0.00           H  
ATOM   2094  HB3 ASP A 129      17.450 -10.254 -32.684  1.00  0.00           H  
ATOM   2095  O   ASP A 129      13.836  -8.802 -33.268  1.00  0.00           O  
ATOM   2096  CG  ASP A 129      16.120 -11.067 -31.204  1.00  0.00           C  
ATOM   2097  OD1 ASP A 129      14.915 -11.230 -31.500  1.00  0.00           O  
ATOM   2098  OD2 ASP A 129      16.767 -11.802 -30.423  1.00  0.00           O  
ATOM   2099  N   ASP A 130      15.563  -9.532 -34.505  1.00  0.00           N  
ATOM   2100  H   ASP A 130      16.562  -9.663 -34.570  1.00  0.00           H  
ATOM   2101  CA  ASP A 130      14.761  -9.879 -35.685  1.00  0.00           C  
ATOM   2102  HA  ASP A 130      14.172  -9.008 -35.973  1.00  0.00           H  
ATOM   2103  C   ASP A 130      13.768 -11.034 -35.422  1.00  0.00           C  
ATOM   2104  CB  ASP A 130      15.698 -10.235 -36.855  1.00  0.00           C  
ATOM   2105  HB2 ASP A 130      16.294 -11.102 -36.572  1.00  0.00           H  
ATOM   2106  HB3 ASP A 130      15.089 -10.519 -37.713  1.00  0.00           H  
ATOM   2107  O   ASP A 130      12.803 -11.191 -36.170  1.00  0.00           O  
ATOM   2108  CG  ASP A 130      16.638  -9.103 -37.300  1.00  0.00           C  
ATOM   2109  OD1 ASP A 130      16.266  -7.914 -37.182  1.00  0.00           O  
ATOM   2110  OD2 ASP A 130      17.751  -9.434 -37.775  1.00  0.00           O  
ATOM   2111  N   ASP A 131      13.968 -11.816 -34.350  1.00  0.00           N  
ATOM   2112  H   ASP A 131      14.711 -11.568 -33.713  1.00  0.00           H  
ATOM   2113  CA  ASP A 131      13.046 -12.866 -33.893  1.00  0.00           C  
ATOM   2114  HA  ASP A 131      12.538 -13.286 -34.761  1.00  0.00           H  
ATOM   2115  C   ASP A 131      11.949 -12.313 -32.954  1.00  0.00           C  
ATOM   2116  CB  ASP A 131      13.825 -14.005 -33.201  1.00  0.00           C  
ATOM   2117  HB2 ASP A 131      14.416 -13.594 -32.383  1.00  0.00           H  
ATOM   2118  HB3 ASP A 131      13.110 -14.698 -32.759  1.00  0.00           H  
ATOM   2119  O   ASP A 131      11.123 -13.075 -32.440  1.00  0.00           O  
ATOM   2120  CG  ASP A 131      14.735 -14.837 -34.114  1.00  0.00           C  
ATOM   2121  OD1 ASP A 131      14.346 -15.107 -35.273  1.00  0.00           O  
ATOM   2122  OD2 ASP A 131      15.759 -15.341 -33.593  1.00  0.00           O  
ATOM   2123  N   GLY A 132      11.936 -10.998 -32.701  1.00  0.00           N  
ATOM   2124  H   GLY A 132      12.668 -10.437 -33.112  1.00  0.00           H  
ATOM   2125  CA  GLY A 132      10.984 -10.325 -31.817  1.00  0.00           C  
ATOM   2126  HA2 GLY A 132      11.015  -9.257 -32.031  1.00  0.00           H  
ATOM   2127  HA3 GLY A 132       9.979 -10.692 -32.024  1.00  0.00           H  
ATOM   2128  C   GLY A 132      11.268 -10.515 -30.324  1.00  0.00           C  
ATOM   2129  O   GLY A 132      10.411 -10.197 -29.497  1.00  0.00           O  
ATOM   2130  N   LYS A 133      12.449 -11.022 -29.950  1.00  0.00           N  
ATOM   2131  H   LYS A 133      13.142 -11.176 -30.669  1.00  0.00           H  
ATOM   2132  CA  LYS A 133      12.861 -11.236 -28.554  1.00  0.00           C  
ATOM   2133  HA  LYS A 133      11.982 -11.225 -27.910  1.00  0.00           H  
ATOM   2134  C   LYS A 133      13.792 -10.130 -28.094  1.00  0.00           C  
ATOM   2135  CB  LYS A 133      13.568 -12.586 -28.427  1.00  0.00           C  
ATOM   2136  HB2 LYS A 133      14.011 -12.671 -27.435  1.00  0.00           H  
ATOM   2137  HB3 LYS A 133      14.369 -12.637 -29.165  1.00  0.00           H  
ATOM   2138  O   LYS A 133      14.517  -9.551 -28.888  1.00  0.00           O  
ATOM   2139  CG  LYS A 133      12.592 -13.743 -28.637  1.00  0.00           C  
ATOM   2140  HG2 LYS A 133      12.096 -13.642 -29.603  1.00  0.00           H  
ATOM   2141  HG3 LYS A 133      11.842 -13.736 -27.846  1.00  0.00           H  
ATOM   2142  CD  LYS A 133      13.362 -15.058 -28.608  1.00  0.00           C  
ATOM   2143  HD2 LYS A 133      14.116 -15.028 -29.395  1.00  0.00           H  
ATOM   2144  HD3 LYS A 133      13.848 -15.187 -27.641  1.00  0.00           H  
ATOM   2145  CE  LYS A 133      12.381 -16.194 -28.876  1.00  0.00           C  
ATOM   2146  HE2 LYS A 133      11.794 -15.922 -29.753  1.00  0.00           H  
ATOM   2147  HE3 LYS A 133      11.699 -16.288 -28.030  1.00  0.00           H  
ATOM   2148  NZ  LYS A 133      13.116 -17.450 -29.128  1.00  0.00           N  
ATOM   2149  HZ1 LYS A 133      13.796 -17.272 -29.853  1.00  0.00           H  
ATOM   2150  HZ2 LYS A 133      13.596 -17.755 -28.294  1.00  0.00           H  
ATOM   2151  HZ3 LYS A 133      12.480 -18.160 -29.462  1.00  0.00           H  
ATOM   2152  N   PHE A 134      13.829  -9.843 -26.795  1.00  0.00           N  
ATOM   2153  H   PHE A 134      13.212 -10.332 -26.162  1.00  0.00           H  
ATOM   2154  CA  PHE A 134      14.813  -8.898 -26.260  1.00  0.00           C  
ATOM   2155  HA  PHE A 134      14.654  -7.934 -26.743  1.00  0.00           H  
ATOM   2156  C   PHE A 134      16.245  -9.345 -26.584  1.00  0.00           C  
ATOM   2157  CB  PHE A 134      14.605  -8.705 -24.756  1.00  0.00           C  
ATOM   2158  HB2 PHE A 134      14.464  -9.673 -24.277  1.00  0.00           H  
ATOM   2159  HB3 PHE A 134      15.503  -8.256 -24.330  1.00  0.00           H  
ATOM   2160  O   PHE A 134      16.632 -10.482 -26.301  1.00  0.00           O  
ATOM   2161  CG  PHE A 134      13.437  -7.793 -24.451  1.00  0.00           C  
ATOM   2162  CD1 PHE A 134      13.595  -6.399 -24.586  1.00  0.00           C  
ATOM   2163  HD1 PHE A 134      14.549  -5.987 -24.877  1.00  0.00           H  
ATOM   2164  CD2 PHE A 134      12.185  -8.326 -24.092  1.00  0.00           C  
ATOM   2165  HD2 PHE A 134      12.048  -9.393 -23.999  1.00  0.00           H  
ATOM   2166  CE1 PHE A 134      12.505  -5.541 -24.359  1.00  0.00           C  
ATOM   2167  HE1 PHE A 134      12.622  -4.473 -24.472  1.00  0.00           H  
ATOM   2168  CE2 PHE A 134      11.094  -7.466 -23.881  1.00  0.00           C  
ATOM   2169  HE2 PHE A 134      10.122  -7.871 -23.642  1.00  0.00           H  
ATOM   2170  CZ  PHE A 134      11.254  -6.076 -24.010  1.00  0.00           C  
ATOM   2171  HZ  PHE A 134      10.408  -5.422 -23.858  1.00  0.00           H  
ATOM   2172  N   LYS A 135      17.033  -8.432 -27.169  1.00  0.00           N  
ATOM   2173  H   LYS A 135      16.627  -7.529 -27.366  1.00  0.00           H  
ATOM   2174  CA  LYS A 135      18.396  -8.700 -27.646  1.00  0.00           C  
ATOM   2175  HA  LYS A 135      18.333  -9.428 -28.455  1.00  0.00           H  
ATOM   2176  C   LYS A 135      19.256  -9.286 -26.527  1.00  0.00           C  
ATOM   2177  CB  LYS A 135      19.042  -7.402 -28.168  1.00  0.00           C  
ATOM   2178  HB2 LYS A 135      20.108  -7.572 -28.315  1.00  0.00           H  
ATOM   2179  HB3 LYS A 135      18.920  -6.625 -27.414  1.00  0.00           H  
ATOM   2180  O   LYS A 135      19.415  -8.680 -25.468  1.00  0.00           O  
ATOM   2181  CG  LYS A 135      18.460  -6.900 -29.495  1.00  0.00           C  
ATOM   2182  HG2 LYS A 135      18.765  -7.574 -30.295  1.00  0.00           H  
ATOM   2183  HG3 LYS A 135      17.372  -6.902 -29.439  1.00  0.00           H  
ATOM   2184  CD  LYS A 135      18.944  -5.475 -29.810  1.00  0.00           C  
ATOM   2185  HD2 LYS A 135      18.639  -4.811 -29.001  1.00  0.00           H  
ATOM   2186  HD3 LYS A 135      20.029  -5.463 -29.907  1.00  0.00           H  
ATOM   2187  CE  LYS A 135      18.290  -5.022 -31.118  1.00  0.00           C  
ATOM   2188  HE2 LYS A 135      18.654  -5.642 -31.937  1.00  0.00           H  
ATOM   2189  HE3 LYS A 135      17.220  -5.205 -31.022  1.00  0.00           H  
ATOM   2190  NZ  LYS A 135      18.475  -3.585 -31.417  1.00  0.00           N  
ATOM   2191  HZ1 LYS A 135      17.892  -3.036 -30.801  1.00  0.00           H  
ATOM   2192  HZ2 LYS A 135      18.107  -3.391 -32.338  1.00  0.00           H  
ATOM   2193  HZ3 LYS A 135      19.439  -3.291 -31.352  1.00  0.00           H  
ATOM   2194  N   ALA A 136      19.937 -10.396 -26.807  1.00  0.00           N  
ATOM   2195  H   ALA A 136      19.692 -10.896 -27.650  1.00  0.00           H  
ATOM   2196  CA  ALA A 136      20.868 -11.017 -25.858  1.00  0.00           C  
ATOM   2197  HA  ALA A 136      20.312 -11.293 -24.962  1.00  0.00           H  
ATOM   2198  C   ALA A 136      22.012 -10.077 -25.417  1.00  0.00           C  
ATOM   2199  CB  ALA A 136      21.420 -12.296 -26.497  1.00  0.00           C  
ATOM   2200  HB1 ALA A 136      21.984 -12.055 -27.398  1.00  0.00           H  
ATOM   2201  HB2 ALA A 136      22.074 -12.802 -25.787  1.00  0.00           H  
ATOM   2202  HB3 ALA A 136      20.598 -12.964 -26.753  1.00  0.00           H  
ATOM   2203  O   ALA A 136      22.562 -10.235 -24.330  1.00  0.00           O  
ATOM   2204  N   SER A 137      22.355  -9.058 -26.216  1.00  0.00           N  
ATOM   2205  H   SER A 137      21.845  -8.926 -27.077  1.00  0.00           H  
ATOM   2206  CA  SER A 137      23.355  -8.045 -25.848  1.00  0.00           C  
ATOM   2207  HA  SER A 137      24.293  -8.552 -25.624  1.00  0.00           H  
ATOM   2208  C   SER A 137      22.977  -7.234 -24.603  1.00  0.00           C  
ATOM   2209  CB  SER A 137      23.597  -7.096 -27.027  1.00  0.00           C  
ATOM   2210  HB2 SER A 137      23.996  -7.670 -27.863  1.00  0.00           H  
ATOM   2211  HB3 SER A 137      24.328  -6.338 -26.746  1.00  0.00           H  
ATOM   2212  O   SER A 137      23.870  -6.742 -23.914  1.00  0.00           O  
ATOM   2213  OG  SER A 137      22.394  -6.471 -27.436  1.00  0.00           O  
ATOM   2214  HG  SER A 137      22.222  -5.718 -26.866  1.00  0.00           H  
ATOM   2215  N   LEU A 138      21.679  -7.123 -24.288  1.00  0.00           N  
ATOM   2216  H   LEU A 138      20.998  -7.594 -24.865  1.00  0.00           H  
ATOM   2217  CA  LEU A 138      21.175  -6.411 -23.107  1.00  0.00           C  
ATOM   2218  HA  LEU A 138      21.622  -5.418 -23.064  1.00  0.00           H  
ATOM   2219  C   LEU A 138      21.537  -7.117 -21.799  1.00  0.00           C  
ATOM   2220  CB  LEU A 138      19.647  -6.267 -23.196  1.00  0.00           C  
ATOM   2221  HB2 LEU A 138      19.209  -7.264 -23.157  1.00  0.00           H  
ATOM   2222  HB3 LEU A 138      19.295  -5.716 -22.324  1.00  0.00           H  
ATOM   2223  O   LEU A 138      21.550  -6.484 -20.750  1.00  0.00           O  
ATOM   2224  CG  LEU A 138      19.145  -5.557 -24.460  1.00  0.00           C  
ATOM   2225  HG  LEU A 138      19.528  -6.078 -25.338  1.00  0.00           H  
ATOM   2226  CD1 LEU A 138      17.625  -5.630 -24.508  1.00  0.00           C  
ATOM   2227 HD11 LEU A 138      17.179  -4.958 -23.776  1.00  0.00           H  
ATOM   2228 HD12 LEU A 138      17.306  -5.368 -25.517  1.00  0.00           H  
ATOM   2229 HD13 LEU A 138      17.296  -6.652 -24.316  1.00  0.00           H  
ATOM   2230  CD2 LEU A 138      19.608  -4.102 -24.553  1.00  0.00           C  
ATOM   2231 HD21 LEU A 138      19.148  -3.625 -25.419  1.00  0.00           H  
ATOM   2232 HD22 LEU A 138      20.691  -4.057 -24.662  1.00  0.00           H  
ATOM   2233 HD23 LEU A 138      19.327  -3.554 -23.654  1.00  0.00           H  
ATOM   2234  N   MET A 139      21.900  -8.404 -21.852  1.00  0.00           N  
ATOM   2235  H   MET A 139      21.896  -8.870 -22.748  1.00  0.00           H  
ATOM   2236  CA  MET A 139      22.312  -9.175 -20.674  1.00  0.00           C  
ATOM   2237  HA  MET A 139      21.492  -9.184 -19.956  1.00  0.00           H  
ATOM   2238  C   MET A 139      23.536  -8.578 -19.960  1.00  0.00           C  
ATOM   2239  CB  MET A 139      22.619 -10.621 -21.086  1.00  0.00           C  
ATOM   2240  HB2 MET A 139      23.394 -10.620 -21.853  1.00  0.00           H  
ATOM   2241  HB3 MET A 139      23.008 -11.149 -20.215  1.00  0.00           H  
ATOM   2242  O   MET A 139      23.745  -8.852 -18.780  1.00  0.00           O  
ATOM   2243  CG  MET A 139      21.387 -11.377 -21.602  1.00  0.00           C  
ATOM   2244  HG2 MET A 139      20.674 -11.481 -20.784  1.00  0.00           H  
ATOM   2245  HG3 MET A 139      20.904 -10.790 -22.383  1.00  0.00           H  
ATOM   2246  SD  MET A 139      21.740 -13.024 -22.288  1.00  0.00           S  
ATOM   2247  CE  MET A 139      22.572 -13.816 -20.888  1.00  0.00           C  
ATOM   2248  HE1 MET A 139      22.006 -13.648 -19.971  1.00  0.00           H  
ATOM   2249  HE2 MET A 139      22.660 -14.885 -21.079  1.00  0.00           H  
ATOM   2250  HE3 MET A 139      23.569 -13.392 -20.774  1.00  0.00           H  
ATOM   2251  N   ASN A 140      24.336  -7.765 -20.659  1.00  0.00           N  
ATOM   2252  H   ASN A 140      24.087  -7.564 -21.617  1.00  0.00           H  
ATOM   2253  CA  ASN A 140      25.492  -7.077 -20.085  1.00  0.00           C  
ATOM   2254  HA  ASN A 140      25.945  -7.712 -19.324  1.00  0.00           H  
ATOM   2255  C   ASN A 140      25.120  -5.753 -19.391  1.00  0.00           C  
ATOM   2256  CB  ASN A 140      26.522  -6.847 -21.200  1.00  0.00           C  
ATOM   2257  HB2 ASN A 140      27.376  -6.306 -20.791  1.00  0.00           H  
ATOM   2258  HB3 ASN A 140      26.072  -6.229 -21.977  1.00  0.00           H  
ATOM   2259  O   ASN A 140      25.863  -5.297 -18.524  1.00  0.00           O  
ATOM   2260  CG  ASN A 140      27.040  -8.139 -21.805  1.00  0.00           C  
ATOM   2261  ND2 ASN A 140      27.215  -8.176 -23.105  1.00  0.00           N  
ATOM   2262 HD21 ASN A 140      26.923  -7.390 -23.668  1.00  0.00           H  
ATOM   2263 HD22 ASN A 140      27.516  -9.062 -23.484  1.00  0.00           H  
ATOM   2264  OD1 ASN A 140      27.302  -9.127 -21.141  1.00  0.00           O  
ATOM   2265  N   ASP A 141      23.983  -5.146 -19.743  1.00  0.00           N  
ATOM   2266  H   ASP A 141      23.344  -5.623 -20.363  1.00  0.00           H  
ATOM   2267  CA  ASP A 141      23.490  -3.905 -19.143  1.00  0.00           C  
ATOM   2268  HA  ASP A 141      24.329  -3.356 -18.715  1.00  0.00           H  
ATOM   2269  C   ASP A 141      22.525  -4.218 -17.994  1.00  0.00           C  
ATOM   2270  CB  ASP A 141      22.870  -2.988 -20.203  1.00  0.00           C  
ATOM   2271  HB2 ASP A 141      22.041  -3.505 -20.687  1.00  0.00           H  
ATOM   2272  HB3 ASP A 141      23.622  -2.760 -20.959  1.00  0.00           H  
ATOM   2273  O   ASP A 141      21.299  -4.156 -18.104  1.00  0.00           O  
ATOM   2274  CG  ASP A 141      22.365  -1.675 -19.588  1.00  0.00           C  
ATOM   2275  OD1 ASP A 141      22.704  -1.393 -18.409  1.00  0.00           O  
ATOM   2276  OD2 ASP A 141      21.598  -0.985 -20.287  1.00  0.00           O  
ATOM   2277  N   VAL A 142      23.098  -4.604 -16.856  1.00  0.00           N  
ATOM   2278  H   VAL A 142      24.104  -4.691 -16.849  1.00  0.00           H  
ATOM   2279  CA  VAL A 142      22.315  -5.009 -15.683  1.00  0.00           C  
ATOM   2280  HA  VAL A 142      21.602  -5.771 -16.000  1.00  0.00           H  
ATOM   2281  C   VAL A 142      21.483  -3.850 -15.121  1.00  0.00           C  
ATOM   2282  CB  VAL A 142      23.227  -5.619 -14.609  1.00  0.00           C  
ATOM   2283  HB  VAL A 142      23.871  -4.833 -14.215  1.00  0.00           H  
ATOM   2284  O   VAL A 142      20.377  -4.073 -14.626  1.00  0.00           O  
ATOM   2285  CG1 VAL A 142      22.401  -6.235 -13.471  1.00  0.00           C  
ATOM   2286 HG11 VAL A 142      21.798  -7.061 -13.849  1.00  0.00           H  
ATOM   2287 HG12 VAL A 142      21.737  -5.493 -13.027  1.00  0.00           H  
ATOM   2288 HG13 VAL A 142      23.068  -6.592 -12.686  1.00  0.00           H  
ATOM   2289  CG2 VAL A 142      24.127  -6.736 -15.163  1.00  0.00           C  
ATOM   2290 HG21 VAL A 142      23.520  -7.534 -15.591  1.00  0.00           H  
ATOM   2291 HG22 VAL A 142      24.756  -7.136 -14.369  1.00  0.00           H  
ATOM   2292 HG23 VAL A 142      24.787  -6.347 -15.939  1.00  0.00           H  
ATOM   2293  N   GLN A 143      21.978  -2.613 -15.217  1.00  0.00           N  
ATOM   2294  H   GLN A 143      22.809  -2.470 -15.773  1.00  0.00           H  
ATOM   2295  CA  GLN A 143      21.253  -1.427 -14.757  1.00  0.00           C  
ATOM   2296  HA  GLN A 143      20.840  -1.627 -13.768  1.00  0.00           H  
ATOM   2297  C   GLN A 143      20.060  -1.113 -15.666  1.00  0.00           C  
ATOM   2298  CB  GLN A 143      22.237  -0.255 -14.637  1.00  0.00           C  
ATOM   2299  HB2 GLN A 143      23.069  -0.558 -14.001  1.00  0.00           H  
ATOM   2300  HB3 GLN A 143      22.624   0.002 -15.623  1.00  0.00           H  
ATOM   2301  O   GLN A 143      18.961  -0.869 -15.159  1.00  0.00           O  
ATOM   2302  CG  GLN A 143      21.563   0.974 -14.015  1.00  0.00           C  
ATOM   2303  HG2 GLN A 143      21.110   0.696 -13.063  1.00  0.00           H  
ATOM   2304  HG3 GLN A 143      20.775   1.314 -14.687  1.00  0.00           H  
ATOM   2305  CD  GLN A 143      22.509   2.145 -13.776  1.00  0.00           C  
ATOM   2306  NE2 GLN A 143      22.019   3.241 -13.240  1.00  0.00           N  
ATOM   2307 HE21 GLN A 143      21.029   3.336 -13.063  1.00  0.00           H  
ATOM   2308 HE22 GLN A 143      22.695   3.962 -13.031  1.00  0.00           H  
ATOM   2309  OE1 GLN A 143      23.699   2.107 -14.034  1.00  0.00           O  
ATOM   2310  N   GLY A 144      20.241  -1.195 -16.985  1.00  0.00           N  
ATOM   2311  H   GLY A 144      21.171  -1.323 -17.358  1.00  0.00           H  
ATOM   2312  CA  GLY A 144      19.152  -1.117 -17.953  1.00  0.00           C  
ATOM   2313  HA2 GLY A 144      19.559  -1.212 -18.960  1.00  0.00           H  
ATOM   2314  HA3 GLY A 144      18.654  -0.151 -17.869  1.00  0.00           H  
ATOM   2315  C   GLY A 144      18.113  -2.215 -17.749  1.00  0.00           C  
ATOM   2316  O   GLY A 144      16.923  -1.913 -17.697  1.00  0.00           O  
ATOM   2317  N   MET A 145      18.536  -3.466 -17.524  1.00  0.00           N  
ATOM   2318  H   MET A 145      19.523  -3.655 -17.626  1.00  0.00           H  
ATOM   2319  CA  MET A 145      17.620  -4.579 -17.232  1.00  0.00           C  
ATOM   2320  HA  MET A 145      16.912  -4.675 -18.056  1.00  0.00           H  
ATOM   2321  C   MET A 145      16.795  -4.356 -15.961  1.00  0.00           C  
ATOM   2322  CB  MET A 145      18.384  -5.901 -17.082  1.00  0.00           C  
ATOM   2323  HB2 MET A 145      17.719  -6.631 -16.619  1.00  0.00           H  
ATOM   2324  HB3 MET A 145      19.241  -5.759 -16.423  1.00  0.00           H  
ATOM   2325  O   MET A 145      15.602  -4.650 -15.955  1.00  0.00           O  
ATOM   2326  CG  MET A 145      18.846  -6.490 -18.416  1.00  0.00           C  
ATOM   2327  HG2 MET A 145      19.637  -5.872 -18.840  1.00  0.00           H  
ATOM   2328  HG3 MET A 145      18.004  -6.478 -19.108  1.00  0.00           H  
ATOM   2329  SD  MET A 145      19.427  -8.206 -18.284  1.00  0.00           S  
ATOM   2330  CE  MET A 145      20.939  -7.972 -17.315  1.00  0.00           C  
ATOM   2331  HE1 MET A 145      21.562  -7.218 -17.795  1.00  0.00           H  
ATOM   2332  HE2 MET A 145      20.678  -7.660 -16.304  1.00  0.00           H  
ATOM   2333  HE3 MET A 145      21.490  -8.911 -17.269  1.00  0.00           H  
ATOM   2334  N   LEU A 146      17.403  -3.838 -14.889  1.00  0.00           N  
ATOM   2335  H   LEU A 146      18.394  -3.647 -14.936  1.00  0.00           H  
ATOM   2336  CA  LEU A 146      16.678  -3.525 -13.657  1.00  0.00           C  
ATOM   2337  HA  LEU A 146      16.120  -4.412 -13.357  1.00  0.00           H  
ATOM   2338  C   LEU A 146      15.653  -2.402 -13.878  1.00  0.00           C  
ATOM   2339  CB  LEU A 146      17.689  -3.175 -12.552  1.00  0.00           C  
ATOM   2340  HB2 LEU A 146      18.278  -2.316 -12.874  1.00  0.00           H  
ATOM   2341  HB3 LEU A 146      18.368  -4.017 -12.416  1.00  0.00           H  
ATOM   2342  O   LEU A 146      14.522  -2.500 -13.411  1.00  0.00           O  
ATOM   2343  CG  LEU A 146      17.029  -2.839 -11.201  1.00  0.00           C  
ATOM   2344  HG  LEU A 146      16.366  -1.981 -11.317  1.00  0.00           H  
ATOM   2345  CD1 LEU A 146      16.229  -4.015 -10.641  1.00  0.00           C  
ATOM   2346 HD11 LEU A 146      15.369  -4.222 -11.277  1.00  0.00           H  
ATOM   2347 HD12 LEU A 146      16.856  -4.903 -10.560  1.00  0.00           H  
ATOM   2348 HD13 LEU A 146      15.844  -3.741  -9.659  1.00  0.00           H  
ATOM   2349  CD2 LEU A 146      18.104  -2.461 -10.181  1.00  0.00           C  
ATOM   2350 HD21 LEU A 146      18.794  -3.292 -10.036  1.00  0.00           H  
ATOM   2351 HD22 LEU A 146      17.625  -2.215  -9.234  1.00  0.00           H  
ATOM   2352 HD23 LEU A 146      18.657  -1.593 -10.539  1.00  0.00           H  
ATOM   2353  N   SER A 147      16.024  -1.358 -14.621  1.00  0.00           N  
ATOM   2354  H   SER A 147      16.966  -1.337 -14.987  1.00  0.00           H  
ATOM   2355  CA  SER A 147      15.107  -0.263 -14.960  1.00  0.00           C  
ATOM   2356  HA  SER A 147      14.677   0.128 -14.037  1.00  0.00           H  
ATOM   2357  C   SER A 147      13.948  -0.744 -15.841  1.00  0.00           C  
ATOM   2358  CB  SER A 147      15.891   0.863 -15.632  1.00  0.00           C  
ATOM   2359  HB2 SER A 147      16.782   1.053 -15.034  1.00  0.00           H  
ATOM   2360  HB3 SER A 147      16.192   0.557 -16.634  1.00  0.00           H  
ATOM   2361  O   SER A 147      12.801  -0.379 -15.588  1.00  0.00           O  
ATOM   2362  OG  SER A 147      15.139   2.060 -15.691  1.00  0.00           O  
ATOM   2363  HG  SER A 147      15.616   2.696 -16.230  1.00  0.00           H  
ATOM   2364  N   LEU A 148      14.223  -1.617 -16.820  1.00  0.00           N  
ATOM   2365  H   LEU A 148      15.190  -1.837 -17.011  1.00  0.00           H  
ATOM   2366  CA  LEU A 148      13.207  -2.246 -17.669  1.00  0.00           C  
ATOM   2367  HA  LEU A 148      12.608  -1.460 -18.129  1.00  0.00           H  
ATOM   2368  C   LEU A 148      12.257  -3.127 -16.852  1.00  0.00           C  
ATOM   2369  CB  LEU A 148      13.893  -3.054 -18.787  1.00  0.00           C  
ATOM   2370  HB2 LEU A 148      14.504  -2.376 -19.383  1.00  0.00           H  
ATOM   2371  HB3 LEU A 148      14.558  -3.788 -18.331  1.00  0.00           H  
ATOM   2372  O   LEU A 148      11.049  -3.055 -17.052  1.00  0.00           O  
ATOM   2373  CG  LEU A 148      12.907  -3.797 -19.714  1.00  0.00           C  
ATOM   2374  HG  LEU A 148      12.299  -4.478 -19.118  1.00  0.00           H  
ATOM   2375  CD1 LEU A 148      11.982  -2.843 -20.470  1.00  0.00           C  
ATOM   2376 HD11 LEU A 148      12.576  -2.113 -21.020  1.00  0.00           H  
ATOM   2377 HD12 LEU A 148      11.325  -2.321 -19.775  1.00  0.00           H  
ATOM   2378 HD13 LEU A 148      11.358  -3.401 -21.168  1.00  0.00           H  
ATOM   2379  CD2 LEU A 148      13.662  -4.647 -20.738  1.00  0.00           C  
ATOM   2380 HD21 LEU A 148      12.952  -5.235 -21.319  1.00  0.00           H  
ATOM   2381 HD22 LEU A 148      14.229  -4.012 -21.420  1.00  0.00           H  
ATOM   2382 HD23 LEU A 148      14.345  -5.325 -20.227  1.00  0.00           H  
ATOM   2383  N   TYR A 149      12.784  -3.919 -15.914  1.00  0.00           N  
ATOM   2384  H   TYR A 149      13.789  -3.956 -15.821  1.00  0.00           H  
ATOM   2385  CA  TYR A 149      11.971  -4.724 -15.002  1.00  0.00           C  
ATOM   2386  HA  TYR A 149      11.395  -5.448 -15.578  1.00  0.00           H  
ATOM   2387  C   TYR A 149      10.976  -3.846 -14.236  1.00  0.00           C  
ATOM   2388  CB  TYR A 149      12.888  -5.483 -14.036  1.00  0.00           C  
ATOM   2389  HB2 TYR A 149      13.482  -6.203 -14.600  1.00  0.00           H  
ATOM   2390  HB3 TYR A 149      13.593  -4.787 -13.581  1.00  0.00           H  
ATOM   2391  O   TYR A 149       9.780  -4.125 -14.237  1.00  0.00           O  
ATOM   2392  CG  TYR A 149      12.162  -6.211 -12.925  1.00  0.00           C  
ATOM   2393  CD1 TYR A 149      12.056  -5.608 -11.658  1.00  0.00           C  
ATOM   2394  HD1 TYR A 149      12.469  -4.625 -11.483  1.00  0.00           H  
ATOM   2395  CD2 TYR A 149      11.578  -7.471 -13.156  1.00  0.00           C  
ATOM   2396  HD2 TYR A 149      11.631  -7.923 -14.136  1.00  0.00           H  
ATOM   2397  CE1 TYR A 149      11.391  -6.271 -10.615  1.00  0.00           C  
ATOM   2398  HE1 TYR A 149      11.294  -5.781  -9.658  1.00  0.00           H  
ATOM   2399  CE2 TYR A 149      10.925  -8.147 -12.109  1.00  0.00           C  
ATOM   2400  HE2 TYR A 149      10.491  -9.123 -12.269  1.00  0.00           H  
ATOM   2401  OH  TYR A 149      10.251  -8.218  -9.816  1.00  0.00           O  
ATOM   2402  HH  TYR A 149      10.339  -7.721  -8.999  1.00  0.00           H  
ATOM   2403  CZ  TYR A 149      10.851  -7.554 -10.833  1.00  0.00           C  
ATOM   2404  N   GLU A 150      11.449  -2.747 -13.641  1.00  0.00           N  
ATOM   2405  H   GLU A 150      12.443  -2.567 -13.671  1.00  0.00           H  
ATOM   2406  CA  GLU A 150      10.586  -1.831 -12.891  1.00  0.00           C  
ATOM   2407  HA  GLU A 150       9.992  -2.419 -12.191  1.00  0.00           H  
ATOM   2408  C   GLU A 150       9.569  -1.104 -13.774  1.00  0.00           C  
ATOM   2409  CB  GLU A 150      11.446  -0.807 -12.128  1.00  0.00           C  
ATOM   2410  HB2 GLU A 150      12.125  -0.317 -12.826  1.00  0.00           H  
ATOM   2411  HB3 GLU A 150      10.797  -0.037 -11.710  1.00  0.00           H  
ATOM   2412  O   GLU A 150       8.424  -0.903 -13.370  1.00  0.00           O  
ATOM   2413  CG  GLU A 150      12.268  -1.420 -10.984  1.00  0.00           C  
ATOM   2414  HG2 GLU A 150      12.959  -2.159 -11.388  1.00  0.00           H  
ATOM   2415  HG3 GLU A 150      12.860  -0.625 -10.529  1.00  0.00           H  
ATOM   2416  CD  GLU A 150      11.401  -2.080  -9.904  1.00  0.00           C  
ATOM   2417  OE1 GLU A 150      11.965  -2.730  -9.005  1.00  0.00           O  
ATOM   2418  OE2 GLU A 150      10.159  -1.943  -9.943  1.00  0.00           O  
ATOM   2419  N   ALA A 151       9.965  -0.727 -14.991  1.00  0.00           N  
ATOM   2420  H   ALA A 151      10.924  -0.902 -15.257  1.00  0.00           H  
ATOM   2421  CA  ALA A 151       9.082  -0.125 -15.981  1.00  0.00           C  
ATOM   2422  HA  ALA A 151       8.592   0.746 -15.544  1.00  0.00           H  
ATOM   2423  C   ALA A 151       7.975  -1.089 -16.434  1.00  0.00           C  
ATOM   2424  CB  ALA A 151       9.954   0.325 -17.158  1.00  0.00           C  
ATOM   2425  HB1 ALA A 151      10.501  -0.525 -17.566  1.00  0.00           H  
ATOM   2426  HB2 ALA A 151       9.335   0.737 -17.955  1.00  0.00           H  
ATOM   2427  HB3 ALA A 151      10.668   1.076 -16.821  1.00  0.00           H  
ATOM   2428  O   ALA A 151       6.820  -0.688 -16.567  1.00  0.00           O  
ATOM   2429  N   ALA A 152       8.307  -2.364 -16.629  1.00  0.00           N  
ATOM   2430  H   ALA A 152       9.273  -2.636 -16.517  1.00  0.00           H  
ATOM   2431  CA  ALA A 152       7.381  -3.363 -17.137  1.00  0.00           C  
ATOM   2432  HA  ALA A 152       6.908  -2.963 -18.034  1.00  0.00           H  
ATOM   2433  C   ALA A 152       6.241  -3.694 -16.157  1.00  0.00           C  
ATOM   2434  CB  ALA A 152       8.197  -4.588 -17.543  1.00  0.00           C  
ATOM   2435  HB1 ALA A 152       8.634  -5.062 -16.665  1.00  0.00           H  
ATOM   2436  HB2 ALA A 152       8.989  -4.296 -18.233  1.00  0.00           H  
ATOM   2437  HB3 ALA A 152       7.535  -5.283 -18.059  1.00  0.00           H  
ATOM   2438  O   ALA A 152       5.144  -4.033 -16.589  1.00  0.00           O  
ATOM   2439  N   HIS A 153       6.427  -3.491 -14.846  1.00  0.00           N  
ATOM   2440  H   HIS A 153       7.350  -3.232 -14.528  1.00  0.00           H  
ATOM   2441  CA  HIS A 153       5.331  -3.601 -13.865  1.00  0.00           C  
ATOM   2442  HA  HIS A 153       4.800  -4.533 -14.059  1.00  0.00           H  
ATOM   2443  C   HIS A 153       4.261  -2.499 -13.993  1.00  0.00           C  
ATOM   2444  CB  HIS A 153       5.892  -3.687 -12.438  1.00  0.00           C  
ATOM   2445  HB2 HIS A 153       5.083  -3.504 -11.730  1.00  0.00           H  
ATOM   2446  HB3 HIS A 153       6.653  -2.922 -12.290  1.00  0.00           H  
ATOM   2447  O   HIS A 153       3.228  -2.577 -13.328  1.00  0.00           O  
ATOM   2448  CG  HIS A 153       6.456  -5.045 -12.111  1.00  0.00           C  
ATOM   2449  CD2 HIS A 153       7.776  -5.377 -12.097  1.00  0.00           C  
ATOM   2450  HD2 HIS A 153       8.603  -4.710 -12.289  1.00  0.00           H  
ATOM   2451  ND1 HIS A 153       5.702  -6.180 -11.789  1.00  0.00           N  
ATOM   2452  CE1 HIS A 153       6.592  -7.173 -11.641  1.00  0.00           C  
ATOM   2453  HE1 HIS A 153       6.336  -8.200 -11.424  1.00  0.00           H  
ATOM   2454  NE2 HIS A 153       7.844  -6.717 -11.804  1.00  0.00           N  
ATOM   2455  HE2 HIS A 153       8.691  -7.264 -11.755  1.00  0.00           H  
ATOM   2456  N   LEU A 154       4.463  -1.493 -14.855  1.00  0.00           N  
ATOM   2457  H   LEU A 154       5.335  -1.471 -15.363  1.00  0.00           H  
ATOM   2458  CA  LEU A 154       3.433  -0.520 -15.253  1.00  0.00           C  
ATOM   2459  HA  LEU A 154       2.684  -0.473 -14.462  1.00  0.00           H  
ATOM   2460  C   LEU A 154       2.650  -0.937 -16.508  1.00  0.00           C  
ATOM   2461  CB  LEU A 154       4.023   0.895 -15.383  1.00  0.00           C  
ATOM   2462  HB2 LEU A 154       3.254   1.553 -15.789  1.00  0.00           H  
ATOM   2463  HB3 LEU A 154       4.849   0.896 -16.094  1.00  0.00           H  
ATOM   2464  O   LEU A 154       2.008  -0.088 -17.133  1.00  0.00           O  
ATOM   2465  CG  LEU A 154       4.458   1.452 -14.021  1.00  0.00           C  
ATOM   2466  HG  LEU A 154       4.084   0.813 -13.220  1.00  0.00           H  
ATOM   2467  CD1 LEU A 154       5.975   1.511 -13.919  1.00  0.00           C  
ATOM   2468 HD11 LEU A 154       6.263   1.859 -12.927  1.00  0.00           H  
ATOM   2469 HD12 LEU A 154       6.380   0.510 -14.064  1.00  0.00           H  
ATOM   2470 HD13 LEU A 154       6.374   2.166 -14.694  1.00  0.00           H  
ATOM   2471  CD2 LEU A 154       3.895   2.853 -13.780  1.00  0.00           C  
ATOM   2472 HD21 LEU A 154       4.090   3.148 -12.749  1.00  0.00           H  
ATOM   2473 HD22 LEU A 154       4.367   3.567 -14.454  1.00  0.00           H  
ATOM   2474 HD23 LEU A 154       2.816   2.854 -13.939  1.00  0.00           H  
ATOM   2475  N   ALA A 155       2.712  -2.213 -16.896  1.00  0.00           N  
ATOM   2476  H   ALA A 155       3.323  -2.852 -16.409  1.00  0.00           H  
ATOM   2477  CA  ALA A 155       1.934  -2.744 -18.006  1.00  0.00           C  
ATOM   2478  HA  ALA A 155       2.203  -2.187 -18.904  1.00  0.00           H  
ATOM   2479  C   ALA A 155       0.427  -2.567 -17.804  1.00  0.00           C  
ATOM   2480  CB  ALA A 155       2.280  -4.224 -18.211  1.00  0.00           C  
ATOM   2481  HB1 ALA A 155       1.748  -4.609 -19.081  1.00  0.00           H  
ATOM   2482  HB2 ALA A 155       3.351  -4.338 -18.378  1.00  0.00           H  
ATOM   2483  HB3 ALA A 155       1.994  -4.801 -17.331  1.00  0.00           H  
ATOM   2484  O   ALA A 155      -0.083  -2.698 -16.686  1.00  0.00           O  
ATOM   2485  N   ILE A 156      -0.271  -2.314 -18.908  1.00  0.00           N  
ATOM   2486  H   ILE A 156       0.242  -2.192 -19.769  1.00  0.00           H  
ATOM   2487  CA  ILE A 156      -1.731  -2.404 -19.010  1.00  0.00           C  
ATOM   2488  HA  ILE A 156      -2.144  -2.615 -18.023  1.00  0.00           H  
ATOM   2489  C   ILE A 156      -2.123  -3.593 -19.898  1.00  0.00           C  
ATOM   2490  CB  ILE A 156      -2.347  -1.062 -19.466  1.00  0.00           C  
ATOM   2491  HB  ILE A 156      -3.430  -1.183 -19.492  1.00  0.00           H  
ATOM   2492  O   ILE A 156      -1.269  -4.304 -20.434  1.00  0.00           O  
ATOM   2493  CG1 ILE A 156      -1.880  -0.619 -20.865  1.00  0.00           C  
ATOM   2494 HG12 ILE A 156      -1.959  -1.459 -21.555  1.00  0.00           H  
ATOM   2495 HG13 ILE A 156      -0.840  -0.303 -20.797  1.00  0.00           H  
ATOM   2496  CG2 ILE A 156      -2.024   0.016 -18.422  1.00  0.00           C  
ATOM   2497 HG21 ILE A 156      -2.299  -0.351 -17.434  1.00  0.00           H  
ATOM   2498 HG22 ILE A 156      -2.605   0.914 -18.634  1.00  0.00           H  
ATOM   2499 HG23 ILE A 156      -0.961   0.260 -18.430  1.00  0.00           H  
ATOM   2500  CD1 ILE A 156      -2.673   0.549 -21.457  1.00  0.00           C  
ATOM   2501 HD11 ILE A 156      -3.733   0.296 -21.490  1.00  0.00           H  
ATOM   2502 HD12 ILE A 156      -2.322   0.739 -22.471  1.00  0.00           H  
ATOM   2503 HD13 ILE A 156      -2.529   1.450 -20.862  1.00  0.00           H  
ATOM   2504  N   HIS A 157      -3.421  -3.857 -20.035  1.00  0.00           N  
ATOM   2505  H   HIS A 157      -4.101  -3.243 -19.611  1.00  0.00           H  
ATOM   2506  CA  HIS A 157      -3.898  -4.926 -20.911  1.00  0.00           C  
ATOM   2507  HA  HIS A 157      -3.402  -5.849 -20.612  1.00  0.00           H  
ATOM   2508  C   HIS A 157      -3.531  -4.669 -22.382  1.00  0.00           C  
ATOM   2509  CB  HIS A 157      -5.406  -5.120 -20.714  1.00  0.00           C  
ATOM   2510  HB2 HIS A 157      -5.796  -5.739 -21.522  1.00  0.00           H  
ATOM   2511  HB3 HIS A 157      -5.913  -4.156 -20.754  1.00  0.00           H  
ATOM   2512  O   HIS A 157      -3.675  -3.558 -22.884  1.00  0.00           O  
ATOM   2513  CG  HIS A 157      -5.706  -5.806 -19.409  1.00  0.00           C  
ATOM   2514  CD2 HIS A 157      -6.092  -5.221 -18.232  1.00  0.00           C  
ATOM   2515  HD2 HIS A 157      -6.283  -4.172 -18.060  1.00  0.00           H  
ATOM   2516  ND1 HIS A 157      -5.556  -7.155 -19.165  1.00  0.00           N  
ATOM   2517  HD1 HIS A 157      -5.316  -7.864 -19.843  1.00  0.00           H  
ATOM   2518  CE1 HIS A 157      -5.840  -7.379 -17.875  1.00  0.00           C  
ATOM   2519  HE1 HIS A 157      -5.816  -8.341 -17.384  1.00  0.00           H  
ATOM   2520  NE2 HIS A 157      -6.147  -6.232 -17.271  1.00  0.00           N  
ATOM   2521  N   GLY A 158      -3.077  -5.721 -23.075  1.00  0.00           N  
ATOM   2522  H   GLY A 158      -2.946  -6.600 -22.595  1.00  0.00           H  
ATOM   2523  CA  GLY A 158      -2.672  -5.668 -24.485  1.00  0.00           C  
ATOM   2524  HA2 GLY A 158      -2.831  -6.650 -24.932  1.00  0.00           H  
ATOM   2525  HA3 GLY A 158      -3.294  -4.947 -25.017  1.00  0.00           H  
ATOM   2526  C   GLY A 158      -1.207  -5.290 -24.734  1.00  0.00           C  
ATOM   2527  O   GLY A 158      -0.813  -5.167 -25.889  1.00  0.00           O  
ATOM   2528  N   GLU A 159      -0.397  -5.116 -23.686  1.00  0.00           N  
ATOM   2529  H   GLU A 159      -0.785  -5.179 -22.756  1.00  0.00           H  
ATOM   2530  CA  GLU A 159       1.027  -4.767 -23.797  1.00  0.00           C  
ATOM   2531  HA  GLU A 159       1.230  -4.423 -24.811  1.00  0.00           H  
ATOM   2532  C   GLU A 159       1.944  -5.977 -23.573  1.00  0.00           C  
ATOM   2533  CB  GLU A 159       1.369  -3.605 -22.861  1.00  0.00           C  
ATOM   2534  HB2 GLU A 159       1.171  -3.896 -21.830  1.00  0.00           H  
ATOM   2535  HB3 GLU A 159       2.429  -3.373 -22.966  1.00  0.00           H  
ATOM   2536  O   GLU A 159       2.781  -5.986 -22.667  1.00  0.00           O  
ATOM   2537  CG  GLU A 159       0.565  -2.353 -23.212  1.00  0.00           C  
ATOM   2538  HG2 GLU A 159       0.678  -2.141 -24.275  1.00  0.00           H  
ATOM   2539  HG3 GLU A 159      -0.492  -2.524 -23.007  1.00  0.00           H  
ATOM   2540  CD  GLU A 159       1.045  -1.160 -22.399  1.00  0.00           C  
ATOM   2541  OE1 GLU A 159       1.074  -0.034 -22.942  1.00  0.00           O  
ATOM   2542  OE2 GLU A 159       1.380  -1.316 -21.200  1.00  0.00           O  
ATOM   2543  N   ASP A 160       1.806  -6.997 -24.424  1.00  0.00           N  
ATOM   2544  H   ASP A 160       1.047  -6.958 -25.089  1.00  0.00           H  
ATOM   2545  CA  ASP A 160       2.528  -8.276 -24.305  1.00  0.00           C  
ATOM   2546  HA  ASP A 160       2.219  -8.767 -23.382  1.00  0.00           H  
ATOM   2547  C   ASP A 160       4.059  -8.097 -24.252  1.00  0.00           C  
ATOM   2548  CB  ASP A 160       2.154  -9.190 -25.487  1.00  0.00           C  
ATOM   2549  HB2 ASP A 160       2.731 -10.112 -25.406  1.00  0.00           H  
ATOM   2550  HB3 ASP A 160       2.444  -8.697 -26.415  1.00  0.00           H  
ATOM   2551  O   ASP A 160       4.756  -8.843 -23.563  1.00  0.00           O  
ATOM   2552  CG  ASP A 160       0.666  -9.567 -25.559  1.00  0.00           C  
ATOM   2553  OD1 ASP A 160      -0.014  -9.558 -24.508  1.00  0.00           O  
ATOM   2554  OD2 ASP A 160       0.202  -9.860 -26.684  1.00  0.00           O  
ATOM   2555  N   ILE A 161       4.594  -7.050 -24.896  1.00  0.00           N  
ATOM   2556  H   ILE A 161       3.964  -6.469 -25.431  1.00  0.00           H  
ATOM   2557  CA  ILE A 161       6.019  -6.689 -24.827  1.00  0.00           C  
ATOM   2558  HA  ILE A 161       6.584  -7.530 -25.228  1.00  0.00           H  
ATOM   2559  C   ILE A 161       6.515  -6.475 -23.390  1.00  0.00           C  
ATOM   2560  CB  ILE A 161       6.316  -5.449 -25.705  1.00  0.00           C  
ATOM   2561  HB  ILE A 161       6.044  -5.703 -26.729  1.00  0.00           H  
ATOM   2562  O   ILE A 161       7.663  -6.798 -23.081  1.00  0.00           O  
ATOM   2563  CG1 ILE A 161       7.825  -5.119 -25.667  1.00  0.00           C  
ATOM   2564 HG12 ILE A 161       8.068  -4.605 -24.737  1.00  0.00           H  
ATOM   2565 HG13 ILE A 161       8.389  -6.052 -25.679  1.00  0.00           H  
ATOM   2566  CG2 ILE A 161       5.512  -4.204 -25.287  1.00  0.00           C  
ATOM   2567 HG21 ILE A 161       4.446  -4.427 -25.241  1.00  0.00           H  
ATOM   2568 HG22 ILE A 161       5.654  -3.418 -26.029  1.00  0.00           H  
ATOM   2569 HG23 ILE A 161       5.850  -3.839 -24.317  1.00  0.00           H  
ATOM   2570  CD1 ILE A 161       8.311  -4.257 -26.834  1.00  0.00           C  
ATOM   2571 HD11 ILE A 161       7.807  -3.290 -26.843  1.00  0.00           H  
ATOM   2572 HD12 ILE A 161       8.120  -4.782 -27.769  1.00  0.00           H  
ATOM   2573 HD13 ILE A 161       9.386  -4.103 -26.742  1.00  0.00           H  
ATOM   2574  N   LEU A 162       5.678  -5.945 -22.497  1.00  0.00           N  
ATOM   2575  H   LEU A 162       4.714  -5.804 -22.765  1.00  0.00           H  
ATOM   2576  CA  LEU A 162       6.054  -5.714 -21.104  1.00  0.00           C  
ATOM   2577  HA  LEU A 162       7.095  -5.394 -21.065  1.00  0.00           H  
ATOM   2578  C   LEU A 162       5.958  -7.000 -20.279  1.00  0.00           C  
ATOM   2579  CB  LEU A 162       5.188  -4.603 -20.504  1.00  0.00           C  
ATOM   2580  HB2 LEU A 162       4.150  -4.933 -20.530  1.00  0.00           H  
ATOM   2581  HB3 LEU A 162       5.476  -4.468 -19.461  1.00  0.00           H  
ATOM   2582  O   LEU A 162       6.808  -7.231 -19.423  1.00  0.00           O  
ATOM   2583  CG  LEU A 162       5.296  -3.252 -21.227  1.00  0.00           C  
ATOM   2584  HG  LEU A 162       4.972  -3.368 -22.262  1.00  0.00           H  
ATOM   2585  CD1 LEU A 162       4.351  -2.270 -20.561  1.00  0.00           C  
ATOM   2586 HD11 LEU A 162       4.671  -2.041 -19.544  1.00  0.00           H  
ATOM   2587 HD12 LEU A 162       4.280  -1.367 -21.168  1.00  0.00           H  
ATOM   2588 HD13 LEU A 162       3.361  -2.725 -20.554  1.00  0.00           H  
ATOM   2589  CD2 LEU A 162       6.703  -2.651 -21.216  1.00  0.00           C  
ATOM   2590 HD21 LEU A 162       7.073  -2.565 -20.194  1.00  0.00           H  
ATOM   2591 HD22 LEU A 162       6.673  -1.662 -21.673  1.00  0.00           H  
ATOM   2592 HD23 LEU A 162       7.379  -3.279 -21.797  1.00  0.00           H  
ATOM   2593  N   ASP A 163       4.999  -7.880 -20.570  1.00  0.00           N  
ATOM   2594  H   ASP A 163       4.344  -7.663 -21.308  1.00  0.00           H  
ATOM   2595  CA  ASP A 163       4.954  -9.212 -19.956  1.00  0.00           C  
ATOM   2596  HA  ASP A 163       4.953  -9.105 -18.871  1.00  0.00           H  
ATOM   2597  C   ASP A 163       6.195 -10.035 -20.343  1.00  0.00           C  
ATOM   2598  CB  ASP A 163       3.674  -9.946 -20.373  1.00  0.00           C  
ATOM   2599  HB2 ASP A 163       3.596  -9.961 -21.461  1.00  0.00           H  
ATOM   2600  HB3 ASP A 163       3.741 -10.979 -20.031  1.00  0.00           H  
ATOM   2601  O   ASP A 163       6.855 -10.635 -19.487  1.00  0.00           O  
ATOM   2602  CG  ASP A 163       2.407  -9.339 -19.775  1.00  0.00           C  
ATOM   2603  OD1 ASP A 163       2.384  -8.989 -18.573  1.00  0.00           O  
ATOM   2604  OD2 ASP A 163       1.362  -9.304 -20.454  1.00  0.00           O  
ATOM   2605  N   GLU A 164       6.581  -9.995 -21.621  1.00  0.00           N  
ATOM   2606  H   GLU A 164       5.977  -9.530 -22.284  1.00  0.00           H  
ATOM   2607  CA  GLU A 164       7.836 -10.571 -22.112  1.00  0.00           C  
ATOM   2608  HA  GLU A 164       7.849 -11.640 -21.904  1.00  0.00           H  
ATOM   2609  C   GLU A 164       9.054  -9.945 -21.421  1.00  0.00           C  
ATOM   2610  CB  GLU A 164       7.960 -10.356 -23.624  1.00  0.00           C  
ATOM   2611  HB2 GLU A 164       7.781  -9.304 -23.848  1.00  0.00           H  
ATOM   2612  HB3 GLU A 164       8.981 -10.598 -23.920  1.00  0.00           H  
ATOM   2613  O   GLU A 164       9.977 -10.665 -21.024  1.00  0.00           O  
ATOM   2614  CG  GLU A 164       7.004 -11.224 -24.455  1.00  0.00           C  
ATOM   2615  HG2 GLU A 164       5.982 -11.090 -24.101  1.00  0.00           H  
ATOM   2616  HG3 GLU A 164       7.274 -12.270 -24.309  1.00  0.00           H  
ATOM   2617  CD  GLU A 164       7.080 -10.882 -25.952  1.00  0.00           C  
ATOM   2618  OE1 GLU A 164       6.228 -11.377 -26.716  1.00  0.00           O  
ATOM   2619  OE2 GLU A 164       8.012 -10.145 -26.359  1.00  0.00           O  
ATOM   2620  N   ALA A 165       9.050  -8.622 -21.223  1.00  0.00           N  
ATOM   2621  H   ALA A 165       8.285  -8.083 -21.603  1.00  0.00           H  
ATOM   2622  CA  ALA A 165      10.116  -7.913 -20.523  1.00  0.00           C  
ATOM   2623  HA  ALA A 165      11.058  -8.138 -21.023  1.00  0.00           H  
ATOM   2624  C   ALA A 165      10.241  -8.375 -19.066  1.00  0.00           C  
ATOM   2625  CB  ALA A 165       9.887  -6.401 -20.606  1.00  0.00           C  
ATOM   2626  HB1 ALA A 165      10.745  -5.880 -20.180  1.00  0.00           H  
ATOM   2627  HB2 ALA A 165       9.766  -6.093 -21.644  1.00  0.00           H  
ATOM   2628  HB3 ALA A 165       8.996  -6.118 -20.046  1.00  0.00           H  
ATOM   2629  O   ALA A 165      11.364  -8.599 -18.608  1.00  0.00           O  
ATOM   2630  N   ILE A 166       9.130  -8.588 -18.348  1.00  0.00           N  
ATOM   2631  H   ILE A 166       8.242  -8.366 -18.775  1.00  0.00           H  
ATOM   2632  CA  ILE A 166       9.139  -9.131 -16.979  1.00  0.00           C  
ATOM   2633  HA  ILE A 166       9.750  -8.480 -16.354  1.00  0.00           H  
ATOM   2634  C   ILE A 166       9.796 -10.512 -16.966  1.00  0.00           C  
ATOM   2635  CB  ILE A 166       7.714  -9.179 -16.367  1.00  0.00           C  
ATOM   2636  HB  ILE A 166       7.038  -9.651 -17.080  1.00  0.00           H  
ATOM   2637  O   ILE A 166      10.683 -10.755 -16.144  1.00  0.00           O  
ATOM   2638  CG1 ILE A 166       7.212  -7.749 -16.079  1.00  0.00           C  
ATOM   2639 HG12 ILE A 166       7.815  -7.297 -15.291  1.00  0.00           H  
ATOM   2640 HG13 ILE A 166       7.344  -7.153 -16.982  1.00  0.00           H  
ATOM   2641  CG2 ILE A 166       7.685  -9.998 -15.059  1.00  0.00           C  
ATOM   2642 HG21 ILE A 166       6.677 -10.007 -14.644  1.00  0.00           H  
ATOM   2643 HG22 ILE A 166       8.370  -9.563 -14.331  1.00  0.00           H  
ATOM   2644 HG23 ILE A 166       7.955 -11.038 -15.245  1.00  0.00           H  
ATOM   2645  CD1 ILE A 166       5.731  -7.649 -15.693  1.00  0.00           C  
ATOM   2646 HD11 ILE A 166       5.116  -8.155 -16.438  1.00  0.00           H  
ATOM   2647 HD12 ILE A 166       5.555  -8.085 -14.709  1.00  0.00           H  
ATOM   2648 HD13 ILE A 166       5.442  -6.599 -15.655  1.00  0.00           H  
ATOM   2649  N   VAL A 167       9.410 -11.416 -17.873  1.00  0.00           N  
ATOM   2650  H   VAL A 167       8.681 -11.154 -18.521  1.00  0.00           H  
ATOM   2651  CA  VAL A 167       9.971 -12.779 -17.938  1.00  0.00           C  
ATOM   2652  HA  VAL A 167       9.863 -13.245 -16.958  1.00  0.00           H  
ATOM   2653  C   VAL A 167      11.470 -12.751 -18.257  1.00  0.00           C  
ATOM   2654  CB  VAL A 167       9.203 -13.639 -18.963  1.00  0.00           C  
ATOM   2655  HB  VAL A 167       9.198 -13.134 -19.929  1.00  0.00           H  
ATOM   2656  O   VAL A 167      12.266 -13.405 -17.570  1.00  0.00           O  
ATOM   2657  CG1 VAL A 167       9.835 -15.027 -19.142  1.00  0.00           C  
ATOM   2658 HG11 VAL A 167      10.822 -14.938 -19.596  1.00  0.00           H  
ATOM   2659 HG12 VAL A 167       9.215 -15.626 -19.809  1.00  0.00           H  
ATOM   2660 HG13 VAL A 167       9.920 -15.530 -18.179  1.00  0.00           H  
ATOM   2661  CG2 VAL A 167       7.753 -13.859 -18.511  1.00  0.00           C  
ATOM   2662 HG21 VAL A 167       7.726 -14.397 -17.563  1.00  0.00           H  
ATOM   2663 HG22 VAL A 167       7.213 -14.427 -19.269  1.00  0.00           H  
ATOM   2664 HG23 VAL A 167       7.244 -12.903 -18.390  1.00  0.00           H  
ATOM   2665  N   PHE A 168      11.863 -11.968 -19.264  1.00  0.00           N  
ATOM   2666  H   PHE A 168      11.154 -11.464 -19.777  1.00  0.00           H  
ATOM   2667  CA  PHE A 168      13.252 -11.803 -19.692  1.00  0.00           C  
ATOM   2668  HA  PHE A 168      13.663 -12.774 -19.969  1.00  0.00           H  
ATOM   2669  C   PHE A 168      14.123 -11.247 -18.560  1.00  0.00           C  
ATOM   2670  CB  PHE A 168      13.277 -10.893 -20.932  1.00  0.00           C  
ATOM   2671  HB2 PHE A 168      12.698  -9.992 -20.728  1.00  0.00           H  
ATOM   2672  HB3 PHE A 168      12.785 -11.409 -21.756  1.00  0.00           H  
ATOM   2673  O   PHE A 168      15.080 -11.892 -18.120  1.00  0.00           O  
ATOM   2674  CG  PHE A 168      14.668 -10.483 -21.373  1.00  0.00           C  
ATOM   2675  CD1 PHE A 168      15.156  -9.195 -21.077  1.00  0.00           C  
ATOM   2676  HD1 PHE A 168      14.527  -8.483 -20.564  1.00  0.00           H  
ATOM   2677  CD2 PHE A 168      15.483 -11.391 -22.072  1.00  0.00           C  
ATOM   2678  HD2 PHE A 168      15.119 -12.380 -22.308  1.00  0.00           H  
ATOM   2679  CE1 PHE A 168      16.457  -8.824 -21.460  1.00  0.00           C  
ATOM   2680  HE1 PHE A 168      16.826  -7.835 -21.234  1.00  0.00           H  
ATOM   2681  CE2 PHE A 168      16.776 -11.012 -22.473  1.00  0.00           C  
ATOM   2682  HE2 PHE A 168      17.397 -11.709 -23.017  1.00  0.00           H  
ATOM   2683  CZ  PHE A 168      17.267  -9.734 -22.159  1.00  0.00           C  
ATOM   2684  HZ  PHE A 168      18.261  -9.448 -22.471  1.00  0.00           H  
ATOM   2685  N   THR A 169      13.759 -10.080 -18.028  1.00  0.00           N  
ATOM   2686  H   THR A 169      12.931  -9.626 -18.387  1.00  0.00           H  
ATOM   2687  CA  THR A 169      14.535  -9.405 -16.981  1.00  0.00           C  
ATOM   2688  HA  THR A 169      15.564  -9.300 -17.325  1.00  0.00           H  
ATOM   2689  C   THR A 169      14.579 -10.218 -15.692  1.00  0.00           C  
ATOM   2690  CB  THR A 169      14.002  -8.003 -16.682  1.00  0.00           C  
ATOM   2691  HB  THR A 169      14.554  -7.608 -15.828  1.00  0.00           H  
ATOM   2692  O   THR A 169      15.657 -10.382 -15.129  1.00  0.00           O  
ATOM   2693  CG2 THR A 169      14.174  -7.038 -17.850  1.00  0.00           C  
ATOM   2694 HG21 THR A 169      13.765  -6.067 -17.568  1.00  0.00           H  
ATOM   2695 HG22 THR A 169      15.233  -6.920 -18.078  1.00  0.00           H  
ATOM   2696 HG23 THR A 169      13.651  -7.397 -18.737  1.00  0.00           H  
ATOM   2697  OG1 THR A 169      12.637  -8.067 -16.361  1.00  0.00           O  
ATOM   2698  HG1 THR A 169      12.148  -8.152 -17.183  1.00  0.00           H  
ATOM   2699  N   THR A 170      13.471 -10.830 -15.257  1.00  0.00           N  
ATOM   2700  H   THR A 170      12.604 -10.636 -15.737  1.00  0.00           H  
ATOM   2701  CA  THR A 170      13.450 -11.689 -14.057  1.00  0.00           C  
ATOM   2702  HA  THR A 170      13.724 -11.085 -13.192  1.00  0.00           H  
ATOM   2703  C   THR A 170      14.448 -12.839 -14.171  1.00  0.00           C  
ATOM   2704  CB  THR A 170      12.052 -12.278 -13.814  1.00  0.00           C  
ATOM   2705  HB  THR A 170      11.732 -12.841 -14.691  1.00  0.00           H  
ATOM   2706  O   THR A 170      15.173 -13.130 -13.216  1.00  0.00           O  
ATOM   2707  CG2 THR A 170      11.982 -13.193 -12.589  1.00  0.00           C  
ATOM   2708 HG21 THR A 170      12.563 -14.098 -12.765  1.00  0.00           H  
ATOM   2709 HG22 THR A 170      12.364 -12.659 -11.718  1.00  0.00           H  
ATOM   2710 HG23 THR A 170      10.942 -13.468 -12.414  1.00  0.00           H  
ATOM   2711  OG1 THR A 170      11.134 -11.252 -13.569  1.00  0.00           O  
ATOM   2712  HG1 THR A 170      10.891 -10.898 -14.427  1.00  0.00           H  
ATOM   2713  N   THR A 171      14.505 -13.496 -15.332  1.00  0.00           N  
ATOM   2714  H   THR A 171      13.915 -13.184 -16.091  1.00  0.00           H  
ATOM   2715  CA  THR A 171      15.402 -14.635 -15.569  1.00  0.00           C  
ATOM   2716  HA  THR A 171      15.227 -15.390 -14.803  1.00  0.00           H  
ATOM   2717  C   THR A 171      16.866 -14.208 -15.467  1.00  0.00           C  
ATOM   2718  CB  THR A 171      15.110 -15.273 -16.937  1.00  0.00           C  
ATOM   2719  HB  THR A 171      15.272 -14.547 -17.733  1.00  0.00           H  
ATOM   2720  O   THR A 171      17.653 -14.823 -14.741  1.00  0.00           O  
ATOM   2721  CG2 THR A 171      15.976 -16.506 -17.202  1.00  0.00           C  
ATOM   2722 HG21 THR A 171      15.663 -16.969 -18.137  1.00  0.00           H  
ATOM   2723 HG22 THR A 171      15.862 -17.226 -16.391  1.00  0.00           H  
ATOM   2724 HG23 THR A 171      17.024 -16.219 -17.294  1.00  0.00           H  
ATOM   2725  OG1 THR A 171      13.767 -15.700 -16.963  1.00  0.00           O  
ATOM   2726  HG1 THR A 171      13.231 -14.957 -17.249  1.00  0.00           H  
ATOM   2727  N   HIS A 172      17.232 -13.115 -16.138  1.00  0.00           N  
ATOM   2728  H   HIS A 172      16.549 -12.637 -16.708  1.00  0.00           H  
ATOM   2729  CA  HIS A 172      18.613 -12.640 -16.166  1.00  0.00           C  
ATOM   2730  HA  HIS A 172      19.266 -13.503 -16.294  1.00  0.00           H  
ATOM   2731  C   HIS A 172      19.047 -11.977 -14.857  1.00  0.00           C  
ATOM   2732  CB  HIS A 172      18.810 -11.733 -17.383  1.00  0.00           C  
ATOM   2733  HB2 HIS A 172      19.796 -11.270 -17.331  1.00  0.00           H  
ATOM   2734  HB3 HIS A 172      18.060 -10.941 -17.382  1.00  0.00           H  
ATOM   2735  O   HIS A 172      20.143 -12.259 -14.381  1.00  0.00           O  
ATOM   2736  CG  HIS A 172      18.724 -12.518 -18.665  1.00  0.00           C  
ATOM   2737  CD2 HIS A 172      17.781 -12.399 -19.649  1.00  0.00           C  
ATOM   2738  HD2 HIS A 172      16.975 -11.680 -19.676  1.00  0.00           H  
ATOM   2739  ND1 HIS A 172      19.567 -13.540 -19.037  1.00  0.00           N  
ATOM   2740  HD1 HIS A 172      20.387 -13.846 -18.533  1.00  0.00           H  
ATOM   2741  CE1 HIS A 172      19.146 -14.022 -20.217  1.00  0.00           C  
ATOM   2742  HE1 HIS A 172      19.619 -14.814 -20.776  1.00  0.00           H  
ATOM   2743  NE2 HIS A 172      18.051 -13.369 -20.620  1.00  0.00           N  
ATOM   2744  N   LEU A 173      18.187 -11.188 -14.210  1.00  0.00           N  
ATOM   2745  H   LEU A 173      17.296 -10.987 -14.642  1.00  0.00           H  
ATOM   2746  CA  LEU A 173      18.481 -10.563 -12.918  1.00  0.00           C  
ATOM   2747  HA  LEU A 173      19.413 -10.005 -13.001  1.00  0.00           H  
ATOM   2748  C   LEU A 173      18.698 -11.611 -11.815  1.00  0.00           C  
ATOM   2749  CB  LEU A 173      17.343  -9.593 -12.553  1.00  0.00           C  
ATOM   2750  HB2 LEU A 173      16.396 -10.124 -12.644  1.00  0.00           H  
ATOM   2751  HB3 LEU A 173      17.448  -9.306 -11.507  1.00  0.00           H  
ATOM   2752  O   LEU A 173      19.636 -11.476 -11.027  1.00  0.00           O  
ATOM   2753  CG  LEU A 173      17.281  -8.304 -13.400  1.00  0.00           C  
ATOM   2754  HG  LEU A 173      17.242  -8.556 -14.460  1.00  0.00           H  
ATOM   2755  CD1 LEU A 173      16.015  -7.527 -13.038  1.00  0.00           C  
ATOM   2756 HD11 LEU A 173      16.042  -7.203 -11.998  1.00  0.00           H  
ATOM   2757 HD12 LEU A 173      15.136  -8.152 -13.198  1.00  0.00           H  
ATOM   2758 HD13 LEU A 173      15.925  -6.656 -13.687  1.00  0.00           H  
ATOM   2759  CD2 LEU A 173      18.492  -7.394 -13.183  1.00  0.00           C  
ATOM   2760 HD21 LEU A 173      19.401  -7.881 -13.539  1.00  0.00           H  
ATOM   2761 HD22 LEU A 173      18.361  -6.474 -13.752  1.00  0.00           H  
ATOM   2762 HD23 LEU A 173      18.595  -7.140 -12.128  1.00  0.00           H  
ATOM   2763  N   LYS A 174      17.907 -12.697 -11.796  1.00  0.00           N  
ATOM   2764  H   LYS A 174      17.145 -12.743 -12.457  1.00  0.00           H  
ATOM   2765  CA  LYS A 174      18.141 -13.838 -10.890  1.00  0.00           C  
ATOM   2766  HA  LYS A 174      18.157 -13.475  -9.862  1.00  0.00           H  
ATOM   2767  C   LYS A 174      19.513 -14.470 -11.129  1.00  0.00           C  
ATOM   2768  CB  LYS A 174      17.025 -14.887 -11.037  1.00  0.00           C  
ATOM   2769  HB2 LYS A 174      16.827 -15.064 -12.094  1.00  0.00           H  
ATOM   2770  HB3 LYS A 174      17.363 -15.824 -10.594  1.00  0.00           H  
ATOM   2771  O   LYS A 174      20.261 -14.667 -10.175  1.00  0.00           O  
ATOM   2772  CG  LYS A 174      15.735 -14.460 -10.323  1.00  0.00           C  
ATOM   2773  HG2 LYS A 174      15.419 -13.483 -10.686  1.00  0.00           H  
ATOM   2774  HG3 LYS A 174      15.935 -14.384  -9.254  1.00  0.00           H  
ATOM   2775  CD  LYS A 174      14.604 -15.471 -10.552  1.00  0.00           C  
ATOM   2776  HD2 LYS A 174      14.918 -16.455 -10.203  1.00  0.00           H  
ATOM   2777  HD3 LYS A 174      14.388 -15.520 -11.619  1.00  0.00           H  
ATOM   2778  CE  LYS A 174      13.353 -15.020  -9.787  1.00  0.00           C  
ATOM   2779  HE2 LYS A 174      13.111 -14.003 -10.097  1.00  0.00           H  
ATOM   2780  HE3 LYS A 174      13.586 -14.989  -8.722  1.00  0.00           H  
ATOM   2781  NZ  LYS A 174      12.189 -15.908 -10.032  1.00  0.00           N  
ATOM   2782  HZ1 LYS A 174      12.385 -16.857  -9.746  1.00  0.00           H  
ATOM   2783  HZ2 LYS A 174      11.385 -15.574  -9.519  1.00  0.00           H  
ATOM   2784  HZ3 LYS A 174      11.945 -15.901 -11.012  1.00  0.00           H  
ATOM   2785  N   SER A 175      19.868 -14.724 -12.391  1.00  0.00           N  
ATOM   2786  H   SER A 175      19.202 -14.518 -13.122  1.00  0.00           H  
ATOM   2787  CA  SER A 175      21.187 -15.258 -12.760  1.00  0.00           C  
ATOM   2788  HA  SER A 175      21.335 -16.210 -12.251  1.00  0.00           H  
ATOM   2789  C   SER A 175      22.329 -14.324 -12.338  1.00  0.00           C  
ATOM   2790  CB  SER A 175      21.229 -15.512 -14.270  1.00  0.00           C  
ATOM   2791  HB2 SER A 175      20.460 -16.239 -14.529  1.00  0.00           H  
ATOM   2792  HB3 SER A 175      21.031 -14.586 -14.809  1.00  0.00           H  
ATOM   2793  O   SER A 175      23.325 -14.776 -11.772  1.00  0.00           O  
ATOM   2794  OG  SER A 175      22.492 -16.015 -14.658  1.00  0.00           O  
ATOM   2795  HG  SER A 175      22.958 -15.329 -15.141  1.00  0.00           H  
ATOM   2796  N   THR A 176      22.191 -13.015 -12.556  1.00  0.00           N  
ATOM   2797  H   THR A 176      21.400 -12.687 -13.091  1.00  0.00           H  
ATOM   2798  CA  THR A 176      23.207 -12.024 -12.174  1.00  0.00           C  
ATOM   2799  HA  THR A 176      24.153 -12.298 -12.641  1.00  0.00           H  
ATOM   2800  C   THR A 176      23.431 -11.997 -10.666  1.00  0.00           C  
ATOM   2801  CB  THR A 176      22.827 -10.628 -12.680  1.00  0.00           C  
ATOM   2802  HB  THR A 176      21.857 -10.330 -12.281  1.00  0.00           H  
ATOM   2803  O   THR A 176      24.577 -12.023 -10.220  1.00  0.00           O  
ATOM   2804  CG2 THR A 176      23.875  -9.582 -12.313  1.00  0.00           C  
ATOM   2805 HG21 THR A 176      24.874  -9.953 -12.546  1.00  0.00           H  
ATOM   2806 HG22 THR A 176      23.815  -9.341 -11.251  1.00  0.00           H  
ATOM   2807 HG23 THR A 176      23.700  -8.674 -12.889  1.00  0.00           H  
ATOM   2808  OG1 THR A 176      22.761 -10.667 -14.083  1.00  0.00           O  
ATOM   2809  HG1 THR A 176      22.562  -9.786 -14.408  1.00  0.00           H  
ATOM   2810  N   VAL A 177      22.361 -12.009  -9.867  1.00  0.00           N  
ATOM   2811  H   VAL A 177      21.444 -11.984 -10.290  1.00  0.00           H  
ATOM   2812  CA  VAL A 177      22.456 -12.058  -8.400  1.00  0.00           C  
ATOM   2813  HA  VAL A 177      23.072 -11.227  -8.055  1.00  0.00           H  
ATOM   2814  C   VAL A 177      23.133 -13.339  -7.922  1.00  0.00           C  
ATOM   2815  CB  VAL A 177      21.062 -11.922  -7.772  1.00  0.00           C  
ATOM   2816  HB  VAL A 177      20.374 -12.594  -8.285  1.00  0.00           H  
ATOM   2817  O   VAL A 177      23.998 -13.265  -7.054  1.00  0.00           O  
ATOM   2818  CG1 VAL A 177      21.027 -12.264  -6.278  1.00  0.00           C  
ATOM   2819 HG11 VAL A 177      21.381 -13.278  -6.096  1.00  0.00           H  
ATOM   2820 HG12 VAL A 177      21.635 -11.560  -5.710  1.00  0.00           H  
ATOM   2821 HG13 VAL A 177      19.987 -12.244  -5.953  1.00  0.00           H  
ATOM   2822  CG2 VAL A 177      20.558 -10.486  -7.925  1.00  0.00           C  
ATOM   2823 HG21 VAL A 177      20.557 -10.203  -8.977  1.00  0.00           H  
ATOM   2824 HG22 VAL A 177      19.541 -10.412  -7.539  1.00  0.00           H  
ATOM   2825 HG23 VAL A 177      21.202  -9.797  -7.378  1.00  0.00           H  
ATOM   2826  N   SER A 178      22.784 -14.500  -8.487  1.00  0.00           N  
ATOM   2827  H   SER A 178      22.037 -14.515  -9.167  1.00  0.00           H  
ATOM   2828  CA  SER A 178      23.397 -15.782  -8.109  1.00  0.00           C  
ATOM   2829  HA  SER A 178      23.257 -15.937  -7.039  1.00  0.00           H  
ATOM   2830  C   SER A 178      24.906 -15.834  -8.368  1.00  0.00           C  
ATOM   2831  CB  SER A 178      22.723 -16.931  -8.863  1.00  0.00           C  
ATOM   2832  HB2 SER A 178      22.763 -16.742  -9.936  1.00  0.00           H  
ATOM   2833  HB3 SER A 178      23.251 -17.861  -8.652  1.00  0.00           H  
ATOM   2834  O   SER A 178      25.610 -16.556  -7.668  1.00  0.00           O  
ATOM   2835  OG  SER A 178      21.374 -17.065  -8.455  1.00  0.00           O  
ATOM   2836  HG  SER A 178      21.357 -17.222  -7.508  1.00  0.00           H  
ATOM   2837  N   ASN A 179      25.402 -15.061  -9.338  1.00  0.00           N  
ATOM   2838  H   ASN A 179      24.750 -14.514  -9.883  1.00  0.00           H  
ATOM   2839  CA  ASN A 179      26.822 -14.979  -9.689  1.00  0.00           C  
ATOM   2840  HA  ASN A 179      27.335 -15.867  -9.321  1.00  0.00           H  
ATOM   2841  C   ASN A 179      27.548 -13.772  -9.062  1.00  0.00           C  
ATOM   2842  CB  ASN A 179      26.930 -14.967 -11.221  1.00  0.00           C  
ATOM   2843  HB2 ASN A 179      27.970 -14.814 -11.508  1.00  0.00           H  
ATOM   2844  HB3 ASN A 179      26.344 -14.140 -11.621  1.00  0.00           H  
ATOM   2845  O   ASN A 179      28.758 -13.627  -9.233  1.00  0.00           O  
ATOM   2846  CG  ASN A 179      26.482 -16.275 -11.845  1.00  0.00           C  
ATOM   2847  ND2 ASN A 179      25.565 -16.238 -12.779  1.00  0.00           N  
ATOM   2848 HD21 ASN A 179      24.967 -15.426 -12.829  1.00  0.00           H  
ATOM   2849 HD22 ASN A 179      25.261 -17.132 -13.139  1.00  0.00           H  
ATOM   2850  OD1 ASN A 179      26.942 -17.350 -11.504  1.00  0.00           O  
ATOM   2851  N   SER A 180      26.832 -12.890  -8.360  1.00  0.00           N  
ATOM   2852  H   SER A 180      25.861 -13.097  -8.174  1.00  0.00           H  
ATOM   2853  CA  SER A 180      27.403 -11.675  -7.775  1.00  0.00           C  
ATOM   2854  HA  SER A 180      28.223 -11.349  -8.415  1.00  0.00           H  
ATOM   2855  C   SER A 180      27.934 -11.915  -6.356  1.00  0.00           C  
ATOM   2856  CB  SER A 180      26.375 -10.545  -7.757  1.00  0.00           C  
ATOM   2857  HB2 SER A 180      25.462 -10.884  -7.268  1.00  0.00           H  
ATOM   2858  HB3 SER A 180      26.781  -9.699  -7.202  1.00  0.00           H  
ATOM   2859  O   SER A 180      27.386 -12.738  -5.619  1.00  0.00           O  
ATOM   2860  OG  SER A 180      26.092 -10.124  -9.073  1.00  0.00           O  
ATOM   2861  HG  SER A 180      25.655 -10.847  -9.528  1.00  0.00           H  
ATOM   2862  N   PRO A 181      28.959 -11.165  -5.908  1.00  0.00           N  
ATOM   2863  CA  PRO A 181      29.385 -11.186  -4.513  1.00  0.00           C  
ATOM   2864  HA  PRO A 181      29.751 -12.186  -4.278  1.00  0.00           H  
ATOM   2865  C   PRO A 181      28.236 -10.813  -3.567  1.00  0.00           C  
ATOM   2866  CB  PRO A 181      30.538 -10.179  -4.410  1.00  0.00           C  
ATOM   2867  HB2 PRO A 181      31.316 -10.525  -3.730  1.00  0.00           H  
ATOM   2868  HB3 PRO A 181      30.163  -9.207  -4.091  1.00  0.00           H  
ATOM   2869  O   PRO A 181      27.506  -9.854  -3.819  1.00  0.00           O  
ATOM   2870  CG  PRO A 181      31.052 -10.065  -5.844  1.00  0.00           C  
ATOM   2871  HG2 PRO A 181      31.516  -9.097  -6.033  1.00  0.00           H  
ATOM   2872  HG3 PRO A 181      31.755 -10.874  -6.046  1.00  0.00           H  
ATOM   2873  CD  PRO A 181      29.796 -10.265  -6.685  1.00  0.00           C  
ATOM   2874  HD2 PRO A 181      29.281  -9.314  -6.823  1.00  0.00           H  
ATOM   2875  HD3 PRO A 181      30.067 -10.696  -7.649  1.00  0.00           H  
ATOM   2876  N   VAL A 182      28.128 -11.517  -2.435  1.00  0.00           N  
ATOM   2877  H   VAL A 182      28.727 -12.323  -2.328  1.00  0.00           H  
ATOM   2878  CA  VAL A 182      27.051 -11.325  -1.439  1.00  0.00           C  
ATOM   2879  HA  VAL A 182      26.099 -11.562  -1.915  1.00  0.00           H  
ATOM   2880  C   VAL A 182      26.952  -9.872  -0.943  1.00  0.00           C  
ATOM   2881  CB  VAL A 182      27.255 -12.290  -0.249  1.00  0.00           C  
ATOM   2882  HB  VAL A 182      28.232 -12.100   0.194  1.00  0.00           H  
ATOM   2883  O   VAL A 182      25.848  -9.378  -0.711  1.00  0.00           O  
ATOM   2884  CG1 VAL A 182      26.192 -12.126   0.845  1.00  0.00           C  
ATOM   2885 HG11 VAL A 182      26.339 -12.875   1.623  1.00  0.00           H  
ATOM   2886 HG12 VAL A 182      25.194 -12.238   0.421  1.00  0.00           H  
ATOM   2887 HG13 VAL A 182      26.279 -11.145   1.312  1.00  0.00           H  
ATOM   2888  CG2 VAL A 182      27.214 -13.755  -0.713  1.00  0.00           C  
ATOM   2889 HG21 VAL A 182      27.339 -14.418   0.143  1.00  0.00           H  
ATOM   2890 HG22 VAL A 182      28.018 -13.961  -1.419  1.00  0.00           H  
ATOM   2891 HG23 VAL A 182      26.258 -13.968  -1.191  1.00  0.00           H  
ATOM   2892  N   ASN A 183      28.095  -9.184  -0.846  1.00  0.00           N  
ATOM   2893  H   ASN A 183      28.948  -9.675  -1.075  1.00  0.00           H  
ATOM   2894  CA  ASN A 183      28.218  -7.817  -0.326  1.00  0.00           C  
ATOM   2895  HA  ASN A 183      27.418  -7.647   0.394  1.00  0.00           H  
ATOM   2896  C   ASN A 183      28.062  -6.724  -1.399  1.00  0.00           C  
ATOM   2897  CB  ASN A 183      29.563  -7.677   0.414  1.00  0.00           C  
ATOM   2898  HB2 ASN A 183      30.381  -7.858  -0.284  1.00  0.00           H  
ATOM   2899  HB3 ASN A 183      29.658  -6.657   0.784  1.00  0.00           H  
ATOM   2900  O   ASN A 183      28.318  -5.557  -1.117  1.00  0.00           O  
ATOM   2901  CG  ASN A 183      29.714  -8.597   1.611  1.00  0.00           C  
ATOM   2902  ND2 ASN A 183      30.904  -8.693   2.154  1.00  0.00           N  
ATOM   2903 HD21 ASN A 183      31.660  -8.104   1.836  1.00  0.00           H  
ATOM   2904 HD22 ASN A 183      30.958  -9.266   2.984  1.00  0.00           H  
ATOM   2905  OD1 ASN A 183      28.798  -9.257   2.067  1.00  0.00           O  
ATOM   2906  N   SER A 184      27.698  -7.072  -2.637  1.00  0.00           N  
ATOM   2907  H   SER A 184      27.473  -8.037  -2.835  1.00  0.00           H  
ATOM   2908  CA  SER A 184      27.434  -6.064  -3.665  1.00  0.00           C  
ATOM   2909  HA  SER A 184      28.248  -5.338  -3.667  1.00  0.00           H  
ATOM   2910  C   SER A 184      26.131  -5.321  -3.355  1.00  0.00           C  
ATOM   2911  CB  SER A 184      27.393  -6.714  -5.050  1.00  0.00           C  
ATOM   2912  HB2 SER A 184      28.390  -7.069  -5.311  1.00  0.00           H  
ATOM   2913  HB3 SER A 184      26.717  -7.568  -5.032  1.00  0.00           H  
ATOM   2914  O   SER A 184      25.054  -5.923  -3.389  1.00  0.00           O  
ATOM   2915  OG  SER A 184      26.946  -5.782  -6.019  1.00  0.00           O  
ATOM   2916  HG  SER A 184      27.606  -5.710  -6.712  1.00  0.00           H  
ATOM   2917  N   THR A 185      26.227  -4.009  -3.107  1.00  0.00           N  
ATOM   2918  H   THR A 185      27.140  -3.613  -2.937  1.00  0.00           H  
ATOM   2919  CA  THR A 185      25.077  -3.103  -2.924  1.00  0.00           C  
ATOM   2920  HA  THR A 185      24.530  -3.386  -2.025  1.00  0.00           H  
ATOM   2921  C   THR A 185      24.115  -3.178  -4.112  1.00  0.00           C  
ATOM   2922  CB  THR A 185      25.569  -1.651  -2.767  1.00  0.00           C  
ATOM   2923  HB  THR A 185      26.009  -1.316  -3.706  1.00  0.00           H  
ATOM   2924  O   THR A 185      22.899  -3.223  -3.948  1.00  0.00           O  
ATOM   2925  CG2 THR A 185      24.457  -0.690  -2.372  1.00  0.00           C  
ATOM   2926 HG21 THR A 185      24.864   0.304  -2.186  1.00  0.00           H  
ATOM   2927 HG22 THR A 185      23.729  -0.617  -3.180  1.00  0.00           H  
ATOM   2928 HG23 THR A 185      23.965  -1.050  -1.468  1.00  0.00           H  
ATOM   2929  OG1 THR A 185      26.555  -1.574  -1.763  1.00  0.00           O  
ATOM   2930  HG1 THR A 185      26.850  -0.661  -1.738  1.00  0.00           H  
ATOM   2931  N   PHE A 186      24.648  -3.295  -5.329  1.00  0.00           N  
ATOM   2932  H   PHE A 186      25.653  -3.278  -5.428  1.00  0.00           H  
ATOM   2933  CA  PHE A 186      23.824  -3.415  -6.526  1.00  0.00           C  
ATOM   2934  HA  PHE A 186      23.052  -2.646  -6.487  1.00  0.00           H  
ATOM   2935  C   PHE A 186      23.101  -4.771  -6.604  1.00  0.00           C  
ATOM   2936  CB  PHE A 186      24.710  -3.144  -7.741  1.00  0.00           C  
ATOM   2937  HB2 PHE A 186      25.454  -3.935  -7.829  1.00  0.00           H  
ATOM   2938  HB3 PHE A 186      25.238  -2.203  -7.590  1.00  0.00           H  
ATOM   2939  O   PHE A 186      21.911  -4.830  -6.910  1.00  0.00           O  
ATOM   2940  CG  PHE A 186      23.927  -3.028  -9.025  1.00  0.00           C  
ATOM   2941  CD1 PHE A 186      24.173  -3.926 -10.075  1.00  0.00           C  
ATOM   2942  HD1 PHE A 186      24.925  -4.695  -9.977  1.00  0.00           H  
ATOM   2943  CD2 PHE A 186      22.964  -2.011  -9.177  1.00  0.00           C  
ATOM   2944  HD2 PHE A 186      22.780  -1.305  -8.381  1.00  0.00           H  
ATOM   2945  CE1 PHE A 186      23.462  -3.798 -11.274  1.00  0.00           C  
ATOM   2946  HE1 PHE A 186      23.698  -4.458 -12.096  1.00  0.00           H  
ATOM   2947  CE2 PHE A 186      22.229  -1.910 -10.370  1.00  0.00           C  
ATOM   2948  HE2 PHE A 186      21.486  -1.134 -10.482  1.00  0.00           H  
ATOM   2949  CZ  PHE A 186      22.475  -2.811 -11.418  1.00  0.00           C  
ATOM   2950  HZ  PHE A 186      21.919  -2.739 -12.341  1.00  0.00           H  
ATOM   2951  N   ALA A 187      23.765  -5.874  -6.234  1.00  0.00           N  
ATOM   2952  H   ALA A 187      24.731  -5.789  -5.951  1.00  0.00           H  
ATOM   2953  CA  ALA A 187      23.104  -7.179  -6.139  1.00  0.00           C  
ATOM   2954  HA  ALA A 187      22.593  -7.375  -7.081  1.00  0.00           H  
ATOM   2955  C   ALA A 187      22.047  -7.224  -5.020  1.00  0.00           C  
ATOM   2956  CB  ALA A 187      24.161  -8.267  -5.928  1.00  0.00           C  
ATOM   2957  HB1 ALA A 187      23.693  -9.249  -6.003  1.00  0.00           H  
ATOM   2958  HB2 ALA A 187      24.929  -8.185  -6.697  1.00  0.00           H  
ATOM   2959  HB3 ALA A 187      24.613  -8.163  -4.942  1.00  0.00           H  
ATOM   2960  O   ALA A 187      21.092  -7.998  -5.098  1.00  0.00           O  
ATOM   2961  N   GLU A 188      22.216  -6.436  -3.957  1.00  0.00           N  
ATOM   2962  H   GLU A 188      23.045  -5.860  -3.916  1.00  0.00           H  
ATOM   2963  CA  GLU A 188      21.206  -6.232  -2.914  1.00  0.00           C  
ATOM   2964  HA  GLU A 188      20.876  -7.200  -2.536  1.00  0.00           H  
ATOM   2965  C   GLU A 188      19.965  -5.524  -3.473  1.00  0.00           C  
ATOM   2966  CB  GLU A 188      21.844  -5.460  -1.752  1.00  0.00           C  
ATOM   2967  HB2 GLU A 188      22.019  -4.426  -2.048  1.00  0.00           H  
ATOM   2968  HB3 GLU A 188      22.802  -5.922  -1.510  1.00  0.00           H  
ATOM   2969  O   GLU A 188      18.854  -6.023  -3.288  1.00  0.00           O  
ATOM   2970  CG  GLU A 188      20.981  -5.451  -0.491  1.00  0.00           C  
ATOM   2971  HG2 GLU A 188      20.901  -6.470  -0.112  1.00  0.00           H  
ATOM   2972  HG3 GLU A 188      19.979  -5.105  -0.746  1.00  0.00           H  
ATOM   2973  CD  GLU A 188      21.572  -4.540   0.595  1.00  0.00           C  
ATOM   2974  OE1 GLU A 188      20.775  -4.055   1.417  1.00  0.00           O  
ATOM   2975  OE2 GLU A 188      22.806  -4.306   0.623  1.00  0.00           O  
ATOM   2976  N   GLN A 189      20.152  -4.447  -4.242  1.00  0.00           N  
ATOM   2977  H   GLN A 189      21.084  -4.065  -4.316  1.00  0.00           H  
ATOM   2978  CA  GLN A 189      19.063  -3.726  -4.905  1.00  0.00           C  
ATOM   2979  HA  GLN A 189      18.367  -3.371  -4.144  1.00  0.00           H  
ATOM   2980  C   GLN A 189      18.273  -4.623  -5.869  1.00  0.00           C  
ATOM   2981  CB  GLN A 189      19.646  -2.507  -5.632  1.00  0.00           C  
ATOM   2982  HB2 GLN A 189      20.294  -2.839  -6.443  1.00  0.00           H  
ATOM   2983  HB3 GLN A 189      20.243  -1.928  -4.927  1.00  0.00           H  
ATOM   2984  O   GLN A 189      17.040  -4.602  -5.865  1.00  0.00           O  
ATOM   2985  CG  GLN A 189      18.548  -1.599  -6.208  1.00  0.00           C  
ATOM   2986  HG2 GLN A 189      17.907  -2.174  -6.877  1.00  0.00           H  
ATOM   2987  HG3 GLN A 189      17.933  -1.217  -5.393  1.00  0.00           H  
ATOM   2988  CD  GLN A 189      19.112  -0.420  -6.990  1.00  0.00           C  
ATOM   2989  NE2 GLN A 189      18.290   0.304  -7.722  1.00  0.00           N  
ATOM   2990 HE21 GLN A 189      17.369  -0.058  -7.928  1.00  0.00           H  
ATOM   2991 HE22 GLN A 189      18.772   0.923  -8.358  1.00  0.00           H  
ATOM   2992  OE1 GLN A 189      20.290  -0.122  -6.986  1.00  0.00           O  
ATOM   2993  N   ILE A 190      18.961  -5.452  -6.662  1.00  0.00           N  
ATOM   2994  H   ILE A 190      19.967  -5.367  -6.679  1.00  0.00           H  
ATOM   2995  CA  ILE A 190      18.299  -6.402  -7.569  1.00  0.00           C  
ATOM   2996  HA  ILE A 190      17.595  -5.850  -8.191  1.00  0.00           H  
ATOM   2997  C   ILE A 190      17.485  -7.431  -6.773  1.00  0.00           C  
ATOM   2998  CB  ILE A 190      19.319  -7.094  -8.498  1.00  0.00           C  
ATOM   2999  HB  ILE A 190      20.064  -7.595  -7.880  1.00  0.00           H  
ATOM   3000  O   ILE A 190      16.332  -7.693  -7.110  1.00  0.00           O  
ATOM   3001  CG1 ILE A 190      20.034  -6.086  -9.423  1.00  0.00           C  
ATOM   3002 HG12 ILE A 190      20.354  -5.214  -8.853  1.00  0.00           H  
ATOM   3003 HG13 ILE A 190      19.343  -5.733 -10.189  1.00  0.00           H  
ATOM   3004  CG2 ILE A 190      18.597  -8.140  -9.365  1.00  0.00           C  
ATOM   3005 HG21 ILE A 190      17.775  -7.662  -9.899  1.00  0.00           H  
ATOM   3006 HG22 ILE A 190      18.189  -8.944  -8.753  1.00  0.00           H  
ATOM   3007 HG23 ILE A 190      19.279  -8.590 -10.086  1.00  0.00           H  
ATOM   3008  CD1 ILE A 190      21.277  -6.676 -10.100  1.00  0.00           C  
ATOM   3009 HD11 ILE A 190      21.001  -7.425 -10.842  1.00  0.00           H  
ATOM   3010 HD12 ILE A 190      21.935  -7.122  -9.355  1.00  0.00           H  
ATOM   3011 HD13 ILE A 190      21.816  -5.872 -10.603  1.00  0.00           H  
ATOM   3012  N   ARG A 191      18.045  -7.998  -5.692  1.00  0.00           N  
ATOM   3013  H   ARG A 191      18.981  -7.712  -5.441  1.00  0.00           H  
ATOM   3014  CA  ARG A 191      17.323  -8.944  -4.818  1.00  0.00           C  
ATOM   3015  HA  ARG A 191      16.985  -9.797  -5.405  1.00  0.00           H  
ATOM   3016  C   ARG A 191      16.063  -8.331  -4.227  1.00  0.00           C  
ATOM   3017  CB  ARG A 191      18.222  -9.415  -3.666  1.00  0.00           C  
ATOM   3018  HB2 ARG A 191      17.601  -9.803  -2.859  1.00  0.00           H  
ATOM   3019  HB3 ARG A 191      18.803  -8.579  -3.277  1.00  0.00           H  
ATOM   3020  O   ARG A 191      15.034  -9.000  -4.178  1.00  0.00           O  
ATOM   3021  CG  ARG A 191      19.151 -10.531  -4.124  1.00  0.00           C  
ATOM   3022  HG2 ARG A 191      19.722 -10.192  -4.989  1.00  0.00           H  
ATOM   3023  HG3 ARG A 191      18.536 -11.383  -4.414  1.00  0.00           H  
ATOM   3024  CD  ARG A 191      20.106 -10.978  -3.012  1.00  0.00           C  
ATOM   3025  HD2 ARG A 191      20.508 -11.955  -3.279  1.00  0.00           H  
ATOM   3026  HD3 ARG A 191      19.544 -11.080  -2.084  1.00  0.00           H  
ATOM   3027  NE  ARG A 191      21.234 -10.039  -2.858  1.00  0.00           N  
ATOM   3028  HE  ARG A 191      21.492  -9.522  -3.687  1.00  0.00           H  
ATOM   3029  NH1 ARG A 191      21.553 -10.210  -0.588  1.00  0.00           N  
ATOM   3030 HH11 ARG A 191      20.670 -10.693  -0.499  1.00  0.00           H  
ATOM   3031 HH12 ARG A 191      22.069  -9.911   0.227  1.00  0.00           H  
ATOM   3032  NH2 ARG A 191      23.033  -9.096  -1.821  1.00  0.00           N  
ATOM   3033 HH21 ARG A 191      23.655  -9.004  -1.031  1.00  0.00           H  
ATOM   3034 HH22 ARG A 191      23.322  -8.657  -2.684  1.00  0.00           H  
ATOM   3035  CZ  ARG A 191      21.932  -9.790  -1.762  1.00  0.00           C  
ATOM   3036  N   HIS A 192      16.152  -7.084  -3.775  1.00  0.00           N  
ATOM   3037  H   HIS A 192      17.045  -6.612  -3.814  1.00  0.00           H  
ATOM   3038  CA  HIS A 192      15.011  -6.372  -3.215  1.00  0.00           C  
ATOM   3039  HA  HIS A 192      14.555  -6.979  -2.434  1.00  0.00           H  
ATOM   3040  C   HIS A 192      13.922  -6.138  -4.266  1.00  0.00           C  
ATOM   3041  CB  HIS A 192      15.496  -5.078  -2.571  1.00  0.00           C  
ATOM   3042  HB2 HIS A 192      16.203  -5.314  -1.775  1.00  0.00           H  
ATOM   3043  HB3 HIS A 192      16.006  -4.462  -3.312  1.00  0.00           H  
ATOM   3044  O   HIS A 192      12.784  -6.528  -4.032  1.00  0.00           O  
ATOM   3045  CG  HIS A 192      14.358  -4.298  -1.984  1.00  0.00           C  
ATOM   3046  CD2 HIS A 192      13.848  -3.160  -2.525  1.00  0.00           C  
ATOM   3047  HD2 HIS A 192      14.179  -2.648  -3.417  1.00  0.00           H  
ATOM   3048  ND1 HIS A 192      13.628  -4.650  -0.838  1.00  0.00           N  
ATOM   3049  CE1 HIS A 192      12.724  -3.659  -0.703  1.00  0.00           C  
ATOM   3050  HE1 HIS A 192      12.003  -3.575   0.097  1.00  0.00           H  
ATOM   3051  NE2 HIS A 192      12.835  -2.766  -1.697  1.00  0.00           N  
ATOM   3052  HE2 HIS A 192      12.311  -1.909  -1.796  1.00  0.00           H  
ATOM   3053  N   SER A 193      14.292  -5.646  -5.449  1.00  0.00           N  
ATOM   3054  H   SER A 193      15.257  -5.367  -5.558  1.00  0.00           H  
ATOM   3055  CA  SER A 193      13.371  -5.375  -6.568  1.00  0.00           C  
ATOM   3056  HA  SER A 193      12.599  -4.676  -6.247  1.00  0.00           H  
ATOM   3057  C   SER A 193      12.677  -6.648  -7.087  1.00  0.00           C  
ATOM   3058  CB  SER A 193      14.159  -4.725  -7.710  1.00  0.00           C  
ATOM   3059  HB2 SER A 193      13.476  -4.446  -8.513  1.00  0.00           H  
ATOM   3060  HB3 SER A 193      14.866  -5.450  -8.115  1.00  0.00           H  
ATOM   3061  O   SER A 193      11.478  -6.668  -7.363  1.00  0.00           O  
ATOM   3062  OG  SER A 193      14.886  -3.588  -7.262  1.00  0.00           O  
ATOM   3063  HG  SER A 193      15.604  -3.888  -6.701  1.00  0.00           H  
ATOM   3064  N   LEU A 194      13.406  -7.769  -7.162  1.00  0.00           N  
ATOM   3065  H   LEU A 194      14.396  -7.705  -6.971  1.00  0.00           H  
ATOM   3066  CA  LEU A 194      12.840  -9.076  -7.526  1.00  0.00           C  
ATOM   3067  HA  LEU A 194      12.277  -8.975  -8.454  1.00  0.00           H  
ATOM   3068  C   LEU A 194      11.856  -9.621  -6.481  1.00  0.00           C  
ATOM   3069  CB  LEU A 194      13.977 -10.091  -7.723  1.00  0.00           C  
ATOM   3070  HB2 LEU A 194      13.550 -11.094  -7.718  1.00  0.00           H  
ATOM   3071  HB3 LEU A 194      14.653 -10.018  -6.871  1.00  0.00           H  
ATOM   3072  O   LEU A 194      11.002 -10.438  -6.820  1.00  0.00           O  
ATOM   3073  CG  LEU A 194      14.777  -9.924  -9.025  1.00  0.00           C  
ATOM   3074  HG  LEU A 194      15.160  -8.907  -9.111  1.00  0.00           H  
ATOM   3075  CD1 LEU A 194      15.956 -10.898  -8.978  1.00  0.00           C  
ATOM   3076 HD11 LEU A 194      16.538 -10.816  -9.897  1.00  0.00           H  
ATOM   3077 HD12 LEU A 194      15.594 -11.919  -8.862  1.00  0.00           H  
ATOM   3078 HD13 LEU A 194      16.598 -10.644  -8.135  1.00  0.00           H  
ATOM   3079  CD2 LEU A 194      13.942 -10.247 -10.265  1.00  0.00           C  
ATOM   3080 HD21 LEU A 194      13.146  -9.511 -10.382  1.00  0.00           H  
ATOM   3081 HD22 LEU A 194      13.501 -11.240 -10.180  1.00  0.00           H  
ATOM   3082 HD23 LEU A 194      14.568 -10.195 -11.155  1.00  0.00           H  
ATOM   3083  N   ARG A 195      11.996  -9.212  -5.216  1.00  0.00           N  
ATOM   3084  H   ARG A 195      12.720  -8.536  -5.021  1.00  0.00           H  
ATOM   3085  CA  ARG A 195      11.087  -9.595  -4.128  1.00  0.00           C  
ATOM   3086  HA  ARG A 195      10.702 -10.597  -4.315  1.00  0.00           H  
ATOM   3087  C   ARG A 195       9.867  -8.680  -4.071  1.00  0.00           C  
ATOM   3088  CB  ARG A 195      11.868  -9.589  -2.807  1.00  0.00           C  
ATOM   3089  HB2 ARG A 195      12.720 -10.263  -2.897  1.00  0.00           H  
ATOM   3090  HB3 ARG A 195      12.247  -8.583  -2.629  1.00  0.00           H  
ATOM   3091  O   ARG A 195       8.766  -9.166  -3.842  1.00  0.00           O  
ATOM   3092  CG  ARG A 195      11.006 -10.034  -1.613  1.00  0.00           C  
ATOM   3093  HG2 ARG A 195      10.698 -11.068  -1.763  1.00  0.00           H  
ATOM   3094  HG3 ARG A 195      10.107  -9.422  -1.536  1.00  0.00           H  
ATOM   3095  CD  ARG A 195      11.772  -9.928  -0.290  1.00  0.00           C  
ATOM   3096  HD2 ARG A 195      11.119 -10.292   0.504  1.00  0.00           H  
ATOM   3097  HD3 ARG A 195      12.651 -10.569  -0.344  1.00  0.00           H  
ATOM   3098  NE  ARG A 195      12.186  -8.539   0.006  1.00  0.00           N  
ATOM   3099  HE  ARG A 195      12.023  -7.848  -0.712  1.00  0.00           H  
ATOM   3100  NH1 ARG A 195      13.002  -8.906   2.115  1.00  0.00           N  
ATOM   3101 HH11 ARG A 195      12.654  -9.852   2.066  1.00  0.00           H  
ATOM   3102 HH12 ARG A 195      13.431  -8.549   2.957  1.00  0.00           H  
ATOM   3103  NH2 ARG A 195      13.175  -6.871   1.201  1.00  0.00           N  
ATOM   3104 HH21 ARG A 195      13.648  -6.529   2.026  1.00  0.00           H  
ATOM   3105 HH22 ARG A 195      13.114  -6.241   0.414  1.00  0.00           H  
ATOM   3106  CZ  ARG A 195      12.780  -8.109   1.104  1.00  0.00           C  
ATOM   3107  N   VAL A 196      10.074  -7.375  -4.228  1.00  0.00           N  
ATOM   3108  H   VAL A 196      11.018  -7.057  -4.393  1.00  0.00           H  
ATOM   3109  CA  VAL A 196       9.029  -6.351  -4.208  1.00  0.00           C  
ATOM   3110  HA  VAL A 196       8.061  -6.814  -4.396  1.00  0.00           H  
ATOM   3111  C   VAL A 196       9.342  -5.346  -5.316  1.00  0.00           C  
ATOM   3112  CB  VAL A 196       8.931  -5.640  -2.840  1.00  0.00           C  
ATOM   3113  HB  VAL A 196       9.818  -5.031  -2.666  1.00  0.00           H  
ATOM   3114  O   VAL A 196      10.195  -4.481  -5.116  1.00  0.00           O  
ATOM   3115  CG1 VAL A 196       7.691  -4.738  -2.809  1.00  0.00           C  
ATOM   3116 HG11 VAL A 196       7.726  -4.022  -3.630  1.00  0.00           H  
ATOM   3117 HG12 VAL A 196       6.784  -5.334  -2.904  1.00  0.00           H  
ATOM   3118 HG13 VAL A 196       7.659  -4.185  -1.871  1.00  0.00           H  
ATOM   3119  CG2 VAL A 196       8.811  -6.624  -1.668  1.00  0.00           C  
ATOM   3120 HG21 VAL A 196       9.750  -7.165  -1.550  1.00  0.00           H  
ATOM   3121 HG22 VAL A 196       8.610  -6.076  -0.747  1.00  0.00           H  
ATOM   3122 HG23 VAL A 196       7.995  -7.323  -1.852  1.00  0.00           H  
ATOM   3123  N   PRO A 197       8.680  -5.448  -6.482  1.00  0.00           N  
ATOM   3124  CA  PRO A 197       8.813  -4.441  -7.526  1.00  0.00           C  
ATOM   3125  HA  PRO A 197       9.840  -4.430  -7.893  1.00  0.00           H  
ATOM   3126  C   PRO A 197       8.439  -3.059  -6.990  1.00  0.00           C  
ATOM   3127  CB  PRO A 197       7.862  -4.867  -8.645  1.00  0.00           C  
ATOM   3128  HB2 PRO A 197       6.919  -4.324  -8.574  1.00  0.00           H  
ATOM   3129  HB3 PRO A 197       8.322  -4.695  -9.618  1.00  0.00           H  
ATOM   3130  O   PRO A 197       7.460  -2.931  -6.250  1.00  0.00           O  
ATOM   3131  CG  PRO A 197       7.603  -6.350  -8.388  1.00  0.00           C  
ATOM   3132  HG2 PRO A 197       6.608  -6.649  -8.719  1.00  0.00           H  
ATOM   3133  HG3 PRO A 197       8.365  -6.942  -8.894  1.00  0.00           H  
ATOM   3134  CD  PRO A 197       7.763  -6.503  -6.881  1.00  0.00           C  
ATOM   3135  HD2 PRO A 197       8.162  -7.489  -6.643  1.00  0.00           H  
ATOM   3136  HD3 PRO A 197       6.803  -6.351  -6.388  1.00  0.00           H  
ATOM   3137  N   LEU A 198       9.137  -2.010  -7.420  1.00  0.00           N  
ATOM   3138  H   LEU A 198       9.867  -2.178  -8.098  1.00  0.00           H  
ATOM   3139  CA  LEU A 198       8.902  -0.623  -7.007  1.00  0.00           C  
ATOM   3140  HA  LEU A 198       9.125  -0.544  -5.943  1.00  0.00           H  
ATOM   3141  C   LEU A 198       7.449  -0.191  -7.231  1.00  0.00           C  
ATOM   3142  CB  LEU A 198       9.854   0.287  -7.805  1.00  0.00           C  
ATOM   3143  HB2 LEU A 198      10.875  -0.068  -7.663  1.00  0.00           H  
ATOM   3144  HB3 LEU A 198       9.609   0.201  -8.864  1.00  0.00           H  
ATOM   3145  O   LEU A 198       6.885   0.564  -6.440  1.00  0.00           O  
ATOM   3146  CG  LEU A 198       9.791   1.779  -7.442  1.00  0.00           C  
ATOM   3147  HG  LEU A 198       8.784   2.159  -7.615  1.00  0.00           H  
ATOM   3148  CD1 LEU A 198      10.175   2.029  -5.988  1.00  0.00           C  
ATOM   3149 HD11 LEU A 198       9.422   1.596  -5.330  1.00  0.00           H  
ATOM   3150 HD12 LEU A 198      11.143   1.577  -5.770  1.00  0.00           H  
ATOM   3151 HD13 LEU A 198      10.222   3.100  -5.792  1.00  0.00           H  
ATOM   3152  CD2 LEU A 198      10.742   2.567  -8.343  1.00  0.00           C  
ATOM   3153 HD21 LEU A 198      10.670   3.631  -8.122  1.00  0.00           H  
ATOM   3154 HD22 LEU A 198      10.482   2.399  -9.388  1.00  0.00           H  
ATOM   3155 HD23 LEU A 198      11.767   2.235  -8.176  1.00  0.00           H  
ATOM   3156  N   ARG A 199       6.803  -0.689  -8.295  1.00  0.00           N  
ATOM   3157  H   ARG A 199       7.331  -1.282  -8.919  1.00  0.00           H  
ATOM   3158  CA  ARG A 199       5.384  -0.404  -8.553  1.00  0.00           C  
ATOM   3159  HA  ARG A 199       5.279   0.680  -8.589  1.00  0.00           H  
ATOM   3160  C   ARG A 199       4.472  -0.892  -7.423  1.00  0.00           C  
ATOM   3161  CB  ARG A 199       4.961  -0.994  -9.909  1.00  0.00           C  
ATOM   3162  HB2 ARG A 199       5.614  -0.600 -10.688  1.00  0.00           H  
ATOM   3163  HB3 ARG A 199       5.089  -2.076  -9.878  1.00  0.00           H  
ATOM   3164  O   ARG A 199       3.494  -0.208  -7.133  1.00  0.00           O  
ATOM   3165  CG  ARG A 199       3.501  -0.686 -10.288  1.00  0.00           C  
ATOM   3166  HG2 ARG A 199       2.823  -1.208  -9.613  1.00  0.00           H  
ATOM   3167  HG3 ARG A 199       3.322  -1.063 -11.296  1.00  0.00           H  
ATOM   3168  CD  ARG A 199       3.189   0.815 -10.266  1.00  0.00           C  
ATOM   3169  HD2 ARG A 199       3.910   1.334 -10.898  1.00  0.00           H  
ATOM   3170  HD3 ARG A 199       3.269   1.189  -9.245  1.00  0.00           H  
ATOM   3171  NE  ARG A 199       1.835   1.084 -10.752  1.00  0.00           N  
ATOM   3172  HE  ARG A 199       1.323   0.322 -11.173  1.00  0.00           H  
ATOM   3173  NH1 ARG A 199       1.754   3.357 -10.375  1.00  0.00           N  
ATOM   3174 HH11 ARG A 199       1.209   4.207 -10.394  1.00  0.00           H  
ATOM   3175 HH12 ARG A 199       2.676   3.335  -9.965  1.00  0.00           H  
ATOM   3176  NH2 ARG A 199       0.006   2.271 -11.238  1.00  0.00           N  
ATOM   3177 HH21 ARG A 199      -0.543   3.117 -11.275  1.00  0.00           H  
ATOM   3178 HH22 ARG A 199      -0.356   1.418 -11.642  1.00  0.00           H  
ATOM   3179  CZ  ARG A 199       1.210   2.241 -10.775  1.00  0.00           C  
ATOM   3180  N   LYS A 200       4.818  -2.008  -6.780  1.00  0.00           N  
ATOM   3181  H   LYS A 200       5.709  -2.419  -7.021  1.00  0.00           H  
ATOM   3182  CA  LYS A 200       4.060  -2.665  -5.704  1.00  0.00           C  
ATOM   3183  HA  LYS A 200       3.021  -2.337  -5.731  1.00  0.00           H  
ATOM   3184  C   LYS A 200       4.590  -2.331  -4.304  1.00  0.00           C  
ATOM   3185  CB  LYS A 200       4.065  -4.183  -5.930  1.00  0.00           C  
ATOM   3186  HB2 LYS A 200       5.078  -4.564  -5.802  1.00  0.00           H  
ATOM   3187  HB3 LYS A 200       3.427  -4.646  -5.178  1.00  0.00           H  
ATOM   3188  O   LYS A 200       3.957  -2.667  -3.312  1.00  0.00           O  
ATOM   3189  CG  LYS A 200       3.550  -4.567  -7.324  1.00  0.00           C  
ATOM   3190  HG2 LYS A 200       4.236  -4.204  -8.089  1.00  0.00           H  
ATOM   3191  HG3 LYS A 200       2.568  -4.121  -7.485  1.00  0.00           H  
ATOM   3192  CD  LYS A 200       3.443  -6.085  -7.442  1.00  0.00           C  
ATOM   3193  HD2 LYS A 200       4.411  -6.541  -7.234  1.00  0.00           H  
ATOM   3194  HD3 LYS A 200       2.718  -6.439  -6.709  1.00  0.00           H  
ATOM   3195  CE  LYS A 200       2.976  -6.455  -8.848  1.00  0.00           C  
ATOM   3196  HE2 LYS A 200       2.053  -5.911  -9.052  1.00  0.00           H  
ATOM   3197  HE3 LYS A 200       3.725  -6.146  -9.576  1.00  0.00           H  
ATOM   3198  NZ  LYS A 200       2.726  -7.908  -8.927  1.00  0.00           N  
ATOM   3199  HZ1 LYS A 200       3.571  -8.426  -8.734  1.00  0.00           H  
ATOM   3200  HZ2 LYS A 200       2.360  -8.152  -9.837  1.00  0.00           H  
ATOM   3201  HZ3 LYS A 200       2.042  -8.149  -8.224  1.00  0.00           H  
ATOM   3202  N   ALA A 201       5.742  -1.669  -4.208  1.00  0.00           N  
ATOM   3203  H   ALA A 201       6.251  -1.465  -5.057  1.00  0.00           H  
ATOM   3204  CA  ALA A 201       6.356  -1.294  -2.943  1.00  0.00           C  
ATOM   3205  HA  ALA A 201       6.302  -2.151  -2.272  1.00  0.00           H  
ATOM   3206  C   ALA A 201       5.625  -0.117  -2.279  1.00  0.00           C  
ATOM   3207  CB  ALA A 201       7.836  -0.968  -3.183  1.00  0.00           C  
ATOM   3208  HB1 ALA A 201       7.922  -0.070  -3.796  1.00  0.00           H  
ATOM   3209  HB2 ALA A 201       8.333  -1.793  -3.694  1.00  0.00           H  
ATOM   3210  HB3 ALA A 201       8.335  -0.793  -2.231  1.00  0.00           H  
ATOM   3211  O   ALA A 201       5.300   0.877  -2.931  1.00  0.00           O  
ATOM   3212  N   VAL A 202       5.427  -0.196  -0.959  1.00  0.00           N  
ATOM   3213  H   VAL A 202       5.672  -1.051  -0.480  1.00  0.00           H  
ATOM   3214  CA  VAL A 202       4.899   0.926  -0.172  1.00  0.00           C  
ATOM   3215  HA  VAL A 202       4.041   1.312  -0.721  1.00  0.00           H  
ATOM   3216  C   VAL A 202       5.961   2.036  -0.042  1.00  0.00           C  
ATOM   3217  CB  VAL A 202       4.340   0.494   1.196  1.00  0.00           C  
ATOM   3218  HB  VAL A 202       4.116   1.400   1.758  1.00  0.00           H  
ATOM   3219  O   VAL A 202       7.065   1.765   0.450  1.00  0.00           O  
ATOM   3220  CG1 VAL A 202       3.038  -0.289   1.020  1.00  0.00           C  
ATOM   3221 HG11 VAL A 202       3.213  -1.209   0.462  1.00  0.00           H  
ATOM   3222 HG12 VAL A 202       2.309   0.322   0.487  1.00  0.00           H  
ATOM   3223 HG13 VAL A 202       2.618  -0.535   1.996  1.00  0.00           H  
ATOM   3224  CG2 VAL A 202       5.297  -0.347   2.046  1.00  0.00           C  
ATOM   3225 HG21 VAL A 202       5.599  -1.250   1.516  1.00  0.00           H  
ATOM   3226 HG22 VAL A 202       6.168   0.259   2.295  1.00  0.00           H  
ATOM   3227 HG23 VAL A 202       4.804  -0.636   2.974  1.00  0.00           H  
ATOM   3228  N   PRO A 203       5.666   3.293  -0.443  1.00  0.00           N  
ATOM   3229  CA  PRO A 203       6.689   4.331  -0.613  1.00  0.00           C  
ATOM   3230  HA  PRO A 203       7.350   4.037  -1.428  1.00  0.00           H  
ATOM   3231  C   PRO A 203       7.528   4.603   0.633  1.00  0.00           C  
ATOM   3232  CB  PRO A 203       5.919   5.593  -1.016  1.00  0.00           C  
ATOM   3233  HB2 PRO A 203       5.585   6.132  -0.130  1.00  0.00           H  
ATOM   3234  HB3 PRO A 203       6.516   6.243  -1.656  1.00  0.00           H  
ATOM   3235  O   PRO A 203       8.734   4.829   0.548  1.00  0.00           O  
ATOM   3236  CG  PRO A 203       4.700   5.045  -1.748  1.00  0.00           C  
ATOM   3237  HG2 PRO A 203       3.860   5.739  -1.724  1.00  0.00           H  
ATOM   3238  HG3 PRO A 203       4.968   4.803  -2.777  1.00  0.00           H  
ATOM   3239  CD  PRO A 203       4.391   3.760  -0.989  1.00  0.00           C  
ATOM   3240  HD2 PRO A 203       3.693   3.963  -0.177  1.00  0.00           H  
ATOM   3241  HD3 PRO A 203       3.953   3.051  -1.691  1.00  0.00           H  
ATOM   3242  N   ARG A 204       6.906   4.568   1.818  1.00  0.00           N  
ATOM   3243  H   ARG A 204       5.917   4.363   1.834  1.00  0.00           H  
ATOM   3244  CA  ARG A 204       7.606   4.936   3.049  1.00  0.00           C  
ATOM   3245  HA  ARG A 204       8.142   5.853   2.807  1.00  0.00           H  
ATOM   3246  C   ARG A 204       8.668   3.912   3.445  1.00  0.00           C  
ATOM   3247  CB  ARG A 204       6.595   5.210   4.175  1.00  0.00           C  
ATOM   3248  HB2 ARG A 204       5.837   5.898   3.802  1.00  0.00           H  
ATOM   3249  HB3 ARG A 204       6.096   4.282   4.454  1.00  0.00           H  
ATOM   3250  O   ARG A 204       9.775   4.305   3.814  1.00  0.00           O  
ATOM   3251  CG  ARG A 204       7.241   5.828   5.426  1.00  0.00           C  
ATOM   3252  HG2 ARG A 204       6.459   6.063   6.147  1.00  0.00           H  
ATOM   3253  HG3 ARG A 204       7.924   5.110   5.879  1.00  0.00           H  
ATOM   3254  CD  ARG A 204       8.008   7.108   5.073  1.00  0.00           C  
ATOM   3255  HD2 ARG A 204       8.816   6.860   4.384  1.00  0.00           H  
ATOM   3256  HD3 ARG A 204       7.336   7.815   4.587  1.00  0.00           H  
ATOM   3257  NE  ARG A 204       8.617   7.728   6.247  1.00  0.00           N  
ATOM   3258  HE  ARG A 204       8.274   7.457   7.158  1.00  0.00           H  
ATOM   3259  NH1 ARG A 204      10.120   9.035   5.089  1.00  0.00           N  
ATOM   3260 HH11 ARG A 204      10.826   9.758   5.088  1.00  0.00           H  
ATOM   3261 HH12 ARG A 204       9.833   8.625   4.212  1.00  0.00           H  
ATOM   3262  NH2 ARG A 204      10.063   9.032   7.347  1.00  0.00           N  
ATOM   3263 HH21 ARG A 204       9.699   8.677   8.220  1.00  0.00           H  
ATOM   3264 HH22 ARG A 204      10.875   9.630   7.402  1.00  0.00           H  
ATOM   3265  CZ  ARG A 204       9.605   8.599   6.211  1.00  0.00           C  
ATOM   3266  N   LEU A 205       8.364   2.622   3.323  1.00  0.00           N  
ATOM   3267  H   LEU A 205       7.473   2.374   2.918  1.00  0.00           H  
ATOM   3268  CA  LEU A 205       9.334   1.560   3.589  1.00  0.00           C  
ATOM   3269  HA  LEU A 205       9.818   1.772   4.542  1.00  0.00           H  
ATOM   3270  C   LEU A 205      10.421   1.525   2.510  1.00  0.00           C  
ATOM   3271  CB  LEU A 205       8.597   0.217   3.681  1.00  0.00           C  
ATOM   3272  HB2 LEU A 205       7.747   0.316   4.356  1.00  0.00           H  
ATOM   3273  HB3 LEU A 205       8.232  -0.031   2.685  1.00  0.00           H  
ATOM   3274  O   LEU A 205      11.598   1.388   2.840  1.00  0.00           O  
ATOM   3275  CG  LEU A 205       9.470  -0.955   4.152  1.00  0.00           C  
ATOM   3276  HG  LEU A 205      10.312  -1.082   3.471  1.00  0.00           H  
ATOM   3277  CD1 LEU A 205      10.008  -0.753   5.572  1.00  0.00           C  
ATOM   3278 HD11 LEU A 205      10.548  -1.644   5.891  1.00  0.00           H  
ATOM   3279 HD12 LEU A 205       9.189  -0.559   6.263  1.00  0.00           H  
ATOM   3280 HD13 LEU A 205      10.708   0.083   5.594  1.00  0.00           H  
ATOM   3281  CD2 LEU A 205       8.636  -2.235   4.118  1.00  0.00           C  
ATOM   3282 HD21 LEU A 205       7.820  -2.174   4.839  1.00  0.00           H  
ATOM   3283 HD22 LEU A 205       9.271  -3.090   4.348  1.00  0.00           H  
ATOM   3284 HD23 LEU A 205       8.215  -2.376   3.122  1.00  0.00           H  
ATOM   3285  N   GLU A 206      10.040   1.724   1.244  1.00  0.00           N  
ATOM   3286  H   GLU A 206       9.057   1.798   1.022  1.00  0.00           H  
ATOM   3287  CA  GLU A 206      10.997   1.808   0.137  1.00  0.00           C  
ATOM   3288  HA  GLU A 206      11.585   0.890   0.121  1.00  0.00           H  
ATOM   3289  C   GLU A 206      11.976   2.967   0.334  1.00  0.00           C  
ATOM   3290  CB  GLU A 206      10.248   1.936  -1.199  1.00  0.00           C  
ATOM   3291  HB2 GLU A 206       9.564   1.094  -1.305  1.00  0.00           H  
ATOM   3292  HB3 GLU A 206       9.648   2.847  -1.182  1.00  0.00           H  
ATOM   3293  O   GLU A 206      13.177   2.778   0.179  1.00  0.00           O  
ATOM   3294  CG  GLU A 206      11.179   1.990  -2.427  1.00  0.00           C  
ATOM   3295  HG2 GLU A 206      11.789   2.891  -2.373  1.00  0.00           H  
ATOM   3296  HG3 GLU A 206      10.546   2.085  -3.309  1.00  0.00           H  
ATOM   3297  CD  GLU A 206      12.089   0.760  -2.597  1.00  0.00           C  
ATOM   3298  OE1 GLU A 206      13.107   0.867  -3.332  1.00  0.00           O  
ATOM   3299  OE2 GLU A 206      11.776  -0.284  -1.977  1.00  0.00           O  
ATOM   3300  N   SER A 207      11.499   4.130   0.791  1.00  0.00           N  
ATOM   3301  H   SER A 207      10.498   4.265   0.802  1.00  0.00           H  
ATOM   3302  CA  SER A 207      12.375   5.266   1.097  1.00  0.00           C  
ATOM   3303  HA  SER A 207      12.972   5.468   0.208  1.00  0.00           H  
ATOM   3304  C   SER A 207      13.387   4.955   2.191  1.00  0.00           C  
ATOM   3305  CB  SER A 207      11.562   6.526   1.421  1.00  0.00           C  
ATOM   3306  HB2 SER A 207      12.239   7.380   1.415  1.00  0.00           H  
ATOM   3307  HB3 SER A 207      10.818   6.679   0.640  1.00  0.00           H  
ATOM   3308  O   SER A 207      14.556   5.327   2.088  1.00  0.00           O  
ATOM   3309  OG  SER A 207      10.921   6.480   2.691  1.00  0.00           O  
ATOM   3310  HG  SER A 207      10.543   5.607   2.822  1.00  0.00           H  
ATOM   3311  N   ARG A 208      12.976   4.200   3.217  1.00  0.00           N  
ATOM   3312  H   ARG A 208      12.022   3.867   3.207  1.00  0.00           H  
ATOM   3313  CA  ARG A 208      13.863   3.794   4.308  1.00  0.00           C  
ATOM   3314  HA  ARG A 208      14.376   4.691   4.655  1.00  0.00           H  
ATOM   3315  C   ARG A 208      14.939   2.816   3.846  1.00  0.00           C  
ATOM   3316  CB  ARG A 208      13.024   3.196   5.446  1.00  0.00           C  
ATOM   3317  HB2 ARG A 208      12.513   2.303   5.088  1.00  0.00           H  
ATOM   3318  HB3 ARG A 208      12.256   3.909   5.748  1.00  0.00           H  
ATOM   3319  O   ARG A 208      16.069   2.901   4.333  1.00  0.00           O  
ATOM   3320  CG  ARG A 208      13.846   2.807   6.681  1.00  0.00           C  
ATOM   3321  HG2 ARG A 208      14.471   1.948   6.437  1.00  0.00           H  
ATOM   3322  HG3 ARG A 208      13.143   2.509   7.458  1.00  0.00           H  
ATOM   3323  CD  ARG A 208      14.722   3.936   7.240  1.00  0.00           C  
ATOM   3324  HD2 ARG A 208      14.085   4.729   7.631  1.00  0.00           H  
ATOM   3325  HD3 ARG A 208      15.348   4.368   6.459  1.00  0.00           H  
ATOM   3326  NE  ARG A 208      15.577   3.449   8.328  1.00  0.00           N  
ATOM   3327  HE  ARG A 208      15.195   3.523   9.260  1.00  0.00           H  
ATOM   3328  NH1 ARG A 208      17.346   2.756   7.014  1.00  0.00           N  
ATOM   3329 HH11 ARG A 208      18.276   2.370   6.926  1.00  0.00           H  
ATOM   3330 HH12 ARG A 208      16.830   2.953   6.169  1.00  0.00           H  
ATOM   3331  NH2 ARG A 208      17.464   2.597   9.243  1.00  0.00           N  
ATOM   3332 HH21 ARG A 208      18.365   2.152   9.146  1.00  0.00           H  
ATOM   3333 HH22 ARG A 208      17.045   2.718  10.154  1.00  0.00           H  
ATOM   3334  CZ  ARG A 208      16.788   2.941   8.185  1.00  0.00           C  
ATOM   3335  N   TYR A 209      14.584   1.900   2.947  1.00  0.00           N  
ATOM   3336  H   TYR A 209      13.624   1.896   2.632  1.00  0.00           H  
ATOM   3337  CA  TYR A 209      15.515   0.966   2.318  1.00  0.00           C  
ATOM   3338  HA  TYR A 209      16.119   0.481   3.085  1.00  0.00           H  
ATOM   3339  C   TYR A 209      16.479   1.698   1.376  1.00  0.00           C  
ATOM   3340  CB  TYR A 209      14.710  -0.113   1.575  1.00  0.00           C  
ATOM   3341  HB2 TYR A 209      14.186  -0.730   2.304  1.00  0.00           H  
ATOM   3342  HB3 TYR A 209      13.956   0.362   0.948  1.00  0.00           H  
ATOM   3343  O   TYR A 209      17.696   1.551   1.483  1.00  0.00           O  
ATOM   3344  CG  TYR A 209      15.570  -1.004   0.703  1.00  0.00           C  
ATOM   3345  CD1 TYR A 209      15.593  -0.816  -0.694  1.00  0.00           C  
ATOM   3346  HD1 TYR A 209      14.942  -0.091  -1.158  1.00  0.00           H  
ATOM   3347  CD2 TYR A 209      16.400  -1.972   1.300  1.00  0.00           C  
ATOM   3348  HD2 TYR A 209      16.406  -2.093   2.373  1.00  0.00           H  
ATOM   3349  CE1 TYR A 209      16.457  -1.591  -1.490  1.00  0.00           C  
ATOM   3350  HE1 TYR A 209      16.477  -1.459  -2.562  1.00  0.00           H  
ATOM   3351  CE2 TYR A 209      17.265  -2.748   0.507  1.00  0.00           C  
ATOM   3352  HE2 TYR A 209      17.938  -3.454   0.969  1.00  0.00           H  
ATOM   3353  OH  TYR A 209      18.145  -3.286  -1.648  1.00  0.00           O  
ATOM   3354  HH  TYR A 209      18.726  -3.803  -1.086  1.00  0.00           H  
ATOM   3355  CZ  TYR A 209      17.293  -2.554  -0.889  1.00  0.00           C  
ATOM   3356  N   PHE A 210      15.947   2.548   0.498  1.00  0.00           N  
ATOM   3357  H   PHE A 210      14.942   2.630   0.444  1.00  0.00           H  
ATOM   3358  CA  PHE A 210      16.738   3.253  -0.500  1.00  0.00           C  
ATOM   3359  HA  PHE A 210      17.351   2.514  -1.016  1.00  0.00           H  
ATOM   3360  C   PHE A 210      17.699   4.275   0.113  1.00  0.00           C  
ATOM   3361  CB  PHE A 210      15.809   3.904  -1.526  1.00  0.00           C  
ATOM   3362  HB2 PHE A 210      15.220   4.679  -1.037  1.00  0.00           H  
ATOM   3363  HB3 PHE A 210      15.120   3.152  -1.912  1.00  0.00           H  
ATOM   3364  O   PHE A 210      18.799   4.434  -0.400  1.00  0.00           O  
ATOM   3365  CG  PHE A 210      16.571   4.492  -2.695  1.00  0.00           C  
ATOM   3366  CD1 PHE A 210      16.610   5.882  -2.897  1.00  0.00           C  
ATOM   3367  HD1 PHE A 210      16.082   6.540  -2.223  1.00  0.00           H  
ATOM   3368  CD2 PHE A 210      17.297   3.644  -3.551  1.00  0.00           C  
ATOM   3369  HD2 PHE A 210      17.307   2.579  -3.370  1.00  0.00           H  
ATOM   3370  CE1 PHE A 210      17.325   6.418  -3.982  1.00  0.00           C  
ATOM   3371  HE1 PHE A 210      17.344   7.485  -4.144  1.00  0.00           H  
ATOM   3372  CE2 PHE A 210      18.038   4.182  -4.617  1.00  0.00           C  
ATOM   3373  HE2 PHE A 210      18.633   3.538  -5.247  1.00  0.00           H  
ATOM   3374  CZ  PHE A 210      18.034   5.568  -4.847  1.00  0.00           C  
ATOM   3375  HZ  PHE A 210      18.606   5.987  -5.661  1.00  0.00           H  
ATOM   3376  N   LEU A 211      17.347   4.903   1.242  1.00  0.00           N  
ATOM   3377  H   LEU A 211      16.400   4.794   1.573  1.00  0.00           H  
ATOM   3378  CA  LEU A 211      18.264   5.757   2.009  1.00  0.00           C  
ATOM   3379  HA  LEU A 211      18.537   6.618   1.399  1.00  0.00           H  
ATOM   3380  C   LEU A 211      19.574   5.041   2.370  1.00  0.00           C  
ATOM   3381  CB  LEU A 211      17.557   6.222   3.299  1.00  0.00           C  
ATOM   3382  HB2 LEU A 211      16.913   5.418   3.657  1.00  0.00           H  
ATOM   3383  HB3 LEU A 211      18.302   6.405   4.073  1.00  0.00           H  
ATOM   3384  O   LEU A 211      20.645   5.635   2.266  1.00  0.00           O  
ATOM   3385  CG  LEU A 211      16.728   7.504   3.124  1.00  0.00           C  
ATOM   3386  HG  LEU A 211      16.133   7.450   2.213  1.00  0.00           H  
ATOM   3387  CD1 LEU A 211      15.799   7.699   4.323  1.00  0.00           C  
ATOM   3388 HD11 LEU A 211      16.383   7.782   5.240  1.00  0.00           H  
ATOM   3389 HD12 LEU A 211      15.217   8.609   4.182  1.00  0.00           H  
ATOM   3390 HD13 LEU A 211      15.112   6.856   4.393  1.00  0.00           H  
ATOM   3391  CD2 LEU A 211      17.635   8.733   3.064  1.00  0.00           C  
ATOM   3392 HD21 LEU A 211      18.195   8.835   3.993  1.00  0.00           H  
ATOM   3393 HD22 LEU A 211      17.024   9.624   2.921  1.00  0.00           H  
ATOM   3394 HD23 LEU A 211      18.342   8.647   2.239  1.00  0.00           H  
ATOM   3395  N   ASP A 212      19.501   3.771   2.776  1.00  0.00           N  
ATOM   3396  H   ASP A 212      18.607   3.302   2.745  1.00  0.00           H  
ATOM   3397  CA  ASP A 212      20.685   2.987   3.136  1.00  0.00           C  
ATOM   3398  HA  ASP A 212      21.317   3.578   3.799  1.00  0.00           H  
ATOM   3399  C   ASP A 212      21.523   2.633   1.899  1.00  0.00           C  
ATOM   3400  CB  ASP A 212      20.243   1.734   3.898  1.00  0.00           C  
ATOM   3401  HB2 ASP A 212      19.674   2.030   4.779  1.00  0.00           H  
ATOM   3402  HB3 ASP A 212      19.599   1.123   3.265  1.00  0.00           H  
ATOM   3403  O   ASP A 212      22.741   2.814   1.898  1.00  0.00           O  
ATOM   3404  CG  ASP A 212      21.455   0.915   4.333  1.00  0.00           C  
ATOM   3405  OD1 ASP A 212      22.092   1.315   5.329  1.00  0.00           O  
ATOM   3406  OD2 ASP A 212      21.741  -0.096   3.657  1.00  0.00           O  
ATOM   3407  N   ILE A 213      20.864   2.211   0.816  1.00  0.00           N  
ATOM   3408  H   ILE A 213      19.863   2.106   0.891  1.00  0.00           H  
ATOM   3409  CA  ILE A 213      21.509   1.899  -0.468  1.00  0.00           C  
ATOM   3410  HA  ILE A 213      22.291   1.159  -0.297  1.00  0.00           H  
ATOM   3411  C   ILE A 213      22.200   3.136  -1.052  1.00  0.00           C  
ATOM   3412  CB  ILE A 213      20.461   1.317  -1.446  1.00  0.00           C  
ATOM   3413  HB  ILE A 213      19.608   1.995  -1.458  1.00  0.00           H  
ATOM   3414  O   ILE A 213      23.375   3.072  -1.406  1.00  0.00           O  
ATOM   3415  CG1 ILE A 213      19.933  -0.060  -0.982  1.00  0.00           C  
ATOM   3416 HG12 ILE A 213      19.607   0.005   0.056  1.00  0.00           H  
ATOM   3417 HG13 ILE A 213      19.055  -0.307  -1.578  1.00  0.00           H  
ATOM   3418  CG2 ILE A 213      20.980   1.234  -2.894  1.00  0.00           C  
ATOM   3419 HG21 ILE A 213      21.954   0.747  -2.922  1.00  0.00           H  
ATOM   3420 HG22 ILE A 213      20.278   0.677  -3.514  1.00  0.00           H  
ATOM   3421 HG23 ILE A 213      21.080   2.235  -3.314  1.00  0.00           H  
ATOM   3422  CD1 ILE A 213      20.930  -1.219  -1.105  1.00  0.00           C  
ATOM   3423 HD11 ILE A 213      20.514  -2.105  -0.625  1.00  0.00           H  
ATOM   3424 HD12 ILE A 213      21.116  -1.449  -2.155  1.00  0.00           H  
ATOM   3425 HD13 ILE A 213      21.872  -0.961  -0.621  1.00  0.00           H  
ATOM   3426  N   TYR A 214      21.497   4.268  -1.108  1.00  0.00           N  
ATOM   3427  H   TYR A 214      20.540   4.251  -0.784  1.00  0.00           H  
ATOM   3428  CA  TYR A 214      21.997   5.521  -1.668  1.00  0.00           C  
ATOM   3429  HA  TYR A 214      22.392   5.320  -2.663  1.00  0.00           H  
ATOM   3430  C   TYR A 214      23.150   6.099  -0.838  1.00  0.00           C  
ATOM   3431  CB  TYR A 214      20.824   6.506  -1.796  1.00  0.00           C  
ATOM   3432  HB2 TYR A 214      20.021   6.015  -2.347  1.00  0.00           H  
ATOM   3433  HB3 TYR A 214      20.445   6.737  -0.801  1.00  0.00           H  
ATOM   3434  O   TYR A 214      24.084   6.653  -1.400  1.00  0.00           O  
ATOM   3435  CG  TYR A 214      21.151   7.795  -2.528  1.00  0.00           C  
ATOM   3436  CD1 TYR A 214      21.027   9.037  -1.877  1.00  0.00           C  
ATOM   3437  HD1 TYR A 214      20.677   9.075  -0.856  1.00  0.00           H  
ATOM   3438  CD2 TYR A 214      21.560   7.753  -3.875  1.00  0.00           C  
ATOM   3439  HD2 TYR A 214      21.674   6.805  -4.381  1.00  0.00           H  
ATOM   3440  CE1 TYR A 214      21.326  10.233  -2.554  1.00  0.00           C  
ATOM   3441  HE1 TYR A 214      21.233  11.183  -2.050  1.00  0.00           H  
ATOM   3442  CE2 TYR A 214      21.847   8.946  -4.564  1.00  0.00           C  
ATOM   3443  HE2 TYR A 214      22.176   8.916  -5.592  1.00  0.00           H  
ATOM   3444  OH  TYR A 214      21.990  11.342  -4.564  1.00  0.00           O  
ATOM   3445  HH  TYR A 214      21.890  12.100  -3.984  1.00  0.00           H  
ATOM   3446  CZ  TYR A 214      21.731  10.186  -3.903  1.00  0.00           C  
ATOM   3447  N   SER A 215      23.161   5.894   0.485  1.00  0.00           N  
ATOM   3448  H   SER A 215      22.361   5.450   0.914  1.00  0.00           H  
ATOM   3449  CA  SER A 215      24.286   6.316   1.337  1.00  0.00           C  
ATOM   3450  HA  SER A 215      24.481   7.369   1.137  1.00  0.00           H  
ATOM   3451  C   SER A 215      25.600   5.575   1.049  1.00  0.00           C  
ATOM   3452  CB  SER A 215      23.905   6.182   2.814  1.00  0.00           C  
ATOM   3453  HB2 SER A 215      22.899   6.575   2.963  1.00  0.00           H  
ATOM   3454  HB3 SER A 215      24.590   6.792   3.403  1.00  0.00           H  
ATOM   3455  O   SER A 215      26.677   6.078   1.363  1.00  0.00           O  
ATOM   3456  OG  SER A 215      23.970   4.849   3.296  1.00  0.00           O  
ATOM   3457  HG  SER A 215      23.477   4.248   2.732  1.00  0.00           H  
ATOM   3458  N   ARG A 216      25.509   4.382   0.445  1.00  0.00           N  
ATOM   3459  H   ARG A 216      24.583   4.057   0.204  1.00  0.00           H  
ATOM   3460  CA  ARG A 216      26.641   3.527   0.061  1.00  0.00           C  
ATOM   3461  HA  ARG A 216      27.514   3.805   0.650  1.00  0.00           H  
ATOM   3462  C   ARG A 216      27.077   3.707  -1.397  1.00  0.00           C  
ATOM   3463  CB  ARG A 216      26.283   2.057   0.349  1.00  0.00           C  
ATOM   3464  HB2 ARG A 216      25.360   1.799  -0.171  1.00  0.00           H  
ATOM   3465  HB3 ARG A 216      27.077   1.419  -0.038  1.00  0.00           H  
ATOM   3466  O   ARG A 216      28.011   3.030  -1.817  1.00  0.00           O  
ATOM   3467  CG  ARG A 216      26.124   1.764   1.847  1.00  0.00           C  
ATOM   3468  HG2 ARG A 216      25.298   2.340   2.265  1.00  0.00           H  
ATOM   3469  HG3 ARG A 216      27.040   2.068   2.353  1.00  0.00           H  
ATOM   3470  CD  ARG A 216      25.896   0.265   2.112  1.00  0.00           C  
ATOM   3471  HD2 ARG A 216      26.142   0.074   3.157  1.00  0.00           H  
ATOM   3472  HD3 ARG A 216      26.576  -0.315   1.489  1.00  0.00           H  
ATOM   3473  NE  ARG A 216      24.497  -0.156   1.895  1.00  0.00           N  
ATOM   3474  HE  ARG A 216      23.782   0.518   2.130  1.00  0.00           H  
ATOM   3475  NH1 ARG A 216      24.794  -2.398   1.376  1.00  0.00           N  
ATOM   3476 HH11 ARG A 216      24.288  -3.235   1.125  1.00  0.00           H  
ATOM   3477 HH12 ARG A 216      25.770  -2.260   1.155  1.00  0.00           H  
ATOM   3478  NH2 ARG A 216      22.781  -1.641   1.704  1.00  0.00           N  
ATOM   3479 HH21 ARG A 216      22.209  -1.034   2.273  1.00  0.00           H  
ATOM   3480 HH22 ARG A 216      22.443  -2.576   1.532  1.00  0.00           H  
ATOM   3481  CZ  ARG A 216      24.044  -1.378   1.660  1.00  0.00           C  
ATOM   3482  N   ASP A 217      26.402   4.554  -2.169  1.00  0.00           N  
ATOM   3483  H   ASP A 217      25.661   5.105  -1.759  1.00  0.00           H  
ATOM   3484  CA  ASP A 217      26.786   4.871  -3.546  1.00  0.00           C  
ATOM   3485  HA  ASP A 217      27.174   3.976  -4.034  1.00  0.00           H  
ATOM   3486  C   ASP A 217      27.892   5.935  -3.543  1.00  0.00           C  
ATOM   3487  CB  ASP A 217      25.538   5.328  -4.322  1.00  0.00           C  
ATOM   3488  HB2 ASP A 217      24.760   4.575  -4.195  1.00  0.00           H  
ATOM   3489  HB3 ASP A 217      25.169   6.262  -3.898  1.00  0.00           H  
ATOM   3490  O   ASP A 217      27.709   7.006  -2.978  1.00  0.00           O  
ATOM   3491  CG  ASP A 217      25.771   5.531  -5.825  1.00  0.00           C  
ATOM   3492  OD1 ASP A 217      26.940   5.698  -6.243  1.00  0.00           O  
ATOM   3493  OD2 ASP A 217      24.764   5.504  -6.564  1.00  0.00           O  
ATOM   3494  N   ASP A 218      29.035   5.689  -4.182  1.00  0.00           N  
ATOM   3495  H   ASP A 218      29.136   4.810  -4.671  1.00  0.00           H  
ATOM   3496  CA  ASP A 218      30.143   6.656  -4.239  1.00  0.00           C  
ATOM   3497  HA  ASP A 218      30.425   6.927  -3.222  1.00  0.00           H  
ATOM   3498  C   ASP A 218      29.775   7.962  -4.974  1.00  0.00           C  
ATOM   3499  CB  ASP A 218      31.355   6.006  -4.926  1.00  0.00           C  
ATOM   3500  HB2 ASP A 218      31.046   5.617  -5.897  1.00  0.00           H  
ATOM   3501  HB3 ASP A 218      32.109   6.773  -5.103  1.00  0.00           H  
ATOM   3502  O   ASP A 218      30.445   8.983  -4.804  1.00  0.00           O  
ATOM   3503  CG  ASP A 218      32.019   4.889  -4.112  1.00  0.00           C  
ATOM   3504  OD1 ASP A 218      32.011   4.966  -2.863  1.00  0.00           O  
ATOM   3505  OD2 ASP A 218      32.601   3.986  -4.757  1.00  0.00           O  
ATOM   3506  N   LEU A 219      28.719   7.941  -5.795  1.00  0.00           N  
ATOM   3507  H   LEU A 219      28.204   7.076  -5.871  1.00  0.00           H  
ATOM   3508  CA  LEU A 219      28.247   9.073  -6.594  1.00  0.00           C  
ATOM   3509  HA  LEU A 219      29.033   9.828  -6.632  1.00  0.00           H  
ATOM   3510  C   LEU A 219      27.034   9.789  -5.981  1.00  0.00           C  
ATOM   3511  CB  LEU A 219      27.963   8.592  -8.030  1.00  0.00           C  
ATOM   3512  HB2 LEU A 219      27.592   9.434  -8.615  1.00  0.00           H  
ATOM   3513  HB3 LEU A 219      27.172   7.844  -7.985  1.00  0.00           H  
ATOM   3514  O   LEU A 219      26.432  10.632  -6.653  1.00  0.00           O  
ATOM   3515  CG  LEU A 219      29.173   7.988  -8.763  1.00  0.00           C  
ATOM   3516  HG  LEU A 219      29.546   7.119  -8.221  1.00  0.00           H  
ATOM   3517  CD1 LEU A 219      28.740   7.529 -10.158  1.00  0.00           C  
ATOM   3518 HD11 LEU A 219      29.582   7.063 -10.669  1.00  0.00           H  
ATOM   3519 HD12 LEU A 219      28.373   8.378 -10.735  1.00  0.00           H  
ATOM   3520 HD13 LEU A 219      27.945   6.791 -10.052  1.00  0.00           H  
ATOM   3521  CD2 LEU A 219      30.317   8.995  -8.934  1.00  0.00           C  
ATOM   3522 HD21 LEU A 219      31.113   8.547  -9.529  1.00  0.00           H  
ATOM   3523 HD22 LEU A 219      29.950   9.899  -9.419  1.00  0.00           H  
ATOM   3524 HD23 LEU A 219      30.724   9.245  -7.955  1.00  0.00           H  
ATOM   3525  N   HIS A 220      26.659   9.478  -4.735  1.00  0.00           N  
ATOM   3526  H   HIS A 220      27.172   8.773  -4.225  1.00  0.00           H  
ATOM   3527  CA  HIS A 220      25.513  10.123  -4.099  1.00  0.00           C  
ATOM   3528  HA  HIS A 220      24.667   9.988  -4.773  1.00  0.00           H  
ATOM   3529  C   HIS A 220      25.720  11.634  -3.917  1.00  0.00           C  
ATOM   3530  CB  HIS A 220      25.135   9.441  -2.776  1.00  0.00           C  
ATOM   3531  HB2 HIS A 220      25.085   8.366  -2.947  1.00  0.00           H  
ATOM   3532  HB3 HIS A 220      24.138   9.773  -2.484  1.00  0.00           H  
ATOM   3533  O   HIS A 220      26.782  12.116  -3.514  1.00  0.00           O  
ATOM   3534  CG  HIS A 220      26.064   9.713  -1.618  1.00  0.00           C  
ATOM   3535  CD2 HIS A 220      26.020  10.759  -0.736  1.00  0.00           C  
ATOM   3536  HD2 HIS A 220      25.299  11.563  -0.753  1.00  0.00           H  
ATOM   3537  ND1 HIS A 220      27.113   8.927  -1.231  1.00  0.00           N  
ATOM   3538  HD1 HIS A 220      27.388   8.068  -1.685  1.00  0.00           H  
ATOM   3539  CE1 HIS A 220      27.698   9.472  -0.161  1.00  0.00           C  
ATOM   3540  HE1 HIS A 220      28.538   9.042   0.364  1.00  0.00           H  
ATOM   3541  NE2 HIS A 220      27.073  10.610   0.180  1.00  0.00           N  
ATOM   3542  N   ASP A 221      24.657  12.398  -4.157  1.00  0.00           N  
ATOM   3543  H   ASP A 221      23.834  11.959  -4.544  1.00  0.00           H  
ATOM   3544  CA  ASP A 221      24.602  13.809  -3.793  1.00  0.00           C  
ATOM   3545  HA  ASP A 221      25.555  14.267  -4.058  1.00  0.00           H  
ATOM   3546  C   ASP A 221      24.395  13.956  -2.278  1.00  0.00           C  
ATOM   3547  CB  ASP A 221      23.523  14.536  -4.601  1.00  0.00           C  
ATOM   3548  HB2 ASP A 221      22.537  14.149  -4.347  1.00  0.00           H  
ATOM   3549  HB3 ASP A 221      23.692  14.362  -5.664  1.00  0.00           H  
ATOM   3550  O   ASP A 221      23.375  13.531  -1.722  1.00  0.00           O  
ATOM   3551  CG  ASP A 221      23.593  16.037  -4.315  1.00  0.00           C  
ATOM   3552  OD1 ASP A 221      23.142  16.437  -3.217  1.00  0.00           O  
ATOM   3553  OD2 ASP A 221      24.181  16.758  -5.145  1.00  0.00           O  
ATOM   3554  N   LYS A 222      25.383  14.559  -1.607  1.00  0.00           N  
ATOM   3555  H   LYS A 222      26.193  14.837  -2.142  1.00  0.00           H  
ATOM   3556  CA  LYS A 222      25.406  14.724  -0.146  1.00  0.00           C  
ATOM   3557  HA  LYS A 222      25.250  13.755   0.327  1.00  0.00           H  
ATOM   3558  C   LYS A 222      24.296  15.634   0.370  1.00  0.00           C  
ATOM   3559  CB  LYS A 222      26.761  15.284   0.301  1.00  0.00           C  
ATOM   3560  HB2 LYS A 222      26.705  15.507   1.367  1.00  0.00           H  
ATOM   3561  HB3 LYS A 222      26.971  16.210  -0.234  1.00  0.00           H  
ATOM   3562  O   LYS A 222      23.719  15.347   1.416  1.00  0.00           O  
ATOM   3563  CG  LYS A 222      27.896  14.282   0.073  1.00  0.00           C  
ATOM   3564  HG2 LYS A 222      27.654  13.350   0.584  1.00  0.00           H  
ATOM   3565  HG3 LYS A 222      28.012  14.085  -0.992  1.00  0.00           H  
ATOM   3566  CD  LYS A 222      29.204  14.838   0.636  1.00  0.00           C  
ATOM   3567  HD2 LYS A 222      29.468  15.756   0.111  1.00  0.00           H  
ATOM   3568  HD3 LYS A 222      29.071  15.049   1.698  1.00  0.00           H  
ATOM   3569  CE  LYS A 222      30.297  13.788   0.450  1.00  0.00           C  
ATOM   3570  HE2 LYS A 222      29.940  12.851   0.878  1.00  0.00           H  
ATOM   3571  HE3 LYS A 222      30.448  13.621  -0.616  1.00  0.00           H  
ATOM   3572  NZ  LYS A 222      31.553  14.208   1.111  1.00  0.00           N  
ATOM   3573  HZ1 LYS A 222      32.252  13.489   0.996  1.00  0.00           H  
ATOM   3574  HZ2 LYS A 222      31.882  15.078   0.717  1.00  0.00           H  
ATOM   3575  HZ3 LYS A 222      31.380  14.333   2.098  1.00  0.00           H  
ATOM   3576  N   THR A 223      23.988  16.715  -0.343  1.00  0.00           N  
ATOM   3577  H   THR A 223      24.387  16.825  -1.264  1.00  0.00           H  
ATOM   3578  CA  THR A 223      22.937  17.658   0.060  1.00  0.00           C  
ATOM   3579  HA  THR A 223      23.103  17.976   1.089  1.00  0.00           H  
ATOM   3580  C   THR A 223      21.574  16.977  -0.005  1.00  0.00           C  
ATOM   3581  CB  THR A 223      22.963  18.900  -0.837  1.00  0.00           C  
ATOM   3582  HB  THR A 223      22.958  18.573  -1.876  1.00  0.00           H  
ATOM   3583  O   THR A 223      20.803  17.055   0.951  1.00  0.00           O  
ATOM   3584  CG2 THR A 223      21.792  19.850  -0.611  1.00  0.00           C  
ATOM   3585 HG21 THR A 223      21.763  20.171   0.430  1.00  0.00           H  
ATOM   3586 HG22 THR A 223      21.918  20.727  -1.246  1.00  0.00           H  
ATOM   3587 HG23 THR A 223      20.849  19.371  -0.876  1.00  0.00           H  
ATOM   3588  OG1 THR A 223      24.129  19.655  -0.600  1.00  0.00           O  
ATOM   3589  HG1 THR A 223      23.834  20.542  -0.383  1.00  0.00           H  
ATOM   3590  N   LEU A 224      21.296  16.249  -1.089  1.00  0.00           N  
ATOM   3591  H   LEU A 224      21.967  16.243  -1.844  1.00  0.00           H  
ATOM   3592  CA  LEU A 224      20.056  15.497  -1.253  1.00  0.00           C  
ATOM   3593  HA  LEU A 224      19.225  16.185  -1.096  1.00  0.00           H  
ATOM   3594  C   LEU A 224      19.926  14.372  -0.218  1.00  0.00           C  
ATOM   3595  CB  LEU A 224      19.999  14.961  -2.692  1.00  0.00           C  
ATOM   3596  HB2 LEU A 224      20.879  14.340  -2.859  1.00  0.00           H  
ATOM   3597  HB3 LEU A 224      20.042  15.805  -3.381  1.00  0.00           H  
ATOM   3598  O   LEU A 224      18.852  14.201   0.361  1.00  0.00           O  
ATOM   3599  CG  LEU A 224      18.752  14.116  -3.000  1.00  0.00           C  
ATOM   3600  HG  LEU A 224      18.765  13.227  -2.370  1.00  0.00           H  
ATOM   3601  CD1 LEU A 224      17.442  14.870  -2.764  1.00  0.00           C  
ATOM   3602 HD11 LEU A 224      17.349  15.147  -1.714  1.00  0.00           H  
ATOM   3603 HD12 LEU A 224      16.603  14.223  -3.015  1.00  0.00           H  
ATOM   3604 HD13 LEU A 224      17.417  15.765  -3.386  1.00  0.00           H  
ATOM   3605  CD2 LEU A 224      18.781  13.665  -4.460  1.00  0.00           C  
ATOM   3606 HD21 LEU A 224      18.814  14.536  -5.115  1.00  0.00           H  
ATOM   3607 HD22 LEU A 224      19.665  13.052  -4.638  1.00  0.00           H  
ATOM   3608 HD23 LEU A 224      17.889  13.082  -4.687  1.00  0.00           H  
ATOM   3609  N   LEU A 225      21.005  13.629   0.048  1.00  0.00           N  
ATOM   3610  H   LEU A 225      21.852  13.797  -0.476  1.00  0.00           H  
ATOM   3611  CA  LEU A 225      21.006  12.586   1.075  1.00  0.00           C  
ATOM   3612  HA  LEU A 225      20.198  11.892   0.845  1.00  0.00           H  
ATOM   3613  C   LEU A 225      20.723  13.174   2.464  1.00  0.00           C  
ATOM   3614  CB  LEU A 225      22.341  11.821   1.032  1.00  0.00           C  
ATOM   3615  HB2 LEU A 225      23.157  12.532   1.161  1.00  0.00           H  
ATOM   3616  HB3 LEU A 225      22.453  11.362   0.050  1.00  0.00           H  
ATOM   3617  O   LEU A 225      19.840  12.680   3.164  1.00  0.00           O  
ATOM   3618  CG  LEU A 225      22.482  10.728   2.112  1.00  0.00           C  
ATOM   3619  HG  LEU A 225      22.475  11.191   3.098  1.00  0.00           H  
ATOM   3620  CD1 LEU A 225      21.373   9.670   2.051  1.00  0.00           C  
ATOM   3621 HD11 LEU A 225      21.514   8.925   2.834  1.00  0.00           H  
ATOM   3622 HD12 LEU A 225      20.395  10.132   2.188  1.00  0.00           H  
ATOM   3623 HD13 LEU A 225      21.419   9.143   1.098  1.00  0.00           H  
ATOM   3624  CD2 LEU A 225      23.812  10.005   1.935  1.00  0.00           C  
ATOM   3625 HD21 LEU A 225      23.944   9.252   2.712  1.00  0.00           H  
ATOM   3626 HD22 LEU A 225      23.852   9.532   0.953  1.00  0.00           H  
ATOM   3627 HD23 LEU A 225      24.634  10.717   2.010  1.00  0.00           H  
ATOM   3628  N   ASN A 226      21.412  14.252   2.845  1.00  0.00           N  
ATOM   3629  H   ASN A 226      22.145  14.600   2.244  1.00  0.00           H  
ATOM   3630  CA  ASN A 226      21.194  14.918   4.130  1.00  0.00           C  
ATOM   3631  HA  ASN A 226      21.302  14.185   4.929  1.00  0.00           H  
ATOM   3632  C   ASN A 226      19.771  15.465   4.256  1.00  0.00           C  
ATOM   3633  CB  ASN A 226      22.250  16.019   4.320  1.00  0.00           C  
ATOM   3634  HB2 ASN A 226      22.360  16.600   3.404  1.00  0.00           H  
ATOM   3635  HB3 ASN A 226      21.931  16.693   5.115  1.00  0.00           H  
ATOM   3636  O   ASN A 226      19.136  15.275   5.295  1.00  0.00           O  
ATOM   3637  CG  ASN A 226      23.596  15.451   4.735  1.00  0.00           C  
ATOM   3638  ND2 ASN A 226      24.648  16.231   4.664  1.00  0.00           N  
ATOM   3639 HD21 ASN A 226      24.560  17.191   4.363  1.00  0.00           H  
ATOM   3640 HD22 ASN A 226      25.488  15.850   5.076  1.00  0.00           H  
ATOM   3641  OD1 ASN A 226      23.708  14.323   5.183  1.00  0.00           O  
ATOM   3642  N   PHE A 227      19.232  16.064   3.190  1.00  0.00           N  
ATOM   3643  H   PHE A 227      19.808  16.214   2.373  1.00  0.00           H  
ATOM   3644  CA  PHE A 227      17.842  16.512   3.154  1.00  0.00           C  
ATOM   3645  HA  PHE A 227      17.690  17.245   3.947  1.00  0.00           H  
ATOM   3646  C   PHE A 227      16.875  15.354   3.411  1.00  0.00           C  
ATOM   3647  CB  PHE A 227      17.536  17.163   1.799  1.00  0.00           C  
ATOM   3648  HB2 PHE A 227      18.212  18.000   1.625  1.00  0.00           H  
ATOM   3649  HB3 PHE A 227      17.731  16.439   1.008  1.00  0.00           H  
ATOM   3650  O   PHE A 227      16.007  15.455   4.277  1.00  0.00           O  
ATOM   3651  CG  PHE A 227      16.101  17.640   1.685  1.00  0.00           C  
ATOM   3652  CD1 PHE A 227      15.267  17.130   0.673  1.00  0.00           C  
ATOM   3653  HD1 PHE A 227      15.658  16.430  -0.051  1.00  0.00           H  
ATOM   3654  CD2 PHE A 227      15.574  18.540   2.631  1.00  0.00           C  
ATOM   3655  HD2 PHE A 227      16.200  18.929   3.421  1.00  0.00           H  
ATOM   3656  CE1 PHE A 227      13.918  17.519   0.614  1.00  0.00           C  
ATOM   3657  HE1 PHE A 227      13.274  17.130  -0.160  1.00  0.00           H  
ATOM   3658  CE2 PHE A 227      14.222  18.913   2.579  1.00  0.00           C  
ATOM   3659  HE2 PHE A 227      13.827  19.583   3.328  1.00  0.00           H  
ATOM   3660  CZ  PHE A 227      13.391  18.402   1.569  1.00  0.00           C  
ATOM   3661  HZ  PHE A 227      12.347  18.678   1.536  1.00  0.00           H  
ATOM   3662  N   ALA A 228      17.058  14.235   2.707  1.00  0.00           N  
ATOM   3663  H   ALA A 228      17.795  14.212   2.018  1.00  0.00           H  
ATOM   3664  CA  ALA A 228      16.193  13.070   2.830  1.00  0.00           C  
ATOM   3665  HA  ALA A 228      15.159  13.393   2.713  1.00  0.00           H  
ATOM   3666  C   ALA A 228      16.277  12.403   4.209  1.00  0.00           C  
ATOM   3667  CB  ALA A 228      16.528  12.105   1.695  1.00  0.00           C  
ATOM   3668  HB1 ALA A 228      17.561  11.768   1.776  1.00  0.00           H  
ATOM   3669  HB2 ALA A 228      15.856  11.248   1.750  1.00  0.00           H  
ATOM   3670  HB3 ALA A 228      16.388  12.606   0.737  1.00  0.00           H  
ATOM   3671  O   ALA A 228      15.244  12.047   4.775  1.00  0.00           O  
ATOM   3672  N   LYS A 229      17.476  12.277   4.793  1.00  0.00           N  
ATOM   3673  H   LYS A 229      18.288  12.576   4.271  1.00  0.00           H  
ATOM   3674  CA  LYS A 229      17.655  11.755   6.158  1.00  0.00           C  
ATOM   3675  HA  LYS A 229      17.197  10.768   6.233  1.00  0.00           H  
ATOM   3676  C   LYS A 229      16.957  12.645   7.193  1.00  0.00           C  
ATOM   3677  CB  LYS A 229      19.151  11.651   6.492  1.00  0.00           C  
ATOM   3678  HB2 LYS A 229      19.618  12.624   6.340  1.00  0.00           H  
ATOM   3679  HB3 LYS A 229      19.230  11.389   7.547  1.00  0.00           H  
ATOM   3680  O   LYS A 229      16.262  12.143   8.077  1.00  0.00           O  
ATOM   3681  CG  LYS A 229      19.934  10.586   5.709  1.00  0.00           C  
ATOM   3682  HG2 LYS A 229      19.801  10.710   4.634  1.00  0.00           H  
ATOM   3683  HG3 LYS A 229      19.559   9.598   5.975  1.00  0.00           H  
ATOM   3684  CD  LYS A 229      21.428  10.680   6.054  1.00  0.00           C  
ATOM   3685  HD2 LYS A 229      21.859  11.531   5.526  1.00  0.00           H  
ATOM   3686  HD3 LYS A 229      21.541  10.862   7.123  1.00  0.00           H  
ATOM   3687  CE  LYS A 229      22.192   9.405   5.679  1.00  0.00           C  
ATOM   3688  HE2 LYS A 229      21.756   8.562   6.215  1.00  0.00           H  
ATOM   3689  HE3 LYS A 229      22.080   9.236   4.608  1.00  0.00           H  
ATOM   3690  NZ  LYS A 229      23.635   9.518   6.004  1.00  0.00           N  
ATOM   3691  HZ1 LYS A 229      24.190   8.717   5.737  1.00  0.00           H  
ATOM   3692  HZ2 LYS A 229      23.823   9.693   6.981  1.00  0.00           H  
ATOM   3693  HZ3 LYS A 229      24.094  10.295   5.548  1.00  0.00           H  
ATOM   3694  N   LEU A 230      17.115  13.963   7.069  1.00  0.00           N  
ATOM   3695  H   LEU A 230      17.705  14.309   6.325  1.00  0.00           H  
ATOM   3696  CA  LEU A 230      16.517  14.932   7.983  1.00  0.00           C  
ATOM   3697  HA  LEU A 230      16.777  14.640   9.001  1.00  0.00           H  
ATOM   3698  C   LEU A 230      14.990  14.944   7.882  1.00  0.00           C  
ATOM   3699  CB  LEU A 230      17.111  16.313   7.676  1.00  0.00           C  
ATOM   3700  HB2 LEU A 230      18.191  16.217   7.563  1.00  0.00           H  
ATOM   3701  HB3 LEU A 230      16.713  16.672   6.726  1.00  0.00           H  
ATOM   3702  O   LEU A 230      14.303  14.872   8.901  1.00  0.00           O  
ATOM   3703  CG  LEU A 230      16.837  17.352   8.771  1.00  0.00           C  
ATOM   3704  HG  LEU A 230      15.764  17.477   8.921  1.00  0.00           H  
ATOM   3705  CD1 LEU A 230      17.501  16.927  10.083  1.00  0.00           C  
ATOM   3706 HD11 LEU A 230      18.404  16.353   9.878  1.00  0.00           H  
ATOM   3707 HD12 LEU A 230      16.810  16.324  10.673  1.00  0.00           H  
ATOM   3708 HD13 LEU A 230      17.818  17.799  10.655  1.00  0.00           H  
ATOM   3709  CD2 LEU A 230      17.424  18.685   8.323  1.00  0.00           C  
ATOM   3710 HD21 LEU A 230      16.993  18.961   7.361  1.00  0.00           H  
ATOM   3711 HD22 LEU A 230      17.208  19.458   9.061  1.00  0.00           H  
ATOM   3712 HD23 LEU A 230      18.502  18.584   8.198  1.00  0.00           H  
ATOM   3713  N   ASP A 231      14.463  14.977   6.658  1.00  0.00           N  
ATOM   3714  H   ASP A 231      15.085  15.042   5.865  1.00  0.00           H  
ATOM   3715  CA  ASP A 231      13.029  14.885   6.389  1.00  0.00           C  
ATOM   3716  HA  ASP A 231      12.520  15.710   6.887  1.00  0.00           H  
ATOM   3717  C   ASP A 231      12.442  13.574   6.927  1.00  0.00           C  
ATOM   3718  CB  ASP A 231      12.798  15.009   4.881  1.00  0.00           C  
ATOM   3719  HB2 ASP A 231      13.209  14.139   4.368  1.00  0.00           H  
ATOM   3720  HB3 ASP A 231      13.307  15.899   4.509  1.00  0.00           H  
ATOM   3721  O   ASP A 231      11.411  13.582   7.604  1.00  0.00           O  
ATOM   3722  CG  ASP A 231      11.311  15.143   4.585  1.00  0.00           C  
ATOM   3723  OD1 ASP A 231      10.807  16.281   4.762  1.00  0.00           O  
ATOM   3724  OD2 ASP A 231      10.694  14.137   4.182  1.00  0.00           O  
ATOM   3725  N   PHE A 232      13.151  12.453   6.734  1.00  0.00           N  
ATOM   3726  H   PHE A 232      13.979  12.499   6.157  1.00  0.00           H  
ATOM   3727  CA  PHE A 232      12.734  11.160   7.258  1.00  0.00           C  
ATOM   3728  HA  PHE A 232      11.760  10.958   6.811  1.00  0.00           H  
ATOM   3729  C   PHE A 232      12.558  11.197   8.780  1.00  0.00           C  
ATOM   3730  CB  PHE A 232      13.714  10.046   6.843  1.00  0.00           C  
ATOM   3731  HB2 PHE A 232      13.883  10.115   5.768  1.00  0.00           H  
ATOM   3732  HB3 PHE A 232      14.674  10.196   7.337  1.00  0.00           H  
ATOM   3733  O   PHE A 232      11.526  10.739   9.272  1.00  0.00           O  
ATOM   3734  CG  PHE A 232      13.216   8.644   7.156  1.00  0.00           C  
ATOM   3735  CD1 PHE A 232      13.211   8.154   8.478  1.00  0.00           C  
ATOM   3736  HD1 PHE A 232      13.643   8.736   9.279  1.00  0.00           H  
ATOM   3737  CD2 PHE A 232      12.701   7.841   6.123  1.00  0.00           C  
ATOM   3738  HD2 PHE A 232      12.743   8.181   5.098  1.00  0.00           H  
ATOM   3739  CE1 PHE A 232      12.627   6.908   8.770  1.00  0.00           C  
ATOM   3740  HE1 PHE A 232      12.621   6.540   9.785  1.00  0.00           H  
ATOM   3741  CE2 PHE A 232      12.089   6.611   6.416  1.00  0.00           C  
ATOM   3742  HE2 PHE A 232      11.654   6.032   5.615  1.00  0.00           H  
ATOM   3743  CZ  PHE A 232      12.035   6.152   7.744  1.00  0.00           C  
ATOM   3744  HZ  PHE A 232      11.574   5.203   7.972  1.00  0.00           H  
ATOM   3745  N   ASN A 233      13.530  11.748   9.510  1.00  0.00           N  
ATOM   3746  H   ASN A 233      14.351  12.085   9.027  1.00  0.00           H  
ATOM   3747  CA  ASN A 233      13.496  11.837  10.971  1.00  0.00           C  
ATOM   3748  HA  ASN A 233      13.264  10.855  11.384  1.00  0.00           H  
ATOM   3749  C   ASN A 233      12.409  12.800  11.473  1.00  0.00           C  
ATOM   3750  CB  ASN A 233      14.886  12.258  11.472  1.00  0.00           C  
ATOM   3751  HB2 ASN A 233      14.824  12.489  12.536  1.00  0.00           H  
ATOM   3752  HB3 ASN A 233      15.208  13.157  10.945  1.00  0.00           H  
ATOM   3753  O   ASN A 233      11.735  12.507  12.460  1.00  0.00           O  
ATOM   3754  CG  ASN A 233      15.940  11.178  11.306  1.00  0.00           C  
ATOM   3755  ND2 ASN A 233      17.192  11.545  11.432  1.00  0.00           N  
ATOM   3756 HD21 ASN A 233      17.895  10.832  11.299  1.00  0.00           H  
ATOM   3757 HD22 ASN A 233      17.435  12.514  11.579  1.00  0.00           H  
ATOM   3758  OD1 ASN A 233      15.661  10.007  11.095  1.00  0.00           O  
ATOM   3759  N   ILE A 234      12.188  13.920  10.775  1.00  0.00           N  
ATOM   3760  H   ILE A 234      12.786  14.114   9.984  1.00  0.00           H  
ATOM   3761  CA  ILE A 234      11.103  14.865  11.080  1.00  0.00           C  
ATOM   3762  HA  ILE A 234      11.209  15.195  12.113  1.00  0.00           H  
ATOM   3763  C   ILE A 234       9.739  14.173  10.974  1.00  0.00           C  
ATOM   3764  CB  ILE A 234      11.207  16.100  10.150  1.00  0.00           C  
ATOM   3765  HB  ILE A 234      11.437  15.750   9.144  1.00  0.00           H  
ATOM   3766  O   ILE A 234       8.913  14.273  11.885  1.00  0.00           O  
ATOM   3767  CG1 ILE A 234      12.385  16.991  10.610  1.00  0.00           C  
ATOM   3768 HG12 ILE A 234      13.258  16.366  10.800  1.00  0.00           H  
ATOM   3769 HG13 ILE A 234      12.137  17.486  11.549  1.00  0.00           H  
ATOM   3770  CG2 ILE A 234       9.870  16.872  10.054  1.00  0.00           C  
ATOM   3771 HG21 ILE A 234      10.026  17.903   9.736  1.00  0.00           H  
ATOM   3772 HG22 ILE A 234       9.236  16.385   9.313  1.00  0.00           H  
ATOM   3773 HG23 ILE A 234       9.333  16.866  11.002  1.00  0.00           H  
ATOM   3774  CD1 ILE A 234      12.802  18.047   9.580  1.00  0.00           C  
ATOM   3775 HD11 ILE A 234      13.036  17.556   8.635  1.00  0.00           H  
ATOM   3776 HD12 ILE A 234      12.015  18.785   9.425  1.00  0.00           H  
ATOM   3777 HD13 ILE A 234      13.694  18.562   9.936  1.00  0.00           H  
ATOM   3778  N   LEU A 235       9.507  13.437   9.886  1.00  0.00           N  
ATOM   3779  H   LEU A 235      10.208  13.412   9.160  1.00  0.00           H  
ATOM   3780  CA  LEU A 235       8.278  12.667   9.713  1.00  0.00           C  
ATOM   3781  HA  LEU A 235       7.421  13.317   9.887  1.00  0.00           H  
ATOM   3782  C   LEU A 235       8.162  11.538  10.737  1.00  0.00           C  
ATOM   3783  CB  LEU A 235       8.220  12.111   8.289  1.00  0.00           C  
ATOM   3784  HB2 LEU A 235       7.383  11.415   8.231  1.00  0.00           H  
ATOM   3785  HB3 LEU A 235       9.137  11.555   8.094  1.00  0.00           H  
ATOM   3786  O   LEU A 235       7.094  11.359  11.311  1.00  0.00           O  
ATOM   3787  CG  LEU A 235       8.041  13.166   7.191  1.00  0.00           C  
ATOM   3788  HG  LEU A 235       8.886  13.855   7.181  1.00  0.00           H  
ATOM   3789  CD1 LEU A 235       7.966  12.434   5.858  1.00  0.00           C  
ATOM   3790 HD11 LEU A 235       8.871  11.845   5.709  1.00  0.00           H  
ATOM   3791 HD12 LEU A 235       7.081  11.798   5.854  1.00  0.00           H  
ATOM   3792 HD13 LEU A 235       7.909  13.153   5.041  1.00  0.00           H  
ATOM   3793  CD2 LEU A 235       6.751  13.965   7.356  1.00  0.00           C  
ATOM   3794 HD21 LEU A 235       6.680  14.639   6.502  1.00  0.00           H  
ATOM   3795 HD22 LEU A 235       6.795  14.568   8.263  1.00  0.00           H  
ATOM   3796 HD23 LEU A 235       5.890  13.298   7.388  1.00  0.00           H  
ATOM   3797  N   GLN A 236       9.254  10.828  11.029  1.00  0.00           N  
ATOM   3798  H   GLN A 236      10.111  11.026  10.534  1.00  0.00           H  
ATOM   3799  CA  GLN A 236       9.260   9.777  12.046  1.00  0.00           C  
ATOM   3800  HA  GLN A 236       8.536   9.015  11.756  1.00  0.00           H  
ATOM   3801  C   GLN A 236       8.826  10.315  13.418  1.00  0.00           C  
ATOM   3802  CB  GLN A 236      10.647   9.123  12.103  1.00  0.00           C  
ATOM   3803  HB2 GLN A 236      10.861   8.659  11.140  1.00  0.00           H  
ATOM   3804  HB3 GLN A 236      11.401   9.886  12.297  1.00  0.00           H  
ATOM   3805  O   GLN A 236       8.006   9.680  14.075  1.00  0.00           O  
ATOM   3806  CG  GLN A 236      10.741   8.058  13.204  1.00  0.00           C  
ATOM   3807  HG2 GLN A 236      10.605   8.524  14.180  1.00  0.00           H  
ATOM   3808  HG3 GLN A 236       9.953   7.315  13.076  1.00  0.00           H  
ATOM   3809  CD  GLN A 236      12.104   7.387  13.211  1.00  0.00           C  
ATOM   3810  NE2 GLN A 236      12.252   6.239  12.586  1.00  0.00           N  
ATOM   3811 HE21 GLN A 236      11.457   5.827  12.117  1.00  0.00           H  
ATOM   3812 HE22 GLN A 236      13.167   5.811  12.572  1.00  0.00           H  
ATOM   3813  OE1 GLN A 236      13.051   7.910  13.768  1.00  0.00           O  
ATOM   3814  N   ALA A 237       9.294  11.496  13.835  1.00  0.00           N  
ATOM   3815  H   ALA A 237      10.003  11.960  13.286  1.00  0.00           H  
ATOM   3816  CA  ALA A 237       8.874  12.109  15.098  1.00  0.00           C  
ATOM   3817  HA  ALA A 237       9.081  11.410  15.908  1.00  0.00           H  
ATOM   3818  C   ALA A 237       7.363  12.421  15.126  1.00  0.00           C  
ATOM   3819  CB  ALA A 237       9.715  13.371  15.324  1.00  0.00           C  
ATOM   3820  HB1 ALA A 237       9.531  14.096  14.531  1.00  0.00           H  
ATOM   3821  HB2 ALA A 237       9.458  13.815  16.286  1.00  0.00           H  
ATOM   3822  HB3 ALA A 237      10.773  13.111  15.331  1.00  0.00           H  
ATOM   3823  O   ALA A 237       6.693  12.205  16.140  1.00  0.00           O  
ATOM   3824  N   MET A 238       6.797  12.881  14.003  1.00  0.00           N  
ATOM   3825  H   MET A 238       7.389  13.017  13.196  1.00  0.00           H  
ATOM   3826  CA  MET A 238       5.345  13.044  13.850  1.00  0.00           C  
ATOM   3827  HA  MET A 238       4.975  13.679  14.655  1.00  0.00           H  
ATOM   3828  C   MET A 238       4.626  11.697  13.967  1.00  0.00           C  
ATOM   3829  CB  MET A 238       5.042  13.731  12.509  1.00  0.00           C  
ATOM   3830  HB2 MET A 238       5.482  13.161  11.691  1.00  0.00           H  
ATOM   3831  HB3 MET A 238       5.507  14.717  12.520  1.00  0.00           H  
ATOM   3832  O   MET A 238       3.686  11.566  14.751  1.00  0.00           O  
ATOM   3833  CG  MET A 238       3.542  13.880  12.214  1.00  0.00           C  
ATOM   3834  HG2 MET A 238       3.066  12.901  12.271  1.00  0.00           H  
ATOM   3835  HG3 MET A 238       3.087  14.519  12.971  1.00  0.00           H  
ATOM   3836  SD  MET A 238       3.174  14.556  10.568  1.00  0.00           S  
ATOM   3837  CE  MET A 238       3.957  16.182  10.714  1.00  0.00           C  
ATOM   3838  HE1 MET A 238       3.683  16.797   9.857  1.00  0.00           H  
ATOM   3839  HE2 MET A 238       3.613  16.670  11.626  1.00  0.00           H  
ATOM   3840  HE3 MET A 238       5.041  16.070  10.741  1.00  0.00           H  
ATOM   3841  N   HIS A 239       5.101  10.682  13.245  1.00  0.00           N  
ATOM   3842  H   HIS A 239       5.872  10.856  12.616  1.00  0.00           H  
ATOM   3843  CA  HIS A 239       4.489   9.355  13.230  1.00  0.00           C  
ATOM   3844  HA  HIS A 239       3.431   9.482  13.000  1.00  0.00           H  
ATOM   3845  C   HIS A 239       4.575   8.653  14.591  1.00  0.00           C  
ATOM   3846  CB  HIS A 239       5.144   8.493  12.138  1.00  0.00           C  
ATOM   3847  HB2 HIS A 239       6.192   8.339  12.391  1.00  0.00           H  
ATOM   3848  HB3 HIS A 239       4.659   7.517  12.129  1.00  0.00           H  
ATOM   3849  O   HIS A 239       3.660   7.923  14.954  1.00  0.00           O  
ATOM   3850  CG  HIS A 239       5.073   9.046  10.734  1.00  0.00           C  
ATOM   3851  CD2 HIS A 239       4.087   9.846  10.227  1.00  0.00           C  
ATOM   3852  HD2 HIS A 239       3.210  10.193  10.753  1.00  0.00           H  
ATOM   3853  ND1 HIS A 239       6.020   8.801   9.732  1.00  0.00           N  
ATOM   3854  CE1 HIS A 239       5.593   9.482   8.661  1.00  0.00           C  
ATOM   3855  HE1 HIS A 239       6.098   9.511   7.707  1.00  0.00           H  
ATOM   3856  NE2 HIS A 239       4.440  10.115   8.923  1.00  0.00           N  
ATOM   3857  HE2 HIS A 239       3.932  10.679   8.256  1.00  0.00           H  
ATOM   3858  N   GLN A 240       5.632   8.889  15.372  1.00  0.00           N  
ATOM   3859  H   GLN A 240       6.391   9.429  14.982  1.00  0.00           H  
ATOM   3860  CA  GLN A 240       5.771   8.400  16.749  1.00  0.00           C  
ATOM   3861  HA  GLN A 240       5.631   7.319  16.770  1.00  0.00           H  
ATOM   3862  C   GLN A 240       4.734   9.021  17.687  1.00  0.00           C  
ATOM   3863  CB  GLN A 240       7.171   8.746  17.272  1.00  0.00           C  
ATOM   3864  HB2 GLN A 240       7.175   8.691  18.360  1.00  0.00           H  
ATOM   3865  HB3 GLN A 240       7.424   9.767  16.983  1.00  0.00           H  
ATOM   3866  O   GLN A 240       4.151   8.327  18.525  1.00  0.00           O  
ATOM   3867  CG  GLN A 240       8.230   7.776  16.750  1.00  0.00           C  
ATOM   3868  HG2 GLN A 240       8.030   6.799  17.189  1.00  0.00           H  
ATOM   3869  HG3 GLN A 240       8.161   7.682  15.666  1.00  0.00           H  
ATOM   3870  CD  GLN A 240       9.654   8.190  17.111  1.00  0.00           C  
ATOM   3871  NE2 GLN A 240      10.613   7.324  16.886  1.00  0.00           N  
ATOM   3872 HE21 GLN A 240      10.370   6.436  16.472  1.00  0.00           H  
ATOM   3873 HE22 GLN A 240      11.569   7.631  17.001  1.00  0.00           H  
ATOM   3874  OE1 GLN A 240       9.929   9.267  17.614  1.00  0.00           O  
ATOM   3875  N   LYS A 241       4.480  10.327  17.543  1.00  0.00           N  
ATOM   3876  H   LYS A 241       5.005  10.842  16.851  1.00  0.00           H  
ATOM   3877  CA  LYS A 241       3.449  11.020  18.321  1.00  0.00           C  
ATOM   3878  HA  LYS A 241       3.635  10.842  19.380  1.00  0.00           H  
ATOM   3879  C   LYS A 241       2.061  10.457  18.013  1.00  0.00           C  
ATOM   3880  CB  LYS A 241       3.544  12.523  18.040  1.00  0.00           C  
ATOM   3881  HB2 LYS A 241       4.555  12.865  18.263  1.00  0.00           H  
ATOM   3882  HB3 LYS A 241       3.339  12.709  16.986  1.00  0.00           H  
ATOM   3883  O   LYS A 241       1.301  10.185  18.939  1.00  0.00           O  
ATOM   3884  CG  LYS A 241       2.545  13.314  18.892  1.00  0.00           C  
ATOM   3885  HG2 LYS A 241       2.781  13.184  19.948  1.00  0.00           H  
ATOM   3886  HG3 LYS A 241       1.535  12.950  18.705  1.00  0.00           H  
ATOM   3887  CD  LYS A 241       2.595  14.797  18.526  1.00  0.00           C  
ATOM   3888  HD2 LYS A 241       3.570  15.210  18.785  1.00  0.00           H  
ATOM   3889  HD3 LYS A 241       2.434  14.895  17.453  1.00  0.00           H  
ATOM   3890  CE  LYS A 241       1.482  15.524  19.282  1.00  0.00           C  
ATOM   3891  HE2 LYS A 241       0.555  14.970  19.129  1.00  0.00           H  
ATOM   3892  HE3 LYS A 241       1.705  15.511  20.349  1.00  0.00           H  
ATOM   3893  NZ  LYS A 241       1.316  16.909  18.786  1.00  0.00           N  
ATOM   3894  HZ1 LYS A 241       0.535  17.353  19.247  1.00  0.00           H  
ATOM   3895  HZ2 LYS A 241       1.103  16.880  17.799  1.00  0.00           H  
ATOM   3896  HZ3 LYS A 241       2.159  17.449  18.923  1.00  0.00           H  
ATOM   3897  N   GLU A 242       1.769  10.241  16.737  1.00  0.00           N  
ATOM   3898  H   GLU A 242       2.445  10.525  16.043  1.00  0.00           H  
ATOM   3899  CA  GLU A 242       0.517   9.647  16.260  1.00  0.00           C  
ATOM   3900  HA  GLU A 242      -0.334  10.206  16.647  1.00  0.00           H  
ATOM   3901  C   GLU A 242       0.358   8.191  16.724  1.00  0.00           C  
ATOM   3902  CB  GLU A 242       0.508   9.735  14.734  1.00  0.00           C  
ATOM   3903  HB2 GLU A 242      -0.288   9.109  14.332  1.00  0.00           H  
ATOM   3904  HB3 GLU A 242       1.467   9.362  14.375  1.00  0.00           H  
ATOM   3905  O   GLU A 242      -0.683   7.833  17.269  1.00  0.00           O  
ATOM   3906  CG  GLU A 242       0.312  11.177  14.247  1.00  0.00           C  
ATOM   3907  HG2 GLU A 242       1.011  11.839  14.759  1.00  0.00           H  
ATOM   3908  HG3 GLU A 242      -0.695  11.506  14.502  1.00  0.00           H  
ATOM   3909  CD  GLU A 242       0.528  11.324  12.742  1.00  0.00           C  
ATOM   3910  OE1 GLU A 242       0.302  12.427  12.201  1.00  0.00           O  
ATOM   3911  OE2 GLU A 242       0.970  10.381  12.055  1.00  0.00           O  
ATOM   3912  N   ALA A 243       1.409   7.368  16.636  1.00  0.00           N  
ATOM   3913  H   ALA A 243       2.222   7.672  16.119  1.00  0.00           H  
ATOM   3914  CA  ALA A 243       1.405   6.010  17.186  1.00  0.00           C  
ATOM   3915  HA  ALA A 243       0.623   5.435  16.690  1.00  0.00           H  
ATOM   3916  C   ALA A 243       1.119   6.010  18.699  1.00  0.00           C  
ATOM   3917  CB  ALA A 243       2.760   5.350  16.900  1.00  0.00           C  
ATOM   3918  HB1 ALA A 243       2.958   5.349  15.828  1.00  0.00           H  
ATOM   3919  HB2 ALA A 243       2.747   4.319  17.255  1.00  0.00           H  
ATOM   3920  HB3 ALA A 243       3.559   5.892  17.406  1.00  0.00           H  
ATOM   3921  O   ALA A 243       0.380   5.162  19.206  1.00  0.00           O  
ATOM   3922  N   SER A 244       1.666   6.986  19.431  1.00  0.00           N  
ATOM   3923  H   SER A 244       2.296   7.625  18.968  1.00  0.00           H  
ATOM   3924  CA  SER A 244       1.403   7.157  20.862  1.00  0.00           C  
ATOM   3925  HA  SER A 244       1.517   6.182  21.336  1.00  0.00           H  
ATOM   3926  C   SER A 244      -0.026   7.588  21.162  1.00  0.00           C  
ATOM   3927  CB  SER A 244       2.402   8.155  21.460  1.00  0.00           C  
ATOM   3928  HB2 SER A 244       3.416   7.813  21.253  1.00  0.00           H  
ATOM   3929  HB3 SER A 244       2.264   9.133  20.999  1.00  0.00           H  
ATOM   3930  O   SER A 244      -0.618   7.126  22.139  1.00  0.00           O  
ATOM   3931  OG  SER A 244       2.223   8.269  22.864  1.00  0.00           O  
ATOM   3932  HG  SER A 244       2.422   7.395  23.207  1.00  0.00           H  
ATOM   3933  N   GLU A 245      -0.595   8.455  20.330  1.00  0.00           N  
ATOM   3934  H   GLU A 245      -0.057   8.797  19.547  1.00  0.00           H  
ATOM   3935  CA  GLU A 245      -2.004   8.826  20.388  1.00  0.00           C  
ATOM   3936  HA  GLU A 245      -2.241   9.192  21.386  1.00  0.00           H  
ATOM   3937  C   GLU A 245      -2.912   7.620  20.143  1.00  0.00           C  
ATOM   3938  CB  GLU A 245      -2.257   9.964  19.399  1.00  0.00           C  
ATOM   3939  HB2 GLU A 245      -2.097   9.620  18.377  1.00  0.00           H  
ATOM   3940  HB3 GLU A 245      -1.545  10.760  19.618  1.00  0.00           H  
ATOM   3941  O   GLU A 245      -3.763   7.338  20.985  1.00  0.00           O  
ATOM   3942  CG  GLU A 245      -3.680  10.510  19.525  1.00  0.00           C  
ATOM   3943  HG2 GLU A 245      -4.391   9.713  19.309  1.00  0.00           H  
ATOM   3944  HG3 GLU A 245      -3.838  10.840  20.551  1.00  0.00           H  
ATOM   3945  CD  GLU A 245      -3.922  11.685  18.572  1.00  0.00           C  
ATOM   3946  OE1 GLU A 245      -5.097  11.862  18.191  1.00  0.00           O  
ATOM   3947  OE2 GLU A 245      -2.948  12.430  18.306  1.00  0.00           O  
ATOM   3948  N   MET A 246      -2.663   6.850  19.082  1.00  0.00           N  
ATOM   3949  H   MET A 246      -1.966   7.162  18.421  1.00  0.00           H  
ATOM   3950  CA  MET A 246      -3.425   5.641  18.760  1.00  0.00           C  
ATOM   3951  HA  MET A 246      -4.479   5.905  18.671  1.00  0.00           H  
ATOM   3952  C   MET A 246      -3.332   4.586  19.863  1.00  0.00           C  
ATOM   3953  CB  MET A 246      -2.936   5.056  17.426  1.00  0.00           C  
ATOM   3954  HB2 MET A 246      -3.328   4.045  17.313  1.00  0.00           H  
ATOM   3955  HB3 MET A 246      -1.848   4.991  17.425  1.00  0.00           H  
ATOM   3956  O   MET A 246      -4.350   4.043  20.291  1.00  0.00           O  
ATOM   3957  CG  MET A 246      -3.391   5.884  16.219  1.00  0.00           C  
ATOM   3958  HG2 MET A 246      -2.898   6.856  16.255  1.00  0.00           H  
ATOM   3959  HG3 MET A 246      -3.056   5.378  15.314  1.00  0.00           H  
ATOM   3960  SD  MET A 246      -5.183   6.164  16.083  1.00  0.00           S  
ATOM   3961  CE  MET A 246      -5.818   4.463  16.107  1.00  0.00           C  
ATOM   3962  HE1 MET A 246      -5.315   3.860  15.350  1.00  0.00           H  
ATOM   3963  HE2 MET A 246      -5.650   4.017  17.087  1.00  0.00           H  
ATOM   3964  HE3 MET A 246      -6.889   4.472  15.905  1.00  0.00           H  
ATOM   3965  N   THR A 247      -2.131   4.339  20.391  1.00  0.00           N  
ATOM   3966  H   THR A 247      -1.331   4.793  19.975  1.00  0.00           H  
ATOM   3967  CA  THR A 247      -1.931   3.371  21.483  1.00  0.00           C  
ATOM   3968  HA  THR A 247      -2.350   2.412  21.176  1.00  0.00           H  
ATOM   3969  C   THR A 247      -2.661   3.814  22.756  1.00  0.00           C  
ATOM   3970  CB  THR A 247      -0.438   3.168  21.788  1.00  0.00           C  
ATOM   3971  HB  THR A 247      -0.033   4.068  22.252  1.00  0.00           H  
ATOM   3972  O   THR A 247      -3.226   2.990  23.476  1.00  0.00           O  
ATOM   3973  CG2 THR A 247      -0.193   1.967  22.701  1.00  0.00           C  
ATOM   3974 HG21 THR A 247       0.870   1.897  22.932  1.00  0.00           H  
ATOM   3975 HG22 THR A 247      -0.502   1.054  22.191  1.00  0.00           H  
ATOM   3976 HG23 THR A 247      -0.762   2.051  23.627  1.00  0.00           H  
ATOM   3977  OG1 THR A 247       0.300   2.878  20.627  1.00  0.00           O  
ATOM   3978  HG1 THR A 247       0.304   3.649  20.055  1.00  0.00           H  
ATOM   3979  N   ARG A 248      -2.685   5.123  23.044  1.00  0.00           N  
ATOM   3980  H   ARG A 248      -2.235   5.758  22.400  1.00  0.00           H  
ATOM   3981  CA  ARG A 248      -3.427   5.686  24.180  1.00  0.00           C  
ATOM   3982  HA  ARG A 248      -3.197   5.105  25.072  1.00  0.00           H  
ATOM   3983  C   ARG A 248      -4.932   5.562  23.976  1.00  0.00           C  
ATOM   3984  CB  ARG A 248      -2.994   7.138  24.394  1.00  0.00           C  
ATOM   3985  HB2 ARG A 248      -1.909   7.132  24.504  1.00  0.00           H  
ATOM   3986  HB3 ARG A 248      -3.253   7.731  23.517  1.00  0.00           H  
ATOM   3987  O   ARG A 248      -5.597   5.059  24.872  1.00  0.00           O  
ATOM   3988  CG  ARG A 248      -3.627   7.779  25.639  1.00  0.00           C  
ATOM   3989  HG2 ARG A 248      -3.354   7.190  26.515  1.00  0.00           H  
ATOM   3990  HG3 ARG A 248      -4.712   7.770  25.540  1.00  0.00           H  
ATOM   3991  CD  ARG A 248      -3.178   9.234  25.850  1.00  0.00           C  
ATOM   3992  HD2 ARG A 248      -3.602   9.589  26.789  1.00  0.00           H  
ATOM   3993  HD3 ARG A 248      -3.603   9.846  25.055  1.00  0.00           H  
ATOM   3994  NE  ARG A 248      -1.699   9.364  25.889  1.00  0.00           N  
ATOM   3995  HE  ARG A 248      -1.238   9.091  26.745  1.00  0.00           H  
ATOM   3996  NH1 ARG A 248      -1.374  10.079  23.724  1.00  0.00           N  
ATOM   3997 HH11 ARG A 248      -2.370  10.196  23.608  1.00  0.00           H  
ATOM   3998 HH12 ARG A 248      -0.769  10.148  22.919  1.00  0.00           H  
ATOM   3999  NH2 ARG A 248       0.374   9.418  24.928  1.00  0.00           N  
ATOM   4000 HH21 ARG A 248       0.769   8.887  25.691  1.00  0.00           H  
ATOM   4001 HH22 ARG A 248       0.905   9.396  24.069  1.00  0.00           H  
ATOM   4002  CZ  ARG A 248      -0.911   9.634  24.857  1.00  0.00           C  
ATOM   4003  N   TRP A 249      -5.435   5.949  22.805  1.00  0.00           N  
ATOM   4004  H   TRP A 249      -4.805   6.339  22.118  1.00  0.00           H  
ATOM   4005  CA  TRP A 249      -6.840   5.804  22.429  1.00  0.00           C  
ATOM   4006  HA  TRP A 249      -7.456   6.414  23.088  1.00  0.00           H  
ATOM   4007  C   TRP A 249      -7.305   4.353  22.603  1.00  0.00           C  
ATOM   4008  CB  TRP A 249      -7.021   6.304  20.988  1.00  0.00           C  
ATOM   4009  HB2 TRP A 249      -6.858   7.382  20.968  1.00  0.00           H  
ATOM   4010  HB3 TRP A 249      -6.259   5.852  20.353  1.00  0.00           H  
ATOM   4011  O   TRP A 249      -8.251   4.100  23.343  1.00  0.00           O  
ATOM   4012  CG  TRP A 249      -8.352   6.007  20.373  1.00  0.00           C  
ATOM   4013  CD1 TRP A 249      -9.479   6.737  20.528  1.00  0.00           C  
ATOM   4014  HD1 TRP A 249      -9.553   7.639  21.118  1.00  0.00           H  
ATOM   4015  CD2 TRP A 249      -8.717   4.884  19.510  1.00  0.00           C  
ATOM   4016  CE2 TRP A 249     -10.110   4.978  19.218  1.00  0.00           C  
ATOM   4017  CE3 TRP A 249      -8.014   3.800  18.941  1.00  0.00           C  
ATOM   4018  HE3 TRP A 249      -6.953   3.705  19.117  1.00  0.00           H  
ATOM   4019  NE1 TRP A 249     -10.511   6.148  19.823  1.00  0.00           N  
ATOM   4020  HE1 TRP A 249     -11.456   6.505  19.802  1.00  0.00           H  
ATOM   4021  CH2 TRP A 249     -10.055   2.964  17.883  1.00  0.00           C  
ATOM   4022  HH2 TRP A 249     -10.549   2.240  17.252  1.00  0.00           H  
ATOM   4023  CZ2 TRP A 249     -10.783   4.027  18.441  1.00  0.00           C  
ATOM   4024  HZ2 TRP A 249     -11.843   4.122  18.252  1.00  0.00           H  
ATOM   4025  CZ3 TRP A 249      -8.672   2.864  18.119  1.00  0.00           C  
ATOM   4026  HZ3 TRP A 249      -8.111   2.066  17.655  1.00  0.00           H  
ATOM   4027  N   TRP A 250      -6.576   3.388  22.038  1.00  0.00           N  
ATOM   4028  H   TRP A 250      -5.807   3.656  21.439  1.00  0.00           H  
ATOM   4029  CA  TRP A 250      -6.896   1.962  22.152  1.00  0.00           C  
ATOM   4030  HA  TRP A 250      -7.878   1.781  21.715  1.00  0.00           H  
ATOM   4031  C   TRP A 250      -6.938   1.472  23.605  1.00  0.00           C  
ATOM   4032  CB  TRP A 250      -5.856   1.183  21.351  1.00  0.00           C  
ATOM   4033  HB2 TRP A 250      -4.863   1.363  21.763  1.00  0.00           H  
ATOM   4034  HB3 TRP A 250      -5.877   1.572  20.333  1.00  0.00           H  
ATOM   4035  O   TRP A 250      -7.855   0.758  24.015  1.00  0.00           O  
ATOM   4036  CG  TRP A 250      -6.091  -0.288  21.263  1.00  0.00           C  
ATOM   4037  CD1 TRP A 250      -5.419  -1.250  21.931  1.00  0.00           C  
ATOM   4038  HD1 TRP A 250      -4.602  -1.080  22.616  1.00  0.00           H  
ATOM   4039  CD2 TRP A 250      -7.022  -0.987  20.387  1.00  0.00           C  
ATOM   4040  CE2 TRP A 250      -6.857  -2.391  20.576  1.00  0.00           C  
ATOM   4041  CE3 TRP A 250      -7.980  -0.568  19.441  1.00  0.00           C  
ATOM   4042  HE3 TRP A 250      -8.143   0.489  19.286  1.00  0.00           H  
ATOM   4043  NE1 TRP A 250      -5.843  -2.492  21.505  1.00  0.00           N  
ATOM   4044  HE1 TRP A 250      -5.280  -3.319  21.648  1.00  0.00           H  
ATOM   4045  CH2 TRP A 250      -8.549  -2.885  18.919  1.00  0.00           C  
ATOM   4046  HH2 TRP A 250      -9.125  -3.595  18.345  1.00  0.00           H  
ATOM   4047  CZ2 TRP A 250      -7.594  -3.334  19.847  1.00  0.00           C  
ATOM   4048  HZ2 TRP A 250      -7.420  -4.392  19.979  1.00  0.00           H  
ATOM   4049  CZ3 TRP A 250      -8.750  -1.507  18.732  1.00  0.00           C  
ATOM   4050  HZ3 TRP A 250      -9.520  -1.180  18.049  1.00  0.00           H  
ATOM   4051  N   ARG A 251      -5.974   1.907  24.422  1.00  0.00           N  
ATOM   4052  H   ARG A 251      -5.250   2.489  24.027  1.00  0.00           H  
ATOM   4053  CA  ARG A 251      -5.926   1.567  25.846  1.00  0.00           C  
ATOM   4054  HA  ARG A 251      -6.026   0.486  25.948  1.00  0.00           H  
ATOM   4055  C   ARG A 251      -7.079   2.191  26.634  1.00  0.00           C  
ATOM   4056  CB  ARG A 251      -4.569   2.007  26.393  1.00  0.00           C  
ATOM   4057  HB2 ARG A 251      -3.776   1.574  25.784  1.00  0.00           H  
ATOM   4058  HB3 ARG A 251      -4.507   3.091  26.300  1.00  0.00           H  
ATOM   4059  O   ARG A 251      -7.628   1.531  27.512  1.00  0.00           O  
ATOM   4060  CG  ARG A 251      -4.357   1.567  27.852  1.00  0.00           C  
ATOM   4061  HG2 ARG A 251      -4.125   0.502  27.874  1.00  0.00           H  
ATOM   4062  HG3 ARG A 251      -5.250   1.739  28.452  1.00  0.00           H  
ATOM   4063  CD  ARG A 251      -3.214   2.357  28.481  1.00  0.00           C  
ATOM   4064  HD2 ARG A 251      -3.024   1.962  29.479  1.00  0.00           H  
ATOM   4065  HD3 ARG A 251      -2.321   2.230  27.868  1.00  0.00           H  
ATOM   4066  NE  ARG A 251      -3.586   3.779  28.570  1.00  0.00           N  
ATOM   4067  HE  ARG A 251      -4.536   4.019  28.325  1.00  0.00           H  
ATOM   4068  NH1 ARG A 251      -1.552   4.635  29.160  1.00  0.00           N  
ATOM   4069 HH11 ARG A 251      -1.186   3.694  29.117  1.00  0.00           H  
ATOM   4070 HH12 ARG A 251      -0.967   5.431  29.372  1.00  0.00           H  
ATOM   4071  NH2 ARG A 251      -3.350   5.979  28.853  1.00  0.00           N  
ATOM   4072 HH21 ARG A 251      -4.319   6.049  28.577  1.00  0.00           H  
ATOM   4073 HH22 ARG A 251      -2.853   6.812  29.135  1.00  0.00           H  
ATOM   4074  CZ  ARG A 251      -2.814   4.794  28.861  1.00  0.00           C  
ATOM   4075  N   ASP A 252      -7.442   3.438  26.355  1.00  0.00           N  
ATOM   4076  H   ASP A 252      -6.950   3.931  25.623  1.00  0.00           H  
ATOM   4077  CA  ASP A 252      -8.447   4.177  27.128  1.00  0.00           C  
ATOM   4078  HA  ASP A 252      -8.204   4.086  28.186  1.00  0.00           H  
ATOM   4079  C   ASP A 252      -9.865   3.584  26.954  1.00  0.00           C  
ATOM   4080  CB  ASP A 252      -8.379   5.673  26.765  1.00  0.00           C  
ATOM   4081  HB2 ASP A 252      -9.223   6.174  27.238  1.00  0.00           H  
ATOM   4082  HB3 ASP A 252      -8.496   5.781  25.686  1.00  0.00           H  
ATOM   4083  O   ASP A 252     -10.685   3.650  27.873  1.00  0.00           O  
ATOM   4084  CG  ASP A 252      -7.090   6.407  27.211  1.00  0.00           C  
ATOM   4085  OD1 ASP A 252      -6.232   5.850  27.960  1.00  0.00           O  
ATOM   4086  OD2 ASP A 252      -6.949   7.589  26.824  1.00  0.00           O  
ATOM   4087  N   PHE A 253     -10.138   2.910  25.830  1.00  0.00           N  
ATOM   4088  H   PHE A 253      -9.453   2.928  25.088  1.00  0.00           H  
ATOM   4089  CA  PHE A 253     -11.361   2.119  25.633  1.00  0.00           C  
ATOM   4090  HA  PHE A 253     -12.204   2.697  26.012  1.00  0.00           H  
ATOM   4091  C   PHE A 253     -11.375   0.784  26.406  1.00  0.00           C  
ATOM   4092  CB  PHE A 253     -11.579   1.908  24.130  1.00  0.00           C  
ATOM   4093  HB2 PHE A 253     -10.610   1.776  23.649  1.00  0.00           H  
ATOM   4094  HB3 PHE A 253     -12.147   0.992  23.966  1.00  0.00           H  
ATOM   4095  O   PHE A 253     -12.454   0.214  26.615  1.00  0.00           O  
ATOM   4096  CG  PHE A 253     -12.323   3.052  23.469  1.00  0.00           C  
ATOM   4097  CD1 PHE A 253     -13.730   3.079  23.463  1.00  0.00           C  
ATOM   4098  HD1 PHE A 253     -14.290   2.246  23.861  1.00  0.00           H  
ATOM   4099  CD2 PHE A 253     -11.614   4.125  22.905  1.00  0.00           C  
ATOM   4100  HD2 PHE A 253     -10.534   4.116  22.896  1.00  0.00           H  
ATOM   4101  CE1 PHE A 253     -14.418   4.177  22.914  1.00  0.00           C  
ATOM   4102  HE1 PHE A 253     -15.497   4.182  22.885  1.00  0.00           H  
ATOM   4103  CE2 PHE A 253     -12.299   5.231  22.381  1.00  0.00           C  
ATOM   4104  HE2 PHE A 253     -11.745   6.083  22.015  1.00  0.00           H  
ATOM   4105  CZ  PHE A 253     -13.701   5.254  22.369  1.00  0.00           C  
ATOM   4106  HZ  PHE A 253     -14.229   6.098  21.949  1.00  0.00           H  
ATOM   4107  N   ASP A 254     -10.218   0.314  26.887  1.00  0.00           N  
ATOM   4108  H   ASP A 254      -9.397   0.889  26.762  1.00  0.00           H  
ATOM   4109  CA  ASP A 254     -10.025  -0.955  27.606  1.00  0.00           C  
ATOM   4110  HA  ASP A 254      -8.947  -1.087  27.699  1.00  0.00           H  
ATOM   4111  C   ASP A 254     -10.532  -2.172  26.802  1.00  0.00           C  
ATOM   4112  CB  ASP A 254     -10.580  -0.831  29.042  1.00  0.00           C  
ATOM   4113  HB2 ASP A 254     -11.668  -0.891  29.013  1.00  0.00           H  
ATOM   4114  HB3 ASP A 254     -10.317   0.154  29.430  1.00  0.00           H  
ATOM   4115  O   ASP A 254     -11.193  -3.072  27.334  1.00  0.00           O  
ATOM   4116  CG  ASP A 254     -10.045  -1.867  30.041  1.00  0.00           C  
ATOM   4117  OD1 ASP A 254      -9.015  -2.519  29.763  1.00  0.00           O  
ATOM   4118  OD2 ASP A 254     -10.670  -1.988  31.127  1.00  0.00           O  
ATOM   4119  N   PHE A 255     -10.264  -2.173  25.484  1.00  0.00           N  
ATOM   4120  H   PHE A 255      -9.763  -1.386  25.096  1.00  0.00           H  
ATOM   4121  CA  PHE A 255     -10.766  -3.192  24.555  1.00  0.00           C  
ATOM   4122  HA  PHE A 255     -11.855  -3.151  24.550  1.00  0.00           H  
ATOM   4123  C   PHE A 255     -10.378  -4.604  24.988  1.00  0.00           C  
ATOM   4124  CB  PHE A 255     -10.269  -2.946  23.122  1.00  0.00           C  
ATOM   4125  HB2 PHE A 255     -10.525  -3.823  22.528  1.00  0.00           H  
ATOM   4126  HB3 PHE A 255      -9.183  -2.856  23.120  1.00  0.00           H  
ATOM   4127  O   PHE A 255     -11.241  -5.465  25.038  1.00  0.00           O  
ATOM   4128  CG  PHE A 255     -10.887  -1.757  22.419  1.00  0.00           C  
ATOM   4129  CD1 PHE A 255     -12.242  -1.785  22.047  1.00  0.00           C  
ATOM   4130  HD1 PHE A 255     -12.825  -2.678  22.220  1.00  0.00           H  
ATOM   4131  CD2 PHE A 255     -10.095  -0.653  22.068  1.00  0.00           C  
ATOM   4132  HD2 PHE A 255      -9.040  -0.648  22.299  1.00  0.00           H  
ATOM   4133  CE1 PHE A 255     -12.824  -0.687  21.390  1.00  0.00           C  
ATOM   4134  HE1 PHE A 255     -13.861  -0.717  21.088  1.00  0.00           H  
ATOM   4135  CE2 PHE A 255     -10.662   0.429  21.375  1.00  0.00           C  
ATOM   4136  HE2 PHE A 255     -10.049   1.269  21.084  1.00  0.00           H  
ATOM   4137  CZ  PHE A 255     -12.027   0.423  21.059  1.00  0.00           C  
ATOM   4138  HZ  PHE A 255     -12.435   1.271  20.528  1.00  0.00           H  
ATOM   4139  N   LEU A 256      -9.129  -4.841  25.390  1.00  0.00           N  
ATOM   4140  H   LEU A 256      -8.463  -4.084  25.329  1.00  0.00           H  
ATOM   4141  CA  LEU A 256      -8.637  -6.189  25.715  1.00  0.00           C  
ATOM   4142  HA  LEU A 256      -8.846  -6.856  24.878  1.00  0.00           H  
ATOM   4143  C   LEU A 256      -9.314  -6.807  26.938  1.00  0.00           C  
ATOM   4144  CB  LEU A 256      -7.124  -6.136  25.963  1.00  0.00           C  
ATOM   4145  HB2 LEU A 256      -6.941  -5.560  26.870  1.00  0.00           H  
ATOM   4146  HB3 LEU A 256      -6.765  -7.152  26.128  1.00  0.00           H  
ATOM   4147  O   LEU A 256      -9.461  -8.023  27.028  1.00  0.00           O  
ATOM   4148  CG  LEU A 256      -6.323  -5.513  24.816  1.00  0.00           C  
ATOM   4149  HG  LEU A 256      -6.638  -4.477  24.684  1.00  0.00           H  
ATOM   4150  CD1 LEU A 256      -4.850  -5.498  25.206  1.00  0.00           C  
ATOM   4151 HD11 LEU A 256      -4.320  -4.833  24.524  1.00  0.00           H  
ATOM   4152 HD12 LEU A 256      -4.724  -5.108  26.216  1.00  0.00           H  
ATOM   4153 HD13 LEU A 256      -4.425  -6.499  25.137  1.00  0.00           H  
ATOM   4154  CD2 LEU A 256      -6.531  -6.257  23.500  1.00  0.00           C  
ATOM   4155 HD21 LEU A 256      -7.581  -6.259  23.209  1.00  0.00           H  
ATOM   4156 HD22 LEU A 256      -5.994  -5.726  22.714  1.00  0.00           H  
ATOM   4157 HD23 LEU A 256      -6.178  -7.286  23.576  1.00  0.00           H  
ATOM   4158  N   LYS A 257      -9.742  -5.979  27.892  1.00  0.00           N  
ATOM   4159  H   LYS A 257      -9.597  -4.987  27.774  1.00  0.00           H  
ATOM   4160  CA  LYS A 257     -10.485  -6.460  29.056  1.00  0.00           C  
ATOM   4161  HA  LYS A 257     -10.038  -7.389  29.408  1.00  0.00           H  
ATOM   4162  C   LYS A 257     -11.939  -6.762  28.705  1.00  0.00           C  
ATOM   4163  CB  LYS A 257     -10.387  -5.401  30.146  1.00  0.00           C  
ATOM   4164  HB2 LYS A 257     -10.941  -4.520  29.823  1.00  0.00           H  
ATOM   4165  HB3 LYS A 257      -9.342  -5.123  30.282  1.00  0.00           H  
ATOM   4166  O   LYS A 257     -12.515  -7.704  29.244  1.00  0.00           O  
ATOM   4167  CG  LYS A 257     -10.940  -5.902  31.484  1.00  0.00           C  
ATOM   4168  HG2 LYS A 257     -11.950  -6.297  31.369  1.00  0.00           H  
ATOM   4169  HG3 LYS A 257     -10.286  -6.674  31.889  1.00  0.00           H  
ATOM   4170  CD  LYS A 257     -10.990  -4.705  32.420  1.00  0.00           C  
ATOM   4171  HD2 LYS A 257     -11.707  -3.996  32.006  1.00  0.00           H  
ATOM   4172  HD3 LYS A 257     -10.006  -4.238  32.453  1.00  0.00           H  
ATOM   4173  CE  LYS A 257     -11.440  -5.067  33.824  1.00  0.00           C  
ATOM   4174  HE2 LYS A 257     -10.754  -5.807  34.236  1.00  0.00           H  
ATOM   4175  HE3 LYS A 257     -12.440  -5.500  33.773  1.00  0.00           H  
ATOM   4176  NZ  LYS A 257     -11.433  -3.827  34.627  1.00  0.00           N  
ATOM   4177  HZ1 LYS A 257     -12.009  -3.137  34.164  1.00  0.00           H  
ATOM   4178  HZ2 LYS A 257     -10.499  -3.442  34.629  1.00  0.00           H  
ATOM   4179  HZ3 LYS A 257     -11.757  -3.984  35.571  1.00  0.00           H  
ATOM   4180  N   LYS A 258     -12.545  -5.944  27.842  1.00  0.00           N  
ATOM   4181  H   LYS A 258     -11.993  -5.194  27.450  1.00  0.00           H  
ATOM   4182  CA  LYS A 258     -13.958  -6.064  27.446  1.00  0.00           C  
ATOM   4183  HA  LYS A 258     -14.550  -6.408  28.295  1.00  0.00           H  
ATOM   4184  C   LYS A 258     -14.180  -7.098  26.341  1.00  0.00           C  
ATOM   4185  CB  LYS A 258     -14.465  -4.687  27.006  1.00  0.00           C  
ATOM   4186  HB2 LYS A 258     -15.459  -4.794  26.572  1.00  0.00           H  
ATOM   4187  HB3 LYS A 258     -13.799  -4.298  26.236  1.00  0.00           H  
ATOM   4188  O   LYS A 258     -15.246  -7.699  26.286  1.00  0.00           O  
ATOM   4189  CG  LYS A 258     -14.542  -3.701  28.180  1.00  0.00           C  
ATOM   4190  HG2 LYS A 258     -13.583  -3.651  28.696  1.00  0.00           H  
ATOM   4191  HG3 LYS A 258     -15.312  -4.023  28.882  1.00  0.00           H  
ATOM   4192  CD  LYS A 258     -14.881  -2.318  27.632  1.00  0.00           C  
ATOM   4193  HD2 LYS A 258     -15.847  -2.345  27.130  1.00  0.00           H  
ATOM   4194  HD3 LYS A 258     -14.113  -2.055  26.905  1.00  0.00           H  
ATOM   4195  CE  LYS A 258     -14.893  -1.264  28.735  1.00  0.00           C  
ATOM   4196  HE2 LYS A 258     -14.003  -1.401  29.350  1.00  0.00           H  
ATOM   4197  HE3 LYS A 258     -15.780  -1.398  29.354  1.00  0.00           H  
ATOM   4198  NZ  LYS A 258     -14.861   0.078  28.115  1.00  0.00           N  
ATOM   4199  HZ1 LYS A 258     -14.864   0.822  28.797  1.00  0.00           H  
ATOM   4200  HZ2 LYS A 258     -15.608   0.184  27.444  1.00  0.00           H  
ATOM   4201  HZ3 LYS A 258     -14.003   0.159  27.588  1.00  0.00           H  
ATOM   4202  N   LEU A 259     -13.178  -7.295  25.492  1.00  0.00           N  
ATOM   4203  H   LEU A 259     -12.362  -6.714  25.618  1.00  0.00           H  
ATOM   4204  CA  LEU A 259     -13.173  -8.107  24.281  1.00  0.00           C  
ATOM   4205  HA  LEU A 259     -14.021  -8.792  24.281  1.00  0.00           H  
ATOM   4206  C   LEU A 259     -11.871  -8.936  24.234  1.00  0.00           C  
ATOM   4207  CB  LEU A 259     -13.285  -7.179  23.051  1.00  0.00           C  
ATOM   4208  HB2 LEU A 259     -13.336  -7.803  22.159  1.00  0.00           H  
ATOM   4209  HB3 LEU A 259     -12.371  -6.590  22.983  1.00  0.00           H  
ATOM   4210  O   LEU A 259     -11.004  -8.682  23.407  1.00  0.00           O  
ATOM   4211  CG  LEU A 259     -14.467  -6.198  23.015  1.00  0.00           C  
ATOM   4212  HG  LEU A 259     -14.449  -5.552  23.892  1.00  0.00           H  
ATOM   4213  CD1 LEU A 259     -14.341  -5.312  21.782  1.00  0.00           C  
ATOM   4214 HD11 LEU A 259     -14.456  -5.910  20.878  1.00  0.00           H  
ATOM   4215 HD12 LEU A 259     -15.102  -4.532  21.799  1.00  0.00           H  
ATOM   4216 HD13 LEU A 259     -13.352  -4.853  21.767  1.00  0.00           H  
ATOM   4217  CD2 LEU A 259     -15.807  -6.920  22.953  1.00  0.00           C  
ATOM   4218 HD21 LEU A 259     -15.979  -7.447  23.892  1.00  0.00           H  
ATOM   4219 HD22 LEU A 259     -16.613  -6.208  22.777  1.00  0.00           H  
ATOM   4220 HD23 LEU A 259     -15.791  -7.645  22.139  1.00  0.00           H  
ATOM   4221  N   PRO A 260     -11.676  -9.927  25.120  1.00  0.00           N  
ATOM   4222  CA  PRO A 260     -10.396 -10.641  25.241  1.00  0.00           C  
ATOM   4223  HA  PRO A 260      -9.586  -9.921  25.349  1.00  0.00           H  
ATOM   4224  C   PRO A 260     -10.042 -11.542  24.044  1.00  0.00           C  
ATOM   4225  CB  PRO A 260     -10.530 -11.451  26.534  1.00  0.00           C  
ATOM   4226  HB2 PRO A 260     -10.206 -10.839  27.376  1.00  0.00           H  
ATOM   4227  HB3 PRO A 260      -9.964 -12.382  26.506  1.00  0.00           H  
ATOM   4228  O   PRO A 260      -8.958 -12.119  24.020  1.00  0.00           O  
ATOM   4229  CG  PRO A 260     -12.034 -11.703  26.639  1.00  0.00           C  
ATOM   4230  HG2 PRO A 260     -12.342 -11.902  27.665  1.00  0.00           H  
ATOM   4231  HG3 PRO A 260     -12.317 -12.527  25.984  1.00  0.00           H  
ATOM   4232  CD  PRO A 260     -12.627 -10.399  26.112  1.00  0.00           C  
ATOM   4233  HD2 PRO A 260     -12.695  -9.675  26.924  1.00  0.00           H  
ATOM   4234  HD3 PRO A 260     -13.610 -10.578  25.678  1.00  0.00           H  
ATOM   4235  N   TYR A 261     -10.956 -11.710  23.086  1.00  0.00           N  
ATOM   4236  H   TYR A 261     -11.797 -11.153  23.126  1.00  0.00           H  
ATOM   4237  CA  TYR A 261     -10.794 -12.581  21.920  1.00  0.00           C  
ATOM   4238  HA  TYR A 261     -10.113 -13.393  22.173  1.00  0.00           H  
ATOM   4239  C   TYR A 261     -10.191 -11.874  20.696  1.00  0.00           C  
ATOM   4240  CB  TYR A 261     -12.162 -13.197  21.589  1.00  0.00           C  
ATOM   4241  HB2 TYR A 261     -12.488 -13.805  22.433  1.00  0.00           H  
ATOM   4242  HB3 TYR A 261     -12.051 -13.866  20.736  1.00  0.00           H  
ATOM   4243  O   TYR A 261      -9.797 -12.559  19.755  1.00  0.00           O  
ATOM   4244  CG  TYR A 261     -13.238 -12.173  21.274  1.00  0.00           C  
ATOM   4245  CD1 TYR A 261     -14.107 -11.714  22.286  1.00  0.00           C  
ATOM   4246  HD1 TYR A 261     -14.032 -12.115  23.286  1.00  0.00           H  
ATOM   4247  CD2 TYR A 261     -13.359 -11.672  19.964  1.00  0.00           C  
ATOM   4248  HD2 TYR A 261     -12.698 -12.014  19.181  1.00  0.00           H  
ATOM   4249  CE1 TYR A 261     -15.107 -10.768  21.979  1.00  0.00           C  
ATOM   4250  HE1 TYR A 261     -15.803 -10.430  22.732  1.00  0.00           H  
ATOM   4251  CE2 TYR A 261     -14.358 -10.733  19.657  1.00  0.00           C  
ATOM   4252  HE2 TYR A 261     -14.439 -10.356  18.649  1.00  0.00           H  
ATOM   4253  OH  TYR A 261     -16.244  -9.424  20.345  1.00  0.00           O  
ATOM   4254  HH  TYR A 261     -16.208  -9.172  19.419  1.00  0.00           H  
ATOM   4255  CZ  TYR A 261     -15.248 -10.293  20.656  1.00  0.00           C  
ATOM   4256  N   ILE A 262     -10.129 -10.536  20.694  1.00  0.00           N  
ATOM   4257  H   ILE A 262     -10.410 -10.027  21.519  1.00  0.00           H  
ATOM   4258  CA  ILE A 262      -9.665  -9.758  19.537  1.00  0.00           C  
ATOM   4259  HA  ILE A 262     -10.007 -10.266  18.635  1.00  0.00           H  
ATOM   4260  C   ILE A 262      -8.136  -9.702  19.450  1.00  0.00           C  
ATOM   4261  CB  ILE A 262     -10.277  -8.337  19.495  1.00  0.00           C  
ATOM   4262  HB  ILE A 262     -10.026  -7.906  18.525  1.00  0.00           H  
ATOM   4263  O   ILE A 262      -7.420  -9.825  20.450  1.00  0.00           O  
ATOM   4264  CG1 ILE A 262      -9.659  -7.412  20.569  1.00  0.00           C  
ATOM   4265 HG12 ILE A 262      -9.784  -7.849  21.560  1.00  0.00           H  
ATOM   4266 HG13 ILE A 262      -8.587  -7.329  20.388  1.00  0.00           H  
ATOM   4267  CG2 ILE A 262     -11.812  -8.415  19.558  1.00  0.00           C  
ATOM   4268 HG21 ILE A 262     -12.139  -8.794  20.526  1.00  0.00           H  
ATOM   4269 HG22 ILE A 262     -12.166  -9.081  18.771  1.00  0.00           H  
ATOM   4270 HG23 ILE A 262     -12.248  -7.432  19.378  1.00  0.00           H  
ATOM   4271  CD1 ILE A 262     -10.206  -5.985  20.578  1.00  0.00           C  
ATOM   4272 HD11 ILE A 262      -9.600  -5.386  21.257  1.00  0.00           H  
ATOM   4273 HD12 ILE A 262     -10.136  -5.561  19.576  1.00  0.00           H  
ATOM   4274 HD13 ILE A 262     -11.243  -5.974  20.912  1.00  0.00           H  
ATOM   4275  N   ARG A 263      -7.634  -9.432  18.248  1.00  0.00           N  
ATOM   4276  H   ARG A 263      -8.290  -9.351  17.485  1.00  0.00           H  
ATOM   4277  CA  ARG A 263      -6.236  -9.109  17.965  1.00  0.00           C  
ATOM   4278  HA  ARG A 263      -5.600  -9.875  18.408  1.00  0.00           H  
ATOM   4279  C   ARG A 263      -5.867  -7.756  18.580  1.00  0.00           C  
ATOM   4280  CB  ARG A 263      -6.043  -9.106  16.434  1.00  0.00           C  
ATOM   4281  HB2 ARG A 263      -5.085  -8.649  16.186  1.00  0.00           H  
ATOM   4282  HB3 ARG A 263      -6.828  -8.511  15.969  1.00  0.00           H  
ATOM   4283  O   ARG A 263      -6.418  -6.716  18.233  1.00  0.00           O  
ATOM   4284  CG  ARG A 263      -6.055 -10.523  15.846  1.00  0.00           C  
ATOM   4285  HG2 ARG A 263      -5.208 -11.071  16.258  1.00  0.00           H  
ATOM   4286  HG3 ARG A 263      -6.982 -11.010  16.148  1.00  0.00           H  
ATOM   4287  CD  ARG A 263      -5.966 -10.567  14.312  1.00  0.00           C  
ATOM   4288  HD2 ARG A 263      -5.634 -11.562  14.013  1.00  0.00           H  
ATOM   4289  HD3 ARG A 263      -5.241  -9.835  13.957  1.00  0.00           H  
ATOM   4290  NE  ARG A 263      -7.277 -10.314  13.699  1.00  0.00           N  
ATOM   4291  HE  ARG A 263      -8.066 -10.174  14.314  1.00  0.00           H  
ATOM   4292  NH1 ARG A 263      -6.873 -10.834  11.474  1.00  0.00           N  
ATOM   4293 HH11 ARG A 263      -5.902 -11.066  11.629  1.00  0.00           H  
ATOM   4294 HH12 ARG A 263      -7.288 -10.949  10.561  1.00  0.00           H  
ATOM   4295  NH2 ARG A 263      -8.894 -10.188  12.156  1.00  0.00           N  
ATOM   4296 HH21 ARG A 263      -9.352 -10.311  11.264  1.00  0.00           H  
ATOM   4297 HH22 ARG A 263      -9.543 -10.185  12.929  1.00  0.00           H  
ATOM   4298  CZ  ARG A 263      -7.657 -10.444  12.438  1.00  0.00           C  
ATOM   4299  N   ASP A 264      -4.862  -7.747  19.455  1.00  0.00           N  
ATOM   4300  H   ASP A 264      -4.513  -8.635  19.787  1.00  0.00           H  
ATOM   4301  CA  ASP A 264      -4.234  -6.506  19.924  1.00  0.00           C  
ATOM   4302  HA  ASP A 264      -4.989  -5.721  19.946  1.00  0.00           H  
ATOM   4303  C   ASP A 264      -3.127  -6.077  18.949  1.00  0.00           C  
ATOM   4304  CB  ASP A 264      -3.709  -6.674  21.355  1.00  0.00           C  
ATOM   4305  HB2 ASP A 264      -4.485  -7.126  21.973  1.00  0.00           H  
ATOM   4306  HB3 ASP A 264      -2.877  -7.379  21.354  1.00  0.00           H  
ATOM   4307  O   ASP A 264      -1.988  -6.550  19.047  1.00  0.00           O  
ATOM   4308  CG  ASP A 264      -3.278  -5.329  21.964  1.00  0.00           C  
ATOM   4309  OD1 ASP A 264      -3.679  -4.268  21.440  1.00  0.00           O  
ATOM   4310  OD2 ASP A 264      -2.525  -5.344  22.962  1.00  0.00           O  
ATOM   4311  N   ARG A 265      -3.499  -5.272  17.945  1.00  0.00           N  
ATOM   4312  H   ARG A 265      -4.478  -5.028  17.903  1.00  0.00           H  
ATOM   4313  CA  ARG A 265      -2.650  -4.899  16.792  1.00  0.00           C  
ATOM   4314  HA  ARG A 265      -1.608  -5.107  17.033  1.00  0.00           H  
ATOM   4315  C   ARG A 265      -2.661  -3.403  16.476  1.00  0.00           C  
ATOM   4316  CB  ARG A 265      -3.049  -5.732  15.555  1.00  0.00           C  
ATOM   4317  HB2 ARG A 265      -2.506  -5.390  14.674  1.00  0.00           H  
ATOM   4318  HB3 ARG A 265      -4.111  -5.588  15.360  1.00  0.00           H  
ATOM   4319  O   ARG A 265      -2.414  -3.006  15.345  1.00  0.00           O  
ATOM   4320  CG  ARG A 265      -2.776  -7.229  15.703  1.00  0.00           C  
ATOM   4321  HG2 ARG A 265      -3.268  -7.594  16.605  1.00  0.00           H  
ATOM   4322  HG3 ARG A 265      -3.206  -7.740  14.842  1.00  0.00           H  
ATOM   4323  CD  ARG A 265      -1.287  -7.576  15.785  1.00  0.00           C  
ATOM   4324  HD2 ARG A 265      -0.794  -7.219  14.882  1.00  0.00           H  
ATOM   4325  HD3 ARG A 265      -0.825  -7.083  16.641  1.00  0.00           H  
ATOM   4326  NE  ARG A 265      -1.124  -9.034  15.885  1.00  0.00           N  
ATOM   4327  HE  ARG A 265      -0.999  -9.525  15.010  1.00  0.00           H  
ATOM   4328  NH1 ARG A 265      -1.436  -9.256  18.167  1.00  0.00           N  
ATOM   4329 HH11 ARG A 265      -1.519  -8.256  18.278  1.00  0.00           H  
ATOM   4330 HH12 ARG A 265      -1.527  -9.886  18.952  1.00  0.00           H  
ATOM   4331  NH2 ARG A 265      -1.187 -11.054  16.915  1.00  0.00           N  
ATOM   4332 HH21 ARG A 265      -0.900 -11.491  16.051  1.00  0.00           H  
ATOM   4333 HH22 ARG A 265      -1.227 -11.577  17.778  1.00  0.00           H  
ATOM   4334  CZ  ARG A 265      -1.243  -9.760  16.979  1.00  0.00           C  
ATOM   4335  N   VAL A 266      -2.956  -2.549  17.458  1.00  0.00           N  
ATOM   4336  H   VAL A 266      -3.186  -2.934  18.363  1.00  0.00           H  
ATOM   4337  CA  VAL A 266      -3.098  -1.095  17.238  1.00  0.00           C  
ATOM   4338  HA  VAL A 266      -3.940  -0.941  16.562  1.00  0.00           H  
ATOM   4339  C   VAL A 266      -1.873  -0.458  16.561  1.00  0.00           C  
ATOM   4340  CB  VAL A 266      -3.438  -0.384  18.562  1.00  0.00           C  
ATOM   4341  HB  VAL A 266      -4.336  -0.850  18.966  1.00  0.00           H  
ATOM   4342  O   VAL A 266      -2.024   0.415  15.708  1.00  0.00           O  
ATOM   4343  CG1 VAL A 266      -2.338  -0.499  19.630  1.00  0.00           C  
ATOM   4344 HG11 VAL A 266      -2.704  -0.078  20.567  1.00  0.00           H  
ATOM   4345 HG12 VAL A 266      -1.447   0.049  19.327  1.00  0.00           H  
ATOM   4346 HG13 VAL A 266      -2.092  -1.546  19.807  1.00  0.00           H  
ATOM   4347  CG2 VAL A 266      -3.747   1.101  18.339  1.00  0.00           C  
ATOM   4348 HG21 VAL A 266      -4.618   1.199  17.692  1.00  0.00           H  
ATOM   4349 HG22 VAL A 266      -2.900   1.614  17.884  1.00  0.00           H  
ATOM   4350 HG23 VAL A 266      -3.955   1.582  19.295  1.00  0.00           H  
ATOM   4351  N   VAL A 267      -0.660  -0.901  16.906  1.00  0.00           N  
ATOM   4352  H   VAL A 267      -0.606  -1.690  17.535  1.00  0.00           H  
ATOM   4353  CA  VAL A 267       0.590  -0.378  16.329  1.00  0.00           C  
ATOM   4354  HA  VAL A 267       0.560   0.711  16.329  1.00  0.00           H  
ATOM   4355  C   VAL A 267       0.740  -0.831  14.884  1.00  0.00           C  
ATOM   4356  CB  VAL A 267       1.806  -0.841  17.149  1.00  0.00           C  
ATOM   4357  HB  VAL A 267       1.788  -1.929  17.214  1.00  0.00           H  
ATOM   4358  O   VAL A 267       1.056  -0.021  14.019  1.00  0.00           O  
ATOM   4359  CG1 VAL A 267       3.141  -0.420  16.519  1.00  0.00           C  
ATOM   4360 HG11 VAL A 267       3.209   0.666  16.457  1.00  0.00           H  
ATOM   4361 HG12 VAL A 267       3.250  -0.849  15.523  1.00  0.00           H  
ATOM   4362 HG13 VAL A 267       3.958  -0.810  17.127  1.00  0.00           H  
ATOM   4363  CG2 VAL A 267       1.757  -0.277  18.575  1.00  0.00           C  
ATOM   4364 HG21 VAL A 267       0.827  -0.563  19.066  1.00  0.00           H  
ATOM   4365 HG22 VAL A 267       1.836   0.810  18.556  1.00  0.00           H  
ATOM   4366 HG23 VAL A 267       2.579  -0.703  19.151  1.00  0.00           H  
ATOM   4367  N   GLU A 268       0.501  -2.113  14.618  1.00  0.00           N  
ATOM   4368  H   GLU A 268       0.267  -2.737  15.377  1.00  0.00           H  
ATOM   4369  CA  GLU A 268       0.552  -2.694  13.282  1.00  0.00           C  
ATOM   4370  HA  GLU A 268       1.533  -2.520  12.841  1.00  0.00           H  
ATOM   4371  C   GLU A 268      -0.487  -2.079  12.349  1.00  0.00           C  
ATOM   4372  CB  GLU A 268       0.300  -4.199  13.370  1.00  0.00           C  
ATOM   4373  HB2 GLU A 268      -0.647  -4.402  13.870  1.00  0.00           H  
ATOM   4374  HB3 GLU A 268       0.211  -4.574  12.351  1.00  0.00           H  
ATOM   4375  O   GLU A 268      -0.166  -1.768  11.209  1.00  0.00           O  
ATOM   4376  CG  GLU A 268       1.428  -4.976  14.049  1.00  0.00           C  
ATOM   4377  HG2 GLU A 268       1.336  -5.978  13.632  1.00  0.00           H  
ATOM   4378  HG3 GLU A 268       2.394  -4.571  13.747  1.00  0.00           H  
ATOM   4379  CD  GLU A 268       1.366  -5.098  15.582  1.00  0.00           C  
ATOM   4380  OE1 GLU A 268       2.134  -5.941  16.112  1.00  0.00           O  
ATOM   4381  OE2 GLU A 268       0.596  -4.369  16.248  1.00  0.00           O  
ATOM   4382  N   LEU A 269      -1.702  -1.853  12.844  1.00  0.00           N  
ATOM   4383  H   LEU A 269      -1.889  -2.170  13.785  1.00  0.00           H  
ATOM   4384  CA  LEU A 269      -2.799  -1.235  12.106  1.00  0.00           C  
ATOM   4385  HA  LEU A 269      -2.926  -1.741  11.149  1.00  0.00           H  
ATOM   4386  C   LEU A 269      -2.513   0.234  11.788  1.00  0.00           C  
ATOM   4387  CB  LEU A 269      -4.072  -1.384  12.951  1.00  0.00           C  
ATOM   4388  HB2 LEU A 269      -3.857  -1.074  13.973  1.00  0.00           H  
ATOM   4389  HB3 LEU A 269      -4.833  -0.706  12.565  1.00  0.00           H  
ATOM   4390  O   LEU A 269      -2.670   0.664  10.648  1.00  0.00           O  
ATOM   4391  CG  LEU A 269      -4.636  -2.817  12.961  1.00  0.00           C  
ATOM   4392  HG  LEU A 269      -3.863  -3.530  13.247  1.00  0.00           H  
ATOM   4393  CD1 LEU A 269      -5.773  -2.901  13.971  1.00  0.00           C  
ATOM   4394 HD11 LEU A 269      -6.182  -3.911  13.983  1.00  0.00           H  
ATOM   4395 HD12 LEU A 269      -5.414  -2.642  14.967  1.00  0.00           H  
ATOM   4396 HD13 LEU A 269      -6.552  -2.204  13.660  1.00  0.00           H  
ATOM   4397  CD2 LEU A 269      -5.184  -3.205  11.592  1.00  0.00           C  
ATOM   4398 HD21 LEU A 269      -5.739  -4.141  11.654  1.00  0.00           H  
ATOM   4399 HD22 LEU A 269      -5.863  -2.431  11.234  1.00  0.00           H  
ATOM   4400 HD23 LEU A 269      -4.376  -3.339  10.874  1.00  0.00           H  
ATOM   4401  N   TYR A 270      -2.012   0.996  12.763  1.00  0.00           N  
ATOM   4402  H   TYR A 270      -1.924   0.609  13.692  1.00  0.00           H  
ATOM   4403  CA  TYR A 270      -1.534   2.355  12.510  1.00  0.00           C  
ATOM   4404  HA  TYR A 270      -2.346   2.947  12.089  1.00  0.00           H  
ATOM   4405  C   TYR A 270      -0.388   2.365  11.485  1.00  0.00           C  
ATOM   4406  CB  TYR A 270      -1.093   2.992  13.833  1.00  0.00           C  
ATOM   4407  HB2 TYR A 270      -1.975   3.198  14.440  1.00  0.00           H  
ATOM   4408  HB3 TYR A 270      -0.465   2.290  14.381  1.00  0.00           H  
ATOM   4409  O   TYR A 270      -0.387   3.167  10.551  1.00  0.00           O  
ATOM   4410  CG  TYR A 270      -0.319   4.273  13.616  1.00  0.00           C  
ATOM   4411  CD1 TYR A 270       1.086   4.260  13.698  1.00  0.00           C  
ATOM   4412  HD1 TYR A 270       1.602   3.356  13.988  1.00  0.00           H  
ATOM   4413  CD2 TYR A 270      -0.997   5.437  13.212  1.00  0.00           C  
ATOM   4414  HD2 TYR A 270      -2.074   5.435  13.132  1.00  0.00           H  
ATOM   4415  CE1 TYR A 270       1.814   5.410  13.353  1.00  0.00           C  
ATOM   4416  HE1 TYR A 270       2.893   5.404  13.402  1.00  0.00           H  
ATOM   4417  CE2 TYR A 270      -0.272   6.586  12.853  1.00  0.00           C  
ATOM   4418  HE2 TYR A 270      -0.776   7.479  12.517  1.00  0.00           H  
ATOM   4419  OH  TYR A 270       1.848   7.632  12.519  1.00  0.00           O  
ATOM   4420  HH  TYR A 270       2.768   7.529  12.775  1.00  0.00           H  
ATOM   4421  CZ  TYR A 270       1.133   6.559  12.911  1.00  0.00           C  
ATOM   4422  N   PHE A 271       0.579   1.456  11.631  1.00  0.00           N  
ATOM   4423  H   PHE A 271       0.531   0.817  12.412  1.00  0.00           H  
ATOM   4424  CA  PHE A 271       1.688   1.321  10.693  1.00  0.00           C  
ATOM   4425  HA  PHE A 271       2.204   2.280  10.627  1.00  0.00           H  
ATOM   4426  C   PHE A 271       1.203   0.967   9.284  1.00  0.00           C  
ATOM   4427  CB  PHE A 271       2.679   0.278  11.214  1.00  0.00           C  
ATOM   4428  HB2 PHE A 271       2.158  -0.661  11.400  1.00  0.00           H  
ATOM   4429  HB3 PHE A 271       3.089   0.620  12.165  1.00  0.00           H  
ATOM   4430  O   PHE A 271       1.704   1.534   8.315  1.00  0.00           O  
ATOM   4431  CG  PHE A 271       3.817   0.021  10.254  1.00  0.00           C  
ATOM   4432  CD1 PHE A 271       3.777  -1.085   9.387  1.00  0.00           C  
ATOM   4433  HD1 PHE A 271       2.911  -1.731   9.385  1.00  0.00           H  
ATOM   4434  CD2 PHE A 271       4.888   0.924  10.178  1.00  0.00           C  
ATOM   4435  HD2 PHE A 271       4.904   1.803  10.806  1.00  0.00           H  
ATOM   4436  CE1 PHE A 271       4.837  -1.331   8.500  1.00  0.00           C  
ATOM   4437  HE1 PHE A 271       4.802  -2.182   7.836  1.00  0.00           H  
ATOM   4438  CE2 PHE A 271       5.917   0.696   9.253  1.00  0.00           C  
ATOM   4439  HE2 PHE A 271       6.710   1.419   9.135  1.00  0.00           H  
ATOM   4440  CZ  PHE A 271       5.918  -0.443   8.438  1.00  0.00           C  
ATOM   4441  HZ  PHE A 271       6.721  -0.609   7.735  1.00  0.00           H  
ATOM   4442  N   TRP A 272       0.207   0.090   9.164  1.00  0.00           N  
ATOM   4443  H   TRP A 272      -0.135  -0.368   9.997  1.00  0.00           H  
ATOM   4444  CA  TRP A 272      -0.413  -0.278   7.896  1.00  0.00           C  
ATOM   4445  HA  TRP A 272       0.350  -0.696   7.239  1.00  0.00           H  
ATOM   4446  C   TRP A 272      -1.006   0.951   7.202  1.00  0.00           C  
ATOM   4447  CB  TRP A 272      -1.464  -1.364   8.145  1.00  0.00           C  
ATOM   4448  HB2 TRP A 272      -1.006  -2.147   8.749  1.00  0.00           H  
ATOM   4449  HB3 TRP A 272      -2.289  -0.948   8.723  1.00  0.00           H  
ATOM   4450  O   TRP A 272      -0.631   1.243   6.067  1.00  0.00           O  
ATOM   4451  CG  TRP A 272      -2.045  -2.040   6.944  1.00  0.00           C  
ATOM   4452  CD1 TRP A 272      -1.897  -1.694   5.643  1.00  0.00           C  
ATOM   4453  HD1 TRP A 272      -1.337  -0.852   5.263  1.00  0.00           H  
ATOM   4454  CD2 TRP A 272      -2.878  -3.236   6.936  1.00  0.00           C  
ATOM   4455  CE2 TRP A 272      -3.188  -3.565   5.583  1.00  0.00           C  
ATOM   4456  CE3 TRP A 272      -3.376  -4.093   7.940  1.00  0.00           C  
ATOM   4457  HE3 TRP A 272      -3.172  -3.870   8.977  1.00  0.00           H  
ATOM   4458  NE1 TRP A 272      -2.581  -2.580   4.842  1.00  0.00           N  
ATOM   4459  HE1 TRP A 272      -2.642  -2.484   3.838  1.00  0.00           H  
ATOM   4460  CH2 TRP A 272      -4.387  -5.550   6.263  1.00  0.00           C  
ATOM   4461  HH2 TRP A 272      -4.959  -6.434   6.022  1.00  0.00           H  
ATOM   4462  CZ2 TRP A 272      -3.899  -4.721   5.242  1.00  0.00           C  
ATOM   4463  HZ2 TRP A 272      -4.044  -5.003   4.210  1.00  0.00           H  
ATOM   4464  CZ3 TRP A 272      -4.135  -5.231   7.607  1.00  0.00           C  
ATOM   4465  HZ3 TRP A 272      -4.529  -5.871   8.383  1.00  0.00           H  
ATOM   4466  N   ILE A 273      -1.828   1.745   7.895  1.00  0.00           N  
ATOM   4467  H   ILE A 273      -2.108   1.458   8.822  1.00  0.00           H  
ATOM   4468  CA  ILE A 273      -2.373   2.993   7.334  1.00  0.00           C  
ATOM   4469  HA  ILE A 273      -2.880   2.760   6.398  1.00  0.00           H  
ATOM   4470  C   ILE A 273      -1.257   3.985   6.985  1.00  0.00           C  
ATOM   4471  CB  ILE A 273      -3.395   3.616   8.307  1.00  0.00           C  
ATOM   4472  HB  ILE A 273      -2.898   3.777   9.264  1.00  0.00           H  
ATOM   4473  O   ILE A 273      -1.303   4.636   5.940  1.00  0.00           O  
ATOM   4474  CG1 ILE A 273      -4.606   2.693   8.556  1.00  0.00           C  
ATOM   4475 HG12 ILE A 273      -5.306   3.207   9.215  1.00  0.00           H  
ATOM   4476 HG13 ILE A 273      -4.263   1.800   9.079  1.00  0.00           H  
ATOM   4477  CG2 ILE A 273      -3.898   4.985   7.816  1.00  0.00           C  
ATOM   4478 HG21 ILE A 273      -4.553   5.415   8.573  1.00  0.00           H  
ATOM   4479 HG22 ILE A 273      -3.069   5.673   7.649  1.00  0.00           H  
ATOM   4480 HG23 ILE A 273      -4.437   4.879   6.875  1.00  0.00           H  
ATOM   4481  CD1 ILE A 273      -5.380   2.233   7.311  1.00  0.00           C  
ATOM   4482 HD11 ILE A 273      -6.258   1.669   7.628  1.00  0.00           H  
ATOM   4483 HD12 ILE A 273      -4.760   1.584   6.693  1.00  0.00           H  
ATOM   4484 HD13 ILE A 273      -5.724   3.083   6.722  1.00  0.00           H  
ATOM   4485  N   LEU A 274      -0.221   4.091   7.820  1.00  0.00           N  
ATOM   4486  H   LEU A 274      -0.244   3.558   8.677  1.00  0.00           H  
ATOM   4487  CA  LEU A 274       0.918   4.967   7.562  1.00  0.00           C  
ATOM   4488  HA  LEU A 274       0.539   5.984   7.460  1.00  0.00           H  
ATOM   4489  C   LEU A 274       1.637   4.622   6.249  1.00  0.00           C  
ATOM   4490  CB  LEU A 274       1.873   4.905   8.769  1.00  0.00           C  
ATOM   4491  HB2 LEU A 274       1.383   5.352   9.633  1.00  0.00           H  
ATOM   4492  HB3 LEU A 274       2.075   3.861   9.007  1.00  0.00           H  
ATOM   4493  O   LEU A 274       1.943   5.527   5.468  1.00  0.00           O  
ATOM   4494  CG  LEU A 274       3.226   5.592   8.530  1.00  0.00           C  
ATOM   4495  HG  LEU A 274       3.728   5.155   7.667  1.00  0.00           H  
ATOM   4496  CD1 LEU A 274       3.048   7.087   8.298  1.00  0.00           C  
ATOM   4497 HD11 LEU A 274       2.685   7.566   9.208  1.00  0.00           H  
ATOM   4498 HD12 LEU A 274       4.011   7.509   8.011  1.00  0.00           H  
ATOM   4499 HD13 LEU A 274       2.333   7.260   7.494  1.00  0.00           H  
ATOM   4500  CD2 LEU A 274       4.135   5.393   9.735  1.00  0.00           C  
ATOM   4501 HD21 LEU A 274       3.647   5.808  10.617  1.00  0.00           H  
ATOM   4502 HD22 LEU A 274       4.316   4.329   9.885  1.00  0.00           H  
ATOM   4503 HD23 LEU A 274       5.085   5.904   9.574  1.00  0.00           H  
ATOM   4504  N   VAL A 275       1.936   3.342   6.014  1.00  0.00           N  
ATOM   4505  H   VAL A 275       1.665   2.649   6.697  1.00  0.00           H  
ATOM   4506  CA  VAL A 275       2.661   2.916   4.807  1.00  0.00           C  
ATOM   4507  HA  VAL A 275       3.370   3.703   4.551  1.00  0.00           H  
ATOM   4508  C   VAL A 275       1.754   2.774   3.586  1.00  0.00           C  
ATOM   4509  CB  VAL A 275       3.493   1.638   5.030  1.00  0.00           C  
ATOM   4510  HB  VAL A 275       4.078   1.474   4.125  1.00  0.00           H  
ATOM   4511  O   VAL A 275       2.246   2.921   2.470  1.00  0.00           O  
ATOM   4512  CG1 VAL A 275       4.504   1.824   6.168  1.00  0.00           C  
ATOM   4513 HG11 VAL A 275       3.990   1.866   7.128  1.00  0.00           H  
ATOM   4514 HG12 VAL A 275       5.192   0.979   6.175  1.00  0.00           H  
ATOM   4515 HG13 VAL A 275       5.069   2.745   6.022  1.00  0.00           H  
ATOM   4516  CG2 VAL A 275       2.662   0.372   5.271  1.00  0.00           C  
ATOM   4517 HG21 VAL A 275       2.009   0.499   6.135  1.00  0.00           H  
ATOM   4518 HG22 VAL A 275       2.045   0.153   4.399  1.00  0.00           H  
ATOM   4519 HG23 VAL A 275       3.320  -0.478   5.451  1.00  0.00           H  
ATOM   4520  N   GLY A 276       0.464   2.503   3.795  1.00  0.00           N  
ATOM   4521  H   GLY A 276       0.162   2.349   4.747  1.00  0.00           H  
ATOM   4522  CA  GLY A 276      -0.510   2.202   2.749  1.00  0.00           C  
ATOM   4523  HA2 GLY A 276      -1.179   1.427   3.123  1.00  0.00           H  
ATOM   4524  HA3 GLY A 276       0.000   1.820   1.865  1.00  0.00           H  
ATOM   4525  C   GLY A 276      -1.391   3.365   2.308  1.00  0.00           C  
ATOM   4526  O   GLY A 276      -1.923   3.306   1.220  1.00  0.00           O  
ATOM   4527  N   VAL A 277      -1.575   4.427   3.089  1.00  0.00           N  
ATOM   4528  H   VAL A 277      -1.210   4.415   4.031  1.00  0.00           H  
ATOM   4529  CA  VAL A 277      -2.465   5.525   2.664  1.00  0.00           C  
ATOM   4530  HA  VAL A 277      -2.955   5.272   1.724  1.00  0.00           H  
ATOM   4531  C   VAL A 277      -1.686   6.782   2.371  1.00  0.00           C  
ATOM   4532  CB  VAL A 277      -3.602   5.777   3.663  1.00  0.00           C  
ATOM   4533  HB  VAL A 277      -3.197   6.009   4.648  1.00  0.00           H  
ATOM   4534  O   VAL A 277      -1.836   7.351   1.294  1.00  0.00           O  
ATOM   4535  CG1 VAL A 277      -4.468   6.952   3.193  1.00  0.00           C  
ATOM   4536 HG11 VAL A 277      -5.445   6.926   3.676  1.00  0.00           H  
ATOM   4537 HG12 VAL A 277      -4.635   6.887   2.118  1.00  0.00           H  
ATOM   4538 HG13 VAL A 277      -3.981   7.900   3.419  1.00  0.00           H  
ATOM   4539  CG2 VAL A 277      -4.502   4.550   3.766  1.00  0.00           C  
ATOM   4540 HG21 VAL A 277      -4.978   4.400   2.798  1.00  0.00           H  
ATOM   4541 HG22 VAL A 277      -5.278   4.712   4.515  1.00  0.00           H  
ATOM   4542 HG23 VAL A 277      -3.928   3.667   4.047  1.00  0.00           H  
ATOM   4543  N   SER A 278      -0.875   7.250   3.325  1.00  0.00           N  
ATOM   4544  H   SER A 278      -0.790   6.719   4.179  1.00  0.00           H  
ATOM   4545  CA  SER A 278      -0.104   8.478   3.151  1.00  0.00           C  
ATOM   4546  HA  SER A 278       0.515   8.383   2.259  1.00  0.00           H  
ATOM   4547  C   SER A 278       0.787   8.802   4.345  1.00  0.00           C  
ATOM   4548  CB  SER A 278      -1.056   9.655   2.961  1.00  0.00           C  
ATOM   4549  HB2 SER A 278      -1.992   9.489   3.495  1.00  0.00           H  
ATOM   4550  HB3 SER A 278      -0.571  10.541   3.371  1.00  0.00           H  
ATOM   4551  O   SER A 278       0.321   9.196   5.418  1.00  0.00           O  
ATOM   4552  OG  SER A 278      -1.298   9.855   1.590  1.00  0.00           O  
ATOM   4553  HG  SER A 278      -1.624   9.024   1.237  1.00  0.00           H  
ATOM   4554  N   TYR A 279       2.098   8.763   4.117  1.00  0.00           N  
ATOM   4555  H   TYR A 279       2.412   8.389   3.233  1.00  0.00           H  
ATOM   4556  CA  TYR A 279       3.103   9.127   5.116  1.00  0.00           C  
ATOM   4557  HA  TYR A 279       2.760   8.771   6.088  1.00  0.00           H  
ATOM   4558  C   TYR A 279       3.317  10.643   5.259  1.00  0.00           C  
ATOM   4559  CB  TYR A 279       4.406   8.393   4.779  1.00  0.00           C  
ATOM   4560  HB2 TYR A 279       4.185   7.332   4.660  1.00  0.00           H  
ATOM   4561  HB3 TYR A 279       5.083   8.484   5.628  1.00  0.00           H  
ATOM   4562  O   TYR A 279       3.971  11.086   6.205  1.00  0.00           O  
ATOM   4563  CG  TYR A 279       5.107   8.908   3.532  1.00  0.00           C  
ATOM   4564  CD1 TYR A 279       4.823   8.368   2.262  1.00  0.00           C  
ATOM   4565  HD1 TYR A 279       4.109   7.565   2.154  1.00  0.00           H  
ATOM   4566  CD2 TYR A 279       6.048   9.946   3.653  1.00  0.00           C  
ATOM   4567  HD2 TYR A 279       6.259  10.355   4.630  1.00  0.00           H  
ATOM   4568  CE1 TYR A 279       5.477   8.880   1.122  1.00  0.00           C  
ATOM   4569  HE1 TYR A 279       5.261   8.486   0.141  1.00  0.00           H  
ATOM   4570  CE2 TYR A 279       6.721  10.443   2.524  1.00  0.00           C  
ATOM   4571  HE2 TYR A 279       7.451  11.233   2.625  1.00  0.00           H  
ATOM   4572  OH  TYR A 279       7.093  10.374   0.163  1.00  0.00           O  
ATOM   4573  HH  TYR A 279       7.821  10.944   0.421  1.00  0.00           H  
ATOM   4574  CZ  TYR A 279       6.434   9.909   1.252  1.00  0.00           C  
ATOM   4575  N   GLN A 280       2.789  11.445   4.330  1.00  0.00           N  
ATOM   4576  H   GLN A 280       2.238  11.025   3.595  1.00  0.00           H  
ATOM   4577  CA  GLN A 280       3.060  12.882   4.276  1.00  0.00           C  
ATOM   4578  HA  GLN A 280       4.137  12.992   4.405  1.00  0.00           H  
ATOM   4579  C   GLN A 280       2.338  13.654   5.404  1.00  0.00           C  
ATOM   4580  CB  GLN A 280       2.695  13.469   2.901  1.00  0.00           C  
ATOM   4581  HB2 GLN A 280       1.609  13.522   2.816  1.00  0.00           H  
ATOM   4582  HB3 GLN A 280       3.067  14.492   2.851  1.00  0.00           H  
ATOM   4583  O   GLN A 280       1.290  13.210   5.895  1.00  0.00           O  
ATOM   4584  CG  GLN A 280       3.249  12.706   1.685  1.00  0.00           C  
ATOM   4585  HG2 GLN A 280       2.951  11.658   1.729  1.00  0.00           H  
ATOM   4586  HG3 GLN A 280       4.338  12.752   1.685  1.00  0.00           H  
ATOM   4587  CD  GLN A 280       2.725  13.290   0.374  1.00  0.00           C  
ATOM   4588  NE2 GLN A 280       2.825  12.575  -0.721  1.00  0.00           N  
ATOM   4589 HE21 GLN A 280       3.212  11.642  -0.717  1.00  0.00           H  
ATOM   4590 HE22 GLN A 280       2.510  13.012  -1.576  1.00  0.00           H  
ATOM   4591  OE1 GLN A 280       2.193  14.390   0.317  1.00  0.00           O  
ATOM   4592  N   PRO A 281       2.832  14.853   5.781  1.00  0.00           N  
ATOM   4593  CA  PRO A 281       2.238  15.679   6.837  1.00  0.00           C  
ATOM   4594  HA  PRO A 281       2.316  15.149   7.787  1.00  0.00           H  
ATOM   4595  C   PRO A 281       0.776  16.063   6.601  1.00  0.00           C  
ATOM   4596  CB  PRO A 281       3.100  16.944   6.887  1.00  0.00           C  
ATOM   4597  HB2 PRO A 281       3.120  17.386   7.883  1.00  0.00           H  
ATOM   4598  HB3 PRO A 281       2.746  17.679   6.165  1.00  0.00           H  
ATOM   4599  O   PRO A 281      -0.019  16.052   7.538  1.00  0.00           O  
ATOM   4600  CG  PRO A 281       4.466  16.441   6.450  1.00  0.00           C  
ATOM   4601  HG2 PRO A 281       4.937  15.939   7.295  1.00  0.00           H  
ATOM   4602  HG3 PRO A 281       5.099  17.243   6.070  1.00  0.00           H  
ATOM   4603  CD  PRO A 281       4.101  15.437   5.359  1.00  0.00           C  
ATOM   4604  HD2 PRO A 281       4.889  14.691   5.264  1.00  0.00           H  
ATOM   4605  HD3 PRO A 281       3.966  15.959   4.412  1.00  0.00           H  
ATOM   4606  N   LYS A 282       0.413  16.377   5.346  1.00  0.00           N  
ATOM   4607  H   LYS A 282       1.118  16.328   4.625  1.00  0.00           H  
ATOM   4608  CA  LYS A 282      -0.923  16.879   4.976  1.00  0.00           C  
ATOM   4609  HA  LYS A 282      -1.139  17.746   5.601  1.00  0.00           H  
ATOM   4610  C   LYS A 282      -2.060  15.898   5.287  1.00  0.00           C  
ATOM   4611  CB  LYS A 282      -0.932  17.363   3.506  1.00  0.00           C  
ATOM   4612  HB2 LYS A 282      -1.864  17.900   3.330  1.00  0.00           H  
ATOM   4613  HB3 LYS A 282      -0.119  18.079   3.382  1.00  0.00           H  
ATOM   4614  O   LYS A 282      -3.203  16.315   5.393  1.00  0.00           O  
ATOM   4615  CG  LYS A 282      -0.801  16.269   2.420  1.00  0.00           C  
ATOM   4616  HG2 LYS A 282       0.050  15.629   2.653  1.00  0.00           H  
ATOM   4617  HG3 LYS A 282      -1.707  15.664   2.419  1.00  0.00           H  
ATOM   4618  CD  LYS A 282      -0.593  16.872   1.009  1.00  0.00           C  
ATOM   4619  HD2 LYS A 282       0.344  17.428   1.011  1.00  0.00           H  
ATOM   4620  HD3 LYS A 282      -1.406  17.565   0.789  1.00  0.00           H  
ATOM   4621  CE  LYS A 282      -0.533  15.804  -0.106  1.00  0.00           C  
ATOM   4622  HE2 LYS A 282       0.060  14.967   0.261  1.00  0.00           H  
ATOM   4623  HE3 LYS A 282      -1.543  15.432  -0.280  1.00  0.00           H  
ATOM   4624  NZ  LYS A 282       0.068  16.286  -1.394  1.00  0.00           N  
ATOM   4625  HZ1 LYS A 282       1.050  16.505  -1.313  1.00  0.00           H  
ATOM   4626  HZ2 LYS A 282      -0.386  17.098  -1.787  1.00  0.00           H  
ATOM   4627  HZ3 LYS A 282       0.078  15.576  -2.112  1.00  0.00           H  
ATOM   4628  N   PHE A 283      -1.736  14.623   5.496  1.00  0.00           N  
ATOM   4629  H   PHE A 283      -0.763  14.363   5.417  1.00  0.00           H  
ATOM   4630  CA  PHE A 283      -2.699  13.560   5.769  1.00  0.00           C  
ATOM   4631  HA  PHE A 283      -3.696  13.907   5.497  1.00  0.00           H  
ATOM   4632  C   PHE A 283      -2.779  13.157   7.248  1.00  0.00           C  
ATOM   4633  CB  PHE A 283      -2.369  12.372   4.862  1.00  0.00           C  
ATOM   4634  HB2 PHE A 283      -3.103  11.582   5.025  1.00  0.00           H  
ATOM   4635  HB3 PHE A 283      -1.394  11.974   5.141  1.00  0.00           H  
ATOM   4636  O   PHE A 283      -3.375  12.133   7.549  1.00  0.00           O  
ATOM   4637  CG  PHE A 283      -2.380  12.715   3.386  1.00  0.00           C  
ATOM   4638  CD1 PHE A 283      -3.599  12.923   2.720  1.00  0.00           C  
ATOM   4639  HD1 PHE A 283      -4.533  12.874   3.260  1.00  0.00           H  
ATOM   4640  CD2 PHE A 283      -1.175  12.783   2.665  1.00  0.00           C  
ATOM   4641  HD2 PHE A 283      -0.242  12.615   3.182  1.00  0.00           H  
ATOM   4642  CE1 PHE A 283      -3.610  13.134   1.332  1.00  0.00           C  
ATOM   4643  HE1 PHE A 283      -4.552  13.240   0.815  1.00  0.00           H  
ATOM   4644  CE2 PHE A 283      -1.187  12.943   1.270  1.00  0.00           C  
ATOM   4645  HE2 PHE A 283      -0.268  12.879   0.707  1.00  0.00           H  
ATOM   4646  CZ  PHE A 283      -2.410  13.111   0.601  1.00  0.00           C  
ATOM   4647  HZ  PHE A 283      -2.438  13.183  -0.476  1.00  0.00           H  
ATOM   4648  N   SER A 284      -2.185  13.916   8.178  1.00  0.00           N  
ATOM   4649  H   SER A 284      -1.712  14.757   7.879  1.00  0.00           H  
ATOM   4650  CA  SER A 284      -2.121  13.556   9.609  1.00  0.00           C  
ATOM   4651  HA  SER A 284      -1.554  12.630   9.710  1.00  0.00           H  
ATOM   4652  C   SER A 284      -3.495  13.270  10.233  1.00  0.00           C  
ATOM   4653  CB  SER A 284      -1.367  14.652  10.371  1.00  0.00           C  
ATOM   4654  HB2 SER A 284      -0.354  14.733   9.978  1.00  0.00           H  
ATOM   4655  HB3 SER A 284      -1.874  15.605  10.214  1.00  0.00           H  
ATOM   4656  O   SER A 284      -3.719  12.164  10.727  1.00  0.00           O  
ATOM   4657  OG  SER A 284      -1.301  14.399  11.755  1.00  0.00           O  
ATOM   4658  HG  SER A 284      -0.728  13.647  11.923  1.00  0.00           H  
ATOM   4659  N   THR A 285      -4.451  14.200  10.125  1.00  0.00           N  
ATOM   4660  H   THR A 285      -4.213  15.120   9.782  1.00  0.00           H  
ATOM   4661  CA  THR A 285      -5.816  14.015  10.655  1.00  0.00           C  
ATOM   4662  HA  THR A 285      -5.761  13.857  11.733  1.00  0.00           H  
ATOM   4663  C   THR A 285      -6.502  12.796  10.038  1.00  0.00           C  
ATOM   4664  CB  THR A 285      -6.674  15.262  10.393  1.00  0.00           C  
ATOM   4665  HB  THR A 285      -6.820  15.385   9.320  1.00  0.00           H  
ATOM   4666  O   THR A 285      -7.007  11.929  10.753  1.00  0.00           O  
ATOM   4667  CG2 THR A 285      -8.037  15.196  11.071  1.00  0.00           C  
ATOM   4668 HG21 THR A 285      -7.928  15.108  12.152  1.00  0.00           H  
ATOM   4669 HG22 THR A 285      -8.606  16.098  10.846  1.00  0.00           H  
ATOM   4670 HG23 THR A 285      -8.610  14.344  10.705  1.00  0.00           H  
ATOM   4671  OG1 THR A 285      -6.025  16.407  10.891  1.00  0.00           O  
ATOM   4672  HG1 THR A 285      -6.723  16.938  11.281  1.00  0.00           H  
ATOM   4673  N   GLY A 286      -6.449  12.683   8.706  1.00  0.00           N  
ATOM   4674  H   GLY A 286      -5.994  13.414   8.178  1.00  0.00           H  
ATOM   4675  CA  GLY A 286      -7.010  11.543   7.983  1.00  0.00           C  
ATOM   4676  HA2 GLY A 286      -8.083  11.492   8.164  1.00  0.00           H  
ATOM   4677  HA3 GLY A 286      -6.836  11.671   6.915  1.00  0.00           H  
ATOM   4678  C   GLY A 286      -6.387  10.218   8.414  1.00  0.00           C  
ATOM   4679  O   GLY A 286      -7.110   9.262   8.658  1.00  0.00           O  
ATOM   4680  N   ARG A 287      -5.062  10.166   8.588  1.00  0.00           N  
ATOM   4681  H   ARG A 287      -4.532  11.004   8.394  1.00  0.00           H  
ATOM   4682  CA  ARG A 287      -4.319   8.972   9.011  1.00  0.00           C  
ATOM   4683  HA  ARG A 287      -4.550   8.158   8.324  1.00  0.00           H  
ATOM   4684  C   ARG A 287      -4.746   8.490  10.397  1.00  0.00           C  
ATOM   4685  CB  ARG A 287      -2.814   9.272   8.920  1.00  0.00           C  
ATOM   4686  HB2 ARG A 287      -2.577   9.499   7.880  1.00  0.00           H  
ATOM   4687  HB3 ARG A 287      -2.585  10.150   9.523  1.00  0.00           H  
ATOM   4688  O   ARG A 287      -4.902   7.284  10.572  1.00  0.00           O  
ATOM   4689  CG  ARG A 287      -1.922   8.110   9.384  1.00  0.00           C  
ATOM   4690  HG2 ARG A 287      -2.002   8.005  10.466  1.00  0.00           H  
ATOM   4691  HG3 ARG A 287      -2.263   7.181   8.927  1.00  0.00           H  
ATOM   4692  CD  ARG A 287      -0.449   8.316   9.013  1.00  0.00           C  
ATOM   4693  HD2 ARG A 287       0.119   7.474   9.407  1.00  0.00           H  
ATOM   4694  HD3 ARG A 287      -0.349   8.308   7.928  1.00  0.00           H  
ATOM   4695  NE  ARG A 287       0.098   9.561   9.582  1.00  0.00           N  
ATOM   4696  HE  ARG A 287       0.338   9.565  10.563  1.00  0.00           H  
ATOM   4697  NH1 ARG A 287       0.156  10.897   7.691  1.00  0.00           N  
ATOM   4698 HH11 ARG A 287      -0.101  10.117   7.103  1.00  0.00           H  
ATOM   4699 HH12 ARG A 287       0.436  11.764   7.255  1.00  0.00           H  
ATOM   4700  NH2 ARG A 287       0.806  11.710   9.630  1.00  0.00           N  
ATOM   4701 HH21 ARG A 287       0.967  12.614   9.209  1.00  0.00           H  
ATOM   4702 HH22 ARG A 287       0.836  11.624  10.636  1.00  0.00           H  
ATOM   4703  CZ  ARG A 287       0.337  10.703   8.967  1.00  0.00           C  
ATOM   4704  N   ILE A 288      -4.986   9.386  11.357  1.00  0.00           N  
ATOM   4705  H   ILE A 288      -4.828  10.362  11.150  1.00  0.00           H  
ATOM   4706  CA  ILE A 288      -5.532   9.011  12.674  1.00  0.00           C  
ATOM   4707  HA  ILE A 288      -4.932   8.200  13.086  1.00  0.00           H  
ATOM   4708  C   ILE A 288      -6.952   8.459  12.539  1.00  0.00           C  
ATOM   4709  CB  ILE A 288      -5.481  10.204  13.657  1.00  0.00           C  
ATOM   4710  HB  ILE A 288      -5.930  11.069  13.167  1.00  0.00           H  
ATOM   4711  O   ILE A 288      -7.243   7.393  13.080  1.00  0.00           O  
ATOM   4712  CG1 ILE A 288      -4.032  10.588  14.025  1.00  0.00           C  
ATOM   4713 HG12 ILE A 288      -3.488  10.869  13.123  1.00  0.00           H  
ATOM   4714 HG13 ILE A 288      -4.064  11.469  14.666  1.00  0.00           H  
ATOM   4715  CG2 ILE A 288      -6.299   9.935  14.937  1.00  0.00           C  
ATOM   4716 HG21 ILE A 288      -6.101  10.715  15.673  1.00  0.00           H  
ATOM   4717 HG22 ILE A 288      -6.038   8.968  15.366  1.00  0.00           H  
ATOM   4718 HG23 ILE A 288      -7.365   9.951  14.711  1.00  0.00           H  
ATOM   4719  CD1 ILE A 288      -3.231   9.500  14.755  1.00  0.00           C  
ATOM   4720 HD11 ILE A 288      -3.780   9.125  15.619  1.00  0.00           H  
ATOM   4721 HD12 ILE A 288      -2.995   8.676  14.081  1.00  0.00           H  
ATOM   4722 HD13 ILE A 288      -2.302   9.935  15.124  1.00  0.00           H  
ATOM   4723  N   PHE A 289      -7.823   9.137  11.787  1.00  0.00           N  
ATOM   4724  H   PHE A 289      -7.533  10.006  11.363  1.00  0.00           H  
ATOM   4725  CA  PHE A 289      -9.189   8.667  11.552  1.00  0.00           C  
ATOM   4726  HA  PHE A 289      -9.696   8.570  12.513  1.00  0.00           H  
ATOM   4727  C   PHE A 289      -9.212   7.278  10.898  1.00  0.00           C  
ATOM   4728  CB  PHE A 289      -9.947   9.701  10.716  1.00  0.00           C  
ATOM   4729  HB2 PHE A 289     -10.051  10.618  11.295  1.00  0.00           H  
ATOM   4730  HB3 PHE A 289      -9.367   9.942   9.825  1.00  0.00           H  
ATOM   4731  O   PHE A 289      -9.795   6.353  11.453  1.00  0.00           O  
ATOM   4732  CG  PHE A 289     -11.324   9.231  10.295  1.00  0.00           C  
ATOM   4733  CD1 PHE A 289     -11.613   9.009   8.934  1.00  0.00           C  
ATOM   4734  HD1 PHE A 289     -10.857   9.164   8.179  1.00  0.00           H  
ATOM   4735  CD2 PHE A 289     -12.319   9.010  11.266  1.00  0.00           C  
ATOM   4736  HD2 PHE A 289     -12.107   9.181  12.311  1.00  0.00           H  
ATOM   4737  CE1 PHE A 289     -12.896   8.584   8.549  1.00  0.00           C  
ATOM   4738  HE1 PHE A 289     -13.117   8.423   7.505  1.00  0.00           H  
ATOM   4739  CE2 PHE A 289     -13.597   8.571  10.880  1.00  0.00           C  
ATOM   4740  HE2 PHE A 289     -14.358   8.398  11.626  1.00  0.00           H  
ATOM   4741  CZ  PHE A 289     -13.886   8.359   9.521  1.00  0.00           C  
ATOM   4742  HZ  PHE A 289     -14.866   8.016   9.225  1.00  0.00           H  
ATOM   4743  N   LEU A 290      -8.494   7.098   9.791  1.00  0.00           N  
ATOM   4744  H   LEU A 290      -8.043   7.910   9.394  1.00  0.00           H  
ATOM   4745  CA  LEU A 290      -8.304   5.819   9.102  1.00  0.00           C  
ATOM   4746  HA  LEU A 290      -9.248   5.473   8.680  1.00  0.00           H  
ATOM   4747  C   LEU A 290      -7.772   4.723  10.028  1.00  0.00           C  
ATOM   4748  CB  LEU A 290      -7.278   6.045   7.989  1.00  0.00           C  
ATOM   4749  HB2 LEU A 290      -6.814   5.092   7.735  1.00  0.00           H  
ATOM   4750  HB3 LEU A 290      -6.491   6.691   8.378  1.00  0.00           H  
ATOM   4751  O   LEU A 290      -8.263   3.599   9.999  1.00  0.00           O  
ATOM   4752  CG  LEU A 290      -7.860   6.656   6.711  1.00  0.00           C  
ATOM   4753  HG  LEU A 290      -8.651   7.371   6.938  1.00  0.00           H  
ATOM   4754  CD1 LEU A 290      -6.727   7.366   5.974  1.00  0.00           C  
ATOM   4755 HD11 LEU A 290      -7.056   7.680   4.984  1.00  0.00           H  
ATOM   4756 HD12 LEU A 290      -6.406   8.251   6.523  1.00  0.00           H  
ATOM   4757 HD13 LEU A 290      -5.881   6.686   5.872  1.00  0.00           H  
ATOM   4758  CD2 LEU A 290      -8.395   5.534   5.830  1.00  0.00           C  
ATOM   4759 HD21 LEU A 290      -7.598   4.838   5.571  1.00  0.00           H  
ATOM   4760 HD22 LEU A 290      -9.192   4.995   6.341  1.00  0.00           H  
ATOM   4761 HD23 LEU A 290      -8.802   5.948   4.907  1.00  0.00           H  
ATOM   4762  N   SER A 291      -6.800   5.057  10.882  1.00  0.00           N  
ATOM   4763  H   SER A 291      -6.432   5.996  10.845  1.00  0.00           H  
ATOM   4764  CA  SER A 291      -6.247   4.114  11.860  1.00  0.00           C  
ATOM   4765  HA  SER A 291      -5.907   3.219  11.339  1.00  0.00           H  
ATOM   4766  C   SER A 291      -7.296   3.681  12.885  1.00  0.00           C  
ATOM   4767  CB  SER A 291      -5.037   4.704  12.580  1.00  0.00           C  
ATOM   4768  HB2 SER A 291      -5.331   5.596  13.134  1.00  0.00           H  
ATOM   4769  HB3 SER A 291      -4.644   3.963  13.276  1.00  0.00           H  
ATOM   4770  O   SER A 291      -7.314   2.519  13.283  1.00  0.00           O  
ATOM   4771  OG  SER A 291      -4.024   5.031  11.655  1.00  0.00           O  
ATOM   4772  HG  SER A 291      -4.324   5.795  11.157  1.00  0.00           H  
ATOM   4773  N   LYS A 292      -8.203   4.579  13.294  1.00  0.00           N  
ATOM   4774  H   LYS A 292      -8.141   5.521  12.932  1.00  0.00           H  
ATOM   4775  CA  LYS A 292      -9.362   4.211  14.120  1.00  0.00           C  
ATOM   4776  HA  LYS A 292      -9.019   3.615  14.965  1.00  0.00           H  
ATOM   4777  C   LYS A 292     -10.329   3.316  13.334  1.00  0.00           C  
ATOM   4778  CB  LYS A 292     -10.091   5.454  14.668  1.00  0.00           C  
ATOM   4779  HB2 LYS A 292     -10.994   5.109  15.172  1.00  0.00           H  
ATOM   4780  HB3 LYS A 292     -10.407   6.083  13.836  1.00  0.00           H  
ATOM   4781  O   LYS A 292     -10.768   2.313  13.886  1.00  0.00           O  
ATOM   4782  CG  LYS A 292      -9.300   6.313  15.676  1.00  0.00           C  
ATOM   4783  HG2 LYS A 292      -9.099   5.725  16.572  1.00  0.00           H  
ATOM   4784  HG3 LYS A 292      -8.349   6.623  15.243  1.00  0.00           H  
ATOM   4785  CD  LYS A 292     -10.122   7.566  16.048  1.00  0.00           C  
ATOM   4786  HD2 LYS A 292     -10.275   8.153  15.143  1.00  0.00           H  
ATOM   4787  HD3 LYS A 292     -11.097   7.248  16.416  1.00  0.00           H  
ATOM   4788  CE  LYS A 292      -9.469   8.463  17.116  1.00  0.00           C  
ATOM   4789  HE2 LYS A 292      -9.386   7.896  18.043  1.00  0.00           H  
ATOM   4790  HE3 LYS A 292      -8.459   8.708  16.786  1.00  0.00           H  
ATOM   4791  NZ  LYS A 292     -10.241   9.729  17.349  1.00  0.00           N  
ATOM   4792  HZ1 LYS A 292      -9.823  10.334  18.042  1.00  0.00           H  
ATOM   4793  HZ2 LYS A 292     -11.197   9.610  17.653  1.00  0.00           H  
ATOM   4794  HZ3 LYS A 292     -10.314  10.289  16.512  1.00  0.00           H  
ATOM   4795  N   ILE A 293     -10.627   3.630  12.068  1.00  0.00           N  
ATOM   4796  H   ILE A 293     -10.234   4.476  11.680  1.00  0.00           H  
ATOM   4797  CA  ILE A 293     -11.546   2.833  11.235  1.00  0.00           C  
ATOM   4798  HA  ILE A 293     -12.484   2.723  11.780  1.00  0.00           H  
ATOM   4799  C   ILE A 293     -11.030   1.406  11.042  1.00  0.00           C  
ATOM   4800  CB  ILE A 293     -11.869   3.524   9.888  1.00  0.00           C  
ATOM   4801  HB  ILE A 293     -10.939   3.689   9.345  1.00  0.00           H  
ATOM   4802  O   ILE A 293     -11.749   0.474  11.381  1.00  0.00           O  
ATOM   4803  CG1 ILE A 293     -12.573   4.892  10.058  1.00  0.00           C  
ATOM   4804 HG12 ILE A 293     -12.928   5.229   9.084  1.00  0.00           H  
ATOM   4805 HG13 ILE A 293     -11.851   5.635  10.396  1.00  0.00           H  
ATOM   4806  CG2 ILE A 293     -12.763   2.629   9.010  1.00  0.00           C  
ATOM   4807 HG21 ILE A 293     -12.250   1.704   8.747  1.00  0.00           H  
ATOM   4808 HG22 ILE A 293     -13.687   2.365   9.523  1.00  0.00           H  
ATOM   4809 HG23 ILE A 293     -13.008   3.131   8.074  1.00  0.00           H  
ATOM   4810  CD1 ILE A 293     -13.756   4.901  11.037  1.00  0.00           C  
ATOM   4811 HD11 ILE A 293     -14.436   4.078  10.818  1.00  0.00           H  
ATOM   4812 HD12 ILE A 293     -14.302   5.840  10.942  1.00  0.00           H  
ATOM   4813 HD13 ILE A 293     -13.397   4.811  12.062  1.00  0.00           H  
ATOM   4814  N   ILE A 294      -9.775   1.208  10.632  1.00  0.00           N  
ATOM   4815  H   ILE A 294      -9.223   2.004  10.345  1.00  0.00           H  
ATOM   4816  CA  ILE A 294      -9.226  -0.146  10.434  1.00  0.00           C  
ATOM   4817  HA  ILE A 294      -9.912  -0.678   9.776  1.00  0.00           H  
ATOM   4818  C   ILE A 294      -9.158  -0.950  11.748  1.00  0.00           C  
ATOM   4819  CB  ILE A 294      -7.863  -0.065   9.713  1.00  0.00           C  
ATOM   4820  HB  ILE A 294      -7.959   0.654   8.900  1.00  0.00           H  
ATOM   4821  O   ILE A 294      -9.343  -2.168  11.755  1.00  0.00           O  
ATOM   4822  CG1 ILE A 294      -7.519  -1.423   9.068  1.00  0.00           C  
ATOM   4823 HG12 ILE A 294      -8.317  -1.679   8.370  1.00  0.00           H  
ATOM   4824 HG13 ILE A 294      -7.495  -2.207   9.825  1.00  0.00           H  
ATOM   4825  CG2 ILE A 294      -6.772   0.463  10.656  1.00  0.00           C  
ATOM   4826 HG21 ILE A 294      -7.077   1.440  11.029  1.00  0.00           H  
ATOM   4827 HG22 ILE A 294      -6.629  -0.222  11.492  1.00  0.00           H  
ATOM   4828 HG23 ILE A 294      -5.828   0.576  10.123  1.00  0.00           H  
ATOM   4829  CD1 ILE A 294      -6.198  -1.446   8.285  1.00  0.00           C  
ATOM   4830 HD11 ILE A 294      -5.349  -1.272   8.945  1.00  0.00           H  
ATOM   4831 HD12 ILE A 294      -6.219  -0.692   7.498  1.00  0.00           H  
ATOM   4832 HD13 ILE A 294      -6.077  -2.426   7.822  1.00  0.00           H  
ATOM   4833  N   CYS A 295      -8.960  -0.278  12.891  1.00  0.00           N  
ATOM   4834  H   CYS A 295      -8.795   0.717  12.835  1.00  0.00           H  
ATOM   4835  CA  CYS A 295      -9.072  -0.905  14.211  1.00  0.00           C  
ATOM   4836  HA  CYS A 295      -8.454  -1.801  14.254  1.00  0.00           H  
ATOM   4837  C   CYS A 295     -10.498  -1.389  14.496  1.00  0.00           C  
ATOM   4838  CB  CYS A 295      -8.613   0.078  15.299  1.00  0.00           C  
ATOM   4839  HB2 CYS A 295      -9.097   1.044  15.158  1.00  0.00           H  
ATOM   4840  HB3 CYS A 295      -8.914  -0.319  16.268  1.00  0.00           H  
ATOM   4841  O   CYS A 295     -10.678  -2.472  15.050  1.00  0.00           O  
ATOM   4842  SG  CYS A 295      -6.811   0.297  15.323  1.00  0.00           S  
ATOM   4843  HG  CYS A 295      -6.745   0.963  14.167  1.00  0.00           H  
ATOM   4844  N   LEU A 296     -11.509  -0.602  14.123  1.00  0.00           N  
ATOM   4845  H   LEU A 296     -11.298   0.251  13.626  1.00  0.00           H  
ATOM   4846  CA  LEU A 296     -12.912  -0.983  14.271  1.00  0.00           C  
ATOM   4847  HA  LEU A 296     -13.062  -1.390  15.272  1.00  0.00           H  
ATOM   4848  C   LEU A 296     -13.301  -2.099  13.301  1.00  0.00           C  
ATOM   4849  CB  LEU A 296     -13.811   0.250  14.089  1.00  0.00           C  
ATOM   4850  HB2 LEU A 296     -13.595   0.706  13.123  1.00  0.00           H  
ATOM   4851  HB3 LEU A 296     -14.851  -0.075  14.070  1.00  0.00           H  
ATOM   4852  O   LEU A 296     -13.996  -3.020  13.718  1.00  0.00           O  
ATOM   4853  CG  LEU A 296     -13.645   1.306  15.192  1.00  0.00           C  
ATOM   4854  HG  LEU A 296     -12.593   1.559  15.329  1.00  0.00           H  
ATOM   4855  CD1 LEU A 296     -14.397   2.573  14.797  1.00  0.00           C  
ATOM   4856 HD11 LEU A 296     -15.441   2.331  14.598  1.00  0.00           H  
ATOM   4857 HD12 LEU A 296     -13.950   2.993  13.896  1.00  0.00           H  
ATOM   4858 HD13 LEU A 296     -14.339   3.310  15.599  1.00  0.00           H  
ATOM   4859  CD2 LEU A 296     -14.176   0.825  16.543  1.00  0.00           C  
ATOM   4860 HD21 LEU A 296     -15.229   0.558  16.458  1.00  0.00           H  
ATOM   4861 HD22 LEU A 296     -14.050   1.627  17.270  1.00  0.00           H  
ATOM   4862 HD23 LEU A 296     -13.603  -0.037  16.884  1.00  0.00           H  
ATOM   4863  N   GLU A 297     -12.824  -2.062  12.056  1.00  0.00           N  
ATOM   4864  H   GLU A 297     -12.306  -1.249  11.755  1.00  0.00           H  
ATOM   4865  CA  GLU A 297     -13.025  -3.142  11.085  1.00  0.00           C  
ATOM   4866  HA  GLU A 297     -14.093  -3.302  10.932  1.00  0.00           H  
ATOM   4867  C   GLU A 297     -12.443  -4.456  11.593  1.00  0.00           C  
ATOM   4868  CB  GLU A 297     -12.392  -2.806   9.733  1.00  0.00           C  
ATOM   4869  HB2 GLU A 297     -12.427  -3.701   9.112  1.00  0.00           H  
ATOM   4870  HB3 GLU A 297     -11.352  -2.515   9.875  1.00  0.00           H  
ATOM   4871  O   GLU A 297     -13.175  -5.435  11.662  1.00  0.00           O  
ATOM   4872  CG  GLU A 297     -13.156  -1.688   9.022  1.00  0.00           C  
ATOM   4873  HG2 GLU A 297     -13.123  -0.792   9.641  1.00  0.00           H  
ATOM   4874  HG3 GLU A 297     -14.199  -1.986   8.914  1.00  0.00           H  
ATOM   4875  CD  GLU A 297     -12.577  -1.353   7.649  1.00  0.00           C  
ATOM   4876  OE1 GLU A 297     -12.940  -0.265   7.157  1.00  0.00           O  
ATOM   4877  OE2 GLU A 297     -11.771  -2.148   7.127  1.00  0.00           O  
ATOM   4878  N   THR A 298     -11.186  -4.453  12.051  1.00  0.00           N  
ATOM   4879  H   THR A 298     -10.650  -3.606  11.926  1.00  0.00           H  
ATOM   4880  CA  THR A 298     -10.519  -5.636  12.630  1.00  0.00           C  
ATOM   4881  HA  THR A 298     -10.439  -6.420  11.877  1.00  0.00           H  
ATOM   4882  C   THR A 298     -11.292  -6.191  13.823  1.00  0.00           C  
ATOM   4883  CB  THR A 298      -9.114  -5.273  13.135  1.00  0.00           C  
ATOM   4884  HB  THR A 298      -9.200  -4.498  13.896  1.00  0.00           H  
ATOM   4885  O   THR A 298     -11.451  -7.396  13.987  1.00  0.00           O  
ATOM   4886  CG2 THR A 298      -8.376  -6.467  13.750  1.00  0.00           C  
ATOM   4887 HG21 THR A 298      -7.365  -6.170  14.028  1.00  0.00           H  
ATOM   4888 HG22 THR A 298      -8.341  -7.287  13.032  1.00  0.00           H  
ATOM   4889 HG23 THR A 298      -8.879  -6.812  14.653  1.00  0.00           H  
ATOM   4890  OG1 THR A 298      -8.311  -4.770  12.096  1.00  0.00           O  
ATOM   4891  HG1 THR A 298      -8.718  -3.970  11.753  1.00  0.00           H  
ATOM   4892  N   LEU A 299     -11.773  -5.305  14.693  1.00  0.00           N  
ATOM   4893  H   LEU A 299     -11.604  -4.324  14.521  1.00  0.00           H  
ATOM   4894  CA  LEU A 299     -12.507  -5.694  15.889  1.00  0.00           C  
ATOM   4895  HA  LEU A 299     -11.934  -6.456  16.417  1.00  0.00           H  
ATOM   4896  C   LEU A 299     -13.869  -6.318  15.541  1.00  0.00           C  
ATOM   4897  CB  LEU A 299     -12.579  -4.433  16.761  1.00  0.00           C  
ATOM   4898  HB2 LEU A 299     -12.982  -3.605  16.178  1.00  0.00           H  
ATOM   4899  HB3 LEU A 299     -11.555  -4.173  17.029  1.00  0.00           H  
ATOM   4900  O   LEU A 299     -14.314  -7.256  16.212  1.00  0.00           O  
ATOM   4901  CG  LEU A 299     -13.394  -4.578  18.046  1.00  0.00           C  
ATOM   4902  HG  LEU A 299     -13.165  -5.528  18.529  1.00  0.00           H  
ATOM   4903  CD1 LEU A 299     -13.014  -3.446  19.006  1.00  0.00           C  
ATOM   4904 HD11 LEU A 299     -13.644  -3.477  19.895  1.00  0.00           H  
ATOM   4905 HD12 LEU A 299     -13.138  -2.484  18.509  1.00  0.00           H  
ATOM   4906 HD13 LEU A 299     -11.971  -3.556  19.301  1.00  0.00           H  
ATOM   4907  CD2 LEU A 299     -14.893  -4.488  17.773  1.00  0.00           C  
ATOM   4908 HD21 LEU A 299     -15.100  -4.316  16.716  1.00  0.00           H  
ATOM   4909 HD22 LEU A 299     -15.314  -3.638  18.310  1.00  0.00           H  
ATOM   4910 HD23 LEU A 299     -15.358  -5.427  18.075  1.00  0.00           H  
ATOM   4911  N   VAL A 300     -14.545  -5.792  14.515  1.00  0.00           N  
ATOM   4912  H   VAL A 300     -14.116  -5.039  13.995  1.00  0.00           H  
ATOM   4913  CA  VAL A 300     -15.805  -6.349  14.016  1.00  0.00           C  
ATOM   4914  HA  VAL A 300     -16.448  -6.574  14.866  1.00  0.00           H  
ATOM   4915  C   VAL A 300     -15.538  -7.677  13.311  1.00  0.00           C  
ATOM   4916  CB  VAL A 300     -16.551  -5.340  13.122  1.00  0.00           C  
ATOM   4917  HB  VAL A 300     -15.885  -4.972  12.341  1.00  0.00           H  
ATOM   4918  O   VAL A 300     -16.210  -8.646  13.639  1.00  0.00           O  
ATOM   4919  CG1 VAL A 300     -17.789  -5.963  12.470  1.00  0.00           C  
ATOM   4920 HG11 VAL A 300     -17.488  -6.749  11.778  1.00  0.00           H  
ATOM   4921 HG12 VAL A 300     -18.329  -5.200  11.909  1.00  0.00           H  
ATOM   4922 HG13 VAL A 300     -18.438  -6.391  13.234  1.00  0.00           H  
ATOM   4923  CG2 VAL A 300     -17.065  -4.153  13.954  1.00  0.00           C  
ATOM   4924 HG21 VAL A 300     -16.245  -3.688  14.502  1.00  0.00           H  
ATOM   4925 HG22 VAL A 300     -17.506  -3.408  13.292  1.00  0.00           H  
ATOM   4926 HG23 VAL A 300     -17.814  -4.496  14.669  1.00  0.00           H  
ATOM   4927  N   ASP A 301     -14.525  -7.752  12.453  1.00  0.00           N  
ATOM   4928  H   ASP A 301     -14.005  -6.913  12.242  1.00  0.00           H  
ATOM   4929  CA  ASP A 301     -14.055  -8.970  11.781  1.00  0.00           C  
ATOM   4930  HA  ASP A 301     -14.808  -9.323  11.076  1.00  0.00           H  
ATOM   4931  C   ASP A 301     -13.781 -10.103  12.786  1.00  0.00           C  
ATOM   4932  CB  ASP A 301     -12.798  -8.596  10.986  1.00  0.00           C  
ATOM   4933  HB2 ASP A 301     -13.048  -7.803  10.281  1.00  0.00           H  
ATOM   4934  HB3 ASP A 301     -12.036  -8.207  11.661  1.00  0.00           H  
ATOM   4935  O   ASP A 301     -14.453 -11.132  12.770  1.00  0.00           O  
ATOM   4936  CG  ASP A 301     -12.225  -9.774  10.211  1.00  0.00           C  
ATOM   4937  OD1 ASP A 301     -12.899 -10.170   9.244  1.00  0.00           O  
ATOM   4938  OD2 ASP A 301     -11.112 -10.214  10.596  1.00  0.00           O
[truncated: 324,981 more chars]
