# Supplementary material for: Rationally engineering santalene synthase to readjust the component ratio of sandalwood oil
Source: Nat Commun. 2022 May 6;13:2508. doi: 10.1038/s41467-022-30294-8 (PMC9076924; doi:10.1038/s41467-022-30294-8)
Supplement: Supplementary file 6 — Supplementary Data 4 [file 41467_2022_30294_MOESM6_ESM.zip › pdb-files/sansyn/alphafold2-models/ranked_1.pdb]

ATOM      1  N   MET A   1     -43.612 -16.984  39.764  1.00  0.00           N  
ATOM      2  H   MET A   1     -43.289 -16.371  40.499  1.00  0.00           H  
ATOM      3  H2  MET A   1     -44.615 -16.888  39.684  1.00  0.00           H  
ATOM      4  H3  MET A   1     -43.389 -17.940  39.999  1.00  0.00           H  
ATOM      5  CA  MET A   1     -42.995 -16.615  38.476  1.00  0.00           C  
ATOM      6  HA  MET A   1     -41.909 -16.656  38.549  1.00  0.00           H  
ATOM      7  C   MET A   1     -43.398 -15.188  38.164  1.00  0.00           C  
ATOM      8  CB  MET A   1     -43.444 -17.554  37.344  1.00  0.00           C  
ATOM      9  HB2 MET A   1     -43.144 -17.124  36.388  1.00  0.00           H  
ATOM     10  HB3 MET A   1     -44.530 -17.646  37.352  1.00  0.00           H  
ATOM     11  O   MET A   1     -44.532 -14.956  37.783  1.00  0.00           O  
ATOM     12  CG  MET A   1     -42.819 -18.947  37.451  1.00  0.00           C  
ATOM     13  HG2 MET A   1     -43.051 -19.378  38.424  1.00  0.00           H  
ATOM     14  HG3 MET A   1     -41.736 -18.863  37.353  1.00  0.00           H  
ATOM     15  SD  MET A   1     -43.434 -20.070  36.175  1.00  0.00           S  
ATOM     16  CE  MET A   1     -42.478 -21.562  36.552  1.00  0.00           C  
ATOM     17  HE1 MET A   1     -42.737 -22.346  35.840  1.00  0.00           H  
ATOM     18  HE2 MET A   1     -41.412 -21.348  36.472  1.00  0.00           H  
ATOM     19  HE3 MET A   1     -42.707 -21.906  37.561  1.00  0.00           H  
ATOM     20  N   SER A   2     -42.504 -14.240  38.419  1.00  0.00           N  
ATOM     21  H   SER A   2     -41.592 -14.488  38.774  1.00  0.00           H  
ATOM     22  CA  SER A   2     -42.581 -12.895  37.855  1.00  0.00           C  
ATOM     23  HA  SER A   2     -43.422 -12.796  37.168  1.00  0.00           H  
ATOM     24  C   SER A   2     -41.289 -12.742  37.071  1.00  0.00           C  
ATOM     25  CB  SER A   2     -42.729 -11.834  38.951  1.00  0.00           C  
ATOM     26  HB2 SER A   2     -41.933 -11.957  39.686  1.00  0.00           H  
ATOM     27  HB3 SER A   2     -43.694 -11.946  39.445  1.00  0.00           H  
ATOM     28  O   SER A   2     -40.262 -12.347  37.614  1.00  0.00           O  
ATOM     29  OG  SER A   2     -42.635 -10.549  38.381  1.00  0.00           O  
ATOM     30  HG  SER A   2     -42.382  -9.913  39.055  1.00  0.00           H  
ATOM     31  N   THR A   3     -41.291 -13.223  35.832  1.00  0.00           N  
ATOM     32  H   THR A   3     -42.143 -13.597  35.439  1.00  0.00           H  
ATOM     33  CA  THR A   3     -40.282 -12.816  34.860  1.00  0.00           C  
ATOM     34  HA  THR A   3     -39.283 -12.861  35.294  1.00  0.00           H  
ATOM     35  C   THR A   3     -40.611 -11.372  34.535  1.00  0.00           C  
ATOM     36  CB  THR A   3     -40.316 -13.694  33.598  1.00  0.00           C  
ATOM     37  HB  THR A   3     -39.838 -13.168  32.772  1.00  0.00           H  
ATOM     38  O   THR A   3     -41.511 -11.107  33.739  1.00  0.00           O  
ATOM     39  CG2 THR A   3     -39.582 -15.014  33.825  1.00  0.00           C  
ATOM     40 HG21 THR A   3     -38.537 -14.817  34.066  1.00  0.00           H  
ATOM     41 HG22 THR A   3     -40.048 -15.568  34.639  1.00  0.00           H  
ATOM     42 HG23 THR A   3     -39.624 -15.609  32.913  1.00  0.00           H  
ATOM     43  OG1 THR A   3     -41.653 -14.000  33.260  1.00  0.00           O  
ATOM     44  HG1 THR A   3     -42.028 -13.189  32.910  1.00  0.00           H  
ATOM     45  N   GLN A   4     -39.938 -10.444  35.215  1.00  0.00           N  
ATOM     46  H   GLN A   4     -39.288 -10.739  35.929  1.00  0.00           H  
ATOM     47  CA  GLN A   4     -39.825  -9.081  34.728  1.00  0.00           C  
ATOM     48  HA  GLN A   4     -40.811  -8.622  34.649  1.00  0.00           H  
ATOM     49  C   GLN A   4     -39.218  -9.190  33.329  1.00  0.00           C  
ATOM     50  CB  GLN A   4     -38.948  -8.242  35.675  1.00  0.00           C  
ATOM     51  HB2 GLN A   4     -38.075  -8.823  35.973  1.00  0.00           H  
ATOM     52  HB3 GLN A   4     -38.600  -7.357  35.141  1.00  0.00           H  
ATOM     53  O   GLN A   4     -38.030  -9.462  33.175  1.00  0.00           O  
ATOM     54  CG  GLN A   4     -39.721  -7.773  36.919  1.00  0.00           C  
ATOM     55  HG2 GLN A   4     -40.145  -8.636  37.432  1.00  0.00           H  
ATOM     56  HG3 GLN A   4     -40.540  -7.127  36.600  1.00  0.00           H  
ATOM     57  CD  GLN A   4     -38.847  -7.012  37.915  1.00  0.00           C  
ATOM     58  NE2 GLN A   4     -39.415  -6.155  38.735  1.00  0.00           N  
ATOM     59 HE21 GLN A   4     -40.386  -5.898  38.628  1.00  0.00           H  
ATOM     60 HE22 GLN A   4     -38.770  -5.646  39.323  1.00  0.00           H  
ATOM     61  OE1 GLN A   4     -37.649  -7.193  38.012  1.00  0.00           O  
ATOM     62  N   GLN A   5     -40.064  -9.065  32.307  1.00  0.00           N  
ATOM     63  H   GLN A   5     -41.049  -8.974  32.510  1.00  0.00           H  
ATOM     64  CA  GLN A   5     -39.612  -8.631  30.999  1.00  0.00           C  
ATOM     65  HA  GLN A   5     -38.868  -9.319  30.594  1.00  0.00           H  
ATOM     66  C   GLN A   5     -38.960  -7.281  31.254  1.00  0.00           C  
ATOM     67  CB  GLN A   5     -40.800  -8.504  30.028  1.00  0.00           C  
ATOM     68  HB2 GLN A   5     -41.664  -8.107  30.560  1.00  0.00           H  
ATOM     69  HB3 GLN A   5     -40.536  -7.800  29.239  1.00  0.00           H  
ATOM     70  O   GLN A   5     -39.656  -6.298  31.504  1.00  0.00           O  
ATOM     71  CG  GLN A   5     -41.155  -9.838  29.360  1.00  0.00           C  
ATOM     72  HG2 GLN A   5     -41.321 -10.597  30.125  1.00  0.00           H  
ATOM     73  HG3 GLN A   5     -40.319 -10.155  28.737  1.00  0.00           H  
ATOM     74  CD  GLN A   5     -42.419  -9.743  28.508  1.00  0.00           C  
ATOM     75  NE2 GLN A   5     -42.440 -10.325  27.328  1.00  0.00           N  
ATOM     76 HE21 GLN A   5     -41.609 -10.756  26.950  1.00  0.00           H  
ATOM     77 HE22 GLN A   5     -43.289 -10.199  26.797  1.00  0.00           H  
ATOM     78  OE1 GLN A   5     -43.427  -9.178  28.893  1.00  0.00           O  
ATOM     79  N   VAL A   6     -37.627  -7.265  31.282  1.00  0.00           N  
ATOM     80  H   VAL A   6     -37.130  -8.141  31.219  1.00  0.00           H  
ATOM     81  CA  VAL A   6     -36.865  -6.038  31.098  1.00  0.00           C  
ATOM     82  HA  VAL A   6     -37.054  -5.349  31.922  1.00  0.00           H  
ATOM     83  C   VAL A   6     -37.420  -5.461  29.807  1.00  0.00           C  
ATOM     84  CB  VAL A   6     -35.353  -6.324  31.012  1.00  0.00           C  
ATOM     85  HB  VAL A   6     -35.157  -7.003  30.182  1.00  0.00           H  
ATOM     86  O   VAL A   6     -37.295  -6.073  28.744  1.00  0.00           O  
ATOM     87  CG1 VAL A   6     -34.549  -5.039  30.801  1.00  0.00           C  
ATOM     88 HG11 VAL A   6     -33.482  -5.264  30.782  1.00  0.00           H  
ATOM     89 HG12 VAL A   6     -34.810  -4.584  29.845  1.00  0.00           H  
ATOM     90 HG13 VAL A   6     -34.748  -4.326  31.600  1.00  0.00           H  
ATOM     91  CG2 VAL A   6     -34.859  -6.990  32.306  1.00  0.00           C  
ATOM     92 HG21 VAL A   6     -33.784  -7.158  32.242  1.00  0.00           H  
ATOM     93 HG22 VAL A   6     -35.065  -6.345  33.159  1.00  0.00           H  
ATOM     94 HG23 VAL A   6     -35.347  -7.953  32.455  1.00  0.00           H  
ATOM     95  N   SER A   7     -38.180  -4.373  29.933  1.00  0.00           N  
ATOM     96  H   SER A   7     -38.280  -3.948  30.843  1.00  0.00           H  
ATOM     97  CA  SER A   7     -38.632  -3.610  28.785  1.00  0.00           C  
ATOM     98  HA  SER A   7     -39.363  -4.185  28.217  1.00  0.00           H  
ATOM     99  C   SER A   7     -37.398  -3.361  27.943  1.00  0.00           C  
ATOM    100  CB  SER A   7     -39.248  -2.279  29.232  1.00  0.00           C  
ATOM    101  HB2 SER A   7     -40.193  -2.476  29.739  1.00  0.00           H  
ATOM    102  HB3 SER A   7     -39.444  -1.662  28.356  1.00  0.00           H  
ATOM    103  O   SER A   7     -36.390  -2.912  28.487  1.00  0.00           O  
ATOM    104  OG  SER A   7     -38.393  -1.580  30.117  1.00  0.00           O  
ATOM    105  HG  SER A   7     -37.509  -1.543  29.745  1.00  0.00           H  
ATOM    106  N   SER A   8     -37.457  -3.677  26.653  1.00  0.00           N  
ATOM    107  H   SER A   8     -38.293  -4.098  26.273  1.00  0.00           H  
ATOM    108  CA  SER A   8     -36.493  -3.151  25.703  1.00  0.00           C  
ATOM    109  HA  SER A   8     -35.482  -3.440  25.991  1.00  0.00           H  
ATOM    110  C   SER A   8     -36.616  -1.632  25.775  1.00  0.00           C  
ATOM    111  CB  SER A   8     -36.788  -3.693  24.299  1.00  0.00           C  
ATOM    112  HB2 SER A   8     -36.109  -3.230  23.582  1.00  0.00           H  
ATOM    113  HB3 SER A   8     -36.633  -4.772  24.287  1.00  0.00           H  
ATOM    114  O   SER A   8     -37.439  -1.032  25.082  1.00  0.00           O  
ATOM    115  OG  SER A   8     -38.128  -3.407  23.939  1.00  0.00           O  
ATOM    116  HG  SER A   8     -38.206  -2.452  24.003  1.00  0.00           H  
ATOM    117  N   GLU A   9     -35.872  -1.008  26.687  1.00  0.00           N  
ATOM    118  H   GLU A   9     -35.345  -1.570  27.340  1.00  0.00           H  
ATOM    119  CA  GLU A   9     -35.498   0.386  26.556  1.00  0.00           C  
ATOM    120  HA  GLU A   9     -36.367   1.024  26.719  1.00  0.00           H  
ATOM    121  C   GLU A   9     -35.027   0.529  25.113  1.00  0.00           C  
ATOM    122  CB  GLU A   9     -34.397   0.745  27.569  1.00  0.00           C  
ATOM    123  HB2 GLU A   9     -33.990   1.722  27.308  1.00  0.00           H  
ATOM    124  HB3 GLU A   9     -33.601   0.003  27.512  1.00  0.00           H  
ATOM    125  O   GLU A   9     -34.336  -0.354  24.596  1.00  0.00           O  
ATOM    126  CG  GLU A   9     -34.961   0.813  29.000  1.00  0.00           C  
ATOM    127  HG2 GLU A   9     -35.407  -0.150  29.251  1.00  0.00           H  
ATOM    128  HG3 GLU A   9     -35.756   1.558  29.019  1.00  0.00           H  
ATOM    129  CD  GLU A   9     -33.912   1.160  30.070  1.00  0.00           C  
ATOM    130  OE1 GLU A   9     -34.349   1.547  31.178  1.00  0.00           O  
ATOM    131  OE2 GLU A   9     -32.704   1.015  29.787  1.00  0.00           O  
ATOM    132  N   ASN A  10     -35.508   1.555  24.415  1.00  0.00           N  
ATOM    133  H   ASN A  10     -36.103   2.225  24.882  1.00  0.00           H  
ATOM    134  CA  ASN A  10     -35.071   1.838  23.057  1.00  0.00           C  
ATOM    135  HA  ASN A  10     -35.232   0.968  22.420  1.00  0.00           H  
ATOM    136  C   ASN A  10     -33.567   2.123  23.121  1.00  0.00           C  
ATOM    137  CB  ASN A  10     -35.856   3.043  22.502  1.00  0.00           C  
ATOM    138  HB2 ASN A  10     -35.881   3.835  23.251  1.00  0.00           H  
ATOM    139  HB3 ASN A  10     -35.323   3.432  21.634  1.00  0.00           H  
ATOM    140  O   ASN A  10     -33.171   3.269  23.311  1.00  0.00           O  
ATOM    141  CG  ASN A  10     -37.264   2.725  22.039  1.00  0.00           C  
ATOM    142  ND2 ASN A  10     -38.141   3.702  22.054  1.00  0.00           N  
ATOM    143 HD21 ASN A  10     -39.062   3.469  21.713  1.00  0.00           H  
ATOM    144 HD22 ASN A  10     -37.863   4.627  22.351  1.00  0.00           H  
ATOM    145  OD1 ASN A  10     -37.601   1.633  21.621  1.00  0.00           O  
ATOM    146  N   ILE A  11     -32.738   1.080  23.033  1.00  0.00           N  
ATOM    147  H   ILE A  11     -33.143   0.157  23.098  1.00  0.00           H  
ATOM    148  CA  ILE A  11     -31.290   1.206  22.961  1.00  0.00           C  
ATOM    149  HA  ILE A  11     -30.944   1.831  23.784  1.00  0.00           H  
ATOM    150  C   ILE A  11     -31.032   1.927  21.646  1.00  0.00           C  
ATOM    151  CB  ILE A  11     -30.573  -0.163  23.050  1.00  0.00           C  
ATOM    152  HB  ILE A  11     -30.928  -0.800  22.239  1.00  0.00           H  
ATOM    153  O   ILE A  11     -31.167   1.345  20.568  1.00  0.00           O  
ATOM    154  CG1 ILE A  11     -30.857  -0.869  24.397  1.00  0.00           C  
ATOM    155 HG12 ILE A  11     -30.484  -0.254  25.217  1.00  0.00           H  
ATOM    156 HG13 ILE A  11     -31.934  -0.975  24.524  1.00  0.00           H  
ATOM    157  CG2 ILE A  11     -29.058   0.049  22.884  1.00  0.00           C  
ATOM    158 HG21 ILE A  11     -28.531  -0.905  22.864  1.00  0.00           H  
ATOM    159 HG22 ILE A  11     -28.832   0.567  21.952  1.00  0.00           H  
ATOM    160 HG23 ILE A  11     -28.679   0.651  23.709  1.00  0.00           H  
ATOM    161  CD1 ILE A  11     -30.257  -2.277  24.518  1.00  0.00           C  
ATOM    162 HD11 ILE A  11     -30.556  -2.883  23.662  1.00  0.00           H  
ATOM    163 HD12 ILE A  11     -29.170  -2.228  24.574  1.00  0.00           H  
ATOM    164 HD13 ILE A  11     -30.626  -2.745  25.430  1.00  0.00           H  
ATOM    165  N   VAL A  12     -30.733   3.219  21.740  1.00  0.00           N  
ATOM    166  H   VAL A  12     -30.721   3.647  22.655  1.00  0.00           H  
ATOM    167  CA  VAL A  12     -30.327   4.022  20.594  1.00  0.00           C  
ATOM    168  HA  VAL A  12     -30.979   3.797  19.750  1.00  0.00           H  
ATOM    169  C   VAL A  12     -28.911   3.585  20.255  1.00  0.00           C  
ATOM    170  CB  VAL A  12     -30.422   5.531  20.883  1.00  0.00           C  
ATOM    171  HB  VAL A  12     -29.756   5.793  21.705  1.00  0.00           H  
ATOM    172  O   VAL A  12     -27.990   3.777  21.045  1.00  0.00           O  
ATOM    173  CG1 VAL A  12     -30.031   6.344  19.644  1.00  0.00           C  
ATOM    174 HG11 VAL A  12     -30.121   7.409  19.857  1.00  0.00           H  
ATOM    175 HG12 VAL A  12     -28.991   6.150  19.380  1.00  0.00           H  
ATOM    176 HG13 VAL A  12     -30.669   6.088  18.798  1.00  0.00           H  
ATOM    177  CG2 VAL A  12     -31.855   5.928  21.270  1.00  0.00           C  
ATOM    178 HG21 VAL A  12     -32.135   5.451  22.209  1.00  0.00           H  
ATOM    179 HG22 VAL A  12     -31.910   7.007  21.409  1.00  0.00           H  
ATOM    180 HG23 VAL A  12     -32.552   5.625  20.488  1.00  0.00           H  
ATOM    181  N   ARG A  13     -28.761   2.929  19.107  1.00  0.00           N  
ATOM    182  H   ARG A  13     -29.573   2.812  18.516  1.00  0.00           H  
ATOM    183  CA  ARG A  13     -27.465   2.539  18.555  1.00  0.00           C  
ATOM    184  HA  ARG A  13     -26.695   2.647  19.319  1.00  0.00           H  
ATOM    185  C   ARG A  13     -27.117   3.500  17.430  1.00  0.00           C  
ATOM    186  CB  ARG A  13     -27.477   1.071  18.090  1.00  0.00           C  
ATOM    187  HB2 ARG A  13     -28.235   0.938  17.318  1.00  0.00           H  
ATOM    188  HB3 ARG A  13     -26.505   0.836  17.657  1.00  0.00           H  
ATOM    189  O   ARG A  13     -28.006   3.920  16.684  1.00  0.00           O  
ATOM    190  CG  ARG A  13     -27.752   0.105  19.255  1.00  0.00           C  
ATOM    191  HG2 ARG A  13     -28.757   0.282  19.638  1.00  0.00           H  
ATOM    192  HG3 ARG A  13     -27.031   0.293  20.050  1.00  0.00           H  
ATOM    193  CD  ARG A  13     -27.648  -1.363  18.823  1.00  0.00           C  
ATOM    194  HD2 ARG A  13     -26.659  -1.540  18.400  1.00  0.00           H  
ATOM    195  HD3 ARG A  13     -28.382  -1.548  18.038  1.00  0.00           H  
ATOM    196  NE  ARG A  13     -27.895  -2.293  19.951  1.00  0.00           N  
ATOM    197  HE  ARG A  13     -28.860  -2.526  20.135  1.00  0.00           H  
ATOM    198  NH1 ARG A  13     -25.715  -2.573  20.660  1.00  0.00           N  
ATOM    199 HH11 ARG A  13     -25.099  -2.859  21.408  1.00  0.00           H  
ATOM    200 HH12 ARG A  13     -25.375  -1.905  19.984  1.00  0.00           H  
ATOM    201  NH2 ARG A  13     -27.327  -3.575  21.768  1.00  0.00           N  
ATOM    202 HH21 ARG A  13     -28.296  -3.722  22.012  1.00  0.00           H  
ATOM    203 HH22 ARG A  13     -26.618  -3.841  22.436  1.00  0.00           H  
ATOM    204  CZ  ARG A  13     -26.984  -2.809  20.768  1.00  0.00           C  
ATOM    205  N   ASN A  14     -25.833   3.815  17.301  1.00  0.00           N  
ATOM    206  H   ASN A  14     -25.165   3.443  17.961  1.00  0.00           H  
ATOM    207  CA  ASN A  14     -25.337   4.504  16.118  1.00  0.00           C  
ATOM    208  HA  ASN A  14     -25.922   5.413  15.979  1.00  0.00           H  
ATOM    209  C   ASN A  14     -25.586   3.636  14.877  1.00  0.00           C  
ATOM    210  CB  ASN A  14     -23.863   4.901  16.339  1.00  0.00           C  
ATOM    211  HB2 ASN A  14     -23.294   4.049  16.713  1.00  0.00           H  
ATOM    212  HB3 ASN A  14     -23.415   5.219  15.397  1.00  0.00           H  
ATOM    213  O   ASN A  14     -25.841   2.440  14.982  1.00  0.00           O  
ATOM    214  CG  ASN A  14     -23.737   6.063  17.312  1.00  0.00           C  
ATOM    215  ND2 ASN A  14     -22.570   6.301  17.855  1.00  0.00           N  
ATOM    216 HD21 ASN A  14     -21.753   5.761  17.610  1.00  0.00           H  
ATOM    217 HD22 ASN A  14     -22.516   7.122  18.441  1.00  0.00           H  
ATOM    218  OD1 ASN A  14     -24.691   6.774  17.573  1.00  0.00           O  
ATOM    219  N   ALA A  15     -25.582   4.246  13.697  1.00  0.00           N  
ATOM    220  H   ALA A  15     -25.423   5.243  13.659  1.00  0.00           H  
ATOM    221  CA  ALA A  15     -25.689   3.520  12.440  1.00  0.00           C  
ATOM    222  HA  ALA A  15     -25.258   2.526  12.565  1.00  0.00           H  
ATOM    223  C   ALA A  15     -24.899   4.262  11.366  1.00  0.00           C  
ATOM    224  CB  ALA A  15     -27.166   3.363  12.052  1.00  0.00           C  
ATOM    225  HB1 ALA A  15     -27.689   2.801  12.826  1.00  0.00           H  
ATOM    226  HB2 ALA A  15     -27.245   2.823  11.108  1.00  0.00           H  
ATOM    227  HB3 ALA A  15     -27.630   4.343  11.945  1.00  0.00           H  
ATOM    228  O   ALA A  15     -25.148   5.439  11.102  1.00  0.00           O  
ATOM    229  N   ALA A  16     -23.956   3.569  10.733  1.00  0.00           N  
ATOM    230  H   ALA A  16     -23.731   2.640  11.057  1.00  0.00           H  
ATOM    231  CA  ALA A  16     -23.132   4.144   9.672  1.00  0.00           C  
ATOM    232  HA  ALA A  16     -22.978   5.204   9.872  1.00  0.00           H  
ATOM    233  C   ALA A  16     -23.777   4.046   8.275  1.00  0.00           C  
ATOM    234  CB  ALA A  16     -21.768   3.466   9.739  1.00  0.00           C  
ATOM    235  HB1 ALA A  16     -21.893   2.391   9.616  1.00  0.00           H  
ATOM    236  HB2 ALA A  16     -21.294   3.663  10.701  1.00  0.00           H  
ATOM    237  HB3 ALA A  16     -21.126   3.854   8.948  1.00  0.00           H  
ATOM    238  O   ALA A  16     -23.396   4.786   7.373  1.00  0.00           O  
ATOM    239  N   ASN A  17     -24.792   3.186   8.095  1.00  0.00           N  
ATOM    240  H   ASN A  17     -25.073   2.633   8.892  1.00  0.00           H  
ATOM    241  CA  ASN A  17     -25.525   2.995   6.832  1.00  0.00           C  
ATOM    242  HA  ASN A  17     -26.130   2.095   6.946  1.00  0.00           H  
ATOM    243  C   ASN A  17     -24.613   2.715   5.620  1.00  0.00           C  
ATOM    244  CB  ASN A  17     -26.497   4.167   6.600  1.00  0.00           C  
ATOM    245  HB2 ASN A  17     -27.014   4.025   5.651  1.00  0.00           H  
ATOM    246  HB3 ASN A  17     -25.930   5.096   6.538  1.00  0.00           H  
ATOM    247  O   ASN A  17     -24.742   3.339   4.564  1.00  0.00           O  
ATOM    248  CG  ASN A  17     -27.557   4.277   7.674  1.00  0.00           C  
ATOM    249  ND2 ASN A  17     -27.826   5.466   8.156  1.00  0.00           N  
ATOM    250 HD21 ASN A  17     -28.452   5.485   8.948  1.00  0.00           H  
ATOM    251 HD22 ASN A  17     -27.231   6.246   7.919  1.00  0.00           H  
ATOM    252  OD1 ASN A  17     -28.162   3.304   8.089  1.00  0.00           O  
ATOM    253  N   PHE A  18     -23.686   1.767   5.768  1.00  0.00           N  
ATOM    254  H   PHE A  18     -23.587   1.311   6.664  1.00  0.00           H  
ATOM    255  CA  PHE A  18     -22.778   1.369   4.696  1.00  0.00           C  
ATOM    256  HA  PHE A  18     -22.239   2.258   4.369  1.00  0.00           H  
ATOM    257  C   PHE A  18     -23.522   0.790   3.484  1.00  0.00           C  
ATOM    258  CB  PHE A  18     -21.761   0.360   5.234  1.00  0.00           C  
ATOM    259  HB2 PHE A  18     -22.285  -0.550   5.523  1.00  0.00           H  
ATOM    260  HB3 PHE A  18     -21.068   0.098   4.434  1.00  0.00           H  
ATOM    261  O   PHE A  18     -24.538   0.106   3.614  1.00  0.00           O  
ATOM    262  CG  PHE A  18     -20.953   0.870   6.410  1.00  0.00           C  
ATOM    263  CD1 PHE A  18     -20.055   1.942   6.236  1.00  0.00           C  
ATOM    264  HD1 PHE A  18     -19.960   2.432   5.278  1.00  0.00           H  
ATOM    265  CD2 PHE A  18     -21.056   0.237   7.665  1.00  0.00           C  
ATOM    266  HD2 PHE A  18     -21.719  -0.602   7.813  1.00  0.00           H  
ATOM    267  CE1 PHE A  18     -19.239   2.359   7.302  1.00  0.00           C  
ATOM    268  HE1 PHE A  18     -18.521   3.154   7.166  1.00  0.00           H  
ATOM    269  CE2 PHE A  18     -20.218   0.638   8.719  1.00  0.00           C  
ATOM    270  HE2 PHE A  18     -20.232   0.108   9.660  1.00  0.00           H  
ATOM    271  CZ  PHE A  18     -19.305   1.691   8.536  1.00  0.00           C  
ATOM    272  HZ  PHE A  18     -18.636   1.961   9.340  1.00  0.00           H  
ATOM    273  N   HIS A  19     -22.993   1.031   2.281  1.00  0.00           N  
ATOM    274  H   HIS A  19     -22.148   1.581   2.218  1.00  0.00           H  
ATOM    275  CA  HIS A  19     -23.568   0.450   1.070  1.00  0.00           C  
ATOM    276  HA  HIS A  19     -24.642   0.635   1.114  1.00  0.00           H  
ATOM    277  C   HIS A  19     -23.351  -1.079   1.031  1.00  0.00           C  
ATOM    278  CB  HIS A  19     -23.031   1.168  -0.176  1.00  0.00           C  
ATOM    279  HB2 HIS A  19     -23.085   2.245  -0.017  1.00  0.00           H  
ATOM    280  HB3 HIS A  19     -23.671   0.941  -1.029  1.00  0.00           H  
ATOM    281  O   HIS A  19     -22.343  -1.573   1.558  1.00  0.00           O  
ATOM    282  CG  HIS A  19     -21.624   0.794  -0.554  1.00  0.00           C  
ATOM    283  CD2 HIS A  19     -20.498   1.542  -0.341  1.00  0.00           C  
ATOM    284  HD2 HIS A  19     -20.447   2.499   0.157  1.00  0.00           H  
ATOM    285  ND1 HIS A  19     -21.238  -0.345  -1.228  1.00  0.00           N  
ATOM    286  HD1 HIS A  19     -21.796  -1.161  -1.435  1.00  0.00           H  
ATOM    287  CE1 HIS A  19     -19.916  -0.273  -1.432  1.00  0.00           C  
ATOM    288  HE1 HIS A  19     -19.335  -1.035  -1.931  1.00  0.00           H  
ATOM    289  NE2 HIS A  19     -19.420   0.857  -0.903  1.00  0.00           N  
ATOM    290  N   PRO A  20     -24.252  -1.842   0.384  1.00  0.00           N  
ATOM    291  CA  PRO A  20     -24.160  -3.298   0.334  1.00  0.00           C  
ATOM    292  HA  PRO A  20     -24.083  -3.693   1.347  1.00  0.00           H  
ATOM    293  C   PRO A  20     -22.947  -3.785  -0.469  1.00  0.00           C  
ATOM    294  CB  PRO A  20     -25.482  -3.766  -0.286  1.00  0.00           C  
ATOM    295  HB2 PRO A  20     -26.224  -3.902   0.501  1.00  0.00           H  
ATOM    296  HB3 PRO A  20     -25.373  -4.683  -0.864  1.00  0.00           H  
ATOM    297  O   PRO A  20     -22.342  -3.030  -1.237  1.00  0.00           O  
ATOM    298  CG  PRO A  20     -25.888  -2.588  -1.169  1.00  0.00           C  
ATOM    299  HG2 PRO A  20     -25.338  -2.628  -2.110  1.00  0.00           H  
ATOM    300  HG3 PRO A  20     -26.962  -2.566  -1.350  1.00  0.00           H  
ATOM    301  CD  PRO A  20     -25.424  -1.386  -0.352  1.00  0.00           C  
ATOM    302  HD2 PRO A  20     -26.202  -1.098   0.355  1.00  0.00           H  
ATOM    303  HD3 PRO A  20     -25.196  -0.557  -1.021  1.00  0.00           H  
ATOM    304  N   ASN A  21     -22.627  -5.068  -0.297  1.00  0.00           N  
ATOM    305  H   ASN A  21     -23.159  -5.607   0.370  1.00  0.00           H  
ATOM    306  CA  ASN A  21     -21.618  -5.793  -1.067  1.00  0.00           C  
ATOM    307  HA  ASN A  21     -20.635  -5.383  -0.835  1.00  0.00           H  
ATOM    308  C   ASN A  21     -21.864  -5.669  -2.580  1.00  0.00           C  
ATOM    309  CB  ASN A  21     -21.665  -7.252  -0.593  1.00  0.00           C  
ATOM    310  HB2 ASN A  21     -21.500  -7.234   0.484  1.00  0.00           H  
ATOM    311  HB3 ASN A  21     -22.647  -7.685  -0.782  1.00  0.00           H  
ATOM    312  O   ASN A  21     -22.979  -5.894  -3.057  1.00  0.00           O  
ATOM    313  CG  ASN A  21     -20.622  -8.163  -1.216  1.00  0.00           C  
ATOM    314  ND2 ASN A  21     -19.974  -9.005  -0.460  1.00  0.00           N  
ATOM    315 HD21 ASN A  21     -19.279  -9.609  -0.873  1.00  0.00           H  
ATOM    316 HD22 ASN A  21     -20.263  -9.117   0.501  1.00  0.00           H  
ATOM    317  OD1 ASN A  21     -20.405  -8.158  -2.412  1.00  0.00           O  
ATOM    318  N   ILE A  22     -20.813  -5.330  -3.329  1.00  0.00           N  
ATOM    319  H   ILE A  22     -19.929  -5.172  -2.866  1.00  0.00           H  
ATOM    320  CA  ILE A  22     -20.872  -5.100  -4.782  1.00  0.00           C  
ATOM    321  HA  ILE A  22     -21.901  -4.858  -5.047  1.00  0.00           H  
ATOM    322  C   ILE A  22     -20.511  -6.339  -5.621  1.00  0.00           C  
ATOM    323  CB  ILE A  22     -20.009  -3.876  -5.163  1.00  0.00           C  
ATOM    324  HB  ILE A  22     -20.128  -3.710  -6.233  1.00  0.00           H  
ATOM    325  O   ILE A  22     -20.745  -6.352  -6.828  1.00  0.00           O  
ATOM    326  CG1 ILE A  22     -18.509  -4.117  -4.884  1.00  0.00           C  
ATOM    327 HG12 ILE A  22     -18.202  -5.022  -5.408  1.00  0.00           H  
ATOM    328 HG13 ILE A  22     -18.345  -4.267  -3.817  1.00  0.00           H  
ATOM    329  CG2 ILE A  22     -20.535  -2.624  -4.436  1.00  0.00           C  
ATOM    330 HG21 ILE A  22     -21.609  -2.525  -4.594  1.00  0.00           H  
ATOM    331 HG22 ILE A  22     -20.042  -1.732  -4.822  1.00  0.00           H  
ATOM    332 HG23 ILE A  22     -20.338  -2.697  -3.367  1.00  0.00           H  
ATOM    333  CD1 ILE A  22     -17.589  -2.987  -5.363  1.00  0.00           C  
ATOM    334 HD11 ILE A  22     -17.753  -2.796  -6.423  1.00  0.00           H  
ATOM    335 HD12 ILE A  22     -17.773  -2.078  -4.791  1.00  0.00           H  
ATOM    336 HD13 ILE A  22     -16.550  -3.279  -5.212  1.00  0.00           H  
ATOM    337  N   TRP A  23     -19.961  -7.381  -4.998  1.00  0.00           N  
ATOM    338  H   TRP A  23     -19.840  -7.314  -3.998  1.00  0.00           H  
ATOM    339  CA  TRP A  23     -19.471  -8.606  -5.639  1.00  0.00           C  
ATOM    340  HA  TRP A  23     -19.301  -8.410  -6.698  1.00  0.00           H  
ATOM    341  C   TRP A  23     -20.453  -9.779  -5.540  1.00  0.00           C  
ATOM    342  CB  TRP A  23     -18.126  -8.981  -5.002  1.00  0.00           C  
ATOM    343  HB2 TRP A  23     -18.289  -9.267  -3.963  1.00  0.00           H  
ATOM    344  HB3 TRP A  23     -17.719  -9.846  -5.526  1.00  0.00           H  
ATOM    345  O   TRP A  23     -20.415 -10.695  -6.367  1.00  0.00           O  
ATOM    346  CG  TRP A  23     -17.111  -7.885  -5.047  1.00  0.00           C  
ATOM    347  CD1 TRP A  23     -16.716  -7.128  -4.000  1.00  0.00           C  
ATOM    348  HD1 TRP A  23     -17.057  -7.224  -2.979  1.00  0.00           H  
ATOM    349  CD2 TRP A  23     -16.415  -7.348  -6.213  1.00  0.00           C  
ATOM    350  CE2 TRP A  23     -15.616  -6.244  -5.791  1.00  0.00           C  
ATOM    351  CE3 TRP A  23     -16.396  -7.680  -7.587  1.00  0.00           C  
ATOM    352  HE3 TRP A  23     -16.986  -8.514  -7.938  1.00  0.00           H  
ATOM    353  NE1 TRP A  23     -15.846  -6.153  -4.434  1.00  0.00           N  
ATOM    354  HE1 TRP A  23     -15.554  -5.406  -3.819  1.00  0.00           H  
ATOM    355  CH2 TRP A  23     -14.822  -5.872  -8.048  1.00  0.00           C  
ATOM    356  HH2 TRP A  23     -14.204  -5.335  -8.752  1.00  0.00           H  
ATOM    357  CZ2 TRP A  23     -14.845  -5.498  -6.692  1.00  0.00           C  
ATOM    358  HZ2 TRP A  23     -14.256  -4.667  -6.334  1.00  0.00           H  
ATOM    359  CZ3 TRP A  23     -15.596  -6.957  -8.493  1.00  0.00           C  
ATOM    360  HZ3 TRP A  23     -15.552  -7.238  -9.535  1.00  0.00           H  
ATOM    361  N   GLY A  24     -21.332  -9.779  -4.536  1.00  0.00           N  
ATOM    362  H   GLY A  24     -21.237  -9.045  -3.848  1.00  0.00           H  
ATOM    363  CA  GLY A  24     -22.237 -10.887  -4.241  1.00  0.00           C  
ATOM    364  HA2 GLY A  24     -23.010 -10.930  -5.008  1.00  0.00           H  
ATOM    365  HA3 GLY A  24     -22.711 -10.714  -3.275  1.00  0.00           H  
ATOM    366  C   GLY A  24     -21.492 -12.225  -4.177  1.00  0.00           C  
ATOM    367  O   GLY A  24     -20.480 -12.362  -3.498  1.00  0.00           O  
ATOM    368  N   ASN A  25     -21.962 -13.216  -4.939  1.00  0.00           N  
ATOM    369  H   ASN A  25     -22.767 -13.023  -5.518  1.00  0.00           H  
ATOM    370  CA  ASN A  25     -21.354 -14.551  -4.990  1.00  0.00           C  
ATOM    371  HA  ASN A  25     -20.832 -14.725  -4.049  1.00  0.00           H  
ATOM    372  C   ASN A  25     -20.281 -14.713  -6.084  1.00  0.00           C  
ATOM    373  CB  ASN A  25     -22.470 -15.605  -5.107  1.00  0.00           C  
ATOM    374  HB2 ASN A  25     -23.100 -15.370  -5.964  1.00  0.00           H  
ATOM    375  HB3 ASN A  25     -22.033 -16.590  -5.270  1.00  0.00           H  
ATOM    376  O   ASN A  25     -19.868 -15.843  -6.346  1.00  0.00           O  
ATOM    377  CG  ASN A  25     -23.326 -15.708  -3.858  1.00  0.00           C  
ATOM    378  ND2 ASN A  25     -24.570 -16.098  -3.996  1.00  0.00           N  
ATOM    379 HD21 ASN A  25     -25.117 -16.095  -3.147  1.00  0.00           H  
ATOM    380 HD22 ASN A  25     -24.955 -16.292  -4.909  1.00  0.00           H  
ATOM    381  OD1 ASN A  25     -22.902 -15.474  -2.743  1.00  0.00           O  
ATOM    382  N   HIS A  26     -19.832 -13.635  -6.740  1.00  0.00           N  
ATOM    383  H   HIS A  26     -20.149 -12.719  -6.457  1.00  0.00           H  
ATOM    384  CA  HIS A  26     -18.937 -13.717  -7.903  1.00  0.00           C  
ATOM    385  HA  HIS A  26     -19.490 -14.165  -8.728  1.00  0.00           H  
ATOM    386  C   HIS A  26     -17.712 -14.614  -7.643  1.00  0.00           C  
ATOM    387  CB  HIS A  26     -18.514 -12.301  -8.323  1.00  0.00           C  
ATOM    388  HB2 HIS A  26     -19.404 -11.723  -8.571  1.00  0.00           H  
ATOM    389  HB3 HIS A  26     -18.010 -11.807  -7.493  1.00  0.00           H  
ATOM    390  O   HIS A  26     -17.528 -15.620  -8.333  1.00  0.00           O  
ATOM    391  CG  HIS A  26     -17.602 -12.294  -9.522  1.00  0.00           C  
ATOM    392  CD2 HIS A  26     -16.258 -12.027  -9.536  1.00  0.00           C  
ATOM    393  HD2 HIS A  26     -15.647 -11.759  -8.687  1.00  0.00           H  
ATOM    394  ND1 HIS A  26     -17.969 -12.605 -10.811  1.00  0.00           N  
ATOM    395  HD1 HIS A  26     -18.890 -12.885 -11.117  1.00  0.00           H  
ATOM    396  CE1 HIS A  26     -16.872 -12.538 -11.582  1.00  0.00           C  
ATOM    397  HE1 HIS A  26     -16.834 -12.766 -12.637  1.00  0.00           H  
ATOM    398  NE2 HIS A  26     -15.811 -12.178 -10.853  1.00  0.00           N  
ATOM    399  N   PHE A  27     -16.951 -14.332  -6.581  1.00  0.00           N  
ATOM    400  H   PHE A  27     -17.161 -13.499  -6.049  1.00  0.00           H  
ATOM    401  CA  PHE A  27     -15.737 -15.077  -6.220  1.00  0.00           C  
ATOM    402  HA  PHE A  27     -15.151 -15.232  -7.126  1.00  0.00           H  
ATOM    403  C   PHE A  27     -15.999 -16.481  -5.647  1.00  0.00           C  
ATOM    404  CB  PHE A  27     -14.887 -14.221  -5.270  1.00  0.00           C  
ATOM    405  HB2 PHE A  27     -15.489 -13.909  -4.417  1.00  0.00           H  
ATOM    406  HB3 PHE A  27     -14.065 -14.825  -4.885  1.00  0.00           H  
ATOM    407  O   PHE A  27     -15.091 -17.307  -5.599  1.00  0.00           O  
ATOM    408  CG  PHE A  27     -14.293 -13.005  -5.955  1.00  0.00           C  
ATOM    409  CD1 PHE A  27     -13.148 -13.149  -6.761  1.00  0.00           C  
ATOM    410  HD1 PHE A  27     -12.670 -14.113  -6.860  1.00  0.00           H  
ATOM    411  CD2 PHE A  27     -14.905 -11.743  -5.834  1.00  0.00           C  
ATOM    412  HD2 PHE A  27     -15.783 -11.621  -5.218  1.00  0.00           H  
ATOM    413  CE1 PHE A  27     -12.618 -12.040  -7.443  1.00  0.00           C  
ATOM    414  HE1 PHE A  27     -11.749 -12.159  -8.073  1.00  0.00           H  
ATOM    415  CE2 PHE A  27     -14.372 -10.635  -6.517  1.00  0.00           C  
ATOM    416  HE2 PHE A  27     -14.842  -9.666  -6.433  1.00  0.00           H  
ATOM    417  CZ  PHE A  27     -13.224 -10.779  -7.314  1.00  0.00           C  
ATOM    418  HZ  PHE A  27     -12.817  -9.925  -7.834  1.00  0.00           H  
ATOM    419  N   LEU A  28     -17.238 -16.818  -5.274  1.00  0.00           N  
ATOM    420  H   LEU A  28     -17.969 -16.128  -5.370  1.00  0.00           H  
ATOM    421  CA  LEU A  28     -17.609 -18.192  -4.903  1.00  0.00           C  
ATOM    422  HA  LEU A  28     -16.796 -18.652  -4.342  1.00  0.00           H  
ATOM    423  C   LEU A  28     -17.860 -19.076  -6.125  1.00  0.00           C  
ATOM    424  CB  LEU A  28     -18.876 -18.176  -4.037  1.00  0.00           C  
ATOM    425  HB2 LEU A  28     -19.669 -17.657  -4.575  1.00  0.00           H  
ATOM    426  HB3 LEU A  28     -19.206 -19.203  -3.880  1.00  0.00           H  
ATOM    427  O   LEU A  28     -17.659 -20.287  -6.060  1.00  0.00           O  
ATOM    428  CG  LEU A  28     -18.679 -17.515  -2.671  1.00  0.00           C  
ATOM    429  HG  LEU A  28     -18.264 -16.517  -2.809  1.00  0.00           H  
ATOM    430  CD1 LEU A  28     -20.034 -17.383  -1.984  1.00  0.00           C  
ATOM    431 HD11 LEU A  28     -20.665 -16.711  -2.564  1.00  0.00           H  
ATOM    432 HD12 LEU A  28     -19.901 -16.944  -0.995  1.00  0.00           H  
ATOM    433 HD13 LEU A  28     -20.513 -18.359  -1.909  1.00  0.00           H  
ATOM    434  CD2 LEU A  28     -17.759 -18.340  -1.773  1.00  0.00           C  
ATOM    435 HD21 LEU A  28     -16.736 -18.304  -2.147  1.00  0.00           H  
ATOM    436 HD22 LEU A  28     -18.098 -19.375  -1.714  1.00  0.00           H  
ATOM    437 HD23 LEU A  28     -17.766 -17.903  -0.775  1.00  0.00           H  
ATOM    438  N   THR A  29     -18.345 -18.471  -7.209  1.00  0.00           N  
ATOM    439  H   THR A  29     -18.533 -17.481  -7.138  1.00  0.00           H  
ATOM    440  CA  THR A  29     -18.732 -19.168  -8.445  1.00  0.00           C  
ATOM    441  HA  THR A  29     -18.904 -20.221  -8.223  1.00  0.00           H  
ATOM    442  C   THR A  29     -17.660 -19.136  -9.527  1.00  0.00           C  
ATOM    443  CB  THR A  29     -20.034 -18.593  -9.013  1.00  0.00           C  
ATOM    444  HB  THR A  29     -20.274 -19.114  -9.939  1.00  0.00           H  
ATOM    445  O   THR A  29     -17.766 -19.880 -10.500  1.00  0.00           O  
ATOM    446  CG2 THR A  29     -21.207 -18.784  -8.049  1.00  0.00           C  
ATOM    447 HG21 THR A  29     -22.119 -18.422  -8.522  1.00  0.00           H  
ATOM    448 HG22 THR A  29     -21.321 -19.843  -7.815  1.00  0.00           H  
ATOM    449 HG23 THR A  29     -21.038 -18.224  -7.129  1.00  0.00           H  
ATOM    450  OG1 THR A  29     -19.930 -17.210  -9.287  1.00  0.00           O  
ATOM    451  HG1 THR A  29     -19.102 -16.869  -8.942  1.00  0.00           H  
ATOM    452  N   CYS A  30     -16.649 -18.275  -9.380  1.00  0.00           N  
ATOM    453  H   CYS A  30     -16.627 -17.674  -8.569  1.00  0.00           H  
ATOM    454  CA  CYS A  30     -15.575 -18.148 -10.354  1.00  0.00           C  
ATOM    455  HA  CYS A  30     -16.032 -17.904 -11.314  1.00  0.00           H  
ATOM    456  C   CYS A  30     -14.803 -19.479 -10.455  1.00  0.00           C  
ATOM    457  CB  CYS A  30     -14.663 -16.981  -9.959  1.00  0.00           C  
ATOM    458  HB2 CYS A  30     -15.261 -16.105  -9.710  1.00  0.00           H  
ATOM    459  HB3 CYS A  30     -14.055 -17.263  -9.099  1.00  0.00           H  
ATOM    460  O   CYS A  30     -14.328 -19.978  -9.429  1.00  0.00           O  
ATOM    461  SG  CYS A  30     -13.596 -16.581 -11.370  1.00  0.00           S  
ATOM    462  HG  CYS A  30     -12.868 -15.624 -10.787  1.00  0.00           H  
ATOM    463  N   PRO A  31     -14.687 -20.090 -11.649  1.00  0.00           N  
ATOM    464  CA  PRO A  31     -13.903 -21.304 -11.807  1.00  0.00           C  
ATOM    465  HA  PRO A  31     -14.264 -22.069 -11.120  1.00  0.00           H  
ATOM    466  C   PRO A  31     -12.434 -21.003 -11.503  1.00  0.00           C  
ATOM    467  CB  PRO A  31     -14.132 -21.764 -13.250  1.00  0.00           C  
ATOM    468  HB2 PRO A  31     -13.243 -22.225 -13.681  1.00  0.00           H  
ATOM    469  HB3 PRO A  31     -14.969 -22.461 -13.274  1.00  0.00           H  
ATOM    470  O   PRO A  31     -11.853 -20.082 -12.074  1.00  0.00           O  
ATOM    471  CG  PRO A  31     -14.521 -20.483 -13.988  1.00  0.00           C  
ATOM    472  HG2 PRO A  31     -13.619 -19.964 -14.313  1.00  0.00           H  
ATOM    473  HG3 PRO A  31     -15.170 -20.687 -14.840  1.00  0.00           H  
ATOM    474  CD  PRO A  31     -15.227 -19.648 -12.925  1.00  0.00           C  
ATOM    475  HD2 PRO A  31     -15.028 -18.591 -13.102  1.00  0.00           H  
ATOM    476  HD3 PRO A  31     -16.300 -19.842 -12.951  1.00  0.00           H  
ATOM    477  N   SER A  32     -11.821 -21.795 -10.621  1.00  0.00           N  
ATOM    478  H   SER A  32     -12.346 -22.515 -10.146  1.00  0.00           H  
ATOM    479  CA  SER A  32     -10.387 -21.684 -10.357  1.00  0.00           C  
ATOM    480  HA  SER A  32     -10.171 -20.674 -10.007  1.00  0.00           H  
ATOM    481  C   SER A  32      -9.611 -21.933 -11.648  1.00  0.00           C  
ATOM    482  CB  SER A  32      -9.945 -22.676  -9.274  1.00  0.00           C  
ATOM    483  HB2 SER A  32      -8.870 -22.581  -9.120  1.00  0.00           H  
ATOM    484  HB3 SER A  32     -10.454 -22.444  -8.339  1.00  0.00           H  
ATOM    485  O   SER A  32      -9.669 -23.041 -12.197  1.00  0.00           O  
ATOM    486  OG  SER A  32     -10.244 -24.007  -9.655  1.00  0.00           O  
ATOM    487  HG  SER A  32     -10.017 -24.088 -10.584  1.00  0.00           H  
ATOM    488  N   GLN A  33      -8.872 -20.931 -12.123  1.00  0.00           N  
ATOM    489  H   GLN A  33      -8.890 -20.030 -11.665  1.00  0.00           H  
ATOM    490  CA  GLN A  33      -7.951 -21.123 -13.234  1.00  0.00           C  
ATOM    491  HA  GLN A  33      -8.494 -21.557 -14.074  1.00  0.00           H  
ATOM    492  C   GLN A  33      -6.877 -22.115 -12.781  1.00  0.00           C  
ATOM    493  CB  GLN A  33      -7.356 -19.785 -13.692  1.00  0.00           C  
ATOM    494  HB2 GLN A  33      -6.913 -19.274 -12.838  1.00  0.00           H  
ATOM    495  HB3 GLN A  33      -6.572 -19.992 -14.420  1.00  0.00           H  
ATOM    496  O   GLN A  33      -6.145 -21.880 -11.822  1.00  0.00           O  
ATOM    497  CG  GLN A  33      -8.401 -18.858 -14.339  1.00  0.00           C  
ATOM    498  HG2 GLN A  33      -9.151 -18.580 -13.598  1.00  0.00           H  
ATOM    499  HG3 GLN A  33      -8.899 -19.385 -15.153  1.00  0.00           H  
ATOM    500  CD  GLN A  33      -7.783 -17.581 -14.907  1.00  0.00           C  
ATOM    501  NE2 GLN A  33      -8.578 -16.660 -15.406  1.00  0.00           N  
ATOM    502 HE21 GLN A  33      -8.107 -15.814 -15.694  1.00  0.00           H  
ATOM    503 HE22 GLN A  33      -9.580 -16.730 -15.300  1.00  0.00           H  
ATOM    504  OE1 GLN A  33      -6.581 -17.396 -14.955  1.00  0.00           O  
ATOM    505  N   THR A  34      -6.834 -23.281 -13.419  1.00  0.00           N  
ATOM    506  H   THR A  34      -7.425 -23.413 -14.228  1.00  0.00           H  
ATOM    507  CA  THR A  34      -5.792 -24.271 -13.147  1.00  0.00           C  
ATOM    508  HA  THR A  34      -5.406 -24.136 -12.136  1.00  0.00           H  
ATOM    509  C   THR A  34      -4.667 -24.028 -14.132  1.00  0.00           C  
ATOM    510  CB  THR A  34      -6.324 -25.703 -13.241  1.00  0.00           C  
ATOM    511  HB  THR A  34      -6.641 -25.913 -14.263  1.00  0.00           H  
ATOM    512  O   THR A  34      -4.895 -24.066 -15.338  1.00  0.00           O  
ATOM    513  CG2 THR A  34      -5.280 -26.730 -12.801  1.00  0.00           C  
ATOM    514 HG21 THR A  34      -4.951 -26.518 -11.784  1.00  0.00           H  
ATOM    515 HG22 THR A  34      -5.720 -27.727 -12.836  1.00  0.00           H  
ATOM    516 HG23 THR A  34      -4.422 -26.704 -13.474  1.00  0.00           H  
ATOM    517  OG1 THR A  34      -7.430 -25.836 -12.377  1.00  0.00           O  
ATOM    518  HG1 THR A  34      -7.990 -25.068 -12.514  1.00  0.00           H  
ATOM    519  N   ILE A  35      -3.465 -23.776 -13.621  1.00  0.00           N  
ATOM    520  H   ILE A  35      -3.358 -23.708 -12.619  1.00  0.00           H  
ATOM    521  CA  ILE A  35      -2.278 -23.630 -14.460  1.00  0.00           C  
ATOM    522  HA  ILE A  35      -2.540 -23.050 -15.345  1.00  0.00           H  
ATOM    523  C   ILE A  35      -1.843 -25.020 -14.919  1.00  0.00           C  
ATOM    524  CB  ILE A  35      -1.159 -22.881 -13.707  1.00  0.00           C  
ATOM    525  HB  ILE A  35      -0.822 -23.504 -12.879  1.00  0.00           H  
ATOM    526  O   ILE A  35      -1.436 -25.850 -14.100  1.00  0.00           O  
ATOM    527  CG1 ILE A  35      -1.619 -21.527 -13.117  1.00  0.00           C  
ATOM    528 HG12 ILE A  35      -0.768 -21.050 -12.632  1.00  0.00           H  
ATOM    529 HG13 ILE A  35      -2.362 -21.709 -12.341  1.00  0.00           H  
ATOM    530  CG2 ILE A  35       0.030 -22.659 -14.648  1.00  0.00           C  
ATOM    531 HG21 ILE A  35       0.347 -23.599 -15.099  1.00  0.00           H  
ATOM    532 HG22 ILE A  35       0.866 -22.217 -14.106  1.00  0.00           H  
ATOM    533 HG23 ILE A  35      -0.270 -21.995 -15.460  1.00  0.00           H  
ATOM    534  CD1 ILE A  35      -2.219 -20.534 -14.127  1.00  0.00           C  
ATOM    535 HD11 ILE A  35      -3.088 -20.967 -14.623  1.00  0.00           H  
ATOM    536 HD12 ILE A  35      -2.547 -19.639 -13.599  1.00  0.00           H  
ATOM    537 HD13 ILE A  35      -1.480 -20.237 -14.871  1.00  0.00           H  
ATOM    538  N   ASP A  36      -1.942 -25.276 -16.219  1.00  0.00           N  
ATOM    539  H   ASP A  36      -2.274 -24.554 -16.842  1.00  0.00           H  
ATOM    540  CA  ASP A  36      -1.545 -26.542 -16.822  1.00  0.00           C  
ATOM    541  HA  ASP A  36      -1.976 -27.348 -16.228  1.00  0.00           H  
ATOM    542  C   ASP A  36      -0.014 -26.732 -16.819  1.00  0.00           C  
ATOM    543  CB  ASP A  36      -2.143 -26.634 -18.231  1.00  0.00           C  
ATOM    544  HB2 ASP A  36      -3.215 -26.441 -18.191  1.00  0.00           H  
ATOM    545  HB3 ASP A  36      -1.994 -27.640 -18.622  1.00  0.00           H  
ATOM    546  O   ASP A  36       0.774 -25.804 -16.607  1.00  0.00           O  
ATOM    547  CG  ASP A  36      -1.460 -25.627 -19.143  1.00  0.00           C  
ATOM    548  OD1 ASP A  36      -0.367 -25.976 -19.625  1.00  0.00           O  
ATOM    549  OD2 ASP A  36      -1.947 -24.486 -19.249  1.00  0.00           O  
ATOM    550  N   SER A  37       0.423 -27.969 -17.057  1.00  0.00           N  
ATOM    551  H   SER A  37      -0.244 -28.687 -17.301  1.00  0.00           H  
ATOM    552  CA  SER A  37       1.842 -28.330 -17.029  1.00  0.00           C  
ATOM    553  HA  SER A  37       2.258 -28.039 -16.064  1.00  0.00           H  
ATOM    554  C   SER A  37       2.673 -27.637 -18.109  1.00  0.00           C  
ATOM    555  CB  SER A  37       1.990 -29.845 -17.186  1.00  0.00           C  
ATOM    556  HB2 SER A  37       3.048 -30.104 -17.227  1.00  0.00           H  
ATOM    557  HB3 SER A  37       1.547 -30.336 -16.320  1.00  0.00           H  
ATOM    558  O   SER A  37       3.855 -27.388 -17.886  1.00  0.00           O  
ATOM    559  OG  SER A  37       1.339 -30.304 -18.359  1.00  0.00           O  
ATOM    560  HG  SER A  37       1.706 -29.848 -19.120  1.00  0.00           H  
ATOM    561  N   TRP A  38       2.083 -27.346 -19.273  1.00  0.00           N  
ATOM    562  H   TRP A  38       1.074 -27.340 -19.319  1.00  0.00           H  
ATOM    563  CA  TRP A  38       2.776 -26.649 -20.354  1.00  0.00           C  
ATOM    564  HA  TRP A  38       3.755 -27.102 -20.510  1.00  0.00           H  
ATOM    565  C   TRP A  38       3.036 -25.195 -19.957  1.00  0.00           C  
ATOM    566  CB  TRP A  38       1.986 -26.776 -21.663  1.00  0.00           C  
ATOM    567  HB2 TRP A  38       0.964 -26.419 -21.533  1.00  0.00           H  
ATOM    568  HB3 TRP A  38       1.930 -27.829 -21.939  1.00  0.00           H  
ATOM    569  O   TRP A  38       4.179 -24.752 -20.025  1.00  0.00           O  
ATOM    570  CG  TRP A  38       2.564 -26.010 -22.803  1.00  0.00           C  
ATOM    571  CD1 TRP A  38       3.468 -26.480 -23.689  1.00  0.00           C  
ATOM    572  HD1 TRP A  38       3.879 -27.479 -23.684  1.00  0.00           H  
ATOM    573  CD2 TRP A  38       2.335 -24.610 -23.157  1.00  0.00           C  
ATOM    574  CE2 TRP A  38       3.158 -24.298 -24.279  1.00  0.00           C  
ATOM    575  CE3 TRP A  38       1.537 -23.568 -22.634  1.00  0.00           C  
ATOM    576  HE3 TRP A  38       0.887 -23.761 -21.793  1.00  0.00           H  
ATOM    577  NE1 TRP A  38       3.818 -25.473 -24.565  1.00  0.00           N  
ATOM    578  HE1 TRP A  38       4.532 -25.562 -25.274  1.00  0.00           H  
ATOM    579  CH2 TRP A  38       2.405 -22.001 -24.297  1.00  0.00           C  
ATOM    580  HH2 TRP A  38       2.432 -21.006 -24.716  1.00  0.00           H  
ATOM    581  CZ2 TRP A  38       3.199 -23.019 -24.850  1.00  0.00           C  
ATOM    582  HZ2 TRP A  38       3.843 -22.809 -25.691  1.00  0.00           H  
ATOM    583  CZ3 TRP A  38       1.578 -22.276 -23.193  1.00  0.00           C  
ATOM    584  HZ3 TRP A  38       0.968 -21.491 -22.772  1.00  0.00           H  
ATOM    585  N   THR A  39       2.035 -24.504 -19.411  1.00  0.00           N  
ATOM    586  H   THR A  39       1.110 -24.910 -19.438  1.00  0.00           H  
ATOM    587  CA  THR A  39       2.180 -23.139 -18.889  1.00  0.00           C  
ATOM    588  HA  THR A  39       2.479 -22.487 -19.710  1.00  0.00           H  
ATOM    589  C   THR A  39       3.268 -23.052 -17.814  1.00  0.00           C  
ATOM    590  CB  THR A  39       0.831 -22.643 -18.342  1.00  0.00           C  
ATOM    591  HB  THR A  39       0.451 -23.326 -17.582  1.00  0.00           H  
ATOM    592  O   THR A  39       4.108 -22.152 -17.848  1.00  0.00           O  
ATOM    593  CG2 THR A  39       0.953 -21.247 -17.738  1.00  0.00           C  
ATOM    594 HG21 THR A  39       1.533 -20.629 -18.423  1.00  0.00           H  
ATOM    595 HG22 THR A  39       1.474 -21.287 -16.782  1.00  0.00           H  
ATOM    596 HG23 THR A  39      -0.036 -20.810 -17.597  1.00  0.00           H  
ATOM    597  OG1 THR A  39      -0.101 -22.543 -19.392  1.00  0.00           O  
ATOM    598  HG1 THR A  39      -0.705 -23.289 -19.372  1.00  0.00           H  
ATOM    599  N   GLN A  40       3.322 -24.014 -16.885  1.00  0.00           N  
ATOM    600  H   GLN A  40       2.607 -24.727 -16.894  1.00  0.00           H  
ATOM    601  CA  GLN A  40       4.375 -24.053 -15.860  1.00  0.00           C  
ATOM    602  HA  GLN A  40       4.390 -23.102 -15.328  1.00  0.00           H  
ATOM    603  C   GLN A  40       5.772 -24.271 -16.450  1.00  0.00           C  
ATOM    604  CB  GLN A  40       4.112 -25.185 -14.862  1.00  0.00           C  
ATOM    605  HB2 GLN A  40       4.972 -25.271 -14.198  1.00  0.00           H  
ATOM    606  HB3 GLN A  40       3.999 -26.124 -15.405  1.00  0.00           H  
ATOM    607  O   GLN A  40       6.747 -23.706 -15.956  1.00  0.00           O  
ATOM    608  CG  GLN A  40       2.869 -24.945 -14.005  1.00  0.00           C  
ATOM    609  HG2 GLN A  40       2.989 -24.031 -13.423  1.00  0.00           H  
ATOM    610  HG3 GLN A  40       2.007 -24.830 -14.662  1.00  0.00           H  
ATOM    611  CD  GLN A  40       2.579 -26.102 -13.061  1.00  0.00           C  
ATOM    612  NE2 GLN A  40       1.392 -26.164 -12.504  1.00  0.00           N  
ATOM    613 HE21 GLN A  40       1.213 -26.973 -11.927  1.00  0.00           H  
ATOM    614 HE22 GLN A  40       0.636 -25.600 -12.867  1.00  0.00           H  
ATOM    615  OE1 GLN A  40       3.400 -26.972 -12.805  1.00  0.00           O  
ATOM    616  N   GLN A  41       5.887 -25.117 -17.473  1.00  0.00           N  
ATOM    617  H   GLN A  41       5.057 -25.556 -17.845  1.00  0.00           H  
ATOM    618  CA  GLN A  41       7.160 -25.382 -18.130  1.00  0.00           C  
ATOM    619  HA  GLN A  41       7.910 -25.571 -17.362  1.00  0.00           H  
ATOM    620  C   GLN A  41       7.633 -24.161 -18.924  1.00  0.00           C  
ATOM    621  CB  GLN A  41       7.010 -26.642 -18.995  1.00  0.00           C  
ATOM    622  HB2 GLN A  41       6.228 -26.484 -19.736  1.00  0.00           H  
ATOM    623  HB3 GLN A  41       6.712 -27.475 -18.358  1.00  0.00           H  
ATOM    624  O   GLN A  41       8.784 -23.752 -18.783  1.00  0.00           O  
ATOM    625  CG  GLN A  41       8.302 -27.022 -19.727  1.00  0.00           C  
ATOM    626  HG2 GLN A  41       8.535 -26.244 -20.453  1.00  0.00           H  
ATOM    627  HG3 GLN A  41       8.137 -27.944 -20.283  1.00  0.00           H  
ATOM    628  CD  GLN A  41       9.500 -27.226 -18.803  1.00  0.00           C  
ATOM    629  NE2 GLN A  41      10.685 -26.975 -19.308  1.00  0.00           N  
ATOM    630 HE21 GLN A  41      11.494 -27.015 -18.705  1.00  0.00           H  
ATOM    631 HE22 GLN A  41      10.732 -26.575 -20.234  1.00  0.00           H  
ATOM    632  OE1 GLN A  41       9.393 -27.612 -17.641  1.00  0.00           O  
ATOM    633  N   HIS A  42       6.730 -23.527 -19.668  1.00  0.00           N  
ATOM    634  H   HIS A  42       5.803 -23.919 -19.751  1.00  0.00           H  
ATOM    635  CA  HIS A  42       7.022 -22.318 -20.426  1.00  0.00           C  
ATOM    636  HA  HIS A  42       7.854 -22.529 -21.097  1.00  0.00           H  
ATOM    637  C   HIS A  42       7.444 -21.152 -19.513  1.00  0.00           C  
ATOM    638  CB  HIS A  42       5.788 -21.969 -21.264  1.00  0.00           C  
ATOM    639  HB2 HIS A  42       4.965 -21.688 -20.608  1.00  0.00           H  
ATOM    640  HB3 HIS A  42       5.483 -22.844 -21.839  1.00  0.00           H  
ATOM    641  O   HIS A  42       8.423 -20.464 -19.795  1.00  0.00           O  
ATOM    642  CG  HIS A  42       6.063 -20.854 -22.231  1.00  0.00           C  
ATOM    643  CD2 HIS A  42       5.280 -19.756 -22.459  1.00  0.00           C  
ATOM    644  HD2 HIS A  42       4.329 -19.544 -21.993  1.00  0.00           H  
ATOM    645  ND1 HIS A  42       7.159 -20.757 -23.059  1.00  0.00           N  
ATOM    646  HD1 HIS A  42       7.932 -21.405 -23.113  1.00  0.00           H  
ATOM    647  CE1 HIS A  42       7.043 -19.619 -23.761  1.00  0.00           C  
ATOM    648  HE1 HIS A  42       7.760 -19.261 -24.484  1.00  0.00           H  
ATOM    649  NE2 HIS A  42       5.913 -18.976 -23.429  1.00  0.00           N  
ATOM    650  N   HIS A  43       6.785 -20.985 -18.358  1.00  0.00           N  
ATOM    651  H   HIS A  43       5.955 -21.538 -18.198  1.00  0.00           H  
ATOM    652  CA  HIS A  43       7.188 -20.009 -17.335  1.00  0.00           C  
ATOM    653  HA  HIS A  43       7.182 -19.010 -17.769  1.00  0.00           H  
ATOM    654  C   HIS A  43       8.618 -20.235 -16.834  1.00  0.00           C  
ATOM    655  CB  HIS A  43       6.189 -20.052 -16.172  1.00  0.00           C  
ATOM    656  HB2 HIS A  43       5.203 -19.769 -16.541  1.00  0.00           H  
ATOM    657  HB3 HIS A  43       6.122 -21.072 -15.792  1.00  0.00           H  
ATOM    658  O   HIS A  43       9.385 -19.278 -16.726  1.00  0.00           O  
ATOM    659  CG  HIS A  43       6.558 -19.146 -15.024  1.00  0.00           C  
ATOM    660  CD2 HIS A  43       6.174 -17.846 -14.878  1.00  0.00           C  
ATOM    661  HD2 HIS A  43       5.564 -17.272 -15.560  1.00  0.00           H  
ATOM    662  ND1 HIS A  43       7.323 -19.523 -13.915  1.00  0.00           N  
ATOM    663  CE1 HIS A  43       7.370 -18.438 -13.128  1.00  0.00           C  
ATOM    664  HE1 HIS A  43       7.859 -18.394 -12.166  1.00  0.00           H  
ATOM    665  NE2 HIS A  43       6.679 -17.424 -13.670  1.00  0.00           N  
ATOM    666  HE2 HIS A  43       6.488 -16.544 -13.213  1.00  0.00           H  
ATOM    667  N   LYS A  44       9.010 -21.492 -16.584  1.00  0.00           N  
ATOM    668  H   LYS A  44       8.337 -22.232 -16.721  1.00  0.00           H  
ATOM    669  CA  LYS A  44      10.382 -21.830 -16.173  1.00  0.00           C  
ATOM    670  HA  LYS A  44      10.655 -21.219 -15.313  1.00  0.00           H  
ATOM    671  C   LYS A  44      11.402 -21.503 -17.260  1.00  0.00           C  
ATOM    672  CB  LYS A  44      10.486 -23.312 -15.800  1.00  0.00           C  
ATOM    673  HB2 LYS A  44      11.538 -23.576 -15.693  1.00  0.00           H  
ATOM    674  HB3 LYS A  44      10.069 -23.915 -16.607  1.00  0.00           H  
ATOM    675  O   LYS A  44      12.452 -20.957 -16.946  1.00  0.00           O  
ATOM    676  CG  LYS A  44       9.773 -23.636 -14.484  1.00  0.00           C  
ATOM    677  HG2 LYS A  44       8.756 -23.244 -14.501  1.00  0.00           H  
ATOM    678  HG3 LYS A  44      10.310 -23.175 -13.655  1.00  0.00           H  
ATOM    679  CD  LYS A  44       9.735 -25.154 -14.298  1.00  0.00           C  
ATOM    680  HD2 LYS A  44      10.751 -25.532 -14.186  1.00  0.00           H  
ATOM    681  HD3 LYS A  44       9.282 -25.604 -15.182  1.00  0.00           H  
ATOM    682  CE  LYS A  44       8.897 -25.506 -13.071  1.00  0.00           C  
ATOM    683  HE2 LYS A  44       9.364 -25.078 -12.184  1.00  0.00           H  
ATOM    684  HE3 LYS A  44       7.916 -25.046 -13.193  1.00  0.00           H  
ATOM    685  NZ  LYS A  44       8.758 -26.975 -12.945  1.00  0.00           N  
ATOM    686  HZ1 LYS A  44       8.359 -27.340 -13.797  1.00  0.00           H  
ATOM    687  HZ2 LYS A  44       9.662 -27.405 -12.808  1.00  0.00           H  
ATOM    688  HZ3 LYS A  44       8.142 -27.208 -12.179  1.00  0.00           H  
ATOM    689  N   GLU A  45      11.101 -21.817 -18.516  1.00  0.00           N  
ATOM    690  H   GLU A  45      10.218 -22.269 -18.703  1.00  0.00           H  
ATOM    691  CA  GLU A  45      11.989 -21.534 -19.650  1.00  0.00           C  
ATOM    692  HA  GLU A  45      12.964 -21.987 -19.472  1.00  0.00           H  
ATOM    693  C   GLU A  45      12.230 -20.029 -19.809  1.00  0.00           C  
ATOM    694  CB  GLU A  45      11.395 -22.145 -20.928  1.00  0.00           C  
ATOM    695  HB2 GLU A  45      11.926 -21.758 -21.798  1.00  0.00           H  
ATOM    696  HB3 GLU A  45      10.345 -21.861 -21.003  1.00  0.00           H  
ATOM    697  O   GLU A  45      13.380 -19.589 -19.802  1.00  0.00           O  
ATOM    698  CG  GLU A  45      11.530 -23.675 -20.907  1.00  0.00           C  
ATOM    699  HG2 GLU A  45      12.579 -23.930 -21.053  1.00  0.00           H  
ATOM    700  HG3 GLU A  45      11.246 -24.050 -19.924  1.00  0.00           H  
ATOM    701  CD  GLU A  45      10.679 -24.401 -21.956  1.00  0.00           C  
ATOM    702  OE1 GLU A  45      10.660 -25.655 -21.859  1.00  0.00           O  
ATOM    703  OE2 GLU A  45      10.041 -23.739 -22.804  1.00  0.00           O  
ATOM    704  N   LEU A  46      11.156 -19.236 -19.831  1.00  0.00           N  
ATOM    705  H   LEU A  46      10.242 -19.667 -19.832  1.00  0.00           H  
ATOM    706  CA  LEU A  46      11.232 -17.776 -19.901  1.00  0.00           C  
ATOM    707  HA  LEU A  46      11.788 -17.488 -20.793  1.00  0.00           H  
ATOM    708  C   LEU A  46      11.976 -17.176 -18.698  1.00  0.00           C  
ATOM    709  CB  LEU A  46       9.805 -17.217 -19.978  1.00  0.00           C  
ATOM    710  HB2 LEU A  46       9.221 -17.644 -19.163  1.00  0.00           H  
ATOM    711  HB3 LEU A  46       9.864 -16.140 -19.824  1.00  0.00           H  
ATOM    712  O   LEU A  46      12.795 -16.272 -18.865  1.00  0.00           O  
ATOM    713  CG  LEU A  46       9.062 -17.456 -21.303  1.00  0.00           C  
ATOM    714  HG  LEU A  46       9.033 -18.521 -21.533  1.00  0.00           H  
ATOM    715  CD1 LEU A  46       7.633 -16.938 -21.149  1.00  0.00           C  
ATOM    716 HD11 LEU A  46       7.088 -17.079 -22.083  1.00  0.00           H  
ATOM    717 HD12 LEU A  46       7.644 -15.874 -20.915  1.00  0.00           H  
ATOM    718 HD13 LEU A  46       7.121 -17.493 -20.362  1.00  0.00           H  
ATOM    719  CD2 LEU A  46       9.701 -16.707 -22.472  1.00  0.00           C  
ATOM    720 HD21 LEU A  46       9.104 -16.857 -23.372  1.00  0.00           H  
ATOM    721 HD22 LEU A  46       9.754 -15.642 -22.251  1.00  0.00           H  
ATOM    722 HD23 LEU A  46      10.702 -17.092 -22.668  1.00  0.00           H  
ATOM    723  N   LYS A  47      11.757 -17.709 -17.488  1.00  0.00           N  
ATOM    724  H   LYS A  47      11.043 -18.418 -17.404  1.00  0.00           H  
ATOM    725  CA  LYS A  47      12.494 -17.294 -16.285  1.00  0.00           C  
ATOM    726  HA  LYS A  47      12.325 -16.228 -16.136  1.00  0.00           H  
ATOM    727  C   LYS A  47      14.004 -17.487 -16.446  1.00  0.00           C  
ATOM    728  CB  LYS A  47      11.957 -18.059 -15.066  1.00  0.00           C  
ATOM    729  HB2 LYS A  47      12.081 -19.131 -15.219  1.00  0.00           H  
ATOM    730  HB3 LYS A  47      10.891 -17.857 -14.958  1.00  0.00           H  
ATOM    731  O   LYS A  47      14.772 -16.599 -16.077  1.00  0.00           O  
ATOM    732  CG  LYS A  47      12.678 -17.660 -13.774  1.00  0.00           C  
ATOM    733  HG2 LYS A  47      12.693 -16.574 -13.685  1.00  0.00           H  
ATOM    734  HG3 LYS A  47      13.704 -18.026 -13.809  1.00  0.00           H  
ATOM    735  CD  LYS A  47      11.977 -18.248 -12.545  1.00  0.00           C  
ATOM    736  HD2 LYS A  47      11.799 -19.313 -12.691  1.00  0.00           H  
ATOM    737  HD3 LYS A  47      11.024 -17.735 -12.413  1.00  0.00           H  
ATOM    738  CE  LYS A  47      12.876 -18.031 -11.326  1.00  0.00           C  
ATOM    739  HE2 LYS A  47      13.285 -17.022 -11.373  1.00  0.00           H  
ATOM    740  HE3 LYS A  47      13.699 -18.743 -11.387  1.00  0.00           H  
ATOM    741  NZ  LYS A  47      12.149 -18.206 -10.050  1.00  0.00           N  
ATOM    742  HZ1 LYS A  47      11.391 -17.540 -10.017  1.00  0.00           H  
ATOM    743  HZ2 LYS A  47      11.757 -19.133  -9.960  1.00  0.00           H  
ATOM    744  HZ3 LYS A  47      12.742 -17.988  -9.262  1.00  0.00           H  
ATOM    745  N   GLU A  48      14.444 -18.622 -16.991  1.00  0.00           N  
ATOM    746  H   GLU A  48      13.765 -19.311 -17.282  1.00  0.00           H  
ATOM    747  CA  GLU A  48      15.869 -18.871 -17.242  1.00  0.00           C  
ATOM    748  HA  GLU A  48      16.431 -18.649 -16.335  1.00  0.00           H  
ATOM    749  C   GLU A  48      16.441 -17.954 -18.333  1.00  0.00           C  
ATOM    750  CB  GLU A  48      16.124 -20.339 -17.632  1.00  0.00           C  
ATOM    751  HB2 GLU A  48      17.169 -20.433 -17.925  1.00  0.00           H  
ATOM    752  HB3 GLU A  48      15.523 -20.592 -18.506  1.00  0.00           H  
ATOM    753  O   GLU A  48      17.594 -17.530 -18.236  1.00  0.00           O  
ATOM    754  CG  GLU A  48      15.854 -21.381 -16.535  1.00  0.00           C  
ATOM    755  HG2 GLU A  48      14.779 -21.477 -16.383  1.00  0.00           H  
ATOM    756  HG3 GLU A  48      16.220 -22.348 -16.880  1.00  0.00           H  
ATOM    757  CD  GLU A  48      16.519 -21.041 -15.201  1.00  0.00           C  
ATOM    758  OE1 GLU A  48      15.825 -21.114 -14.155  1.00  0.00           O  
ATOM    759  OE2 GLU A  48      17.703 -20.621 -15.204  1.00  0.00           O  
ATOM    760  N   GLU A  49      15.663 -17.618 -19.364  1.00  0.00           N  
ATOM    761  H   GLU A  49      14.738 -18.016 -19.431  1.00  0.00           H  
ATOM    762  CA  GLU A  49      16.083 -16.652 -20.385  1.00  0.00           C  
ATOM    763  HA  GLU A  49      17.054 -16.950 -20.780  1.00  0.00           H  
ATOM    764  C   GLU A  49      16.271 -15.253 -19.797  1.00  0.00           C  
ATOM    765  CB  GLU A  49      15.094 -16.612 -21.556  1.00  0.00           C  
ATOM    766  HB2 GLU A  49      14.083 -16.439 -21.187  1.00  0.00           H  
ATOM    767  HB3 GLU A  49      15.383 -15.786 -22.205  1.00  0.00           H  
ATOM    768  O   GLU A  49      17.328 -14.649 -19.990  1.00  0.00           O  
ATOM    769  CG  GLU A  49      15.140 -17.907 -22.376  1.00  0.00           C  
ATOM    770  HG2 GLU A  49      16.174 -18.082 -22.675  1.00  0.00           H  
ATOM    771  HG3 GLU A  49      14.838 -18.747 -21.751  1.00  0.00           H  
ATOM    772  CD  GLU A  49      14.262 -17.871 -23.636  1.00  0.00           C  
ATOM    773  OE1 GLU A  49      14.355 -18.865 -24.389  1.00  0.00           O  
ATOM    774  OE2 GLU A  49      13.575 -16.853 -23.877  1.00  0.00           O  
ATOM    775  N   VAL A  50      15.309 -14.767 -19.009  1.00  0.00           N  
ATOM    776  H   VAL A  50      14.458 -15.301 -18.906  1.00  0.00           H  
ATOM    777  CA  VAL A  50      15.419 -13.467 -18.330  1.00  0.00           C  
ATOM    778  HA  VAL A  50      15.637 -12.701 -19.074  1.00  0.00           H  
ATOM    779  C   VAL A  50      16.592 -13.463 -17.350  1.00  0.00           C  
ATOM    780  CB  VAL A  50      14.096 -13.083 -17.646  1.00  0.00           C  
ATOM    781  HB  VAL A  50      13.800 -13.882 -16.966  1.00  0.00           H  
ATOM    782  O   VAL A  50      17.363 -12.504 -17.330  1.00  0.00           O  
ATOM    783  CG1 VAL A  50      14.225 -11.772 -16.860  1.00  0.00           C  
ATOM    784 HG11 VAL A  50      13.255 -11.489 -16.450  1.00  0.00           H  
ATOM    785 HG12 VAL A  50      14.583 -10.977 -17.514  1.00  0.00           H  
ATOM    786 HG13 VAL A  50      14.921 -11.887 -16.029  1.00  0.00           H  
ATOM    787  CG2 VAL A  50      12.983 -12.877 -18.682  1.00  0.00           C  
ATOM    788 HG21 VAL A  50      12.827 -13.782 -19.271  1.00  0.00           H  
ATOM    789 HG22 VAL A  50      13.244 -12.064 -19.359  1.00  0.00           H  
ATOM    790 HG23 VAL A  50      12.046 -12.636 -18.179  1.00  0.00           H  
ATOM    791  N   ARG A  51      16.832 -14.556 -16.610  1.00  0.00           N  
ATOM    792  H   ARG A  51      16.163 -15.313 -16.638  1.00  0.00           H  
ATOM    793  CA  ARG A  51      18.026 -14.668 -15.755  1.00  0.00           C  
ATOM    794  HA  ARG A  51      17.995 -13.860 -15.023  1.00  0.00           H  
ATOM    795  C   ARG A  51      19.318 -14.482 -16.549  1.00  0.00           C  
ATOM    796  CB  ARG A  51      18.035 -16.003 -15.003  1.00  0.00           C  
ATOM    797  HB2 ARG A  51      18.076 -16.833 -15.709  1.00  0.00           H  
ATOM    798  HB3 ARG A  51      17.116 -16.082 -14.424  1.00  0.00           H  
ATOM    799  O   ARG A  51      20.198 -13.748 -16.106  1.00  0.00           O  
ATOM    800  CG  ARG A  51      19.251 -16.069 -14.062  1.00  0.00           C  
ATOM    801  HG2 ARG A  51      19.264 -15.184 -13.426  1.00  0.00           H  
ATOM    802  HG3 ARG A  51      20.171 -16.081 -14.647  1.00  0.00           H  
ATOM    803  CD  ARG A  51      19.256 -17.315 -13.183  1.00  0.00           C  
ATOM    804  HD2 ARG A  51      20.184 -17.319 -12.610  1.00  0.00           H  
ATOM    805  HD3 ARG A  51      19.240 -18.207 -13.809  1.00  0.00           H  
ATOM    806  NE  ARG A  51      18.138 -17.279 -12.235  1.00  0.00           N  
ATOM    807  HE  ARG A  51      18.258 -16.607 -11.490  1.00  0.00           H  
ATOM    808  NH1 ARG A  51      16.873 -18.890 -13.231  1.00  0.00           N  
ATOM    809 HH11 ARG A  51      16.142 -19.586 -13.264  1.00  0.00           H  
ATOM    810 HH12 ARG A  51      17.603 -19.119 -13.891  1.00  0.00           H  
ATOM    811  NH2 ARG A  51      16.096 -17.868 -11.430  1.00  0.00           N  
ATOM    812 HH21 ARG A  51      16.174 -17.125 -10.751  1.00  0.00           H  
ATOM    813 HH22 ARG A  51      15.326 -18.520 -11.487  1.00  0.00           H  
ATOM    814  CZ  ARG A  51      17.045 -18.005 -12.302  1.00  0.00           C  
ATOM    815  N   LYS A  52      19.436 -15.100 -17.731  1.00  0.00           N  
ATOM    816  H   LYS A  52      18.663 -15.670 -18.042  1.00  0.00           H  
ATOM    817  CA  LYS A  52      20.610 -14.922 -18.608  1.00  0.00           C  
ATOM    818  HA  LYS A  52      21.512 -15.183 -18.054  1.00  0.00           H  
ATOM    819  C   LYS A  52      20.782 -13.466 -19.044  1.00  0.00           C  
ATOM    820  CB  LYS A  52      20.520 -15.830 -19.839  1.00  0.00           C  
ATOM    821  HB2 LYS A  52      21.304 -15.551 -20.543  1.00  0.00           H  
ATOM    822  HB3 LYS A  52      19.560 -15.668 -20.330  1.00  0.00           H  
ATOM    823  O   LYS A  52      21.915 -12.994 -19.090  1.00  0.00           O  
ATOM    824  CG  LYS A  52      20.688 -17.316 -19.499  1.00  0.00           C  
ATOM    825  HG2 LYS A  52      20.060 -17.582 -18.649  1.00  0.00           H  
ATOM    826  HG3 LYS A  52      21.727 -17.517 -19.237  1.00  0.00           H  
ATOM    827  CD  LYS A  52      20.283 -18.155 -20.714  1.00  0.00           C  
ATOM    828  HD2 LYS A  52      20.985 -17.982 -21.530  1.00  0.00           H  
ATOM    829  HD3 LYS A  52      19.288 -17.843 -21.031  1.00  0.00           H  
ATOM    830  CE  LYS A  52      20.238 -19.639 -20.356  1.00  0.00           C  
ATOM    831  HE2 LYS A  52      21.249 -19.993 -20.156  1.00  0.00           H  
ATOM    832  HE3 LYS A  52      19.654 -19.745 -19.441  1.00  0.00           H  
ATOM    833  NZ  LYS A  52      19.599 -20.416 -21.446  1.00  0.00           N  
ATOM    834  HZ1 LYS A  52      18.661 -20.073 -21.594  1.00  0.00           H  
ATOM    835  HZ2 LYS A  52      20.106 -20.315 -22.315  1.00  0.00           H  
ATOM    836  HZ3 LYS A  52      19.525 -21.392 -21.198  1.00  0.00           H  
ATOM    837  N   MET A  53      19.690 -12.746 -19.321  1.00  0.00           N  
ATOM    838  H   MET A  53      18.788 -13.199 -19.278  1.00  0.00           H  
ATOM    839  CA  MET A  53      19.749 -11.309 -19.626  1.00  0.00           C  
ATOM    840  HA  MET A  53      20.425 -11.152 -20.466  1.00  0.00           H  
ATOM    841  C   MET A  53      20.284 -10.500 -18.436  1.00  0.00           C  
ATOM    842  CB  MET A  53      18.370 -10.754 -20.005  1.00  0.00           C  
ATOM    843  HB2 MET A  53      18.479  -9.696 -20.243  1.00  0.00           H  
ATOM    844  HB3 MET A  53      17.703 -10.824 -19.146  1.00  0.00           H  
ATOM    845  O   MET A  53      21.130  -9.625 -18.623  1.00  0.00           O  
ATOM    846  CG  MET A  53      17.697 -11.435 -21.194  1.00  0.00           C  
ATOM    847  HG2 MET A  53      18.269 -11.256 -22.105  1.00  0.00           H  
ATOM    848  HG3 MET A  53      17.641 -12.509 -21.016  1.00  0.00           H  
ATOM    849  SD  MET A  53      16.025 -10.788 -21.394  1.00  0.00           S  
ATOM    850  CE  MET A  53      15.146 -12.267 -21.933  1.00  0.00           C  
ATOM    851  HE1 MET A  53      15.337 -13.099 -21.255  1.00  0.00           H  
ATOM    852  HE2 MET A  53      14.081 -12.035 -21.932  1.00  0.00           H  
ATOM    853  HE3 MET A  53      15.457 -12.532 -22.943  1.00  0.00           H  
ATOM    854  N   MET A  54      19.833 -10.823 -17.218  1.00  0.00           N  
ATOM    855  H   MET A  54      19.111 -11.527 -17.158  1.00  0.00           H  
ATOM    856  CA  MET A  54      20.209 -10.126 -15.980  1.00  0.00           C  
ATOM    857  HA  MET A  54      20.023  -9.059 -16.104  1.00  0.00           H  
ATOM    858  C   MET A  54      21.694 -10.276 -15.624  1.00  0.00           C  
ATOM    859  CB  MET A  54      19.350 -10.646 -14.813  1.00  0.00           C  
ATOM    860  HB2 MET A  54      19.753 -10.264 -13.875  1.00  0.00           H  
ATOM    861  HB3 MET A  54      19.402 -11.734 -14.770  1.00  0.00           H  
ATOM    862  O   MET A  54      22.316  -9.323 -15.148  1.00  0.00           O  
ATOM    863  CG  MET A  54      17.882 -10.225 -14.919  1.00  0.00           C  
ATOM    864  HG2 MET A  54      17.321 -10.706 -14.118  1.00  0.00           H  
ATOM    865  HG3 MET A  54      17.473 -10.576 -15.867  1.00  0.00           H  
ATOM    866  SD  MET A  54      17.603  -8.441 -14.825  1.00  0.00           S  
ATOM    867  CE  MET A  54      18.045  -8.128 -13.101  1.00  0.00           C  
ATOM    868  HE1 MET A  54      19.118  -8.248 -12.954  1.00  0.00           H  
ATOM    869  HE2 MET A  54      17.756  -7.109 -12.842  1.00  0.00           H  
ATOM    870  HE3 MET A  54      17.509  -8.824 -12.455  1.00  0.00           H  
ATOM    871  N   VAL A  55      22.275 -11.454 -15.868  1.00  0.00           N  
ATOM    872  H   VAL A  55      21.687 -12.207 -16.196  1.00  0.00           H  
ATOM    873  CA  VAL A  55      23.686 -11.749 -15.552  1.00  0.00           C  
ATOM    874  HA  VAL A  55      23.992 -11.085 -14.743  1.00  0.00           H  
ATOM    875  C   VAL A  55      24.653 -11.455 -16.702  1.00  0.00           C  
ATOM    876  CB  VAL A  55      23.875 -13.182 -15.017  1.00  0.00           C  
ATOM    877  HB  VAL A  55      24.908 -13.293 -14.689  1.00  0.00           H  
ATOM    878  O   VAL A  55      25.856 -11.636 -16.543  1.00  0.00           O  
ATOM    879  CG1 VAL A  55      22.987 -13.442 -13.793  1.00  0.00           C  
ATOM    880 HG11 VAL A  55      23.156 -12.671 -13.041  1.00  0.00           H  
ATOM    881 HG12 VAL A  55      23.232 -14.410 -13.356  1.00  0.00           H  
ATOM    882 HG13 VAL A  55      21.934 -13.441 -14.073  1.00  0.00           H  
ATOM    883  CG2 VAL A  55      23.605 -14.253 -16.081  1.00  0.00           C  
ATOM    884 HG21 VAL A  55      24.326 -14.159 -16.893  1.00  0.00           H  
ATOM    885 HG22 VAL A  55      23.703 -15.244 -15.638  1.00  0.00           H  
ATOM    886 HG23 VAL A  55      22.598 -14.133 -16.482  1.00  0.00           H  
ATOM    887  N   SER A  56      24.159 -11.010 -17.861  1.00  0.00           N  
ATOM    888  H   SER A  56      23.163 -10.860 -17.932  1.00  0.00           H  
ATOM    889  CA  SER A  56      24.992 -10.777 -19.044  1.00  0.00           C  
ATOM    890  HA  SER A  56      25.552 -11.689 -19.248  1.00  0.00           H  
ATOM    891  C   SER A  56      25.987  -9.629 -18.838  1.00  0.00           C  
ATOM    892  CB  SER A  56      24.107 -10.492 -20.258  1.00  0.00           C  
ATOM    893  HB2 SER A  56      23.401 -11.312 -20.389  1.00  0.00           H  
ATOM    894  HB3 SER A  56      23.551  -9.569 -20.095  1.00  0.00           H  
ATOM    895  O   SER A  56      25.597  -8.471 -18.664  1.00  0.00           O  
ATOM    896  OG  SER A  56      24.903 -10.368 -21.424  1.00  0.00           O  
ATOM    897  HG  SER A  56      24.306 -10.251 -22.166  1.00  0.00           H  
ATOM    898  N   ASP A  57      27.283  -9.931 -18.954  1.00  0.00           N  
ATOM    899  H   ASP A  57      27.540 -10.908 -18.964  1.00  0.00           H  
ATOM    900  CA  ASP A  57      28.373  -8.944 -18.895  1.00  0.00           C  
ATOM    901  HA  ASP A  57      28.232  -8.318 -18.014  1.00  0.00           H  
ATOM    902  C   ASP A  57      28.411  -7.996 -20.108  1.00  0.00           C  
ATOM    903  CB  ASP A  57      29.721  -9.671 -18.764  1.00  0.00           C  
ATOM    904  HB2 ASP A  57      30.528  -8.957 -18.925  1.00  0.00           H  
ATOM    905  HB3 ASP A  57      29.793 -10.432 -19.541  1.00  0.00           H  
ATOM    906  O   ASP A  57      29.147  -7.010 -20.107  1.00  0.00           O  
ATOM    907  CG  ASP A  57      29.942 -10.303 -17.387  1.00  0.00           C  
ATOM    908  OD1 ASP A  57      29.563  -9.663 -16.377  1.00  0.00           O  
ATOM    909  OD2 ASP A  57      30.547 -11.397 -17.366  1.00  0.00           O  
ATOM    910  N   ALA A  58      27.614  -8.262 -21.149  1.00  0.00           N  
ATOM    911  H   ALA A  58      27.006  -9.066 -21.088  1.00  0.00           H  
ATOM    912  CA  ALA A  58      27.526  -7.401 -22.329  1.00  0.00           C  
ATOM    913  HA  ALA A  58      28.536  -7.179 -22.673  1.00  0.00           H  
ATOM    914  C   ALA A  58      26.836  -6.052 -22.043  1.00  0.00           C  
ATOM    915  CB  ALA A  58      26.792  -8.175 -23.430  1.00  0.00           C  
ATOM    916  HB1 ALA A  58      27.301  -9.120 -23.622  1.00  0.00           H  
ATOM    917  HB2 ALA A  58      26.779  -7.583 -24.344  1.00  0.00           H  
ATOM    918  HB3 ALA A  58      25.765  -8.371 -23.123  1.00  0.00           H  
ATOM    919  O   ALA A  58      27.002  -5.100 -22.809  1.00  0.00           O  
ATOM    920  N   ASN A  59      26.060  -5.962 -20.960  1.00  0.00           N  
ATOM    921  H   ASN A  59      26.012  -6.755 -20.336  1.00  0.00           H  
ATOM    922  CA  ASN A  59      25.295  -4.767 -20.628  1.00  0.00           C  
ATOM    923  HA  ASN A  59      24.889  -4.351 -21.550  1.00  0.00           H  
ATOM    924  C   ASN A  59      26.186  -3.695 -19.992  1.00  0.00           C  
ATOM    925  CB  ASN A  59      24.116  -5.157 -19.720  1.00  0.00           C  
ATOM    926  HB2 ASN A  59      23.661  -4.256 -19.308  1.00  0.00           H  
ATOM    927  HB3 ASN A  59      24.483  -5.762 -18.890  1.00  0.00           H  
ATOM    928  O   ASN A  59      26.769  -3.893 -18.924  1.00  0.00           O  
ATOM    929  CG  ASN A  59      23.030  -5.915 -20.463  1.00  0.00           C  
ATOM    930  ND2 ASN A  59      22.287  -6.756 -19.783  1.00  0.00           N  
ATOM    931 HD21 ASN A  59      22.505  -7.003 -18.828  1.00  0.00           H  
ATOM    932 HD22 ASN A  59      21.571  -7.257 -20.289  1.00  0.00           H  
ATOM    933  OD1 ASN A  59      22.818  -5.741 -21.651  1.00  0.00           O  
ATOM    934  N   LYS A  60      26.215  -2.503 -20.598  1.00  0.00           N  
ATOM    935  H   LYS A  60      25.701  -2.414 -21.463  1.00  0.00           H  
ATOM    936  CA  LYS A  60      26.768  -1.303 -19.949  1.00  0.00           C  
ATOM    937  HA  LYS A  60      27.802  -1.518 -19.676  1.00  0.00           H  
ATOM    938  C   LYS A  60      25.986  -0.987 -18.660  1.00  0.00           C  
ATOM    939  CB  LYS A  60      26.721  -0.106 -20.910  1.00  0.00           C  
ATOM    940  HB2 LYS A  60      25.697   0.032 -21.255  1.00  0.00           H  
ATOM    941  HB3 LYS A  60      27.021   0.791 -20.369  1.00  0.00           H  
ATOM    942  O   LYS A  60      24.793  -1.295 -18.607  1.00  0.00           O  
ATOM    943  CG  LYS A  60      27.650  -0.278 -22.120  1.00  0.00           C  
ATOM    944  HG2 LYS A  60      27.339  -1.142 -22.706  1.00  0.00           H  
ATOM    945  HG3 LYS A  60      28.672  -0.431 -21.771  1.00  0.00           H  
ATOM    946  CD  LYS A  60      27.593   0.979 -22.996  1.00  0.00           C  
ATOM    947  HD2 LYS A  60      27.892   1.841 -22.399  1.00  0.00           H  
ATOM    948  HD3 LYS A  60      26.569   1.124 -23.341  1.00  0.00           H  
ATOM    949  CE  LYS A  60      28.527   0.844 -24.201  1.00  0.00           C  
ATOM    950  HE2 LYS A  60      29.533   0.641 -23.835  1.00  0.00           H  
ATOM    951  HE3 LYS A  60      28.209  -0.011 -24.796  1.00  0.00           H  
ATOM    952  NZ  LYS A  60      28.520   2.084 -25.018  1.00  0.00           N  
ATOM    953  HZ1 LYS A  60      27.594   2.272 -25.375  1.00  0.00           H  
ATOM    954  HZ2 LYS A  60      28.801   2.874 -24.455  1.00  0.00           H  
ATOM    955  HZ3 LYS A  60      29.160   2.005 -25.795  1.00  0.00           H  
ATOM    956  N   PRO A  61      26.572  -0.286 -17.669  1.00  0.00           N  
ATOM    957  CA  PRO A  61      25.879   0.062 -16.421  1.00  0.00           C  
ATOM    958  HA  PRO A  61      25.755  -0.846 -15.831  1.00  0.00           H  
ATOM    959  C   PRO A  61      24.493   0.698 -16.627  1.00  0.00           C  
ATOM    960  CB  PRO A  61      26.837   1.000 -15.680  1.00  0.00           C  
ATOM    961  HB2 PRO A  61      26.727   0.916 -14.599  1.00  0.00           H  
ATOM    962  HB3 PRO A  61      26.685   2.032 -15.998  1.00  0.00           H  
ATOM    963  O   PRO A  61      23.513   0.239 -16.050  1.00  0.00           O  
ATOM    964  CG  PRO A  61      28.213   0.525 -16.147  1.00  0.00           C  
ATOM    965  HG2 PRO A  61      28.965   1.309 -16.061  1.00  0.00           H  
ATOM    966  HG3 PRO A  61      28.511  -0.353 -15.573  1.00  0.00           H  
ATOM    967  CD  PRO A  61      27.969   0.130 -17.603  1.00  0.00           C  
ATOM    968  HD2 PRO A  61      28.127   0.995 -18.246  1.00  0.00           H  
ATOM    969  HD3 PRO A  61      28.647  -0.678 -17.879  1.00  0.00           H  
ATOM    970  N   ALA A  62      24.374   1.662 -17.547  1.00  0.00           N  
ATOM    971  H   ALA A  62      25.217   2.056 -17.940  1.00  0.00           H  
ATOM    972  CA  ALA A  62      23.098   2.292 -17.901  1.00  0.00           C  
ATOM    973  HA  ALA A  62      22.671   2.754 -17.011  1.00  0.00           H  
ATOM    974  C   ALA A  62      22.053   1.302 -18.459  1.00  0.00           C  
ATOM    975  CB  ALA A  62      23.402   3.393 -18.925  1.00  0.00           C  
ATOM    976  HB1 ALA A  62      22.474   3.858 -19.259  1.00  0.00           H  
ATOM    977  HB2 ALA A  62      23.920   2.981 -19.791  1.00  0.00           H  
ATOM    978  HB3 ALA A  62      24.024   4.163 -18.468  1.00  0.00           H  
ATOM    979  O   ALA A  62      20.868   1.399 -18.147  1.00  0.00           O  
ATOM    980  N   GLN A  63      22.473   0.329 -19.278  1.00  0.00           N  
ATOM    981  H   GLN A  63      23.469   0.191 -19.375  1.00  0.00           H  
ATOM    982  CA  GLN A  63      21.580  -0.724 -19.782  1.00  0.00           C  
ATOM    983  HA  GLN A  63      20.673  -0.273 -20.185  1.00  0.00           H  
ATOM    984  C   GLN A  63      21.144  -1.660 -18.653  1.00  0.00           C  
ATOM    985  CB  GLN A  63      22.272  -1.533 -20.890  1.00  0.00           C  
ATOM    986  HB2 GLN A  63      23.235  -1.887 -20.522  1.00  0.00           H  
ATOM    987  HB3 GLN A  63      21.666  -2.408 -21.123  1.00  0.00           H  
ATOM    988  O   GLN A  63      19.983  -2.053 -18.604  1.00  0.00           O  
ATOM    989  CG  GLN A  63      22.468  -0.732 -22.186  1.00  0.00           C  
ATOM    990  HG2 GLN A  63      21.495  -0.574 -22.650  1.00  0.00           H  
ATOM    991  HG3 GLN A  63      22.914   0.237 -21.961  1.00  0.00           H  
ATOM    992  CD  GLN A  63      23.390  -1.436 -23.177  1.00  0.00           C  
ATOM    993  NE2 GLN A  63      23.240  -1.206 -24.462  1.00  0.00           N  
ATOM    994 HE21 GLN A  63      23.807  -1.798 -25.053  1.00  0.00           H  
ATOM    995 HE22 GLN A  63      22.417  -0.741 -24.816  1.00  0.00           H  
ATOM    996  OE1 GLN A  63      24.315  -2.140 -22.819  1.00  0.00           O  
ATOM    997  N   ARG A  64      22.054  -1.963 -17.721  1.00  0.00           N  
ATOM    998  H   ARG A  64      22.990  -1.597 -17.830  1.00  0.00           H  
ATOM    999  CA  ARG A  64      21.768  -2.802 -16.557  1.00  0.00           C  
ATOM   1000  HA  ARG A  64      21.308  -3.724 -16.912  1.00  0.00           H  
ATOM   1001  C   ARG A  64      20.744  -2.155 -15.626  1.00  0.00           C  
ATOM   1002  CB  ARG A  64      23.088  -3.142 -15.851  1.00  0.00           C  
ATOM   1003  HB2 ARG A  64      23.447  -2.289 -15.275  1.00  0.00           H  
ATOM   1004  HB3 ARG A  64      23.830  -3.386 -16.610  1.00  0.00           H  
ATOM   1005  O   ARG A  64      19.797  -2.822 -15.231  1.00  0.00           O  
ATOM   1006  CG  ARG A  64      22.921  -4.355 -14.928  1.00  0.00           C  
ATOM   1007  HG2 ARG A  64      22.335  -4.082 -14.050  1.00  0.00           H  
ATOM   1008  HG3 ARG A  64      22.396  -5.141 -15.471  1.00  0.00           H  
ATOM   1009  CD  ARG A  64      24.289  -4.892 -14.496  1.00  0.00           C  
ATOM   1010  HD2 ARG A  64      24.723  -4.218 -13.757  1.00  0.00           H  
ATOM   1011  HD3 ARG A  64      24.940  -4.928 -15.369  1.00  0.00           H  
ATOM   1012  NE  ARG A  64      24.163  -6.246 -13.927  1.00  0.00           N  
ATOM   1013  HE  ARG A  64      23.277  -6.487 -13.506  1.00  0.00           H  
ATOM   1014  NH1 ARG A  64      26.277  -7.027 -14.398  1.00  0.00           N  
ATOM   1015 HH11 ARG A  64      26.864  -7.840 -14.521  1.00  0.00           H  
ATOM   1016 HH12 ARG A  64      26.450  -6.191 -14.938  1.00  0.00           H  
ATOM   1017  NH2 ARG A  64      24.812  -8.350 -13.366  1.00  0.00           N  
ATOM   1018 HH21 ARG A  64      23.873  -8.553 -13.054  1.00  0.00           H  
ATOM   1019 HH22 ARG A  64      25.511  -9.077 -13.314  1.00  0.00           H  
ATOM   1020  CZ  ARG A  64      25.083  -7.193 -13.894  1.00  0.00           C  
ATOM   1021  N   LEU A  65      20.871  -0.854 -15.358  1.00  0.00           N  
ATOM   1022  H   LEU A  65      21.704  -0.383 -15.681  1.00  0.00           H  
ATOM   1023  CA  LEU A  65      19.885  -0.095 -14.579  1.00  0.00           C  
ATOM   1024  HA  LEU A  65      19.760  -0.564 -13.603  1.00  0.00           H  
ATOM   1025  C   LEU A  65      18.505  -0.097 -15.243  1.00  0.00           C  
ATOM   1026  CB  LEU A  65      20.370   1.350 -14.394  1.00  0.00           C  
ATOM   1027  HB2 LEU A  65      20.614   1.765 -15.372  1.00  0.00           H  
ATOM   1028  HB3 LEU A  65      19.555   1.940 -13.977  1.00  0.00           H  
ATOM   1029  O   LEU A  65      17.513  -0.378 -14.579  1.00  0.00           O  
ATOM   1030  CG  LEU A  65      21.584   1.495 -13.467  1.00  0.00           C  
ATOM   1031  HG  LEU A  65      22.378   0.816 -13.778  1.00  0.00           H  
ATOM   1032  CD1 LEU A  65      22.096   2.926 -13.574  1.00  0.00           C  
ATOM   1033 HD11 LEU A  65      21.301   3.633 -13.338  1.00  0.00           H  
ATOM   1034 HD12 LEU A  65      22.914   3.051 -12.865  1.00  0.00           H  
ATOM   1035 HD13 LEU A  65      22.470   3.119 -14.579  1.00  0.00           H  
ATOM   1036  CD2 LEU A  65      21.245   1.220 -12.001  1.00  0.00           C  
ATOM   1037 HD21 LEU A  65      20.873   0.204 -11.872  1.00  0.00           H  
ATOM   1038 HD22 LEU A  65      20.498   1.933 -11.653  1.00  0.00           H  
ATOM   1039 HD23 LEU A  65      22.135   1.338 -11.383  1.00  0.00           H  
ATOM   1040  N   ARG A  66      18.438   0.154 -16.559  1.00  0.00           N  
ATOM   1041  H   ARG A  66      19.289   0.407 -17.041  1.00  0.00           H  
ATOM   1042  CA  ARG A  66      17.172   0.103 -17.312  1.00  0.00           C  
ATOM   1043  HA  ARG A  66      16.453   0.783 -16.854  1.00  0.00           H  
ATOM   1044  C   ARG A  66      16.514  -1.274 -17.255  1.00  0.00           C  
ATOM   1045  CB  ARG A  66      17.397   0.509 -18.774  1.00  0.00           C  
ATOM   1046  HB2 ARG A  66      18.260  -0.019 -19.179  1.00  0.00           H  
ATOM   1047  HB3 ARG A  66      16.517   0.219 -19.348  1.00  0.00           H  
ATOM   1048  O   ARG A  66      15.296  -1.361 -17.114  1.00  0.00           O  
ATOM   1049  CG  ARG A  66      17.585   2.024 -18.925  1.00  0.00           C  
ATOM   1050  HG2 ARG A  66      18.502   2.353 -18.438  1.00  0.00           H  
ATOM   1051  HG3 ARG A  66      16.745   2.521 -18.440  1.00  0.00           H  
ATOM   1052  CD  ARG A  66      17.592   2.431 -20.404  1.00  0.00           C  
ATOM   1053  HD2 ARG A  66      16.726   1.985 -20.894  1.00  0.00           H  
ATOM   1054  HD3 ARG A  66      17.464   3.511 -20.472  1.00  0.00           H  
ATOM   1055  NE  ARG A  66      18.824   2.004 -21.101  1.00  0.00           N  
ATOM   1056  HE  ARG A  66      18.854   1.032 -21.373  1.00  0.00           H  
ATOM   1057  NH1 ARG A  66      19.905   4.039 -21.122  1.00  0.00           N  
ATOM   1058 HH11 ARG A  66      19.140   4.451 -20.608  1.00  0.00           H  
ATOM   1059 HH12 ARG A  66      20.682   4.634 -21.369  1.00  0.00           H  
ATOM   1060  NH2 ARG A  66      20.858   2.287 -22.088  1.00  0.00           N  
ATOM   1061 HH21 ARG A  66      21.595   2.921 -22.363  1.00  0.00           H  
ATOM   1062 HH22 ARG A  66      20.817   1.331 -22.410  1.00  0.00           H  
ATOM   1063  CZ  ARG A  66      19.850   2.774 -21.423  1.00  0.00           C  
ATOM   1064  N   LEU A  67      17.306  -2.342 -17.351  1.00  0.00           N  
ATOM   1065  H   LEU A  67      18.294  -2.202 -17.507  1.00  0.00           H  
ATOM   1066  CA  LEU A  67      16.795  -3.706 -17.255  1.00  0.00           C  
ATOM   1067  HA  LEU A  67      15.961  -3.801 -17.951  1.00  0.00           H  
ATOM   1068  C   LEU A  67      16.246  -4.000 -15.852  1.00  0.00           C  
ATOM   1069  CB  LEU A  67      17.897  -4.690 -17.679  1.00  0.00           C  
ATOM   1070  HB2 LEU A  67      18.213  -4.451 -18.694  1.00  0.00           H  
ATOM   1071  HB3 LEU A  67      18.755  -4.564 -17.018  1.00  0.00           H  
ATOM   1072  O   LEU A  67      15.125  -4.488 -15.744  1.00  0.00           O  
ATOM   1073  CG  LEU A  67      17.455  -6.163 -17.628  1.00  0.00           C  
ATOM   1074  HG  LEU A  67      17.147  -6.403 -16.610  1.00  0.00           H  
ATOM   1075  CD1 LEU A  67      16.290  -6.470 -18.570  1.00  0.00           C  
ATOM   1076 HD11 LEU A  67      16.539  -6.183 -19.592  1.00  0.00           H  
ATOM   1077 HD12 LEU A  67      16.069  -7.537 -18.543  1.00  0.00           H  
ATOM   1078 HD13 LEU A  67      15.394  -5.938 -18.249  1.00  0.00           H  
ATOM   1079  CD2 LEU A  67      18.634  -7.062 -18.005  1.00  0.00           C  
ATOM   1080 HD21 LEU A  67      19.462  -6.891 -17.317  1.00  0.00           H  
ATOM   1081 HD22 LEU A  67      18.329  -8.106 -17.927  1.00  0.00           H  
ATOM   1082 HD23 LEU A  67      18.953  -6.856 -19.026  1.00  0.00           H  
ATOM   1083  N   ILE A  68      16.989  -3.650 -14.795  1.00  0.00           N  
ATOM   1084  H   ILE A  68      17.900  -3.247 -14.959  1.00  0.00           H  
ATOM   1085  CA  ILE A  68      16.538  -3.806 -13.401  1.00  0.00           C  
ATOM   1086  HA  ILE A  68      16.329  -4.859 -13.215  1.00  0.00           H  
ATOM   1087  C   ILE A  68      15.228  -3.045 -13.174  1.00  0.00           C  
ATOM   1088  CB  ILE A  68      17.638  -3.343 -12.414  1.00  0.00           C  
ATOM   1089  HB  ILE A  68      17.982  -2.355 -12.718  1.00  0.00           H  
ATOM   1090  O   ILE A  68      14.275  -3.619 -12.649  1.00  0.00           O  
ATOM   1091  CG1 ILE A  68      18.834  -4.321 -12.447  1.00  0.00           C  
ATOM   1092 HG12 ILE A  68      19.080  -4.575 -13.478  1.00  0.00           H  
ATOM   1093 HG13 ILE A  68      18.560  -5.245 -11.938  1.00  0.00           H  
ATOM   1094  CG2 ILE A  68      17.096  -3.240 -10.973  1.00  0.00           C  
ATOM   1095 HG21 ILE A  68      16.322  -2.476 -10.905  1.00  0.00           H  
ATOM   1096 HG22 ILE A  68      16.679  -4.197 -10.657  1.00  0.00           H  
ATOM   1097 HG23 ILE A  68      17.888  -2.952 -10.282  1.00  0.00           H  
ATOM   1098  CD1 ILE A  68      20.103  -3.765 -11.791  1.00  0.00           C  
ATOM   1099 HD11 ILE A  68      20.359  -2.800 -12.227  1.00  0.00           H  
ATOM   1100 HD12 ILE A  68      19.963  -3.657 -10.715  1.00  0.00           H  
ATOM   1101 HD13 ILE A  68      20.924  -4.461 -11.963  1.00  0.00           H  
ATOM   1102  N   ASP A  69      15.154  -1.788 -13.616  1.00  0.00           N  
ATOM   1103  H   ASP A  69      15.980  -1.361 -14.011  1.00  0.00           H  
ATOM   1104  CA  ASP A  69      13.943  -0.973 -13.506  1.00  0.00           C  
ATOM   1105  HA  ASP A  69      13.690  -0.850 -12.453  1.00  0.00           H  
ATOM   1106  C   ASP A  69      12.756  -1.627 -14.211  1.00  0.00           C  
ATOM   1107  CB  ASP A  69      14.203   0.402 -14.121  1.00  0.00           C  
ATOM   1108  HB2 ASP A  69      14.356   0.308 -15.196  1.00  0.00           H  
ATOM   1109  HB3 ASP A  69      15.127   0.790 -13.692  1.00  0.00           H  
ATOM   1110  O   ASP A  69      11.686  -1.781 -13.630  1.00  0.00           O  
ATOM   1111  CG  ASP A  69      13.046   1.366 -13.844  1.00  0.00           C  
ATOM   1112  OD1 ASP A  69      12.759   1.617 -12.649  1.00  0.00           O  
ATOM   1113  OD2 ASP A  69      12.455   1.895 -14.810  1.00  0.00           O  
ATOM   1114  N   THR A  70      12.959  -2.090 -15.443  1.00  0.00           N  
ATOM   1115  H   THR A  70      13.869  -1.949 -15.857  1.00  0.00           H  
ATOM   1116  CA  THR A  70      11.910  -2.749 -16.229  1.00  0.00           C  
ATOM   1117  HA  THR A  70      11.062  -2.071 -16.316  1.00  0.00           H  
ATOM   1118  C   THR A  70      11.420  -4.021 -15.532  1.00  0.00           C  
ATOM   1119  CB  THR A  70      12.417  -3.063 -17.643  1.00  0.00           C  
ATOM   1120  HB  THR A  70      13.230  -3.788 -17.589  1.00  0.00           H  
ATOM   1121  O   THR A  70      10.217  -4.219 -15.386  1.00  0.00           O  
ATOM   1122  CG2 THR A  70      11.318  -3.609 -18.546  1.00  0.00           C  
ATOM   1123 HG21 THR A  70      11.744  -3.826 -19.525  1.00  0.00           H  
ATOM   1124 HG22 THR A  70      10.911  -4.533 -18.134  1.00  0.00           H  
ATOM   1125 HG23 THR A  70      10.520  -2.876 -18.656  1.00  0.00           H  
ATOM   1126  OG1 THR A  70      12.885  -1.890 -18.267  1.00  0.00           O  
ATOM   1127  HG1 THR A  70      13.693  -1.621 -17.822  1.00  0.00           H  
ATOM   1128  N   VAL A  71      12.333  -4.856 -15.030  1.00  0.00           N  
ATOM   1129  H   VAL A  71      13.306  -4.615 -15.155  1.00  0.00           H  
ATOM   1130  CA  VAL A  71      12.029  -6.095 -14.292  1.00  0.00           C  
ATOM   1131  HA  VAL A  71      11.386  -6.726 -14.907  1.00  0.00           H  
ATOM   1132  C   VAL A  71      11.263  -5.816 -12.990  1.00  0.00           C  
ATOM   1133  CB  VAL A  71      13.353  -6.849 -14.039  1.00  0.00           C  
ATOM   1134  HB  VAL A  71      14.102  -6.136 -13.694  1.00  0.00           H  
ATOM   1135  O   VAL A  71      10.313  -6.536 -12.665  1.00  0.00           O  
ATOM   1136  CG1 VAL A  71      13.271  -7.962 -12.994  1.00  0.00           C  
ATOM   1137 HG11 VAL A  71      14.250  -8.428 -12.888  1.00  0.00           H  
ATOM   1138 HG12 VAL A  71      12.998  -7.531 -12.030  1.00  0.00           H  
ATOM   1139 HG13 VAL A  71      12.547  -8.720 -13.291  1.00  0.00           H  
ATOM   1140  CG2 VAL A  71      13.852  -7.491 -15.339  1.00  0.00           C  
ATOM   1141 HG21 VAL A  71      13.192  -8.306 -15.637  1.00  0.00           H  
ATOM   1142 HG22 VAL A  71      13.892  -6.755 -16.142  1.00  0.00           H  
ATOM   1143 HG23 VAL A  71      14.856  -7.887 -15.190  1.00  0.00           H  
ATOM   1144  N   GLN A  72      11.628  -4.759 -12.257  1.00  0.00           N  
ATOM   1145  H   GLN A  72      12.424  -4.216 -12.561  1.00  0.00           H  
ATOM   1146  CA  GLN A  72      10.904  -4.315 -11.063  1.00  0.00           C  
ATOM   1147  HA  GLN A  72      10.759  -5.156 -10.385  1.00  0.00           H  
ATOM   1148  C   GLN A  72       9.509  -3.801 -11.403  1.00  0.00           C  
ATOM   1149  CB  GLN A  72      11.691  -3.221 -10.332  1.00  0.00           C  
ATOM   1150  HB2 GLN A  72      12.038  -2.474 -11.045  1.00  0.00           H  
ATOM   1151  HB3 GLN A  72      11.021  -2.730  -9.625  1.00  0.00           H  
ATOM   1152  O   GLN A  72       8.529  -4.248 -10.806  1.00  0.00           O  
ATOM   1153  CG  GLN A  72      12.882  -3.773  -9.540  1.00  0.00           C  
ATOM   1154  HG2 GLN A  72      12.527  -4.552  -8.866  1.00  0.00           H  
ATOM   1155  HG3 GLN A  72      13.621  -4.208 -10.213  1.00  0.00           H  
ATOM   1156  CD  GLN A  72      13.550  -2.689  -8.705  1.00  0.00           C  
ATOM   1157  NE2 GLN A  72      14.228  -3.050  -7.640  1.00  0.00           N  
ATOM   1158 HE21 GLN A  72      14.548  -2.285  -7.064  1.00  0.00           H  
ATOM   1159 HE22 GLN A  72      14.213  -4.010  -7.326  1.00  0.00           H  
ATOM   1160  OE1 GLN A  72      13.433  -1.503  -8.951  1.00  0.00           O  
ATOM   1161  N   ARG A  73       9.402  -2.904 -12.386  1.00  0.00           N  
ATOM   1162  H   ARG A  73      10.248  -2.588 -12.838  1.00  0.00           H  
ATOM   1163  CA  ARG A  73       8.125  -2.310 -12.788  1.00  0.00           C  
ATOM   1164  HA  ARG A  73       7.628  -1.909 -11.905  1.00  0.00           H  
ATOM   1165  C   ARG A  73       7.170  -3.354 -13.356  1.00  0.00           C  
ATOM   1166  CB  ARG A  73       8.365  -1.164 -13.776  1.00  0.00           C  
ATOM   1167  HB2 ARG A  73       8.961  -1.524 -14.615  1.00  0.00           H  
ATOM   1168  HB3 ARG A  73       7.392  -0.835 -14.143  1.00  0.00           H  
ATOM   1169  O   ARG A  73       5.983  -3.280 -13.073  1.00  0.00           O  
ATOM   1170  CG  ARG A  73       9.057   0.049 -13.136  1.00  0.00           C  
ATOM   1171  HG2 ARG A  73       8.476   0.395 -12.281  1.00  0.00           H  
ATOM   1172  HG3 ARG A  73      10.048  -0.221 -12.772  1.00  0.00           H  
ATOM   1173  CD  ARG A  73       9.195   1.187 -14.148  1.00  0.00           C  
ATOM   1174  HD2 ARG A  73       9.894   1.922 -13.749  1.00  0.00           H  
ATOM   1175  HD3 ARG A  73       9.613   0.790 -15.073  1.00  0.00           H  
ATOM   1176  NE  ARG A  73       7.888   1.838 -14.384  1.00  0.00           N  
ATOM   1177  HE  ARG A  73       7.188   1.718 -13.665  1.00  0.00           H  
ATOM   1178  NH1 ARG A  73       8.401   2.830 -16.381  1.00  0.00           N  
ATOM   1179 HH11 ARG A  73       8.160   3.457 -17.136  1.00  0.00           H  
ATOM   1180 HH12 ARG A  73       9.327   2.436 -16.305  1.00  0.00           H  
ATOM   1181  NH2 ARG A  73       6.400   3.182 -15.467  1.00  0.00           N  
ATOM   1182 HH21 ARG A  73       5.773   3.114 -14.679  1.00  0.00           H  
ATOM   1183 HH22 ARG A  73       6.228   3.833 -16.220  1.00  0.00           H  
ATOM   1184  CZ  ARG A  73       7.567   2.602 -15.408  1.00  0.00           C  
ATOM   1185  N   LEU A  74       7.665  -4.368 -14.066  1.00  0.00           N  
ATOM   1186  H   LEU A  74       8.647  -4.341 -14.302  1.00  0.00           H  
ATOM   1187  CA  LEU A  74       6.866  -5.501 -14.549  1.00  0.00           C  
ATOM   1188  HA  LEU A  74       5.941  -5.117 -14.978  1.00  0.00           H  
ATOM   1189  C   LEU A  74       6.425  -6.477 -13.443  1.00  0.00           C  
ATOM   1190  CB  LEU A  74       7.659  -6.240 -15.638  1.00  0.00           C  
ATOM   1191  HB2 LEU A  74       8.664  -6.436 -15.262  1.00  0.00           H  
ATOM   1192  HB3 LEU A  74       7.191  -7.207 -15.821  1.00  0.00           H  
ATOM   1193  O   LEU A  74       5.618  -7.365 -13.708  1.00  0.00           O  
ATOM   1194  CG  LEU A  74       7.754  -5.499 -16.983  1.00  0.00           C  
ATOM   1195  HG  LEU A  74       8.154  -4.496 -16.832  1.00  0.00           H  
ATOM   1196  CD1 LEU A  74       8.694  -6.274 -17.900  1.00  0.00           C  
ATOM   1197 HD11 LEU A  74       8.282  -7.259 -18.122  1.00  0.00           H  
ATOM   1198 HD12 LEU A  74       9.661  -6.391 -17.412  1.00  0.00           H  
ATOM   1199 HD13 LEU A  74       8.834  -5.724 -18.830  1.00  0.00           H  
ATOM   1200  CD2 LEU A  74       6.405  -5.383 -17.692  1.00  0.00           C  
ATOM   1201 HD21 LEU A  74       5.699  -4.806 -17.094  1.00  0.00           H  
ATOM   1202 HD22 LEU A  74       6.006  -6.381 -17.872  1.00  0.00           H  
ATOM   1203 HD23 LEU A  74       6.540  -4.869 -18.644  1.00  0.00           H  
ATOM   1204  N   GLY A  75       6.916  -6.323 -12.210  1.00  0.00           N  
ATOM   1205  H   GLY A  75       7.556  -5.562 -12.031  1.00  0.00           H  
ATOM   1206  CA  GLY A  75       6.471  -7.121 -11.064  1.00  0.00           C  
ATOM   1207  HA2 GLY A  75       5.387  -7.232 -11.095  1.00  0.00           H  
ATOM   1208  HA3 GLY A  75       6.735  -6.593 -10.148  1.00  0.00           H  
ATOM   1209  C   GLY A  75       7.071  -8.520 -10.996  1.00  0.00           C  
ATOM   1210  O   GLY A  75       6.503  -9.386 -10.338  1.00  0.00           O  
ATOM   1211  N   VAL A  76       8.207  -8.745 -11.664  1.00  0.00           N  
ATOM   1212  H   VAL A  76       8.589  -7.983 -12.206  1.00  0.00           H  
ATOM   1213  CA  VAL A  76       8.890 -10.050 -11.725  1.00  0.00           C  
ATOM   1214  HA  VAL A  76       8.305 -10.772 -11.156  1.00  0.00           H  
ATOM   1215  C   VAL A  76      10.266 -10.058 -11.054  1.00  0.00           C  
ATOM   1216  CB  VAL A  76       8.953 -10.588 -13.164  1.00  0.00           C  
ATOM   1217  HB  VAL A  76       9.578 -11.481 -13.154  1.00  0.00           H  
ATOM   1218  O   VAL A  76      10.933 -11.090 -11.027  1.00  0.00           O  
ATOM   1219  CG1 VAL A  76       7.572 -11.019 -13.654  1.00  0.00           C  
ATOM   1220 HG11 VAL A  76       6.928 -10.153 -13.806  1.00  0.00           H  
ATOM   1221 HG12 VAL A  76       7.688 -11.570 -14.588  1.00  0.00           H  
ATOM   1222 HG13 VAL A  76       7.110 -11.681 -12.922  1.00  0.00           H  
ATOM   1223  CG2 VAL A  76       9.548  -9.598 -14.172  1.00  0.00           C  
ATOM   1224 HG21 VAL A  76       9.640 -10.076 -15.147  1.00  0.00           H  
ATOM   1225 HG22 VAL A  76       8.904  -8.724 -14.273  1.00  0.00           H  
ATOM   1226 HG23 VAL A  76      10.536  -9.278 -13.841  1.00  0.00           H  
ATOM   1227  N   ALA A  77      10.683  -8.942 -10.449  1.00  0.00           N  
ATOM   1228  H   ALA A  77      10.123  -8.109 -10.562  1.00  0.00           H  
ATOM   1229  CA  ALA A  77      11.960  -8.826  -9.737  1.00  0.00           C  
ATOM   1230  HA  ALA A  77      12.775  -8.997 -10.440  1.00  0.00           H  
ATOM   1231  C   ALA A  77      12.155  -9.853  -8.613  1.00  0.00           C  
ATOM   1232  CB  ALA A  77      12.076  -7.403  -9.187  1.00  0.00           C  
ATOM   1233  HB1 ALA A  77      11.195  -7.145  -8.600  1.00  0.00           H  
ATOM   1234  HB2 ALA A  77      12.957  -7.329  -8.549  1.00  0.00           H  
ATOM   1235  HB3 ALA A  77      12.194  -6.707 -10.017  1.00  0.00           H  
ATOM   1236  O   ALA A  77      13.279 -10.283  -8.382  1.00  0.00           O  
ATOM   1237  N   TYR A  78      11.079 -10.313  -7.968  1.00  0.00           N  
ATOM   1238  H   TYR A  78      10.172  -9.947  -8.221  1.00  0.00           H  
ATOM   1239  CA  TYR A  78      11.150 -11.317  -6.901  1.00  0.00           C  
ATOM   1240  HA  TYR A  78      11.837 -10.947  -6.139  1.00  0.00           H  
ATOM   1241  C   TYR A  78      11.684 -12.689  -7.370  1.00  0.00           C  
ATOM   1242  CB  TYR A  78       9.772 -11.451  -6.245  1.00  0.00           C  
ATOM   1243  HB2 TYR A  78       9.906 -11.974  -5.299  1.00  0.00           H  
ATOM   1244  HB3 TYR A  78       9.387 -10.459  -6.010  1.00  0.00           H  
ATOM   1245  O   TYR A  78      12.020 -13.544  -6.555  1.00  0.00           O  
ATOM   1246  CG  TYR A  78       8.747 -12.205  -7.073  1.00  0.00           C  
ATOM   1247  CD1 TYR A  78       7.961 -11.540  -8.037  1.00  0.00           C  
ATOM   1248  HD1 TYR A  78       8.060 -10.476  -8.193  1.00  0.00           H  
ATOM   1249  CD2 TYR A  78       8.592 -13.590  -6.875  1.00  0.00           C  
ATOM   1250  HD2 TYR A  78       9.215 -14.098  -6.154  1.00  0.00           H  
ATOM   1251  CE1 TYR A  78       7.025 -12.263  -8.804  1.00  0.00           C  
ATOM   1252  HE1 TYR A  78       6.429 -11.771  -9.558  1.00  0.00           H  
ATOM   1253  CE2 TYR A  78       7.633 -14.304  -7.615  1.00  0.00           C  
ATOM   1254  HE2 TYR A  78       7.508 -15.368  -7.474  1.00  0.00           H  
ATOM   1255  OH  TYR A  78       5.925 -14.349  -9.281  1.00  0.00           O  
ATOM   1256  HH  TYR A  78       5.605 -13.881 -10.056  1.00  0.00           H  
ATOM   1257  CZ  TYR A  78       6.845 -13.641  -8.578  1.00  0.00           C  
ATOM   1258  N   HIS A  79      11.776 -12.924  -8.685  1.00  0.00           N  
ATOM   1259  H   HIS A  79      11.457 -12.209  -9.323  1.00  0.00           H  
ATOM   1260  CA  HIS A  79      12.425 -14.113  -9.252  1.00  0.00           C  
ATOM   1261  HA  HIS A  79      12.240 -14.962  -8.595  1.00  0.00           H  
ATOM   1262  C   HIS A  79      13.943 -13.991  -9.389  1.00  0.00           C  
ATOM   1263  CB  HIS A  79      11.824 -14.408 -10.627  1.00  0.00           C  
ATOM   1264  HB2 HIS A  79      12.435 -15.147 -11.145  1.00  0.00           H  
ATOM   1265  HB3 HIS A  79      11.836 -13.504 -11.236  1.00  0.00           H  
ATOM   1266  O   HIS A  79      14.593 -15.012  -9.641  1.00  0.00           O  
ATOM   1267  CG  HIS A  79      10.429 -14.945 -10.545  1.00  0.00           C  
ATOM   1268  CD2 HIS A  79       9.317 -14.297 -10.978  1.00  0.00           C  
ATOM   1269  HD2 HIS A  79       9.269 -13.308 -11.410  1.00  0.00           H  
ATOM   1270  ND1 HIS A  79      10.077 -16.215 -10.062  1.00  0.00           N  
ATOM   1271  CE1 HIS A  79       8.744 -16.282 -10.208  1.00  0.00           C  
ATOM   1272  HE1 HIS A  79       8.121 -17.117  -9.923  1.00  0.00           H  
ATOM   1273  NE2 HIS A  79       8.279 -15.168 -10.783  1.00  0.00           N  
ATOM   1274  HE2 HIS A  79       7.312 -15.008 -11.026  1.00  0.00           H  
ATOM   1275  N   PHE A  80      14.467 -12.772  -9.260  1.00  0.00           N  
ATOM   1276  H   PHE A  80      13.852 -12.014  -9.001  1.00  0.00           H  
ATOM   1277  CA  PHE A  80      15.846 -12.389  -9.558  1.00  0.00           C  
ATOM   1278  HA  PHE A  80      16.450 -13.294  -9.615  1.00  0.00           H  
ATOM   1279  C   PHE A  80      16.449 -11.516  -8.444  1.00  0.00           C  
ATOM   1280  CB  PHE A  80      15.910 -11.674 -10.921  1.00  0.00           C  
ATOM   1281  HB2 PHE A  80      15.539 -10.657 -10.794  1.00  0.00           H  
ATOM   1282  HB3 PHE A  80      16.953 -11.601 -11.229  1.00  0.00           H  
ATOM   1283  O   PHE A  80      17.282 -10.660  -8.730  1.00  0.00           O  
ATOM   1284  CG  PHE A  80      15.132 -12.336 -12.038  1.00  0.00           C  
ATOM   1285  CD1 PHE A  80      15.547 -13.573 -12.564  1.00  0.00           C  
ATOM   1286  HD1 PHE A  80      16.438 -14.045 -12.176  1.00  0.00           H  
ATOM   1287  CD2 PHE A  80      13.972 -11.717 -12.535  1.00  0.00           C  
ATOM   1288  HD2 PHE A  80      13.646 -10.771 -12.129  1.00  0.00           H  
ATOM   1289  CE1 PHE A  80      14.788 -14.197 -13.570  1.00  0.00           C  
ATOM   1290  HE1 PHE A  80      15.095 -15.152 -13.971  1.00  0.00           H  
ATOM   1291  CE2 PHE A  80      13.229 -12.328 -13.555  1.00  0.00           C  
ATOM   1292  HE2 PHE A  80      12.357 -11.826 -13.946  1.00  0.00           H  
ATOM   1293  CZ  PHE A  80      13.625 -13.579 -14.061  1.00  0.00           C  
ATOM   1294  HZ  PHE A  80      13.043 -14.058 -14.834  1.00  0.00           H  
ATOM   1295  N   GLU A  81      15.987 -11.685  -7.194  1.00  0.00           N  
ATOM   1296  H   GLU A  81      15.256 -12.365  -7.042  1.00  0.00           H  
ATOM   1297  CA  GLU A  81      16.420 -10.880  -6.035  1.00  0.00           C  
ATOM   1298  HA  GLU A  81      16.101  -9.846  -6.171  1.00  0.00           H  
ATOM   1299  C   GLU A  81      17.955 -10.850  -5.958  1.00  0.00           C  
ATOM   1300  CB  GLU A  81      15.783 -11.416  -4.723  1.00  0.00           C  
ATOM   1301  HB2 GLU A  81      16.227 -10.889  -3.878  1.00  0.00           H  
ATOM   1302  HB3 GLU A  81      16.020 -12.475  -4.628  1.00  0.00           H  
ATOM   1303  O   GLU A  81      18.557  -9.788  -6.059  1.00  0.00           O  
ATOM   1304  CG  GLU A  81      14.248 -11.228  -4.658  1.00  0.00           C  
ATOM   1305  HG2 GLU A  81      13.823 -11.704  -5.541  1.00  0.00           H  
ATOM   1306  HG3 GLU A  81      14.027 -10.162  -4.725  1.00  0.00           H  
ATOM   1307  CD  GLU A  81      13.537 -11.824  -3.410  1.00  0.00           C  
ATOM   1308  OE1 GLU A  81      12.451 -11.320  -3.014  1.00  0.00           O  
ATOM   1309  OE2 GLU A  81      13.964 -12.878  -2.888  1.00  0.00           O  
ATOM   1310  N   LYS A  82      18.595 -12.027  -5.973  1.00  0.00           N  
ATOM   1311  H   LYS A  82      18.031 -12.864  -5.975  1.00  0.00           H  
ATOM   1312  CA  LYS A  82      20.057 -12.147  -5.929  1.00  0.00           C  
ATOM   1313  HA  LYS A  82      20.408 -11.651  -5.024  1.00  0.00           H  
ATOM   1314  C   LYS A  82      20.758 -11.437  -7.093  1.00  0.00           C  
ATOM   1315  CB  LYS A  82      20.432 -13.632  -5.884  1.00  0.00           C  
ATOM   1316  HB2 LYS A  82      20.124 -14.115  -6.811  1.00  0.00           H  
ATOM   1317  HB3 LYS A  82      19.922 -14.108  -5.046  1.00  0.00           H  
ATOM   1318  O   LYS A  82      21.736 -10.731  -6.887  1.00  0.00           O  
ATOM   1319  CG  LYS A  82      21.944 -13.775  -5.699  1.00  0.00           C  
ATOM   1320  HG2 LYS A  82      22.464 -13.257  -6.505  1.00  0.00           H  
ATOM   1321  HG3 LYS A  82      22.231 -13.321  -4.751  1.00  0.00           H  
ATOM   1322  CD  LYS A  82      22.390 -15.230  -5.726  1.00  0.00           C  
ATOM   1323  HD2 LYS A  82      21.949 -15.770  -4.887  1.00  0.00           H  
ATOM   1324  HD3 LYS A  82      22.096 -15.681  -6.674  1.00  0.00           H  
ATOM   1325  CE  LYS A  82      23.910 -15.173  -5.605  1.00  0.00           C  
ATOM   1326  HE2 LYS A  82      24.291 -14.501  -6.375  1.00  0.00           H  
ATOM   1327  HE3 LYS A  82      24.167 -14.713  -4.651  1.00  0.00           H  
ATOM   1328  NZ  LYS A  82      24.512 -16.514  -5.733  1.00  0.00           N  
ATOM   1329  HZ1 LYS A  82      24.281 -16.887  -6.643  1.00  0.00           H  
ATOM   1330  HZ2 LYS A  82      25.514 -16.412  -5.657  1.00  0.00           H  
ATOM   1331  HZ3 LYS A  82      24.165 -17.112  -4.997  1.00  0.00           H  
ATOM   1332  N   GLU A  83      20.300 -11.646  -8.326  1.00  0.00           N  
ATOM   1333  H   GLU A  83      19.495 -12.244  -8.453  1.00  0.00           H  
ATOM   1334  CA  GLU A  83      20.923 -11.049  -9.509  1.00  0.00           C  
ATOM   1335  HA  GLU A  83      21.989 -11.280  -9.498  1.00  0.00           H  
ATOM   1336  C   GLU A  83      20.802  -9.517  -9.522  1.00  0.00           C  
ATOM   1337  CB  GLU A  83      20.296 -11.618 -10.796  1.00  0.00           C  
ATOM   1338  HB2 GLU A  83      20.747 -11.086 -11.634  1.00  0.00           H  
ATOM   1339  HB3 GLU A  83      19.228 -11.399 -10.820  1.00  0.00           H  
ATOM   1340  O   GLU A  83      21.673  -8.837 -10.073  1.00  0.00           O  
ATOM   1341  CG  GLU A  83      20.528 -13.121 -11.048  1.00  0.00           C  
ATOM   1342  HG2 GLU A  83      20.448 -13.279 -12.123  1.00  0.00           H  
ATOM   1343  HG3 GLU A  83      21.548 -13.378 -10.761  1.00  0.00           H  
ATOM   1344  CD  GLU A  83      19.537 -14.087 -10.366  1.00  0.00           C  
ATOM   1345  OE1 GLU A  83      19.501 -15.275 -10.774  1.00  0.00           O  
ATOM   1346  OE2 GLU A  83      18.782 -13.675  -9.462  1.00  0.00           O  
ATOM   1347  N   ILE A  84      19.721  -8.980  -8.947  1.00  0.00           N  
ATOM   1348  H   ILE A  84      19.064  -9.604  -8.501  1.00  0.00           H  
ATOM   1349  CA  ILE A  84      19.510  -7.541  -8.773  1.00  0.00           C  
ATOM   1350  HA  ILE A  84      19.796  -7.029  -9.691  1.00  0.00           H  
ATOM   1351  C   ILE A  84      20.426  -7.007  -7.670  1.00  0.00           C  
ATOM   1352  CB  ILE A  84      18.018  -7.242  -8.496  1.00  0.00           C  
ATOM   1353  HB  ILE A  84      17.674  -7.882  -7.683  1.00  0.00           H  
ATOM   1354  O   ILE A  84      21.119  -6.019  -7.914  1.00  0.00           O  
ATOM   1355  CG1 ILE A  84      17.180  -7.537  -9.760  1.00  0.00           C  
ATOM   1356 HG12 ILE A  84      17.411  -6.794 -10.524  1.00  0.00           H  
ATOM   1357 HG13 ILE A  84      17.452  -8.516 -10.155  1.00  0.00           H  
ATOM   1358  CG2 ILE A  84      17.823  -5.775  -8.074  1.00  0.00           C  
ATOM   1359 HG21 ILE A  84      18.327  -5.601  -7.123  1.00  0.00           H  
ATOM   1360 HG22 ILE A  84      16.766  -5.554  -7.928  1.00  0.00           H  
ATOM   1361 HG23 ILE A  84      18.246  -5.105  -8.823  1.00  0.00           H  
ATOM   1362  CD1 ILE A  84      15.665  -7.549  -9.527  1.00  0.00           C  
ATOM   1363 HD11 ILE A  84      15.304  -6.551  -9.280  1.00  0.00           H  
ATOM   1364 HD12 ILE A  84      15.423  -8.240  -8.720  1.00  0.00           H  
ATOM   1365 HD13 ILE A  84      15.167  -7.882 -10.438  1.00  0.00           H  
ATOM   1366  N   ASP A  85      20.468  -7.671  -6.516  1.00  0.00           N  
ATOM   1367  H   ASP A  85      19.818  -8.428  -6.360  1.00  0.00           H  
ATOM   1368  CA  ASP A  85      21.292  -7.278  -5.370  1.00  0.00           C  
ATOM   1369  HA  ASP A  85      21.002  -6.277  -5.050  1.00  0.00           H  
ATOM   1370  C   ASP A  85      22.777  -7.230  -5.768  1.00  0.00           C  
ATOM   1371  CB  ASP A  85      21.051  -8.240  -4.189  1.00  0.00           C  
ATOM   1372  HB2 ASP A  85      21.734  -7.969  -3.384  1.00  0.00           H  
ATOM   1373  HB3 ASP A  85      21.294  -9.255  -4.503  1.00  0.00           H  
ATOM   1374  O   ASP A  85      23.408  -6.175  -5.681  1.00  0.00           O  
ATOM   1375  CG  ASP A  85      19.620  -8.225  -3.623  1.00  0.00           C  
ATOM   1376  OD1 ASP A  85      18.844  -7.300  -3.962  1.00  0.00           O  
ATOM   1377  OD2 ASP A  85      19.296  -9.171  -2.865  1.00  0.00           O  
ATOM   1378  N   ASP A  86      23.300  -8.314  -6.361  1.00  0.00           N  
ATOM   1379  H   ASP A  86      22.731  -9.149  -6.383  1.00  0.00           H  
ATOM   1380  CA  ASP A  86      24.686  -8.409  -6.848  1.00  0.00           C  
ATOM   1381  HA  ASP A  86      25.369  -8.333  -6.002  1.00  0.00           H  
ATOM   1382  C   ASP A  86      25.017  -7.276  -7.850  1.00  0.00           C  
ATOM   1383  CB  ASP A  86      24.904  -9.767  -7.564  1.00  0.00           C  
ATOM   1384  HB2 ASP A  86      25.850  -9.709  -8.103  1.00  0.00           H  
ATOM   1385  HB3 ASP A  86      24.122  -9.896  -8.312  1.00  0.00           H  
ATOM   1386  O   ASP A  86      26.128  -6.733  -7.886  1.00  0.00           O  
ATOM   1387  CG  ASP A  86      24.971 -11.041  -6.693  1.00  0.00           C  
ATOM   1388  OD1 ASP A  86      25.161 -10.950  -5.465  1.00  0.00           O  
ATOM   1389  OD2 ASP A  86      24.939 -12.155  -7.284  1.00  0.00           O  
ATOM   1390  N   ALA A  87      24.055  -6.911  -8.707  1.00  0.00           N  
ATOM   1391  H   ALA A  87      23.143  -7.328  -8.587  1.00  0.00           H  
ATOM   1392  CA  ALA A  87      24.237  -5.860  -9.702  1.00  0.00           C  
ATOM   1393  HA  ALA A  87      25.202  -6.009 -10.185  1.00  0.00           H  
ATOM   1394  C   ALA A  87      24.256  -4.456  -9.080  1.00  0.00           C  
ATOM   1395  CB  ALA A  87      23.139  -5.981 -10.763  1.00  0.00           C  
ATOM   1396  HB1 ALA A  87      22.161  -5.875 -10.295  1.00  0.00           H  
ATOM   1397  HB2 ALA A  87      23.264  -5.192 -11.505  1.00  0.00           H  
ATOM   1398  HB3 ALA A  87      23.195  -6.961 -11.236  1.00  0.00           H  
ATOM   1399  O   ALA A  87      25.070  -3.623  -9.489  1.00  0.00           O  
ATOM   1400  N   LEU A  88      23.368  -4.183  -8.124  1.00  0.00           N  
ATOM   1401  H   LEU A  88      22.766  -4.926  -7.799  1.00  0.00           H  
ATOM   1402  CA  LEU A  88      23.259  -2.880  -7.475  1.00  0.00           C  
ATOM   1403  HA  LEU A  88      23.365  -2.099  -8.229  1.00  0.00           H  
ATOM   1404  C   LEU A  88      24.388  -2.640  -6.475  1.00  0.00           C  
ATOM   1405  CB  LEU A  88      21.883  -2.743  -6.813  1.00  0.00           C  
ATOM   1406  HB2 LEU A  88      21.718  -3.606  -6.168  1.00  0.00           H  
ATOM   1407  HB3 LEU A  88      21.882  -1.855  -6.182  1.00  0.00           H  
ATOM   1408  O   LEU A  88      24.916  -1.531  -6.448  1.00  0.00           O  
ATOM   1409  CG  LEU A  88      20.725  -2.630  -7.818  1.00  0.00           C  
ATOM   1410  HG  LEU A  88      20.702  -3.505  -8.466  1.00  0.00           H  
ATOM   1411  CD1 LEU A  88      19.419  -2.561  -7.049  1.00  0.00           C  
ATOM   1412 HD11 LEU A  88      19.338  -3.448  -6.420  1.00  0.00           H  
ATOM   1413 HD12 LEU A  88      19.405  -1.676  -6.412  1.00  0.00           H  
ATOM   1414 HD13 LEU A  88      18.574  -2.538  -7.738  1.00  0.00           H  
ATOM   1415  CD2 LEU A  88      20.794  -1.373  -8.696  1.00  0.00           C  
ATOM   1416 HD21 LEU A  88      21.661  -1.425  -9.355  1.00  0.00           H  
ATOM   1417 HD22 LEU A  88      19.899  -1.311  -9.315  1.00  0.00           H  
ATOM   1418 HD23 LEU A  88      20.865  -0.486  -8.067  1.00  0.00           H  
ATOM   1419  N   GLU A  89      24.838  -3.664  -5.747  1.00  0.00           N  
ATOM   1420  H   GLU A  89      24.333  -4.538  -5.759  1.00  0.00           H  
ATOM   1421  CA  GLU A  89      26.037  -3.577  -4.903  1.00  0.00           C  
ATOM   1422  HA  GLU A  89      25.896  -2.814  -4.137  1.00  0.00           H  
ATOM   1423  C   GLU A  89      27.266  -3.182  -5.730  1.00  0.00           C  
ATOM   1424  CB  GLU A  89      26.306  -4.921  -4.213  1.00  0.00           C  
ATOM   1425  HB2 GLU A  89      26.243  -5.727  -4.944  1.00  0.00           H  
ATOM   1426  HB3 GLU A  89      27.323  -4.891  -3.821  1.00  0.00           H  
ATOM   1427  O   GLU A  89      27.993  -2.245  -5.387  1.00  0.00           O  
ATOM   1428  CG  GLU A  89      25.351  -5.199  -3.042  1.00  0.00           C  
ATOM   1429  HG2 GLU A  89      25.399  -4.353  -2.356  1.00  0.00           H  
ATOM   1430  HG3 GLU A  89      24.328  -5.267  -3.413  1.00  0.00           H  
ATOM   1431  CD  GLU A  89      25.714  -6.483  -2.272  1.00  0.00           C  
ATOM   1432  OE1 GLU A  89      25.008  -6.775  -1.282  1.00  0.00           O  
ATOM   1433  OE2 GLU A  89      26.740  -7.121  -2.615  1.00  0.00           O  
ATOM   1434  N   LYS A  90      27.462  -3.826  -6.889  1.00  0.00           N  
ATOM   1435  H   LYS A  90      26.849  -4.601  -7.099  1.00  0.00           H  
ATOM   1436  CA  LYS A  90      28.561  -3.494  -7.804  1.00  0.00           C  
ATOM   1437  HA  LYS A  90      29.494  -3.581  -7.248  1.00  0.00           H  
ATOM   1438  C   LYS A  90      28.488  -2.045  -8.299  1.00  0.00           C  
ATOM   1439  CB  LYS A  90      28.569  -4.506  -8.957  1.00  0.00           C  
ATOM   1440  HB2 LYS A  90      28.587  -5.512  -8.536  1.00  0.00           H  
ATOM   1441  HB3 LYS A  90      27.657  -4.397  -9.544  1.00  0.00           H  
ATOM   1442  O   LYS A  90      29.514  -1.370  -8.342  1.00  0.00           O  
ATOM   1443  CG  LYS A  90      29.793  -4.326  -9.867  1.00  0.00           C  
ATOM   1444  HG2 LYS A  90      30.700  -4.419  -9.270  1.00  0.00           H  
ATOM   1445  HG3 LYS A  90      29.770  -3.338 -10.326  1.00  0.00           H  
ATOM   1446  CD  LYS A  90      29.801  -5.386 -10.972  1.00  0.00           C  
ATOM   1447  HD2 LYS A  90      28.895  -5.285 -11.568  1.00  0.00           H  
ATOM   1448  HD3 LYS A  90      29.818  -6.375 -10.513  1.00  0.00           H  
ATOM   1449  CE  LYS A  90      31.036  -5.200 -11.859  1.00  0.00           C  
ATOM   1450  HE2 LYS A  90      31.006  -4.200 -12.292  1.00  0.00           H  
ATOM   1451  HE3 LYS A  90      31.922  -5.256 -11.225  1.00  0.00           H  
ATOM   1452  NZ  LYS A  90      31.099  -6.232 -12.925  1.00  0.00           N  
ATOM   1453  HZ1 LYS A  90      31.929  -6.114 -13.489  1.00  0.00           H  
ATOM   1454  HZ2 LYS A  90      31.117  -7.157 -12.520  1.00  0.00           H  
ATOM   1455  HZ3 LYS A  90      30.292  -6.173 -13.529  1.00  0.00           H  
ATOM   1456  N   ILE A  91      27.296  -1.563  -8.663  1.00  0.00           N  
ATOM   1457  H   ILE A  91      26.498  -2.174  -8.570  1.00  0.00           H  
ATOM   1458  CA  ILE A  91      27.084  -0.178  -9.124  1.00  0.00           C  
ATOM   1459  HA  ILE A  91      27.845   0.065  -9.866  1.00  0.00           H  
ATOM   1460  C   ILE A  91      27.270   0.829  -7.981  1.00  0.00           C  
ATOM   1461  CB  ILE A  91      25.694  -0.044  -9.794  1.00  0.00           C  
ATOM   1462  HB  ILE A  91      24.946  -0.469  -9.124  1.00  0.00           H  
ATOM   1463  O   ILE A  91      27.796   1.916  -8.209  1.00  0.00           O  
ATOM   1464  CG1 ILE A  91      25.679  -0.829 -11.128  1.00  0.00           C  
ATOM   1465 HG12 ILE A  91      26.309  -0.317 -11.856  1.00  0.00           H  
ATOM   1466 HG13 ILE A  91      26.104  -1.821 -10.975  1.00  0.00           H  
ATOM   1467  CG2 ILE A  91      25.322   1.430 -10.055  1.00  0.00           C  
ATOM   1468 HG21 ILE A  91      26.103   1.916 -10.640  1.00  0.00           H  
ATOM   1469 HG22 ILE A  91      25.206   1.962  -9.111  1.00  0.00           H  
ATOM   1470 HG23 ILE A  91      24.368   1.505 -10.577  1.00  0.00           H  
ATOM   1471  CD1 ILE A  91      24.279  -1.020 -11.727  1.00  0.00           C  
ATOM   1472 HD11 ILE A  91      23.603  -1.429 -10.976  1.00  0.00           H  
ATOM   1473 HD12 ILE A  91      23.894  -0.070 -12.098  1.00  0.00           H  
ATOM   1474 HD13 ILE A  91      24.338  -1.716 -12.565  1.00  0.00           H  
ATOM   1475  N   GLY A  92      26.874   0.479  -6.756  1.00  0.00           N  
ATOM   1476  H   GLY A  92      26.407  -0.408  -6.629  1.00  0.00           H  
ATOM   1477  CA  GLY A  92      27.066   1.318  -5.573  1.00  0.00           C  
ATOM   1478  HA2 GLY A  92      26.594   2.287  -5.732  1.00  0.00           H  
ATOM   1479  HA3 GLY A  92      26.592   0.830  -4.721  1.00  0.00           H  
ATOM   1480  C   GLY A  92      28.543   1.542  -5.232  1.00  0.00           C  
ATOM   1481  O   GLY A  92      28.907   2.627  -4.781  1.00  0.00           O  
ATOM   1482  N   HIS A  93      29.402   0.548  -5.485  1.00  0.00           N  
ATOM   1483  H   HIS A  93      29.023  -0.342  -5.773  1.00  0.00           H  
ATOM   1484  CA  HIS A  93      30.851   0.661  -5.290  1.00  0.00           C  
ATOM   1485  HA  HIS A  93      31.036   1.217  -4.371  1.00  0.00           H  
ATOM   1486  C   HIS A  93      31.575   1.430  -6.403  1.00  0.00           C  
ATOM   1487  CB  HIS A  93      31.451  -0.742  -5.141  1.00  0.00           C  
ATOM   1488  HB2 HIS A  93      31.092  -1.382  -5.947  1.00  0.00           H  
ATOM   1489  HB3 HIS A  93      32.535  -0.672  -5.226  1.00  0.00           H  
ATOM   1490  O   HIS A  93      32.542   2.135  -6.112  1.00  0.00           O  
ATOM   1491  CG  HIS A  93      31.142  -1.377  -3.812  1.00  0.00           C  
ATOM   1492  CD2 HIS A  93      30.576  -2.604  -3.592  1.00  0.00           C  
ATOM   1493  HD2 HIS A  93      30.241  -3.299  -4.348  1.00  0.00           H  
ATOM   1494  ND1 HIS A  93      31.394  -0.819  -2.579  1.00  0.00           N  
ATOM   1495  HD1 HIS A  93      31.744   0.114  -2.414  1.00  0.00           H  
ATOM   1496  CE1 HIS A  93      30.988  -1.687  -1.640  1.00  0.00           C  
ATOM   1497  HE1 HIS A  93      31.026  -1.520  -0.573  1.00  0.00           H  
ATOM   1498  NE2 HIS A  93      30.508  -2.798  -2.209  1.00  0.00           N  
ATOM   1499  N   ASP A  94      31.123   1.299  -7.651  1.00  0.00           N  
ATOM   1500  H   ASP A  94      30.337   0.686  -7.815  1.00  0.00           H  
ATOM   1501  CA  ASP A  94      31.713   1.962  -8.820  1.00  0.00           C  
ATOM   1502  HA  ASP A  94      32.433   2.708  -8.485  1.00  0.00           H  
ATOM   1503  C   ASP A  94      30.634   2.701  -9.636  1.00  0.00           C  
ATOM   1504  CB  ASP A  94      32.510   0.939  -9.646  1.00  0.00           C  
ATOM   1505  HB2 ASP A  94      33.189   0.406  -8.979  1.00  0.00           H  
ATOM   1506  HB3 ASP A  94      31.828   0.207 -10.078  1.00  0.00           H  
ATOM   1507  O   ASP A  94      30.160   2.203 -10.667  1.00  0.00           O  
ATOM   1508  CG  ASP A  94      33.351   1.583 -10.756  1.00  0.00           C  
ATOM   1509  OD1 ASP A  94      33.596   2.810 -10.687  1.00  0.00           O  
ATOM   1510  OD2 ASP A  94      33.797   0.818 -11.644  1.00  0.00           O  
ATOM   1511  N   PRO A  95      30.174   3.876  -9.161  1.00  0.00           N  
ATOM   1512  CA  PRO A  95      29.187   4.667  -9.879  1.00  0.00           C  
ATOM   1513  HA  PRO A  95      28.316   4.044 -10.082  1.00  0.00           H  
ATOM   1514  C   PRO A  95      29.777   5.159 -11.210  1.00  0.00           C  
ATOM   1515  CB  PRO A  95      28.769   5.786  -8.921  1.00  0.00           C  
ATOM   1516  HB2 PRO A  95      27.890   5.465  -8.362  1.00  0.00           H  
ATOM   1517  HB3 PRO A  95      28.565   6.721  -9.442  1.00  0.00           H  
ATOM   1518  O   PRO A  95      30.728   5.941 -11.244  1.00  0.00           O  
ATOM   1519  CG  PRO A  95      29.951   5.913  -7.961  1.00  0.00           C  
ATOM   1520  HG2 PRO A  95      30.700   6.576  -8.394  1.00  0.00           H  
ATOM   1521  HG3 PRO A  95      29.642   6.272  -6.979  1.00  0.00           H  
ATOM   1522  CD  PRO A  95      30.516   4.497  -7.892  1.00  0.00           C  
ATOM   1523  HD2 PRO A  95      31.594   4.532  -7.733  1.00  0.00           H  
ATOM   1524  HD3 PRO A  95      30.032   3.948  -7.084  1.00  0.00           H  
ATOM   1525  N   PHE A  96      29.171   4.682 -12.299  1.00  0.00           N  
ATOM   1526  H   PHE A  96      28.435   4.014 -12.121  1.00  0.00           H  
ATOM   1527  CA  PHE A  96      29.552   4.881 -13.702  1.00  0.00           C  
ATOM   1528  HA  PHE A  96      30.464   4.310 -13.874  1.00  0.00           H  
ATOM   1529  C   PHE A  96      29.858   6.342 -14.103  1.00  0.00           C  
ATOM   1530  CB  PHE A  96      28.430   4.292 -14.583  1.00  0.00           C  
ATOM   1531  HB2 PHE A  96      28.635   4.511 -15.631  1.00  0.00           H  
ATOM   1532  HB3 PHE A  96      28.442   3.209 -14.466  1.00  0.00           H  
ATOM   1533  O   PHE A  96      29.373   7.304 -13.507  1.00  0.00           O  
ATOM   1534  CG  PHE A  96      27.046   4.803 -14.219  1.00  0.00           C  
ATOM   1535  CD1 PHE A  96      26.272   4.106 -13.273  1.00  0.00           C  
ATOM   1536  HD1 PHE A  96      26.619   3.167 -12.868  1.00  0.00           H  
ATOM   1537  CD2 PHE A  96      26.590   6.038 -14.712  1.00  0.00           C  
ATOM   1538  HD2 PHE A  96      27.185   6.601 -15.416  1.00  0.00           H  
ATOM   1539  CE1 PHE A  96      25.082   4.668 -12.791  1.00  0.00           C  
ATOM   1540  HE1 PHE A  96      24.531   4.146 -12.022  1.00  0.00           H  
ATOM   1541  CE2 PHE A  96      25.397   6.596 -14.233  1.00  0.00           C  
ATOM   1542  HE2 PHE A  96      25.076   7.563 -14.592  1.00  0.00           H  
ATOM   1543  CZ  PHE A  96      24.644   5.916 -13.263  1.00  0.00           C  
ATOM   1544  HZ  PHE A  96      23.740   6.365 -12.879  1.00  0.00           H  
ATOM   1545  N   ASP A  97      30.627   6.497 -15.187  1.00  0.00           N  
ATOM   1546  H   ASP A  97      31.072   5.674 -15.569  1.00  0.00           H  
ATOM   1547  CA  ASP A  97      31.088   7.793 -15.715  1.00  0.00           C  
ATOM   1548  HA  ASP A  97      31.464   8.393 -14.887  1.00  0.00           H  
ATOM   1549  C   ASP A  97      30.007   8.651 -16.386  1.00  0.00           C  
ATOM   1550  CB  ASP A  97      32.228   7.562 -16.726  1.00  0.00           C  
ATOM   1551  HB2 ASP A  97      32.274   8.405 -17.415  1.00  0.00           H  
ATOM   1552  HB3 ASP A  97      32.012   6.674 -17.319  1.00  0.00           H  
ATOM   1553  O   ASP A  97      30.225   9.849 -16.554  1.00  0.00           O  
ATOM   1554  CG  ASP A  97      33.615   7.442 -16.091  1.00  0.00           C  
ATOM   1555  OD1 ASP A  97      33.797   7.940 -14.954  1.00  0.00           O  
ATOM   1556  OD2 ASP A  97      34.493   6.882 -16.784  1.00  0.00           O  
ATOM   1557  N   ASP A  98      28.855   8.073 -16.753  1.00  0.00           N  
ATOM   1558  H   ASP A  98      28.749   7.091 -16.545  1.00  0.00           H  
ATOM   1559  CA  ASP A  98      27.734   8.759 -17.427  1.00  0.00           C  
ATOM   1560  HA  ASP A  98      28.176   9.407 -18.183  1.00  0.00           H  
ATOM   1561  C   ASP A  98      26.962   9.676 -16.460  1.00  0.00           C  
ATOM   1562  CB  ASP A  98      26.846   7.740 -18.162  1.00  0.00           C  
ATOM   1563  HB2 ASP A  98      26.108   7.315 -17.482  1.00  0.00           H  
ATOM   1564  HB3 ASP A  98      27.476   6.920 -18.507  1.00  0.00           H  
ATOM   1565  O   ASP A  98      25.797   9.487 -16.113  1.00  0.00           O  
ATOM   1566  CG  ASP A  98      26.145   8.326 -19.394  1.00  0.00           C  
ATOM   1567  OD1 ASP A  98      26.216   9.559 -19.591  1.00  0.00           O  
ATOM   1568  OD2 ASP A  98      25.633   7.488 -20.175  1.00  0.00           O  
ATOM   1569  N   LYS A  99      27.704  10.640 -15.926  1.00  0.00           N  
ATOM   1570  H   LYS A  99      28.656  10.678 -16.260  1.00  0.00           H  
ATOM   1571  CA  LYS A  99      27.337  11.537 -14.839  1.00  0.00           C  
ATOM   1572  HA  LYS A  99      26.707  10.987 -14.139  1.00  0.00           H  
ATOM   1573  C   LYS A  99      26.495  12.712 -15.320  1.00  0.00           C  
ATOM   1574  CB  LYS A  99      28.655  11.967 -14.164  1.00  0.00           C  
ATOM   1575  HB2 LYS A  99      29.419  12.118 -14.926  1.00  0.00           H  
ATOM   1576  HB3 LYS A  99      28.547  12.921 -13.648  1.00  0.00           H  
ATOM   1577  O   LYS A  99      25.972  13.415 -14.458  1.00  0.00           O  
ATOM   1578  CG  LYS A  99      29.116  10.882 -13.180  1.00  0.00           C  
ATOM   1579  HG2 LYS A  99      28.370  10.766 -12.394  1.00  0.00           H  
ATOM   1580  HG3 LYS A  99      29.191   9.940 -13.723  1.00  0.00           H  
ATOM   1581  CD  LYS A  99      30.478  11.183 -12.543  1.00  0.00           C  
ATOM   1582  HD2 LYS A  99      31.200  11.371 -13.337  1.00  0.00           H  
ATOM   1583  HD3 LYS A  99      30.410  12.052 -11.888  1.00  0.00           H  
ATOM   1584  CE  LYS A  99      30.898   9.937 -11.751  1.00  0.00           C  
ATOM   1585  HE2 LYS A  99      30.737   9.065 -12.385  1.00  0.00           H  
ATOM   1586  HE3 LYS A  99      30.247   9.816 -10.886  1.00  0.00           H  
ATOM   1587  NZ  LYS A  99      32.321   9.965 -11.343  1.00  0.00           N  
ATOM   1588  HZ1 LYS A  99      32.903  10.000 -12.168  1.00  0.00           H  
ATOM   1589  HZ2 LYS A  99      32.543   9.087 -10.895  1.00  0.00           H  
ATOM   1590  HZ3 LYS A  99      32.530  10.735 -10.724  1.00  0.00           H  
ATOM   1591  N   ASP A 100      26.376  12.911 -16.629  1.00  0.00           N  
ATOM   1592  H   ASP A 100      26.832  12.257 -17.249  1.00  0.00           H  
ATOM   1593  CA  ASP A 100      25.730  14.078 -17.236  1.00  0.00           C  
ATOM   1594  HA  ASP A 100      25.671  14.878 -16.499  1.00  0.00           H  
ATOM   1595  C   ASP A 100      24.286  13.804 -17.689  1.00  0.00           C  
ATOM   1596  CB  ASP A 100      26.604  14.585 -18.395  1.00  0.00           C  
ATOM   1597  HB2 ASP A 100      26.716  13.788 -19.130  1.00  0.00           H  
ATOM   1598  HB3 ASP A 100      26.097  15.421 -18.878  1.00  0.00           H  
ATOM   1599  O   ASP A 100      23.530  14.749 -17.914  1.00  0.00           O  
ATOM   1600  CG  ASP A 100      27.989  15.065 -17.939  1.00  0.00           C  
ATOM   1601  OD1 ASP A 100      28.093  15.599 -16.808  1.00  0.00           O  
ATOM   1602  OD2 ASP A 100      28.944  14.910 -18.732  1.00  0.00           O  
ATOM   1603  N   ASP A 101      23.877  12.536 -17.781  1.00  0.00           N  
ATOM   1604  H   ASP A 101      24.538  11.794 -17.602  1.00  0.00           H  
ATOM   1605  CA  ASP A 101      22.508  12.142 -18.122  1.00  0.00           C  
ATOM   1606  HA  ASP A 101      22.099  12.865 -18.827  1.00  0.00           H  
ATOM   1607  C   ASP A 101      21.615  12.150 -16.864  1.00  0.00           C  
ATOM   1608  CB  ASP A 101      22.546  10.785 -18.850  1.00  0.00           C  
ATOM   1609  HB2 ASP A 101      22.939  10.025 -18.175  1.00  0.00           H  
ATOM   1610  HB3 ASP A 101      23.229  10.866 -19.696  1.00  0.00           H  
ATOM   1611  O   ASP A 101      21.771  11.323 -15.957  1.00  0.00           O  
ATOM   1612  CG  ASP A 101      21.177  10.331 -19.373  1.00  0.00           C  
ATOM   1613  OD1 ASP A 101      20.164  10.683 -18.732  1.00  0.00           O  
ATOM   1614  OD2 ASP A 101      21.132   9.565 -20.362  1.00  0.00           O  
ATOM   1615  N   LEU A 102      20.661  13.091 -16.805  1.00  0.00           N  
ATOM   1616  H   LEU A 102      20.552  13.704 -17.599  1.00  0.00           H  
ATOM   1617  CA  LEU A 102      19.727  13.223 -15.683  1.00  0.00           C  
ATOM   1618  HA  LEU A 102      20.309  13.377 -14.774  1.00  0.00           H  
ATOM   1619  C   LEU A 102      18.903  11.948 -15.476  1.00  0.00           C  
ATOM   1620  CB  LEU A 102      18.812  14.446 -15.909  1.00  0.00           C  
ATOM   1621  HB2 LEU A 102      18.301  14.320 -16.864  1.00  0.00           H  
ATOM   1622  HB3 LEU A 102      19.427  15.344 -15.972  1.00  0.00           H  
ATOM   1623  O   LEU A 102      18.731  11.516 -14.337  1.00  0.00           O  
ATOM   1624  CG  LEU A 102      17.748  14.638 -14.808  1.00  0.00           C  
ATOM   1625  HG  LEU A 102      17.131  13.742 -14.736  1.00  0.00           H  
ATOM   1626  CD1 LEU A 102      18.383  14.915 -13.444  1.00  0.00           C  
ATOM   1627 HD11 LEU A 102      17.602  15.066 -12.699  1.00  0.00           H  
ATOM   1628 HD12 LEU A 102      19.020  15.798 -13.499  1.00  0.00           H  
ATOM   1629 HD13 LEU A 102      18.975  14.056 -13.128  1.00  0.00           H  
ATOM   1630  CD2 LEU A 102      16.819  15.807 -15.138  1.00  0.00           C  
ATOM   1631 HD21 LEU A 102      15.970  15.797 -14.454  1.00  0.00           H  
ATOM   1632 HD22 LEU A 102      16.455  15.713 -16.161  1.00  0.00           H  
ATOM   1633 HD23 LEU A 102      17.360  16.747 -15.028  1.00  0.00           H  
ATOM   1634  N   TYR A 103      18.427  11.324 -16.555  1.00  0.00           N  
ATOM   1635  H   TYR A 103      18.764  11.610 -17.463  1.00  0.00           H  
ATOM   1636  CA  TYR A 103      17.636  10.100 -16.480  1.00  0.00           C  
ATOM   1637  HA  TYR A 103      16.762  10.281 -15.855  1.00  0.00           H  
ATOM   1638  C   TYR A 103      18.432   8.973 -15.813  1.00  0.00           C  
ATOM   1639  CB  TYR A 103      17.154   9.713 -17.889  1.00  0.00           C  
ATOM   1640  HB2 TYR A 103      16.402  10.430 -18.218  1.00  0.00           H  
ATOM   1641  HB3 TYR A 103      17.976   9.774 -18.602  1.00  0.00           H  
ATOM   1642  O   TYR A 103      17.939   8.340 -14.876  1.00  0.00           O  
ATOM   1643  CG  TYR A 103      16.576   8.319 -17.976  1.00  0.00           C  
ATOM   1644  CD1 TYR A 103      17.333   7.270 -18.526  1.00  0.00           C  
ATOM   1645  HD1 TYR A 103      18.313   7.485 -18.924  1.00  0.00           H  
ATOM   1646  CD2 TYR A 103      15.297   8.068 -17.463  1.00  0.00           C  
ATOM   1647  HD2 TYR A 103      14.728   8.890 -17.053  1.00  0.00           H  
ATOM   1648  CE1 TYR A 103      16.811   5.962 -18.534  1.00  0.00           C  
ATOM   1649  HE1 TYR A 103      17.395   5.141 -18.924  1.00  0.00           H  
ATOM   1650  CE2 TYR A 103      14.766   6.766 -17.471  1.00  0.00           C  
ATOM   1651  HE2 TYR A 103      13.790   6.583 -17.046  1.00  0.00           H  
ATOM   1652  OH  TYR A 103      15.034   4.444 -18.020  1.00  0.00           O  
ATOM   1653  HH  TYR A 103      14.200   4.374 -17.549  1.00  0.00           H  
ATOM   1654  CZ  TYR A 103      15.531   5.707 -18.000  1.00  0.00           C  
ATOM   1655  N   ILE A 104      19.679   8.753 -16.236  1.00  0.00           N  
ATOM   1656  H   ILE A 104      20.035   9.344 -16.973  1.00  0.00           H  
ATOM   1657  CA  ILE A 104      20.511   7.673 -15.691  1.00  0.00           C  
ATOM   1658  HA  ILE A 104      19.902   6.771 -15.640  1.00  0.00           H  
ATOM   1659  C   ILE A 104      20.934   7.954 -14.246  1.00  0.00           C  
ATOM   1660  CB  ILE A 104      21.717   7.393 -16.614  1.00  0.00           C  
ATOM   1661  HB  ILE A 104      22.317   8.301 -16.681  1.00  0.00           H  
ATOM   1662  O   ILE A 104      20.883   7.041 -13.414  1.00  0.00           O  
ATOM   1663  CG1 ILE A 104      21.286   6.995 -18.039  1.00  0.00           C  
ATOM   1664 HG12 ILE A 104      22.175   6.870 -18.657  1.00  0.00           H  
ATOM   1665 HG13 ILE A 104      20.707   7.811 -18.472  1.00  0.00           H  
ATOM   1666  CG2 ILE A 104      22.603   6.281 -16.042  1.00  0.00           C  
ATOM   1667 HG21 ILE A 104      22.036   5.364 -15.882  1.00  0.00           H  
ATOM   1668 HG22 ILE A 104      23.449   6.099 -16.706  1.00  0.00           H  
ATOM   1669 HG23 ILE A 104      22.987   6.618 -15.079  1.00  0.00           H  
ATOM   1670  CD1 ILE A 104      20.435   5.722 -18.128  1.00  0.00           C  
ATOM   1671 HD11 ILE A 104      21.010   4.842 -17.839  1.00  0.00           H  
ATOM   1672 HD12 ILE A 104      20.098   5.615 -19.159  1.00  0.00           H  
ATOM   1673 HD13 ILE A 104      19.551   5.795 -17.493  1.00  0.00           H  
ATOM   1674  N   VAL A 105      21.303   9.196 -13.915  1.00  0.00           N  
ATOM   1675  H   VAL A 105      21.336   9.899 -14.639  1.00  0.00           H  
ATOM   1676  CA  VAL A 105      21.660   9.574 -12.537  1.00  0.00           C  
ATOM   1677  HA  VAL A 105      22.435   8.894 -12.184  1.00  0.00           H  
ATOM   1678  C   VAL A 105      20.464   9.401 -11.600  1.00  0.00           C  
ATOM   1679  CB  VAL A 105      22.224  11.008 -12.469  1.00  0.00           C  
ATOM   1680  HB  VAL A 105      21.532  11.698 -12.951  1.00  0.00           H  
ATOM   1681  O   VAL A 105      20.601   8.770 -10.550  1.00  0.00           O  
ATOM   1682  CG1 VAL A 105      22.449  11.464 -11.018  1.00  0.00           C  
ATOM   1683 HG11 VAL A 105      23.037  10.722 -10.478  1.00  0.00           H  
ATOM   1684 HG12 VAL A 105      22.976  12.418 -10.996  1.00  0.00           H  
ATOM   1685 HG13 VAL A 105      21.494  11.597 -10.510  1.00  0.00           H  
ATOM   1686  CG2 VAL A 105      23.587  11.088 -13.171  1.00  0.00           C  
ATOM   1687 HG21 VAL A 105      24.313  10.453 -12.664  1.00  0.00           H  
ATOM   1688 HG22 VAL A 105      23.503  10.756 -14.206  1.00  0.00           H  
ATOM   1689 HG23 VAL A 105      23.935  12.121 -13.179  1.00  0.00           H  
ATOM   1690  N   SER A 106      19.284   9.893 -11.985  1.00  0.00           N  
ATOM   1691  H   SER A 106      19.218  10.410 -12.850  1.00  0.00           H  
ATOM   1692  CA  SER A 106      18.065   9.742 -11.188  1.00  0.00           C  
ATOM   1693  HA  SER A 106      18.247  10.125 -10.184  1.00  0.00           H  
ATOM   1694  C   SER A 106      17.640   8.282 -11.042  1.00  0.00           C  
ATOM   1695  CB  SER A 106      16.922  10.538 -11.811  1.00  0.00           C  
ATOM   1696  HB2 SER A 106      16.009  10.326 -11.254  1.00  0.00           H  
ATOM   1697  HB3 SER A 106      16.787  10.238 -12.850  1.00  0.00           H  
ATOM   1698  O   SER A 106      17.259   7.865  -9.947  1.00  0.00           O  
ATOM   1699  OG  SER A 106      17.185  11.923 -11.750  1.00  0.00           O  
ATOM   1700  HG  SER A 106      17.144  12.218 -10.837  1.00  0.00           H  
ATOM   1701  N   LEU A 107      17.749   7.484 -12.108  1.00  0.00           N  
ATOM   1702  H   LEU A 107      18.032   7.881 -12.993  1.00  0.00           H  
ATOM   1703  CA  LEU A 107      17.419   6.064 -12.057  1.00  0.00           C  
ATOM   1704  HA  LEU A 107      16.412   5.985 -11.647  1.00  0.00           H  
ATOM   1705  C   LEU A 107      18.359   5.295 -11.122  1.00  0.00           C  
ATOM   1706  CB  LEU A 107      17.433   5.487 -13.483  1.00  0.00           C  
ATOM   1707  HB2 LEU A 107      16.728   6.047 -14.097  1.00  0.00           H  
ATOM   1708  HB3 LEU A 107      18.429   5.613 -13.910  1.00  0.00           H  
ATOM   1709  O   LEU A 107      17.895   4.532 -10.278  1.00  0.00           O  
ATOM   1710  CG  LEU A 107      17.058   3.997 -13.531  1.00  0.00           C  
ATOM   1711  HG  LEU A 107      17.771   3.423 -12.939  1.00  0.00           H  
ATOM   1712  CD1 LEU A 107      15.653   3.773 -12.977  1.00  0.00           C  
ATOM   1713 HD11 LEU A 107      15.413   2.710 -13.011  1.00  0.00           H  
ATOM   1714 HD12 LEU A 107      14.919   4.329 -13.560  1.00  0.00           H  
ATOM   1715 HD13 LEU A 107      15.594   4.062 -11.927  1.00  0.00           H  
ATOM   1716  CD2 LEU A 107      17.119   3.480 -14.968  1.00  0.00           C  
ATOM   1717 HD21 LEU A 107      16.858   2.421 -14.981  1.00  0.00           H  
ATOM   1718 HD22 LEU A 107      16.410   4.030 -15.587  1.00  0.00           H  
ATOM   1719 HD23 LEU A 107      18.125   3.612 -15.366  1.00  0.00           H  
ATOM   1720  N   CYS A 108      19.670   5.523 -11.237  1.00  0.00           N  
ATOM   1721  H   CYS A 108      19.983   6.168 -11.947  1.00  0.00           H  
ATOM   1722  CA  CYS A 108      20.668   4.935 -10.343  1.00  0.00           C  
ATOM   1723  HA  CYS A 108      20.641   3.848 -10.424  1.00  0.00           H  
ATOM   1724  C   CYS A 108      20.382   5.291  -8.883  1.00  0.00           C  
ATOM   1725  CB  CYS A 108      22.047   5.441 -10.770  1.00  0.00           C  
ATOM   1726  HB2 CYS A 108      22.075   6.529 -10.709  1.00  0.00           H  
ATOM   1727  HB3 CYS A 108      22.233   5.144 -11.802  1.00  0.00           H  
ATOM   1728  O   CYS A 108      20.285   4.407  -8.034  1.00  0.00           O  
ATOM   1729  SG  CYS A 108      23.319   4.737  -9.683  1.00  0.00           S  
ATOM   1730  HG  CYS A 108      24.366   5.397 -10.186  1.00  0.00           H  
ATOM   1731  N   PHE A 109      20.171   6.580  -8.608  1.00  0.00           N  
ATOM   1732  H   PHE A 109      20.253   7.255  -9.354  1.00  0.00           H  
ATOM   1733  CA  PHE A 109      19.848   7.067  -7.274  1.00  0.00           C  
ATOM   1734  HA  PHE A 109      20.688   6.862  -6.609  1.00  0.00           H  
ATOM   1735  C   PHE A 109      18.616   6.368  -6.690  1.00  0.00           C  
ATOM   1736  CB  PHE A 109      19.641   8.578  -7.359  1.00  0.00           C  
ATOM   1737  HB2 PHE A 109      18.863   8.797  -8.090  1.00  0.00           H  
ATOM   1738  HB3 PHE A 109      20.560   9.041  -7.717  1.00  0.00           H  
ATOM   1739  O   PHE A 109      18.656   5.878  -5.560  1.00  0.00           O  
ATOM   1740  CG  PHE A 109      19.253   9.216  -6.047  1.00  0.00           C  
ATOM   1741  CD1 PHE A 109      17.903   9.248  -5.649  1.00  0.00           C  
ATOM   1742  HD1 PHE A 109      17.145   8.762  -6.245  1.00  0.00           H  
ATOM   1743  CD2 PHE A 109      20.242   9.798  -5.238  1.00  0.00           C  
ATOM   1744  HD2 PHE A 109      21.282   9.762  -5.530  1.00  0.00           H  
ATOM   1745  CE1 PHE A 109      17.530   9.936  -4.486  1.00  0.00           C  
ATOM   1746  HE1 PHE A 109      16.491  10.003  -4.197  1.00  0.00           H  
ATOM   1747  CE2 PHE A 109      19.873  10.463  -4.061  1.00  0.00           C  
ATOM   1748  HE2 PHE A 109      20.627  10.924  -3.441  1.00  0.00           H  
ATOM   1749  CZ  PHE A 109      18.515  10.571  -3.720  1.00  0.00           C  
ATOM   1750  HZ  PHE A 109      18.222  11.145  -2.853  1.00  0.00           H  
ATOM   1751  N   ARG A 110      17.532   6.285  -7.474  1.00  0.00           N  
ATOM   1752  H   ARG A 110      17.575   6.703  -8.392  1.00  0.00           H  
ATOM   1753  CA  ARG A 110      16.293   5.628  -7.055  1.00  0.00           C  
ATOM   1754  HA  ARG A 110      15.971   6.080  -6.117  1.00  0.00           H  
ATOM   1755  C   ARG A 110      16.518   4.150  -6.747  1.00  0.00           C  
ATOM   1756  CB  ARG A 110      15.203   5.844  -8.119  1.00  0.00           C  
ATOM   1757  HB2 ARG A 110      14.956   6.905  -8.158  1.00  0.00           H  
ATOM   1758  HB3 ARG A 110      15.571   5.541  -9.099  1.00  0.00           H  
ATOM   1759  O   ARG A 110      16.126   3.705  -5.671  1.00  0.00           O  
ATOM   1760  CG  ARG A 110      13.945   5.030  -7.787  1.00  0.00           C  
ATOM   1761  HG2 ARG A 110      13.744   5.104  -6.718  1.00  0.00           H  
ATOM   1762  HG3 ARG A 110      14.136   3.980  -8.008  1.00  0.00           H  
ATOM   1763  CD  ARG A 110      12.685   5.482  -8.528  1.00  0.00           C  
ATOM   1764  HD2 ARG A 110      12.513   6.535  -8.304  1.00  0.00           H  
ATOM   1765  HD3 ARG A 110      11.837   4.919  -8.137  1.00  0.00           H  
ATOM   1766  NE  ARG A 110      12.736   5.301  -9.989  1.00  0.00           N  
ATOM   1767  HE  ARG A 110      12.524   6.112 -10.552  1.00  0.00           H  
ATOM   1768  NH1 ARG A 110      12.943   2.982 -10.197  1.00  0.00           N  
ATOM   1769 HH11 ARG A 110      12.929   2.231 -10.872  1.00  0.00           H  
ATOM   1770 HH12 ARG A 110      13.229   2.814  -9.243  1.00  0.00           H  
ATOM   1771  NH2 ARG A 110      12.486   4.242 -11.946  1.00  0.00           N  
ATOM   1772 HH21 ARG A 110      11.967   5.036 -12.292  1.00  0.00           H  
ATOM   1773 HH22 ARG A 110      12.481   3.375 -12.463  1.00  0.00           H  
ATOM   1774  CZ  ARG A 110      12.742   4.176 -10.681  1.00  0.00           C  
ATOM   1775  N   LEU A 111      17.137   3.411  -7.667  1.00  0.00           N  
ATOM   1776  H   LEU A 111      17.456   3.863  -8.512  1.00  0.00           H  
ATOM   1777  CA  LEU A 111      17.337   1.969  -7.525  1.00  0.00           C  
ATOM   1778  HA  LEU A 111      16.375   1.502  -7.307  1.00  0.00           H  
ATOM   1779  C   LEU A 111      18.243   1.635  -6.334  1.00  0.00           C  
ATOM   1780  CB  LEU A 111      17.891   1.383  -8.837  1.00  0.00           C  
ATOM   1781  HB2 LEU A 111      18.779   1.946  -9.124  1.00  0.00           H  
ATOM   1782  HB3 LEU A 111      18.199   0.355  -8.644  1.00  0.00           H  
ATOM   1783  O   LEU A 111      17.895   0.762  -5.548  1.00  0.00           O  
ATOM   1784  CG  LEU A 111      16.897   1.371 -10.016  1.00  0.00           C  
ATOM   1785  HG  LEU A 111      16.535   2.380 -10.214  1.00  0.00           H  
ATOM   1786  CD1 LEU A 111      17.595   0.845 -11.269  1.00  0.00           C  
ATOM   1787 HD11 LEU A 111      18.373   1.551 -11.561  1.00  0.00           H  
ATOM   1788 HD12 LEU A 111      16.880   0.767 -12.088  1.00  0.00           H  
ATOM   1789 HD13 LEU A 111      18.029  -0.136 -11.078  1.00  0.00           H  
ATOM   1790  CD2 LEU A 111      15.689   0.478  -9.758  1.00  0.00           C  
ATOM   1791 HD21 LEU A 111      15.085   0.876  -8.942  1.00  0.00           H  
ATOM   1792 HD22 LEU A 111      16.012  -0.529  -9.495  1.00  0.00           H  
ATOM   1793 HD23 LEU A 111      15.057   0.430 -10.645  1.00  0.00           H  
ATOM   1794  N   LEU A 112      19.348   2.361  -6.139  1.00  0.00           N  
ATOM   1795  H   LEU A 112      19.588   3.079  -6.808  1.00  0.00           H  
ATOM   1796  CA  LEU A 112      20.234   2.146  -4.989  1.00  0.00           C  
ATOM   1797  HA  LEU A 112      20.550   1.103  -4.976  1.00  0.00           H  
ATOM   1798  C   LEU A 112      19.500   2.378  -3.661  1.00  0.00           C  
ATOM   1799  CB  LEU A 112      21.472   3.052  -5.108  1.00  0.00           C  
ATOM   1800  HB2 LEU A 112      22.011   3.032  -4.161  1.00  0.00           H  
ATOM   1801  HB3 LEU A 112      21.136   4.077  -5.271  1.00  0.00           H  
ATOM   1802  O   LEU A 112      19.530   1.516  -2.783  1.00  0.00           O  
ATOM   1803  CG  LEU A 112      22.453   2.663  -6.231  1.00  0.00           C  
ATOM   1804  HG  LEU A 112      21.941   2.666  -7.193  1.00  0.00           H  
ATOM   1805  CD1 LEU A 112      23.581   3.693  -6.274  1.00  0.00           C  
ATOM   1806 HD11 LEU A 112      24.293   3.427  -7.056  1.00  0.00           H  
ATOM   1807 HD12 LEU A 112      23.156   4.670  -6.503  1.00  0.00           H  
ATOM   1808 HD13 LEU A 112      24.097   3.727  -5.315  1.00  0.00           H  
ATOM   1809  CD2 LEU A 112      23.079   1.284  -6.035  1.00  0.00           C  
ATOM   1810 HD21 LEU A 112      23.814   1.092  -6.817  1.00  0.00           H  
ATOM   1811 HD22 LEU A 112      22.316   0.508  -6.096  1.00  0.00           H  
ATOM   1812 HD23 LEU A 112      23.574   1.225  -5.065  1.00  0.00           H  
ATOM   1813  N   ARG A 113      18.764   3.489  -3.526  1.00  0.00           N  
ATOM   1814  H   ARG A 113      18.751   4.155  -4.285  1.00  0.00           H  
ATOM   1815  CA  ARG A 113      18.029   3.786  -2.285  1.00  0.00           C  
ATOM   1816  HA  ARG A 113      18.711   3.664  -1.444  1.00  0.00           H  
ATOM   1817  C   ARG A 113      16.879   2.828  -2.008  1.00  0.00           C  
ATOM   1818  CB  ARG A 113      17.495   5.215  -2.304  1.00  0.00           C  
ATOM   1819  HB2 ARG A 113      16.998   5.418  -3.252  1.00  0.00           H  
ATOM   1820  HB3 ARG A 113      16.772   5.319  -1.495  1.00  0.00           H  
ATOM   1821  O   ARG A 113      16.631   2.509  -0.850  1.00  0.00           O  
ATOM   1822  CG  ARG A 113      18.613   6.225  -2.087  1.00  0.00           C  
ATOM   1823  HG2 ARG A 113      19.220   6.303  -2.989  1.00  0.00           H  
ATOM   1824  HG3 ARG A 113      19.239   5.915  -1.251  1.00  0.00           H  
ATOM   1825  CD  ARG A 113      17.983   7.573  -1.766  1.00  0.00           C  
ATOM   1826  HD2 ARG A 113      17.311   7.463  -0.916  1.00  0.00           H  
ATOM   1827  HD3 ARG A 113      17.411   7.920  -2.627  1.00  0.00           H  
ATOM   1828  NE  ARG A 113      19.027   8.540  -1.437  1.00  0.00           N  
ATOM   1829  HE  ARG A 113      19.962   8.361  -1.776  1.00  0.00           H  
ATOM   1830  NH1 ARG A 113      17.690  10.121  -0.431  1.00  0.00           N  
ATOM   1831 HH11 ARG A 113      16.841   9.577  -0.489  1.00  0.00           H  
ATOM   1832 HH12 ARG A 113      17.650  11.014   0.039  1.00  0.00           H  
ATOM   1833  NH2 ARG A 113      19.888  10.439  -0.664  1.00  0.00           N  
ATOM   1834 HH21 ARG A 113      20.810  10.114  -0.919  1.00  0.00           H  
ATOM   1835 HH22 ARG A 113      19.786  11.251  -0.072  1.00  0.00           H  
ATOM   1836  CZ  ARG A 113      18.850   9.690  -0.833  1.00  0.00           C  
ATOM   1837  N   GLN A 114      16.181   2.356  -3.042  1.00  0.00           N  
ATOM   1838  H   GLN A 114      16.429   2.665  -3.971  1.00  0.00           H  
ATOM   1839  CA  GLN A 114      15.140   1.330  -2.889  1.00  0.00           C  
ATOM   1840  HA  GLN A 114      14.386   1.690  -2.189  1.00  0.00           H  
ATOM   1841  C   GLN A 114      15.692   0.027  -2.297  1.00  0.00           C  
ATOM   1842  CB  GLN A 114      14.481   1.055  -4.249  1.00  0.00           C  
ATOM   1843  HB2 GLN A 114      13.940   0.110  -4.202  1.00  0.00           H  
ATOM   1844  HB3 GLN A 114      15.250   0.967  -5.016  1.00  0.00           H  
ATOM   1845  O   GLN A 114      14.950  -0.692  -1.637  1.00  0.00           O  
ATOM   1846  CG  GLN A 114      13.480   2.155  -4.626  1.00  0.00           C  
ATOM   1847  HG2 GLN A 114      13.959   3.133  -4.578  1.00  0.00           H  
ATOM   1848  HG3 GLN A 114      12.668   2.145  -3.899  1.00  0.00           H  
ATOM   1849  CD  GLN A 114      12.902   1.981  -6.027  1.00  0.00           C  
ATOM   1850  NE2 GLN A 114      11.637   2.279  -6.232  1.00  0.00           N  
ATOM   1851 HE21 GLN A 114      11.047   2.599  -5.477  1.00  0.00           H  
ATOM   1852 HE22 GLN A 114      11.294   2.063  -7.158  1.00  0.00           H  
ATOM   1853  OE1 GLN A 114      13.556   1.624  -6.988  1.00  0.00           O  
ATOM   1854  N   HIS A 115      16.982  -0.238  -2.501  1.00  0.00           N  
ATOM   1855  H   HIS A 115      17.514   0.399  -3.077  1.00  0.00           H  
ATOM   1856  CA  HIS A 115      17.707  -1.402  -1.994  1.00  0.00           C  
ATOM   1857  HA  HIS A 115      17.000  -2.183  -1.714  1.00  0.00           H  
ATOM   1858  C   HIS A 115      18.514  -1.119  -0.720  1.00  0.00           C  
ATOM   1859  CB  HIS A 115      18.553  -1.948  -3.145  1.00  0.00           C  
ATOM   1860  HB2 HIS A 115      19.336  -2.598  -2.755  1.00  0.00           H  
ATOM   1861  HB3 HIS A 115      19.035  -1.138  -3.692  1.00  0.00           H  
ATOM   1862  O   HIS A 115      19.393  -1.888  -0.351  1.00  0.00           O  
ATOM   1863  CG  HIS A 115      17.717  -2.778  -4.075  1.00  0.00           C  
ATOM   1864  CD2 HIS A 115      17.015  -2.374  -5.173  1.00  0.00           C  
ATOM   1865  HD2 HIS A 115      16.953  -1.366  -5.554  1.00  0.00           H  
ATOM   1866  ND1 HIS A 115      17.586  -4.147  -3.947  1.00  0.00           N  
ATOM   1867  CE1 HIS A 115      16.883  -4.572  -4.993  1.00  0.00           C  
ATOM   1868  HE1 HIS A 115      16.705  -5.617  -5.201  1.00  0.00           H  
ATOM   1869  NE2 HIS A 115      16.526  -3.524  -5.758  1.00  0.00           N  
ATOM   1870  HE2 HIS A 115      16.118  -3.595  -6.679  1.00  0.00           H  
ATOM   1871  N   GLY A 116      18.247  -0.003  -0.035  1.00  0.00           N  
ATOM   1872  H   GLY A 116      17.514   0.610  -0.362  1.00  0.00           H  
ATOM   1873  CA  GLY A 116      18.948   0.344   1.206  1.00  0.00           C  
ATOM   1874  HA2 GLY A 116      18.395   1.130   1.720  1.00  0.00           H  
ATOM   1875  HA3 GLY A 116      18.967  -0.528   1.859  1.00  0.00           H  
ATOM   1876  C   GLY A 116      20.397   0.809   1.003  1.00  0.00           C  
ATOM   1877  O   GLY A 116      21.109   1.039   1.979  1.00  0.00           O  
ATOM   1878  N   ILE A 117      20.855   0.986  -0.242  1.00  0.00           N  
ATOM   1879  H   ILE A 117      20.231   0.811  -1.016  1.00  0.00           H  
ATOM   1880  CA  ILE A 117      22.212   1.450  -0.541  1.00  0.00           C  
ATOM   1881  HA  ILE A 117      22.871   1.076   0.243  1.00  0.00           H  
ATOM   1882  C   ILE A 117      22.236   2.979  -0.493  1.00  0.00           C  
ATOM   1883  CB  ILE A 117      22.751   0.880  -1.872  1.00  0.00           C  
ATOM   1884  HB  ILE A 117      22.112   1.220  -2.687  1.00  0.00           H  
ATOM   1885  O   ILE A 117      21.578   3.675  -1.273  1.00  0.00           O  
ATOM   1886  CG1 ILE A 117      22.740  -0.667  -1.857  1.00  0.00           C  
ATOM   1887 HG12 ILE A 117      23.454  -1.032  -1.119  1.00  0.00           H  
ATOM   1888 HG13 ILE A 117      21.751  -1.023  -1.568  1.00  0.00           H  
ATOM   1889  CG2 ILE A 117      24.179   1.415  -2.112  1.00  0.00           C  
ATOM   1890 HG21 ILE A 117      24.598   0.996  -3.027  1.00  0.00           H  
ATOM   1891 HG22 ILE A 117      24.172   2.499  -2.222  1.00  0.00           H  
ATOM   1892 HG23 ILE A 117      24.827   1.136  -1.280  1.00  0.00           H  
ATOM   1893  CD1 ILE A 117      23.052  -1.308  -3.216  1.00  0.00           C  
ATOM   1894 HD11 ILE A 117      22.363  -0.925  -3.969  1.00  0.00           H  
ATOM   1895 HD12 ILE A 117      24.079  -1.104  -3.517  1.00  0.00           H  
ATOM   1896 HD13 ILE A 117      22.924  -2.388  -3.141  1.00  0.00           H  
ATOM   1897  N   LYS A 118      23.030   3.520   0.435  1.00  0.00           N  
ATOM   1898  H   LYS A 118      23.507   2.890   1.064  1.00  0.00           H  
ATOM   1899  CA  LYS A 118      23.169   4.965   0.621  1.00  0.00           C  
ATOM   1900  HA  LYS A 118      22.161   5.380   0.643  1.00  0.00           H  
ATOM   1901  C   LYS A 118      23.916   5.608  -0.550  1.00  0.00           C  
ATOM   1902  CB  LYS A 118      23.834   5.256   1.974  1.00  0.00           C  
ATOM   1903  HB2 LYS A 118      24.853   4.869   1.973  1.00  0.00           H  
ATOM   1904  HB3 LYS A 118      23.269   4.746   2.755  1.00  0.00           H  
ATOM   1905  O   LYS A 118      25.058   5.270  -0.842  1.00  0.00           O  
ATOM   1906  CG  LYS A 118      23.854   6.762   2.274  1.00  0.00           C  
ATOM   1907  HG2 LYS A 118      24.489   7.272   1.550  1.00  0.00           H  
ATOM   1908  HG3 LYS A 118      22.840   7.155   2.192  1.00  0.00           H  
ATOM   1909  CD  LYS A 118      24.384   7.041   3.684  1.00  0.00           C  
ATOM   1910  HD2 LYS A 118      23.747   6.530   4.406  1.00  0.00           H  
ATOM   1911  HD3 LYS A 118      25.403   6.665   3.772  1.00  0.00           H  
ATOM   1912  CE  LYS A 118      24.354   8.551   3.946  1.00  0.00           C  
ATOM   1913  HE2 LYS A 118      23.352   8.918   3.723  1.00  0.00           H  
ATOM   1914  HE3 LYS A 118      25.042   9.043   3.259  1.00  0.00           H  
ATOM   1915  NZ  LYS A 118      24.700   8.873   5.352  1.00  0.00           N  
ATOM   1916  HZ1 LYS A 118      25.627   8.546   5.582  1.00  0.00           H  
ATOM   1917  HZ2 LYS A 118      24.035   8.438   5.975  1.00  0.00           H  
ATOM   1918  HZ3 LYS A 118      24.648   9.871   5.500  1.00  0.00           H  
ATOM   1919  N   ILE A 119      23.296   6.627  -1.136  1.00  0.00           N  
ATOM   1920  H   ILE A 119      22.342   6.807  -0.860  1.00  0.00           H  
ATOM   1921  CA  ILE A 119      23.876   7.522  -2.143  1.00  0.00           C  
ATOM   1922  HA  ILE A 119      24.962   7.455  -2.078  1.00  0.00           H  
ATOM   1923  C   ILE A 119      23.477   8.966  -1.811  1.00  0.00           C  
ATOM   1924  CB  ILE A 119      23.472   7.072  -3.568  1.00  0.00           C  
ATOM   1925  HB  ILE A 119      23.895   6.079  -3.720  1.00  0.00           H  
ATOM   1926  O   ILE A 119      22.323   9.219  -1.454  1.00  0.00           O  
ATOM   1927  CG1 ILE A 119      24.092   8.010  -4.628  1.00  0.00           C  
ATOM   1928 HG12 ILE A 119      23.583   8.974  -4.607  1.00  0.00           H  
ATOM   1929 HG13 ILE A 119      25.141   8.174  -4.382  1.00  0.00           H  
ATOM   1930  CG2 ILE A 119      21.946   6.950  -3.732  1.00  0.00           C  
ATOM   1931 HG21 ILE A 119      21.707   6.544  -4.715  1.00  0.00           H  
ATOM   1932 HG22 ILE A 119      21.462   7.920  -3.614  1.00  0.00           H  
ATOM   1933 HG23 ILE A 119      21.546   6.246  -3.003  1.00  0.00           H  
ATOM   1934  CD1 ILE A 119      24.035   7.461  -6.059  1.00  0.00           C  
ATOM   1935 HD11 ILE A 119      24.529   8.160  -6.734  1.00  0.00           H  
ATOM   1936 HD12 ILE A 119      23.003   7.337  -6.387  1.00  0.00           H  
ATOM   1937 HD13 ILE A 119      24.558   6.506  -6.107  1.00  0.00           H  
ATOM   1938  N   SER A 120      24.431   9.903  -1.879  1.00  0.00           N  
ATOM   1939  H   SER A 120      25.345   9.644  -2.223  1.00  0.00           H  
ATOM   1940  CA  SER A 120      24.178  11.320  -1.564  1.00  0.00           C  
ATOM   1941  HA  SER A 120      23.664  11.373  -0.604  1.00  0.00           H  
ATOM   1942  C   SER A 120      23.276  11.970  -2.616  1.00  0.00           C  
ATOM   1943  CB  SER A 120      25.476  12.135  -1.439  1.00  0.00           C  
ATOM   1944  HB2 SER A 120      26.141  11.676  -0.708  1.00  0.00           H  
ATOM   1945  HB3 SER A 120      25.974  12.205  -2.407  1.00  0.00           H  
ATOM   1946  O   SER A 120      23.447  11.713  -3.807  1.00  0.00           O  
ATOM   1947  OG  SER A 120      25.096  13.418  -0.994  1.00  0.00           O  
ATOM   1948  HG  SER A 120      25.818  14.047  -0.928  1.00  0.00           H  
ATOM   1949  N   CYS A 121      22.353  12.840  -2.195  1.00  0.00           N  
ATOM   1950  H   CYS A 121      22.295  13.061  -1.212  1.00  0.00           H  
ATOM   1951  CA  CYS A 121      21.571  13.683  -3.104  1.00  0.00           C  
ATOM   1952  HA  CYS A 121      21.163  13.059  -3.899  1.00  0.00           H  
ATOM   1953  C   CYS A 121      22.417  14.756  -3.811  1.00  0.00           C  
ATOM   1954  CB  CYS A 121      20.392  14.291  -2.336  1.00  0.00           C  
ATOM   1955  HB2 CYS A 121      19.797  14.907  -3.011  1.00  0.00           H  
ATOM   1956  HB3 CYS A 121      19.761  13.494  -1.941  1.00  0.00           H  
ATOM   1957  O   CYS A 121      21.975  15.296  -4.823  1.00  0.00           O  
ATOM   1958  SG  CYS A 121      20.976  15.309  -0.951  1.00  0.00           S  
ATOM   1959  HG  CYS A 121      21.728  16.188  -1.617  1.00  0.00           H  
ATOM   1960  N   ASP A 122      23.658  14.995  -3.366  1.00  0.00           N  
ATOM   1961  H   ASP A 122      23.921  14.615  -2.467  1.00  0.00           H  
ATOM   1962  CA  ASP A 122      24.604  15.928  -4.004  1.00  0.00           C  
ATOM   1963  HA  ASP A 122      24.174  16.929  -3.976  1.00  0.00           H  
ATOM   1964  C   ASP A 122      24.915  15.560  -5.461  1.00  0.00           C  
ATOM   1965  CB  ASP A 122      25.941  15.953  -3.253  1.00  0.00           C  
ATOM   1966  HB2 ASP A 122      26.414  14.977  -3.359  1.00  0.00           H  
ATOM   1967  HB3 ASP A 122      26.592  16.692  -3.721  1.00  0.00           H  
ATOM   1968  O   ASP A 122      25.365  16.393  -6.247  1.00  0.00           O  
ATOM   1969  CG  ASP A 122      25.824  16.291  -1.772  1.00  0.00           C  
ATOM   1970  OD1 ASP A 122      24.925  17.071  -1.409  1.00  0.00           O  
ATOM   1971  OD2 ASP A 122      26.604  15.666  -1.013  1.00  0.00           O  
ATOM   1972  N   VAL A 123      24.642  14.312  -5.867  1.00  0.00           N  
ATOM   1973  H   VAL A 123      24.256  13.671  -5.189  1.00  0.00           H  
ATOM   1974  CA  VAL A 123      24.722  13.901  -7.276  1.00  0.00           C  
ATOM   1975  HA  VAL A 123      25.751  14.049  -7.605  1.00  0.00           H  
ATOM   1976  C   VAL A 123      23.846  14.766  -8.185  1.00  0.00           C  
ATOM   1977  CB  VAL A 123      24.368  12.415  -7.474  1.00  0.00           C  
ATOM   1978  HB  VAL A 123      24.500  12.180  -8.530  1.00  0.00           H  
ATOM   1979  O   VAL A 123      24.122  14.835  -9.383  1.00  0.00           O  
ATOM   1980  CG1 VAL A 123      25.338  11.516  -6.699  1.00  0.00           C  
ATOM   1981 HG11 VAL A 123      25.230  11.672  -5.625  1.00  0.00           H  
ATOM   1982 HG12 VAL A 123      25.127  10.471  -6.924  1.00  0.00           H  
ATOM   1983 HG13 VAL A 123      26.364  11.741  -6.989  1.00  0.00           H  
ATOM   1984  CG2 VAL A 123      22.915  12.079  -7.110  1.00  0.00           C  
ATOM   1985 HG21 VAL A 123      22.229  12.578  -7.795  1.00  0.00           H  
ATOM   1986 HG22 VAL A 123      22.752  11.004  -7.191  1.00  0.00           H  
ATOM   1987 HG23 VAL A 123      22.683  12.399  -6.094  1.00  0.00           H  
ATOM   1988  N   PHE A 124      22.831  15.443  -7.635  1.00  0.00           N  
ATOM   1989  H   PHE A 124      22.659  15.338  -6.646  1.00  0.00           H  
ATOM   1990  CA  PHE A 124      21.953  16.340  -8.374  1.00  0.00           C  
ATOM   1991  HA  PHE A 124      21.947  15.981  -9.403  1.00  0.00           H  
ATOM   1992  C   PHE A 124      22.433  17.799  -8.439  1.00  0.00           C  
ATOM   1993  CB  PHE A 124      20.517  16.223  -7.844  1.00  0.00           C  
ATOM   1994  HB2 PHE A 124      19.879  16.910  -8.400  1.00  0.00           H  
ATOM   1995  HB3 PHE A 124      20.502  16.534  -6.799  1.00  0.00           H  
ATOM   1996  O   PHE A 124      21.932  18.542  -9.281  1.00  0.00           O  
ATOM   1997  CG  PHE A 124      19.921  14.833  -7.962  1.00  0.00           C  
ATOM   1998  CD1 PHE A 124      19.752  14.241  -9.228  1.00  0.00           C  
ATOM   1999  HD1 PHE A 124      20.030  14.777 -10.123  1.00  0.00           H  
ATOM   2000  CD2 PHE A 124      19.549  14.121  -6.808  1.00  0.00           C  
ATOM   2001  HD2 PHE A 124      19.673  14.570  -5.833  1.00  0.00           H  
ATOM   2002  CE1 PHE A 124      19.238  12.938  -9.337  1.00  0.00           C  
ATOM   2003  HE1 PHE A 124      19.163  12.479 -10.311  1.00  0.00           H  
ATOM   2004  CE2 PHE A 124      19.011  12.827  -6.918  1.00  0.00           C  
ATOM   2005  HE2 PHE A 124      18.723  12.284  -6.030  1.00  0.00           H  
ATOM   2006  CZ  PHE A 124      18.856  12.234  -8.182  1.00  0.00           C  
ATOM   2007  HZ  PHE A 124      18.457  11.233  -8.254  1.00  0.00           H  
ATOM   2008  N   GLU A 125      23.436  18.211  -7.652  1.00  0.00           N  
ATOM   2009  H   GLU A 125      23.837  17.562  -6.989  1.00  0.00           H  
ATOM   2010  CA  GLU A 125      23.956  19.595  -7.642  1.00  0.00           C  
ATOM   2011  HA  GLU A 125      23.155  20.286  -7.380  1.00  0.00           H  
ATOM   2012  C   GLU A 125      24.478  20.034  -9.017  1.00  0.00           C  
ATOM   2013  CB  GLU A 125      25.085  19.728  -6.603  1.00  0.00           C  
ATOM   2014  HB2 GLU A 125      25.792  18.908  -6.733  1.00  0.00           H  
ATOM   2015  HB3 GLU A 125      25.638  20.650  -6.784  1.00  0.00           H  
ATOM   2016  O   GLU A 125      24.298  21.169  -9.444  1.00  0.00           O  
ATOM   2017  CG  GLU A 125      24.571  19.736  -5.152  1.00  0.00           C  
ATOM   2018  HG2 GLU A 125      25.430  19.721  -4.481  1.00  0.00           H  
ATOM   2019  HG3 GLU A 125      23.993  18.827  -4.985  1.00  0.00           H  
ATOM   2020  CD  GLU A 125      23.696  20.961  -4.829  1.00  0.00           C  
ATOM   2021  OE1 GLU A 125      22.871  20.881  -3.893  1.00  0.00           O  
ATOM   2022  OE2 GLU A 125      23.784  21.963  -5.571  1.00  0.00           O  
ATOM   2023  N   LYS A 126      25.036  19.108  -9.802  1.00  0.00           N  
ATOM   2024  H   LYS A 126      25.129  18.179  -9.416  1.00  0.00           H  
ATOM   2025  CA  LYS A 126      25.488  19.393 -11.176  1.00  0.00           C  
ATOM   2026  HA  LYS A 126      26.189  20.227 -11.131  1.00  0.00           H  
ATOM   2027  C   LYS A 126      24.359  19.825 -12.126  1.00  0.00           C  
ATOM   2028  CB  LYS A 126      26.207  18.160 -11.731  1.00  0.00           C  
ATOM   2029  HB2 LYS A 126      26.746  18.441 -12.636  1.00  0.00           H  
ATOM   2030  HB3 LYS A 126      26.927  17.802 -10.996  1.00  0.00           H  
ATOM   2031  O   LYS A 126      24.628  20.398 -13.185  1.00  0.00           O  
ATOM   2032  CG  LYS A 126      25.194  17.058 -12.077  1.00  0.00           C  
ATOM   2033  HG2 LYS A 126      24.572  16.827 -11.213  1.00  0.00           H  
ATOM   2034  HG3 LYS A 126      24.545  17.397 -12.885  1.00  0.00           H  
ATOM   2035  CD  LYS A 126      25.852  15.787 -12.572  1.00  0.00           C  
ATOM   2036  HD2 LYS A 126      25.049  15.159 -12.957  1.00  0.00           H  
ATOM   2037  HD3 LYS A 126      26.544  16.007 -13.385  1.00  0.00           H  
ATOM   2038  CE  LYS A 126      26.556  15.053 -11.436  1.00  0.00           C  
ATOM   2039  HE2 LYS A 126      25.862  14.979 -10.599  1.00  0.00           H  
ATOM   2040  HE3 LYS A 126      27.431  15.617 -11.112  1.00  0.00           H  
ATOM   2041  NZ  LYS A 126      26.921  13.710 -11.903  1.00  0.00           N  
ATOM   2042  HZ1 LYS A 126      26.168  13.363 -12.481  1.00  0.00           H  
ATOM   2043  HZ2 LYS A 126      27.094  13.073 -11.139  1.00  0.00           H  
ATOM   2044  HZ3 LYS A 126      27.703  13.776 -12.539  1.00  0.00           H  
ATOM   2045  N   PHE A 127      23.110  19.496 -11.796  1.00  0.00           N  
ATOM   2046  H   PHE A 127      22.955  19.056 -10.900  1.00  0.00           H  
ATOM   2047  CA  PHE A 127      21.926  19.868 -12.568  1.00  0.00           C  
ATOM   2048  HA  PHE A 127      22.216  20.009 -13.610  1.00  0.00           H  
ATOM   2049  C   PHE A 127      21.340  21.205 -12.102  1.00  0.00           C  
ATOM   2050  CB  PHE A 127      20.896  18.732 -12.538  1.00  0.00           C  
ATOM   2051  HB2 PHE A 127      20.538  18.606 -11.516  1.00  0.00           H  
ATOM   2052  HB3 PHE A 127      20.034  19.013 -13.143  1.00  0.00           H  
ATOM   2053  O   PHE A 127      20.349  21.656 -12.680  1.00  0.00           O  
ATOM   2054  CG  PHE A 127      21.400  17.410 -13.076  1.00  0.00           C  
ATOM   2055  CD1 PHE A 127      21.720  17.253 -14.438  1.00  0.00           C  
ATOM   2056  HD1 PHE A 127      21.611  18.080 -15.124  1.00  0.00           H  
ATOM   2057  CD2 PHE A 127      21.524  16.317 -12.208  1.00  0.00           C  
ATOM   2058  HD2 PHE A 127      21.218  16.436 -11.180  1.00  0.00           H  
ATOM   2059  CE1 PHE A 127      22.180  16.013 -14.913  1.00  0.00           C  
ATOM   2060  HE1 PHE A 127      22.418  15.886 -15.959  1.00  0.00           H  
ATOM   2061  CE2 PHE A 127      21.997  15.080 -12.676  1.00  0.00           C  
ATOM   2062  HE2 PHE A 127      22.078  14.242 -11.999  1.00  0.00           H  
ATOM   2063  CZ  PHE A 127      22.331  14.929 -14.032  1.00  0.00           C  
ATOM   2064  HZ  PHE A 127      22.679  13.978 -14.409  1.00  0.00           H  
ATOM   2065  N   LYS A 128      21.966  21.860 -11.116  1.00  0.00           N  
ATOM   2066  H   LYS A 128      22.766  21.435 -10.669  1.00  0.00           H  
ATOM   2067  CA  LYS A 128      21.654  23.222 -10.691  1.00  0.00           C  
ATOM   2068  HA  LYS A 128      20.619  23.421 -10.970  1.00  0.00           H  
ATOM   2069  C   LYS A 128      22.511  24.264 -11.412  1.00  0.00           C  
ATOM   2070  CB  LYS A 128      21.754  23.353  -9.163  1.00  0.00           C  
ATOM   2071  HB2 LYS A 128      22.734  23.023  -8.818  1.00  0.00           H  
ATOM   2072  HB3 LYS A 128      21.647  24.405  -8.899  1.00  0.00           H  
ATOM   2073  O   LYS A 128      23.615  23.974 -11.872  1.00  0.00           O  
ATOM   2074  CG  LYS A 128      20.648  22.562  -8.447  1.00  0.00           C  
ATOM   2075  HG2 LYS A 128      20.683  21.510  -8.731  1.00  0.00           H  
ATOM   2076  HG3 LYS A 128      19.684  22.974  -8.746  1.00  0.00           H  
ATOM   2077  CD  LYS A 128      20.796  22.673  -6.926  1.00  0.00           C  
ATOM   2078  HD2 LYS A 128      21.514  21.926  -6.587  1.00  0.00           H  
ATOM   2079  HD3 LYS A 128      21.177  23.659  -6.661  1.00  0.00           H  
ATOM   2080  CE  LYS A 128      19.454  22.447  -6.230  1.00  0.00           C  
ATOM   2081  HE2 LYS A 128      19.089  21.446  -6.459  1.00  0.00           H  
ATOM   2082  HE3 LYS A 128      18.738  23.170  -6.620  1.00  0.00           H  
ATOM   2083  NZ  LYS A 128      19.564  22.649  -4.769  1.00  0.00           N  
ATOM   2084  HZ1 LYS A 128      18.638  22.667  -4.367  1.00  0.00           H  
ATOM   2085  HZ2 LYS A 128      19.932  23.572  -4.588  1.00  0.00           H  
ATOM   2086  HZ3 LYS A 128      20.169  21.972  -4.326  1.00  0.00           H  
ATOM   2087  N   ASP A 129      21.946  25.446 -11.605  1.00  0.00           N  
ATOM   2088  H   ASP A 129      21.054  25.606 -11.160  1.00  0.00           H  
ATOM   2089  CA  ASP A 129      22.614  26.632 -12.131  1.00  0.00           C  
ATOM   2090  HA  ASP A 129      23.364  26.322 -12.859  1.00  0.00           H  
ATOM   2091  C   ASP A 129      23.375  27.391 -11.030  1.00  0.00           C  
ATOM   2092  CB  ASP A 129      21.584  27.507 -12.876  1.00  0.00           C  
ATOM   2093  HB2 ASP A 129      21.174  26.921 -13.698  1.00  0.00           H  
ATOM   2094  HB3 ASP A 129      22.096  28.360 -13.323  1.00  0.00           H  
ATOM   2095  O   ASP A 129      23.386  26.987  -9.867  1.00  0.00           O  
ATOM   2096  CG  ASP A 129      20.417  28.033 -12.023  1.00  0.00           C  
ATOM   2097  OD1 ASP A 129      20.572  28.156 -10.787  1.00  0.00           O  
ATOM   2098  OD2 ASP A 129      19.361  28.304 -12.639  1.00  0.00           O  
ATOM   2099  N   ASP A 130      24.027  28.493 -11.404  1.00  0.00           N  
ATOM   2100  H   ASP A 130      24.016  28.769 -12.376  1.00  0.00           H  
ATOM   2101  CA  ASP A 130      24.822  29.316 -10.483  1.00  0.00           C  
ATOM   2102  HA  ASP A 130      25.533  28.669  -9.968  1.00  0.00           H  
ATOM   2103  C   ASP A 130      23.966  30.007  -9.398  1.00  0.00           C  
ATOM   2104  CB  ASP A 130      25.619  30.362 -11.286  1.00  0.00           C  
ATOM   2105  HB2 ASP A 130      26.171  30.989 -10.586  1.00  0.00           H  
ATOM   2106  HB3 ASP A 130      24.916  31.003 -11.818  1.00  0.00           H  
ATOM   2107  O   ASP A 130      24.503  30.437  -8.377  1.00  0.00           O  
ATOM   2108  CG  ASP A 130      26.628  29.781 -12.291  1.00  0.00           C  
ATOM   2109  OD1 ASP A 130      27.137  28.659 -12.071  1.00  0.00           O  
ATOM   2110  OD2 ASP A 130      26.899  30.476 -13.299  1.00  0.00           O  
ATOM   2111  N   ASP A 131      22.640  30.081  -9.587  1.00  0.00           N  
ATOM   2112  H   ASP A 131      22.249  29.614 -10.393  1.00  0.00           H  
ATOM   2113  CA  ASP A 131      21.676  30.585  -8.599  1.00  0.00           C  
ATOM   2114  HA  ASP A 131      22.167  31.341  -7.986  1.00  0.00           H  
ATOM   2115  C   ASP A 131      21.185  29.475  -7.641  1.00  0.00           C  
ATOM   2116  CB  ASP A 131      20.479  31.254  -9.308  1.00  0.00           C  
ATOM   2117  HB2 ASP A 131      19.726  31.504  -8.561  1.00  0.00           H  
ATOM   2118  HB3 ASP A 131      20.021  30.542  -9.995  1.00  0.00           H  
ATOM   2119  O   ASP A 131      20.339  29.725  -6.777  1.00  0.00           O  
ATOM   2120  CG  ASP A 131      20.798  32.551 -10.063  1.00  0.00           C  
ATOM   2121  OD1 ASP A 131      21.616  33.356  -9.563  1.00  0.00           O  
ATOM   2122  OD2 ASP A 131      20.100  32.811 -11.073  1.00  0.00           O  
ATOM   2123  N   GLY A 132      21.687  28.242  -7.789  1.00  0.00           N  
ATOM   2124  H   GLY A 132      22.337  28.091  -8.547  1.00  0.00           H  
ATOM   2125  CA  GLY A 132      21.319  27.085  -6.972  1.00  0.00           C  
ATOM   2126  HA2 GLY A 132      21.274  27.384  -5.925  1.00  0.00           H  
ATOM   2127  HA3 GLY A 132      22.095  26.328  -7.084  1.00  0.00           H  
ATOM   2128  C   GLY A 132      19.979  26.444  -7.346  1.00  0.00           C  
ATOM   2129  O   GLY A 132      19.466  25.621  -6.587  1.00  0.00           O  
ATOM   2130  N   LYS A 133      19.392  26.789  -8.499  1.00  0.00           N  
ATOM   2131  H   LYS A 133      19.901  27.400  -9.122  1.00  0.00           H  
ATOM   2132  CA  LYS A 133      18.114  26.237  -8.977  1.00  0.00           C  
ATOM   2133  HA  LYS A 133      17.596  25.753  -8.149  1.00  0.00           H  
ATOM   2134  C   LYS A 133      18.343  25.198 -10.058  1.00  0.00           C  
ATOM   2135  CB  LYS A 133      17.235  27.358  -9.534  1.00  0.00           C  
ATOM   2136  HB2 LYS A 133      17.775  27.868 -10.332  1.00  0.00           H  
ATOM   2137  HB3 LYS A 133      16.327  26.925  -9.954  1.00  0.00           H  
ATOM   2138  O   LYS A 133      19.320  25.262 -10.788  1.00  0.00           O  
ATOM   2139  CG  LYS A 133      16.854  28.362  -8.447  1.00  0.00           C  
ATOM   2140  HG2 LYS A 133      17.753  28.816  -8.032  1.00  0.00           H  
ATOM   2141  HG3 LYS A 133      16.306  27.855  -7.652  1.00  0.00           H  
ATOM   2142  CD  LYS A 133      15.987  29.455  -9.062  1.00  0.00           C  
ATOM   2143  HD2 LYS A 133      15.062  29.024  -9.445  1.00  0.00           H  
ATOM   2144  HD3 LYS A 133      16.543  29.918  -9.877  1.00  0.00           H  
ATOM   2145  CE  LYS A 133      15.692  30.488  -7.981  1.00  0.00           C  
ATOM   2146  HE2 LYS A 133      15.053  30.039  -7.220  1.00  0.00           H  
ATOM   2147  HE3 LYS A 133      16.638  30.753  -7.509  1.00  0.00           H  
ATOM   2148  NZ  LYS A 133      15.073  31.688  -8.579  1.00  0.00           N  
ATOM   2149  HZ1 LYS A 133      14.934  32.393  -7.869  1.00  0.00           H  
ATOM   2150  HZ2 LYS A 133      14.200  31.447  -9.026  1.00  0.00           H  
ATOM   2151  HZ3 LYS A 133      15.710  32.055  -9.271  1.00  0.00           H  
ATOM   2152  N   PHE A 134      17.421  24.251 -10.221  1.00  0.00           N  
ATOM   2153  H   PHE A 134      16.630  24.220  -9.595  1.00  0.00           H  
ATOM   2154  CA  PHE A 134      17.493  23.308 -11.340  1.00  0.00           C  
ATOM   2155  HA  PHE A 134      18.426  22.751 -11.254  1.00  0.00           H  
ATOM   2156  C   PHE A 134      17.517  24.041 -12.690  1.00  0.00           C  
ATOM   2157  CB  PHE A 134      16.342  22.302 -11.263  1.00  0.00           C  
ATOM   2158  HB2 PHE A 134      16.234  21.812 -12.231  1.00  0.00           H  
ATOM   2159  HB3 PHE A 134      15.408  22.826 -11.059  1.00  0.00           H  
ATOM   2160  O   PHE A 134      16.658  24.881 -12.969  1.00  0.00           O  
ATOM   2161  CG  PHE A 134      16.580  21.232 -10.221  1.00  0.00           C  
ATOM   2162  CD1 PHE A 134      17.468  20.176 -10.504  1.00  0.00           C  
ATOM   2163  HD1 PHE A 134      17.953  20.118 -11.467  1.00  0.00           H  
ATOM   2164  CD2 PHE A 134      15.969  21.315  -8.956  1.00  0.00           C  
ATOM   2165  HD2 PHE A 134      15.298  22.128  -8.721  1.00  0.00           H  
ATOM   2166  CE1 PHE A 134      17.746  19.206  -9.526  1.00  0.00           C  
ATOM   2167  HE1 PHE A 134      18.436  18.403  -9.738  1.00  0.00           H  
ATOM   2168  CE2 PHE A 134      16.261  20.352  -7.974  1.00  0.00           C  
ATOM   2169  HE2 PHE A 134      15.829  20.433  -6.988  1.00  0.00           H  
ATOM   2170  CZ  PHE A 134      17.144  19.297  -8.260  1.00  0.00           C  
ATOM   2171  HZ  PHE A 134      17.373  18.569  -7.496  1.00  0.00           H  
ATOM   2172  N   LYS A 135      18.505  23.704 -13.532  1.00  0.00           N  
ATOM   2173  H   LYS A 135      19.163  23.006 -13.215  1.00  0.00           H  
ATOM   2174  CA  LYS A 135      18.761  24.364 -14.819  1.00  0.00           C  
ATOM   2175  HA  LYS A 135      19.027  25.401 -14.618  1.00  0.00           H  
ATOM   2176  C   LYS A 135      17.510  24.343 -15.696  1.00  0.00           C  
ATOM   2177  CB  LYS A 135      19.919  23.665 -15.557  1.00  0.00           C  
ATOM   2178  HB2 LYS A 135      19.728  22.592 -15.569  1.00  0.00           H  
ATOM   2179  HB3 LYS A 135      19.947  24.020 -16.587  1.00  0.00           H  
ATOM   2180  O   LYS A 135      16.955  23.284 -15.984  1.00  0.00           O  
ATOM   2181  CG  LYS A 135      21.298  23.915 -14.936  1.00  0.00           C  
ATOM   2182  HG2 LYS A 135      21.249  23.747 -13.860  1.00  0.00           H  
ATOM   2183  HG3 LYS A 135      21.584  24.953 -15.107  1.00  0.00           H  
ATOM   2184  CD  LYS A 135      22.358  22.981 -15.543  1.00  0.00           C  
ATOM   2185  HD2 LYS A 135      22.439  23.158 -16.615  1.00  0.00           H  
ATOM   2186  HD3 LYS A 135      22.066  21.947 -15.360  1.00  0.00           H  
ATOM   2187  CE  LYS A 135      23.697  23.265 -14.859  1.00  0.00           C  
ATOM   2188  HE2 LYS A 135      23.523  23.228 -13.783  1.00  0.00           H  
ATOM   2189  HE3 LYS A 135      24.019  24.278 -15.102  1.00  0.00           H  
ATOM   2190  NZ  LYS A 135      24.756  22.282 -15.176  1.00  0.00           N  
ATOM   2191  HZ1 LYS A 135      25.625  22.592 -14.765  1.00  0.00           H  
ATOM   2192  HZ2 LYS A 135      24.557  21.412 -14.702  1.00  0.00           H  
ATOM   2193  HZ3 LYS A 135      24.866  22.130 -16.169  1.00  0.00           H  
ATOM   2194  N   ALA A 136      17.144  25.498 -16.251  1.00  0.00           N  
ATOM   2195  H   ALA A 136      17.576  26.343 -15.906  1.00  0.00           H  
ATOM   2196  CA  ALA A 136      16.023  25.602 -17.189  1.00  0.00           C  
ATOM   2197  HA  ALA A 136      15.118  25.270 -16.680  1.00  0.00           H  
ATOM   2198  C   ALA A 136      16.192  24.717 -18.445  1.00  0.00           C  
ATOM   2199  CB  ALA A 136      15.851  27.076 -17.570  1.00  0.00           C  
ATOM   2200  HB1 ALA A 136      15.682  27.671 -16.673  1.00  0.00           H  
ATOM   2201  HB2 ALA A 136      16.741  27.440 -18.083  1.00  0.00           H  
ATOM   2202  HB3 ALA A 136      14.989  27.182 -18.228  1.00  0.00           H  
ATOM   2203  O   ALA A 136      15.204  24.313 -19.055  1.00  0.00           O  
ATOM   2204  N   SER A 137      17.427  24.358 -18.824  1.00  0.00           N  
ATOM   2205  H   SER A 137      18.212  24.654 -18.262  1.00  0.00           H  
ATOM   2206  CA  SER A 137      17.694  23.442 -19.942  1.00  0.00           C  
ATOM   2207  HA  SER A 137      17.217  23.845 -20.836  1.00  0.00           H  
ATOM   2208  C   SER A 137      17.122  22.035 -19.733  1.00  0.00           C  
ATOM   2209  CB  SER A 137      19.200  23.352 -20.210  1.00  0.00           C  
ATOM   2210  HB2 SER A 137      19.562  24.333 -20.520  1.00  0.00           H  
ATOM   2211  HB3 SER A 137      19.384  22.644 -21.018  1.00  0.00           H  
ATOM   2212  O   SER A 137      16.825  21.361 -20.719  1.00  0.00           O  
ATOM   2213  OG  SER A 137      19.906  22.948 -19.052  1.00  0.00           O  
ATOM   2214  HG  SER A 137      20.257  22.067 -19.196  1.00  0.00           H  
ATOM   2215  N   LEU A 138      16.910  21.610 -18.479  1.00  0.00           N  
ATOM   2216  H   LEU A 138      17.137  22.228 -17.713  1.00  0.00           H  
ATOM   2217  CA  LEU A 138      16.308  20.315 -18.141  1.00  0.00           C  
ATOM   2218  HA  LEU A 138      16.848  19.518 -18.653  1.00  0.00           H  
ATOM   2219  C   LEU A 138      14.845  20.216 -18.579  1.00  0.00           C  
ATOM   2220  CB  LEU A 138      16.385  20.079 -16.626  1.00  0.00           C  
ATOM   2221  HB2 LEU A 138      15.940  19.110 -16.401  1.00  0.00           H  
ATOM   2222  HB3 LEU A 138      15.781  20.841 -16.132  1.00  0.00           H  
ATOM   2223  O   LEU A 138      14.338  19.116 -18.754  1.00  0.00           O  
ATOM   2224  CG  LEU A 138      17.800  20.114 -16.036  1.00  0.00           C  
ATOM   2225  HG  LEU A 138      18.254  21.081 -16.255  1.00  0.00           H  
ATOM   2226  CD1 LEU A 138      17.705  19.979 -14.521  1.00  0.00           C  
ATOM   2227 HD11 LEU A 138      16.936  20.650 -14.138  1.00  0.00           H  
ATOM   2228 HD12 LEU A 138      17.466  18.954 -14.236  1.00  0.00           H  
ATOM   2229 HD13 LEU A 138      18.654  20.288 -14.084  1.00  0.00           H  
ATOM   2230  CD2 LEU A 138      18.712  19.034 -16.618  1.00  0.00           C  
ATOM   2231 HD21 LEU A 138      18.940  19.260 -17.660  1.00  0.00           H  
ATOM   2232 HD22 LEU A 138      18.225  18.060 -16.574  1.00  0.00           H  
ATOM   2233 HD23 LEU A 138      19.644  18.996 -16.053  1.00  0.00           H  
ATOM   2234  N   MET A 139      14.176  21.348 -18.825  1.00  0.00           N  
ATOM   2235  H   MET A 139      14.649  22.230 -18.688  1.00  0.00           H  
ATOM   2236  CA  MET A 139      12.790  21.369 -19.304  1.00  0.00           C  
ATOM   2237  HA  MET A 139      12.157  20.867 -18.572  1.00  0.00           H  
ATOM   2238  C   MET A 139      12.602  20.640 -20.644  1.00  0.00           C  
ATOM   2239  CB  MET A 139      12.316  22.818 -19.456  1.00  0.00           C  
ATOM   2240  HB2 MET A 139      12.987  23.351 -20.130  1.00  0.00           H  
ATOM   2241  HB3 MET A 139      11.325  22.799 -19.910  1.00  0.00           H  
ATOM   2242  O   MET A 139      11.488  20.223 -20.953  1.00  0.00           O  
ATOM   2243  CG  MET A 139      12.222  23.572 -18.123  1.00  0.00           C  
ATOM   2244  HG2 MET A 139      13.179  23.512 -17.605  1.00  0.00           H  
ATOM   2245  HG3 MET A 139      11.478  23.080 -17.498  1.00  0.00           H  
ATOM   2246  SD  MET A 139      11.785  25.330 -18.286  1.00  0.00           S  
ATOM   2247  CE  MET A 139      10.280  25.228 -19.291  1.00  0.00           C  
ATOM   2248  HE1 MET A 139       9.800  26.206 -19.320  1.00  0.00           H  
ATOM   2249  HE2 MET A 139      10.540  24.932 -20.307  1.00  0.00           H  
ATOM   2250  HE3 MET A 139       9.596  24.494 -18.864  1.00  0.00           H  
ATOM   2251  N   ASN A 140      13.672  20.487 -21.432  1.00  0.00           N  
ATOM   2252  H   ASN A 140      14.560  20.832 -21.098  1.00  0.00           H  
ATOM   2253  CA  ASN A 140      13.648  19.749 -22.696  1.00  0.00           C  
ATOM   2254  HA  ASN A 140      12.679  19.886 -23.174  1.00  0.00           H  
ATOM   2255  C   ASN A 140      13.839  18.233 -22.509  1.00  0.00           C  
ATOM   2256  CB  ASN A 140      14.733  20.326 -23.616  1.00  0.00           C  
ATOM   2257  HB2 ASN A 140      15.702  20.226 -23.127  1.00  0.00           H  
ATOM   2258  HB3 ASN A 140      14.760  19.747 -24.540  1.00  0.00           H  
ATOM   2259  O   ASN A 140      13.447  17.463 -23.384  1.00  0.00           O  
ATOM   2260  CG  ASN A 140      14.494  21.777 -23.990  1.00  0.00           C  
ATOM   2261  ND2 ASN A 140      15.543  22.558 -24.090  1.00  0.00           N  
ATOM   2262 HD21 ASN A 140      16.453  22.198 -23.842  1.00  0.00           H  
ATOM   2263 HD22 ASN A 140      15.354  23.527 -24.304  1.00  0.00           H  
ATOM   2264  OD1 ASN A 140      13.386  22.236 -24.210  1.00  0.00           O  
ATOM   2265  N   ASP A 141      14.417  17.799 -21.386  1.00  0.00           N  
ATOM   2266  H   ASP A 141      14.613  18.462 -20.650  1.00  0.00           H  
ATOM   2267  CA  ASP A 141      14.610  16.390 -21.043  1.00  0.00           C  
ATOM   2268  HA  ASP A 141      14.583  15.792 -21.954  1.00  0.00           H  
ATOM   2269  C   ASP A 141      13.463  15.903 -20.150  1.00  0.00           C  
ATOM   2270  CB  ASP A 141      15.992  16.165 -20.420  1.00  0.00           C  
ATOM   2271  HB2 ASP A 141      16.758  16.484 -21.127  1.00  0.00           H  
ATOM   2272  HB3 ASP A 141      16.085  16.769 -19.517  1.00  0.00           H  
ATOM   2273  O   ASP A 141      13.568  15.761 -18.930  1.00  0.00           O  
ATOM   2274  CG  ASP A 141      16.217  14.688 -20.074  1.00  0.00           C  
ATOM   2275  OD1 ASP A 141      15.421  13.834 -20.543  1.00  0.00           O  
ATOM   2276  OD2 ASP A 141      17.163  14.431 -19.303  1.00  0.00           O  
ATOM   2277  N   VAL A 142      12.310  15.676 -20.775  1.00  0.00           N  
ATOM   2278  H   VAL A 142      12.273  15.864 -21.767  1.00  0.00           H  
ATOM   2279  CA  VAL A 142      11.094  15.271 -20.059  1.00  0.00           C  
ATOM   2280  HA  VAL A 142      10.918  15.989 -19.257  1.00  0.00           H  
ATOM   2281  C   VAL A 142      11.258  13.900 -19.389  1.00  0.00           C  
ATOM   2282  CB  VAL A 142       9.880  15.294 -21.001  1.00  0.00           C  
ATOM   2283  HB  VAL A 142      10.011  14.515 -21.753  1.00  0.00           H  
ATOM   2284  O   VAL A 142      10.698  13.670 -18.317  1.00  0.00           O  
ATOM   2285  CG1 VAL A 142       8.574  15.054 -20.231  1.00  0.00           C  
ATOM   2286 HG11 VAL A 142       8.405  15.865 -19.524  1.00  0.00           H  
ATOM   2287 HG12 VAL A 142       8.613  14.114 -19.681  1.00  0.00           H  
ATOM   2288 HG13 VAL A 142       7.740  15.000 -20.932  1.00  0.00           H  
ATOM   2289  CG2 VAL A 142       9.727  16.634 -21.735  1.00  0.00           C  
ATOM   2290 HG21 VAL A 142       8.839  16.616 -22.366  1.00  0.00           H  
ATOM   2291 HG22 VAL A 142       9.644  17.451 -21.018  1.00  0.00           H  
ATOM   2292 HG23 VAL A 142      10.587  16.820 -22.378  1.00  0.00           H  
ATOM   2293  N   GLN A 143      12.042  12.998 -19.987  1.00  0.00           N  
ATOM   2294  H   GLN A 143      12.598  13.296 -20.776  1.00  0.00           H  
ATOM   2295  CA  GLN A 143      12.326  11.681 -19.420  1.00  0.00           C  
ATOM   2296  HA  GLN A 143      11.395  11.230 -19.075  1.00  0.00           H  
ATOM   2297  C   GLN A 143      13.222  11.784 -18.183  1.00  0.00           C  
ATOM   2298  CB  GLN A 143      12.908  10.780 -20.517  1.00  0.00           C  
ATOM   2299  HB2 GLN A 143      12.200  10.738 -21.344  1.00  0.00           H  
ATOM   2300  HB3 GLN A 143      13.847  11.199 -20.879  1.00  0.00           H  
ATOM   2301  O   GLN A 143      12.887  11.201 -17.150  1.00  0.00           O  
ATOM   2302  CG  GLN A 143      13.153   9.359 -19.996  1.00  0.00           C  
ATOM   2303  HG2 GLN A 143      13.935   9.401 -19.238  1.00  0.00           H  
ATOM   2304  HG3 GLN A 143      12.243   8.976 -19.536  1.00  0.00           H  
ATOM   2305  CD  GLN A 143      13.596   8.377 -21.073  1.00  0.00           C  
ATOM   2306  NE2 GLN A 143      13.944   7.168 -20.695  1.00  0.00           N  
ATOM   2307 HE21 GLN A 143      14.064   6.965 -19.713  1.00  0.00           H  
ATOM   2308 HE22 GLN A 143      14.233   6.544 -21.435  1.00  0.00           H  
ATOM   2309  OE1 GLN A 143      13.619   8.649 -22.261  1.00  0.00           O  
ATOM   2310  N   GLY A 144      14.291  12.582 -18.243  1.00  0.00           N  
ATOM   2311  H   GLY A 144      14.567  12.994 -19.123  1.00  0.00           H  
ATOM   2312  CA  GLY A 144      15.109  12.902 -17.077  1.00  0.00           C  
ATOM   2313  HA2 GLY A 144      15.554  11.990 -16.680  1.00  0.00           H  
ATOM   2314  HA3 GLY A 144      15.911  13.578 -17.376  1.00  0.00           H  
ATOM   2315  C   GLY A 144      14.304  13.571 -15.965  1.00  0.00           C  
ATOM   2316  O   GLY A 144      14.413  13.166 -14.810  1.00  0.00           O  
ATOM   2317  N   MET A 145      13.417  14.520 -16.292  1.00  0.00           N  
ATOM   2318  H   MET A 145      13.403  14.846 -17.247  1.00  0.00           H  
ATOM   2319  CA  MET A 145      12.533  15.149 -15.298  1.00  0.00           C  
ATOM   2320  HA  MET A 145      13.150  15.587 -14.514  1.00  0.00           H  
ATOM   2321  C   MET A 145      11.591  14.149 -14.616  1.00  0.00           C  
ATOM   2322  CB  MET A 145      11.683  16.258 -15.931  1.00  0.00           C  
ATOM   2323  HB2 MET A 145      11.223  15.891 -16.849  1.00  0.00           H  
ATOM   2324  HB3 MET A 145      10.886  16.517 -15.234  1.00  0.00           H  
ATOM   2325  O   MET A 145      11.384  14.243 -13.406  1.00  0.00           O  
ATOM   2326  CG  MET A 145      12.467  17.539 -16.220  1.00  0.00           C  
ATOM   2327  HG2 MET A 145      13.150  17.372 -17.053  1.00  0.00           H  
ATOM   2328  HG3 MET A 145      13.063  17.786 -15.341  1.00  0.00           H  
ATOM   2329  SD  MET A 145      11.403  18.966 -16.587  1.00  0.00           S  
ATOM   2330  CE  MET A 145      10.682  18.439 -18.164  1.00  0.00           C  
ATOM   2331  HE1 MET A 145      11.482  18.179 -18.857  1.00  0.00           H  
ATOM   2332  HE2 MET A 145      10.033  17.577 -18.005  1.00  0.00           H  
ATOM   2333  HE3 MET A 145      10.097  19.254 -18.590  1.00  0.00           H  
ATOM   2334  N   LEU A 146      11.017  13.198 -15.361  1.00  0.00           N  
ATOM   2335  H   LEU A 146      11.210  13.173 -16.352  1.00  0.00           H  
ATOM   2336  CA  LEU A 146      10.157  12.162 -14.783  1.00  0.00           C  
ATOM   2337  HA  LEU A 146       9.390  12.653 -14.185  1.00  0.00           H  
ATOM   2338  C   LEU A 146      10.945  11.248 -13.836  1.00  0.00           C  
ATOM   2339  CB  LEU A 146       9.471  11.374 -15.913  1.00  0.00           C  
ATOM   2340  HB2 LEU A 146       8.894  12.069 -16.524  1.00  0.00           H  
ATOM   2341  HB3 LEU A 146      10.239  10.928 -16.544  1.00  0.00           H  
ATOM   2342  O   LEU A 146      10.492  10.984 -12.724  1.00  0.00           O  
ATOM   2343  CG  LEU A 146       8.540  10.251 -15.411  1.00  0.00           C  
ATOM   2344  HG  LEU A 146       9.113   9.530 -14.829  1.00  0.00           H  
ATOM   2345  CD1 LEU A 146       7.394  10.789 -14.549  1.00  0.00           C  
ATOM   2346 HD11 LEU A 146       7.788  11.177 -13.609  1.00  0.00           H  
ATOM   2347 HD12 LEU A 146       6.715   9.968 -14.317  1.00  0.00           H  
ATOM   2348 HD13 LEU A 146       6.856  11.573 -15.080  1.00  0.00           H  
ATOM   2349  CD2 LEU A 146       7.932   9.517 -16.607  1.00  0.00           C  
ATOM   2350 HD21 LEU A 146       7.342  10.202 -17.216  1.00  0.00           H  
ATOM   2351 HD22 LEU A 146       8.732   9.090 -17.211  1.00  0.00           H  
ATOM   2352 HD23 LEU A 146       7.300   8.704 -16.251  1.00  0.00           H  
ATOM   2353  N   SER A 147      12.141  10.808 -14.230  1.00  0.00           N  
ATOM   2354  H   SER A 147      12.469  11.020 -15.161  1.00  0.00           H  
ATOM   2355  CA  SER A 147      12.979   9.986 -13.352  1.00  0.00           C  
ATOM   2356  HA  SER A 147      12.368   9.173 -12.961  1.00  0.00           H  
ATOM   2357  C   SER A 147      13.491  10.752 -12.136  1.00  0.00           C  
ATOM   2358  CB  SER A 147      14.131   9.368 -14.135  1.00  0.00           C  
ATOM   2359  HB2 SER A 147      14.831   8.890 -13.449  1.00  0.00           H  
ATOM   2360  HB3 SER A 147      14.652  10.129 -14.717  1.00  0.00           H  
ATOM   2361  O   SER A 147      13.542  10.175 -11.051  1.00  0.00           O  
ATOM   2362  OG  SER A 147      13.570   8.389 -14.981  1.00  0.00           O  
ATOM   2363  HG  SER A 147      12.971   7.846 -14.464  1.00  0.00           H  
ATOM   2364  N   LEU A 148      13.802  12.046 -12.267  1.00  0.00           N  
ATOM   2365  H   LEU A 148      13.823  12.449 -13.193  1.00  0.00           H  
ATOM   2366  CA  LEU A 148      14.142  12.906 -11.132  1.00  0.00           C  
ATOM   2367  HA  LEU A 148      14.953  12.434 -10.579  1.00  0.00           H  
ATOM   2368  C   LEU A 148      12.966  13.041 -10.161  1.00  0.00           C  
ATOM   2369  CB  LEU A 148      14.623  14.277 -11.642  1.00  0.00           C  
ATOM   2370  HB2 LEU A 148      13.835  14.720 -12.250  1.00  0.00           H  
ATOM   2371  HB3 LEU A 148      15.491  14.128 -12.283  1.00  0.00           H  
ATOM   2372  O   LEU A 148      13.168  12.926  -8.956  1.00  0.00           O  
ATOM   2373  CG  LEU A 148      14.988  15.265 -10.514  1.00  0.00           C  
ATOM   2374  HG  LEU A 148      14.113  15.418  -9.882  1.00  0.00           H  
ATOM   2375  CD1 LEU A 148      16.144  14.764  -9.645  1.00  0.00           C  
ATOM   2376 HD11 LEU A 148      16.416  15.528  -8.917  1.00  0.00           H  
ATOM   2377 HD12 LEU A 148      15.847  13.871  -9.094  1.00  0.00           H  
ATOM   2378 HD13 LEU A 148      17.010  14.545 -10.270  1.00  0.00           H  
ATOM   2379  CD2 LEU A 148      15.372  16.627 -11.094  1.00  0.00           C  
ATOM   2380 HD21 LEU A 148      16.289  16.550 -11.678  1.00  0.00           H  
ATOM   2381 HD22 LEU A 148      15.531  17.338 -10.283  1.00  0.00           H  
ATOM   2382 HD23 LEU A 148      14.572  16.999 -11.734  1.00  0.00           H  
ATOM   2383  N   TYR A 149      11.746  13.222 -10.671  1.00  0.00           N  
ATOM   2384  H   TYR A 149      11.651  13.331 -11.671  1.00  0.00           H  
ATOM   2385  CA  TYR A 149      10.537  13.242  -9.848  1.00  0.00           C  
ATOM   2386  HA  TYR A 149      10.607  14.063  -9.135  1.00  0.00           H  
ATOM   2387  C   TYR A 149      10.386  11.944  -9.048  1.00  0.00           C  
ATOM   2388  CB  TYR A 149       9.313  13.474 -10.742  1.00  0.00           C  
ATOM   2389  HB2 TYR A 149       9.394  14.455 -11.211  1.00  0.00           H  
ATOM   2390  HB3 TYR A 149       9.302  12.744 -11.551  1.00  0.00           H  
ATOM   2391  O   TYR A 149      10.209  11.985  -7.833  1.00  0.00           O  
ATOM   2392  CG  TYR A 149       7.992  13.386 -10.011  1.00  0.00           C  
ATOM   2393  CD1 TYR A 149       7.238  12.197 -10.058  1.00  0.00           C  
ATOM   2394  HD1 TYR A 149       7.609  11.345 -10.610  1.00  0.00           H  
ATOM   2395  CD2 TYR A 149       7.528  14.483  -9.264  1.00  0.00           C  
ATOM   2396  HD2 TYR A 149       8.122  15.383  -9.197  1.00  0.00           H  
ATOM   2397  CE1 TYR A 149       6.007  12.122  -9.381  1.00  0.00           C  
ATOM   2398  HE1 TYR A 149       5.423  11.214  -9.401  1.00  0.00           H  
ATOM   2399  CE2 TYR A 149       6.293  14.417  -8.602  1.00  0.00           C  
ATOM   2400  HE2 TYR A 149       5.939  15.265  -8.034  1.00  0.00           H  
ATOM   2401  OH  TYR A 149       4.326  13.201  -8.047  1.00  0.00           O  
ATOM   2402  HH  TYR A 149       4.063  14.053  -7.691  1.00  0.00           H  
ATOM   2403  CZ  TYR A 149       5.522  13.244  -8.680  1.00  0.00           C  
ATOM   2404  N   GLU A 150      10.501  10.785  -9.703  1.00  0.00           N  
ATOM   2405  H   GLU A 150      10.647  10.812 -10.702  1.00  0.00           H  
ATOM   2406  CA  GLU A 150      10.404   9.479  -9.040  1.00  0.00           C  
ATOM   2407  HA  GLU A 150       9.444   9.403  -8.528  1.00  0.00           H  
ATOM   2408  C   GLU A 150      11.498   9.270  -7.986  1.00  0.00           C  
ATOM   2409  CB  GLU A 150      10.506   8.355 -10.077  1.00  0.00           C  
ATOM   2410  HB2 GLU A 150      11.405   8.508 -10.674  1.00  0.00           H  
ATOM   2411  HB3 GLU A 150      10.601   7.406  -9.549  1.00  0.00           H  
ATOM   2412  O   GLU A 150      11.219   8.748  -6.906  1.00  0.00           O  
ATOM   2413  CG  GLU A 150       9.284   8.259 -10.996  1.00  0.00           C  
ATOM   2414  HG2 GLU A 150       9.099   9.223 -11.470  1.00  0.00           H  
ATOM   2415  HG3 GLU A 150       8.414   8.023 -10.383  1.00  0.00           H  
ATOM   2416  CD  GLU A 150       9.449   7.182 -12.081  1.00  0.00           C  
ATOM   2417  OE1 GLU A 150       8.432   6.949 -12.774  1.00  0.00           O  
ATOM   2418  OE2 GLU A 150      10.555   6.581 -12.189  1.00  0.00           O  
ATOM   2419  N   ALA A 151      12.730   9.682  -8.292  1.00  0.00           N  
ATOM   2420  H   ALA A 151      12.886  10.075  -9.210  1.00  0.00           H  
ATOM   2421  CA  ALA A 151      13.872   9.614  -7.388  1.00  0.00           C  
ATOM   2422  HA  ALA A 151      13.986   8.592  -7.026  1.00  0.00           H  
ATOM   2423  C   ALA A 151      13.696  10.517  -6.161  1.00  0.00           C  
ATOM   2424  CB  ALA A 151      15.118  10.004  -8.193  1.00  0.00           C  
ATOM   2425  HB1 ALA A 151      14.988  10.995  -8.628  1.00  0.00           H  
ATOM   2426  HB2 ALA A 151      15.278   9.283  -8.995  1.00  0.00           H  
ATOM   2427  HB3 ALA A 151      15.995  10.030  -7.546  1.00  0.00           H  
ATOM   2428  O   ALA A 151      14.006  10.109  -5.043  1.00  0.00           O  
ATOM   2429  N   ALA A 152      13.158  11.721  -6.348  1.00  0.00           N  
ATOM   2430  H   ALA A 152      12.936  12.013  -7.289  1.00  0.00           H  
ATOM   2431  CA  ALA A 152      13.022  12.706  -5.286  1.00  0.00           C  
ATOM   2432  HA  ALA A 152      13.989  12.812  -4.794  1.00  0.00           H  
ATOM   2433  C   ALA A 152      12.022  12.296  -4.189  1.00  0.00           C  
ATOM   2434  CB  ALA A 152      12.677  14.042  -5.937  1.00  0.00           C  
ATOM   2435  HB1 ALA A 152      12.693  14.811  -5.164  1.00  0.00           H  
ATOM   2436  HB2 ALA A 152      13.428  14.297  -6.685  1.00  0.00           H  
ATOM   2437  HB3 ALA A 152      11.694  13.996  -6.405  1.00  0.00           H  
ATOM   2438  O   ALA A 152      12.179  12.696  -3.041  1.00  0.00           O  
ATOM   2439  N   HIS A 153      11.058  11.411  -4.478  1.00  0.00           N  
ATOM   2440  H   HIS A 153      10.957  11.113  -5.438  1.00  0.00           H  
ATOM   2441  CA  HIS A 153      10.185  10.832  -3.440  1.00  0.00           C  
ATOM   2442  HA  HIS A 153       9.830  11.645  -2.807  1.00  0.00           H  
ATOM   2443  C   HIS A 153      10.905   9.867  -2.478  1.00  0.00           C  
ATOM   2444  CB  HIS A 153       8.949  10.178  -4.073  1.00  0.00           C  
ATOM   2445  HB2 HIS A 153       9.252   9.531  -4.897  1.00  0.00           H  
ATOM   2446  HB3 HIS A 153       8.454   9.565  -3.320  1.00  0.00           H  
ATOM   2447  O   HIS A 153      10.302   9.430  -1.499  1.00  0.00           O  
ATOM   2448  CG  HIS A 153       7.929  11.178  -4.550  1.00  0.00           C  
ATOM   2449  CD2 HIS A 153       7.763  11.593  -5.835  1.00  0.00           C  
ATOM   2450  HD2 HIS A 153       8.325  11.254  -6.692  1.00  0.00           H  
ATOM   2451  ND1 HIS A 153       7.006  11.844  -3.737  1.00  0.00           N  
ATOM   2452  CE1 HIS A 153       6.345  12.680  -4.551  1.00  0.00           C  
ATOM   2453  HE1 HIS A 153       5.582  13.374  -4.229  1.00  0.00           H  
ATOM   2454  NE2 HIS A 153       6.769  12.539  -5.817  1.00  0.00           N  
ATOM   2455  HE2 HIS A 153       6.446  13.061  -6.619  1.00  0.00           H  
ATOM   2456  N   LEU A 154      12.183   9.544  -2.717  1.00  0.00           N  
ATOM   2457  H   LEU A 154      12.622   9.920  -3.545  1.00  0.00           H  
ATOM   2458  CA  LEU A 154      13.059   8.846  -1.761  1.00  0.00           C  
ATOM   2459  HA  LEU A 154      12.435   8.265  -1.083  1.00  0.00           H  
ATOM   2460  C   LEU A 154      13.847   9.798  -0.846  1.00  0.00           C  
ATOM   2461  CB  LEU A 154      13.978   7.845  -2.486  1.00  0.00           C  
ATOM   2462  HB2 LEU A 154      14.531   8.347  -3.281  1.00  0.00           H  
ATOM   2463  HB3 LEU A 154      14.718   7.472  -1.778  1.00  0.00           H  
ATOM   2464  O   LEU A 154      14.843   9.384  -0.248  1.00  0.00           O  
ATOM   2465  CG  LEU A 154      13.188   6.645  -3.028  1.00  0.00           C  
ATOM   2466  HG  LEU A 154      12.160   6.686  -2.668  1.00  0.00           H  
ATOM   2467  CD1 LEU A 154      13.156   6.646  -4.551  1.00  0.00           C  
ATOM   2468 HD11 LEU A 154      12.562   5.803  -4.905  1.00  0.00           H  
ATOM   2469 HD12 LEU A 154      14.174   6.584  -4.937  1.00  0.00           H  
ATOM   2470 HD13 LEU A 154      12.700   7.572  -4.903  1.00  0.00           H  
ATOM   2471  CD2 LEU A 154      13.785   5.321  -2.550  1.00  0.00           C  
ATOM   2472 HD21 LEU A 154      13.119   4.501  -2.822  1.00  0.00           H  
ATOM   2473 HD22 LEU A 154      13.891   5.329  -1.466  1.00  0.00           H  
ATOM   2474 HD23 LEU A 154      14.758   5.158  -3.013  1.00  0.00           H  
ATOM   2475  N   ALA A 155      13.431  11.062  -0.751  1.00  0.00           N  
ATOM   2476  H   ALA A 155      12.664  11.382  -1.325  1.00  0.00           H  
ATOM   2477  CA  ALA A 155      14.031  12.026   0.160  1.00  0.00           C  
ATOM   2478  HA  ALA A 155      15.088  12.113  -0.090  1.00  0.00           H  
ATOM   2479  C   ALA A 155      13.955  11.574   1.621  1.00  0.00           C  
ATOM   2480  CB  ALA A 155      13.355  13.390  -0.020  1.00  0.00           C  
ATOM   2481  HB1 ALA A 155      12.303  13.328   0.260  1.00  0.00           H  
ATOM   2482  HB2 ALA A 155      13.850  14.131   0.607  1.00  0.00           H  
ATOM   2483  HB3 ALA A 155      13.427  13.709  -1.060  1.00  0.00           H  
ATOM   2484  O   ALA A 155      12.959  10.981   2.049  1.00  0.00           O  
ATOM   2485  N   ILE A 156      15.000  11.911   2.374  1.00  0.00           N  
ATOM   2486  H   ILE A 156      15.784  12.356   1.918  1.00  0.00           H  
ATOM   2487  CA  ILE A 156      15.023  11.870   3.839  1.00  0.00           C  
ATOM   2488  HA  ILE A 156      14.082  11.448   4.193  1.00  0.00           H  
ATOM   2489  C   ILE A 156      15.094  13.297   4.403  1.00  0.00           C  
ATOM   2490  CB  ILE A 156      16.141  10.940   4.362  1.00  0.00           C  
ATOM   2491  HB  ILE A 156      16.054  10.891   5.448  1.00  0.00           H  
ATOM   2492  O   ILE A 156      15.138  14.279   3.658  1.00  0.00           O  
ATOM   2493  CG1 ILE A 156      17.555  11.443   4.018  1.00  0.00           C  
ATOM   2494 HG12 ILE A 156      17.689  11.374   2.938  1.00  0.00           H  
ATOM   2495 HG13 ILE A 156      17.655  12.483   4.329  1.00  0.00           H  
ATOM   2496  CG2 ILE A 156      15.914   9.524   3.812  1.00  0.00           C  
ATOM   2497 HG21 ILE A 156      16.549   8.820   4.350  1.00  0.00           H  
ATOM   2498 HG22 ILE A 156      14.873   9.239   3.965  1.00  0.00           H  
ATOM   2499 HG23 ILE A 156      16.146   9.480   2.747  1.00  0.00           H  
ATOM   2500  CD1 ILE A 156      18.696  10.653   4.665  1.00  0.00           C  
ATOM   2501 HD11 ILE A 156      18.703   9.625   4.302  1.00  0.00           H  
ATOM   2502 HD12 ILE A 156      19.645  11.123   4.406  1.00  0.00           H  
ATOM   2503 HD13 ILE A 156      18.581  10.657   5.749  1.00  0.00           H  
ATOM   2504  N   HIS A 157      15.065  13.440   5.727  1.00  0.00           N  
ATOM   2505  H   HIS A 157      15.077  12.620   6.315  1.00  0.00           H  
ATOM   2506  CA  HIS A 157      15.172  14.752   6.364  1.00  0.00           C  
ATOM   2507  HA  HIS A 157      14.395  15.391   5.946  1.00  0.00           H  
ATOM   2508  C   HIS A 157      16.523  15.427   6.071  1.00  0.00           C  
ATOM   2509  CB  HIS A 157      14.910  14.621   7.868  1.00  0.00           C  
ATOM   2510  HB2 HIS A 157      15.208  15.544   8.366  1.00  0.00           H  
ATOM   2511  HB3 HIS A 157      15.508  13.808   8.281  1.00  0.00           H  
ATOM   2512  O   HIS A 157      17.574  14.795   6.133  1.00  0.00           O  
ATOM   2513  CG  HIS A 157      13.453  14.383   8.155  1.00  0.00           C  
ATOM   2514  CD2 HIS A 157      12.839  13.179   8.376  1.00  0.00           C  
ATOM   2515  HD2 HIS A 157      13.313  12.209   8.420  1.00  0.00           H  
ATOM   2516  ND1 HIS A 157      12.470  15.350   8.156  1.00  0.00           N  
ATOM   2517  HD1 HIS A 157      12.607  16.346   8.057  1.00  0.00           H  
ATOM   2518  CE1 HIS A 157      11.293  14.746   8.371  1.00  0.00           C  
ATOM   2519  HE1 HIS A 157      10.335  15.240   8.433  1.00  0.00           H  
ATOM   2520  NE2 HIS A 157      11.471  13.429   8.487  1.00  0.00           N  
ATOM   2521  N   GLY A 158      16.482  16.730   5.773  1.00  0.00           N  
ATOM   2522  H   GLY A 158      15.583  17.185   5.698  1.00  0.00           H  
ATOM   2523  CA  GLY A 158      17.663  17.544   5.460  1.00  0.00           C  
ATOM   2524  HA2 GLY A 158      17.452  18.582   5.721  1.00  0.00           H  
ATOM   2525  HA3 GLY A 158      18.507  17.205   6.061  1.00  0.00           H  
ATOM   2526  C   GLY A 158      18.099  17.525   3.991  1.00  0.00           C  
ATOM   2527  O   GLY A 158      19.062  18.200   3.644  1.00  0.00           O  
ATOM   2528  N   GLU A 159      17.405  16.789   3.119  1.00  0.00           N  
ATOM   2529  H   GLU A 159      16.645  16.218   3.460  1.00  0.00           H  
ATOM   2530  CA  GLU A 159      17.700  16.734   1.681  1.00  0.00           C  
ATOM   2531  HA  GLU A 159      18.731  17.050   1.521  1.00  0.00           H  
ATOM   2532  C   GLU A 159      16.832  17.706   0.873  1.00  0.00           C  
ATOM   2533  CB  GLU A 159      17.594  15.301   1.161  1.00  0.00           C  
ATOM   2534  HB2 GLU A 159      16.579  14.931   1.308  1.00  0.00           H  
ATOM   2535  HB3 GLU A 159      17.820  15.300   0.095  1.00  0.00           H  
ATOM   2536  O   GLU A 159      16.097  17.306  -0.034  1.00  0.00           O  
ATOM   2537  CG  GLU A 159      18.589  14.379   1.865  1.00  0.00           C  
ATOM   2538  HG2 GLU A 159      18.304  14.259   2.910  1.00  0.00           H  
ATOM   2539  HG3 GLU A 159      19.583  14.825   1.825  1.00  0.00           H  
ATOM   2540  CD  GLU A 159      18.612  13.017   1.192  1.00  0.00           C  
ATOM   2541  OE1 GLU A 159      19.702  12.414   1.087  1.00  0.00           O  
ATOM   2542  OE2 GLU A 159      17.541  12.515   0.774  1.00  0.00           O  
ATOM   2543  N   ASP A 160      16.932  18.998   1.191  1.00  0.00           N  
ATOM   2544  H   ASP A 160      17.497  19.242   1.992  1.00  0.00           H  
ATOM   2545  CA  ASP A 160      16.088  20.057   0.616  1.00  0.00           C  
ATOM   2546  HA  ASP A 160      15.052  19.869   0.900  1.00  0.00           H  
ATOM   2547  C   ASP A 160      16.148  20.103  -0.925  1.00  0.00           C  
ATOM   2548  CB  ASP A 160      16.506  21.418   1.199  1.00  0.00           C  
ATOM   2549  HB2 ASP A 160      15.898  22.194   0.734  1.00  0.00           H  
ATOM   2550  HB3 ASP A 160      17.547  21.607   0.933  1.00  0.00           H  
ATOM   2551  O   ASP A 160      15.155  20.416  -1.583  1.00  0.00           O  
ATOM   2552  CG  ASP A 160      16.345  21.536   2.724  1.00  0.00           C  
ATOM   2553  OD1 ASP A 160      15.488  20.829   3.300  1.00  0.00           O  
ATOM   2554  OD2 ASP A 160      17.095  22.343   3.318  1.00  0.00           O  
ATOM   2555  N   ILE A 161      17.274  19.697  -1.529  1.00  0.00           N  
ATOM   2556  H   ILE A 161      18.046  19.435  -0.933  1.00  0.00           H  
ATOM   2557  CA  ILE A 161      17.419  19.566  -2.989  1.00  0.00           C  
ATOM   2558  HA  ILE A 161      17.263  20.556  -3.419  1.00  0.00           H  
ATOM   2559  C   ILE A 161      16.363  18.645  -3.617  1.00  0.00           C  
ATOM   2560  CB  ILE A 161      18.846  19.097  -3.364  1.00  0.00           C  
ATOM   2561  HB  ILE A 161      19.545  19.840  -2.979  1.00  0.00           H  
ATOM   2562  O   ILE A 161      15.936  18.875  -4.749  1.00  0.00           O  
ATOM   2563  CG1 ILE A 161      18.999  19.030  -4.901  1.00  0.00           C  
ATOM   2564 HG12 ILE A 161      18.501  19.893  -5.342  1.00  0.00           H  
ATOM   2565 HG13 ILE A 161      18.504  18.136  -5.281  1.00  0.00           H  
ATOM   2566  CG2 ILE A 161      19.210  17.731  -2.755  1.00  0.00           C  
ATOM   2567 HG21 ILE A 161      20.268  17.529  -2.924  1.00  0.00           H  
ATOM   2568 HG22 ILE A 161      19.041  17.729  -1.678  1.00  0.00           H  
ATOM   2569 HG23 ILE A 161      18.620  16.938  -3.215  1.00  0.00           H  
ATOM   2570  CD1 ILE A 161      20.447  19.016  -5.396  1.00  0.00           C  
ATOM   2571 HD11 ILE A 161      20.940  19.937  -5.081  1.00  0.00           H  
ATOM   2572 HD12 ILE A 161      20.989  18.156  -5.002  1.00  0.00           H  
ATOM   2573 HD13 ILE A 161      20.455  18.980  -6.485  1.00  0.00           H  
ATOM   2574  N   LEU A 162      15.924  17.602  -2.911  1.00  0.00           N  
ATOM   2575  H   LEU A 162      16.221  17.512  -1.950  1.00  0.00           H  
ATOM   2576  CA  LEU A 162      14.914  16.676  -3.418  1.00  0.00           C  
ATOM   2577  HA  LEU A 162      15.075  16.525  -4.485  1.00  0.00           H  
ATOM   2578  C   LEU A 162      13.503  17.253  -3.266  1.00  0.00           C  
ATOM   2579  CB  LEU A 162      15.050  15.322  -2.718  1.00  0.00           C  
ATOM   2580  HB2 LEU A 162      14.277  14.656  -3.100  1.00  0.00           H  
ATOM   2581  HB3 LEU A 162      14.872  15.474  -1.653  1.00  0.00           H  
ATOM   2582  O   LEU A 162      12.678  17.070  -4.158  1.00  0.00           O  
ATOM   2583  CG  LEU A 162      16.420  14.649  -2.897  1.00  0.00           C  
ATOM   2584  HG  LEU A 162      17.196  15.287  -2.475  1.00  0.00           H  
ATOM   2585  CD1 LEU A 162      16.427  13.347  -2.117  1.00  0.00           C  
ATOM   2586 HD11 LEU A 162      16.167  13.585  -1.085  1.00  0.00           H  
ATOM   2587 HD12 LEU A 162      17.439  12.942  -2.100  1.00  0.00           H  
ATOM   2588 HD13 LEU A 162      15.719  12.631  -2.533  1.00  0.00           H  
ATOM   2589  CD2 LEU A 162      16.777  14.341  -4.353  1.00  0.00           C  
ATOM   2590 HD21 LEU A 162      17.721  13.798  -4.383  1.00  0.00           H  
ATOM   2591 HD22 LEU A 162      16.897  15.271  -4.909  1.00  0.00           H  
ATOM   2592 HD23 LEU A 162      15.998  13.736  -4.817  1.00  0.00           H  
ATOM   2593  N   ASP A 163      13.231  18.019  -2.208  1.00  0.00           N  
ATOM   2594  H   ASP A 163      13.954  18.180  -1.522  1.00  0.00           H  
ATOM   2595  CA  ASP A 163      11.973  18.766  -2.094  1.00  0.00           C  
ATOM   2596  HA  ASP A 163      11.136  18.076  -2.200  1.00  0.00           H  
ATOM   2597  C   ASP A 163      11.859  19.818  -3.211  1.00  0.00           C  
ATOM   2598  CB  ASP A 163      11.871  19.443  -0.722  1.00  0.00           C  
ATOM   2599  HB2 ASP A 163      12.752  20.062  -0.552  1.00  0.00           H  
ATOM   2600  HB3 ASP A 163      11.001  20.099  -0.725  1.00  0.00           H  
ATOM   2601  O   ASP A 163      10.829  19.919  -3.886  1.00  0.00           O  
ATOM   2602  CG  ASP A 163      11.706  18.459   0.435  1.00  0.00           C  
ATOM   2603  OD1 ASP A 163      10.915  17.493   0.338  1.00  0.00           O  
ATOM   2604  OD2 ASP A 163      12.275  18.696   1.518  1.00  0.00           O  
ATOM   2605  N   GLU A 164      12.947  20.549  -3.477  1.00  0.00           N  
ATOM   2606  H   GLU A 164      13.741  20.455  -2.861  1.00  0.00           H  
ATOM   2607  CA  GLU A 164      13.059  21.459  -4.620  1.00  0.00           C  
ATOM   2608  HA  GLU A 164      12.300  22.237  -4.540  1.00  0.00           H  
ATOM   2609  C   GLU A 164      12.838  20.721  -5.947  1.00  0.00           C  
ATOM   2610  CB  GLU A 164      14.446  22.115  -4.642  1.00  0.00           C  
ATOM   2611  HB2 GLU A 164      14.574  22.619  -5.600  1.00  0.00           H  
ATOM   2612  HB3 GLU A 164      15.203  21.334  -4.566  1.00  0.00           H  
ATOM   2613  O   GLU A 164      12.107  21.211  -6.815  1.00  0.00           O  
ATOM   2614  CG  GLU A 164      14.667  23.147  -3.529  1.00  0.00           C  
ATOM   2615  HG2 GLU A 164      13.974  23.974  -3.689  1.00  0.00           H  
ATOM   2616  HG3 GLU A 164      14.433  22.703  -2.561  1.00  0.00           H  
ATOM   2617  CD  GLU A 164      16.108  23.687  -3.509  1.00  0.00           C  
ATOM   2618  OE1 GLU A 164      16.382  24.572  -2.674  1.00  0.00           O  
ATOM   2619  OE2 GLU A 164      16.939  23.254  -4.349  1.00  0.00           O  
ATOM   2620  N   ALA A 165      13.414  19.522  -6.098  1.00  0.00           N  
ATOM   2621  H   ALA A 165      14.030  19.194  -5.368  1.00  0.00           H  
ATOM   2622  CA  ALA A 165      13.246  18.694  -7.286  1.00  0.00           C  
ATOM   2623  HA  ALA A 165      13.552  19.278  -8.154  1.00  0.00           H  
ATOM   2624  C   ALA A 165      11.783  18.284  -7.490  1.00  0.00           C  
ATOM   2625  CB  ALA A 165      14.153  17.462  -7.201  1.00  0.00           C  
ATOM   2626  HB1 ALA A 165      14.106  16.912  -8.141  1.00  0.00           H  
ATOM   2627  HB2 ALA A 165      15.185  17.762  -7.017  1.00  0.00           H  
ATOM   2628  HB3 ALA A 165      13.827  16.804  -6.395  1.00  0.00           H  
ATOM   2629  O   ALA A 165      11.289  18.369  -8.616  1.00  0.00           O  
ATOM   2630  N   ILE A 166      11.060  17.899  -6.429  1.00  0.00           N  
ATOM   2631  H   ILE A 166      11.530  17.834  -5.538  1.00  0.00           H  
ATOM   2632  CA  ILE A 166       9.624  17.579  -6.497  1.00  0.00           C  
ATOM   2633  HA  ILE A 166       9.484  16.778  -7.222  1.00  0.00           H  
ATOM   2634  C   ILE A 166       8.837  18.790  -7.003  1.00  0.00           C  
ATOM   2635  CB  ILE A 166       9.082  17.087  -5.129  1.00  0.00           C  
ATOM   2636  HB  ILE A 166       9.396  17.786  -4.355  1.00  0.00           H  
ATOM   2637  O   ILE A 166       8.023  18.642  -7.919  1.00  0.00           O  
ATOM   2638  CG1 ILE A 166       9.652  15.691  -4.802  1.00  0.00           C  
ATOM   2639 HG12 ILE A 166       9.237  14.951  -5.486  1.00  0.00           H  
ATOM   2640 HG13 ILE A 166      10.730  15.716  -4.957  1.00  0.00           H  
ATOM   2641  CG2 ILE A 166       7.539  17.012  -5.117  1.00  0.00           C  
ATOM   2642 HG21 ILE A 166       7.194  16.311  -5.877  1.00  0.00           H  
ATOM   2643 HG22 ILE A 166       7.100  17.994  -5.291  1.00  0.00           H  
ATOM   2644 HG23 ILE A 166       7.191  16.684  -4.137  1.00  0.00           H  
ATOM   2645  CD1 ILE A 166       9.420  15.227  -3.358  1.00  0.00           C  
ATOM   2646 HD11 ILE A 166       9.939  14.282  -3.199  1.00  0.00           H  
ATOM   2647 HD12 ILE A 166       8.359  15.070  -3.163  1.00  0.00           H  
ATOM   2648 HD13 ILE A 166       9.818  15.966  -2.662  1.00  0.00           H  
ATOM   2649  N   VAL A 167       9.073  19.987  -6.456  1.00  0.00           N  
ATOM   2650  H   VAL A 167       9.758  20.041  -5.715  1.00  0.00           H  
ATOM   2651  CA  VAL A 167       8.360  21.213  -6.862  1.00  0.00           C  
ATOM   2652  HA  VAL A 167       7.288  21.029  -6.790  1.00  0.00           H  
ATOM   2653  C   VAL A 167       8.660  21.572  -8.320  1.00  0.00           C  
ATOM   2654  CB  VAL A 167       8.706  22.387  -5.922  1.00  0.00           C  
ATOM   2655  HB  VAL A 167       9.787  22.517  -5.884  1.00  0.00           H  
ATOM   2656  O   VAL A 167       7.733  21.815  -9.104  1.00  0.00           O  
ATOM   2657  CG1 VAL A 167       8.074  23.709  -6.388  1.00  0.00           C  
ATOM   2658 HG11 VAL A 167       8.276  24.487  -5.653  1.00  0.00           H  
ATOM   2659 HG12 VAL A 167       6.997  23.592  -6.504  1.00  0.00           H  
ATOM   2660 HG13 VAL A 167       8.512  24.025  -7.335  1.00  0.00           H  
ATOM   2661  CG2 VAL A 167       8.190  22.116  -4.503  1.00  0.00           C  
ATOM   2662 HG21 VAL A 167       8.483  22.931  -3.841  1.00  0.00           H  
ATOM   2663 HG22 VAL A 167       7.104  22.018  -4.503  1.00  0.00           H  
ATOM   2664 HG23 VAL A 167       8.628  21.199  -4.109  1.00  0.00           H  
ATOM   2665  N   PHE A 168       9.941  21.566  -8.695  1.00  0.00           N  
ATOM   2666  H   PHE A 168      10.638  21.354  -7.996  1.00  0.00           H  
ATOM   2667  CA  PHE A 168      10.410  21.863 -10.047  1.00  0.00           C  
ATOM   2668  HA  PHE A 168      10.099  22.870 -10.324  1.00  0.00           H  
ATOM   2669  C   PHE A 168       9.803  20.896 -11.072  1.00  0.00           C  
ATOM   2670  CB  PHE A 168      11.948  21.810 -10.053  1.00  0.00           C  
ATOM   2671  HB2 PHE A 168      12.331  22.617  -9.429  1.00  0.00           H  
ATOM   2672  HB3 PHE A 168      12.276  20.873  -9.603  1.00  0.00           H  
ATOM   2673  O   PHE A 168       9.076  21.309 -11.980  1.00  0.00           O  
ATOM   2674  CG  PHE A 168      12.566  21.923 -11.432  1.00  0.00           C  
ATOM   2675  CD1 PHE A 168      13.039  20.773 -12.094  1.00  0.00           C  
ATOM   2676  HD1 PHE A 168      12.999  19.811 -11.606  1.00  0.00           H  
ATOM   2677  CD2 PHE A 168      12.660  23.177 -12.062  1.00  0.00           C  
ATOM   2678  HD2 PHE A 168      12.307  24.067 -11.562  1.00  0.00           H  
ATOM   2679  CE1 PHE A 168      13.584  20.874 -13.387  1.00  0.00           C  
ATOM   2680  HE1 PHE A 168      13.950  19.991 -13.891  1.00  0.00           H  
ATOM   2681  CE2 PHE A 168      13.222  23.279 -13.347  1.00  0.00           C  
ATOM   2682  HE2 PHE A 168      13.303  24.244 -13.825  1.00  0.00           H  
ATOM   2683  CZ  PHE A 168      13.676  22.128 -14.013  1.00  0.00           C  
ATOM   2684  HZ  PHE A 168      14.112  22.214 -14.997  1.00  0.00           H  
ATOM   2685  N   THR A 169      10.029  19.594 -10.890  1.00  0.00           N  
ATOM   2686  H   THR A 169      10.575  19.310 -10.089  1.00  0.00           H  
ATOM   2687  CA  THR A 169       9.567  18.563 -11.827  1.00  0.00           C  
ATOM   2688  HA  THR A 169       9.929  18.813 -12.824  1.00  0.00           H  
ATOM   2689  C   THR A 169       8.045  18.511 -11.903  1.00  0.00           C  
ATOM   2690  CB  THR A 169      10.107  17.174 -11.475  1.00  0.00           C  
ATOM   2691  HB  THR A 169       9.644  16.449 -12.145  1.00  0.00           H  
ATOM   2692  O   THR A 169       7.504  18.493 -13.004  1.00  0.00           O  
ATOM   2693  CG2 THR A 169      11.621  17.062 -11.624  1.00  0.00           C  
ATOM   2694 HG21 THR A 169      12.134  17.764 -10.967  1.00  0.00           H  
ATOM   2695 HG22 THR A 169      11.929  16.049 -11.364  1.00  0.00           H  
ATOM   2696 HG23 THR A 169      11.905  17.259 -12.657  1.00  0.00           H  
ATOM   2697  OG1 THR A 169       9.774  16.857 -10.149  1.00  0.00           O  
ATOM   2698  HG1 THR A 169      10.392  17.318  -9.578  1.00  0.00           H  
ATOM   2699  N   THR A 170       7.321  18.597 -10.780  1.00  0.00           N  
ATOM   2700  H   THR A 170       7.813  18.585  -9.898  1.00  0.00           H  
ATOM   2701  CA  THR A 170       5.845  18.616 -10.779  1.00  0.00           C  
ATOM   2702  HA  THR A 170       5.484  17.674 -11.192  1.00  0.00           H  
ATOM   2703  C   THR A 170       5.297  19.752 -11.639  1.00  0.00           C  
ATOM   2704  CB  THR A 170       5.282  18.771  -9.357  1.00  0.00           C  
ATOM   2705  HB  THR A 170       5.675  19.680  -8.903  1.00  0.00           H  
ATOM   2706  O   THR A 170       4.363  19.547 -12.418  1.00  0.00           O  
ATOM   2707  CG2 THR A 170       3.753  18.819  -9.307  1.00  0.00           C  
ATOM   2708 HG21 THR A 170       3.434  18.794  -8.265  1.00  0.00           H  
ATOM   2709 HG22 THR A 170       3.394  19.742  -9.762  1.00  0.00           H  
ATOM   2710 HG23 THR A 170       3.346  17.955  -9.832  1.00  0.00           H  
ATOM   2711  OG1 THR A 170       5.645  17.673  -8.571  1.00  0.00           O  
ATOM   2712  HG1 THR A 170       6.545  17.844  -8.284  1.00  0.00           H  
ATOM   2713  N   THR A 171       5.871  20.951 -11.516  1.00  0.00           N  
ATOM   2714  H   THR A 171       6.659  21.045 -10.890  1.00  0.00           H  
ATOM   2715  CA  THR A 171       5.432  22.139 -12.261  1.00  0.00           C  
ATOM   2716  HA  THR A 171       4.370  22.301 -12.079  1.00  0.00           H  
ATOM   2717  C   THR A 171       5.618  21.943 -13.767  1.00  0.00           C  
ATOM   2718  CB  THR A 171       6.191  23.381 -11.768  1.00  0.00           C  
ATOM   2719  HB  THR A 171       7.261  23.256 -11.931  1.00  0.00           H  
ATOM   2720  O   THR A 171       4.681  22.142 -14.548  1.00  0.00           O  
ATOM   2721  CG2 THR A 171       5.726  24.662 -12.460  1.00  0.00           C  
ATOM   2722 HG21 THR A 171       5.957  24.623 -13.525  1.00  0.00           H  
ATOM   2723 HG22 THR A 171       4.653  24.795 -12.319  1.00  0.00           H  
ATOM   2724 HG23 THR A 171       6.253  25.512 -12.026  1.00  0.00           H  
ATOM   2725  OG1 THR A 171       5.946  23.546 -10.389  1.00  0.00           O  
ATOM   2726  HG1 THR A 171       6.603  23.032  -9.913  1.00  0.00           H  
ATOM   2727  N   HIS A 172       6.800  21.490 -14.187  1.00  0.00           N  
ATOM   2728  H   HIS A 172       7.529  21.325 -13.507  1.00  0.00           H  
ATOM   2729  CA  HIS A 172       7.123  21.318 -15.604  1.00  0.00           C  
ATOM   2730  HA  HIS A 172       6.749  22.185 -16.147  1.00  0.00           H  
ATOM   2731  C   HIS A 172       6.452  20.095 -16.236  1.00  0.00           C  
ATOM   2732  CB  HIS A 172       8.645  21.294 -15.768  1.00  0.00           C  
ATOM   2733  HB2 HIS A 172       8.892  21.016 -16.793  1.00  0.00           H  
ATOM   2734  HB3 HIS A 172       9.079  20.550 -15.100  1.00  0.00           H  
ATOM   2735  O   HIS A 172       5.967  20.182 -17.368  1.00  0.00           O  
ATOM   2736  CG  HIS A 172       9.248  22.645 -15.489  1.00  0.00           C  
ATOM   2737  CD2 HIS A 172      10.073  22.988 -14.452  1.00  0.00           C  
ATOM   2738  HD2 HIS A 172      10.462  22.322 -13.696  1.00  0.00           H  
ATOM   2739  ND1 HIS A 172       9.037  23.785 -16.230  1.00  0.00           N  
ATOM   2740  HD1 HIS A 172       8.542  23.839 -17.109  1.00  0.00           H  
ATOM   2741  CE1 HIS A 172       9.713  24.790 -15.652  1.00  0.00           C  
ATOM   2742  HE1 HIS A 172       9.772  25.802 -16.024  1.00  0.00           H  
ATOM   2743  NE2 HIS A 172      10.341  24.357 -14.554  1.00  0.00           N  
ATOM   2744  N   LEU A 173       6.332  18.984 -15.509  1.00  0.00           N  
ATOM   2745  H   LEU A 173       6.771  18.953 -14.600  1.00  0.00           H  
ATOM   2746  CA  LEU A 173       5.625  17.790 -15.969  1.00  0.00           C  
ATOM   2747  HA  LEU A 173       6.025  17.495 -16.939  1.00  0.00           H  
ATOM   2748  C   LEU A 173       4.134  18.081 -16.185  1.00  0.00           C  
ATOM   2749  CB  LEU A 173       5.848  16.641 -14.969  1.00  0.00           C  
ATOM   2750  HB2 LEU A 173       5.612  17.001 -13.968  1.00  0.00           H  
ATOM   2751  HB3 LEU A 173       5.142  15.842 -15.193  1.00  0.00           H  
ATOM   2752  O   LEU A 173       3.609  17.724 -17.238  1.00  0.00           O  
ATOM   2753  CG  LEU A 173       7.268  16.037 -14.970  1.00  0.00           C  
ATOM   2754  HG  LEU A 173       8.009  16.822 -14.816  1.00  0.00           H  
ATOM   2755  CD1 LEU A 173       7.383  15.027 -13.828  1.00  0.00           C  
ATOM   2756 HD11 LEU A 173       7.154  15.510 -12.878  1.00  0.00           H  
ATOM   2757 HD12 LEU A 173       6.702  14.190 -13.982  1.00  0.00           H  
ATOM   2758 HD13 LEU A 173       8.406  14.655 -13.774  1.00  0.00           H  
ATOM   2759  CD2 LEU A 173       7.606  15.326 -16.282  1.00  0.00           C  
ATOM   2760 HD21 LEU A 173       8.588  14.859 -16.203  1.00  0.00           H  
ATOM   2761 HD22 LEU A 173       7.643  16.040 -17.105  1.00  0.00           H  
ATOM   2762 HD23 LEU A 173       6.870  14.552 -16.496  1.00  0.00           H  
ATOM   2763  N   LYS A 174       3.472  18.812 -15.269  1.00  0.00           N  
ATOM   2764  H   LYS A 174       3.966  19.072 -14.427  1.00  0.00           H  
ATOM   2765  CA  LYS A 174       2.074  19.266 -15.438  1.00  0.00           C  
ATOM   2766  HA  LYS A 174       1.432  18.396 -15.579  1.00  0.00           H  
ATOM   2767  C   LYS A 174       1.890  20.141 -16.680  1.00  0.00           C  
ATOM   2768  CB  LYS A 174       1.599  20.031 -14.191  1.00  0.00           C  
ATOM   2769  HB2 LYS A 174       2.375  20.726 -13.871  1.00  0.00           H  
ATOM   2770  HB3 LYS A 174       0.715  20.614 -14.451  1.00  0.00           H  
ATOM   2771  O   LYS A 174       0.934  19.947 -17.434  1.00  0.00           O  
ATOM   2772  CG  LYS A 174       1.223  19.090 -13.038  1.00  0.00           C  
ATOM   2773  HG2 LYS A 174       2.071  18.450 -12.792  1.00  0.00           H  
ATOM   2774  HG3 LYS A 174       0.393  18.457 -13.351  1.00  0.00           H  
ATOM   2775  CD  LYS A 174       0.803  19.881 -11.793  1.00  0.00           C  
ATOM   2776  HD2 LYS A 174      -0.039  20.525 -12.043  1.00  0.00           H  
ATOM   2777  HD3 LYS A 174       1.641  20.494 -11.462  1.00  0.00           H  
ATOM   2778  CE  LYS A 174       0.399  18.906 -10.680  1.00  0.00           C  
ATOM   2779  HE2 LYS A 174      -0.448  18.312 -11.025  1.00  0.00           H  
ATOM   2780  HE3 LYS A 174       1.228  18.220 -10.507  1.00  0.00           H  
ATOM   2781  NZ  LYS A 174       0.051  19.607  -9.418  1.00  0.00           N  
ATOM   2782  HZ1 LYS A 174       0.842  20.135  -9.078  1.00  0.00           H  
ATOM   2783  HZ2 LYS A 174      -0.195  18.933  -8.707  1.00  0.00           H  
ATOM   2784  HZ3 LYS A 174      -0.730  20.232  -9.552  1.00  0.00           H  
ATOM   2785  N   SER A 175       2.808  21.079 -16.915  1.00  0.00           N  
ATOM   2786  H   SER A 175       3.544  21.209 -16.235  1.00  0.00           H  
ATOM   2787  CA  SER A 175       2.801  21.909 -18.127  1.00  0.00           C  
ATOM   2788  HA  SER A 175       1.844  22.426 -18.203  1.00  0.00           H  
ATOM   2789  C   SER A 175       2.973  21.058 -19.392  1.00  0.00           C  
ATOM   2790  CB  SER A 175       3.906  22.963 -18.026  1.00  0.00           C  
ATOM   2791  HB2 SER A 175       3.760  23.554 -17.122  1.00  0.00           H  
ATOM   2792  HB3 SER A 175       4.879  22.473 -17.974  1.00  0.00           H  
ATOM   2793  O   SER A 175       2.218  21.199 -20.355  1.00  0.00           O  
ATOM   2794  OG  SER A 175       3.869  23.814 -19.152  1.00  0.00           O  
ATOM   2795  HG  SER A 175       4.574  24.461 -19.073  1.00  0.00           H  
ATOM   2796  N   THR A 176       3.901  20.099 -19.366  1.00  0.00           N  
ATOM   2797  H   THR A 176       4.490  20.026 -18.548  1.00  0.00           H  
ATOM   2798  CA  THR A 176       4.193  19.215 -20.503  1.00  0.00           C  
ATOM   2799  HA  THR A 176       4.450  19.833 -21.363  1.00  0.00           H  
ATOM   2800  C   THR A 176       2.986  18.366 -20.894  1.00  0.00           C  
ATOM   2801  CB  THR A 176       5.399  18.314 -20.202  1.00  0.00           C  
ATOM   2802  HB  THR A 176       5.180  17.660 -19.357  1.00  0.00           H  
ATOM   2803  O   THR A 176       2.620  18.329 -22.070  1.00  0.00           O  
ATOM   2804  CG2 THR A 176       5.783  17.462 -21.409  1.00  0.00           C  
ATOM   2805 HG21 THR A 176       6.748  16.993 -21.216  1.00  0.00           H  
ATOM   2806 HG22 THR A 176       5.042  16.682 -21.582  1.00  0.00           H  
ATOM   2807 HG23 THR A 176       5.875  18.088 -22.296  1.00  0.00           H  
ATOM   2808  OG1 THR A 176       6.517  19.111 -19.892  1.00  0.00           O  
ATOM   2809  HG1 THR A 176       6.413  19.466 -19.006  1.00  0.00           H  
ATOM   2810  N   VAL A 177       2.307  17.726 -19.933  1.00  0.00           N  
ATOM   2811  H   VAL A 177       2.646  17.767 -18.982  1.00  0.00           H  
ATOM   2812  CA  VAL A 177       1.120  16.905 -20.242  1.00  0.00           C  
ATOM   2813  HA  VAL A 177       1.376  16.262 -21.084  1.00  0.00           H  
ATOM   2814  C   VAL A 177      -0.076  17.731 -20.696  1.00  0.00           C  
ATOM   2815  CB  VAL A 177       0.688  15.980 -19.093  1.00  0.00           C  
ATOM   2816  HB  VAL A 177      -0.229  15.472 -19.391  1.00  0.00           H  
ATOM   2817  O   VAL A 177      -0.860  17.233 -21.498  1.00  0.00           O  
ATOM   2818  CG1 VAL A 177       1.742  14.903 -18.884  1.00  0.00           C  
ATOM   2819 HG11 VAL A 177       1.896  14.345 -19.808  1.00  0.00           H  
ATOM   2820 HG12 VAL A 177       1.416  14.213 -18.105  1.00  0.00           H  
ATOM   2821 HG13 VAL A 177       2.685  15.362 -18.590  1.00  0.00           H  
ATOM   2822  CG2 VAL A 177       0.413  16.693 -17.767  1.00  0.00           C  
ATOM   2823 HG21 VAL A 177       1.316  17.186 -17.407  1.00  0.00           H  
ATOM   2824 HG22 VAL A 177       0.091  15.968 -17.019  1.00  0.00           H  
ATOM   2825 HG23 VAL A 177      -0.375  17.436 -17.892  1.00  0.00           H  
ATOM   2826  N   SER A 178      -0.199  18.981 -20.240  1.00  0.00           N  
ATOM   2827  H   SER A 178       0.488  19.326 -19.584  1.00  0.00           H  
ATOM   2828  CA  SER A 178      -1.270  19.891 -20.675  1.00  0.00           C  
ATOM   2829  HA  SER A 178      -2.230  19.384 -20.569  1.00  0.00           H  
ATOM   2830  C   SER A 178      -1.128  20.294 -22.147  1.00  0.00           C  
ATOM   2831  CB  SER A 178      -1.299  21.148 -19.800  1.00  0.00           C  
ATOM   2832  HB2 SER A 178      -0.368  21.705 -19.915  1.00  0.00           H  
ATOM   2833  HB3 SER A 178      -2.124  21.783 -20.123  1.00  0.00           H  
ATOM   2834  O   SER A 178      -2.128  20.549 -22.811  1.00  0.00           O  
ATOM   2835  OG  SER A 178      -1.483  20.807 -18.437  1.00  0.00           O  
ATOM   2836  HG  SER A 178      -0.654  20.471 -18.091  1.00  0.00           H  
ATOM   2837  N   ASN A 179       0.104  20.309 -22.665  1.00  0.00           N  
ATOM   2838  H   ASN A 179       0.878  20.121 -22.043  1.00  0.00           H  
ATOM   2839  CA  ASN A 179       0.424  20.635 -24.058  1.00  0.00           C  
ATOM   2840  HA  ASN A 179      -0.399  21.201 -24.494  1.00  0.00           H  
ATOM   2841  C   ASN A 179       0.617  19.395 -24.952  1.00  0.00           C  
ATOM   2842  CB  ASN A 179       1.675  21.528 -24.052  1.00  0.00           C  
ATOM   2843  HB2 ASN A 179       2.486  21.010 -23.540  1.00  0.00           H  
ATOM   2844  HB3 ASN A 179       1.989  21.721 -25.077  1.00  0.00           H  
ATOM   2845  O   ASN A 179       0.843  19.529 -26.154  1.00  0.00           O  
ATOM   2846  CG  ASN A 179       1.427  22.874 -23.395  1.00  0.00           C  
ATOM   2847  ND2 ASN A 179       2.318  23.325 -22.547  1.00  0.00           N  
ATOM   2848 HD21 ASN A 179       2.080  24.184 -22.071  1.00  0.00           H  
ATOM   2849 HD22 ASN A 179       3.038  22.709 -22.199  1.00  0.00           H  
ATOM   2850  OD1 ASN A 179       0.434  23.541 -23.630  1.00  0.00           O  
ATOM   2851  N   SER A 180       0.560  18.188 -24.383  1.00  0.00           N  
ATOM   2852  H   SER A 180       0.292  18.133 -23.411  1.00  0.00           H  
ATOM   2853  CA  SER A 180       0.797  16.939 -25.111  1.00  0.00           C  
ATOM   2854  HA  SER A 180       1.519  17.140 -25.902  1.00  0.00           H  
ATOM   2855  C   SER A 180      -0.490  16.379 -25.729  1.00  0.00           C  
ATOM   2856  CB  SER A 180       1.407  15.886 -24.189  1.00  0.00           C  
ATOM   2857  HB2 SER A 180       1.450  14.932 -24.715  1.00  0.00           H  
ATOM   2858  HB3 SER A 180       0.783  15.766 -23.304  1.00  0.00           H  
ATOM   2859  O   SER A 180      -1.564  16.518 -25.139  1.00  0.00           O  
ATOM   2860  OG  SER A 180       2.718  16.253 -23.816  1.00  0.00           O  
ATOM   2861  HG  SER A 180       2.684  17.077 -23.324  1.00  0.00           H  
ATOM   2862  N   PRO A 181      -0.411  15.662 -26.868  1.00  0.00           N  
ATOM   2863  CA  PRO A 181      -1.552  14.925 -27.401  1.00  0.00           C  
ATOM   2864  HA  PRO A 181      -2.318  15.642 -27.697  1.00  0.00           H  
ATOM   2865  C   PRO A 181      -2.119  13.946 -26.366  1.00  0.00           C  
ATOM   2866  CB  PRO A 181      -1.034  14.182 -28.638  1.00  0.00           C  
ATOM   2867  HB2 PRO A 181      -0.717  13.175 -28.368  1.00  0.00           H  
ATOM   2868  HB3 PRO A 181      -1.783  14.144 -29.429  1.00  0.00           H  
ATOM   2869  O   PRO A 181      -1.364  13.257 -25.676  1.00  0.00           O  
ATOM   2870  CG  PRO A 181       0.193  14.990 -29.059  1.00  0.00           C  
ATOM   2871  HG2 PRO A 181      -0.118  15.840 -29.667  1.00  0.00           H  
ATOM   2872  HG3 PRO A 181       0.916  14.378 -29.597  1.00  0.00           H  
ATOM   2873  CD  PRO A 181       0.751  15.492 -27.729  1.00  0.00           C  
ATOM   2874  HD2 PRO A 181       1.280  16.432 -27.886  1.00  0.00           H  
ATOM   2875  HD3 PRO A 181       1.419  14.745 -27.301  1.00  0.00           H  
ATOM   2876  N   VAL A 182      -3.450  13.832 -26.302  1.00  0.00           N  
ATOM   2877  H   VAL A 182      -4.009  14.473 -26.846  1.00  0.00           H  
ATOM   2878  CA  VAL A 182      -4.141  12.964 -25.327  1.00  0.00           C  
ATOM   2879  HA  VAL A 182      -3.902  13.324 -24.326  1.00  0.00           H  
ATOM   2880  C   VAL A 182      -3.649  11.511 -25.402  1.00  0.00           C  
ATOM   2881  CB  VAL A 182      -5.673  13.050 -25.505  1.00  0.00           C  
ATOM   2882  HB  VAL A 182      -5.939  12.718 -26.509  1.00  0.00           H  
ATOM   2883  O   VAL A 182      -3.403  10.904 -24.361  1.00  0.00           O  
ATOM   2884  CG1 VAL A 182      -6.421  12.171 -24.496  1.00  0.00           C  
ATOM   2885 HG11 VAL A 182      -6.148  12.447 -23.478  1.00  0.00           H  
ATOM   2886 HG12 VAL A 182      -6.184  11.120 -24.661  1.00  0.00           H  
ATOM   2887 HG13 VAL A 182      -7.497  12.288 -24.625  1.00  0.00           H  
ATOM   2888  CG2 VAL A 182      -6.148  14.502 -25.330  1.00  0.00           C  
ATOM   2889 HG21 VAL A 182      -7.226  14.533 -25.174  1.00  0.00           H  
ATOM   2890 HG22 VAL A 182      -5.656  14.960 -24.472  1.00  0.00           H  
ATOM   2891 HG23 VAL A 182      -5.919  15.080 -26.226  1.00  0.00           H  
ATOM   2892  N   ASN A 183      -3.406  11.008 -26.617  1.00  0.00           N  
ATOM   2893  H   ASN A 183      -3.623  11.596 -27.409  1.00  0.00           H  
ATOM   2894  CA  ASN A 183      -3.019   9.618 -26.896  1.00  0.00           C  
ATOM   2895  HA  ASN A 183      -3.507   8.974 -26.164  1.00  0.00           H  
ATOM   2896  C   ASN A 183      -1.510   9.336 -26.769  1.00  0.00           C  
ATOM   2897  CB  ASN A 183      -3.538   9.230 -28.294  1.00  0.00           C  
ATOM   2898  HB2 ASN A 183      -3.236   8.207 -28.515  1.00  0.00           H  
ATOM   2899  HB3 ASN A 183      -3.086   9.882 -29.043  1.00  0.00           H  
ATOM   2900  O   ASN A 183      -1.055   8.268 -27.168  1.00  0.00           O  
ATOM   2901  CG  ASN A 183      -5.048   9.282 -28.433  1.00  0.00           C  
ATOM   2902  ND2 ASN A 183      -5.547   9.230 -29.645  1.00  0.00           N  
ATOM   2903 HD21 ASN A 183      -6.555   9.201 -29.697  1.00  0.00           H  
ATOM   2904 HD22 ASN A 183      -4.946   9.051 -30.437  1.00  0.00           H  
ATOM   2905  OD1 ASN A 183      -5.801   9.398 -27.484  1.00  0.00           O  
ATOM   2906  N   SER A 184      -0.707  10.280 -26.272  1.00  0.00           N  
ATOM   2907  H   SER A 184      -1.114  11.137 -25.924  1.00  0.00           H  
ATOM   2908  CA  SER A 184       0.716  10.026 -26.030  1.00  0.00           C  
ATOM   2909  HA  SER A 184       1.149   9.555 -26.912  1.00  0.00           H  
ATOM   2910  C   SER A 184       0.888   9.072 -24.844  1.00  0.00           C  
ATOM   2911  CB  SER A 184       1.452  11.349 -25.804  1.00  0.00           C  
ATOM   2912  HB2 SER A 184       1.474  11.908 -26.740  1.00  0.00           H  
ATOM   2913  HB3 SER A 184       0.916  11.941 -25.062  1.00  0.00           H  
ATOM   2914  O   SER A 184       0.589   9.447 -23.708  1.00  0.00           O  
ATOM   2915  OG  SER A 184       2.776  11.120 -25.355  1.00  0.00           O  
ATOM   2916  HG  SER A 184       3.286  11.926 -25.468  1.00  0.00           H  
ATOM   2917  N   THR A 185       1.423   7.869 -25.094  1.00  0.00           N  
ATOM   2918  H   THR A 185       1.514   7.569 -26.055  1.00  0.00           H  
ATOM   2919  CA  THR A 185       1.767   6.881 -24.050  1.00  0.00           C  
ATOM   2920  HA  THR A 185       0.858   6.559 -23.542  1.00  0.00           H  
ATOM   2921  C   THR A 185       2.705   7.487 -23.006  1.00  0.00           C  
ATOM   2922  CB  THR A 185       2.450   5.646 -24.673  1.00  0.00           C  
ATOM   2923  HB  THR A 185       3.383   5.955 -25.146  1.00  0.00           H  
ATOM   2924  O   THR A 185       2.584   7.221 -21.815  1.00  0.00           O  
ATOM   2925  CG2 THR A 185       2.761   4.551 -23.654  1.00  0.00           C  
ATOM   2926 HG21 THR A 185       1.859   4.288 -23.102  1.00  0.00           H  
ATOM   2927 HG22 THR A 185       3.144   3.664 -24.159  1.00  0.00           H  
ATOM   2928 HG23 THR A 185       3.522   4.892 -22.952  1.00  0.00           H  
ATOM   2929  OG1 THR A 185       1.626   5.076 -25.665  1.00  0.00           O  
ATOM   2930  HG1 THR A 185       2.149   4.404 -26.109  1.00  0.00           H  
ATOM   2931  N   PHE A 186       3.626   8.358 -23.419  1.00  0.00           N  
ATOM   2932  H   PHE A 186       3.689   8.583 -24.401  1.00  0.00           H  
ATOM   2933  CA  PHE A 186       4.530   9.014 -22.481  1.00  0.00           C  
ATOM   2934  HA  PHE A 186       4.904   8.262 -21.785  1.00  0.00           H  
ATOM   2935  C   PHE A 186       3.820  10.080 -21.630  1.00  0.00           C  
ATOM   2936  CB  PHE A 186       5.722   9.565 -23.260  1.00  0.00           C  
ATOM   2937  HB2 PHE A 186       6.148   8.768 -23.870  1.00  0.00           H  
ATOM   2938  HB3 PHE A 186       5.382  10.355 -23.929  1.00  0.00           H  
ATOM   2939  O   PHE A 186       4.040  10.158 -20.423  1.00  0.00           O  
ATOM   2940  CG  PHE A 186       6.814  10.085 -22.358  1.00  0.00           C  
ATOM   2941  CD1 PHE A 186       7.225  11.422 -22.461  1.00  0.00           C  
ATOM   2942  HD1 PHE A 186       6.789  12.078 -23.200  1.00  0.00           H  
ATOM   2943  CD2 PHE A 186       7.417   9.232 -21.412  1.00  0.00           C  
ATOM   2944  HD2 PHE A 186       7.127   8.194 -21.342  1.00  0.00           H  
ATOM   2945  CE1 PHE A 186       8.230  11.903 -21.614  1.00  0.00           C  
ATOM   2946  HE1 PHE A 186       8.569  12.922 -21.726  1.00  0.00           H  
ATOM   2947  CE2 PHE A 186       8.401   9.729 -20.542  1.00  0.00           C  
ATOM   2948  HE2 PHE A 186       8.852   9.081 -19.805  1.00  0.00           H  
ATOM   2949  CZ  PHE A 186       8.796  11.072 -20.636  1.00  0.00           C  
ATOM   2950  HZ  PHE A 186       9.539  11.469 -19.960  1.00  0.00           H  
ATOM   2951  N   ALA A 187       2.889  10.848 -22.209  1.00  0.00           N  
ATOM   2952  H   ALA A 187       2.683  10.712 -23.188  1.00  0.00           H  
ATOM   2953  CA  ALA A 187       2.071  11.781 -21.430  1.00  0.00           C  
ATOM   2954  HA  ALA A 187       2.740  12.411 -20.845  1.00  0.00           H  
ATOM   2955  C   ALA A 187       1.142  11.052 -20.441  1.00  0.00           C  
ATOM   2956  CB  ALA A 187       1.273  12.675 -22.385  1.00  0.00           C  
ATOM   2957  HB1 ALA A 187       0.778  13.462 -21.816  1.00  0.00           H  
ATOM   2958  HB2 ALA A 187       1.949  13.136 -23.105  1.00  0.00           H  
ATOM   2959  HB3 ALA A 187       0.521  12.083 -22.905  1.00  0.00           H  
ATOM   2960  O   ALA A 187       0.867  11.566 -19.358  1.00  0.00           O  
ATOM   2961  N   GLU A 188       0.670   9.855 -20.795  1.00  0.00           N  
ATOM   2962  H   GLU A 188       0.890   9.509 -21.718  1.00  0.00           H  
ATOM   2963  CA  GLU A 188      -0.069   8.965 -19.897  1.00  0.00           C  
ATOM   2964  HA  GLU A 188      -0.928   9.499 -19.492  1.00  0.00           H  
ATOM   2965  C   GLU A 188       0.786   8.533 -18.701  1.00  0.00           C  
ATOM   2966  CB  GLU A 188      -0.582   7.773 -20.710  1.00  0.00           C  
ATOM   2967  HB2 GLU A 188       0.265   7.179 -21.052  1.00  0.00           H  
ATOM   2968  HB3 GLU A 188      -1.110   8.158 -21.582  1.00  0.00           H  
ATOM   2969  O   GLU A 188       0.335   8.685 -17.566  1.00  0.00           O  
ATOM   2970  CG  GLU A 188      -1.531   6.853 -19.936  1.00  0.00           C  
ATOM   2971  HG2 GLU A 188      -2.427   7.416 -19.675  1.00  0.00           H  
ATOM   2972  HG3 GLU A 188      -1.047   6.528 -19.015  1.00  0.00           H  
ATOM   2973  CD  GLU A 188      -1.912   5.620 -20.771  1.00  0.00           C  
ATOM   2974  OE1 GLU A 188      -2.362   4.621 -20.181  1.00  0.00           O  
ATOM   2975  OE2 GLU A 188      -1.750   5.641 -22.016  1.00  0.00           O  
ATOM   2976  N   GLN A 189       2.041   8.127 -18.935  1.00  0.00           N  
ATOM   2977  H   GLN A 189       2.332   7.997 -19.893  1.00  0.00           H  
ATOM   2978  CA  GLN A 189       2.998   7.819 -17.865  1.00  0.00           C  
ATOM   2979  HA  GLN A 189       2.590   7.028 -17.235  1.00  0.00           H  
ATOM   2980  C   GLN A 189       3.210   8.987 -16.911  1.00  0.00           C  
ATOM   2981  CB  GLN A 189       4.339   7.333 -18.433  1.00  0.00           C  
ATOM   2982  HB2 GLN A 189       4.718   8.040 -19.171  1.00  0.00           H  
ATOM   2983  HB3 GLN A 189       5.060   7.276 -17.618  1.00  0.00           H  
ATOM   2984  O   GLN A 189       3.109   8.808 -15.701  1.00  0.00           O  
ATOM   2985  CG  GLN A 189       4.222   5.944 -19.064  1.00  0.00           C  
ATOM   2986  HG2 GLN A 189       3.520   5.975 -19.897  1.00  0.00           H  
ATOM   2987  HG3 GLN A 189       3.843   5.237 -18.325  1.00  0.00           H  
ATOM   2988  CD  GLN A 189       5.571   5.444 -19.556  1.00  0.00           C  
ATOM   2989  NE2 GLN A 189       5.794   5.401 -20.852  1.00  0.00           N  
ATOM   2990 HE21 GLN A 189       5.053   5.623 -21.502  1.00  0.00           H  
ATOM   2991 HE22 GLN A 189       6.669   4.990 -21.145  1.00  0.00           H  
ATOM   2992  OE1 GLN A 189       6.428   5.060 -18.773  1.00  0.00           O  
ATOM   2993  N   ILE A 190       3.413  10.192 -17.440  1.00  0.00           N  
ATOM   2994  H   ILE A 190       3.530  10.263 -18.441  1.00  0.00           H  
ATOM   2995  CA  ILE A 190       3.584  11.382 -16.604  1.00  0.00           C  
ATOM   2996  HA  ILE A 190       4.398  11.197 -15.903  1.00  0.00           H  
ATOM   2997  C   ILE A 190       2.323  11.653 -15.769  1.00  0.00           C  
ATOM   2998  CB  ILE A 190       3.963  12.592 -17.478  1.00  0.00           C  
ATOM   2999  HB  ILE A 190       3.197  12.706 -18.245  1.00  0.00           H  
ATOM   3000  O   ILE A 190       2.425  11.917 -14.572  1.00  0.00           O  
ATOM   3001  CG1 ILE A 190       5.321  12.386 -18.181  1.00  0.00           C  
ATOM   3002 HG12 ILE A 190       6.130  12.448 -17.453  1.00  0.00           H  
ATOM   3003 HG13 ILE A 190       5.366  11.393 -18.629  1.00  0.00           H  
ATOM   3004  CG2 ILE A 190       4.009  13.860 -16.608  1.00  0.00           C  
ATOM   3005 HG21 ILE A 190       3.014  14.114 -16.242  1.00  0.00           H  
ATOM   3006 HG22 ILE A 190       4.379  14.712 -17.178  1.00  0.00           H  
ATOM   3007 HG23 ILE A 190       4.665  13.686 -15.755  1.00  0.00           H  
ATOM   3008  CD1 ILE A 190       5.570  13.401 -19.305  1.00  0.00           C  
ATOM   3009 HD11 ILE A 190       5.753  14.395 -18.898  1.00  0.00           H  
ATOM   3010 HD12 ILE A 190       6.448  13.087 -19.869  1.00  0.00           H  
ATOM   3011 HD13 ILE A 190       4.716  13.430 -19.982  1.00  0.00           H  
ATOM   3012  N   ARG A 191       1.123  11.572 -16.366  1.00  0.00           N  
ATOM   3013  H   ARG A 191       1.097  11.309 -17.341  1.00  0.00           H  
ATOM   3014  CA  ARG A 191      -0.143  11.759 -15.631  1.00  0.00           C  
ATOM   3015  HA  ARG A 191      -0.129  12.725 -15.126  1.00  0.00           H  
ATOM   3016  C   ARG A 191      -0.315  10.723 -14.523  1.00  0.00           C  
ATOM   3017  CB  ARG A 191      -1.345  11.692 -16.584  1.00  0.00           C  
ATOM   3018  HB2 ARG A 191      -2.250  11.567 -15.989  1.00  0.00           H  
ATOM   3019  HB3 ARG A 191      -1.245  10.823 -17.234  1.00  0.00           H  
ATOM   3020  O   ARG A 191      -0.771  11.080 -13.439  1.00  0.00           O  
ATOM   3021  CG  ARG A 191      -1.507  12.962 -17.428  1.00  0.00           C  
ATOM   3022  HG2 ARG A 191      -1.582  13.822 -16.763  1.00  0.00           H  
ATOM   3023  HG3 ARG A 191      -0.639  13.103 -18.072  1.00  0.00           H  
ATOM   3024  CD  ARG A 191      -2.775  12.904 -18.291  1.00  0.00           C  
ATOM   3025  HD2 ARG A 191      -3.632  12.717 -17.643  1.00  0.00           H  
ATOM   3026  HD3 ARG A 191      -2.929  13.879 -18.752  1.00  0.00           H  
ATOM   3027  NE  ARG A 191      -2.713  11.849 -19.328  1.00  0.00           N  
ATOM   3028  HE  ARG A 191      -2.951  10.912 -19.035  1.00  0.00           H  
ATOM   3029  NH1 ARG A 191      -2.006  13.144 -21.093  1.00  0.00           N  
ATOM   3030 HH11 ARG A 191      -1.890  13.933 -20.473  1.00  0.00           H  
ATOM   3031 HH12 ARG A 191      -1.785  13.220 -22.075  1.00  0.00           H  
ATOM   3032  NH2 ARG A 191      -2.505  10.998 -21.437  1.00  0.00           N  
ATOM   3033 HH21 ARG A 191      -2.379  11.112 -22.432  1.00  0.00           H  
ATOM   3034 HH22 ARG A 191      -2.783  10.080 -21.120  1.00  0.00           H  
ATOM   3035  CZ  ARG A 191      -2.400  12.000 -20.606  1.00  0.00           C  
ATOM   3036  N   HIS A 192       0.041   9.468 -14.791  1.00  0.00           N  
ATOM   3037  H   HIS A 192       0.391   9.248 -15.713  1.00  0.00           H  
ATOM   3038  CA  HIS A 192      -0.019   8.395 -13.802  1.00  0.00           C  
ATOM   3039  HA  HIS A 192      -1.016   8.370 -13.364  1.00  0.00           H  
ATOM   3040  C   HIS A 192       0.949   8.648 -12.644  1.00  0.00           C  
ATOM   3041  CB  HIS A 192       0.218   7.044 -14.477  1.00  0.00           C  
ATOM   3042  HB2 HIS A 192      -0.547   6.874 -15.235  1.00  0.00           H  
ATOM   3043  HB3 HIS A 192       1.190   7.045 -14.969  1.00  0.00           H  
ATOM   3044  O   HIS A 192       0.489   8.724 -11.507  1.00  0.00           O  
ATOM   3045  CG  HIS A 192       0.174   5.915 -13.485  1.00  0.00           C  
ATOM   3046  CD2 HIS A 192       1.274   5.298 -12.970  1.00  0.00           C  
ATOM   3047  HD2 HIS A 192       2.309   5.509 -13.195  1.00  0.00           H  
ATOM   3048  ND1 HIS A 192      -0.983   5.412 -12.868  1.00  0.00           N  
ATOM   3049  CE1 HIS A 192      -0.528   4.455 -12.032  1.00  0.00           C  
ATOM   3050  HE1 HIS A 192      -1.135   3.842 -11.382  1.00  0.00           H  
ATOM   3051  NE2 HIS A 192       0.809   4.374 -12.071  1.00  0.00           N  
ATOM   3052  HE2 HIS A 192       1.364   3.762 -11.491  1.00  0.00           H  
ATOM   3053  N   SER A 193       2.234   8.901 -12.920  1.00  0.00           N  
ATOM   3054  H   SER A 193       2.565   8.801 -13.869  1.00  0.00           H  
ATOM   3055  CA  SER A 193       3.240   9.156 -11.877  1.00  0.00           C  
ATOM   3056  HA  SER A 193       3.243   8.309 -11.191  1.00  0.00           H  
ATOM   3057  C   SER A 193       2.936  10.411 -11.049  1.00  0.00           C  
ATOM   3058  CB  SER A 193       4.647   9.271 -12.482  1.00  0.00           C  
ATOM   3059  HB2 SER A 193       5.358   9.488 -11.685  1.00  0.00           H  
ATOM   3060  HB3 SER A 193       4.666  10.085 -13.206  1.00  0.00           H  
ATOM   3061  O   SER A 193       3.152  10.411  -9.843  1.00  0.00           O  
ATOM   3062  OG  SER A 193       5.024   8.060 -13.115  1.00  0.00           O  
ATOM   3063  HG  SER A 193       5.971   7.922 -13.036  1.00  0.00           H  
ATOM   3064  N   LEU A 194       2.388  11.475 -11.654  1.00  0.00           N  
ATOM   3065  H   LEU A 194       2.274  11.447 -12.657  1.00  0.00           H  
ATOM   3066  CA  LEU A 194       1.967  12.680 -10.921  1.00  0.00           C  
ATOM   3067  HA  LEU A 194       2.786  13.008 -10.281  1.00  0.00           H  
ATOM   3068  C   LEU A 194       0.766  12.440  -9.996  1.00  0.00           C  
ATOM   3069  CB  LEU A 194       1.601  13.792 -11.918  1.00  0.00           C  
ATOM   3070  HB2 LEU A 194       0.942  13.367 -12.675  1.00  0.00           H  
ATOM   3071  HB3 LEU A 194       1.036  14.559 -11.388  1.00  0.00           H  
ATOM   3072  O   LEU A 194       0.594  13.171  -9.021  1.00  0.00           O  
ATOM   3073  CG  LEU A 194       2.789  14.480 -12.611  1.00  0.00           C  
ATOM   3074  HG  LEU A 194       3.429  13.745 -13.100  1.00  0.00           H  
ATOM   3075  CD1 LEU A 194       2.226  15.436 -13.666  1.00  0.00           C  
ATOM   3076 HD11 LEU A 194       1.683  14.860 -14.415  1.00  0.00           H  
ATOM   3077 HD12 LEU A 194       3.042  15.967 -14.157  1.00  0.00           H  
ATOM   3078 HD13 LEU A 194       1.549  16.152 -13.200  1.00  0.00           H  
ATOM   3079  CD2 LEU A 194       3.639  15.294 -11.634  1.00  0.00           C  
ATOM   3080 HD21 LEU A 194       4.135  14.625 -10.931  1.00  0.00           H  
ATOM   3081 HD22 LEU A 194       3.016  16.000 -11.085  1.00  0.00           H  
ATOM   3082 HD23 LEU A 194       4.415  15.828 -12.182  1.00  0.00           H  
ATOM   3083  N   ARG A 195      -0.091  11.467 -10.326  1.00  0.00           N  
ATOM   3084  H   ARG A 195       0.124  10.914 -11.143  1.00  0.00           H  
ATOM   3085  CA  ARG A 195      -1.249  11.080  -9.509  1.00  0.00           C  
ATOM   3086  HA  ARG A 195      -1.664  11.963  -9.024  1.00  0.00           H  
ATOM   3087  C   ARG A 195      -0.843  10.131  -8.386  1.00  0.00           C  
ATOM   3088  CB  ARG A 195      -2.310  10.450 -10.423  1.00  0.00           C  
ATOM   3089  HB2 ARG A 195      -1.868   9.588 -10.924  1.00  0.00           H  
ATOM   3090  HB3 ARG A 195      -2.596  11.174 -11.185  1.00  0.00           H  
ATOM   3091  O   ARG A 195      -1.351  10.262  -7.278  1.00  0.00           O  
ATOM   3092  CG  ARG A 195      -3.569  10.010  -9.656  1.00  0.00           C  
ATOM   3093  HG2 ARG A 195      -3.309   9.333  -8.842  1.00  0.00           H  
ATOM   3094  HG3 ARG A 195      -4.050  10.889  -9.226  1.00  0.00           H  
ATOM   3095  CD  ARG A 195      -4.567   9.290 -10.568  1.00  0.00           C  
ATOM   3096  HD2 ARG A 195      -4.863   9.968 -11.368  1.00  0.00           H  
ATOM   3097  HD3 ARG A 195      -5.446   9.040  -9.975  1.00  0.00           H  
ATOM   3098  NE  ARG A 195      -3.995   8.055 -11.148  1.00  0.00           N  
ATOM   3099  HE  ARG A 195      -3.015   7.878 -10.979  1.00  0.00           H  
ATOM   3100  NH1 ARG A 195      -5.902   7.263 -12.139  1.00  0.00           N  
ATOM   3101 HH11 ARG A 195      -6.422   8.012 -11.704  1.00  0.00           H  
ATOM   3102 HH12 ARG A 195      -6.365   6.554 -12.689  1.00  0.00           H  
ATOM   3103  NH2 ARG A 195      -3.975   6.155 -12.404  1.00  0.00           N  
ATOM   3104 HH21 ARG A 195      -2.976   6.057 -12.292  1.00  0.00           H  
ATOM   3105 HH22 ARG A 195      -4.435   5.471 -12.988  1.00  0.00           H  
ATOM   3106  CZ  ARG A 195      -4.623   7.163 -11.889  1.00  0.00           C  
ATOM   3107  N   VAL A 196       0.022   9.167  -8.692  1.00  0.00           N  
ATOM   3108  H   VAL A 196       0.371   9.119  -9.638  1.00  0.00           H  
ATOM   3109  CA  VAL A 196       0.530   8.173  -7.746  1.00  0.00           C  
ATOM   3110  HA  VAL A 196       0.314   8.496  -6.728  1.00  0.00           H  
ATOM   3111  C   VAL A 196       2.044   8.081  -7.937  1.00  0.00           C  
ATOM   3112  CB  VAL A 196      -0.139   6.794  -7.926  1.00  0.00           C  
ATOM   3113  HB  VAL A 196       0.209   6.321  -8.845  1.00  0.00           H  
ATOM   3114  O   VAL A 196       2.507   7.399  -8.852  1.00  0.00           O  
ATOM   3115  CG1 VAL A 196       0.211   5.901  -6.731  1.00  0.00           C  
ATOM   3116 HG11 VAL A 196      -0.276   6.265  -5.826  1.00  0.00           H  
ATOM   3117 HG12 VAL A 196      -0.115   4.880  -6.930  1.00  0.00           H  
ATOM   3118 HG13 VAL A 196       1.288   5.899  -6.563  1.00  0.00           H  
ATOM   3119  CG2 VAL A 196      -1.670   6.883  -7.995  1.00  0.00           C  
ATOM   3120 HG21 VAL A 196      -2.050   7.435  -7.135  1.00  0.00           H  
ATOM   3121 HG22 VAL A 196      -1.965   7.378  -8.920  1.00  0.00           H  
ATOM   3122 HG23 VAL A 196      -2.092   5.878  -7.993  1.00  0.00           H  
ATOM   3123  N   PRO A 197       2.837   8.777  -7.104  1.00  0.00           N  
ATOM   3124  CA  PRO A 197       4.285   8.678  -7.176  1.00  0.00           C  
ATOM   3125  HA  PRO A 197       4.621   9.088  -8.129  1.00  0.00           H  
ATOM   3126  C   PRO A 197       4.737   7.226  -7.038  1.00  0.00           C  
ATOM   3127  CB  PRO A 197       4.814   9.535  -6.027  1.00  0.00           C  
ATOM   3128  HB2 PRO A 197       4.963   8.932  -5.131  1.00  0.00           H  
ATOM   3129  HB3 PRO A 197       5.743  10.026  -6.315  1.00  0.00           H  
ATOM   3130  O   PRO A 197       4.299   6.539  -6.116  1.00  0.00           O  
ATOM   3131  CG  PRO A 197       3.691  10.537  -5.772  1.00  0.00           C  
ATOM   3132  HG2 PRO A 197       3.694  10.900  -4.744  1.00  0.00           H  
ATOM   3133  HG3 PRO A 197       3.777  11.368  -6.472  1.00  0.00           H  
ATOM   3134  CD  PRO A 197       2.430   9.743  -6.094  1.00  0.00           C  
ATOM   3135  HD2 PRO A 197       1.652  10.409  -6.466  1.00  0.00           H  
ATOM   3136  HD3 PRO A 197       2.086   9.214  -5.205  1.00  0.00           H  
ATOM   3137  N   LEU A 198       5.667   6.776  -7.886  1.00  0.00           N  
ATOM   3138  H   LEU A 198       5.920   7.369  -8.664  1.00  0.00           H  
ATOM   3139  CA  LEU A 198       6.130   5.380  -7.916  1.00  0.00           C  
ATOM   3140  HA  LEU A 198       5.303   4.757  -8.258  1.00  0.00           H  
ATOM   3141  C   LEU A 198       6.566   4.861  -6.535  1.00  0.00           C  
ATOM   3142  CB  LEU A 198       7.290   5.284  -8.926  1.00  0.00           C  
ATOM   3143  HB2 LEU A 198       8.091   5.951  -8.605  1.00  0.00           H  
ATOM   3144  HB3 LEU A 198       6.938   5.631  -9.898  1.00  0.00           H  
ATOM   3145  O   LEU A 198       6.331   3.707  -6.186  1.00  0.00           O  
ATOM   3146  CG  LEU A 198       7.875   3.868  -9.097  1.00  0.00           C  
ATOM   3147  HG  LEU A 198       8.246   3.505  -8.139  1.00  0.00           H  
ATOM   3148  CD1 LEU A 198       6.843   2.877  -9.638  1.00  0.00           C  
ATOM   3149 HD11 LEU A 198       6.047   2.724  -8.909  1.00  0.00           H  
ATOM   3150 HD12 LEU A 198       6.406   3.254 -10.562  1.00  0.00           H  
ATOM   3151 HD13 LEU A 198       7.316   1.913  -9.828  1.00  0.00           H  
ATOM   3152  CD2 LEU A 198       9.062   3.917 -10.057  1.00  0.00           C  
ATOM   3153 HD21 LEU A 198       8.737   4.264 -11.038  1.00  0.00           H  
ATOM   3154 HD22 LEU A 198       9.817   4.608  -9.683  1.00  0.00           H  
ATOM   3155 HD23 LEU A 198       9.506   2.927 -10.160  1.00  0.00           H  
ATOM   3156  N   ARG A 199       7.177   5.723  -5.711  1.00  0.00           N  
ATOM   3157  H   ARG A 199       7.336   6.660  -6.053  1.00  0.00           H  
ATOM   3158  CA  ARG A 199       7.584   5.371  -4.346  1.00  0.00           C  
ATOM   3159  HA  ARG A 199       8.224   4.491  -4.414  1.00  0.00           H  
ATOM   3160  C   ARG A 199       6.403   4.986  -3.447  1.00  0.00           C  
ATOM   3161  CB  ARG A 199       8.383   6.538  -3.743  1.00  0.00           C  
ATOM   3162  HB2 ARG A 199       7.751   7.426  -3.737  1.00  0.00           H  
ATOM   3163  HB3 ARG A 199       9.250   6.741  -4.372  1.00  0.00           H  
ATOM   3164  O   ARG A 199       6.574   4.095  -2.619  1.00  0.00           O  
ATOM   3165  CG  ARG A 199       8.870   6.287  -2.307  1.00  0.00           C  
ATOM   3166  HG2 ARG A 199       8.018   6.231  -1.630  1.00  0.00           H  
ATOM   3167  HG3 ARG A 199       9.488   7.130  -2.000  1.00  0.00           H  
ATOM   3168  CD  ARG A 199       9.702   5.009  -2.187  1.00  0.00           C  
ATOM   3169  HD2 ARG A 199       9.083   4.148  -2.440  1.00  0.00           H  
ATOM   3170  HD3 ARG A 199      10.544   5.062  -2.876  1.00  0.00           H  
ATOM   3171  NE  ARG A 199      10.196   4.844  -0.820  1.00  0.00           N  
ATOM   3172  HE  ARG A 199      10.198   5.649  -0.211  1.00  0.00           H  
ATOM   3173  NH1 ARG A 199      10.806   2.634  -0.942  1.00  0.00           N  
ATOM   3174 HH11 ARG A 199      11.151   1.813  -0.466  1.00  0.00           H  
ATOM   3175 HH12 ARG A 199      10.551   2.605  -1.919  1.00  0.00           H  
ATOM   3176  NH2 ARG A 199      10.973   3.782   0.976  1.00  0.00           N  
ATOM   3177 HH21 ARG A 199      10.960   4.683   1.433  1.00  0.00           H  
ATOM   3178 HH22 ARG A 199      11.299   2.970   1.479  1.00  0.00           H  
ATOM   3179  CZ  ARG A 199      10.651   3.742  -0.273  1.00  0.00           C  
ATOM   3180  N   LYS A 200       5.249   5.627  -3.631  1.00  0.00           N  
ATOM   3181  H   LYS A 200       5.190   6.244  -4.428  1.00  0.00           H  
ATOM   3182  CA  LYS A 200       4.020   5.475  -2.834  1.00  0.00           C  
ATOM   3183  HA  LYS A 200       4.259   5.087  -1.844  1.00  0.00           H  
ATOM   3184  C   LYS A 200       3.014   4.508  -3.461  1.00  0.00           C  
ATOM   3185  CB  LYS A 200       3.362   6.848  -2.650  1.00  0.00           C  
ATOM   3186  HB2 LYS A 200       2.498   6.731  -1.995  1.00  0.00           H  
ATOM   3187  HB3 LYS A 200       3.012   7.216  -3.614  1.00  0.00           H  
ATOM   3188  O   LYS A 200       2.006   4.180  -2.852  1.00  0.00           O  
ATOM   3189  CG  LYS A 200       4.316   7.874  -2.030  1.00  0.00           C  
ATOM   3190  HG2 LYS A 200       4.717   7.480  -1.096  1.00  0.00           H  
ATOM   3191  HG3 LYS A 200       5.140   8.083  -2.712  1.00  0.00           H  
ATOM   3192  CD  LYS A 200       3.564   9.172  -1.752  1.00  0.00           C  
ATOM   3193  HD2 LYS A 200       3.119   9.550  -2.672  1.00  0.00           H  
ATOM   3194  HD3 LYS A 200       2.771   8.966  -1.033  1.00  0.00           H  
ATOM   3195  CE  LYS A 200       4.535  10.198  -1.172  1.00  0.00           C  
ATOM   3196  HE2 LYS A 200       5.048   9.738  -0.328  1.00  0.00           H  
ATOM   3197  HE3 LYS A 200       5.279  10.466  -1.922  1.00  0.00           H  
ATOM   3198  NZ  LYS A 200       3.793  11.388  -0.708  1.00  0.00           N  
ATOM   3199  HZ1 LYS A 200       3.291  11.818  -1.471  1.00  0.00           H  
ATOM   3200  HZ2 LYS A 200       4.421  12.048  -0.273  1.00  0.00           H  
ATOM   3201  HZ3 LYS A 200       3.117  11.086  -0.021  1.00  0.00           H  
ATOM   3202  N   ALA A 201       3.275   4.061  -4.683  1.00  0.00           N  
ATOM   3203  H   ALA A 201       4.107   4.388  -5.154  1.00  0.00           H  
ATOM   3204  CA  ALA A 201       2.382   3.190  -5.417  1.00  0.00           C  
ATOM   3205  HA  ALA A 201       1.359   3.526  -5.250  1.00  0.00           H  
ATOM   3206  C   ALA A 201       2.493   1.729  -4.953  1.00  0.00           C  
ATOM   3207  CB  ALA A 201       2.702   3.360  -6.896  1.00  0.00           C  
ATOM   3208  HB1 ALA A 201       1.885   2.921  -7.469  1.00  0.00           H  
ATOM   3209  HB2 ALA A 201       2.781   4.413  -7.167  1.00  0.00           H  
ATOM   3210  HB3 ALA A 201       3.653   2.878  -7.121  1.00  0.00           H  
ATOM   3211  O   ALA A 201       3.588   1.239  -4.666  1.00  0.00           O  
ATOM   3212  N   VAL A 202       1.363   1.016  -4.910  1.00  0.00           N  
ATOM   3213  H   VAL A 202       0.493   1.465  -5.156  1.00  0.00           H  
ATOM   3214  CA  VAL A 202       1.345  -0.406  -4.538  1.00  0.00           C  
ATOM   3215  HA  VAL A 202       2.023  -0.507  -3.690  1.00  0.00           H  
ATOM   3216  C   VAL A 202       1.853  -1.277  -5.700  1.00  0.00           C  
ATOM   3217  CB  VAL A 202      -0.017  -0.885  -4.009  1.00  0.00           C  
ATOM   3218  HB  VAL A 202       0.056  -1.958  -3.834  1.00  0.00           H  
ATOM   3219  O   VAL A 202       1.299  -1.201  -6.805  1.00  0.00           O  
ATOM   3220  CG1 VAL A 202      -0.351  -0.219  -2.673  1.00  0.00           C  
ATOM   3221 HG11 VAL A 202      -1.287  -0.619  -2.282  1.00  0.00           H  
ATOM   3222 HG12 VAL A 202       0.434  -0.436  -1.948  1.00  0.00           H  
ATOM   3223 HG13 VAL A 202      -0.443   0.861  -2.791  1.00  0.00           H  
ATOM   3224  CG2 VAL A 202      -1.183  -0.660  -4.969  1.00  0.00           C  
ATOM   3225 HG21 VAL A 202      -2.113  -0.921  -4.463  1.00  0.00           H  
ATOM   3226 HG22 VAL A 202      -1.234   0.381  -5.288  1.00  0.00           H  
ATOM   3227 HG23 VAL A 202      -1.068  -1.318  -5.831  1.00  0.00           H  
ATOM   3228  N   PRO A 203       2.872  -2.137  -5.490  1.00  0.00           N  
ATOM   3229  CA  PRO A 203       3.595  -2.786  -6.587  1.00  0.00           C  
ATOM   3230  HA  PRO A 203       4.139  -2.022  -7.142  1.00  0.00           H  
ATOM   3231  C   PRO A 203       2.708  -3.560  -7.561  1.00  0.00           C  
ATOM   3232  CB  PRO A 203       4.597  -3.724  -5.908  1.00  0.00           C  
ATOM   3233  HB2 PRO A 203       4.128  -4.684  -5.692  1.00  0.00           H  
ATOM   3234  HB3 PRO A 203       5.493  -3.862  -6.513  1.00  0.00           H  
ATOM   3235  O   PRO A 203       2.899  -3.486  -8.771  1.00  0.00           O  
ATOM   3236  CG  PRO A 203       4.904  -3.015  -4.594  1.00  0.00           C  
ATOM   3237  HG2 PRO A 203       5.246  -3.707  -3.824  1.00  0.00           H  
ATOM   3238  HG3 PRO A 203       5.645  -2.234  -4.764  1.00  0.00           H  
ATOM   3239  CD  PRO A 203       3.569  -2.378  -4.226  1.00  0.00           C  
ATOM   3240  HD2 PRO A 203       2.986  -3.062  -3.609  1.00  0.00           H  
ATOM   3241  HD3 PRO A 203       3.773  -1.458  -3.679  1.00  0.00           H  
ATOM   3242  N   ARG A 204       1.704  -4.288  -7.058  1.00  0.00           N  
ATOM   3243  H   ARG A 204       1.565  -4.283  -6.057  1.00  0.00           H  
ATOM   3244  CA  ARG A 204       0.907  -5.177  -7.910  1.00  0.00           C  
ATOM   3245  HA  ARG A 204       1.628  -5.738  -8.505  1.00  0.00           H  
ATOM   3246  C   ARG A 204       0.037  -4.425  -8.922  1.00  0.00           C  
ATOM   3247  CB  ARG A 204       0.094  -6.142  -7.029  1.00  0.00           C  
ATOM   3248  HB2 ARG A 204      -0.664  -5.579  -6.484  1.00  0.00           H  
ATOM   3249  HB3 ARG A 204       0.762  -6.597  -6.298  1.00  0.00           H  
ATOM   3250  O   ARG A 204      -0.114  -4.898 -10.050  1.00  0.00           O  
ATOM   3251  CG  ARG A 204      -0.593  -7.267  -7.821  1.00  0.00           C  
ATOM   3252  HG2 ARG A 204      -1.346  -6.841  -8.485  1.00  0.00           H  
ATOM   3253  HG3 ARG A 204      -1.094  -7.931  -7.117  1.00  0.00           H  
ATOM   3254  CD  ARG A 204       0.417  -8.077  -8.646  1.00  0.00           C  
ATOM   3255  HD2 ARG A 204       0.895  -7.424  -9.377  1.00  0.00           H  
ATOM   3256  HD3 ARG A 204       1.181  -8.483  -7.983  1.00  0.00           H  
ATOM   3257  NE  ARG A 204      -0.232  -9.166  -9.383  1.00  0.00           N  
ATOM   3258  HE  ARG A 204      -1.218  -9.312  -9.224  1.00  0.00           H  
ATOM   3259  NH1 ARG A 204       1.631  -9.903 -10.522  1.00  0.00           N  
ATOM   3260 HH11 ARG A 204       2.209  -9.228 -10.044  1.00  0.00           H  
ATOM   3261 HH12 ARG A 204       2.063 -10.562 -11.155  1.00  0.00           H  
ATOM   3262  NH2 ARG A 204      -0.386 -10.859 -10.850  1.00  0.00           N  
ATOM   3263 HH21 ARG A 204      -1.386 -10.875 -10.708  1.00  0.00           H  
ATOM   3264 HH22 ARG A 204      -0.016 -11.515 -11.523  1.00  0.00           H  
ATOM   3265  CZ  ARG A 204       0.351  -9.967 -10.255  1.00  0.00           C  
ATOM   3266  N   LEU A 205      -0.508  -3.267  -8.541  1.00  0.00           N  
ATOM   3267  H   LEU A 205      -0.250  -2.894  -7.638  1.00  0.00           H  
ATOM   3268  CA  LEU A 205      -1.262  -2.409  -9.460  1.00  0.00           C  
ATOM   3269  HA  LEU A 205      -1.905  -3.038 -10.076  1.00  0.00           H  
ATOM   3270  C   LEU A 205      -0.335  -1.693 -10.439  1.00  0.00           C  
ATOM   3271  CB  LEU A 205      -2.122  -1.392  -8.685  1.00  0.00           C  
ATOM   3272  HB2 LEU A 205      -2.442  -0.613  -9.377  1.00  0.00           H  
ATOM   3273  HB3 LEU A 205      -1.503  -0.907  -7.931  1.00  0.00           H  
ATOM   3274  O   LEU A 205      -0.649  -1.636 -11.628  1.00  0.00           O  
ATOM   3275  CG  LEU A 205      -3.382  -1.992  -8.033  1.00  0.00           C  
ATOM   3276  HG  LEU A 205      -3.111  -2.856  -7.427  1.00  0.00           H  
ATOM   3277  CD1 LEU A 205      -4.074  -0.952  -7.152  1.00  0.00           C  
ATOM   3278 HD11 LEU A 205      -5.029  -1.336  -6.791  1.00  0.00           H  
ATOM   3279 HD12 LEU A 205      -3.462  -0.732  -6.277  1.00  0.00           H  
ATOM   3280 HD13 LEU A 205      -4.240  -0.028  -7.706  1.00  0.00           H  
ATOM   3281  CD2 LEU A 205      -4.396  -2.418  -9.099  1.00  0.00           C  
ATOM   3282 HD21 LEU A 205      -5.231  -2.939  -8.629  1.00  0.00           H  
ATOM   3283 HD22 LEU A 205      -4.768  -1.545  -9.635  1.00  0.00           H  
ATOM   3284 HD23 LEU A 205      -3.952  -3.107  -9.817  1.00  0.00           H  
ATOM   3285  N   GLU A 206       0.827  -1.234  -9.971  1.00  0.00           N  
ATOM   3286  H   GLU A 206       1.017  -1.270  -8.980  1.00  0.00           H  
ATOM   3287  CA  GLU A 206       1.833  -0.627 -10.846  1.00  0.00           C  
ATOM   3288  HA  GLU A 206       1.385   0.215 -11.374  1.00  0.00           H  
ATOM   3289  C   GLU A 206       2.317  -1.594 -11.916  1.00  0.00           C  
ATOM   3290  CB  GLU A 206       3.040  -0.141 -10.040  1.00  0.00           C  
ATOM   3291  HB2 GLU A 206       3.408  -0.940  -9.397  1.00  0.00           H  
ATOM   3292  HB3 GLU A 206       3.839   0.129 -10.730  1.00  0.00           H  
ATOM   3293  O   GLU A 206       2.413  -1.212 -13.078  1.00  0.00           O  
ATOM   3294  CG  GLU A 206       2.713   1.079  -9.189  1.00  0.00           C  
ATOM   3295  HG2 GLU A 206       2.015   0.791  -8.403  1.00  0.00           H  
ATOM   3296  HG3 GLU A 206       3.644   1.404  -8.725  1.00  0.00           H  
ATOM   3297  CD  GLU A 206       2.125   2.218 -10.033  1.00  0.00           C  
ATOM   3298  OE1 GLU A 206       0.924   2.530  -9.872  1.00  0.00           O  
ATOM   3299  OE2 GLU A 206       2.843   2.745 -10.910  1.00  0.00           O  
ATOM   3300  N   SER A 207       2.541  -2.862 -11.571  1.00  0.00           N  
ATOM   3301  H   SER A 207       2.558  -3.108 -10.592  1.00  0.00           H  
ATOM   3302  CA  SER A 207       2.914  -3.875 -12.557  1.00  0.00           C  
ATOM   3303  HA  SER A 207       3.749  -3.494 -13.146  1.00  0.00           H  
ATOM   3304  C   SER A 207       1.813  -4.141 -13.567  1.00  0.00           C  
ATOM   3305  CB  SER A 207       3.332  -5.171 -11.870  1.00  0.00           C  
ATOM   3306  HB2 SER A 207       3.667  -5.886 -12.621  1.00  0.00           H  
ATOM   3307  HB3 SER A 207       2.488  -5.592 -11.324  1.00  0.00           H  
ATOM   3308  O   SER A 207       2.089  -4.267 -14.759  1.00  0.00           O  
ATOM   3309  OG  SER A 207       4.383  -4.899 -10.972  1.00  0.00           O  
ATOM   3310  HG  SER A 207       4.991  -4.299 -11.410  1.00  0.00           H  
ATOM   3311  N   ARG A 208       0.550  -4.163 -13.129  1.00  0.00           N  
ATOM   3312  H   ARG A 208       0.380  -4.011 -12.145  1.00  0.00           H  
ATOM   3313  CA  ARG A 208      -0.584  -4.339 -14.043  1.00  0.00           C  
ATOM   3314  HA  ARG A 208      -0.376  -5.227 -14.640  1.00  0.00           H  
ATOM   3315  C   ARG A 208      -0.730  -3.176 -15.024  1.00  0.00           C  
ATOM   3316  CB  ARG A 208      -1.869  -4.550 -13.231  1.00  0.00           C  
ATOM   3317  HB2 ARG A 208      -2.060  -3.670 -12.617  1.00  0.00           H  
ATOM   3318  HB3 ARG A 208      -1.735  -5.397 -12.558  1.00  0.00           H  
ATOM   3319  O   ARG A 208      -1.070  -3.413 -16.185  1.00  0.00           O  
ATOM   3320  CG  ARG A 208      -3.105  -4.807 -14.103  1.00  0.00           C  
ATOM   3321  HG2 ARG A 208      -3.931  -5.051 -13.435  1.00  0.00           H  
ATOM   3322  HG3 ARG A 208      -3.361  -3.897 -14.646  1.00  0.00           H  
ATOM   3323  CD  ARG A 208      -2.932  -5.967 -15.092  1.00  0.00           C  
ATOM   3324  HD2 ARG A 208      -2.043  -5.827 -15.707  1.00  0.00           H  
ATOM   3325  HD3 ARG A 208      -2.804  -6.896 -14.536  1.00  0.00           H  
ATOM   3326  NE  ARG A 208      -4.105  -6.105 -15.961  1.00  0.00           N  
ATOM   3327  HE  ARG A 208      -4.840  -6.711 -15.625  1.00  0.00           H  
ATOM   3328  NH1 ARG A 208      -3.382  -4.699 -17.644  1.00  0.00           N  
ATOM   3329 HH11 ARG A 208      -2.576  -4.428 -17.099  1.00  0.00           H  
ATOM   3330 HH12 ARG A 208      -3.524  -4.259 -18.541  1.00  0.00           H  
ATOM   3331  NH2 ARG A 208      -5.332  -5.788 -17.834  1.00  0.00           N  
ATOM   3332 HH21 ARG A 208      -6.016  -6.428 -17.459  1.00  0.00           H  
ATOM   3333 HH22 ARG A 208      -5.496  -5.313 -18.711  1.00  0.00           H  
ATOM   3334  CZ  ARG A 208      -4.261  -5.530 -17.139  1.00  0.00           C  
ATOM   3335  N   TYR A 209      -0.490  -1.954 -14.557  1.00  0.00           N  
ATOM   3336  H   TYR A 209      -0.273  -1.861 -13.575  1.00  0.00           H  
ATOM   3337  CA  TYR A 209      -0.449  -0.746 -15.376  1.00  0.00           C  
ATOM   3338  HA  TYR A 209      -1.348  -0.684 -15.989  1.00  0.00           H  
ATOM   3339  C   TYR A 209       0.753  -0.760 -16.331  1.00  0.00           C  
ATOM   3340  CB  TYR A 209      -0.412   0.469 -14.436  1.00  0.00           C  
ATOM   3341  HB2 TYR A 209      -1.401   0.612 -14.000  1.00  0.00           H  
ATOM   3342  HB3 TYR A 209       0.276   0.272 -13.613  1.00  0.00           H  
ATOM   3343  O   TYR A 209       0.601  -0.565 -17.536  1.00  0.00           O  
ATOM   3344  CG  TYR A 209       0.018   1.748 -15.118  1.00  0.00           C  
ATOM   3345  CD1 TYR A 209       1.308   2.265 -14.886  1.00  0.00           C  
ATOM   3346  HD1 TYR A 209       1.962   1.787 -14.172  1.00  0.00           H  
ATOM   3347  CD2 TYR A 209      -0.849   2.377 -16.031  1.00  0.00           C  
ATOM   3348  HD2 TYR A 209      -1.824   1.959 -16.233  1.00  0.00           H  
ATOM   3349  CE1 TYR A 209       1.730   3.419 -15.568  1.00  0.00           C  
ATOM   3350  HE1 TYR A 209       2.711   3.828 -15.375  1.00  0.00           H  
ATOM   3351  CE2 TYR A 209      -0.433   3.533 -16.711  1.00  0.00           C  
ATOM   3352  HE2 TYR A 209      -1.076   4.011 -17.436  1.00  0.00           H  
ATOM   3353  OH  TYR A 209       1.254   5.158 -17.131  1.00  0.00           O  
ATOM   3354  HH  TYR A 209       2.133   5.410 -16.838  1.00  0.00           H  
ATOM   3355  CZ  TYR A 209       0.851   4.052 -16.472  1.00  0.00           C  
ATOM   3356  N   PHE A 210       1.946  -1.052 -15.814  1.00  0.00           N  
ATOM   3357  H   PHE A 210       2.023  -1.198 -14.817  1.00  0.00           H  
ATOM   3358  CA  PHE A 210       3.176  -0.989 -16.590  1.00  0.00           C  
ATOM   3359  HA  PHE A 210       3.174  -0.033 -17.113  1.00  0.00           H  
ATOM   3360  C   PHE A 210       3.268  -2.074 -17.664  1.00  0.00           C  
ATOM   3361  CB  PHE A 210       4.390  -1.020 -15.659  1.00  0.00           C  
ATOM   3362  HB2 PHE A 210       4.276  -0.252 -14.894  1.00  0.00           H  
ATOM   3363  HB3 PHE A 210       4.439  -1.989 -15.162  1.00  0.00           H  
ATOM   3364  O   PHE A 210       3.848  -1.820 -18.712  1.00  0.00           O  
ATOM   3365  CG  PHE A 210       5.680  -0.756 -16.407  1.00  0.00           C  
ATOM   3366  CD1 PHE A 210       6.670  -1.749 -16.508  1.00  0.00           C  
ATOM   3367  HD1 PHE A 210       6.523  -2.709 -16.035  1.00  0.00           H  
ATOM   3368  CD2 PHE A 210       5.853   0.465 -17.082  1.00  0.00           C  
ATOM   3369  HD2 PHE A 210       5.075   1.214 -17.057  1.00  0.00           H  
ATOM   3370  CE1 PHE A 210       7.858  -1.495 -17.215  1.00  0.00           C  
ATOM   3371  HE1 PHE A 210       8.624  -2.254 -17.276  1.00  0.00           H  
ATOM   3372  CE2 PHE A 210       7.011   0.691 -17.844  1.00  0.00           C  
ATOM   3373  HE2 PHE A 210       7.115   1.603 -18.414  1.00  0.00           H  
ATOM   3374  CZ  PHE A 210       8.034  -0.270 -17.876  1.00  0.00           C  
ATOM   3375  HZ  PHE A 210       8.929  -0.094 -18.454  1.00  0.00           H  
ATOM   3376  N   LEU A 211       2.646  -3.242 -17.467  1.00  0.00           N  
ATOM   3377  H   LEU A 211       2.257  -3.428 -16.554  1.00  0.00           H  
ATOM   3378  CA  LEU A 211       2.514  -4.267 -18.510  1.00  0.00           C  
ATOM   3379  HA  LEU A 211       3.508  -4.624 -18.781  1.00  0.00           H  
ATOM   3380  C   LEU A 211       1.880  -3.718 -19.797  1.00  0.00           C  
ATOM   3381  CB  LEU A 211       1.664  -5.429 -17.960  1.00  0.00           C  
ATOM   3382  HB2 LEU A 211       1.191  -5.955 -18.790  1.00  0.00           H  
ATOM   3383  HB3 LEU A 211       0.867  -5.020 -17.340  1.00  0.00           H  
ATOM   3384  O   LEU A 211       2.347  -4.028 -20.892  1.00  0.00           O  
ATOM   3385  CG  LEU A 211       2.477  -6.449 -17.146  1.00  0.00           C  
ATOM   3386  HG  LEU A 211       3.157  -5.936 -16.465  1.00  0.00           H  
ATOM   3387  CD1 LEU A 211       1.544  -7.353 -16.341  1.00  0.00           C  
ATOM   3388 HD11 LEU A 211       2.139  -8.065 -15.770  1.00  0.00           H  
ATOM   3389 HD12 LEU A 211       0.958  -6.752 -15.645  1.00  0.00           H  
ATOM   3390 HD13 LEU A 211       0.883  -7.896 -17.016  1.00  0.00           H  
ATOM   3391  CD2 LEU A 211       3.283  -7.359 -18.070  1.00  0.00           C  
ATOM   3392 HD21 LEU A 211       3.874  -8.049 -17.467  1.00  0.00           H  
ATOM   3393 HD22 LEU A 211       3.952  -6.772 -18.700  1.00  0.00           H  
ATOM   3394 HD23 LEU A 211       2.615  -7.933 -18.712  1.00  0.00           H  
ATOM   3395  N   ASP A 212       0.840  -2.890 -19.672  1.00  0.00           N  
ATOM   3396  H   ASP A 212       0.561  -2.597 -18.747  1.00  0.00           H  
ATOM   3397  CA  ASP A 212       0.180  -2.270 -20.824  1.00  0.00           C  
ATOM   3398  HA  ASP A 212      -0.031  -3.034 -21.573  1.00  0.00           H  
ATOM   3399  C   ASP A 212       1.081  -1.217 -21.483  1.00  0.00           C  
ATOM   3400  CB  ASP A 212      -1.154  -1.666 -20.376  1.00  0.00           C  
ATOM   3401  HB2 ASP A 212      -1.778  -2.447 -19.942  1.00  0.00           H  
ATOM   3402  HB3 ASP A 212      -0.980  -0.905 -19.615  1.00  0.00           H  
ATOM   3403  O   ASP A 212       1.280  -1.234 -22.697  1.00  0.00           O  
ATOM   3404  CG  ASP A 212      -1.879  -1.039 -21.563  1.00  0.00           C  
ATOM   3405  OD1 ASP A 212      -2.533  -1.798 -22.307  1.00  0.00           O  
ATOM   3406  OD2 ASP A 212      -1.755   0.195 -21.726  1.00  0.00           O  
ATOM   3407  N   ILE A 213       1.701  -0.354 -20.675  1.00  0.00           N  
ATOM   3408  H   ILE A 213       1.490  -0.406 -19.688  1.00  0.00           H  
ATOM   3409  CA  ILE A 213       2.643   0.668 -21.145  1.00  0.00           C  
ATOM   3410  HA  ILE A 213       2.133   1.309 -21.865  1.00  0.00           H  
ATOM   3411  C   ILE A 213       3.828   0.045 -21.886  1.00  0.00           C  
ATOM   3412  CB  ILE A 213       3.121   1.512 -19.945  1.00  0.00           C  
ATOM   3413  HB  ILE A 213       3.493   0.823 -19.187  1.00  0.00           H  
ATOM   3414  O   ILE A 213       4.154   0.481 -22.988  1.00  0.00           O  
ATOM   3415  CG1 ILE A 213       1.975   2.322 -19.300  1.00  0.00           C  
ATOM   3416 HG12 ILE A 213       2.351   2.763 -18.377  1.00  0.00           H  
ATOM   3417 HG13 ILE A 213       1.163   1.649 -19.026  1.00  0.00           H  
ATOM   3418  CG2 ILE A 213       4.290   2.440 -20.303  1.00  0.00           C  
ATOM   3419 HG21 ILE A 213       4.554   3.021 -19.420  1.00  0.00           H  
ATOM   3420 HG22 ILE A 213       4.017   3.096 -21.130  1.00  0.00           H  
ATOM   3421 HG23 ILE A 213       5.168   1.861 -20.587  1.00  0.00           H  
ATOM   3422  CD1 ILE A 213       1.397   3.444 -20.171  1.00  0.00           C  
ATOM   3423 HD11 ILE A 213       0.487   3.830 -19.712  1.00  0.00           H  
ATOM   3424 HD12 ILE A 213       1.165   3.069 -21.168  1.00  0.00           H  
ATOM   3425 HD13 ILE A 213       2.114   4.260 -20.265  1.00  0.00           H  
ATOM   3426  N   TYR A 214       4.453  -0.978 -21.303  1.00  0.00           N  
ATOM   3427  H   TYR A 214       4.125  -1.290 -20.401  1.00  0.00           H  
ATOM   3428  CA  TYR A 214       5.626  -1.640 -21.866  1.00  0.00           C  
ATOM   3429  HA  TYR A 214       6.364  -0.876 -22.110  1.00  0.00           H  
ATOM   3430  C   TYR A 214       5.289  -2.369 -23.169  1.00  0.00           C  
ATOM   3431  CB  TYR A 214       6.223  -2.589 -20.813  1.00  0.00           C  
ATOM   3432  HB2 TYR A 214       6.337  -2.043 -19.876  1.00  0.00           H  
ATOM   3433  HB3 TYR A 214       5.525  -3.406 -20.635  1.00  0.00           H  
ATOM   3434  O   TYR A 214       6.064  -2.316 -24.114  1.00  0.00           O  
ATOM   3435  CG  TYR A 214       7.586  -3.148 -21.179  1.00  0.00           C  
ATOM   3436  CD1 TYR A 214       7.803  -4.539 -21.258  1.00  0.00           C  
ATOM   3437  HD1 TYR A 214       7.002  -5.227 -21.032  1.00  0.00           H  
ATOM   3438  CD2 TYR A 214       8.654  -2.264 -21.425  1.00  0.00           C  
ATOM   3439  HD2 TYR A 214       8.500  -1.196 -21.375  1.00  0.00           H  
ATOM   3440  CE1 TYR A 214       9.071  -5.045 -21.601  1.00  0.00           C  
ATOM   3441  HE1 TYR A 214       9.245  -6.108 -21.673  1.00  0.00           H  
ATOM   3442  CE2 TYR A 214       9.925  -2.762 -21.757  1.00  0.00           C  
ATOM   3443  HE2 TYR A 214      10.733  -2.073 -21.957  1.00  0.00           H  
ATOM   3444  OH  TYR A 214      11.368  -4.626 -22.147  1.00  0.00           O  
ATOM   3445  HH  TYR A 214      12.002  -3.911 -22.233  1.00  0.00           H  
ATOM   3446  CZ  TYR A 214      10.134  -4.153 -21.844  1.00  0.00           C  
ATOM   3447  N   SER A 215       4.093  -2.960 -23.281  1.00  0.00           N  
ATOM   3448  H   SER A 215       3.490  -2.996 -22.472  1.00  0.00           H  
ATOM   3449  CA  SER A 215       3.646  -3.597 -24.530  1.00  0.00           C  
ATOM   3450  HA  SER A 215       4.407  -4.318 -24.831  1.00  0.00           H  
ATOM   3451  C   SER A 215       3.482  -2.628 -25.709  1.00  0.00           C  
ATOM   3452  CB  SER A 215       2.342  -4.360 -24.291  1.00  0.00           C  
ATOM   3453  HB2 SER A 215       2.182  -5.037 -25.130  1.00  0.00           H  
ATOM   3454  HB3 SER A 215       2.437  -4.960 -23.386  1.00  0.00           H  
ATOM   3455  O   SER A 215       3.531  -3.050 -26.863  1.00  0.00           O  
ATOM   3456  OG  SER A 215       1.209  -3.515 -24.183  1.00  0.00           O  
ATOM   3457  HG  SER A 215       1.384  -2.769 -23.604  1.00  0.00           H  
ATOM   3458  N   ARG A 216       3.297  -1.331 -25.426  1.00  0.00           N  
ATOM   3459  H   ARG A 216       3.297  -1.064 -24.452  1.00  0.00           H  
ATOM   3460  CA  ARG A 216       3.171  -0.259 -26.424  1.00  0.00           C  
ATOM   3461  HA  ARG A 216       2.791  -0.683 -27.353  1.00  0.00           H  
ATOM   3462  C   ARG A 216       4.507   0.384 -26.807  1.00  0.00           C  
ATOM   3463  CB  ARG A 216       2.182   0.805 -25.914  1.00  0.00           C  
ATOM   3464  HB2 ARG A 216       2.491   1.154 -24.929  1.00  0.00           H  
ATOM   3465  HB3 ARG A 216       2.205   1.656 -26.595  1.00  0.00           H  
ATOM   3466  O   ARG A 216       4.513   1.266 -27.662  1.00  0.00           O  
ATOM   3467  CG  ARG A 216       0.736   0.297 -25.846  1.00  0.00           C  
ATOM   3468  HG2 ARG A 216       0.468  -0.094 -26.827  1.00  0.00           H  
ATOM   3469  HG3 ARG A 216       0.643  -0.513 -25.122  1.00  0.00           H  
ATOM   3470  CD  ARG A 216      -0.236   1.437 -25.497  1.00  0.00           C  
ATOM   3471  HD2 ARG A 216       0.071   2.341 -26.022  1.00  0.00           H  
ATOM   3472  HD3 ARG A 216      -1.223   1.153 -25.863  1.00  0.00           H  
ATOM   3473  NE  ARG A 216      -0.353   1.688 -24.045  1.00  0.00           N  
ATOM   3474  HE  ARG A 216      -0.354   0.877 -23.444  1.00  0.00           H  
ATOM   3475  NH1 ARG A 216      -0.976   3.924 -24.059  1.00  0.00           N  
ATOM   3476 HH11 ARG A 216      -0.553   4.092 -24.960  1.00  0.00           H  
ATOM   3477 HH12 ARG A 216      -1.316   4.671 -23.470  1.00  0.00           H  
ATOM   3478  NH2 ARG A 216      -1.137   2.772 -22.210  1.00  0.00           N  
ATOM   3479 HH21 ARG A 216      -1.297   1.866 -21.792  1.00  0.00           H  
ATOM   3480 HH22 ARG A 216      -1.549   3.578 -21.763  1.00  0.00           H  
ATOM   3481  CZ  ARG A 216      -0.807   2.785 -23.459  1.00  0.00           C  
ATOM   3482  N   ASP A 217       5.608   0.006 -26.162  1.00  0.00           N  
ATOM   3483  H   ASP A 217       5.548  -0.747 -25.492  1.00  0.00           H  
ATOM   3484  CA  ASP A 217       6.946   0.484 -26.510  1.00  0.00           C  
ATOM   3485  HA  ASP A 217       6.892   1.523 -26.836  1.00  0.00           H  
ATOM   3486  C   ASP A 217       7.506  -0.355 -27.663  1.00  0.00           C  
ATOM   3487  CB  ASP A 217       7.842   0.427 -25.261  1.00  0.00           C  
ATOM   3488  HB2 ASP A 217       7.947  -0.608 -24.934  1.00  0.00           H  
ATOM   3489  HB3 ASP A 217       7.354   0.982 -24.460  1.00  0.00           H  
ATOM   3490  O   ASP A 217       7.681  -1.557 -27.514  1.00  0.00           O  
ATOM   3491  CG  ASP A 217       9.244   1.014 -25.471  1.00  0.00           C  
ATOM   3492  OD1 ASP A 217       9.636   1.257 -26.636  1.00  0.00           O  
ATOM   3493  OD2 ASP A 217       9.919   1.246 -24.444  1.00  0.00           O  
ATOM   3494  N   ASP A 218       7.828   0.246 -28.807  1.00  0.00           N  
ATOM   3495  H   ASP A 218       7.680   1.242 -28.891  1.00  0.00           H  
ATOM   3496  CA  ASP A 218       8.379  -0.482 -29.961  1.00  0.00           C  
ATOM   3497  HA  ASP A 218       7.679  -1.268 -30.244  1.00  0.00           H  
ATOM   3498  C   ASP A 218       9.733  -1.165 -29.666  1.00  0.00           C  
ATOM   3499  CB  ASP A 218       8.536   0.483 -31.147  1.00  0.00           C  
ATOM   3500  HB2 ASP A 218       9.075  -0.028 -31.945  1.00  0.00           H  
ATOM   3501  HB3 ASP A 218       9.141   1.333 -30.833  1.00  0.00           H  
ATOM   3502  O   ASP A 218      10.158  -2.051 -30.412  1.00  0.00           O  
ATOM   3503  CG  ASP A 218       7.211   0.983 -31.737  1.00  0.00           C  
ATOM   3504  OD1 ASP A 218       6.220   0.220 -31.727  1.00  0.00           O  
ATOM   3505  OD2 ASP A 218       7.219   2.121 -32.262  1.00  0.00           O  
ATOM   3506  N   LEU A 219      10.419  -0.761 -28.591  1.00  0.00           N  
ATOM   3507  H   LEU A 219      10.006  -0.040 -28.016  1.00  0.00           H  
ATOM   3508  CA  LEU A 219      11.719  -1.284 -28.168  1.00  0.00           C  
ATOM   3509  HA  LEU A 219      12.162  -1.835 -28.998  1.00  0.00           H  
ATOM   3510  C   LEU A 219      11.628  -2.298 -27.016  1.00  0.00           C  
ATOM   3511  CB  LEU A 219      12.644  -0.104 -27.816  1.00  0.00           C  
ATOM   3512  HB2 LEU A 219      13.611  -0.499 -27.504  1.00  0.00           H  
ATOM   3513  HB3 LEU A 219      12.212   0.424 -26.966  1.00  0.00           H  
ATOM   3514  O   LEU A 219      12.666  -2.667 -26.458  1.00  0.00           O  
ATOM   3515  CG  LEU A 219      12.876   0.903 -28.955  1.00  0.00           C  
ATOM   3516  HG  LEU A 219      11.930   1.349 -29.263  1.00  0.00           H  
ATOM   3517  CD1 LEU A 219      13.791   2.025 -28.458  1.00  0.00           C  
ATOM   3518 HD11 LEU A 219      13.924   2.767 -29.245  1.00  0.00           H  
ATOM   3519 HD12 LEU A 219      13.320   2.507 -27.601  1.00  0.00           H  
ATOM   3520 HD13 LEU A 219      14.757   1.618 -28.159  1.00  0.00           H  
ATOM   3521  CD2 LEU A 219      13.543   0.260 -30.177  1.00  0.00           C  
ATOM   3522 HD21 LEU A 219      12.856  -0.460 -30.623  1.00  0.00           H  
ATOM   3523 HD22 LEU A 219      13.762   1.026 -30.921  1.00  0.00           H  
ATOM   3524 HD23 LEU A 219      14.460  -0.247 -29.879  1.00  0.00           H  
ATOM   3525  N   HIS A 220      10.426  -2.750 -26.640  1.00  0.00           N  
ATOM   3526  H   HIS A 220       9.601  -2.411 -27.113  1.00  0.00           H  
ATOM   3527  CA  HIS A 220      10.273  -3.721 -25.558  1.00  0.00           C  
ATOM   3528  HA  HIS A 220      10.786  -3.305 -24.691  1.00  0.00           H  
ATOM   3529  C   HIS A 220      10.938  -5.070 -25.876  1.00  0.00           C  
ATOM   3530  CB  HIS A 220       8.801  -3.896 -25.159  1.00  0.00           C  
ATOM   3531  HB2 HIS A 220       8.757  -4.431 -24.210  1.00  0.00           H  
ATOM   3532  HB3 HIS A 220       8.368  -2.909 -25.000  1.00  0.00           H  
ATOM   3533  O   HIS A 220      10.942  -5.553 -27.012  1.00  0.00           O  
ATOM   3534  CG  HIS A 220       7.948  -4.660 -26.140  1.00  0.00           C  
ATOM   3535  CD2 HIS A 220       7.817  -6.017 -26.257  1.00  0.00           C  
ATOM   3536  HD2 HIS A 220       8.329  -6.752 -25.654  1.00  0.00           H  
ATOM   3537  ND1 HIS A 220       7.114  -4.110 -27.072  1.00  0.00           N  
ATOM   3538  HD1 HIS A 220       7.014  -3.119 -27.239  1.00  0.00           H  
ATOM   3539  CE1 HIS A 220       6.509  -5.087 -27.752  1.00  0.00           C  
ATOM   3540  HE1 HIS A 220       5.790  -4.931 -28.543  1.00  0.00           H  
ATOM   3541  NE2 HIS A 220       6.913  -6.284 -27.297  1.00  0.00           N  
ATOM   3542  N   ASP A 221      11.464  -5.723 -24.841  1.00  0.00           N  
ATOM   3543  H   ASP A 221      11.376  -5.324 -23.917  1.00  0.00           H  
ATOM   3544  CA  ASP A 221      11.968  -7.086 -24.933  1.00  0.00           C  
ATOM   3545  HA  ASP A 221      12.466  -7.208 -25.895  1.00  0.00           H  
ATOM   3546  C   ASP A 221      10.794  -8.070 -24.862  1.00  0.00           C  
ATOM   3547  CB  ASP A 221      13.022  -7.347 -23.853  1.00  0.00           C  
ATOM   3548  HB2 ASP A 221      13.811  -6.599 -23.937  1.00  0.00           H  
ATOM   3549  HB3 ASP A 221      12.576  -7.256 -22.863  1.00  0.00           H  
ATOM   3550  O   ASP A 221      10.062  -8.137 -23.869  1.00  0.00           O  
ATOM   3551  CG  ASP A 221      13.621  -8.741 -24.041  1.00  0.00           C  
ATOM   3552  OD1 ASP A 221      12.937  -9.725 -23.676  1.00  0.00           O  
ATOM   3553  OD2 ASP A 221      14.716  -8.822 -24.634  1.00  0.00           O  
ATOM   3554  N   LYS A 222      10.598  -8.830 -25.943  1.00  0.00           N  
ATOM   3555  H   LYS A 222      11.220  -8.686 -26.726  1.00  0.00           H  
ATOM   3556  CA  LYS A 222       9.467  -9.757 -26.084  1.00  0.00           C  
ATOM   3557  HA  LYS A 222       8.539  -9.221 -25.884  1.00  0.00           H  
ATOM   3558  C   LYS A 222       9.518 -10.906 -25.083  1.00  0.00           C  
ATOM   3559  CB  LYS A 222       9.419 -10.321 -27.507  1.00  0.00           C  
ATOM   3560  HB2 LYS A 222       8.638 -11.081 -27.547  1.00  0.00           H  
ATOM   3561  HB3 LYS A 222      10.372 -10.791 -27.748  1.00  0.00           H  
ATOM   3562  O   LYS A 222       8.476 -11.304 -24.569  1.00  0.00           O  
ATOM   3563  CG  LYS A 222       9.097  -9.234 -28.536  1.00  0.00           C  
ATOM   3564  HG2 LYS A 222       8.164  -8.745 -28.257  1.00  0.00           H  
ATOM   3565  HG3 LYS A 222       9.895  -8.492 -28.558  1.00  0.00           H  
ATOM   3566  CD  LYS A 222       8.944  -9.861 -29.921  1.00  0.00           C  
ATOM   3567  HD2 LYS A 222       9.882 -10.332 -30.216  1.00  0.00           H  
ATOM   3568  HD3 LYS A 222       8.153 -10.611 -29.884  1.00  0.00           H  
ATOM   3569  CE  LYS A 222       8.568  -8.760 -30.910  1.00  0.00           C  
ATOM   3570  HE2 LYS A 222       9.387  -8.044 -30.970  1.00  0.00           H  
ATOM   3571  HE3 LYS A 222       7.702  -8.231 -30.512  1.00  0.00           H  
ATOM   3572  NZ  LYS A 222       8.254  -9.329 -32.240  1.00  0.00           N  
ATOM   3573  HZ1 LYS A 222       7.480  -9.971 -32.149  1.00  0.00           H  
ATOM   3574  HZ2 LYS A 222       9.054  -9.822 -32.609  1.00  0.00           H  
ATOM   3575  HZ3 LYS A 222       7.982  -8.587 -32.869  1.00  0.00           H  
ATOM   3576  N   THR A 223      10.706 -11.435 -24.797  1.00  0.00           N  
ATOM   3577  H   THR A 223      11.541 -10.974 -25.131  1.00  0.00           H  
ATOM   3578  CA  THR A 223      10.871 -12.539 -23.846  1.00  0.00           C  
ATOM   3579  HA  THR A 223      10.191 -13.349 -24.109  1.00  0.00           H  
ATOM   3580  C   THR A 223      10.512 -12.074 -22.438  1.00  0.00           C  
ATOM   3581  CB  THR A 223      12.304 -13.087 -23.896  1.00  0.00           C  
ATOM   3582  HB  THR A 223      13.015 -12.268 -23.790  1.00  0.00           H  
ATOM   3583  O   THR A 223       9.741 -12.740 -21.748  1.00  0.00           O  
ATOM   3584  CG2 THR A 223      12.574 -14.136 -22.822  1.00  0.00           C  
ATOM   3585 HG21 THR A 223      13.605 -14.478 -22.916  1.00  0.00           H  
ATOM   3586 HG22 THR A 223      11.904 -14.986 -22.951  1.00  0.00           H  
ATOM   3587 HG23 THR A 223      12.444 -13.722 -21.822  1.00  0.00           H  
ATOM   3588  OG1 THR A 223      12.535 -13.738 -25.123  1.00  0.00           O  
ATOM   3589  HG1 THR A 223      12.841 -14.621 -24.903  1.00  0.00           H  
ATOM   3590  N   LEU A 224      11.007 -10.905 -22.026  1.00  0.00           N  
ATOM   3591  H   LEU A 224      11.643 -10.413 -22.637  1.00  0.00           H  
ATOM   3592  CA  LEU A 224      10.700 -10.311 -20.730  1.00  0.00           C  
ATOM   3593  HA  LEU A 224      10.929 -11.047 -19.960  1.00  0.00           H  
ATOM   3594  C   LEU A 224       9.213  -9.955 -20.599  1.00  0.00           C  
ATOM   3595  CB  LEU A 224      11.603  -9.083 -20.533  1.00  0.00           C  
ATOM   3596  HB2 LEU A 224      12.644  -9.403 -20.569  1.00  0.00           H  
ATOM   3597  HB3 LEU A 224      11.428  -8.397 -21.361  1.00  0.00           H  
ATOM   3598  O   LEU A 224       8.608 -10.249 -19.566  1.00  0.00           O  
ATOM   3599  CG  LEU A 224      11.351  -8.317 -19.225  1.00  0.00           C  
ATOM   3600  HG  LEU A 224      10.334  -7.926 -19.241  1.00  0.00           H  
ATOM   3601  CD1 LEU A 224      11.523  -9.185 -17.976  1.00  0.00           C  
ATOM   3602 HD11 LEU A 224      12.533  -9.594 -17.950  1.00  0.00           H  
ATOM   3603 HD12 LEU A 224      10.796  -9.998 -17.978  1.00  0.00           H  
ATOM   3604 HD13 LEU A 224      11.346  -8.580 -17.088  1.00  0.00           H  
ATOM   3605  CD2 LEU A 224      12.312  -7.134 -19.119  1.00  0.00           C  
ATOM   3606 HD21 LEU A 224      12.151  -6.462 -19.962  1.00  0.00           H  
ATOM   3607 HD22 LEU A 224      12.134  -6.590 -18.192  1.00  0.00           H  
ATOM   3608 HD23 LEU A 224      13.342  -7.489 -19.138  1.00  0.00           H  
ATOM   3609  N   LEU A 225       8.604  -9.364 -21.634  1.00  0.00           N  
ATOM   3610  H   LEU A 225       9.154  -9.110 -22.442  1.00  0.00           H  
ATOM   3611  CA  LEU A 225       7.174  -9.054 -21.624  1.00  0.00           C  
ATOM   3612  HA  LEU A 225       6.975  -8.447 -20.740  1.00  0.00           H  
ATOM   3613  C   LEU A 225       6.331 -10.331 -21.500  1.00  0.00           C  
ATOM   3614  CB  LEU A 225       6.804  -8.237 -22.876  1.00  0.00           C  
ATOM   3615  HB2 LEU A 225       7.388  -7.317 -22.887  1.00  0.00           H  
ATOM   3616  HB3 LEU A 225       7.075  -8.814 -23.760  1.00  0.00           H  
ATOM   3617  O   LEU A 225       5.449 -10.393 -20.643  1.00  0.00           O  
ATOM   3618  CG  LEU A 225       5.305  -7.881 -22.971  1.00  0.00           C  
ATOM   3619  HG  LEU A 225       4.714  -8.796 -22.967  1.00  0.00           H  
ATOM   3620  CD1 LEU A 225       4.815  -6.981 -21.830  1.00  0.00           C  
ATOM   3621 HD11 LEU A 225       5.281  -5.999 -21.912  1.00  0.00           H  
ATOM   3622 HD12 LEU A 225       5.035  -7.430 -20.861  1.00  0.00           H  
ATOM   3623 HD13 LEU A 225       3.738  -6.830 -21.904  1.00  0.00           H  
ATOM   3624  CD2 LEU A 225       5.027  -7.151 -24.281  1.00  0.00           C  
ATOM   3625 HD21 LEU A 225       5.622  -6.240 -24.341  1.00  0.00           H  
ATOM   3626 HD22 LEU A 225       5.290  -7.794 -25.120  1.00  0.00           H  
ATOM   3627 HD23 LEU A 225       3.968  -6.904 -24.364  1.00  0.00           H  
ATOM   3628  N   ASN A 226       6.624 -11.364 -22.294  1.00  0.00           N  
ATOM   3629  H   ASN A 226       7.336 -11.248 -23.001  1.00  0.00           H  
ATOM   3630  CA  ASN A 226       5.917 -12.644 -22.225  1.00  0.00           C  
ATOM   3631  HA  ASN A 226       4.848 -12.463 -22.344  1.00  0.00           H  
ATOM   3632  C   ASN A 226       6.080 -13.315 -20.860  1.00  0.00           C  
ATOM   3633  CB  ASN A 226       6.396 -13.559 -23.365  1.00  0.00           C  
ATOM   3634  HB2 ASN A 226       7.483 -13.532 -23.440  1.00  0.00           H  
ATOM   3635  HB3 ASN A 226       6.094 -14.586 -23.156  1.00  0.00           H  
ATOM   3636  O   ASN A 226       5.096 -13.794 -20.295  1.00  0.00           O  
ATOM   3637  CG  ASN A 226       5.778 -13.182 -24.700  1.00  0.00           C  
ATOM   3638  ND2 ASN A 226       6.293 -13.697 -25.790  1.00  0.00           N  
ATOM   3639 HD21 ASN A 226       7.072 -14.339 -25.740  1.00  0.00           H  
ATOM   3640 HD22 ASN A 226       5.766 -13.522 -26.633  1.00  0.00           H  
ATOM   3641  OD1 ASN A 226       4.792 -12.469 -24.774  1.00  0.00           O  
ATOM   3642  N   PHE A 227       7.289 -13.283 -20.290  1.00  0.00           N  
ATOM   3643  H   PHE A 227       8.064 -12.897 -20.812  1.00  0.00           H  
ATOM   3644  CA  PHE A 227       7.535 -13.782 -18.941  1.00  0.00           C  
ATOM   3645  HA  PHE A 227       7.277 -14.841 -18.908  1.00  0.00           H  
ATOM   3646  C   PHE A 227       6.658 -13.068 -17.912  1.00  0.00           C  
ATOM   3647  CB  PHE A 227       9.015 -13.609 -18.575  1.00  0.00           C  
ATOM   3648  HB2 PHE A 227       9.646 -14.126 -19.298  1.00  0.00           H  
ATOM   3649  HB3 PHE A 227       9.274 -12.552 -18.642  1.00  0.00           H  
ATOM   3650  O   PHE A 227       5.974 -13.719 -17.124  1.00  0.00           O  
ATOM   3651  CG  PHE A 227       9.333 -14.102 -17.177  1.00  0.00           C  
ATOM   3652  CD1 PHE A 227       9.908 -13.231 -16.234  1.00  0.00           C  
ATOM   3653  HD1 PHE A 227      10.166 -12.220 -16.515  1.00  0.00           H  
ATOM   3654  CD2 PHE A 227       8.986 -15.411 -16.792  1.00  0.00           C  
ATOM   3655  HD2 PHE A 227       8.531 -16.088 -17.501  1.00  0.00           H  
ATOM   3656  CE1 PHE A 227      10.135 -13.674 -14.920  1.00  0.00           C  
ATOM   3657  HE1 PHE A 227      10.586 -13.016 -14.192  1.00  0.00           H  
ATOM   3658  CE2 PHE A 227       9.192 -15.840 -15.473  1.00  0.00           C  
ATOM   3659  HE2 PHE A 227       8.896 -16.839 -15.188  1.00  0.00           H  
ATOM   3660  CZ  PHE A 227       9.771 -14.973 -14.534  1.00  0.00           C  
ATOM   3661  HZ  PHE A 227       9.928 -15.302 -13.518  1.00  0.00           H  
ATOM   3662  N   ALA A 228       6.631 -11.735 -17.951  1.00  0.00           N  
ATOM   3663  H   ALA A 228       7.209 -11.260 -18.630  1.00  0.00           H  
ATOM   3664  CA  ALA A 228       5.870 -10.929 -17.009  1.00  0.00           C  
ATOM   3665  HA  ALA A 228       6.129 -11.240 -15.997  1.00  0.00           H  
ATOM   3666  C   ALA A 228       4.354 -11.125 -17.144  1.00  0.00           C  
ATOM   3667  CB  ALA A 228       6.289  -9.470 -17.186  1.00  0.00           C  
ATOM   3668  HB1 ALA A 228       6.036  -9.121 -18.187  1.00  0.00           H  
ATOM   3669  HB2 ALA A 228       7.365  -9.377 -17.037  1.00  0.00           H  
ATOM   3670  HB3 ALA A 228       5.774  -8.862 -16.442  1.00  0.00           H  
ATOM   3671  O   ALA A 228       3.664 -11.260 -16.134  1.00  0.00           O  
ATOM   3672  N   LYS A 229       3.826 -11.206 -18.373  1.00  0.00           N  
ATOM   3673  H   LYS A 229       4.443 -11.074 -19.161  1.00  0.00           H  
ATOM   3674  CA  LYS A 229       2.406 -11.507 -18.619  1.00  0.00           C  
ATOM   3675  HA  LYS A 229       1.785 -10.780 -18.096  1.00  0.00           H  
ATOM   3676  C   LYS A 229       2.023 -12.886 -18.073  1.00  0.00           C  
ATOM   3677  CB  LYS A 229       2.110 -11.441 -20.125  1.00  0.00           C  
ATOM   3678  HB2 LYS A 229       2.797 -12.099 -20.657  1.00  0.00           H  
ATOM   3679  HB3 LYS A 229       1.093 -11.805 -20.275  1.00  0.00           H  
ATOM   3680  O   LYS A 229       0.997 -13.025 -17.403  1.00  0.00           O  
ATOM   3681  CG  LYS A 229       2.177 -10.035 -20.738  1.00  0.00           C  
ATOM   3682  HG2 LYS A 229       3.134  -9.557 -20.526  1.00  0.00           H  
ATOM   3683  HG3 LYS A 229       1.396  -9.417 -20.294  1.00  0.00           H  
ATOM   3684  CD  LYS A 229       1.971 -10.109 -22.258  1.00  0.00           C  
ATOM   3685  HD2 LYS A 229       2.896 -10.451 -22.723  1.00  0.00           H  
ATOM   3686  HD3 LYS A 229       1.194 -10.838 -22.484  1.00  0.00           H  
ATOM   3687  CE  LYS A 229       1.570  -8.750 -22.841  1.00  0.00           C  
ATOM   3688  HE2 LYS A 229       2.340  -8.020 -22.590  1.00  0.00           H  
ATOM   3689  HE3 LYS A 229       0.629  -8.438 -22.386  1.00  0.00           H  
ATOM   3690  NZ  LYS A 229       1.414  -8.815 -24.314  1.00  0.00           N  
ATOM   3691  HZ1 LYS A 229       2.246  -9.120 -24.797  1.00  0.00           H  
ATOM   3692  HZ2 LYS A 229       0.725  -9.485 -24.626  1.00  0.00           H  
ATOM   3693  HZ3 LYS A 229       1.179  -7.937 -24.753  1.00  0.00           H  
ATOM   3694  N   LEU A 230       2.856 -13.896 -18.327  1.00  0.00           N  
ATOM   3695  H   LEU A 230       3.676 -13.716 -18.889  1.00  0.00           H  
ATOM   3696  CA  LEU A 230       2.618 -15.264 -17.873  1.00  0.00           C  
ATOM   3697  HA  LEU A 230       1.609 -15.544 -18.178  1.00  0.00           H  
ATOM   3698  C   LEU A 230       2.685 -15.379 -16.347  1.00  0.00           C  
ATOM   3699  CB  LEU A 230       3.637 -16.188 -18.556  1.00  0.00           C  
ATOM   3700  HB2 LEU A 230       3.686 -15.937 -19.615  1.00  0.00           H  
ATOM   3701  HB3 LEU A 230       4.625 -16.010 -18.129  1.00  0.00           H  
ATOM   3702  O   LEU A 230       1.790 -15.958 -15.734  1.00  0.00           O  
ATOM   3703  CG  LEU A 230       3.288 -17.678 -18.434  1.00  0.00           C  
ATOM   3704  HG  LEU A 230       3.236 -17.973 -17.386  1.00  0.00           H  
ATOM   3705  CD1 LEU A 230       1.949 -17.959 -19.121  1.00  0.00           C  
ATOM   3706 HD11 LEU A 230       1.926 -18.971 -19.525  1.00  0.00           H  
ATOM   3707 HD12 LEU A 230       1.818 -17.297 -19.976  1.00  0.00           H  
ATOM   3708 HD13 LEU A 230       1.130 -17.817 -18.416  1.00  0.00           H  
ATOM   3709  CD2 LEU A 230       4.382 -18.493 -19.114  1.00  0.00           C  
ATOM   3710 HD21 LEU A 230       5.343 -18.262 -18.655  1.00  0.00           H  
ATOM   3711 HD22 LEU A 230       4.432 -18.226 -20.170  1.00  0.00           H  
ATOM   3712 HD23 LEU A 230       4.176 -19.559 -19.012  1.00  0.00           H  
ATOM   3713  N   ASP A 231       3.706 -14.779 -15.731  1.00  0.00           N  
ATOM   3714  H   ASP A 231       4.413 -14.329 -16.294  1.00  0.00           H  
ATOM   3715  CA  ASP A 231       3.851 -14.715 -14.277  1.00  0.00           C  
ATOM   3716  HA  ASP A 231       3.902 -15.729 -13.881  1.00  0.00           H  
ATOM   3717  C   ASP A 231       2.659 -14.008 -13.622  1.00  0.00           C  
ATOM   3718  CB  ASP A 231       5.149 -13.981 -13.922  1.00  0.00           C  
ATOM   3719  HB2 ASP A 231       5.065 -12.923 -14.169  1.00  0.00           H  
ATOM   3720  HB3 ASP A 231       5.973 -14.406 -14.496  1.00  0.00           H  
ATOM   3721  O   ASP A 231       2.101 -14.496 -12.634  1.00  0.00           O  
ATOM   3722  CG  ASP A 231       5.454 -14.158 -12.440  1.00  0.00           C  
ATOM   3723  OD1 ASP A 231       5.905 -15.272 -12.093  1.00  0.00           O  
ATOM   3724  OD2 ASP A 231       5.259 -13.225 -11.631  1.00  0.00           O  
ATOM   3725  N   PHE A 232       2.203 -12.898 -14.218  1.00  0.00           N  
ATOM   3726  H   PHE A 232       2.711 -12.531 -15.010  1.00  0.00           H  
ATOM   3727  CA  PHE A 232       1.038 -12.170 -13.735  1.00  0.00           C  
ATOM   3728  HA  PHE A 232       1.265 -11.867 -12.713  1.00  0.00           H  
ATOM   3729  C   PHE A 232      -0.205 -13.064 -13.696  1.00  0.00           C  
ATOM   3730  CB  PHE A 232       0.785 -10.902 -14.569  1.00  0.00           C  
ATOM   3731  HB2 PHE A 232       0.481 -11.179 -15.578  1.00  0.00           H  
ATOM   3732  HB3 PHE A 232       1.719 -10.344 -14.647  1.00  0.00           H  
ATOM   3733  O   PHE A 232      -0.884 -13.088 -12.669  1.00  0.00           O  
ATOM   3734  CG  PHE A 232      -0.271  -9.992 -13.965  1.00  0.00           C  
ATOM   3735  CD1 PHE A 232      -1.641 -10.301 -14.087  1.00  0.00           C  
ATOM   3736  HD1 PHE A 232      -1.959 -11.150 -14.673  1.00  0.00           H  
ATOM   3737  CD2 PHE A 232       0.121  -8.857 -13.230  1.00  0.00           C  
ATOM   3738  HD2 PHE A 232       1.166  -8.596 -13.156  1.00  0.00           H  
ATOM   3739  CE1 PHE A 232      -2.605  -9.513 -13.433  1.00  0.00           C  
ATOM   3740  HE1 PHE A 232      -3.653  -9.755 -13.528  1.00  0.00           H  
ATOM   3741  CE2 PHE A 232      -0.842  -8.076 -12.566  1.00  0.00           C  
ATOM   3742  HE2 PHE A 232      -0.530  -7.222 -11.983  1.00  0.00           H  
ATOM   3743  CZ  PHE A 232      -2.204  -8.415 -12.652  1.00  0.00           C  
ATOM   3744  HZ  PHE A 232      -2.947  -7.813 -12.151  1.00  0.00           H  
ATOM   3745  N   ASN A 233      -0.480 -13.806 -14.771  1.00  0.00           N  
ATOM   3746  H   ASN A 233       0.123 -13.717 -15.576  1.00  0.00           H  
ATOM   3747  CA  ASN A 233      -1.645 -14.687 -14.868  1.00  0.00           C  
ATOM   3748  HA  ASN A 233      -2.537 -14.129 -14.582  1.00  0.00           H  
ATOM   3749  C   ASN A 233      -1.555 -15.892 -13.915  1.00  0.00           C  
ATOM   3750  CB  ASN A 233      -1.807 -15.132 -16.331  1.00  0.00           C  
ATOM   3751  HB2 ASN A 233      -0.864 -15.540 -16.695  1.00  0.00           H  
ATOM   3752  HB3 ASN A 233      -2.561 -15.918 -16.379  1.00  0.00           H  
ATOM   3753  O   ASN A 233      -2.552 -16.253 -13.292  1.00  0.00           O  
ATOM   3754  CG  ASN A 233      -2.260 -14.016 -17.259  1.00  0.00           C  
ATOM   3755  ND2 ASN A 233      -2.170 -14.241 -18.547  1.00  0.00           N  
ATOM   3756 HD21 ASN A 233      -1.766 -15.099 -18.895  1.00  0.00           H  
ATOM   3757 HD22 ASN A 233      -2.453 -13.495 -19.167  1.00  0.00           H  
ATOM   3758  OD1 ASN A 233      -2.722 -12.959 -16.852  1.00  0.00           O  
ATOM   3759  N   ILE A 234      -0.364 -16.481 -13.737  1.00  0.00           N  
ATOM   3760  H   ILE A 234       0.418 -16.154 -14.286  1.00  0.00           H  
ATOM   3761  CA  ILE A 234      -0.138 -17.566 -12.763  1.00  0.00           C  
ATOM   3762  HA  ILE A 234      -0.823 -18.385 -12.985  1.00  0.00           H  
ATOM   3763  C   ILE A 234      -0.465 -17.097 -11.342  1.00  0.00           C  
ATOM   3764  CB  ILE A 234       1.311 -18.097 -12.873  1.00  0.00           C  
ATOM   3765  HB  ILE A 234       1.991 -17.246 -12.898  1.00  0.00           H  
ATOM   3766  O   ILE A 234      -1.172 -17.782 -10.600  1.00  0.00           O  
ATOM   3767  CG1 ILE A 234       1.467 -18.899 -14.185  1.00  0.00           C  
ATOM   3768 HG12 ILE A 234       0.909 -19.832 -14.109  1.00  0.00           H  
ATOM   3769 HG13 ILE A 234       1.042 -18.334 -15.014  1.00  0.00           H  
ATOM   3770  CG2 ILE A 234       1.695 -18.981 -11.667  1.00  0.00           C  
ATOM   3771 HG21 ILE A 234       0.997 -19.812 -11.569  1.00  0.00           H  
ATOM   3772 HG22 ILE A 234       2.707 -19.367 -11.785  1.00  0.00           H  
ATOM   3773 HG23 ILE A 234       1.689 -18.394 -10.748  1.00  0.00           H  
ATOM   3774  CD1 ILE A 234       2.922 -19.216 -14.548  1.00  0.00           C  
ATOM   3775 HD11 ILE A 234       2.951 -19.679 -15.534  1.00  0.00           H  
ATOM   3776 HD12 ILE A 234       3.496 -18.290 -14.576  1.00  0.00           H  
ATOM   3777 HD13 ILE A 234       3.367 -19.905 -13.830  1.00  0.00           H  
ATOM   3778  N   LEU A 235       0.021 -15.913 -10.970  1.00  0.00           N  
ATOM   3779  H   LEU A 235       0.622 -15.417 -11.612  1.00  0.00           H  
ATOM   3780  CA  LEU A 235      -0.288 -15.300  -9.683  1.00  0.00           C  
ATOM   3781  HA  LEU A 235      -0.069 -16.009  -8.884  1.00  0.00           H  
ATOM   3782  C   LEU A 235      -1.774 -14.958  -9.550  1.00  0.00           C  
ATOM   3783  CB  LEU A 235       0.573 -14.043  -9.523  1.00  0.00           C  
ATOM   3784  HB2 LEU A 235       0.125 -13.415  -8.753  1.00  0.00           H  
ATOM   3785  HB3 LEU A 235       0.556 -13.482 -10.457  1.00  0.00           H  
ATOM   3786  O   LEU A 235      -2.373 -15.273  -8.527  1.00  0.00           O  
ATOM   3787  CG  LEU A 235       2.031 -14.316  -9.137  1.00  0.00           C  
ATOM   3788  HG  LEU A 235       2.513 -14.960  -9.873  1.00  0.00           H  
ATOM   3789  CD1 LEU A 235       2.755 -12.972  -9.090  1.00  0.00           C  
ATOM   3790 HD11 LEU A 235       2.175 -12.257  -8.507  1.00  0.00           H  
ATOM   3791 HD12 LEU A 235       2.888 -12.607 -10.109  1.00  0.00           H  
ATOM   3792 HD13 LEU A 235       3.745 -13.086  -8.649  1.00  0.00           H  
ATOM   3793  CD2 LEU A 235       2.122 -14.967  -7.760  1.00  0.00           C  
ATOM   3794 HD21 LEU A 235       1.799 -16.007  -7.810  1.00  0.00           H  
ATOM   3795 HD22 LEU A 235       1.513 -14.423  -7.040  1.00  0.00           H  
ATOM   3796 HD23 LEU A 235       3.166 -14.932  -7.446  1.00  0.00           H  
ATOM   3797  N   GLN A 236      -2.389 -14.386 -10.587  1.00  0.00           N  
ATOM   3798  H   GLN A 236      -1.849 -14.170 -11.413  1.00  0.00           H  
ATOM   3799  CA  GLN A 236      -3.818 -14.069 -10.585  1.00  0.00           C  
ATOM   3800  HA  GLN A 236      -4.015 -13.366  -9.776  1.00  0.00           H  
ATOM   3801  C   GLN A 236      -4.673 -15.316 -10.320  1.00  0.00           C  
ATOM   3802  CB  GLN A 236      -4.193 -13.394 -11.913  1.00  0.00           C  
ATOM   3803  HB2 GLN A 236      -3.657 -12.449 -11.994  1.00  0.00           H  
ATOM   3804  HB3 GLN A 236      -3.897 -14.035 -12.744  1.00  0.00           H  
ATOM   3805  O   GLN A 236      -5.598 -15.252  -9.514  1.00  0.00           O  
ATOM   3806  CG  GLN A 236      -5.701 -13.129 -12.021  1.00  0.00           C  
ATOM   3807  HG2 GLN A 236      -6.240 -14.076 -12.036  1.00  0.00           H  
ATOM   3808  HG3 GLN A 236      -6.045 -12.562 -11.156  1.00  0.00           H  
ATOM   3809  CD  GLN A 236      -6.050 -12.391 -13.303  1.00  0.00           C  
ATOM   3810  NE2 GLN A 236      -6.135 -11.078 -13.276  1.00  0.00           N  
ATOM   3811 HE21 GLN A 236      -6.350 -10.592 -14.135  1.00  0.00           H  
ATOM   3812 HE22 GLN A 236      -5.978 -10.593 -12.404  1.00  0.00           H  
ATOM   3813  OE1 GLN A 236      -6.241 -12.999 -14.339  1.00  0.00           O  
ATOM   3814  N   ALA A 237      -4.346 -16.460 -10.924  1.00  0.00           N  
ATOM   3815  H   ALA A 237      -3.616 -16.450 -11.621  1.00  0.00           H  
ATOM   3816  CA  ALA A 237      -5.047 -17.719 -10.675  1.00  0.00           C  
ATOM   3817  HA  ALA A 237      -6.102 -17.590 -10.917  1.00  0.00           H  
ATOM   3818  C   ALA A 237      -4.950 -18.174  -9.203  1.00  0.00           C  
ATOM   3819  CB  ALA A 237      -4.453 -18.769 -11.615  1.00  0.00           C  
ATOM   3820  HB1 ALA A 237      -3.387 -18.891 -11.421  1.00  0.00           H  
ATOM   3821  HB2 ALA A 237      -4.951 -19.725 -11.453  1.00  0.00           H  
ATOM   3822  HB3 ALA A 237      -4.594 -18.457 -12.650  1.00  0.00           H  
ATOM   3823  O   ALA A 237      -5.938 -18.626  -8.616  1.00  0.00           O  
ATOM   3824  N   MET A 238      -3.774 -18.018  -8.582  1.00  0.00           N  
ATOM   3825  H   MET A 238      -3.009 -17.623  -9.110  1.00  0.00           H  
ATOM   3826  CA  MET A 238      -3.589 -18.257  -7.145  1.00  0.00           C  
ATOM   3827  HA  MET A 238      -3.909 -19.273  -6.914  1.00  0.00           H  
ATOM   3828  C   MET A 238      -4.455 -17.304  -6.316  1.00  0.00           C  
ATOM   3829  CB  MET A 238      -2.100 -18.120  -6.782  1.00  0.00           C  
ATOM   3830  HB2 MET A 238      -1.535 -18.855  -7.356  1.00  0.00           H  
ATOM   3831  HB3 MET A 238      -1.739 -17.129  -7.054  1.00  0.00           H  
ATOM   3832  O   MET A 238      -5.195 -17.750  -5.440  1.00  0.00           O  
ATOM   3833  CG  MET A 238      -1.822 -18.322  -5.286  1.00  0.00           C  
ATOM   3834  HG2 MET A 238      -2.118 -19.332  -5.000  1.00  0.00           H  
ATOM   3835  HG3 MET A 238      -2.427 -17.622  -4.711  1.00  0.00           H  
ATOM   3836  SD  MET A 238      -0.091 -18.059  -4.797  1.00  0.00           S  
ATOM   3837  CE  MET A 238       0.717 -19.356  -5.766  1.00  0.00           C  
ATOM   3838  HE1 MET A 238       0.796 -19.041  -6.807  1.00  0.00           H  
ATOM   3839  HE2 MET A 238       1.715 -19.538  -5.366  1.00  0.00           H  
ATOM   3840  HE3 MET A 238       0.137 -20.277  -5.704  1.00  0.00           H  
ATOM   3841  N   HIS A 239      -4.412 -16.008  -6.626  1.00  0.00           N  
ATOM   3842  H   HIS A 239      -3.782 -15.705  -7.355  1.00  0.00           H  
ATOM   3843  CA  HIS A 239      -5.153 -14.984  -5.891  1.00  0.00           C  
ATOM   3844  HA  HIS A 239      -4.920 -15.093  -4.831  1.00  0.00           H  
ATOM   3845  C   HIS A 239      -6.673 -15.150  -6.026  1.00  0.00           C  
ATOM   3846  CB  HIS A 239      -4.699 -13.588  -6.348  1.00  0.00           C  
ATOM   3847  HB2 HIS A 239      -5.217 -12.847  -5.739  1.00  0.00           H  
ATOM   3848  HB3 HIS A 239      -5.000 -13.441  -7.386  1.00  0.00           H  
ATOM   3849  O   HIS A 239      -7.409 -14.958  -5.065  1.00  0.00           O  
ATOM   3850  CG  HIS A 239      -3.216 -13.306  -6.243  1.00  0.00           C  
ATOM   3851  CD2 HIS A 239      -2.350 -13.837  -5.326  1.00  0.00           C  
ATOM   3852  HD2 HIS A 239      -2.604 -14.529  -4.537  1.00  0.00           H  
ATOM   3853  ND1 HIS A 239      -2.507 -12.435  -7.081  1.00  0.00           N  
ATOM   3854  CE1 HIS A 239      -1.237 -12.481  -6.657  1.00  0.00           C  
ATOM   3855  HE1 HIS A 239      -0.425 -11.913  -7.086  1.00  0.00           H  
ATOM   3856  NE2 HIS A 239      -1.110 -13.310  -5.610  1.00  0.00           N  
ATOM   3857  HE2 HIS A 239      -0.243 -13.486  -5.122  1.00  0.00           H  
ATOM   3858  N   GLN A 240      -7.166 -15.599  -7.181  1.00  0.00           N  
ATOM   3859  H   GLN A 240      -6.530 -15.685  -7.962  1.00  0.00           H  
ATOM   3860  CA  GLN A 240      -8.577 -15.945  -7.390  1.00  0.00           C  
ATOM   3861  HA  GLN A 240      -9.201 -15.079  -7.166  1.00  0.00           H  
ATOM   3862  C   GLN A 240      -9.039 -17.091  -6.487  1.00  0.00           C  
ATOM   3863  CB  GLN A 240      -8.782 -16.361  -8.852  1.00  0.00           C  
ATOM   3864  HB2 GLN A 240      -9.712 -16.922  -8.945  1.00  0.00           H  
ATOM   3865  HB3 GLN A 240      -7.961 -17.007  -9.164  1.00  0.00           H  
ATOM   3866  O   GLN A 240     -10.132 -17.038  -5.916  1.00  0.00           O  
ATOM   3867  CG  GLN A 240      -8.872 -15.145  -9.772  1.00  0.00           C  
ATOM   3868  HG2 GLN A 240      -9.802 -14.625  -9.541  1.00  0.00           H  
ATOM   3869  HG3 GLN A 240      -8.043 -14.462  -9.584  1.00  0.00           H  
ATOM   3870  CD  GLN A 240      -8.872 -15.505 -11.254  1.00  0.00           C  
ATOM   3871  NE2 GLN A 240      -9.180 -14.552 -12.101  1.00  0.00           N  
ATOM   3872 HE21 GLN A 240      -9.060 -14.739 -13.087  1.00  0.00           H  
ATOM   3873 HE22 GLN A 240      -9.368 -13.630 -11.735  1.00  0.00           H  
ATOM   3874  OE1 GLN A 240      -8.618 -16.625 -11.673  1.00  0.00           O  
ATOM   3875  N   LYS A 241      -8.212 -18.134  -6.342  1.00  0.00           N  
ATOM   3876  H   LYS A 241      -7.328 -18.108  -6.830  1.00  0.00           H  
ATOM   3877  CA  LYS A 241      -8.512 -19.267  -5.460  1.00  0.00           C  
ATOM   3878  HA  LYS A 241      -9.490 -19.669  -5.727  1.00  0.00           H  
ATOM   3879  C   LYS A 241      -8.603 -18.817  -4.001  1.00  0.00           C  
ATOM   3880  CB  LYS A 241      -7.445 -20.350  -5.661  1.00  0.00           C  
ATOM   3881  HB2 LYS A 241      -6.469 -19.952  -5.385  1.00  0.00           H  
ATOM   3882  HB3 LYS A 241      -7.416 -20.632  -6.714  1.00  0.00           H  
ATOM   3883  O   LYS A 241      -9.531 -19.209  -3.298  1.00  0.00           O  
ATOM   3884  CG  LYS A 241      -7.734 -21.594  -4.812  1.00  0.00           C  
ATOM   3885  HG2 LYS A 241      -7.795 -21.312  -3.760  1.00  0.00           H  
ATOM   3886  HG3 LYS A 241      -8.683 -22.034  -5.118  1.00  0.00           H  
ATOM   3887  CD  LYS A 241      -6.612 -22.620  -4.966  1.00  0.00           C  
ATOM   3888  HD2 LYS A 241      -6.586 -22.987  -5.993  1.00  0.00           H  
ATOM   3889  HD3 LYS A 241      -5.663 -22.139  -4.730  1.00  0.00           H  
ATOM   3890  CE  LYS A 241      -6.860 -23.771  -3.990  1.00  0.00           C  
ATOM   3891  HE2 LYS A 241      -7.767 -24.299  -4.285  1.00  0.00           H  
ATOM   3892  HE3 LYS A 241      -7.029 -23.344  -3.001  1.00  0.00           H  
ATOM   3893  NZ  LYS A 241      -5.701 -24.692  -3.941  1.00  0.00           N  
ATOM   3894  HZ1 LYS A 241      -5.863 -25.421  -3.261  1.00  0.00           H  
ATOM   3895  HZ2 LYS A 241      -4.884 -24.178  -3.645  1.00  0.00           H  
ATOM   3896  HZ3 LYS A 241      -5.522 -25.097  -4.849  1.00  0.00           H  
ATOM   3897  N   GLU A 242      -7.673 -17.975  -3.576  1.00  0.00           N  
ATOM   3898  H   GLU A 242      -6.937 -17.715  -4.217  1.00  0.00           H  
ATOM   3899  CA  GLU A 242      -7.635 -17.406  -2.229  1.00  0.00           C  
ATOM   3900  HA  GLU A 242      -7.677 -18.198  -1.481  1.00  0.00           H  
ATOM   3901  C   GLU A 242      -8.809 -16.456  -1.966  1.00  0.00           C  
ATOM   3902  CB  GLU A 242      -6.317 -16.658  -2.078  1.00  0.00           C  
ATOM   3903  HB2 GLU A 242      -6.346 -16.046  -1.176  1.00  0.00           H  
ATOM   3904  HB3 GLU A 242      -6.211 -16.002  -2.942  1.00  0.00           H  
ATOM   3905  O   GLU A 242      -9.465 -16.570  -0.935  1.00  0.00           O  
ATOM   3906  CG  GLU A 242      -5.108 -17.599  -2.013  1.00  0.00           C  
ATOM   3907  HG2 GLU A 242      -5.164 -18.199  -1.105  1.00  0.00           H  
ATOM   3908  HG3 GLU A 242      -5.119 -18.283  -2.861  1.00  0.00           H  
ATOM   3909  CD  GLU A 242      -3.798 -16.819  -2.032  1.00  0.00           C  
ATOM   3910  OE1 GLU A 242      -2.723 -17.447  -1.922  1.00  0.00           O  
ATOM   3911  OE2 GLU A 242      -3.799 -15.575  -2.199  1.00  0.00           O  
ATOM   3912  N   ALA A 243      -9.162 -15.587  -2.919  1.00  0.00           N  
ATOM   3913  H   ALA A 243      -8.549 -15.462  -3.712  1.00  0.00           H  
ATOM   3914  CA  ALA A 243     -10.353 -14.743  -2.825  1.00  0.00           C  
ATOM   3915  HA  ALA A 243     -10.261 -14.109  -1.943  1.00  0.00           H  
ATOM   3916  C   ALA A 243     -11.633 -15.588  -2.677  1.00  0.00           C  
ATOM   3917  CB  ALA A 243     -10.427 -13.847  -4.068  1.00  0.00           C  
ATOM   3918  HB1 ALA A 243      -9.522 -13.244  -4.145  1.00  0.00           H  
ATOM   3919  HB2 ALA A 243     -10.525 -14.455  -4.968  1.00  0.00           H  
ATOM   3920  HB3 ALA A 243     -11.286 -13.181  -3.988  1.00  0.00           H  
ATOM   3921  O   ALA A 243     -12.522 -15.259  -1.886  1.00  0.00           O  
ATOM   3922  N   SER A 244     -11.723 -16.713  -3.396  1.00  0.00           N  
ATOM   3923  H   SER A 244     -10.985 -16.906  -4.059  1.00  0.00           H  
ATOM   3924  CA  SER A 244     -12.821 -17.678  -3.256  1.00  0.00           C  
ATOM   3925  HA  SER A 244     -13.764 -17.151  -3.404  1.00  0.00           H  
ATOM   3926  C   SER A 244     -12.857 -18.326  -1.870  1.00  0.00           C  
ATOM   3927  CB  SER A 244     -12.694 -18.775  -4.318  1.00  0.00           C  
ATOM   3928  HB2 SER A 244     -11.854 -19.429  -4.084  1.00  0.00           H  
ATOM   3929  HB3 SER A 244     -12.522 -18.319  -5.293  1.00  0.00           H  
ATOM   3930  O   SER A 244     -13.928 -18.476  -1.280  1.00  0.00           O  
ATOM   3931  OG  SER A 244     -13.885 -19.538  -4.372  1.00  0.00           O  
ATOM   3932  HG  SER A 244     -14.483 -18.983  -4.878  1.00  0.00           H  
ATOM   3933  N   GLU A 245     -11.695 -18.699  -1.334  1.00  0.00           N  
ATOM   3934  H   GLU A 245     -10.847 -18.534  -1.858  1.00  0.00           H  
ATOM   3935  CA  GLU A 245     -11.553 -19.247   0.014  1.00  0.00           C  
ATOM   3936  HA  GLU A 245     -12.212 -20.109   0.118  1.00  0.00           H  
ATOM   3937  C   GLU A 245     -11.977 -18.242   1.085  1.00  0.00           C  
ATOM   3938  CB  GLU A 245     -10.110 -19.724   0.213  1.00  0.00           C  
ATOM   3939  HB2 GLU A 245      -9.880 -20.427  -0.588  1.00  0.00           H  
ATOM   3940  HB3 GLU A 245      -9.425 -18.879   0.145  1.00  0.00           H  
ATOM   3941  O   GLU A 245     -12.815 -18.578   1.919  1.00  0.00           O  
ATOM   3942  CG  GLU A 245      -9.910 -20.417   1.565  1.00  0.00           C  
ATOM   3943  HG2 GLU A 245     -10.608 -21.252   1.634  1.00  0.00           H  
ATOM   3944  HG3 GLU A 245     -10.139 -19.715   2.367  1.00  0.00           H  
ATOM   3945  CD  GLU A 245      -8.478 -20.938   1.740  1.00  0.00           C  
ATOM   3946  OE1 GLU A 245      -8.068 -21.074   2.911  1.00  0.00           O  
ATOM   3947  OE2 GLU A 245      -7.845 -21.267   0.707  1.00  0.00           O  
ATOM   3948  N   MET A 246     -11.497 -16.999   1.006  1.00  0.00           N  
ATOM   3949  H   MET A 246     -10.787 -16.806   0.313  1.00  0.00           H  
ATOM   3950  CA  MET A 246     -11.871 -15.924   1.927  1.00  0.00           C  
ATOM   3951  HA  MET A 246     -11.655 -16.244   2.946  1.00  0.00           H  
ATOM   3952  C   MET A 246     -13.367 -15.619   1.870  1.00  0.00           C  
ATOM   3953  CB  MET A 246     -11.060 -14.657   1.610  1.00  0.00           C  
ATOM   3954  HB2 MET A 246     -11.507 -13.808   2.127  1.00  0.00           H  
ATOM   3955  HB3 MET A 246     -11.098 -14.451   0.540  1.00  0.00           H  
ATOM   3956  O   MET A 246     -14.021 -15.521   2.908  1.00  0.00           O  
ATOM   3957  CG  MET A 246      -9.596 -14.772   2.048  1.00  0.00           C  
ATOM   3958  HG2 MET A 246      -9.105 -15.532   1.440  1.00  0.00           H  
ATOM   3959  HG3 MET A 246      -9.105 -13.821   1.845  1.00  0.00           H  
ATOM   3960  SD  MET A 246      -9.323 -15.189   3.798  1.00  0.00           S  
ATOM   3961  CE  MET A 246     -10.230 -13.853   4.628  1.00  0.00           C  
ATOM   3962  HE1 MET A 246     -10.056 -13.906   5.703  1.00  0.00           H  
ATOM   3963  HE2 MET A 246      -9.892 -12.884   4.261  1.00  0.00           H  
ATOM   3964  HE3 MET A 246     -11.299 -13.953   4.440  1.00  0.00           H  
ATOM   3965  N   THR A 247     -13.942 -15.551   0.666  1.00  0.00           N  
ATOM   3966  H   THR A 247     -13.349 -15.617  -0.149  1.00  0.00           H  
ATOM   3967  CA  THR A 247     -15.387 -15.330   0.501  1.00  0.00           C  
ATOM   3968  HA  THR A 247     -15.660 -14.423   1.039  1.00  0.00           H  
ATOM   3969  C   THR A 247     -16.195 -16.487   1.099  1.00  0.00           C  
ATOM   3970  CB  THR A 247     -15.765 -15.144  -0.977  1.00  0.00           C  
ATOM   3971  HB  THR A 247     -15.649 -16.087  -1.511  1.00  0.00           H  
ATOM   3972  O   THR A 247     -17.244 -16.270   1.707  1.00  0.00           O  
ATOM   3973  CG2 THR A 247     -17.202 -14.643  -1.125  1.00  0.00           C  
ATOM   3974 HG21 THR A 247     -17.417 -14.449  -2.176  1.00  0.00           H  
ATOM   3975 HG22 THR A 247     -17.322 -13.712  -0.572  1.00  0.00           H  
ATOM   3976 HG23 THR A 247     -17.910 -15.375  -0.736  1.00  0.00           H  
ATOM   3977  OG1 THR A 247     -14.974 -14.165  -1.606  1.00  0.00           O  
ATOM   3978  HG1 THR A 247     -14.067 -14.475  -1.645  1.00  0.00           H  
ATOM   3979  N   ARG A 248     -15.715 -17.732   0.959  1.00  0.00           N  
ATOM   3980  H   ARG A 248     -14.841 -17.851   0.466  1.00  0.00           H  
ATOM   3981  CA  ARG A 248     -16.358 -18.916   1.547  1.00  0.00           C  
ATOM   3982  HA  ARG A 248     -17.423 -18.888   1.316  1.00  0.00           H  
ATOM   3983  C   ARG A 248     -16.267 -18.893   3.067  1.00  0.00           C  
ATOM   3984  CB  ARG A 248     -15.744 -20.188   0.951  1.00  0.00           C  
ATOM   3985  HB2 ARG A 248     -14.700 -20.270   1.254  1.00  0.00           H  
ATOM   3986  HB3 ARG A 248     -15.784 -20.104  -0.135  1.00  0.00           H  
ATOM   3987  O   ARG A 248     -17.292 -19.059   3.715  1.00  0.00           O  
ATOM   3988  CG  ARG A 248     -16.501 -21.452   1.389  1.00  0.00           C  
ATOM   3989  HG2 ARG A 248     -16.494 -21.514   2.477  1.00  0.00           H  
ATOM   3990  HG3 ARG A 248     -17.535 -21.379   1.051  1.00  0.00           H  
ATOM   3991  CD  ARG A 248     -15.879 -22.744   0.840  1.00  0.00           C  
ATOM   3992  HD2 ARG A 248     -14.915 -22.892   1.326  1.00  0.00           H  
ATOM   3993  HD3 ARG A 248     -16.517 -23.578   1.131  1.00  0.00           H  
ATOM   3994  NE  ARG A 248     -15.740 -22.714  -0.636  1.00  0.00           N  
ATOM   3995  HE  ARG A 248     -16.595 -22.739  -1.173  1.00  0.00           H  
ATOM   3996  NH1 ARG A 248     -13.451 -22.478  -0.751  1.00  0.00           N  
ATOM   3997 HH11 ARG A 248     -12.627 -22.226  -1.278  1.00  0.00           H  
ATOM   3998 HH12 ARG A 248     -13.382 -22.601   0.249  1.00  0.00           H  
ATOM   3999  NH2 ARG A 248     -14.675 -22.253  -2.599  1.00  0.00           N  
ATOM   4000 HH21 ARG A 248     -15.560 -22.150  -3.074  1.00  0.00           H  
ATOM   4001 HH22 ARG A 248     -13.867 -21.855  -3.057  1.00  0.00           H  
ATOM   4002  CZ  ARG A 248     -14.625 -22.493  -1.318  1.00  0.00           C  
ATOM   4003  N   TRP A 249     -15.080 -18.629   3.609  1.00  0.00           N  
ATOM   4004  H   TRP A 249     -14.294 -18.491   2.991  1.00  0.00           H  
ATOM   4005  CA  TRP A 249     -14.844 -18.483   5.043  1.00  0.00           C  
ATOM   4006  HA  TRP A 249     -15.051 -19.430   5.542  1.00  0.00           H  
ATOM   4007  C   TRP A 249     -15.793 -17.444   5.652  1.00  0.00           C  
ATOM   4008  CB  TRP A 249     -13.367 -18.125   5.264  1.00  0.00           C  
ATOM   4009  HB2 TRP A 249     -13.094 -17.307   4.598  1.00  0.00           H  
ATOM   4010  HB3 TRP A 249     -12.753 -18.983   4.989  1.00  0.00           H  
ATOM   4011  O   TRP A 249     -16.554 -17.770   6.558  1.00  0.00           O  
ATOM   4012  CG  TRP A 249     -13.018 -17.707   6.657  1.00  0.00           C  
ATOM   4013  CD1 TRP A 249     -12.790 -18.537   7.700  1.00  0.00           C  
ATOM   4014  HD1 TRP A 249     -12.828 -19.615   7.650  1.00  0.00           H  
ATOM   4015  CD2 TRP A 249     -12.887 -16.351   7.184  1.00  0.00           C  
ATOM   4016  CE2 TRP A 249     -12.611 -16.439   8.581  1.00  0.00           C  
ATOM   4017  CE3 TRP A 249     -12.977 -15.056   6.628  1.00  0.00           C  
ATOM   4018  HE3 TRP A 249     -13.175 -14.946   5.572  1.00  0.00           H  
ATOM   4019  NE1 TRP A 249     -12.535 -17.790   8.834  1.00  0.00           N  
ATOM   4020  HE1 TRP A 249     -12.395 -18.187   9.752  1.00  0.00           H  
ATOM   4021  CH2 TRP A 249     -12.542 -14.033   8.806  1.00  0.00           C  
ATOM   4022  HH2 TRP A 249     -12.402 -13.148   9.410  1.00  0.00           H  
ATOM   4023  CZ2 TRP A 249     -12.460 -15.307   9.392  1.00  0.00           C  
ATOM   4024  HZ2 TRP A 249     -12.269 -15.410  10.450  1.00  0.00           H  
ATOM   4025  CZ3 TRP A 249     -12.787 -13.912   7.426  1.00  0.00           C  
ATOM   4026  HZ3 TRP A 249     -12.824 -12.930   6.978  1.00  0.00           H  
ATOM   4027  N   TRP A 250     -15.852 -16.236   5.087  1.00  0.00           N  
ATOM   4028  H   TRP A 250     -15.206 -16.023   4.340  1.00  0.00           H  
ATOM   4029  CA  TRP A 250     -16.735 -15.166   5.563  1.00  0.00           C  
ATOM   4030  HA  TRP A 250     -16.468 -14.915   6.590  1.00  0.00           H  
ATOM   4031  C   TRP A 250     -18.217 -15.563   5.554  1.00  0.00           C  
ATOM   4032  CB  TRP A 250     -16.493 -13.943   4.683  1.00  0.00           C  
ATOM   4033  HB2 TRP A 250     -15.427 -13.721   4.729  1.00  0.00           H  
ATOM   4034  HB3 TRP A 250     -16.744 -14.179   3.648  1.00  0.00           H  
ATOM   4035  O   TRP A 250     -18.955 -15.324   6.511  1.00  0.00           O  
ATOM   4036  CG  TRP A 250     -17.213 -12.702   5.091  1.00  0.00           C  
ATOM   4037  CD1 TRP A 250     -18.303 -12.172   4.493  1.00  0.00           C  
ATOM   4038  HD1 TRP A 250     -18.794 -12.576   3.620  1.00  0.00           H  
ATOM   4039  CD2 TRP A 250     -16.844 -11.768   6.146  1.00  0.00           C  
ATOM   4040  CE2 TRP A 250     -17.761 -10.676   6.127  1.00  0.00           C  
ATOM   4041  CE3 TRP A 250     -15.812 -11.735   7.107  1.00  0.00           C  
ATOM   4042  HE3 TRP A 250     -15.111 -12.554   7.160  1.00  0.00           H  
ATOM   4043  NE1 TRP A 250     -18.608 -10.959   5.075  1.00  0.00           N  
ATOM   4044  HE1 TRP A 250     -19.179 -10.276   4.597  1.00  0.00           H  
ATOM   4045  CH2 TRP A 250     -16.617  -9.595   7.966  1.00  0.00           C  
ATOM   4046  HH2 TRP A 250     -16.514  -8.769   8.654  1.00  0.00           H  
ATOM   4047  CZ2 TRP A 250     -17.647  -9.592   7.009  1.00  0.00           C  
ATOM   4048  HZ2 TRP A 250     -18.328  -8.756   6.947  1.00  0.00           H  
ATOM   4049  CZ3 TRP A 250     -15.716 -10.671   8.024  1.00  0.00           C  
ATOM   4050  HZ3 TRP A 250     -14.961 -10.681   8.796  1.00  0.00           H  
ATOM   4051  N   ARG A 251     -18.660 -16.240   4.491  1.00  0.00           N  
ATOM   4052  H   ARG A 251     -18.011 -16.407   3.734  1.00  0.00           H  
ATOM   4053  CA  ARG A 251     -20.036 -16.728   4.378  1.00  0.00           C  
ATOM   4054  HA  ARG A 251     -20.716 -15.906   4.605  1.00  0.00           H  
ATOM   4055  C   ARG A 251     -20.346 -17.842   5.380  1.00  0.00           C  
ATOM   4056  CB  ARG A 251     -20.256 -17.188   2.939  1.00  0.00           C  
ATOM   4057  HB2 ARG A 251     -19.589 -18.031   2.752  1.00  0.00           H  
ATOM   4058  HB3 ARG A 251     -19.977 -16.385   2.256  1.00  0.00           H  
ATOM   4059  O   ARG A 251     -21.433 -17.850   5.948  1.00  0.00           O  
ATOM   4060  CG  ARG A 251     -21.720 -17.572   2.667  1.00  0.00           C  
ATOM   4061  HG2 ARG A 251     -22.133 -18.165   3.483  1.00  0.00           H  
ATOM   4062  HG3 ARG A 251     -22.314 -16.664   2.565  1.00  0.00           H  
ATOM   4063  CD  ARG A 251     -21.821 -18.398   1.389  1.00  0.00           C  
ATOM   4064  HD2 ARG A 251     -21.374 -17.835   0.570  1.00  0.00           H  
ATOM   4065  HD3 ARG A 251     -22.874 -18.576   1.170  1.00  0.00           H  
ATOM   4066  NE  ARG A 251     -21.126 -19.683   1.573  1.00  0.00           N  
ATOM   4067  HE  ARG A 251     -20.765 -19.881   2.495  1.00  0.00           H  
ATOM   4068  NH1 ARG A 251     -21.249 -20.465  -0.572  1.00  0.00           N  
ATOM   4069 HH11 ARG A 251     -21.037 -21.181  -1.252  1.00  0.00           H  
ATOM   4070 HH12 ARG A 251     -21.735 -19.615  -0.819  1.00  0.00           H  
ATOM   4071  NH2 ARG A 251     -20.209 -21.648   1.053  1.00  0.00           N  
ATOM   4072 HH21 ARG A 251     -19.917 -21.688   2.019  1.00  0.00           H  
ATOM   4073 HH22 ARG A 251     -20.038 -22.440   0.450  1.00  0.00           H  
ATOM   4074  CZ  ARG A 251     -20.863 -20.592   0.670  1.00  0.00           C  
ATOM   4075  N   ASP A 252     -19.429 -18.780   5.590  1.00  0.00           N  
ATOM   4076  H   ASP A 252     -18.555 -18.720   5.088  1.00  0.00           H  
ATOM   4077  CA  ASP A 252     -19.658 -19.955   6.437  1.00  0.00           C  
ATOM   4078  HA  ASP A 252     -20.610 -20.405   6.154  1.00  0.00           H  
ATOM   4079  C   ASP A 252     -19.782 -19.577   7.931  1.00  0.00           C  
ATOM   4080  CB  ASP A 252     -18.558 -21.002   6.175  1.00  0.00           C  
ATOM   4081  HB2 ASP A 252     -17.584 -20.536   6.328  1.00  0.00           H  
ATOM   4082  HB3 ASP A 252     -18.663 -21.794   6.916  1.00  0.00           H  
ATOM   4083  O   ASP A 252     -20.504 -20.238   8.680  1.00  0.00           O  
ATOM   4084  CG  ASP A 252     -18.586 -21.666   4.775  1.00  0.00           C  
ATOM   4085  OD1 ASP A 252     -19.523 -21.448   3.951  1.00  0.00           O  
ATOM   4086  OD2 ASP A 252     -17.653 -22.454   4.505  1.00  0.00           O  
ATOM   4087  N   PHE A 253     -19.177 -18.461   8.358  1.00  0.00           N  
ATOM   4088  H   PHE A 253     -18.554 -17.983   7.723  1.00  0.00           H  
ATOM   4089  CA  PHE A 253     -19.411 -17.869   9.685  1.00  0.00           C  
ATOM   4090  HA  PHE A 253     -19.380 -18.671  10.423  1.00  0.00           H  
ATOM   4091  C   PHE A 253     -20.796 -17.207   9.835  1.00  0.00           C  
ATOM   4092  CB  PHE A 253     -18.269 -16.894  10.011  1.00  0.00           C  
ATOM   4093  HB2 PHE A 253     -17.947 -16.399   9.096  1.00  0.00           H  
ATOM   4094  HB3 PHE A 253     -18.633 -16.118  10.685  1.00  0.00           H  
ATOM   4095  O   PHE A 253     -21.265 -17.011  10.965  1.00  0.00           O  
ATOM   4096  CG  PHE A 253     -17.081 -17.573  10.668  1.00  0.00           C  
ATOM   4097  CD1 PHE A 253     -16.995 -17.657  12.071  1.00  0.00           C  
ATOM   4098  HD1 PHE A 253     -17.732 -17.169  12.691  1.00  0.00           H  
ATOM   4099  CD2 PHE A 253     -16.087 -18.180   9.883  1.00  0.00           C  
ATOM   4100  HD2 PHE A 253     -16.144 -18.135   8.806  1.00  0.00           H  
ATOM   4101  CE1 PHE A 253     -15.932 -18.353  12.674  1.00  0.00           C  
ATOM   4102  HE1 PHE A 253     -15.861 -18.400  13.751  1.00  0.00           H  
ATOM   4103  CE2 PHE A 253     -15.032 -18.885  10.485  1.00  0.00           C  
ATOM   4104  HE2 PHE A 253     -14.306 -19.397   9.871  1.00  0.00           H  
ATOM   4105  CZ  PHE A 253     -14.944 -18.960  11.883  1.00  0.00           C  
ATOM   4106  HZ  PHE A 253     -14.129 -19.493  12.350  1.00  0.00           H  
ATOM   4107  N   ASP A 254     -21.488 -16.930   8.723  1.00  0.00           N  
ATOM   4108  H   ASP A 254     -21.082 -17.214   7.842  1.00  0.00           H  
ATOM   4109  CA  ASP A 254     -22.799 -16.268   8.655  1.00  0.00           C  
ATOM   4110  HA  ASP A 254     -22.999 -16.104   7.596  1.00  0.00           H  
ATOM   4111  C   ASP A 254     -22.786 -14.868   9.304  1.00  0.00           C  
ATOM   4112  CB  ASP A 254     -23.892 -17.232   9.168  1.00  0.00           C  
ATOM   4113  HB2 ASP A 254     -23.672 -18.232   8.795  1.00  0.00           H  
ATOM   4114  HB3 ASP A 254     -23.851 -17.272  10.256  1.00  0.00           H  
ATOM   4115  O   ASP A 254     -23.727 -14.472  10.001  1.00  0.00           O  
ATOM   4116  CG  ASP A 254     -25.325 -16.895   8.735  1.00  0.00           C  
ATOM   4117  OD1 ASP A 254     -25.516 -16.155   7.745  1.00  0.00           O  
ATOM   4118  OD2 ASP A 254     -26.258 -17.430   9.388  1.00  0.00           O  
ATOM   4119  N   PHE A 255     -21.685 -14.122   9.109  1.00  0.00           N  
ATOM   4120  H   PHE A 255     -20.931 -14.514   8.565  1.00  0.00           H  
ATOM   4121  CA  PHE A 255     -21.467 -12.812   9.736  1.00  0.00           C  
ATOM   4122  HA  PHE A 255     -21.427 -12.943  10.818  1.00  0.00           H  
ATOM   4123  C   PHE A 255     -22.610 -11.839   9.450  1.00  0.00           C  
ATOM   4124  CB  PHE A 255     -20.142 -12.187   9.274  1.00  0.00           C  
ATOM   4125  HB2 PHE A 255     -20.130 -11.147   9.600  1.00  0.00           H  
ATOM   4126  HB3 PHE A 255     -20.101 -12.185   8.185  1.00  0.00           H  
ATOM   4127  O   PHE A 255     -23.146 -11.258  10.382  1.00  0.00           O  
ATOM   4128  CG  PHE A 255     -18.893 -12.829   9.836  1.00  0.00           C  
ATOM   4129  CD1 PHE A 255     -18.601 -12.727  11.207  1.00  0.00           C  
ATOM   4130  HD1 PHE A 255     -19.258 -12.167  11.856  1.00  0.00           H  
ATOM   4131  CD2 PHE A 255     -17.975 -13.453   8.977  1.00  0.00           C  
ATOM   4132  HD2 PHE A 255     -18.164 -13.480   7.914  1.00  0.00           H  
ATOM   4133  CE1 PHE A 255     -17.416 -13.278  11.726  1.00  0.00           C  
ATOM   4134  HE1 PHE A 255     -17.179 -13.175  12.774  1.00  0.00           H  
ATOM   4135  CE2 PHE A 255     -16.777 -13.979   9.485  1.00  0.00           C  
ATOM   4136  HE2 PHE A 255     -16.052 -14.426   8.821  1.00  0.00           H  
ATOM   4137  CZ  PHE A 255     -16.498 -13.890  10.855  1.00  0.00           C  
ATOM   4138  HZ  PHE A 255     -15.545 -14.252  11.210  1.00  0.00           H  
ATOM   4139  N   LEU A 256     -23.053 -11.718   8.198  1.00  0.00           N  
ATOM   4140  H   LEU A 256     -22.561 -12.226   7.477  1.00  0.00           H  
ATOM   4141  CA  LEU A 256     -24.060 -10.724   7.797  1.00  0.00           C  
ATOM   4142  HA  LEU A 256     -23.732  -9.735   8.117  1.00  0.00           H  
ATOM   4143  C   LEU A 256     -25.434 -10.952   8.427  1.00  0.00           C  
ATOM   4144  CB  LEU A 256     -24.212 -10.742   6.270  1.00  0.00           C  
ATOM   4145  HB2 LEU A 256     -24.654 -11.695   5.976  1.00  0.00           H  
ATOM   4146  HB3 LEU A 256     -24.899  -9.947   5.983  1.00  0.00           H  
ATOM   4147  O   LEU A 256     -26.185 -10.008   8.656  1.00  0.00           O  
ATOM   4148  CG  LEU A 256     -22.898 -10.556   5.505  1.00  0.00           C  
ATOM   4149  HG  LEU A 256     -22.225 -11.380   5.744  1.00  0.00           H  
ATOM   4150  CD1 LEU A 256     -23.194 -10.626   4.012  1.00  0.00           C  
ATOM   4151 HD11 LEU A 256     -23.667  -9.705   3.671  1.00  0.00           H  
ATOM   4152 HD12 LEU A 256     -22.252 -10.763   3.481  1.00  0.00           H  
ATOM   4153 HD13 LEU A 256     -23.832 -11.480   3.784  1.00  0.00           H  
ATOM   4154  CD2 LEU A 256     -22.210  -9.242   5.865  1.00  0.00           C  
ATOM   4155 HD21 LEU A 256     -22.854  -8.395   5.632  1.00  0.00           H  
ATOM   4156 HD22 LEU A 256     -21.274  -9.171   5.311  1.00  0.00           H  
ATOM   4157 HD23 LEU A 256     -21.951  -9.214   6.924  1.00  0.00           H  
ATOM   4158  N   LYS A 257     -25.783 -12.208   8.715  1.00  0.00           N  
ATOM   4159  H   LYS A 257     -25.126 -12.949   8.516  1.00  0.00           H  
ATOM   4160  CA  LYS A 257     -27.039 -12.525   9.393  1.00  0.00           C  
ATOM   4161  HA  LYS A 257     -27.831 -11.887   9.001  1.00  0.00           H  
ATOM   4162  C   LYS A 257     -26.945 -12.261  10.892  1.00  0.00           C  
ATOM   4163  CB  LYS A 257     -27.372 -13.985   9.115  1.00  0.00           C  
ATOM   4164  HB2 LYS A 257     -26.639 -14.605   9.631  1.00  0.00           H  
ATOM   4165  HB3 LYS A 257     -27.294 -14.174   8.045  1.00  0.00           H  
ATOM   4166  O   LYS A 257     -27.922 -11.831  11.501  1.00  0.00           O  
ATOM   4167  CG  LYS A 257     -28.784 -14.355   9.579  1.00  0.00           C  
ATOM   4168  HG2 LYS A 257     -28.955 -14.046  10.610  1.00  0.00           H  
ATOM   4169  HG3 LYS A 257     -29.521 -13.885   8.928  1.00  0.00           H  
ATOM   4170  CD  LYS A 257     -28.895 -15.868   9.502  1.00  0.00           C  
ATOM   4171  HD2 LYS A 257     -28.615 -16.198   8.502  1.00  0.00           H  
ATOM   4172  HD3 LYS A 257     -28.192 -16.282  10.225  1.00  0.00           H  
ATOM   4173  CE  LYS A 257     -30.281 -16.380   9.856  1.00  0.00           C  
ATOM   4174  HE2 LYS A 257     -31.010 -15.931   9.182  1.00  0.00           H  
ATOM   4175  HE3 LYS A 257     -30.512 -16.082  10.879  1.00  0.00           H  
ATOM   4176  NZ  LYS A 257     -30.259 -17.851   9.719  1.00  0.00           N  
ATOM   4177  HZ1 LYS A 257     -30.045 -18.091   8.762  1.00  0.00           H  
ATOM   4178  HZ2 LYS A 257     -29.492 -18.214  10.268  1.00  0.00           H  
ATOM   4179  HZ3 LYS A 257     -31.131 -18.271  10.008  1.00  0.00           H  
ATOM   4180  N   LYS A 258     -25.792 -12.559  11.494  1.00  0.00           N  
ATOM   4181  H   LYS A 258     -25.042 -12.911  10.916  1.00  0.00           H  
ATOM   4182  CA  LYS A 258     -25.560 -12.408  12.938  1.00  0.00           C  
ATOM   4183  HA  LYS A 258     -26.471 -12.654  13.483  1.00  0.00           H  
ATOM   4184  C   LYS A 258     -25.218 -10.971  13.333  1.00  0.00           C  
ATOM   4185  CB  LYS A 258     -24.447 -13.370  13.364  1.00  0.00           C  
ATOM   4186  HB2 LYS A 258     -23.572 -13.195  12.739  1.00  0.00           H  
ATOM   4187  HB3 LYS A 258     -24.172 -13.162  14.398  1.00  0.00           H  
ATOM   4188  O   LYS A 258     -25.524 -10.572  14.451  1.00  0.00           O  
ATOM   4189  CG  LYS A 258     -24.884 -14.840  13.256  1.00  0.00           C  
ATOM   4190  HG2 LYS A 258     -25.265 -15.050  12.256  1.00  0.00           H  
ATOM   4191  HG3 LYS A 258     -25.663 -15.048  13.989  1.00  0.00           H  
ATOM   4192  CD  LYS A 258     -23.670 -15.725  13.518  1.00  0.00           C  
ATOM   4193  HD2 LYS A 258     -22.906 -15.456  12.788  1.00  0.00           H  
ATOM   4194  HD3 LYS A 258     -23.283 -15.536  14.519  1.00  0.00           H  
ATOM   4195  CE  LYS A 258     -23.998 -17.206  13.356  1.00  0.00           C  
ATOM   4196  HE2 LYS A 258     -24.588 -17.542  14.209  1.00  0.00           H  
ATOM   4197  HE3 LYS A 258     -24.583 -17.331  12.445  1.00  0.00           H  
ATOM   4198  NZ  LYS A 258     -22.732 -17.961  13.239  1.00  0.00           N  
ATOM   4199  HZ1 LYS A 258     -22.239 -17.628  12.422  1.00  0.00           H  
ATOM   4200  HZ2 LYS A 258     -22.121 -17.771  14.020  1.00  0.00           H  
ATOM   4201  HZ3 LYS A 258     -22.880 -18.952  13.111  1.00  0.00           H  
ATOM   4202  N   LEU A 259     -24.610 -10.217  12.421  1.00  0.00           N  
ATOM   4203  H   LEU A 259     -24.371 -10.667  11.549  1.00  0.00           H  
ATOM   4204  CA  LEU A 259     -24.070  -8.870  12.589  1.00  0.00           C  
ATOM   4205  HA  LEU A 259     -24.467  -8.417  13.498  1.00  0.00           H  
ATOM   4206  C   LEU A 259     -24.495  -7.996  11.386  1.00  0.00           C  
ATOM   4207  CB  LEU A 259     -22.531  -8.950  12.714  1.00  0.00           C  
ATOM   4208  HB2 LEU A 259     -22.159  -7.952  12.948  1.00  0.00           H  
ATOM   4209  HB3 LEU A 259     -22.122  -9.235  11.745  1.00  0.00           H  
ATOM   4210  O   LEU A 259     -23.664  -7.624  10.566  1.00  0.00           O  
ATOM   4211  CG  LEU A 259     -21.962  -9.926  13.755  1.00  0.00           C  
ATOM   4212  HG  LEU A 259     -22.328 -10.934  13.562  1.00  0.00           H  
ATOM   4213  CD1 LEU A 259     -20.443  -9.957  13.657  1.00  0.00           C  
ATOM   4214 HD11 LEU A 259     -20.150 -10.212  12.638  1.00  0.00           H  
ATOM   4215 HD12 LEU A 259     -20.033  -8.977  13.899  1.00  0.00           H  
ATOM   4216 HD13 LEU A 259     -20.037 -10.697  14.347  1.00  0.00           H  
ATOM   4217  CD2 LEU A 259     -22.330  -9.525  15.178  1.00  0.00           C  
ATOM   4218 HD21 LEU A 259     -23.415  -9.512  15.284  1.00  0.00           H  
ATOM   4219 HD22 LEU A 259     -21.944  -8.528  15.390  1.00  0.00           H  
ATOM   4220 HD23 LEU A 259     -21.902 -10.233  15.888  1.00  0.00           H  
ATOM   4221  N   PRO A 260     -25.788  -7.663  11.229  1.00  0.00           N  
ATOM   4222  CA  PRO A 260     -26.297  -6.986  10.027  1.00  0.00           C  
ATOM   4223  HA  PRO A 260     -25.985  -7.535   9.138  1.00  0.00           H  
ATOM   4224  C   PRO A 260     -25.822  -5.533   9.849  1.00  0.00           C  
ATOM   4225  CB  PRO A 260     -27.822  -7.065  10.159  1.00  0.00           C  
ATOM   4226  HB2 PRO A 260     -28.328  -6.219   9.694  1.00  0.00           H  
ATOM   4227  HB3 PRO A 260     -28.173  -7.999   9.721  1.00  0.00           H  
ATOM   4228  O   PRO A 260     -26.127  -4.917   8.832  1.00  0.00           O  
ATOM   4229  CG  PRO A 260     -28.042  -7.098  11.671  1.00  0.00           C  
ATOM   4230  HG2 PRO A 260     -27.962  -6.090  12.078  1.00  0.00           H  
ATOM   4231  HG3 PRO A 260     -29.000  -7.546  11.933  1.00  0.00           H  
ATOM   4232  CD  PRO A 260     -26.870  -7.945  12.158  1.00  0.00           C  
ATOM   4233  HD2 PRO A 260     -26.605  -7.674  13.180  1.00  0.00           H  
ATOM   4234  HD3 PRO A 260     -27.133  -9.001  12.100  1.00  0.00           H  
ATOM   4235  N   TYR A 261     -25.128  -4.971  10.840  1.00  0.00           N  
ATOM   4236  H   TYR A 261     -24.856  -5.550  11.622  1.00  0.00           H  
ATOM   4237  CA  TYR A 261     -24.643  -3.590  10.845  1.00  0.00           C  
ATOM   4238  HA  TYR A 261     -25.305  -2.976  10.234  1.00  0.00           H  
ATOM   4239  C   TYR A 261     -23.232  -3.428  10.255  1.00  0.00           C  
ATOM   4240  CB  TYR A 261     -24.708  -3.064  12.287  1.00  0.00           C  
ATOM   4241  HB2 TYR A 261     -24.371  -2.027  12.300  1.00  0.00           H  
ATOM   4242  HB3 TYR A 261     -25.747  -3.065  12.616  1.00  0.00           H  
ATOM   4243  O   TYR A 261     -22.837  -2.299   9.969  1.00  0.00           O  
ATOM   4244  CG  TYR A 261     -23.876  -3.862  13.276  1.00  0.00           C  
ATOM   4245  CD1 TYR A 261     -24.463  -4.896  14.034  1.00  0.00           C  
ATOM   4246  HD1 TYR A 261     -25.519  -5.101  13.941  1.00  0.00           H  
ATOM   4247  CD2 TYR A 261     -22.509  -3.567  13.433  1.00  0.00           C  
ATOM   4248  HD2 TYR A 261     -22.050  -2.774  12.861  1.00  0.00           H  
ATOM   4249  CE1 TYR A 261     -23.683  -5.624  14.957  1.00  0.00           C  
ATOM   4250  HE1 TYR A 261     -24.123  -6.396  15.570  1.00  0.00           H  
ATOM   4251  CE2 TYR A 261     -21.731  -4.290  14.354  1.00  0.00           C  
ATOM   4252  HE2 TYR A 261     -20.682  -4.054  14.463  1.00  0.00           H  
ATOM   4253  OH  TYR A 261     -21.569  -5.991  16.034  1.00  0.00           O  
ATOM   4254  HH  TYR A 261     -20.660  -5.682  16.039  1.00  0.00           H  
ATOM   4255  CZ  TYR A 261     -22.316  -5.311  15.126  1.00  0.00           C  
ATOM   4256  N   ILE A 262     -22.478  -4.522  10.084  1.00  0.00           N  
ATOM   4257  H   ILE A 262     -22.875  -5.431  10.275  1.00  0.00           H  
ATOM   4258  CA  ILE A 262     -21.081  -4.466   9.631  1.00  0.00           C  
ATOM   4259  HA  ILE A 262     -20.620  -3.593  10.093  1.00  0.00           H  
ATOM   4260  C   ILE A 262     -20.974  -4.262   8.117  1.00  0.00           C  
ATOM   4261  CB  ILE A 262     -20.252  -5.692  10.088  1.00  0.00           C  
ATOM   4262  HB  ILE A 262     -19.205  -5.467   9.881  1.00  0.00           H  
ATOM   4263  O   ILE A 262     -21.867  -4.622   7.341  1.00  0.00           O  
ATOM   4264  CG1 ILE A 262     -20.600  -6.961   9.276  1.00  0.00           C  
ATOM   4265 HG12 ILE A 262     -21.668  -7.167   9.332  1.00  0.00           H  
ATOM   4266 HG13 ILE A 262     -20.362  -6.782   8.228  1.00  0.00           H  
ATOM   4267  CG2 ILE A 262     -20.364  -5.876  11.611  1.00  0.00           C  
ATOM   4268 HG21 ILE A 262     -20.075  -4.947  12.103  1.00  0.00           H  
ATOM   4269 HG22 ILE A 262     -21.385  -6.131  11.894  1.00  0.00           H  
ATOM   4270 HG23 ILE A 262     -19.681  -6.655  11.951  1.00  0.00           H  
ATOM   4271  CD1 ILE A 262     -19.822  -8.215   9.681  1.00  0.00           C  
ATOM   4272 HD11 ILE A 262     -20.134  -8.558  10.667  1.00  0.00           H  
ATOM   4273 HD12 ILE A 262     -20.019  -8.998   8.949  1.00  0.00           H  
ATOM   4274 HD13 ILE A 262     -18.754  -7.999   9.690  1.00  0.00           H  
ATOM   4275  N   ARG A 263     -19.824  -3.751   7.686  1.00  0.00           N  
ATOM   4276  H   ARG A 263     -19.146  -3.492   8.388  1.00  0.00           H  
ATOM   4277  CA  ARG A 263     -19.403  -3.691   6.289  1.00  0.00           C  
ATOM   4278  HA  ARG A 263     -20.187  -3.214   5.702  1.00  0.00           H  
ATOM   4279  C   ARG A 263     -19.172  -5.103   5.744  1.00  0.00           C  
ATOM   4280  CB  ARG A 263     -18.117  -2.844   6.216  1.00  0.00           C  
ATOM   4281  HB2 ARG A 263     -17.410  -3.197   6.967  1.00  0.00           H  
ATOM   4282  HB3 ARG A 263     -17.650  -2.964   5.239  1.00  0.00           H  
ATOM   4283  O   ARG A 263     -18.351  -5.862   6.248  1.00  0.00           O  
ATOM   4284  CG  ARG A 263     -18.387  -1.351   6.426  1.00  0.00           C  
ATOM   4285  HG2 ARG A 263     -18.947  -1.232   7.354  1.00  0.00           H  
ATOM   4286  HG3 ARG A 263     -18.987  -0.988   5.591  1.00  0.00           H  
ATOM   4287  CD  ARG A 263     -17.112  -0.499   6.527  1.00  0.00           C  
ATOM   4288  HD2 ARG A 263     -17.375   0.543   6.342  1.00  0.00           H  
ATOM   4289  HD3 ARG A 263     -16.388  -0.815   5.777  1.00  0.00           H  
ATOM   4290  NE  ARG A 263     -16.520  -0.599   7.869  1.00  0.00           N  
ATOM   4291  HE  ARG A 263     -17.007  -1.161   8.552  1.00  0.00           H  
ATOM   4292  NH1 ARG A 263     -14.929   1.086   7.820  1.00  0.00           N  
ATOM   4293 HH11 ARG A 263     -14.257   1.606   8.365  1.00  0.00           H  
ATOM   4294 HH12 ARG A 263     -15.123   1.332   6.859  1.00  0.00           H  
ATOM   4295  NH2 ARG A 263     -15.251  -0.113   9.661  1.00  0.00           N  
ATOM   4296 HH21 ARG A 263     -15.946  -0.607  10.203  1.00  0.00           H  
ATOM   4297 HH22 ARG A 263     -14.599   0.418  10.221  1.00  0.00           H  
ATOM   4298  CZ  ARG A 263     -15.564   0.127   8.428  1.00  0.00           C  
ATOM   4299  N   ASP A 264     -19.843  -5.439   4.644  1.00  0.00           N  
ATOM   4300  H   ASP A 264     -20.576  -4.822   4.325  1.00  0.00           H  
ATOM   4301  CA  ASP A 264     -19.525  -6.641   3.868  1.00  0.00           C  
ATOM   4302  HA  ASP A 264     -19.097  -7.388   4.537  1.00  0.00           H  
ATOM   4303  C   ASP A 264     -18.478  -6.307   2.797  1.00  0.00           C  
ATOM   4304  CB  ASP A 264     -20.798  -7.249   3.276  1.00  0.00           C  
ATOM   4305  HB2 ASP A 264     -21.556  -7.324   4.055  1.00  0.00           H  
ATOM   4306  HB3 ASP A 264     -21.198  -6.576   2.517  1.00  0.00           H  
ATOM   4307  O   ASP A 264     -18.820  -5.817   1.713  1.00  0.00           O  
ATOM   4308  CG  ASP A 264     -20.536  -8.640   2.684  1.00  0.00           C  
ATOM   4309  OD1 ASP A 264     -19.475  -9.239   2.965  1.00  0.00           O  
ATOM   4310  OD2 ASP A 264     -21.392  -9.118   1.910  1.00  0.00           O  
ATOM   4311  N   ARG A 265     -17.199  -6.465   3.157  1.00  0.00           N  
ATOM   4312  H   ARG A 265     -17.034  -6.783   4.102  1.00  0.00           H  
ATOM   4313  CA  ARG A 265     -16.028  -6.025   2.371  1.00  0.00           C  
ATOM   4314  HA  ARG A 265     -16.336  -5.847   1.341  1.00  0.00           H  
ATOM   4315  C   ARG A 265     -14.939  -7.091   2.254  1.00  0.00           C  
ATOM   4316  CB  ARG A 265     -15.463  -4.712   2.956  1.00  0.00           C  
ATOM   4317  HB2 ARG A 265     -15.215  -4.872   4.005  1.00  0.00           H  
ATOM   4318  HB3 ARG A 265     -14.544  -4.431   2.441  1.00  0.00           H  
ATOM   4319  O   ARG A 265     -13.773  -6.770   2.066  1.00  0.00           O  
ATOM   4320  CG  ARG A 265     -16.423  -3.526   2.855  1.00  0.00           C  
ATOM   4321  HG2 ARG A 265     -15.993  -2.689   3.404  1.00  0.00           H  
ATOM   4322  HG3 ARG A 265     -17.373  -3.797   3.316  1.00  0.00           H  
ATOM   4323  CD  ARG A 265     -16.697  -3.080   1.417  1.00  0.00           C  
ATOM   4324  HD2 ARG A 265     -15.751  -2.802   0.952  1.00  0.00           H  
ATOM   4325  HD3 ARG A 265     -17.130  -3.897   0.839  1.00  0.00           H  
ATOM   4326  NE  ARG A 265     -17.599  -1.918   1.418  1.00  0.00           N  
ATOM   4327  HE  ARG A 265     -17.153  -1.012   1.422  1.00  0.00           H  
ATOM   4328  NH1 ARG A 265     -19.616  -3.047   1.575  1.00  0.00           N  
ATOM   4329 HH11 ARG A 265     -20.620  -2.976   1.653  1.00  0.00           H  
ATOM   4330 HH12 ARG A 265     -19.150  -3.942   1.527  1.00  0.00           H  
ATOM   4331  NH2 ARG A 265     -19.583  -0.842   1.626  1.00  0.00           N  
ATOM   4332 HH21 ARG A 265     -19.111   0.032   1.443  1.00  0.00           H  
ATOM   4333 HH22 ARG A 265     -20.592  -0.896   1.648  1.00  0.00           H  
ATOM   4334  CZ  ARG A 265     -18.913  -1.948   1.534  1.00  0.00           C  
ATOM   4335  N   VAL A 266     -15.288  -8.372   2.383  1.00  0.00           N  
ATOM   4336  H   VAL A 266     -16.259  -8.581   2.567  1.00  0.00           H  
ATOM   4337  CA  VAL A 266     -14.298  -9.469   2.407  1.00  0.00           C  
ATOM   4338  HA  VAL A 266     -13.654  -9.314   3.273  1.00  0.00           H  
ATOM   4339  C   VAL A 266     -13.377  -9.484   1.178  1.00  0.00           C  
ATOM   4340  CB  VAL A 266     -15.000 -10.828   2.596  1.00  0.00           C  
ATOM   4341  HB  VAL A 266     -15.587 -10.770   3.512  1.00  0.00           H  
ATOM   4342  O   VAL A 266     -12.183  -9.750   1.304  1.00  0.00           O  
ATOM   4343  CG1 VAL A 266     -15.958 -11.201   1.452  1.00  0.00           C  
ATOM   4344 HG11 VAL A 266     -16.682 -10.403   1.289  1.00  0.00           H  
ATOM   4345 HG12 VAL A 266     -15.405 -11.398   0.534  1.00  0.00           H  
ATOM   4346 HG13 VAL A 266     -16.507 -12.101   1.729  1.00  0.00           H  
ATOM   4347  CG2 VAL A 266     -13.982 -11.961   2.765  1.00  0.00           C  
ATOM   4348 HG21 VAL A 266     -14.504 -12.905   2.920  1.00  0.00           H  
ATOM   4349 HG22 VAL A 266     -13.358 -12.062   1.877  1.00  0.00           H  
ATOM   4350 HG23 VAL A 266     -13.348 -11.757   3.628  1.00  0.00           H  
ATOM   4351  N   VAL A 267     -13.907  -9.172  -0.009  1.00  0.00           N  
ATOM   4352  H   VAL A 267     -14.866  -8.857  -0.033  1.00  0.00           H  
ATOM   4353  CA  VAL A 267     -13.125  -9.139  -1.256  1.00  0.00           C  
ATOM   4354  HA  VAL A 267     -12.525 -10.046  -1.331  1.00  0.00           H  
ATOM   4355  C   VAL A 267     -12.166  -7.956  -1.250  1.00  0.00           C  
ATOM   4356  CB  VAL A 267     -14.046  -9.049  -2.483  1.00  0.00           C  
ATOM   4357  HB  VAL A 267     -14.682  -8.170  -2.376  1.00  0.00           H  
ATOM   4358  O   VAL A 267     -10.992  -8.120  -1.562  1.00  0.00           O  
ATOM   4359  CG1 VAL A 267     -13.260  -8.913  -3.794  1.00  0.00           C  
ATOM   4360 HG11 VAL A 267     -12.620  -8.031  -3.778  1.00  0.00           H  
ATOM   4361 HG12 VAL A 267     -13.964  -8.772  -4.615  1.00  0.00           H  
ATOM   4362 HG13 VAL A 267     -12.650  -9.799  -3.968  1.00  0.00           H  
ATOM   4363  CG2 VAL A 267     -14.949 -10.284  -2.593  1.00  0.00           C  
ATOM   4364 HG21 VAL A 267     -14.346 -11.186  -2.694  1.00  0.00           H  
ATOM   4365 HG22 VAL A 267     -15.581 -10.368  -1.709  1.00  0.00           H  
ATOM   4366 HG23 VAL A 267     -15.600 -10.171  -3.460  1.00  0.00           H  
ATOM   4367  N   GLU A 268     -12.661  -6.777  -0.885  1.00  0.00           N  
ATOM   4368  H   GLU A 268     -13.642  -6.709  -0.657  1.00  0.00           H  
ATOM   4369  CA  GLU A 268     -11.879  -5.551  -0.778  1.00  0.00           C  
ATOM   4370  HA  GLU A 268     -11.423  -5.308  -1.737  1.00  0.00           H  
ATOM   4371  C   GLU A 268     -10.759  -5.673   0.252  1.00  0.00           C  
ATOM   4372  CB  GLU A 268     -12.798  -4.407  -0.352  1.00  0.00           C  
ATOM   4373  HB2 GLU A 268     -12.165  -3.548  -0.132  1.00  0.00           H  
ATOM   4374  HB3 GLU A 268     -13.321  -4.659   0.571  1.00  0.00           H  
ATOM   4375  O   GLU A 268      -9.639  -5.253  -0.011  1.00  0.00           O  
ATOM   4376  CG  GLU A 268     -13.806  -3.976  -1.417  1.00  0.00           C  
ATOM   4377  HG2 GLU A 268     -14.053  -2.953  -1.135  1.00  0.00           H  
ATOM   4378  HG3 GLU A 268     -13.325  -3.957  -2.395  1.00  0.00           H  
ATOM   4379  CD  GLU A 268     -15.122  -4.767  -1.502  1.00  0.00           C  
ATOM   4380  OE1 GLU A 268     -16.012  -4.293  -2.252  1.00  0.00           O  
ATOM   4381  OE2 GLU A 268     -15.274  -5.827  -0.854  1.00  0.00           O  
ATOM   4382  N   LEU A 269     -11.045  -6.287   1.398  1.00  0.00           N  
ATOM   4383  H   LEU A 269     -12.002  -6.573   1.550  1.00  0.00           H  
ATOM   4384  CA  LEU A 269     -10.087  -6.514   2.473  1.00  0.00           C  
ATOM   4385  HA  LEU A 269      -9.576  -5.580   2.706  1.00  0.00           H  
ATOM   4386  C   LEU A 269      -9.001  -7.512   2.065  1.00  0.00           C  
ATOM   4387  CB  LEU A 269     -10.871  -6.998   3.699  1.00  0.00           C  
ATOM   4388  HB2 LEU A 269     -11.548  -7.795   3.394  1.00  0.00           H  
ATOM   4389  HB3 LEU A 269     -10.173  -7.427   4.418  1.00  0.00           H  
ATOM   4390  O   LEU A 269      -7.816  -7.244   2.253  1.00  0.00           O  
ATOM   4391  CG  LEU A 269     -11.675  -5.877   4.385  1.00  0.00           C  
ATOM   4392  HG  LEU A 269     -12.301  -5.357   3.660  1.00  0.00           H  
ATOM   4393  CD1 LEU A 269     -12.572  -6.488   5.452  1.00  0.00           C  
ATOM   4394 HD11 LEU A 269     -13.148  -5.705   5.944  1.00  0.00           H  
ATOM   4395 HD12 LEU A 269     -13.251  -7.215   5.007  1.00  0.00           H  
ATOM   4396 HD13 LEU A 269     -11.930  -6.974   6.187  1.00  0.00           H  
ATOM   4397  CD2 LEU A 269     -10.750  -4.868   5.057  1.00  0.00           C  
ATOM   4398 HD21 LEU A 269     -10.227  -4.264   4.316  1.00  0.00           H  
ATOM   4399 HD22 LEU A 269     -11.317  -4.199   5.704  1.00  0.00           H  
ATOM   4400 HD23 LEU A 269     -10.022  -5.397   5.672  1.00  0.00           H  
ATOM   4401  N   TYR A 270      -9.376  -8.625   1.427  1.00  0.00           N  
ATOM   4402  H   TYR A 270     -10.361  -8.814   1.311  1.00  0.00           H  
ATOM   4403  CA  TYR A 270      -8.399  -9.540   0.830  1.00  0.00           C  
ATOM   4404  HA  TYR A 270      -7.717  -9.890   1.605  1.00  0.00           H  
ATOM   4405  C   TYR A 270      -7.549  -8.835  -0.238  1.00  0.00           C  
ATOM   4406  CB  TYR A 270      -9.126 -10.752   0.227  1.00  0.00           C  
ATOM   4407  HB2 TYR A 270      -9.533 -11.360   1.035  1.00  0.00           H  
ATOM   4408  HB3 TYR A 270      -9.962 -10.405  -0.379  1.00  0.00           H  
ATOM   4409  O   TYR A 270      -6.326  -8.975  -0.262  1.00  0.00           O  
ATOM   4410  CG  TYR A 270      -8.217 -11.605  -0.637  1.00  0.00           C  
ATOM   4411  CD1 TYR A 270      -8.242 -11.462  -2.038  1.00  0.00           C  
ATOM   4412  HD1 TYR A 270      -8.953 -10.794  -2.500  1.00  0.00           H  
ATOM   4413  CD2 TYR A 270      -7.275 -12.460  -0.035  1.00  0.00           C  
ATOM   4414  HD2 TYR A 270      -7.243 -12.548   1.041  1.00  0.00           H  
ATOM   4415  CE1 TYR A 270      -7.303 -12.154  -2.827  1.00  0.00           C  
ATOM   4416  HE1 TYR A 270      -7.299 -12.046  -3.902  1.00  0.00           H  
ATOM   4417  CE2 TYR A 270      -6.342 -13.160  -0.823  1.00  0.00           C  
ATOM   4418  HE2 TYR A 270      -5.605 -13.798  -0.356  1.00  0.00           H  
ATOM   4419  OH  TYR A 270      -5.406 -13.594  -2.996  1.00  0.00           O  
ATOM   4420  HH  TYR A 270      -4.879 -14.251  -2.536  1.00  0.00           H  
ATOM   4421  CZ  TYR A 270      -6.342 -12.988  -2.221  1.00  0.00           C  
ATOM   4422  N   PHE A 271      -8.186  -8.054  -1.113  1.00  0.00           N  
ATOM   4423  H   PHE A 271      -9.191  -7.971  -1.044  1.00  0.00           H  
ATOM   4424  CA  PHE A 271      -7.504  -7.301  -2.158  1.00  0.00           C  
ATOM   4425  HA  PHE A 271      -6.923  -7.996  -2.765  1.00  0.00           H  
ATOM   4426  C   PHE A 271      -6.524  -6.275  -1.579  1.00  0.00           C  
ATOM   4427  CB  PHE A 271      -8.543  -6.628  -3.057  1.00  0.00           C  
ATOM   4428  HB2 PHE A 271      -9.124  -7.396  -3.569  1.00  0.00           H  
ATOM   4429  HB3 PHE A 271      -9.233  -6.046  -2.445  1.00  0.00           H  
ATOM   4430  O   PHE A 271      -5.404  -6.163  -2.072  1.00  0.00           O  
ATOM   4431  CG  PHE A 271      -7.920  -5.717  -4.088  1.00  0.00           C  
ATOM   4432  CD1 PHE A 271      -7.981  -4.321  -3.927  1.00  0.00           C  
ATOM   4433  HD1 PHE A 271      -8.490  -3.893  -3.077  1.00  0.00           H  
ATOM   4434  CD2 PHE A 271      -7.233  -6.271  -5.182  1.00  0.00           C  
ATOM   4435  HD2 PHE A 271      -7.160  -7.343  -5.291  1.00  0.00           H  
ATOM   4436  CE1 PHE A 271      -7.376  -3.481  -4.875  1.00  0.00           C  
ATOM   4437  HE1 PHE A 271      -7.430  -2.409  -4.752  1.00  0.00           H  
ATOM   4438  CE2 PHE A 271      -6.612  -5.423  -6.110  1.00  0.00           C  
ATOM   4439  HE2 PHE A 271      -6.034  -5.837  -6.923  1.00  0.00           H  
ATOM   4440  CZ  PHE A 271      -6.694  -4.032  -5.968  1.00  0.00           C  
ATOM   4441  HZ  PHE A 271      -6.208  -3.384  -6.682  1.00  0.00           H  
ATOM   4442  N   TRP A 272      -6.909  -5.578  -0.511  1.00  0.00           N  
ATOM   4443  H   TRP A 272      -7.857  -5.688  -0.181  1.00  0.00           H  
ATOM   4444  CA  TRP A 272      -6.054  -4.639   0.205  1.00  0.00           C  
ATOM   4445  HA  TRP A 272      -5.735  -3.854  -0.481  1.00  0.00           H  
ATOM   4446  C   TRP A 272      -4.798  -5.340   0.730  1.00  0.00           C  
ATOM   4447  CB  TRP A 272      -6.876  -3.983   1.317  1.00  0.00           C  
ATOM   4448  HB2 TRP A 272      -7.200  -4.747   2.023  1.00  0.00           H  
ATOM   4449  HB3 TRP A 272      -7.772  -3.557   0.866  1.00  0.00           H  
ATOM   4450  O   TRP A 272      -3.689  -4.920   0.397  1.00  0.00           O  
ATOM   4451  CG  TRP A 272      -6.231  -2.888   2.106  1.00  0.00           C  
ATOM   4452  CD1 TRP A 272      -4.940  -2.481   2.073  1.00  0.00           C  
ATOM   4453  HD1 TRP A 272      -4.152  -2.884   1.453  1.00  0.00           H  
ATOM   4454  CD2 TRP A 272      -6.884  -2.034   3.089  1.00  0.00           C  
ATOM   4455  CE2 TRP A 272      -5.904  -1.174   3.663  1.00  0.00           C  
ATOM   4456  CE3 TRP A 272      -8.208  -1.914   3.562  1.00  0.00           C  
ATOM   4457  HE3 TRP A 272      -8.975  -2.557   3.157  1.00  0.00           H  
ATOM   4458  NE1 TRP A 272      -4.741  -1.482   2.998  1.00  0.00           N  
ATOM   4459  HE1 TRP A 272      -3.839  -1.061   3.169  1.00  0.00           H  
ATOM   4460  CH2 TRP A 272      -7.550  -0.141   5.105  1.00  0.00           C  
ATOM   4461  HH2 TRP A 272      -7.809   0.557   5.887  1.00  0.00           H  
ATOM   4462  CZ2 TRP A 272      -6.221  -0.265   4.677  1.00  0.00           C  
ATOM   4463  HZ2 TRP A 272      -5.452   0.304   5.178  1.00  0.00           H  
ATOM   4464  CZ3 TRP A 272      -8.541  -0.966   4.548  1.00  0.00           C  
ATOM   4465  HZ3 TRP A 272      -9.556  -0.885   4.909  1.00  0.00           H  
ATOM   4466  N   ILE A 273      -4.940  -6.464   1.439  1.00  0.00           N  
ATOM   4467  H   ILE A 273      -5.871  -6.763   1.691  1.00  0.00           H  
ATOM   4468  CA  ILE A 273      -3.783  -7.244   1.906  1.00  0.00           C  
ATOM   4469  HA  ILE A 273      -3.138  -6.588   2.490  1.00  0.00           H  
ATOM   4470  C   ILE A 273      -2.927  -7.746   0.736  1.00  0.00           C  
ATOM   4471  CB  ILE A 273      -4.255  -8.405   2.807  1.00  0.00           C  
ATOM   4472  HB  ILE A 273      -4.975  -9.011   2.256  1.00  0.00           H  
ATOM   4473  O   ILE A 273      -1.695  -7.704   0.787  1.00  0.00           O  
ATOM   4474  CG1 ILE A 273      -4.940  -7.905   4.096  1.00  0.00           C  
ATOM   4475 HG12 ILE A 273      -5.124  -8.755   4.753  1.00  0.00           H  
ATOM   4476 HG13 ILE A 273      -5.910  -7.484   3.830  1.00  0.00           H  
ATOM   4477  CG2 ILE A 273      -3.078  -9.313   3.189  1.00  0.00           C  
ATOM   4478 HG21 ILE A 273      -2.294  -8.708   3.643  1.00  0.00           H  
ATOM   4479 HG22 ILE A 273      -3.413 -10.084   3.883  1.00  0.00           H  
ATOM   4480 HG23 ILE A 273      -2.661  -9.792   2.303  1.00  0.00           H  
ATOM   4481  CD1 ILE A 273      -4.177  -6.835   4.891  1.00  0.00           C  
ATOM   4482 HD11 ILE A 273      -4.622  -6.737   5.881  1.00  0.00           H  
ATOM   4483 HD12 ILE A 273      -3.126  -7.101   5.006  1.00  0.00           H  
ATOM   4484 HD13 ILE A 273      -4.244  -5.874   4.382  1.00  0.00           H  
ATOM   4485  N   LEU A 274      -3.559  -8.187  -0.352  1.00  0.00           N  
ATOM   4486  H   LEU A 274      -4.568  -8.223  -0.334  1.00  0.00           H  
ATOM   4487  CA  LEU A 274      -2.859  -8.645  -1.545  1.00  0.00           C  
ATOM   4488  HA  LEU A 274      -2.207  -9.468  -1.252  1.00  0.00           H  
ATOM   4489  C   LEU A 274      -1.962  -7.552  -2.147  1.00  0.00           C  
ATOM   4490  CB  LEU A 274      -3.897  -9.167  -2.556  1.00  0.00           C  
ATOM   4491  HB2 LEU A 274      -4.680  -8.419  -2.680  1.00  0.00           H  
ATOM   4492  HB3 LEU A 274      -4.363 -10.066  -2.153  1.00  0.00           H  
ATOM   4493  O   LEU A 274      -0.788  -7.815  -2.425  1.00  0.00           O  
ATOM   4494  CG  LEU A 274      -3.321  -9.464  -3.947  1.00  0.00           C  
ATOM   4495  HG  LEU A 274      -2.852  -8.572  -4.361  1.00  0.00           H  
ATOM   4496  CD1 LEU A 274      -2.290 -10.584  -3.884  1.00  0.00           C  
ATOM   4497 HD11 LEU A 274      -2.774 -11.522  -3.615  1.00  0.00           H  
ATOM   4498 HD12 LEU A 274      -1.822 -10.676  -4.864  1.00  0.00           H  
ATOM   4499 HD13 LEU A 274      -1.522 -10.351  -3.147  1.00  0.00           H  
ATOM   4500  CD2 LEU A 274      -4.436  -9.881  -4.898  1.00  0.00           C  
ATOM   4501 HD21 LEU A 274      -4.020 -10.125  -5.875  1.00  0.00           H  
ATOM   4502 HD22 LEU A 274      -5.153  -9.067  -5.001  1.00  0.00           H  
ATOM   4503 HD23 LEU A 274      -4.940 -10.758  -4.492  1.00  0.00           H  
ATOM   4504  N   VAL A 275      -2.496  -6.347  -2.368  1.00  0.00           N  
ATOM   4505  H   VAL A 275      -3.459  -6.190  -2.108  1.00  0.00           H  
ATOM   4506  CA  VAL A 275      -1.735  -5.255  -2.999  1.00  0.00           C  
ATOM   4507  HA  VAL A 275      -1.102  -5.695  -3.769  1.00  0.00           H  
ATOM   4508  C   VAL A 275      -0.780  -4.561  -2.032  1.00  0.00           C  
ATOM   4509  CB  VAL A 275      -2.635  -4.223  -3.708  1.00  0.00           C  
ATOM   4510  HB  VAL A 275      -1.978  -3.524  -4.226  1.00  0.00           H  
ATOM   4511  O   VAL A 275       0.250  -4.061  -2.479  1.00  0.00           O  
ATOM   4512  CG1 VAL A 275      -3.492  -4.894  -4.786  1.00  0.00           C  
ATOM   4513 HG11 VAL A 275      -2.869  -5.504  -5.440  1.00  0.00           H  
ATOM   4514 HG12 VAL A 275      -3.986  -4.124  -5.380  1.00  0.00           H  
ATOM   4515 HG13 VAL A 275      -4.254  -5.523  -4.324  1.00  0.00           H  
ATOM   4516  CG2 VAL A 275      -3.525  -3.400  -2.770  1.00  0.00           C  
ATOM   4517 HG21 VAL A 275      -2.914  -2.797  -2.099  1.00  0.00           H  
ATOM   4518 HG22 VAL A 275      -4.159  -2.730  -3.351  1.00  0.00           H  
ATOM   4519 HG23 VAL A 275      -4.162  -4.053  -2.173  1.00  0.00           H  
ATOM   4520  N   GLY A 276      -1.107  -4.542  -0.739  1.00  0.00           N  
ATOM   4521  H   GLY A 276      -1.993  -4.941  -0.466  1.00  0.00           H  
ATOM   4522  CA  GLY A 276      -0.366  -3.828   0.297  1.00  0.00           C  
ATOM   4523  HA2 GLY A 276      -1.075  -3.494   1.056  1.00  0.00           H  
ATOM   4524  HA3 GLY A 276       0.116  -2.949  -0.130  1.00  0.00           H  
ATOM   4525  C   GLY A 276       0.704  -4.639   1.017  1.00  0.00           C  
ATOM   4526  O   GLY A 276       1.473  -4.059   1.755  1.00  0.00           O  
ATOM   4527  N   VAL A 277       0.779  -5.962   0.868  1.00  0.00           N  
ATOM   4528  H   VAL A 277       0.026  -6.427   0.382  1.00  0.00           H  
ATOM   4529  CA  VAL A 277       1.724  -6.749   1.691  1.00  0.00           C  
ATOM   4530  HA  VAL A 277       2.485  -6.097   2.119  1.00  0.00           H  
ATOM   4531  C   VAL A 277       2.480  -7.775   0.883  1.00  0.00           C  
ATOM   4532  CB  VAL A 277       0.989  -7.433   2.867  1.00  0.00           C  
ATOM   4533  HB  VAL A 277       0.296  -8.182   2.484  1.00  0.00           H  
ATOM   4534  O   VAL A 277       3.657  -8.031   1.126  1.00  0.00           O  
ATOM   4535  CG1 VAL A 277       1.952  -8.128   3.842  1.00  0.00           C  
ATOM   4536 HG11 VAL A 277       1.597  -8.045   4.870  1.00  0.00           H  
ATOM   4537 HG12 VAL A 277       2.022  -9.189   3.605  1.00  0.00           H  
ATOM   4538 HG13 VAL A 277       2.945  -7.682   3.781  1.00  0.00           H  
ATOM   4539  CG2 VAL A 277       0.185  -6.401   3.644  1.00  0.00           C  
ATOM   4540 HG21 VAL A 277       0.870  -5.598   3.914  1.00  0.00           H  
ATOM   4541 HG22 VAL A 277      -0.253  -6.840   4.541  1.00  0.00           H  
ATOM   4542 HG23 VAL A 277      -0.634  -6.005   3.043  1.00  0.00           H  
ATOM   4543  N   SER A 278       1.795  -8.472  -0.022  1.00  0.00           N  
ATOM   4544  H   SER A 278       0.829  -8.223  -0.183  1.00  0.00           H  
ATOM   4545  CA  SER A 278       2.257  -9.812  -0.365  1.00  0.00           C  
ATOM   4546  HA  SER A 278       3.330  -9.796  -0.556  1.00  0.00           H  
ATOM   4547  C   SER A 278       1.587 -10.365  -1.612  1.00  0.00           C  
ATOM   4548  CB  SER A 278       1.987 -10.706   0.854  1.00  0.00           C  
ATOM   4549  HB2 SER A 278       1.899 -11.751   0.554  1.00  0.00           H  
ATOM   4550  HB3 SER A 278       1.047 -10.420   1.325  1.00  0.00           H  
ATOM   4551  O   SER A 278       0.831 -11.325  -1.533  1.00  0.00           O  
ATOM   4552  OG  SER A 278       3.039 -10.589   1.781  1.00  0.00           O  
ATOM   4553  HG  SER A 278       3.372  -9.689   1.786  1.00  0.00           H  
ATOM   4554  N   TYR A 279       1.898  -9.837  -2.796  1.00  0.00           N  
ATOM   4555  H   TYR A 279       2.434  -8.981  -2.834  1.00  0.00           H  
ATOM   4556  CA  TYR A 279       1.445 -10.489  -4.034  1.00  0.00           C  
ATOM   4557  HA  TYR A 279       0.414 -10.811  -3.889  1.00  0.00           H  
ATOM   4558  C   TYR A 279       2.237 -11.765  -4.363  1.00  0.00           C  
ATOM   4559  CB  TYR A 279       1.429  -9.495  -5.197  1.00  0.00           C  
ATOM   4560  HB2 TYR A 279       0.846  -9.933  -6.007  1.00  0.00           H  
ATOM   4561  HB3 TYR A 279       0.907  -8.592  -4.881  1.00  0.00           H  
ATOM   4562  O   TYR A 279       1.768 -12.597  -5.138  1.00  0.00           O  
ATOM   4563  CG  TYR A 279       2.797  -9.130  -5.739  1.00  0.00           C  
ATOM   4564  CD1 TYR A 279       3.458  -7.976  -5.277  1.00  0.00           C  
ATOM   4565  HD1 TYR A 279       2.996  -7.344  -4.533  1.00  0.00           H  
ATOM   4566  CD2 TYR A 279       3.410  -9.950  -6.706  1.00  0.00           C  
ATOM   4567  HD2 TYR A 279       2.915 -10.848  -7.045  1.00  0.00           H  
ATOM   4568  CE1 TYR A 279       4.730  -7.646  -5.783  1.00  0.00           C  
ATOM   4569  HE1 TYR A 279       5.245  -6.770  -5.416  1.00  0.00           H  
ATOM   4570  CE2 TYR A 279       4.675  -9.616  -7.222  1.00  0.00           C  
ATOM   4571  HE2 TYR A 279       5.153 -10.233  -7.969  1.00  0.00           H  
ATOM   4572  OH  TYR A 279       6.566  -8.143  -7.248  1.00  0.00           O  
ATOM   4573  HH  TYR A 279       6.889  -7.309  -6.899  1.00  0.00           H  
ATOM   4574  CZ  TYR A 279       5.339  -8.461  -6.762  1.00  0.00           C  
ATOM   4575  N   GLN A 280       3.427 -11.931  -3.778  1.00  0.00           N  
ATOM   4576  H   GLN A 280       3.740 -11.218  -3.135  1.00  0.00           H  
ATOM   4577  CA  GLN A 280       4.339 -13.028  -4.099  1.00  0.00           C  
ATOM   4578  HA  GLN A 280       4.416 -13.057  -5.186  1.00  0.00           H  
ATOM   4579  C   GLN A 280       3.820 -14.392  -3.592  1.00  0.00           C  
ATOM   4580  CB  GLN A 280       5.741 -12.748  -3.536  1.00  0.00           C  
ATOM   4581  HB2 GLN A 280       5.691 -12.758  -2.447  1.00  0.00           H  
ATOM   4582  HB3 GLN A 280       6.403 -13.557  -3.846  1.00  0.00           H  
ATOM   4583  O   GLN A 280       3.124 -14.454  -2.568  1.00  0.00           O  
ATOM   4584  CG  GLN A 280       6.357 -11.414  -3.995  1.00  0.00           C  
ATOM   4585  HG2 GLN A 280       5.714 -10.586  -3.696  1.00  0.00           H  
ATOM   4586  HG3 GLN A 280       6.447 -11.406  -5.081  1.00  0.00           H  
ATOM   4587  CD  GLN A 280       7.741 -11.190  -3.388  1.00  0.00           C  
ATOM   4588  NE2 GLN A 280       8.197  -9.962  -3.285  1.00  0.00           N  
ATOM   4589 HE21 GLN A 280       7.652  -9.165  -3.583  1.00  0.00           H  
ATOM   4590 HE22 GLN A 280       9.135  -9.855  -2.928  1.00  0.00           H  
ATOM   4591  OE1 GLN A 280       8.427 -12.115  -2.980  1.00  0.00           O  
ATOM   4592  N   PRO A 281       4.207 -15.513  -4.239  1.00  0.00           N  
ATOM   4593  CA  PRO A 281       3.749 -16.851  -3.854  1.00  0.00           C  
ATOM   4594  HA  PRO A 281       2.664 -16.895  -3.947  1.00  0.00           H  
ATOM   4595  C   PRO A 281       4.149 -17.254  -2.430  1.00  0.00           C  
ATOM   4596  CB  PRO A 281       4.386 -17.813  -4.865  1.00  0.00           C  
ATOM   4597  HB2 PRO A 281       3.716 -18.636  -5.114  1.00  0.00           H  
ATOM   4598  HB3 PRO A 281       5.326 -18.207  -4.479  1.00  0.00           H  
ATOM   4599  O   PRO A 281       3.356 -17.867  -1.719  1.00  0.00           O  
ATOM   4600  CG  PRO A 281       4.679 -16.943  -6.079  1.00  0.00           C  
ATOM   4601  HG2 PRO A 281       3.778 -16.877  -6.688  1.00  0.00           H  
ATOM   4602  HG3 PRO A 281       5.509 -17.333  -6.669  1.00  0.00           H  
ATOM   4603  CD  PRO A 281       5.021 -15.595  -5.447  1.00  0.00           C  
ATOM   4604  HD2 PRO A 281       4.825 -14.790  -6.156  1.00  0.00           H  
ATOM   4605  HD3 PRO A 281       6.075 -15.582  -5.170  1.00  0.00           H  
ATOM   4606  N   LYS A 282       5.366 -16.877  -2.003  1.00  0.00           N  
ATOM   4607  H   LYS A 282       5.940 -16.344  -2.640  1.00  0.00           H  
ATOM   4608  CA  LYS A 282       5.955 -17.262  -0.705  1.00  0.00           C  
ATOM   4609  HA  LYS A 282       5.942 -18.350  -0.641  1.00  0.00           H  
ATOM   4610  C   LYS A 282       5.142 -16.795   0.506  1.00  0.00           C  
ATOM   4611  CB  LYS A 282       7.435 -16.814  -0.634  1.00  0.00           C  
ATOM   4612  HB2 LYS A 282       7.890 -17.289   0.235  1.00  0.00           H  
ATOM   4613  HB3 LYS A 282       7.945 -17.200  -1.516  1.00  0.00           H  
ATOM   4614  O   LYS A 282       5.269 -17.361   1.581  1.00  0.00           O  
ATOM   4615  CG  LYS A 282       7.697 -15.292  -0.534  1.00  0.00           C  
ATOM   4616  HG2 LYS A 282       7.112 -14.768  -1.290  1.00  0.00           H  
ATOM   4617  HG3 LYS A 282       7.387 -14.943   0.451  1.00  0.00           H  
ATOM   4618  CD  LYS A 282       9.195 -14.957  -0.747  1.00  0.00           C  
ATOM   4619  HD2 LYS A 282       9.800 -15.564  -0.073  1.00  0.00           H  
ATOM   4620  HD3 LYS A 282       9.455 -15.220  -1.772  1.00  0.00           H  
ATOM   4621  CE  LYS A 282       9.543 -13.470  -0.514  1.00  0.00           C  
ATOM   4622  HE2 LYS A 282       9.590 -13.292   0.561  1.00  0.00           H  
ATOM   4623  HE3 LYS A 282       8.726 -12.861  -0.902  1.00  0.00           H  
ATOM   4624  NZ  LYS A 282      10.824 -13.033  -1.164  1.00  0.00           N  
ATOM   4625  HZ1 LYS A 282      11.071 -12.074  -0.964  1.00  0.00           H  
ATOM   4626  HZ2 LYS A 282      10.762 -13.015  -2.172  1.00  0.00           H  
ATOM   4627  HZ3 LYS A 282      11.634 -13.590  -0.932  1.00  0.00           H  
ATOM   4628  N   PHE A 283       4.269 -15.810   0.312  1.00  0.00           N  
ATOM   4629  H   PHE A 283       4.209 -15.404  -0.610  1.00  0.00           H  
ATOM   4630  CA  PHE A 283       3.450 -15.220   1.363  1.00  0.00           C  
ATOM   4631  HA  PHE A 283       3.867 -15.484   2.335  1.00  0.00           H  
ATOM   4632  C   PHE A 283       1.997 -15.719   1.381  1.00  0.00           C  
ATOM   4633  CB  PHE A 283       3.529 -13.702   1.216  1.00  0.00           C  
ATOM   4634  HB2 PHE A 283       3.092 -13.445   0.251  1.00  0.00           H  
ATOM   4635  HB3 PHE A 283       2.931 -13.249   2.006  1.00  0.00           H  
ATOM   4636  O   PHE A 283       1.180 -15.135   2.079  1.00  0.00           O  
ATOM   4637  CG  PHE A 283       4.923 -13.107   1.302  1.00  0.00           C  
ATOM   4638  CD1 PHE A 283       5.743 -13.388   2.410  1.00  0.00           C  
ATOM   4639  HD1 PHE A 283       5.393 -14.036   3.201  1.00  0.00           H  
ATOM   4640  CD2 PHE A 283       5.378 -12.219   0.308  1.00  0.00           C  
ATOM   4641  HD2 PHE A 283       4.728 -11.956  -0.514  1.00  0.00           H  
ATOM   4642  CE1 PHE A 283       7.010 -12.793   2.519  1.00  0.00           C  
ATOM   4643  HE1 PHE A 283       7.622 -12.997   3.385  1.00  0.00           H  
ATOM   4644  CE2 PHE A 283       6.641 -11.613   0.422  1.00  0.00           C  
ATOM   4645  HE2 PHE A 283       6.967 -10.889  -0.310  1.00  0.00           H  
ATOM   4646  CZ  PHE A 283       7.454 -11.894   1.534  1.00  0.00           C  
ATOM   4647  HZ  PHE A 283       8.400 -11.388   1.655  1.00  0.00           H  
ATOM   4648  N   SER A 284       1.640 -16.770   0.629  1.00  0.00           N  
ATOM   4649  H   SER A 284       2.348 -17.225   0.071  1.00  0.00           H  
ATOM   4650  CA  SER A 284       0.244 -17.241   0.511  1.00  0.00           C  
ATOM   4651  HA  SER A 284      -0.349 -16.448   0.055  1.00  0.00           H  
ATOM   4652  C   SER A 284      -0.427 -17.527   1.865  1.00  0.00           C  
ATOM   4653  CB  SER A 284       0.191 -18.456  -0.421  1.00  0.00           C  
ATOM   4654  HB2 SER A 284       0.840 -19.236  -0.024  1.00  0.00           H  
ATOM   4655  HB3 SER A 284       0.558 -18.172  -1.408  1.00  0.00           H  
ATOM   4656  O   SER A 284      -1.461 -16.932   2.169  1.00  0.00           O  
ATOM   4657  OG  SER A 284      -1.112 -18.983  -0.545  1.00  0.00           O  
ATOM   4658  HG  SER A 284      -1.686 -18.382  -1.027  1.00  0.00           H  
ATOM   4659  N   THR A 285       0.193 -18.340   2.728  1.00  0.00           N  
ATOM   4660  H   THR A 285       1.000 -18.864   2.422  1.00  0.00           H  
ATOM   4661  CA  THR A 285      -0.354 -18.657   4.063  1.00  0.00           C  
ATOM   4662  HA  THR A 285      -1.340 -19.106   3.940  1.00  0.00           H  
ATOM   4663  C   THR A 285      -0.516 -17.406   4.927  1.00  0.00           C  
ATOM   4664  CB  THR A 285       0.549 -19.662   4.796  1.00  0.00           C  
ATOM   4665  HB  THR A 285       1.493 -19.182   5.051  1.00  0.00           H  
ATOM   4666  O   THR A 285      -1.580 -17.178   5.504  1.00  0.00           O  
ATOM   4667  CG2 THR A 285      -0.085 -20.210   6.072  1.00  0.00           C  
ATOM   4668 HG21 THR A 285      -0.255 -19.405   6.787  1.00  0.00           H  
ATOM   4669 HG22 THR A 285       0.581 -20.937   6.536  1.00  0.00           H  
ATOM   4670 HG23 THR A 285      -1.037 -20.690   5.844  1.00  0.00           H  
ATOM   4671  OG1 THR A 285       0.822 -20.761   3.957  1.00  0.00           O  
ATOM   4672  HG1 THR A 285       1.247 -21.428   4.502  1.00  0.00           H  
ATOM   4673  N   GLY A 286       0.518 -16.557   4.966  1.00  0.00           N  
ATOM   4674  H   GLY A 286       1.345 -16.779   4.432  1.00  0.00           H  
ATOM   4675  CA  GLY A 286       0.491 -15.295   5.708  1.00  0.00           C  
ATOM   4676  HA2 GLY A 286       0.290 -15.495   6.760  1.00  0.00           H  
ATOM   4677  HA3 GLY A 286       1.459 -14.803   5.619  1.00  0.00           H  
ATOM   4678  C   GLY A 286      -0.576 -14.333   5.193  1.00  0.00           C  
ATOM   4679  O   GLY A 286      -1.285 -13.731   5.990  1.00  0.00           O  
ATOM   4680  N   ARG A 287      -0.767 -14.251   3.873  1.00  0.00           N  
ATOM   4681  H   ARG A 287      -0.148 -14.781   3.277  1.00  0.00           H  
ATOM   4682  CA  ARG A 287      -1.787 -13.415   3.230  1.00  0.00           C  
ATOM   4683  HA  ARG A 287      -1.673 -12.392   3.590  1.00  0.00           H  
ATOM   4684  C   ARG A 287      -3.201 -13.842   3.612  1.00  0.00           C  
ATOM   4685  CB  ARG A 287      -1.546 -13.432   1.713  1.00  0.00           C  
ATOM   4686  HB2 ARG A 287      -0.569 -12.989   1.521  1.00  0.00           H  
ATOM   4687  HB3 ARG A 287      -1.529 -14.464   1.362  1.00  0.00           H  
ATOM   4688  O   ARG A 287      -4.020 -12.969   3.884  1.00  0.00           O  
ATOM   4689  CG  ARG A 287      -2.606 -12.661   0.915  1.00  0.00           C  
ATOM   4690  HG2 ARG A 287      -2.764 -11.682   1.369  1.00  0.00           H  
ATOM   4691  HG3 ARG A 287      -3.550 -13.205   0.939  1.00  0.00           H  
ATOM   4692  CD  ARG A 287      -2.184 -12.453  -0.542  1.00  0.00           C  
ATOM   4693  HD2 ARG A 287      -2.963 -11.878  -1.042  1.00  0.00           H  
ATOM   4694  HD3 ARG A 287      -1.271 -11.859  -0.560  1.00  0.00           H  
ATOM   4695  NE  ARG A 287      -2.007 -13.731  -1.258  1.00  0.00           N  
ATOM   4696  HE  ARG A 287      -2.842 -14.228  -1.534  1.00  0.00           H  
ATOM   4697  NH1 ARG A 287       0.297 -13.937  -1.307  1.00  0.00           N  
ATOM   4698 HH11 ARG A 287       0.373 -12.978  -1.000  1.00  0.00           H  
ATOM   4699 HH12 ARG A 287       1.118 -14.390  -1.683  1.00  0.00           H  
ATOM   4700  NH2 ARG A 287      -0.949 -15.472  -2.245  1.00  0.00           N  
ATOM   4701 HH21 ARG A 287      -1.845 -15.936  -2.294  1.00  0.00           H  
ATOM   4702 HH22 ARG A 287      -0.121 -16.003  -2.475  1.00  0.00           H  
ATOM   4703  CZ  ARG A 287      -0.896 -14.362  -1.587  1.00  0.00           C  
ATOM   4704  N   ILE A 288      -3.496 -15.143   3.681  1.00  0.00           N  
ATOM   4705  H   ILE A 288      -2.783 -15.809   3.420  1.00  0.00           H  
ATOM   4706  CA  ILE A 288      -4.803 -15.636   4.153  1.00  0.00           C  
ATOM   4707  HA  ILE A 288      -5.593 -15.122   3.605  1.00  0.00           H  
ATOM   4708  C   ILE A 288      -5.021 -15.288   5.625  1.00  0.00           C  
ATOM   4709  CB  ILE A 288      -4.946 -17.156   3.912  1.00  0.00           C  
ATOM   4710  HB  ILE A 288      -4.062 -17.651   4.312  1.00  0.00           H  
ATOM   4711  O   ILE A 288      -6.064 -14.736   5.972  1.00  0.00           O  
ATOM   4712  CG1 ILE A 288      -5.022 -17.497   2.409  1.00  0.00           C  
ATOM   4713 HG12 ILE A 288      -5.069 -18.581   2.305  1.00  0.00           H  
ATOM   4714 HG13 ILE A 288      -4.110 -17.166   1.912  1.00  0.00           H  
ATOM   4715  CG2 ILE A 288      -6.168 -17.745   4.649  1.00  0.00           C  
ATOM   4716 HG21 ILE A 288      -7.059 -17.147   4.456  1.00  0.00           H  
ATOM   4717 HG22 ILE A 288      -5.983 -17.772   5.723  1.00  0.00           H  
ATOM   4718 HG23 ILE A 288      -6.348 -18.766   4.313  1.00  0.00           H  
ATOM   4719  CD1 ILE A 288      -6.223 -16.894   1.666  1.00  0.00           C  
ATOM   4720 HD11 ILE A 288      -6.103 -15.816   1.552  1.00  0.00           H  
ATOM   4721 HD12 ILE A 288      -7.156 -17.109   2.188  1.00  0.00           H  
ATOM   4722 HD13 ILE A 288      -6.290 -17.353   0.680  1.00  0.00           H  
ATOM   4723  N   PHE A 289      -4.038 -15.567   6.486  1.00  0.00           N  
ATOM   4724  H   PHE A 289      -3.197 -16.012   6.147  1.00  0.00           H  
ATOM   4725  CA  PHE A 289      -4.126 -15.221   7.905  1.00  0.00           C  
ATOM   4726  HA  PHE A 289      -4.986 -15.728   8.343  1.00  0.00           H  
ATOM   4727  C   PHE A 289      -4.348 -13.718   8.100  1.00  0.00           C  
ATOM   4728  CB  PHE A 289      -2.862 -15.695   8.627  1.00  0.00           C  
ATOM   4729  HB2 PHE A 289      -1.984 -15.337   8.088  1.00  0.00           H  
ATOM   4730  HB3 PHE A 289      -2.834 -16.784   8.613  1.00  0.00           H  
ATOM   4731  O   PHE A 289      -5.307 -13.317   8.752  1.00  0.00           O  
ATOM   4732  CG  PHE A 289      -2.783 -15.220  10.066  1.00  0.00           C  
ATOM   4733  CD1 PHE A 289      -1.796 -14.292  10.453  1.00  0.00           C  
ATOM   4734  HD1 PHE A 289      -1.090 -13.907   9.733  1.00  0.00           H  
ATOM   4735  CD2 PHE A 289      -3.712 -15.689  11.015  1.00  0.00           C  
ATOM   4736  HD2 PHE A 289      -4.478 -16.393  10.726  1.00  0.00           H  
ATOM   4737  CE1 PHE A 289      -1.733 -13.851  11.785  1.00  0.00           C  
ATOM   4738  HE1 PHE A 289      -0.979 -13.134  12.076  1.00  0.00           H  
ATOM   4739  CE2 PHE A 289      -3.649 -15.241  12.346  1.00  0.00           C  
ATOM   4740  HE2 PHE A 289      -4.365 -15.596  13.072  1.00  0.00           H  
ATOM   4741  CZ  PHE A 289      -2.658 -14.323  12.731  1.00  0.00           C  
ATOM   4742  HZ  PHE A 289      -2.616 -13.969  13.751  1.00  0.00           H  
ATOM   4743  N   LEU A 290      -3.534 -12.890   7.451  1.00  0.00           N  
ATOM   4744  H   LEU A 290      -2.759 -13.283   6.936  1.00  0.00           H  
ATOM   4745  CA  LEU A 290      -3.622 -11.439   7.530  1.00  0.00           C  
ATOM   4746  HA  LEU A 290      -3.560 -11.164   8.583  1.00  0.00           H  
ATOM   4747  C   LEU A 290      -4.952 -10.901   6.986  1.00  0.00           C  
ATOM   4748  CB  LEU A 290      -2.408 -10.875   6.778  1.00  0.00           C  
ATOM   4749  HB2 LEU A 290      -1.510 -11.349   7.173  1.00  0.00           H  
ATOM   4750  HB3 LEU A 290      -2.486 -11.129   5.721  1.00  0.00           H  
ATOM   4751  O   LEU A 290      -5.539  -9.997   7.574  1.00  0.00           O  
ATOM   4752  CG  LEU A 290      -2.243  -9.359   6.922  1.00  0.00           C  
ATOM   4753  HG  LEU A 290      -3.087  -8.846   6.462  1.00  0.00           H  
ATOM   4754  CD1 LEU A 290      -2.139  -8.972   8.390  1.00  0.00           C  
ATOM   4755 HD11 LEU A 290      -3.110  -9.037   8.881  1.00  0.00           H  
ATOM   4756 HD12 LEU A 290      -1.787  -7.944   8.481  1.00  0.00           H  
ATOM   4757 HD13 LEU A 290      -1.413  -9.616   8.886  1.00  0.00           H  
ATOM   4758  CD2 LEU A 290      -0.942  -8.931   6.252  1.00  0.00           C  
ATOM   4759 HD21 LEU A 290      -0.925  -9.221   5.202  1.00  0.00           H  
ATOM   4760 HD22 LEU A 290      -0.100  -9.405   6.756  1.00  0.00           H  
ATOM   4761 HD23 LEU A 290      -0.837  -7.850   6.353  1.00  0.00           H  
ATOM   4762  N   SER A 291      -5.482 -11.514   5.923  1.00  0.00           N  
ATOM   4763  H   SER A 291      -4.945 -12.246   5.479  1.00  0.00           H  
ATOM   4764  CA  SER A 291      -6.817 -11.197   5.400  1.00  0.00           C  
ATOM   4765  HA  SER A 291      -6.865 -10.130   5.181  1.00  0.00           H  
ATOM   4766  C   SER A 291      -7.921 -11.520   6.409  1.00  0.00           C  
ATOM   4767  CB  SER A 291      -7.101 -11.940   4.096  1.00  0.00           C  
ATOM   4768  HB2 SER A 291      -8.090 -11.656   3.737  1.00  0.00           H  
ATOM   4769  HB3 SER A 291      -7.082 -13.016   4.268  1.00  0.00           H  
ATOM   4770  O   SER A 291      -8.893 -10.774   6.508  1.00  0.00           O  
ATOM   4771  OG  SER A 291      -6.152 -11.602   3.110  1.00  0.00           O  
ATOM   4772  HG  SER A 291      -5.311 -11.976   3.382  1.00  0.00           H  
ATOM   4773  N   LYS A 292      -7.788 -12.602   7.191  1.00  0.00           N  
ATOM   4774  H   LYS A 292      -6.973 -13.186   7.070  1.00  0.00           H  
ATOM   4775  CA  LYS A 292      -8.704 -12.878   8.308  1.00  0.00           C  
ATOM   4776  HA  LYS A 292      -9.731 -12.795   7.950  1.00  0.00           H  
ATOM   4777  C   LYS A 292      -8.554 -11.820   9.407  1.00  0.00           C  
ATOM   4778  CB  LYS A 292      -8.508 -14.295   8.882  1.00  0.00           C  
ATOM   4779  HB2 LYS A 292      -9.130 -14.374   9.774  1.00  0.00           H  
ATOM   4780  HB3 LYS A 292      -7.472 -14.418   9.199  1.00  0.00           H  
ATOM   4781  O   LYS A 292      -9.574 -11.338   9.887  1.00  0.00           O  
ATOM   4782  CG  LYS A 292      -8.891 -15.459   7.947  1.00  0.00           C  
ATOM   4783  HG2 LYS A 292      -8.333 -15.391   7.013  1.00  0.00           H  
ATOM   4784  HG3 LYS A 292      -9.957 -15.406   7.724  1.00  0.00           H  
ATOM   4785  CD  LYS A 292      -8.572 -16.805   8.634  1.00  0.00           C  
ATOM   4786  HD2 LYS A 292      -9.072 -16.829   9.602  1.00  0.00           H  
ATOM   4787  HD3 LYS A 292      -7.497 -16.854   8.803  1.00  0.00           H  
ATOM   4788  CE  LYS A 292      -9.010 -18.043   7.829  1.00  0.00           C  
ATOM   4789  HE2 LYS A 292      -8.583 -17.968   6.829  1.00  0.00           H  
ATOM   4790  HE3 LYS A 292     -10.095 -18.024   7.728  1.00  0.00           H  
ATOM   4791  NZ  LYS A 292      -8.571 -19.327   8.470  1.00  0.00           N  
ATOM   4792  HZ1 LYS A 292      -7.566 -19.386   8.557  1.00  0.00           H  
ATOM   4793  HZ2 LYS A 292      -8.850 -20.147   7.950  1.00  0.00           H  
ATOM   4794  HZ3 LYS A 292      -8.908 -19.487   9.408  1.00  0.00           H  
ATOM   4795  N   ILE A 293      -7.329 -11.430   9.774  1.00  0.00           N  
ATOM   4796  H   ILE A 293      -6.533 -11.877   9.341  1.00  0.00           H  
ATOM   4797  CA  ILE A 293      -7.087 -10.418  10.819  1.00  0.00           C  
ATOM   4798  HA  ILE A 293      -7.612 -10.731  11.721  1.00  0.00           H  
ATOM   4799  C   ILE A 293      -7.708  -9.069  10.448  1.00  0.00           C  
ATOM   4800  CB  ILE A 293      -5.585 -10.293  11.177  1.00  0.00           C  
ATOM   4801  HB  ILE A 293      -5.033 -10.020  10.278  1.00  0.00           H  
ATOM   4802  O   ILE A 293      -8.501  -8.558  11.229  1.00  0.00           O  
ATOM   4803  CG1 ILE A 293      -4.982 -11.607  11.729  1.00  0.00           C  
ATOM   4804 HG12 ILE A 293      -4.823 -12.308  10.910  1.00  0.00           H  
ATOM   4805 HG13 ILE A 293      -3.997 -11.395  12.147  1.00  0.00           H  
ATOM   4806  CG2 ILE A 293      -5.350  -9.180  12.216  1.00  0.00           C  
ATOM   4807 HG21 ILE A 293      -5.909  -9.370  13.132  1.00  0.00           H  
ATOM   4808 HG22 ILE A 293      -4.290  -9.101  12.457  1.00  0.00           H  
ATOM   4809 HG23 ILE A 293      -5.658  -8.209  11.830  1.00  0.00           H  
ATOM   4810  CD1 ILE A 293      -5.820 -12.315  12.805  1.00  0.00           C  
ATOM   4811 HD11 ILE A 293      -6.704 -12.767  12.354  1.00  0.00           H  
ATOM   4812 HD12 ILE A 293      -6.129 -11.608  13.575  1.00  0.00           H  
ATOM   4813 HD13 ILE A 293      -5.229 -13.103  13.272  1.00  0.00           H  
ATOM   4814  N   ILE A 294      -7.480  -8.542   9.242  1.00  0.00           N  
ATOM   4815  H   ILE A 294      -6.797  -8.977   8.637  1.00  0.00           H  
ATOM   4816  CA  ILE A 294      -8.076  -7.254   8.840  1.00  0.00           C  
ATOM   4817  HA  ILE A 294      -7.829  -6.529   9.616  1.00  0.00           H  
ATOM   4818  C   ILE A 294      -9.616  -7.307   8.772  1.00  0.00           C  
ATOM   4819  CB  ILE A 294      -7.439  -6.756   7.524  1.00  0.00           C  
ATOM   4820  HB  ILE A 294      -6.360  -6.893   7.599  1.00  0.00           H  
ATOM   4821  O   ILE A 294     -10.297  -6.331   9.086  1.00  0.00           O  
ATOM   4822  CG1 ILE A 294      -7.686  -5.243   7.354  1.00  0.00           C  
ATOM   4823 HG12 ILE A 294      -8.754  -5.029   7.376  1.00  0.00           H  
ATOM   4824 HG13 ILE A 294      -7.243  -4.730   8.207  1.00  0.00           H  
ATOM   4825  CG2 ILE A 294      -7.913  -7.597   6.332  1.00  0.00           C  
ATOM   4826 HG21 ILE A 294      -7.427  -7.265   5.414  1.00  0.00           H  
ATOM   4827 HG22 ILE A 294      -7.637  -8.637   6.511  1.00  0.00           H  
ATOM   4828 HG23 ILE A 294      -8.993  -7.512   6.211  1.00  0.00           H  
ATOM   4829  CD1 ILE A 294      -7.083  -4.627   6.083  1.00  0.00           C  
ATOM   4830 HD11 ILE A 294      -7.555  -5.033   5.189  1.00  0.00           H  
ATOM   4831 HD12 ILE A 294      -6.009  -4.811   6.054  1.00  0.00           H  
ATOM   4832 HD13 ILE A 294      -7.249  -3.550   6.099  1.00  0.00           H  
ATOM   4833  N   CYS A 295     -10.194  -8.465   8.423  1.00  0.00           N  
ATOM   4834  H   CYS A 295      -9.598  -9.236   8.158  1.00  0.00           H  
ATOM   4835  CA  CYS A 295     -11.643  -8.680   8.498  1.00  0.00           C  
ATOM   4836  HA  CYS A 295     -12.170  -7.882   7.974  1.00  0.00           H  
ATOM   4837  C   CYS A 295     -12.155  -8.617   9.939  1.00  0.00           C  
ATOM   4838  CB  CYS A 295     -12.008 -10.030   7.862  1.00  0.00           C  
ATOM   4839  HB2 CYS A 295     -13.051 -10.244   8.094  1.00  0.00           H  
ATOM   4840  HB3 CYS A 295     -11.390 -10.822   8.286  1.00  0.00           H  
ATOM   4841  O   CYS A 295     -13.226  -8.067  10.189  1.00  0.00           O  
ATOM   4842  SG  CYS A 295     -11.835 -10.016   6.056  1.00  0.00           S  
ATOM   4843  HG  CYS A 295     -10.502  -9.934   6.051  1.00  0.00           H  
ATOM   4844  N   LEU A 296     -11.399  -9.177  10.882  1.00  0.00           N  
ATOM   4845  H   LEU A 296     -10.508  -9.569  10.613  1.00  0.00           H  
ATOM   4846  CA  LEU A 296     -11.731  -9.144  12.300  1.00  0.00           C  
ATOM   4847  HA  LEU A 296     -12.783  -9.401  12.422  1.00  0.00           H  
ATOM   4848  C   LEU A 296     -11.567  -7.744  12.893  1.00  0.00           C  
ATOM   4849  CB  LEU A 296     -10.867 -10.171  13.043  1.00  0.00           C  
ATOM   4850  HB2 LEU A 296      -9.816  -9.982  12.823  1.00  0.00           H  
ATOM   4851  HB3 LEU A 296     -11.003 -10.014  14.113  1.00  0.00           H  
ATOM   4852  O   LEU A 296     -12.439  -7.326  13.648  1.00  0.00           O  
ATOM   4853  CG  LEU A 296     -11.195 -11.633  12.702  1.00  0.00           C  
ATOM   4854  HG  LEU A 296     -11.231 -11.764  11.620  1.00  0.00           H  
ATOM   4855  CD1 LEU A 296     -10.105 -12.560  13.248  1.00  0.00           C  
ATOM   4856 HD11 LEU A 296     -10.440 -13.597  13.219  1.00  0.00           H  
ATOM   4857 HD12 LEU A 296      -9.826 -12.298  14.268  1.00  0.00           H  
ATOM   4858 HD13 LEU A 296      -9.217 -12.456  12.624  1.00  0.00           H  
ATOM   4859  CD2 LEU A 296     -12.561 -12.077  13.222  1.00  0.00           C  
ATOM   4860 HD21 LEU A 296     -12.740 -13.093  12.870  1.00  0.00           H  
ATOM   4861 HD22 LEU A 296     -13.346 -11.437  12.821  1.00  0.00           H  
ATOM   4862 HD23 LEU A 296     -12.587 -12.048  14.312  1.00  0.00           H  
ATOM   4863  N   GLU A 297     -10.514  -7.012  12.523  1.00  0.00           N  
ATOM   4864  H   GLU A 297      -9.804  -7.436  11.944  1.00  0.00           H  
ATOM   4865  CA  GLU A 297     -10.331  -5.606  12.904  1.00  0.00           C  
ATOM   4866  HA  GLU A 297     -10.301  -5.521  13.990  1.00  0.00           H  
ATOM   4867  C   GLU A 297     -11.506  -4.759  12.425  1.00  0.00           C  
ATOM   4868  CB  GLU A 297      -9.020  -5.042  12.343  1.00  0.00           C  
ATOM   4869  HB2 GLU A 297      -8.963  -5.235  11.272  1.00  0.00           H  
ATOM   4870  HB3 GLU A 297      -9.020  -3.964  12.507  1.00  0.00           H  
ATOM   4871  O   GLU A 297     -12.170  -4.146  13.251  1.00  0.00           O  
ATOM   4872  CG  GLU A 297      -7.802  -5.646  13.048  1.00  0.00           C  
ATOM   4873  HG2 GLU A 297      -7.907  -5.490  14.121  1.00  0.00           H  
ATOM   4874  HG3 GLU A 297      -7.786  -6.720  12.863  1.00  0.00           H  
ATOM   4875  CD  GLU A 297      -6.470  -5.053  12.583  1.00  0.00           C  
ATOM   4876  OE1 GLU A 297      -5.441  -5.672  12.934  1.00  0.00           O  
ATOM   4877  OE2 GLU A 297      -6.487  -4.027  11.873  1.00  0.00           O  
ATOM   4878  N   THR A 298     -11.853  -4.834  11.135  1.00  0.00           N  
ATOM   4879  H   THR A 298     -11.246  -5.361  10.523  1.00  0.00           H  
ATOM   4880  CA  THR A 298     -12.998  -4.106  10.550  1.00  0.00           C  
ATOM   4881  HA  THR A 298     -12.816  -3.033  10.606  1.00  0.00           H  
ATOM   4882  C   THR A 298     -14.306  -4.409  11.279  1.00  0.00           C  
ATOM   4883  CB  THR A 298     -13.198  -4.507   9.081  1.00  0.00           C  
ATOM   4884  HB  THR A 298     -13.386  -5.580   9.029  1.00  0.00           H  
ATOM   4885  O   THR A 298     -15.116  -3.524  11.539  1.00  0.00           O  
ATOM   4886  CG2 THR A 298     -14.374  -3.782   8.418  1.00  0.00           C  
ATOM   4887 HG21 THR A 298     -15.316  -4.042   8.901  1.00  0.00           H  
ATOM   4888 HG22 THR A 298     -14.227  -2.704   8.488  1.00  0.00           H  
ATOM   4889 HG23 THR A 298     -14.447  -4.083   7.373  1.00  0.00           H  
ATOM   4890  OG1 THR A 298     -12.050  -4.230   8.314  1.00  0.00           O  
ATOM   4891  HG1 THR A 298     -11.320  -4.749   8.659  1.00  0.00           H  
ATOM   4892  N   LEU A 299     -14.542  -5.680  11.599  1.00  0.00           N  
ATOM   4893  H   LEU A 299     -13.849  -6.372  11.354  1.00  0.00           H  
ATOM   4894  CA  LEU A 299     -15.762  -6.114  12.271  1.00  0.00           C  
ATOM   4895  HA  LEU A 299     -16.618  -5.684  11.751  1.00  0.00           H  
ATOM   4896  C   LEU A 299     -15.828  -5.608  13.722  1.00  0.00           C  
ATOM   4897  CB  LEU A 299     -15.810  -7.641  12.115  1.00  0.00           C  
ATOM   4898  HB2 LEU A 299     -14.837  -8.063  12.365  1.00  0.00           H  
ATOM   4899  HB3 LEU A 299     -15.984  -7.842  11.057  1.00  0.00           H  
ATOM   4900  O   LEU A 299     -16.914  -5.275  14.213  1.00  0.00           O  
ATOM   4901  CG  LEU A 299     -16.884  -8.365  12.934  1.00  0.00           C  
ATOM   4902  HG  LEU A 299     -17.833  -7.832  12.876  1.00  0.00           H  
ATOM   4903  CD1 LEU A 299     -17.081  -9.766  12.349  1.00  0.00           C  
ATOM   4904 HD11 LEU A 299     -17.463  -9.686  11.331  1.00  0.00           H  
ATOM   4905 HD12 LEU A 299     -16.128 -10.293  12.326  1.00  0.00           H  
ATOM   4906 HD13 LEU A 299     -17.792 -10.330  12.953  1.00  0.00           H  
ATOM   4907  CD2 LEU A 299     -16.462  -8.517  14.397  1.00  0.00           C  
ATOM   4908 HD21 LEU A 299     -15.410  -8.263  14.528  1.00  0.00           H  
ATOM   4909 HD22 LEU A 299     -17.064  -7.854  15.018  1.00  0.00           H  
ATOM   4910 HD23 LEU A 299     -16.575  -9.555  14.711  1.00  0.00           H  
ATOM   4911  N   VAL A 300     -14.689  -5.561  14.418  1.00  0.00           N  
ATOM   4912  H   VAL A 300     -13.829  -5.811  13.949  1.00  0.00           H  
ATOM   4913  CA  VAL A 300     -14.601  -4.991  15.766  1.00  0.00           C  
ATOM   4914  HA  VAL A 300     -15.439  -5.363  16.355  1.00  0.00           H  
ATOM   4915  C   VAL A 300     -14.762  -3.474  15.700  1.00  0.00           C  
ATOM   4916  CB  VAL A 300     -13.306  -5.424  16.478  1.00  0.00           C  
ATOM   4917  HB  VAL A 300     -12.442  -5.221  15.844  1.00  0.00           H  
ATOM   4918  O   VAL A 300     -15.595  -2.950  16.429  1.00  0.00           O  
ATOM   4919  CG1 VAL A 300     -13.124  -4.701  17.816  1.00  0.00           C  
ATOM   4920 HG11 VAL A 300     -14.014  -4.826  18.433  1.00  0.00           H  
ATOM   4921 HG12 VAL A 300     -12.955  -3.638  17.642  1.00  0.00           H  
ATOM   4922 HG13 VAL A 300     -12.253  -5.104  18.334  1.00  0.00           H  
ATOM   4923  CG2 VAL A 300     -13.351  -6.926  16.810  1.00  0.00           C  
ATOM   4924 HG21 VAL A 300     -12.411  -7.226  17.273  1.00  0.00           H  
ATOM   4925 HG22 VAL A 300     -14.177  -7.131  17.492  1.00  0.00           H  
ATOM   4926 HG23 VAL A 300     -13.490  -7.510  15.900  1.00  0.00           H  
ATOM   4927  N   ASP A 301     -14.074  -2.799  14.785  1.00  0.00           N  
ATOM   4928  H   ASP A 301     -13.404  -3.299  14.218  1.00  0.00           H  
ATOM   4929  CA  ASP A 301     -14.194  -1.365  14.496  1.00  0.00           C  
ATOM   4930  HA  ASP A 301     -13.816  -0.782  15.336  1.00  0.00           H  
ATOM   4931  C   ASP A 301     -15.656  -0.954  14.244  1.00  0.00           C  
ATOM   4932  CB  ASP A 301     -13.303  -1.082  13.282  1.00  0.00           C  
ATOM   4933  HB2 ASP A 301     -12.289  -1.416  13.502  1.00  0.00           H  
ATOM   4934  HB3 ASP A 301     -13.653  -1.659  12.425  1.00  0.00           H  
ATOM   4935  O   ASP A 301     -16.221  -0.163  14.995  1.00  0.00           O  
ATOM   4936  CG  ASP A 301     -13.256   0.391  12.902  1.00  0.00           C  
ATOM   4937  OD1 ASP A 301     -12.548   1.118  13.625  1.00  0.00           O  
ATOM   4938  OD2 ASP A 301     -13.868   0.717  11.852  1.00  0.00           O
[truncated: 324,981 more chars]
