# Supplementary material for: Rationally engineering santalene synthase to readjust the component ratio of sandalwood oil
Source: Nat Commun. 2022 May 6;13:2508. doi: 10.1038/s41467-022-30294-8 (PMC9076924; doi:10.1038/s41467-022-30294-8)
Supplement: Supplementary file 6 — Supplementary Data 4 [file 41467_2022_30294_MOESM6_ESM.zip › pdb-files/sansyn/alphafold2-models/ranked_3.pdb]

ATOM      1  N   MET A   1      52.810   0.099 -27.955  1.00  0.00           N  
ATOM      2  H   MET A   1      52.766   0.192 -28.960  1.00  0.00           H  
ATOM      3  H2  MET A   1      53.270  -0.770 -27.724  1.00  0.00           H  
ATOM      4  H3  MET A   1      53.348   0.862 -27.569  1.00  0.00           H  
ATOM      5  CA  MET A   1      51.450   0.091 -27.383  1.00  0.00           C  
ATOM      6  HA  MET A   1      50.943   1.035 -27.580  1.00  0.00           H  
ATOM      7  C   MET A   1      51.589  -0.066 -25.877  1.00  0.00           C  
ATOM      8  CB  MET A   1      50.609  -1.056 -27.978  1.00  0.00           C  
ATOM      9  HB2 MET A   1      49.696  -1.168 -27.393  1.00  0.00           H  
ATOM     10  HB3 MET A   1      51.169  -1.989 -27.916  1.00  0.00           H  
ATOM     11  O   MET A   1      51.660  -1.189 -25.403  1.00  0.00           O  
ATOM     12  CG  MET A   1      50.205  -0.816 -29.436  1.00  0.00           C  
ATOM     13  HG2 MET A   1      51.086  -0.576 -30.031  1.00  0.00           H  
ATOM     14  HG3 MET A   1      49.517   0.029 -29.476  1.00  0.00           H  
ATOM     15  SD  MET A   1      49.401  -2.259 -30.173  1.00  0.00           S  
ATOM     16  CE  MET A   1      48.829  -1.563 -31.746  1.00  0.00           C  
ATOM     17  HE1 MET A   1      49.679  -1.197 -32.322  1.00  0.00           H  
ATOM     18  HE2 MET A   1      48.135  -0.743 -31.555  1.00  0.00           H  
ATOM     19  HE3 MET A   1      48.315  -2.337 -32.316  1.00  0.00           H  
ATOM     20  N   SER A   2      51.750   1.029 -25.131  1.00  0.00           N  
ATOM     21  H   SER A   2      51.694   1.957 -25.526  1.00  0.00           H  
ATOM     22  CA  SER A   2      51.619   0.962 -23.673  1.00  0.00           C  
ATOM     23  HA  SER A   2      51.924  -0.018 -23.308  1.00  0.00           H  
ATOM     24  C   SER A   2      50.145   1.154 -23.357  1.00  0.00           C  
ATOM     25  CB  SER A   2      52.498   1.994 -22.952  1.00  0.00           C  
ATOM     26  HB2 SER A   2      52.375   1.871 -21.876  1.00  0.00           H  
ATOM     27  HB3 SER A   2      53.544   1.821 -23.203  1.00  0.00           H  
ATOM     28  O   SER A   2      49.617   2.256 -23.496  1.00  0.00           O  
ATOM     29  OG  SER A   2      52.140   3.309 -23.307  1.00  0.00           O  
ATOM     30  HG  SER A   2      51.199   3.418 -23.151  1.00  0.00           H  
ATOM     31  N   THR A   3      49.469   0.072 -22.996  1.00  0.00           N  
ATOM     32  H   THR A   3      49.938  -0.822 -22.955  1.00  0.00           H  
ATOM     33  CA  THR A   3      48.191   0.141 -22.295  1.00  0.00           C  
ATOM     34  HA  THR A   3      47.445   0.656 -22.900  1.00  0.00           H  
ATOM     35  C   THR A   3      48.428   0.932 -21.018  1.00  0.00           C  
ATOM     36  CB  THR A   3      47.690  -1.278 -21.970  1.00  0.00           C  
ATOM     37  HB  THR A   3      46.966  -1.238 -21.156  1.00  0.00           H  
ATOM     38  O   THR A   3      49.057   0.431 -20.087  1.00  0.00           O  
ATOM     39  CG2 THR A   3      47.027  -1.915 -23.188  1.00  0.00           C  
ATOM     40 HG21 THR A   3      46.681  -2.915 -22.927  1.00  0.00           H  
ATOM     41 HG22 THR A   3      46.169  -1.317 -23.496  1.00  0.00           H  
ATOM     42 HG23 THR A   3      47.738  -1.986 -24.012  1.00  0.00           H  
ATOM     43  OG1 THR A   3      48.780  -2.101 -21.605  1.00  0.00           O  
ATOM     44  HG1 THR A   3      49.041  -1.827 -20.722  1.00  0.00           H  
ATOM     45  N   GLN A   4      47.998   2.193 -21.004  1.00  0.00           N  
ATOM     46  H   GLN A   4      47.568   2.572 -21.835  1.00  0.00           H  
ATOM     47  CA  GLN A   4      47.819   2.933 -19.767  1.00  0.00           C  
ATOM     48  HA  GLN A   4      48.748   2.960 -19.198  1.00  0.00           H  
ATOM     49  C   GLN A   4      46.777   2.153 -18.966  1.00  0.00           C  
ATOM     50  CB  GLN A   4      47.367   4.377 -20.068  1.00  0.00           C  
ATOM     51  HB2 GLN A   4      46.607   4.361 -20.849  1.00  0.00           H  
ATOM     52  HB3 GLN A   4      46.918   4.798 -19.168  1.00  0.00           H  
ATOM     53  O   GLN A   4      45.583   2.228 -19.240  1.00  0.00           O  
ATOM     54  CG  GLN A   4      48.536   5.287 -20.484  1.00  0.00           C  
ATOM     55  HG2 GLN A   4      49.069   4.839 -21.322  1.00  0.00           H  
ATOM     56  HG3 GLN A   4      49.227   5.375 -19.645  1.00  0.00           H  
ATOM     57  CD  GLN A   4      48.084   6.686 -20.906  1.00  0.00           C  
ATOM     58  NE2 GLN A   4      48.916   7.695 -20.765  1.00  0.00           N  
ATOM     59 HE21 GLN A   4      49.797   7.584 -20.283  1.00  0.00           H  
ATOM     60 HE22 GLN A   4      48.531   8.596 -21.010  1.00  0.00           H  
ATOM     61  OE1 GLN A   4      47.000   6.901 -21.409  1.00  0.00           O  
ATOM     62  N   GLN A   5      47.242   1.333 -18.022  1.00  0.00           N  
ATOM     63  H   GLN A   5      48.242   1.216 -17.941  1.00  0.00           H  
ATOM     64  CA  GLN A   5      46.437   0.993 -16.862  1.00  0.00           C  
ATOM     65  HA  GLN A   5      45.511   0.499 -17.157  1.00  0.00           H  
ATOM     66  C   GLN A   5      46.105   2.335 -16.226  1.00  0.00           C  
ATOM     67  CB  GLN A   5      47.230   0.102 -15.885  1.00  0.00           C  
ATOM     68  HB2 GLN A   5      48.291   0.348 -15.944  1.00  0.00           H  
ATOM     69  HB3 GLN A   5      46.896   0.305 -14.868  1.00  0.00           H  
ATOM     70  O   GLN A   5      46.968   2.948 -15.601  1.00  0.00           O  
ATOM     71  CG  GLN A   5      47.016  -1.395 -16.142  1.00  0.00           C  
ATOM     72  HG2 GLN A   5      45.968  -1.636 -15.964  1.00  0.00           H  
ATOM     73  HG3 GLN A   5      47.250  -1.623 -17.182  1.00  0.00           H  
ATOM     74  CD  GLN A   5      47.899  -2.269 -15.252  1.00  0.00           C  
ATOM     75  NE2 GLN A   5      47.383  -3.347 -14.704  1.00  0.00           N  
ATOM     76 HE21 GLN A   5      48.002  -3.868 -14.099  1.00  0.00           H  
ATOM     77 HE22 GLN A   5      46.400  -3.556 -14.800  1.00  0.00           H  
ATOM     78  OE1 GLN A   5      49.077  -2.024 -15.059  1.00  0.00           O  
ATOM     79  N   VAL A   6      44.889   2.824 -16.465  1.00  0.00           N  
ATOM     80  H   VAL A   6      44.286   2.338 -17.114  1.00  0.00           H  
ATOM     81  CA  VAL A   6      44.285   3.823 -15.594  1.00  0.00           C  
ATOM     82  HA  VAL A   6      44.862   4.747 -15.621  1.00  0.00           H  
ATOM     83  C   VAL A   6      44.388   3.195 -14.216  1.00  0.00           C  
ATOM     84  CB  VAL A   6      42.829   4.123 -15.998  1.00  0.00           C  
ATOM     85  HB  VAL A   6      42.249   3.200 -15.987  1.00  0.00           H  
ATOM     86  O   VAL A   6      43.779   2.154 -13.954  1.00  0.00           O  
ATOM     87  CG1 VAL A   6      42.175   5.129 -15.049  1.00  0.00           C  
ATOM     88 HG11 VAL A   6      41.162   5.355 -15.384  1.00  0.00           H  
ATOM     89 HG12 VAL A   6      42.106   4.712 -14.044  1.00  0.00           H  
ATOM     90 HG13 VAL A   6      42.752   6.053 -15.011  1.00  0.00           H  
ATOM     91  CG2 VAL A   6      42.788   4.704 -17.419  1.00  0.00           C  
ATOM     92 HG21 VAL A   6      41.764   4.983 -17.670  1.00  0.00           H  
ATOM     93 HG22 VAL A   6      43.127   3.964 -18.144  1.00  0.00           H  
ATOM     94 HG23 VAL A   6      43.420   5.589 -17.480  1.00  0.00           H  
ATOM     95  N   SER A   7      45.302   3.724 -13.404  1.00  0.00           N  
ATOM     96  H   SER A   7      45.801   4.553 -13.695  1.00  0.00           H  
ATOM     97  CA  SER A   7      45.423   3.324 -12.019  1.00  0.00           C  
ATOM     98  HA  SER A   7      45.778   2.295 -11.961  1.00  0.00           H  
ATOM     99  C   SER A   7      44.025   3.415 -11.445  1.00  0.00           C  
ATOM    100  CB  SER A   7      46.385   4.244 -11.259  1.00  0.00           C  
ATOM    101  HB2 SER A   7      47.407   4.009 -11.558  1.00  0.00           H  
ATOM    102  HB3 SER A   7      46.288   4.065 -10.189  1.00  0.00           H  
ATOM    103  O   SER A   7      43.346   4.419 -11.661  1.00  0.00           O  
ATOM    104  OG  SER A   7      46.142   5.610 -11.532  1.00  0.00           O  
ATOM    105  HG  SER A   7      45.230   5.834 -11.333  1.00  0.00           H  
ATOM    106  N   SER A   8      43.591   2.373 -10.746  1.00  0.00           N  
ATOM    107  H   SER A   8      44.168   1.547 -10.675  1.00  0.00           H  
ATOM    108  CA  SER A   8      42.495   2.483  -9.801  1.00  0.00           C  
ATOM    109  HA  SER A   8      41.605   2.868 -10.299  1.00  0.00           H  
ATOM    110  C   SER A   8      42.937   3.488  -8.736  1.00  0.00           C  
ATOM    111  CB  SER A   8      42.187   1.101  -9.216  1.00  0.00           C  
ATOM    112  HB2 SER A   8      41.408   1.193  -8.460  1.00  0.00           H  
ATOM    113  HB3 SER A   8      41.835   0.441 -10.010  1.00  0.00           H  
ATOM    114  O   SER A   8      43.404   3.115  -7.661  1.00  0.00           O  
ATOM    115  OG  SER A   8      43.359   0.558  -8.633  1.00  0.00           O  
ATOM    116  HG  SER A   8      43.611   1.187  -7.953  1.00  0.00           H  
ATOM    117  N   GLU A   9      42.904   4.775  -9.083  1.00  0.00           N  
ATOM    118  H   GLU A   9      42.625   4.992 -10.029  1.00  0.00           H  
ATOM    119  CA  GLU A   9      42.844   5.862  -8.130  1.00  0.00           C  
ATOM    120  HA  GLU A   9      43.792   5.943  -7.599  1.00  0.00           H  
ATOM    121  C   GLU A   9      41.749   5.469  -7.146  1.00  0.00           C  
ATOM    122  CB  GLU A   9      42.538   7.191  -8.845  1.00  0.00           C  
ATOM    123  HB2 GLU A   9      42.311   7.945  -8.092  1.00  0.00           H  
ATOM    124  HB3 GLU A   9      41.668   7.063  -9.490  1.00  0.00           H  
ATOM    125  O   GLU A   9      40.757   4.851  -7.537  1.00  0.00           O  
ATOM    126  CG  GLU A   9      43.746   7.670  -9.672  1.00  0.00           C  
ATOM    127  HG2 GLU A   9      44.606   7.741  -9.007  1.00  0.00           H  
ATOM    128  HG3 GLU A   9      43.975   6.919 -10.428  1.00  0.00           H  
ATOM    129  CD  GLU A   9      43.532   9.022 -10.374  1.00  0.00           C  
ATOM    130  OE1 GLU A   9      44.563   9.649 -10.710  1.00  0.00           O  
ATOM    131  OE2 GLU A   9      42.362   9.404 -10.585  1.00  0.00           O  
ATOM    132  N   ASN A  10      41.985   5.708  -5.860  1.00  0.00           N  
ATOM    133  H   ASN A  10      42.835   6.195  -5.612  1.00  0.00           H  
ATOM    134  CA  ASN A  10      41.045   5.386  -4.797  1.00  0.00           C  
ATOM    135  HA  ASN A  10      40.836   4.316  -4.796  1.00  0.00           H  
ATOM    136  C   ASN A  10      39.724   6.129  -5.053  1.00  0.00           C  
ATOM    137  CB  ASN A  10      41.667   5.795  -3.448  1.00  0.00           C  
ATOM    138  HB2 ASN A  10      42.090   6.796  -3.531  1.00  0.00           H  
ATOM    139  HB3 ASN A  10      40.875   5.841  -2.700  1.00  0.00           H  
ATOM    140  O   ASN A  10      39.518   7.220  -4.529  1.00  0.00           O  
ATOM    141  CG  ASN A  10      42.703   4.831  -2.910  1.00  0.00           C  
ATOM    142  ND2 ASN A  10      43.691   5.329  -2.204  1.00  0.00           N  
ATOM    143 HD21 ASN A  10      43.736   6.322  -2.024  1.00  0.00           H  
ATOM    144 HD22 ASN A  10      44.345   4.657  -1.828  1.00  0.00           H  
ATOM    145  OD1 ASN A  10      42.633   3.626  -3.066  1.00  0.00           O  
ATOM    146  N   ILE A  11      38.846   5.562  -5.880  1.00  0.00           N  
ATOM    147  H   ILE A  11      39.171   4.784  -6.436  1.00  0.00           H  
ATOM    148  CA  ILE A  11      37.492   6.052  -6.088  1.00  0.00           C  
ATOM    149  HA  ILE A  11      37.519   7.126  -6.268  1.00  0.00           H  
ATOM    150  C   ILE A  11      36.789   5.784  -4.764  1.00  0.00           C  
ATOM    151  CB  ILE A  11      36.799   5.370  -7.294  1.00  0.00           C  
ATOM    152  HB  ILE A  11      36.783   4.294  -7.123  1.00  0.00           H  
ATOM    153  O   ILE A  11      36.424   4.648  -4.456  1.00  0.00           O  
ATOM    154  CG1 ILE A  11      37.539   5.652  -8.623  1.00  0.00           C  
ATOM    155 HG12 ILE A  11      38.589   5.377  -8.519  1.00  0.00           H  
ATOM    156 HG13 ILE A  11      37.500   6.718  -8.843  1.00  0.00           H  
ATOM    157  CG2 ILE A  11      35.347   5.873  -7.408  1.00  0.00           C  
ATOM    158 HG21 ILE A  11      35.337   6.928  -7.683  1.00  0.00           H  
ATOM    159 HG22 ILE A  11      34.803   5.301  -8.159  1.00  0.00           H  
ATOM    160 HG23 ILE A  11      34.814   5.764  -6.463  1.00  0.00           H  
ATOM    161  CD1 ILE A  11      36.995   4.872  -9.828  1.00  0.00           C  
ATOM    162 HD11 ILE A  11      36.971   3.806  -9.601  1.00  0.00           H  
ATOM    163 HD12 ILE A  11      37.649   5.037 -10.684  1.00  0.00           H  
ATOM    164 HD13 ILE A  11      35.994   5.217 -10.088  1.00  0.00           H  
ATOM    165  N   VAL A  12      36.669   6.826  -3.947  1.00  0.00           N  
ATOM    166  H   VAL A  12      37.077   7.706  -4.230  1.00  0.00           H  
ATOM    167  CA  VAL A  12      35.881   6.787  -2.720  1.00  0.00           C  
ATOM    168  HA  VAL A  12      36.133   5.887  -2.160  1.00  0.00           H  
ATOM    169  C   VAL A  12      34.418   6.713  -3.149  1.00  0.00           C  
ATOM    170  CB  VAL A  12      36.176   8.009  -1.827  1.00  0.00           C  
ATOM    171  HB  VAL A  12      35.913   8.924  -2.358  1.00  0.00           H  
ATOM    172  O   VAL A  12      33.893   7.657  -3.731  1.00  0.00           O  
ATOM    173  CG1 VAL A  12      35.370   7.938  -0.526  1.00  0.00           C  
ATOM    174 HG11 VAL A  12      34.303   7.969  -0.743  1.00  0.00           H  
ATOM    175 HG12 VAL A  12      35.604   8.800   0.100  1.00  0.00           H  
ATOM    176 HG13 VAL A  12      35.600   7.023   0.020  1.00  0.00           H  
ATOM    177  CG2 VAL A  12      37.665   8.075  -1.452  1.00  0.00           C  
ATOM    178 HG21 VAL A  12      37.970   7.153  -0.958  1.00  0.00           H  
ATOM    179 HG22 VAL A  12      37.836   8.918  -0.783  1.00  0.00           H  
ATOM    180 HG23 VAL A  12      38.272   8.224  -2.345  1.00  0.00           H  
ATOM    181  N   ARG A  13      33.786   5.557  -2.929  1.00  0.00           N  
ATOM    182  H   ARG A  13      34.297   4.827  -2.452  1.00  0.00           H  
ATOM    183  CA  ARG A  13      32.365   5.315  -3.222  1.00  0.00           C  
ATOM    184  HA  ARG A  13      31.995   6.104  -3.876  1.00  0.00           H  
ATOM    185  C   ARG A  13      31.559   5.394  -1.926  1.00  0.00           C  
ATOM    186  CB  ARG A  13      32.171   3.967  -3.942  1.00  0.00           C  
ATOM    187  HB2 ARG A  13      32.537   3.165  -3.300  1.00  0.00           H  
ATOM    188  HB3 ARG A  13      31.103   3.813  -4.100  1.00  0.00           H  
ATOM    189  O   ARG A  13      32.035   4.934  -0.886  1.00  0.00           O  
ATOM    190  CG  ARG A  13      32.883   3.891  -5.306  1.00  0.00           C  
ATOM    191  HG2 ARG A  13      32.525   4.698  -5.946  1.00  0.00           H  
ATOM    192  HG3 ARG A  13      33.957   3.997  -5.159  1.00  0.00           H  
ATOM    193  CD  ARG A  13      32.610   2.544  -5.990  1.00  0.00           C  
ATOM    194  HD2 ARG A  13      31.535   2.449  -6.140  1.00  0.00           H  
ATOM    195  HD3 ARG A  13      32.923   1.747  -5.315  1.00  0.00           H  
ATOM    196  NE  ARG A  13      33.334   2.391  -7.274  1.00  0.00           N  
ATOM    197  HE  ARG A  13      34.342   2.366  -7.219  1.00  0.00           H  
ATOM    198  NH1 ARG A  13      31.537   2.464  -8.716  1.00  0.00           N  
ATOM    199 HH11 ARG A  13      30.935   2.754  -7.959  1.00  0.00           H  
ATOM    200 HH12 ARG A  13      31.200   2.651  -9.649  1.00  0.00           H  
ATOM    201  NH2 ARG A  13      33.547   2.234  -9.555  1.00  0.00           N  
ATOM    202 HH21 ARG A  13      33.117   2.438 -10.446  1.00  0.00           H  
ATOM    203 HH22 ARG A  13      34.555   2.241  -9.487  1.00  0.00           H  
ATOM    204  CZ  ARG A  13      32.804   2.342  -8.491  1.00  0.00           C  
ATOM    205  N   ASN A  14      30.351   5.948  -1.991  1.00  0.00           N  
ATOM    206  H   ASN A  14      30.006   6.260  -2.887  1.00  0.00           H  
ATOM    207  CA  ASN A  14      29.489   6.190  -0.829  1.00  0.00           C  
ATOM    208  HA  ASN A  14      30.122   6.487   0.007  1.00  0.00           H  
ATOM    209  C   ASN A  14      28.735   4.920  -0.383  1.00  0.00           C  
ATOM    210  CB  ASN A  14      28.553   7.374  -1.146  1.00  0.00           C  
ATOM    211  HB2 ASN A  14      29.118   8.169  -1.632  1.00  0.00           H  
ATOM    212  HB3 ASN A  14      27.761   7.056  -1.824  1.00  0.00           H  
ATOM    213  O   ASN A  14      27.515   4.846  -0.458  1.00  0.00           O  
ATOM    214  CG  ASN A  14      27.917   7.982   0.097  1.00  0.00           C  
ATOM    215  ND2 ASN A  14      27.046   8.944  -0.096  1.00  0.00           N  
ATOM    216 HD21 ASN A  14      26.771   9.538   0.673  1.00  0.00           H  
ATOM    217 HD22 ASN A  14      26.728   9.164  -1.030  1.00  0.00           H  
ATOM    218  OD1 ASN A  14      28.245   7.650   1.229  1.00  0.00           O  
ATOM    219  N   ALA A  15      29.454   3.879   0.043  1.00  0.00           N  
ATOM    220  H   ALA A  15      30.458   3.976   0.086  1.00  0.00           H  
ATOM    221  CA  ALA A  15      28.835   2.589   0.349  1.00  0.00           C  
ATOM    222  HA  ALA A  15      28.267   2.283  -0.529  1.00  0.00           H  
ATOM    223  C   ALA A  15      27.856   2.668   1.540  1.00  0.00           C  
ATOM    224  CB  ALA A  15      29.933   1.546   0.582  1.00  0.00           C  
ATOM    225  HB1 ALA A  15      30.536   1.831   1.445  1.00  0.00           H  
ATOM    226  HB2 ALA A  15      29.480   0.573   0.770  1.00  0.00           H  
ATOM    227  HB3 ALA A  15      30.570   1.479  -0.300  1.00  0.00           H  
ATOM    228  O   ALA A  15      28.241   3.014   2.658  1.00  0.00           O  
ATOM    229  N   ALA A  16      26.605   2.254   1.320  1.00  0.00           N  
ATOM    230  H   ALA A  16      26.330   2.079   0.364  1.00  0.00           H  
ATOM    231  CA  ALA A  16      25.538   2.299   2.326  1.00  0.00           C  
ATOM    232  HA  ALA A  16      25.608   3.245   2.862  1.00  0.00           H  
ATOM    233  C   ALA A  16      25.602   1.174   3.384  1.00  0.00           C  
ATOM    234  CB  ALA A  16      24.208   2.282   1.572  1.00  0.00           C  
ATOM    235  HB1 ALA A  16      24.163   3.114   0.869  1.00  0.00           H  
ATOM    236  HB2 ALA A  16      23.381   2.371   2.277  1.00  0.00           H  
ATOM    237  HB3 ALA A  16      24.112   1.346   1.022  1.00  0.00           H  
ATOM    238  O   ALA A  16      24.979   1.285   4.437  1.00  0.00           O  
ATOM    239  N   ASN A  17      26.375   0.105   3.138  1.00  0.00           N  
ATOM    240  H   ASN A  17      26.880   0.104   2.264  1.00  0.00           H  
ATOM    241  CA  ASN A  17      26.560  -1.042   4.046  1.00  0.00           C  
ATOM    242  HA  ASN A  17      27.067  -1.820   3.474  1.00  0.00           H  
ATOM    243  C   ASN A  17      25.244  -1.690   4.523  1.00  0.00           C  
ATOM    244  CB  ASN A  17      27.494  -0.660   5.208  1.00  0.00           C  
ATOM    245  HB2 ASN A  17      27.036   0.142   5.787  1.00  0.00           H  
ATOM    246  HB3 ASN A  17      27.622  -1.519   5.867  1.00  0.00           H  
ATOM    247  O   ASN A  17      25.049  -1.935   5.716  1.00  0.00           O  
ATOM    248  CG  ASN A  17      28.869  -0.244   4.738  1.00  0.00           C  
ATOM    249  ND2 ASN A  17      29.334   0.911   5.144  1.00  0.00           N  
ATOM    250 HD21 ASN A  17      28.700   1.561   5.586  1.00  0.00           H  
ATOM    251 HD22 ASN A  17      30.169   1.237   4.678  1.00  0.00           H  
ATOM    252  OD1 ASN A  17      29.539  -0.947   4.000  1.00  0.00           O  
ATOM    253  N   PHE A  18      24.340  -1.986   3.587  1.00  0.00           N  
ATOM    254  H   PHE A  18      24.521  -1.725   2.628  1.00  0.00           H  
ATOM    255  CA  PHE A  18      23.072  -2.643   3.891  1.00  0.00           C  
ATOM    256  HA  PHE A  18      22.525  -2.002   4.583  1.00  0.00           H  
ATOM    257  C   PHE A  18      23.265  -4.009   4.559  1.00  0.00           C  
ATOM    258  CB  PHE A  18      22.246  -2.790   2.612  1.00  0.00           C  
ATOM    259  HB2 PHE A  18      21.292  -3.255   2.858  1.00  0.00           H  
ATOM    260  HB3 PHE A  18      22.769  -3.459   1.927  1.00  0.00           H  
ATOM    261  O   PHE A  18      24.182  -4.768   4.239  1.00  0.00           O  
ATOM    262  CG  PHE A  18      21.965  -1.476   1.915  1.00  0.00           C  
ATOM    263  CD1 PHE A  18      21.165  -0.503   2.547  1.00  0.00           C  
ATOM    264  HD1 PHE A  18      20.773  -0.672   3.539  1.00  0.00           H  
ATOM    265  CD2 PHE A  18      22.468  -1.241   0.621  1.00  0.00           C  
ATOM    266  HD2 PHE A  18      23.064  -1.983   0.113  1.00  0.00           H  
ATOM    267  CE1 PHE A  18      20.841   0.688   1.874  1.00  0.00           C  
ATOM    268  HE1 PHE A  18      20.202   1.424   2.337  1.00  0.00           H  
ATOM    269  CE2 PHE A  18      22.125  -0.058  -0.056  1.00  0.00           C  
ATOM    270  HE2 PHE A  18      22.447   0.099  -1.075  1.00  0.00           H  
ATOM    271  CZ  PHE A  18      21.306   0.900   0.565  1.00  0.00           C  
ATOM    272  HZ  PHE A  18      21.013   1.785   0.019  1.00  0.00           H  
ATOM    273  N   HIS A  19      22.364  -4.353   5.480  1.00  0.00           N  
ATOM    274  H   HIS A  19      21.628  -3.701   5.714  1.00  0.00           H  
ATOM    275  CA  HIS A  19      22.412  -5.655   6.136  1.00  0.00           C  
ATOM    276  HA  HIS A  19      23.441  -5.798   6.464  1.00  0.00           H  
ATOM    277  C   HIS A  19      22.066  -6.788   5.142  1.00  0.00           C  
ATOM    278  CB  HIS A  19      21.531  -5.637   7.393  1.00  0.00           C  
ATOM    279  HB2 HIS A  19      21.860  -6.431   8.064  1.00  0.00           H  
ATOM    280  HB3 HIS A  19      21.675  -4.695   7.922  1.00  0.00           H  
ATOM    281  O   HIS A  19      21.261  -6.579   4.222  1.00  0.00           O  
ATOM    282  CG  HIS A  19      20.065  -5.840   7.131  1.00  0.00           C  
ATOM    283  CD2 HIS A  19      19.066  -4.901   7.185  1.00  0.00           C  
ATOM    284  HD2 HIS A  19      19.186  -3.849   7.397  1.00  0.00           H  
ATOM    285  ND1 HIS A  19      19.474  -7.048   6.850  1.00  0.00           N  
ATOM    286  HD1 HIS A  19      19.925  -7.921   6.614  1.00  0.00           H  
ATOM    287  CE1 HIS A  19      18.161  -6.852   6.758  1.00  0.00           C  
ATOM    288  HE1 HIS A  19      17.461  -7.649   6.552  1.00  0.00           H  
ATOM    289  NE2 HIS A  19      17.851  -5.557   6.943  1.00  0.00           N  
ATOM    290  N   PRO A  20      22.618  -8.001   5.329  1.00  0.00           N  
ATOM    291  CA  PRO A  20      22.403  -9.114   4.409  1.00  0.00           C  
ATOM    292  HA  PRO A  20      22.652  -8.804   3.395  1.00  0.00           H  
ATOM    293  C   PRO A  20      20.952  -9.608   4.426  1.00  0.00           C  
ATOM    294  CB  PRO A  20      23.380 -10.205   4.861  1.00  0.00           C  
ATOM    295  HB2 PRO A  20      23.010 -11.211   4.661  1.00  0.00           H  
ATOM    296  HB3 PRO A  20      24.343 -10.053   4.374  1.00  0.00           H  
ATOM    297  O   PRO A  20      20.194  -9.334   5.360  1.00  0.00           O  
ATOM    298  CG  PRO A  20      23.520  -9.943   6.359  1.00  0.00           C  
ATOM    299  HG2 PRO A  20      22.667 -10.366   6.889  1.00  0.00           H  
ATOM    300  HG3 PRO A  20      24.456 -10.336   6.757  1.00  0.00           H  
ATOM    301  CD  PRO A  20      23.468  -8.420   6.435  1.00  0.00           C  
ATOM    302  HD2 PRO A  20      23.061  -8.119   7.401  1.00  0.00           H  
ATOM    303  HD3 PRO A  20      24.469  -8.010   6.297  1.00  0.00           H  
ATOM    304  N   ASN A  21      20.591 -10.371   3.398  1.00  0.00           N  
ATOM    305  H   ASN A  21      21.261 -10.530   2.660  1.00  0.00           H  
ATOM    306  CA  ASN A  21      19.314 -11.069   3.282  1.00  0.00           C  
ATOM    307  HA  ASN A  21      18.515 -10.332   3.207  1.00  0.00           H  
ATOM    308  C   ASN A  21      19.030 -11.961   4.501  1.00  0.00           C  
ATOM    309  CB  ASN A  21      19.383 -11.836   1.960  1.00  0.00           C  
ATOM    310  HB2 ASN A  21      19.411 -11.057   1.197  1.00  0.00           H  
ATOM    311  HB3 ASN A  21      20.298 -12.425   1.899  1.00  0.00           H  
ATOM    312  O   ASN A  21      19.890 -12.722   4.950  1.00  0.00           O  
ATOM    313  CG  ASN A  21      18.224 -12.746   1.613  1.00  0.00           C  
ATOM    314  ND2 ASN A  21      17.895 -12.843   0.352  1.00  0.00           N  
ATOM    315 HD21 ASN A  21      18.492 -12.391  -0.326  1.00  0.00           H  
ATOM    316 HD22 ASN A  21      17.138 -13.454   0.083  1.00  0.00           H  
ATOM    317  OD1 ASN A  21      17.644 -13.419   2.448  1.00  0.00           O  
ATOM    318  N   ILE A  22      17.807 -11.859   5.025  1.00  0.00           N  
ATOM    319  H   ILE A  22      17.157 -11.220   4.590  1.00  0.00           H  
ATOM    320  CA  ILE A  22      17.369 -12.534   6.257  1.00  0.00           C  
ATOM    321  HA  ILE A  22      18.252 -12.759   6.855  1.00  0.00           H  
ATOM    322  C   ILE A  22      16.682 -13.887   6.008  1.00  0.00           C  
ATOM    323  CB  ILE A  22      16.478 -11.587   7.092  1.00  0.00           C  
ATOM    324  HB  ILE A  22      16.202 -12.111   8.008  1.00  0.00           H  
ATOM    325  O   ILE A  22      16.437 -14.638   6.951  1.00  0.00           O  
ATOM    326  CG1 ILE A  22      15.177 -11.210   6.349  1.00  0.00           C  
ATOM    327 HG12 ILE A  22      15.408 -10.653   5.441  1.00  0.00           H  
ATOM    328 HG13 ILE A  22      14.661 -12.127   6.064  1.00  0.00           H  
ATOM    329  CG2 ILE A  22      17.298 -10.349   7.496  1.00  0.00           C  
ATOM    330 HG21 ILE A  22      17.566  -9.778   6.607  1.00  0.00           H  
ATOM    331 HG22 ILE A  22      16.717  -9.711   8.163  1.00  0.00           H  
ATOM    332 HG23 ILE A  22      18.210 -10.655   8.008  1.00  0.00           H  
ATOM    333  CD1 ILE A  22      14.194 -10.381   7.184  1.00  0.00           C  
ATOM    334 HD11 ILE A  22      13.261 -10.265   6.632  1.00  0.00           H  
ATOM    335 HD12 ILE A  22      14.601  -9.388   7.374  1.00  0.00           H  
ATOM    336 HD13 ILE A  22      13.989 -10.883   8.129  1.00  0.00           H  
ATOM    337  N   TRP A  23      16.378 -14.210   4.752  1.00  0.00           N  
ATOM    338  H   TRP A  23      16.636 -13.555   4.028  1.00  0.00           H  
ATOM    339  CA  TRP A  23      15.649 -15.408   4.325  1.00  0.00           C  
ATOM    340  HA  TRP A  23      15.080 -15.800   5.168  1.00  0.00           H  
ATOM    341  C   TRP A  23      16.565 -16.526   3.825  1.00  0.00           C  
ATOM    342  CB  TRP A  23      14.661 -15.007   3.224  1.00  0.00           C  
ATOM    343  HB2 TRP A  23      14.049 -15.872   2.969  1.00  0.00           H  
ATOM    344  HB3 TRP A  23      15.213 -14.714   2.331  1.00  0.00           H  
ATOM    345  O   TRP A  23      16.172 -17.697   3.819  1.00  0.00           O  
ATOM    346  CG  TRP A  23      13.754 -13.890   3.616  1.00  0.00           C  
ATOM    347  CD1 TRP A  23      13.832 -12.618   3.172  1.00  0.00           C  
ATOM    348  HD1 TRP A  23      14.544 -12.233   2.457  1.00  0.00           H  
ATOM    349  CD2 TRP A  23      12.687 -13.901   4.612  1.00  0.00           C  
ATOM    350  CE2 TRP A  23      12.157 -12.583   4.720  1.00  0.00           C  
ATOM    351  CE3 TRP A  23      12.122 -14.896   5.440  1.00  0.00           C  
ATOM    352  HE3 TRP A  23      12.493 -15.908   5.374  1.00  0.00           H  
ATOM    353  NE1 TRP A  23      12.895 -11.850   3.823  1.00  0.00           N  
ATOM    354  HE1 TRP A  23      12.896 -10.843   3.741  1.00  0.00           H  
ATOM    355  CH2 TRP A  23      10.567 -13.278   6.402  1.00  0.00           C  
ATOM    356  HH2 TRP A  23       9.748 -13.062   7.071  1.00  0.00           H  
ATOM    357  CZ2 TRP A  23      11.131 -12.258   5.616  1.00  0.00           C  
ATOM    358  HZ2 TRP A  23      10.771 -11.242   5.672  1.00  0.00           H  
ATOM    359  CZ3 TRP A  23      11.063 -14.589   6.313  1.00  0.00           C  
ATOM    360  HZ3 TRP A  23      10.605 -15.364   6.910  1.00  0.00           H  
ATOM    361  N   GLY A  24      17.779 -16.186   3.383  1.00  0.00           N  
ATOM    362  H   GLY A  24      17.983 -15.199   3.317  1.00  0.00           H  
ATOM    363  CA  GLY A  24      18.697 -17.129   2.750  1.00  0.00           C  
ATOM    364  HA2 GLY A  24      19.055 -17.836   3.498  1.00  0.00           H  
ATOM    365  HA3 GLY A  24      19.550 -16.584   2.344  1.00  0.00           H  
ATOM    366  C   GLY A  24      18.015 -17.882   1.603  1.00  0.00           C  
ATOM    367  O   GLY A  24      17.390 -17.288   0.731  1.00  0.00           O  
ATOM    368  N   ASN A  25      18.081 -19.216   1.628  1.00  0.00           N  
ATOM    369  H   ASN A  25      18.566 -19.649   2.401  1.00  0.00           H  
ATOM    370  CA  ASN A  25      17.481 -20.070   0.595  1.00  0.00           C  
ATOM    371  HA  ASN A  25      17.390 -19.484  -0.320  1.00  0.00           H  
ATOM    372  C   ASN A  25      16.049 -20.540   0.921  1.00  0.00           C  
ATOM    373  CB  ASN A  25      18.436 -21.241   0.300  1.00  0.00           C  
ATOM    374  HB2 ASN A  25      17.964 -21.932  -0.399  1.00  0.00           H  
ATOM    375  HB3 ASN A  25      18.642 -21.782   1.223  1.00  0.00           H  
ATOM    376  O   ASN A  25      15.557 -21.472   0.277  1.00  0.00           O  
ATOM    377  CG  ASN A  25      19.739 -20.798  -0.339  1.00  0.00           C  
ATOM    378  ND2 ASN A  25      20.810 -21.522  -0.122  1.00  0.00           N  
ATOM    379 HD21 ASN A  25      20.779 -22.336   0.475  1.00  0.00           H  
ATOM    380 HD22 ASN A  25      21.657 -21.171  -0.546  1.00  0.00           H  
ATOM    381  OD1 ASN A  25      19.821 -19.826  -1.061  1.00  0.00           O  
ATOM    382  N   HIS A  26      15.372 -19.951   1.915  1.00  0.00           N  
ATOM    383  H   HIS A  26      15.790 -19.172   2.404  1.00  0.00           H  
ATOM    384  CA  HIS A  26      14.057 -20.423   2.364  1.00  0.00           C  
ATOM    385  HA  HIS A  26      14.168 -21.438   2.746  1.00  0.00           H  
ATOM    386  C   HIS A  26      13.036 -20.490   1.216  1.00  0.00           C  
ATOM    387  CB  HIS A  26      13.550 -19.539   3.511  1.00  0.00           C  
ATOM    388  HB2 HIS A  26      13.477 -18.505   3.173  1.00  0.00           H  
ATOM    389  HB3 HIS A  26      14.263 -19.576   4.334  1.00  0.00           H  
ATOM    390  O   HIS A  26      12.526 -21.565   0.910  1.00  0.00           O  
ATOM    391  CG  HIS A  26      12.205 -19.981   4.025  1.00  0.00           C  
ATOM    392  CD2 HIS A  26      11.004 -19.346   3.841  1.00  0.00           C  
ATOM    393  HD2 HIS A  26      10.842 -18.415   3.318  1.00  0.00           H  
ATOM    394  ND1 HIS A  26      11.948 -21.142   4.719  1.00  0.00           N  
ATOM    395  HD1 HIS A  26      12.620 -21.862   4.946  1.00  0.00           H  
ATOM    396  CE1 HIS A  26      10.626 -21.210   4.943  1.00  0.00           C  
ATOM    397  HE1 HIS A  26      10.113 -22.027   5.428  1.00  0.00           H  
ATOM    398  NE2 HIS A  26      10.015 -20.130   4.443  1.00  0.00           N  
ATOM    399  N   PHE A  27      12.815 -19.388   0.496  1.00  0.00           N  
ATOM    400  H   PHE A  27      13.250 -18.522   0.782  1.00  0.00           H  
ATOM    401  CA  PHE A  27      11.838 -19.337  -0.602  1.00  0.00           C  
ATOM    402  HA  PHE A  27      10.917 -19.809  -0.260  1.00  0.00           H  
ATOM    403  C   PHE A  27      12.262 -20.119  -1.859  1.00  0.00           C  
ATOM    404  CB  PHE A  27      11.505 -17.872  -0.907  1.00  0.00           C  
ATOM    405  HB2 PHE A  27      10.915 -17.824  -1.823  1.00  0.00           H  
ATOM    406  HB3 PHE A  27      12.423 -17.311  -1.079  1.00  0.00           H  
ATOM    407  O   PHE A  27      11.424 -20.466  -2.688  1.00  0.00           O  
ATOM    408  CG  PHE A  27      10.701 -17.223   0.203  1.00  0.00           C  
ATOM    409  CD1 PHE A  27       9.318 -17.466   0.292  1.00  0.00           C  
ATOM    410  HD1 PHE A  27       8.826 -18.085  -0.444  1.00  0.00           H  
ATOM    411  CD2 PHE A  27      11.330 -16.421   1.174  1.00  0.00           C  
ATOM    412  HD2 PHE A  27      12.390 -16.224   1.115  1.00  0.00           H  
ATOM    413  CE1 PHE A  27       8.566 -16.905   1.339  1.00  0.00           C  
ATOM    414  HE1 PHE A  27       7.508 -17.108   1.410  1.00  0.00           H  
ATOM    415  CE2 PHE A  27      10.574 -15.859   2.217  1.00  0.00           C  
ATOM    416  HE2 PHE A  27      11.048 -15.231   2.957  1.00  0.00           H  
ATOM    417  CZ  PHE A  27       9.192 -16.091   2.297  1.00  0.00           C  
ATOM    418  HZ  PHE A  27       8.614 -15.649   3.096  1.00  0.00           H  
ATOM    419  N   LEU A  28      13.540 -20.493  -1.987  1.00  0.00           N  
ATOM    420  H   LEU A  28      14.192 -20.213  -1.268  1.00  0.00           H  
ATOM    421  CA  LEU A  28      13.999 -21.403  -3.048  1.00  0.00           C  
ATOM    422  HA  LEU A  28      13.499 -21.150  -3.982  1.00  0.00           H  
ATOM    423  C   LEU A  28      13.671 -22.870  -2.758  1.00  0.00           C  
ATOM    424  CB  LEU A  28      15.519 -21.267  -3.228  1.00  0.00           C  
ATOM    425  HB2 LEU A  28      15.868 -22.062  -3.887  1.00  0.00           H  
ATOM    426  HB3 LEU A  28      16.004 -21.408  -2.262  1.00  0.00           H  
ATOM    427  O   LEU A  28      13.548 -23.662  -3.691  1.00  0.00           O  
ATOM    428  CG  LEU A  28      15.961 -19.925  -3.819  1.00  0.00           C  
ATOM    429  HG  LEU A  28      15.552 -19.118  -3.211  1.00  0.00           H  
ATOM    430  CD1 LEU A  28      17.483 -19.835  -3.778  1.00  0.00           C  
ATOM    431 HD11 LEU A  28      17.933 -20.654  -4.338  1.00  0.00           H  
ATOM    432 HD12 LEU A  28      17.799 -18.875  -4.187  1.00  0.00           H  
ATOM    433 HD13 LEU A  28      17.820 -19.874  -2.742  1.00  0.00           H  
ATOM    434  CD2 LEU A  28      15.508 -19.766  -5.272  1.00  0.00           C  
ATOM    435 HD21 LEU A  28      14.425 -19.655  -5.320  1.00  0.00           H  
ATOM    436 HD22 LEU A  28      15.954 -18.862  -5.687  1.00  0.00           H  
ATOM    437 HD23 LEU A  28      15.816 -20.624  -5.870  1.00  0.00           H  
ATOM    438  N   THR A  29      13.589 -23.230  -1.477  1.00  0.00           N  
ATOM    439  H   THR A  29      13.668 -22.504  -0.780  1.00  0.00           H  
ATOM    440  CA  THR A  29      13.410 -24.613  -1.003  1.00  0.00           C  
ATOM    441  HA  THR A  29      13.541 -25.300  -1.839  1.00  0.00           H  
ATOM    442  C   THR A  29      12.012 -24.883  -0.460  1.00  0.00           C  
ATOM    443  CB  THR A  29      14.457 -24.972   0.061  1.00  0.00           C  
ATOM    444  HB  THR A  29      14.247 -25.971   0.444  1.00  0.00           H  
ATOM    445  O   THR A  29      11.670 -26.042  -0.227  1.00  0.00           O  
ATOM    446  CG2 THR A  29      15.876 -24.965  -0.507  1.00  0.00           C  
ATOM    447 HG21 THR A  29      16.141 -23.970  -0.866  1.00  0.00           H  
ATOM    448 HG22 THR A  29      16.576 -25.264   0.273  1.00  0.00           H  
ATOM    449 HG23 THR A  29      15.940 -25.675  -1.332  1.00  0.00           H  
ATOM    450  OG1 THR A  29      14.446 -24.059   1.135  1.00  0.00           O  
ATOM    451  HG1 THR A  29      14.720 -23.202   0.800  1.00  0.00           H  
ATOM    452  N   CYS A  30      11.205 -23.835  -0.275  1.00  0.00           N  
ATOM    453  H   CYS A  30      11.584 -22.908  -0.405  1.00  0.00           H  
ATOM    454  CA  CYS A  30       9.838 -23.941   0.207  1.00  0.00           C  
ATOM    455  HA  CYS A  30       9.880 -24.363   1.211  1.00  0.00           H  
ATOM    456  C   CYS A  30       9.022 -24.858  -0.725  1.00  0.00           C  
ATOM    457  CB  CYS A  30       9.232 -22.536   0.315  1.00  0.00           C  
ATOM    458  HB2 CYS A  30       9.912 -21.879   0.857  1.00  0.00           H  
ATOM    459  HB3 CYS A  30       9.051 -22.132  -0.681  1.00  0.00           H  
ATOM    460  O   CYS A  30       8.957 -24.595  -1.932  1.00  0.00           O  
ATOM    461  SG  CYS A  30       7.673 -22.647   1.235  1.00  0.00           S  
ATOM    462  HG  CYS A  30       7.340 -21.353   1.198  1.00  0.00           H  
ATOM    463  N   PRO A  31       8.431 -25.952  -0.210  1.00  0.00           N  
ATOM    464  CA  PRO A  31       7.600 -26.820  -1.025  1.00  0.00           C  
ATOM    465  HA  PRO A  31       8.163 -27.170  -1.890  1.00  0.00           H  
ATOM    466  C   PRO A  31       6.375 -26.038  -1.494  1.00  0.00           C  
ATOM    467  CB  PRO A  31       7.238 -28.011  -0.131  1.00  0.00           C  
ATOM    468  HB2 PRO A  31       6.247 -28.407  -0.353  1.00  0.00           H  
ATOM    469  HB3 PRO A  31       7.993 -28.789  -0.244  1.00  0.00           H  
ATOM    470  O   PRO A  31       5.692 -25.403  -0.696  1.00  0.00           O  
ATOM    471  CG  PRO A  31       7.314 -27.434   1.283  1.00  0.00           C  
ATOM    472  HG2 PRO A  31       7.554 -28.200   2.021  1.00  0.00           H  
ATOM    473  HG3 PRO A  31       6.369 -26.950   1.530  1.00  0.00           H  
ATOM    474  CD  PRO A  31       8.415 -26.382   1.181  1.00  0.00           C  
ATOM    475  HD2 PRO A  31       9.379 -26.826   1.432  1.00  0.00           H  
ATOM    476  HD3 PRO A  31       8.190 -25.554   1.854  1.00  0.00           H  
ATOM    477  N   SER A  32       6.075 -26.109  -2.791  1.00  0.00           N  
ATOM    478  H   SER A  32       6.687 -26.624  -3.408  1.00  0.00           H  
ATOM    479  CA  SER A  32       4.820 -25.572  -3.310  1.00  0.00           C  
ATOM    480  HA  SER A  32       4.753 -24.517  -3.042  1.00  0.00           H  
ATOM    481  C   SER A  32       3.668 -26.327  -2.651  1.00  0.00           C  
ATOM    482  CB  SER A  32       4.778 -25.690  -4.837  1.00  0.00           C  
ATOM    483  HB2 SER A  32       5.601 -25.110  -5.254  1.00  0.00           H  
ATOM    484  HB3 SER A  32       4.908 -26.734  -5.124  1.00  0.00           H  
ATOM    485  O   SER A  32       3.484 -27.524  -2.891  1.00  0.00           O  
ATOM    486  OG  SER A  32       3.562 -25.214  -5.386  1.00  0.00           O  
ATOM    487  HG  SER A  32       3.158 -24.575  -4.795  1.00  0.00           H  
ATOM    488  N   GLN A  33       2.900 -25.634  -1.809  1.00  0.00           N  
ATOM    489  H   GLN A  33       3.154 -24.690  -1.558  1.00  0.00           H  
ATOM    490  CA  GLN A  33       1.642 -26.167  -1.310  1.00  0.00           C  
ATOM    491  HA  GLN A  33       1.825 -27.126  -0.824  1.00  0.00           H  
ATOM    492  C   GLN A  33       0.734 -26.393  -2.519  1.00  0.00           C  
ATOM    493  CB  GLN A  33       1.012 -25.218  -0.284  1.00  0.00           C  
ATOM    494  HB2 GLN A  33       0.010 -25.583  -0.056  1.00  0.00           H  
ATOM    495  HB3 GLN A  33       0.930 -24.219  -0.711  1.00  0.00           H  
ATOM    496  O   GLN A  33       0.388 -25.464  -3.246  1.00  0.00           O  
ATOM    497  CG  GLN A  33       1.822 -25.143   1.022  1.00  0.00           C  
ATOM    498  HG2 GLN A  33       1.975 -26.148   1.414  1.00  0.00           H  
ATOM    499  HG3 GLN A  33       2.797 -24.699   0.822  1.00  0.00           H  
ATOM    500  CD  GLN A  33       1.120 -24.313   2.096  1.00  0.00           C  
ATOM    501  NE2 GLN A  33       1.752 -24.064   3.222  1.00  0.00           N  
ATOM    502 HE21 GLN A  33       2.728 -24.300   3.327  1.00  0.00           H  
ATOM    503 HE22 GLN A  33       1.258 -23.444   3.848  1.00  0.00           H  
ATOM    504  OE1 GLN A  33      -0.018 -23.903   1.971  1.00  0.00           O  
ATOM    505  N   THR A  34       0.418 -27.654  -2.798  1.00  0.00           N  
ATOM    506  H   THR A  34       0.699 -28.382  -2.156  1.00  0.00           H  
ATOM    507  CA  THR A  34      -0.486 -27.995  -3.894  1.00  0.00           C  
ATOM    508  HA  THR A  34      -0.449 -27.216  -4.656  1.00  0.00           H  
ATOM    509  C   THR A  34      -1.889 -28.053  -3.318  1.00  0.00           C  
ATOM    510  CB  THR A  34      -0.099 -29.315  -4.569  1.00  0.00           C  
ATOM    511  HB  THR A  34      -0.338 -30.152  -3.912  1.00  0.00           H  
ATOM    512  O   THR A  34      -2.142 -28.842  -2.412  1.00  0.00           O  
ATOM    513  CG2 THR A  34      -0.813 -29.482  -5.910  1.00  0.00           C  
ATOM    514 HG21 THR A  34      -0.498 -30.419  -6.370  1.00  0.00           H  
ATOM    515 HG22 THR A  34      -1.891 -29.514  -5.755  1.00  0.00           H  
ATOM    516 HG23 THR A  34      -0.563 -28.654  -6.574  1.00  0.00           H  
ATOM    517  OG1 THR A  34       1.285 -29.332  -4.843  1.00  0.00           O  
ATOM    518  HG1 THR A  34       1.729 -28.809  -4.172  1.00  0.00           H  
ATOM    519  N   ILE A  35      -2.790 -27.216  -3.829  1.00  0.00           N  
ATOM    520  H   ILE A  35      -2.503 -26.548  -4.529  1.00  0.00           H  
ATOM    521  CA  ILE A  35      -4.197 -27.253  -3.430  1.00  0.00           C  
ATOM    522  HA  ILE A  35      -4.254 -27.388  -2.349  1.00  0.00           H  
ATOM    523  C   ILE A  35      -4.846 -28.466  -4.091  1.00  0.00           C  
ATOM    524  CB  ILE A  35      -4.915 -25.936  -3.787  1.00  0.00           C  
ATOM    525  HB  ILE A  35      -4.939 -25.840  -4.873  1.00  0.00           H  
ATOM    526  O   ILE A  35      -4.957 -28.526  -5.319  1.00  0.00           O  
ATOM    527  CG1 ILE A  35      -4.206 -24.682  -3.223  1.00  0.00           C  
ATOM    528 HG12 ILE A  35      -4.779 -23.799  -3.507  1.00  0.00           H  
ATOM    529 HG13 ILE A  35      -3.226 -24.586  -3.691  1.00  0.00           H  
ATOM    530  CG2 ILE A  35      -6.364 -25.982  -3.285  1.00  0.00           C  
ATOM    531 HG21 ILE A  35      -6.911 -25.101  -3.621  1.00  0.00           H  
ATOM    532 HG22 ILE A  35      -6.869 -26.879  -3.645  1.00  0.00           H  
ATOM    533 HG23 ILE A  35      -6.369 -26.021  -2.196  1.00  0.00           H  
ATOM    534  CD1 ILE A  35      -4.009 -24.659  -1.698  1.00  0.00           C  
ATOM    535 HD11 ILE A  35      -3.464 -23.757  -1.420  1.00  0.00           H  
ATOM    536 HD12 ILE A  35      -4.968 -24.647  -1.179  1.00  0.00           H  
ATOM    537 HD13 ILE A  35      -3.425 -25.520  -1.372  1.00  0.00           H  
ATOM    538  N   ASP A  36      -5.255 -29.435  -3.280  1.00  0.00           N  
ATOM    539  H   ASP A  36      -5.137 -29.333  -2.283  1.00  0.00           H  
ATOM    540  CA  ASP A  36      -5.908 -30.647  -3.756  1.00  0.00           C  
ATOM    541  HA  ASP A  36      -5.334 -31.028  -4.600  1.00  0.00           H  
ATOM    542  C   ASP A  36      -7.342 -30.375  -4.257  1.00  0.00           C  
ATOM    543  CB  ASP A  36      -5.858 -31.707  -2.650  1.00  0.00           C  
ATOM    544  HB2 ASP A  36      -4.835 -31.819  -2.289  1.00  0.00           H  
ATOM    545  HB3 ASP A  36      -6.181 -32.666  -3.056  1.00  0.00           H  
ATOM    546  O   ASP A  36      -7.947 -29.326  -4.012  1.00  0.00           O  
ATOM    547  CG  ASP A  36      -6.777 -31.298  -1.510  1.00  0.00           C  
ATOM    548  OD1 ASP A  36      -7.985 -31.563  -1.661  1.00  0.00           O  
ATOM    549  OD2 ASP A  36      -6.313 -30.613  -0.579  1.00  0.00           O  
ATOM    550  N   SER A  37      -7.903 -31.341  -4.984  1.00  0.00           N  
ATOM    551  H   SER A  37      -7.408 -32.213  -5.107  1.00  0.00           H  
ATOM    552  CA  SER A  37      -9.234 -31.214  -5.583  1.00  0.00           C  
ATOM    553  HA  SER A  37      -9.254 -30.317  -6.201  1.00  0.00           H  
ATOM    554  C   SER A  37     -10.360 -31.084  -4.557  1.00  0.00           C  
ATOM    555  CB  SER A  37      -9.515 -32.424  -6.477  1.00  0.00           C  
ATOM    556  HB2 SER A  37      -8.818 -32.416  -7.315  1.00  0.00           H  
ATOM    557  HB3 SER A  37     -10.529 -32.358  -6.870  1.00  0.00           H  
ATOM    558  O   SER A  37     -11.365 -30.438  -4.852  1.00  0.00           O  
ATOM    559  OG  SER A  37      -9.359 -33.640  -5.763  1.00  0.00           O  
ATOM    560  HG  SER A  37      -9.947 -33.636  -5.004  1.00  0.00           H  
ATOM    561  N   TRP A  38     -10.219 -31.699  -3.377  1.00  0.00           N  
ATOM    562  H   TRP A  38      -9.297 -31.994  -3.091  1.00  0.00           H  
ATOM    563  CA  TRP A  38     -11.219 -31.603  -2.315  1.00  0.00           C  
ATOM    564  HA  TRP A  38     -12.210 -31.782  -2.731  1.00  0.00           H  
ATOM    565  C   TRP A  38     -11.241 -30.185  -1.743  1.00  0.00           C  
ATOM    566  CB  TRP A  38     -10.958 -32.676  -1.245  1.00  0.00           C  
ATOM    567  HB2 TRP A  38      -9.934 -32.617  -0.879  1.00  0.00           H  
ATOM    568  HB3 TRP A  38     -11.085 -33.659  -1.698  1.00  0.00           H  
ATOM    569  O   TRP A  38     -12.308 -29.580  -1.678  1.00  0.00           O  
ATOM    570  CG  TRP A  38     -11.841 -32.580  -0.048  1.00  0.00           C  
ATOM    571  CD1 TRP A  38     -13.028 -33.206   0.104  1.00  0.00           C  
ATOM    572  HD1 TRP A  38     -13.482 -33.861  -0.625  1.00  0.00           H  
ATOM    573  CD2 TRP A  38     -11.650 -31.769   1.154  1.00  0.00           C  
ATOM    574  CE2 TRP A  38     -12.791 -31.946   1.992  1.00  0.00           C  
ATOM    575  CE3 TRP A  38     -10.646 -30.887   1.615  1.00  0.00           C  
ATOM    576  HE3 TRP A  38      -9.756 -30.734   1.023  1.00  0.00           H  
ATOM    577  NE1 TRP A  38     -13.589 -32.838   1.310  1.00  0.00           N  
ATOM    578  HE1 TRP A  38     -14.507 -33.124   1.619  1.00  0.00           H  
ATOM    579  CH2 TRP A  38     -11.933 -30.394   3.634  1.00  0.00           C  
ATOM    580  HH2 TRP A  38     -12.036 -29.861   4.568  1.00  0.00           H  
ATOM    581  CZ2 TRP A  38     -12.941 -31.276   3.213  1.00  0.00           C  
ATOM    582  HZ2 TRP A  38     -13.824 -31.419   3.818  1.00  0.00           H  
ATOM    583  CZ3 TRP A  38     -10.790 -30.203   2.837  1.00  0.00           C  
ATOM    584  HZ3 TRP A  38     -10.014 -29.527   3.166  1.00  0.00           H  
ATOM    585  N   THR A  39     -10.071 -29.603  -1.474  1.00  0.00           N  
ATOM    586  H   THR A  39      -9.242 -30.178  -1.507  1.00  0.00           H  
ATOM    587  CA  THR A  39      -9.938 -28.214  -1.014  1.00  0.00           C  
ATOM    588  HA  THR A  39     -10.465 -28.110  -0.065  1.00  0.00           H  
ATOM    589  C   THR A  39     -10.561 -27.220  -2.002  1.00  0.00           C  
ATOM    590  CB  THR A  39      -8.456 -27.885  -0.771  1.00  0.00           C  
ATOM    591  HB  THR A  39      -7.869 -28.082  -1.667  1.00  0.00           H  
ATOM    592  O   THR A  39     -11.306 -26.324  -1.605  1.00  0.00           O  
ATOM    593  CG2 THR A  39      -8.269 -26.431  -0.351  1.00  0.00           C  
ATOM    594 HG21 THR A  39      -8.449 -25.761  -1.192  1.00  0.00           H  
ATOM    595 HG22 THR A  39      -8.985 -26.204   0.438  1.00  0.00           H  
ATOM    596 HG23 THR A  39      -7.256 -26.279   0.024  1.00  0.00           H  
ATOM    597  OG1 THR A  39      -7.962 -28.665   0.292  1.00  0.00           O  
ATOM    598  HG1 THR A  39      -7.412 -29.377  -0.043  1.00  0.00           H  
ATOM    599  N   GLN A  40     -10.322 -27.394  -3.308  1.00  0.00           N  
ATOM    600  H   GLN A  40      -9.697 -28.139  -3.583  1.00  0.00           H  
ATOM    601  CA  GLN A  40     -10.929 -26.536  -4.338  1.00  0.00           C  
ATOM    602  HA  GLN A  40     -10.700 -25.494  -4.116  1.00  0.00           H  
ATOM    603  C   GLN A  40     -12.452 -26.669  -4.399  1.00  0.00           C  
ATOM    604  CB  GLN A  40     -10.383 -26.890  -5.726  1.00  0.00           C  
ATOM    605  HB2 GLN A  40     -10.943 -26.326  -6.472  1.00  0.00           H  
ATOM    606  HB3 GLN A  40     -10.534 -27.953  -5.913  1.00  0.00           H  
ATOM    607  O   GLN A  40     -13.152 -25.684  -4.636  1.00  0.00           O  
ATOM    608  CG  GLN A  40      -8.901 -26.553  -5.887  1.00  0.00           C  
ATOM    609  HG2 GLN A  40      -8.741 -25.492  -5.694  1.00  0.00           H  
ATOM    610  HG3 GLN A  40      -8.329 -27.132  -5.162  1.00  0.00           H  
ATOM    611  CD  GLN A  40      -8.365 -26.895  -7.269  1.00  0.00           C  
ATOM    612  NE2 GLN A  40      -7.080 -26.734  -7.485  1.00  0.00           N  
ATOM    613 HE21 GLN A  40      -6.738 -27.039  -8.385  1.00  0.00           H  
ATOM    614 HE22 GLN A  40      -6.460 -26.582  -6.702  1.00  0.00           H  
ATOM    615  OE1 GLN A  40      -9.072 -27.305  -8.178  1.00  0.00           O  
ATOM    616  N   GLN A  41     -12.970 -27.885  -4.234  1.00  0.00           N  
ATOM    617  H   GLN A  41     -12.354 -28.662  -4.044  1.00  0.00           H  
ATOM    618  CA  GLN A  41     -14.406 -28.130  -4.253  1.00  0.00           C  
ATOM    619  HA  GLN A  41     -14.827 -27.618  -5.119  1.00  0.00           H  
ATOM    620  C   GLN A  41     -15.080 -27.538  -3.011  1.00  0.00           C  
ATOM    621  CB  GLN A  41     -14.642 -29.639  -4.413  1.00  0.00           C  
ATOM    622  HB2 GLN A  41     -14.198 -30.168  -3.570  1.00  0.00           H  
ATOM    623  HB3 GLN A  41     -14.153 -29.980  -5.325  1.00  0.00           H  
ATOM    624  O   GLN A  41     -16.081 -26.836  -3.139  1.00  0.00           O  
ATOM    625  CG  GLN A  41     -16.129 -30.000  -4.487  1.00  0.00           C  
ATOM    626  HG2 GLN A  41     -16.589 -29.773  -3.526  1.00  0.00           H  
ATOM    627  HG3 GLN A  41     -16.228 -31.073  -4.648  1.00  0.00           H  
ATOM    628  CD  GLN A  41     -16.890 -29.275  -5.594  1.00  0.00           C  
ATOM    629  NE2 GLN A  41     -18.160 -29.029  -5.372  1.00  0.00           N  
ATOM    630 HE21 GLN A  41     -18.681 -28.482  -6.044  1.00  0.00           H  
ATOM    631 HE22 GLN A  41     -18.535 -29.255  -4.462  1.00  0.00           H  
ATOM    632  OE1 GLN A  41     -16.369 -28.930  -6.654  1.00  0.00           O  
ATOM    633  N   HIS A  42     -14.478 -27.729  -1.838  1.00  0.00           N  
ATOM    634  H   HIS A  42     -13.666 -28.327  -1.796  1.00  0.00           H  
ATOM    635  CA  HIS A  42     -14.966 -27.164  -0.587  1.00  0.00           C  
ATOM    636  HA  HIS A  42     -15.993 -27.499  -0.439  1.00  0.00           H  
ATOM    637  C   HIS A  42     -14.974 -25.626  -0.611  1.00  0.00           C  
ATOM    638  CB  HIS A  42     -14.099 -27.712   0.552  1.00  0.00           C  
ATOM    639  HB2 HIS A  42     -13.079 -27.343   0.450  1.00  0.00           H  
ATOM    640  HB3 HIS A  42     -14.076 -28.800   0.497  1.00  0.00           H  
ATOM    641  O   HIS A  42     -15.957 -25.000  -0.216  1.00  0.00           O  
ATOM    642  CG  HIS A  42     -14.636 -27.328   1.900  1.00  0.00           C  
ATOM    643  CD2 HIS A  42     -13.924 -26.829   2.956  1.00  0.00           C  
ATOM    644  HD2 HIS A  42     -12.857 -26.665   2.983  1.00  0.00           H  
ATOM    645  ND1 HIS A  42     -15.951 -27.420   2.299  1.00  0.00           N  
ATOM    646  HD1 HIS A  42     -16.729 -27.738   1.738  1.00  0.00           H  
ATOM    647  CE1 HIS A  42     -16.029 -26.974   3.562  1.00  0.00           C  
ATOM    648  HE1 HIS A  42     -16.937 -26.911   4.143  1.00  0.00           H  
ATOM    649  NE2 HIS A  42     -14.818 -26.602   4.004  1.00  0.00           N  
ATOM    650  N   HIS A  43     -13.931 -25.002  -1.174  1.00  0.00           N  
ATOM    651  H   HIS A  43     -13.127 -25.555  -1.431  1.00  0.00           H  
ATOM    652  CA  HIS A  43     -13.883 -23.549  -1.389  1.00  0.00           C  
ATOM    653  HA  HIS A  43     -13.993 -23.039  -0.433  1.00  0.00           H  
ATOM    654  C   HIS A  43     -15.032 -23.043  -2.265  1.00  0.00           C  
ATOM    655  CB  HIS A  43     -12.525 -23.180  -2.000  1.00  0.00           C  
ATOM    656  HB2 HIS A  43     -11.734 -23.447  -1.300  1.00  0.00           H  
ATOM    657  HB3 HIS A  43     -12.371 -23.756  -2.912  1.00  0.00           H  
ATOM    658  O   HIS A  43     -15.661 -22.039  -1.930  1.00  0.00           O  
ATOM    659  CG  HIS A  43     -12.395 -21.718  -2.342  1.00  0.00           C  
ATOM    660  CD2 HIS A  43     -12.003 -20.730  -1.487  1.00  0.00           C  
ATOM    661  HD2 HIS A  43     -11.741 -20.841  -0.445  1.00  0.00           H  
ATOM    662  ND1 HIS A  43     -12.606 -21.171  -3.611  1.00  0.00           N  
ATOM    663  CE1 HIS A  43     -12.323 -19.866  -3.487  1.00  0.00           C  
ATOM    664  HE1 HIS A  43     -12.341 -19.149  -4.295  1.00  0.00           H  
ATOM    665  NE2 HIS A  43     -11.950 -19.574  -2.233  1.00  0.00           N  
ATOM    666  HE2 HIS A  43     -11.583 -18.680  -1.941  1.00  0.00           H  
ATOM    667  N   LYS A  44     -15.358 -23.755  -3.351  1.00  0.00           N  
ATOM    668  H   LYS A  44     -14.815 -24.582  -3.553  1.00  0.00           H  
ATOM    669  CA  LYS A  44     -16.491 -23.404  -4.221  1.00  0.00           C  
ATOM    670  HA  LYS A  44     -16.399 -22.360  -4.519  1.00  0.00           H  
ATOM    671  C   LYS A  44     -17.830 -23.518  -3.497  1.00  0.00           C  
ATOM    672  CB  LYS A  44     -16.505 -24.292  -5.468  1.00  0.00           C  
ATOM    673  HB2 LYS A  44     -16.426 -25.337  -5.167  1.00  0.00           H  
ATOM    674  HB3 LYS A  44     -17.456 -24.162  -5.985  1.00  0.00           H  
ATOM    675  O   LYS A  44     -18.671 -22.641  -3.659  1.00  0.00           O  
ATOM    676  CG  LYS A  44     -15.377 -23.942  -6.442  1.00  0.00           C  
ATOM    677  HG2 LYS A  44     -15.562 -22.959  -6.875  1.00  0.00           H  
ATOM    678  HG3 LYS A  44     -14.420 -23.918  -5.920  1.00  0.00           H  
ATOM    679  CD  LYS A  44     -15.332 -24.996  -7.549  1.00  0.00           C  
ATOM    680  HD2 LYS A  44     -16.266 -24.973  -8.111  1.00  0.00           H  
ATOM    681  HD3 LYS A  44     -15.215 -25.979  -7.092  1.00  0.00           H  
ATOM    682  CE  LYS A  44     -14.149 -24.726  -8.475  1.00  0.00           C  
ATOM    683  HE2 LYS A  44     -14.286 -23.756  -8.954  1.00  0.00           H  
ATOM    684  HE3 LYS A  44     -13.248 -24.679  -7.863  1.00  0.00           H  
ATOM    685  NZ  LYS A  44     -14.025 -25.805  -9.482  1.00  0.00           N  
ATOM    686  HZ1 LYS A  44     -14.855 -25.850 -10.056  1.00  0.00           H  
ATOM    687  HZ2 LYS A  44     -13.924 -26.689  -9.003  1.00  0.00           H  
ATOM    688  HZ3 LYS A  44     -13.209 -25.661 -10.059  1.00  0.00           H  
ATOM    689  N   GLU A  45     -18.027 -24.567  -2.706  1.00  0.00           N  
ATOM    690  H   GLU A  45     -17.293 -25.257  -2.625  1.00  0.00           H  
ATOM    691  CA  GLU A  45     -19.261 -24.773  -1.940  1.00  0.00           C  
ATOM    692  HA  GLU A  45     -20.116 -24.752  -2.615  1.00  0.00           H  
ATOM    693  C   GLU A  45     -19.480 -23.648  -0.925  1.00  0.00           C  
ATOM    694  CB  GLU A  45     -19.213 -26.147  -1.256  1.00  0.00           C  
ATOM    695  HB2 GLU A  45     -18.254 -26.261  -0.750  1.00  0.00           H  
ATOM    696  HB3 GLU A  45     -20.011 -26.216  -0.517  1.00  0.00           H  
ATOM    697  O   GLU A  45     -20.527 -22.999  -0.947  1.00  0.00           O  
ATOM    698  CG  GLU A  45     -19.402 -27.265  -2.293  1.00  0.00           C  
ATOM    699  HG2 GLU A  45     -18.795 -27.052  -3.172  1.00  0.00           H  
ATOM    700  HG3 GLU A  45     -20.443 -27.262  -2.616  1.00  0.00           H  
ATOM    701  CD  GLU A  45     -19.032 -28.666  -1.791  1.00  0.00           C  
ATOM    702  OE1 GLU A  45     -19.036 -29.568  -2.668  1.00  0.00           O  
ATOM    703  OE2 GLU A  45     -18.726 -28.834  -0.589  1.00  0.00           O  
ATOM    704  N   LEU A  46     -18.456 -23.336  -0.125  1.00  0.00           N  
ATOM    705  H   LEU A  46     -17.627 -23.913  -0.161  1.00  0.00           H  
ATOM    706  CA  LEU A  46     -18.491 -22.230   0.832  1.00  0.00           C  
ATOM    707  HA  LEU A  46     -19.325 -22.376   1.517  1.00  0.00           H  
ATOM    708  C   LEU A  46     -18.710 -20.874   0.143  1.00  0.00           C  
ATOM    709  CB  LEU A  46     -17.173 -22.224   1.619  1.00  0.00           C  
ATOM    710  HB2 LEU A  46     -17.126 -21.288   2.177  1.00  0.00           H  
ATOM    711  HB3 LEU A  46     -16.345 -22.236   0.910  1.00  0.00           H  
ATOM    712  O   LEU A  46     -19.494 -20.056   0.625  1.00  0.00           O  
ATOM    713  CG  LEU A  46     -16.987 -23.374   2.623  1.00  0.00           C  
ATOM    714  HG  LEU A  46     -17.104 -24.335   2.123  1.00  0.00           H  
ATOM    715  CD1 LEU A  46     -15.576 -23.280   3.201  1.00  0.00           C  
ATOM    716 HD11 LEU A  46     -15.432 -24.058   3.951  1.00  0.00           H  
ATOM    717 HD12 LEU A  46     -15.431 -22.311   3.678  1.00  0.00           H  
ATOM    718 HD13 LEU A  46     -14.842 -23.423   2.409  1.00  0.00           H  
ATOM    719  CD2 LEU A  46     -17.972 -23.293   3.789  1.00  0.00           C  
ATOM    720 HD21 LEU A  46     -17.870 -22.336   4.300  1.00  0.00           H  
ATOM    721 HD22 LEU A  46     -17.770 -24.099   4.495  1.00  0.00           H  
ATOM    722 HD23 LEU A  46     -18.996 -23.411   3.432  1.00  0.00           H  
ATOM    723  N   LYS A  47     -18.086 -20.643  -1.022  1.00  0.00           N  
ATOM    724  H   LYS A  47     -17.421 -21.330  -1.347  1.00  0.00           H  
ATOM    725  CA  LYS A  47     -18.309 -19.429  -1.825  1.00  0.00           C  
ATOM    726  HA  LYS A  47     -18.039 -18.568  -1.215  1.00  0.00           H  
ATOM    727  C   LYS A  47     -19.781 -19.261  -2.208  1.00  0.00           C  
ATOM    728  CB  LYS A  47     -17.408 -19.460  -3.072  1.00  0.00           C  
ATOM    729  HB2 LYS A  47     -17.646 -20.337  -3.674  1.00  0.00           H  
ATOM    730  HB3 LYS A  47     -16.367 -19.542  -2.761  1.00  0.00           H  
ATOM    731  O   LYS A  47     -20.305 -18.150  -2.126  1.00  0.00           O  
ATOM    732  CG  LYS A  47     -17.575 -18.209  -3.944  1.00  0.00           C  
ATOM    733  HG2 LYS A  47     -18.567 -18.222  -4.395  1.00  0.00           H  
ATOM    734  HG3 LYS A  47     -17.479 -17.317  -3.325  1.00  0.00           H  
ATOM    735  CD  LYS A  47     -16.522 -18.157  -5.058  1.00  0.00           C  
ATOM    736  HD2 LYS A  47     -15.551 -17.952  -4.606  1.00  0.00           H  
ATOM    737  HD3 LYS A  47     -16.482 -19.115  -5.575  1.00  0.00           H  
ATOM    738  CE  LYS A  47     -16.892 -17.048  -6.050  1.00  0.00           C  
ATOM    739  HE2 LYS A  47     -17.185 -16.163  -5.484  1.00  0.00           H  
ATOM    740  HE3 LYS A  47     -17.744 -17.383  -6.642  1.00  0.00           H  
ATOM    741  NZ  LYS A  47     -15.776 -16.689  -6.950  1.00  0.00           N  
ATOM    742  HZ1 LYS A  47     -15.462 -17.478  -7.496  1.00  0.00           H  
ATOM    743  HZ2 LYS A  47     -16.037 -15.921  -7.552  1.00  0.00           H  
ATOM    744  HZ3 LYS A  47     -15.003 -16.355  -6.392  1.00  0.00           H  
ATOM    745  N   GLU A  48     -20.454 -20.333  -2.629  1.00  0.00           N  
ATOM    746  H   GLU A  48     -19.971 -21.219  -2.667  1.00  0.00           H  
ATOM    747  CA  GLU A  48     -21.883 -20.282  -2.964  1.00  0.00           C  
ATOM    748  HA  GLU A  48     -22.061 -19.434  -3.625  1.00  0.00           H  
ATOM    749  C   GLU A  48     -22.767 -20.053  -1.732  1.00  0.00           C  
ATOM    750  CB  GLU A  48     -22.340 -21.567  -3.680  1.00  0.00           C  
ATOM    751  HB2 GLU A  48     -23.424 -21.526  -3.787  1.00  0.00           H  
ATOM    752  HB3 GLU A  48     -22.114 -22.431  -3.055  1.00  0.00           H  
ATOM    753  O   GLU A  48     -23.787 -19.368  -1.827  1.00  0.00           O  
ATOM    754  CG  GLU A  48     -21.747 -21.805  -5.078  1.00  0.00           C  
ATOM    755  HG2 GLU A  48     -20.695 -22.075  -4.979  1.00  0.00           H  
ATOM    756  HG3 GLU A  48     -22.260 -22.653  -5.531  1.00  0.00           H  
ATOM    757  CD  GLU A  48     -21.870 -20.592  -6.001  1.00  0.00           C  
ATOM    758  OE1 GLU A  48     -20.847 -20.221  -6.628  1.00  0.00           O  
ATOM    759  OE2 GLU A  48     -22.946 -19.944  -6.016  1.00  0.00           O  
ATOM    760  N   GLU A  49     -22.400 -20.593  -0.568  1.00  0.00           N  
ATOM    761  H   GLU A  49     -21.577 -21.177  -0.536  1.00  0.00           H  
ATOM    762  CA  GLU A  49     -23.115 -20.326   0.684  1.00  0.00           C  
ATOM    763  HA  GLU A  49     -24.177 -20.524   0.538  1.00  0.00           H  
ATOM    764  C   GLU A  49     -23.006 -18.858   1.096  1.00  0.00           C  
ATOM    765  CB  GLU A  49     -22.619 -21.236   1.811  1.00  0.00           C  
ATOM    766  HB2 GLU A  49     -21.538 -21.149   1.913  1.00  0.00           H  
ATOM    767  HB3 GLU A  49     -23.092 -20.909   2.737  1.00  0.00           H  
ATOM    768  O   GLU A  49     -24.031 -18.217   1.342  1.00  0.00           O  
ATOM    769  CG  GLU A  49     -23.008 -22.698   1.565  1.00  0.00           C  
ATOM    770  HG2 GLU A  49     -24.084 -22.739   1.392  1.00  0.00           H  
ATOM    771  HG3 GLU A  49     -22.521 -23.061   0.660  1.00  0.00           H  
ATOM    772  CD  GLU A  49     -22.657 -23.626   2.737  1.00  0.00           C  
ATOM    773  OE1 GLU A  49     -23.168 -24.768   2.691  1.00  0.00           O  
ATOM    774  OE2 GLU A  49     -21.957 -23.188   3.678  1.00  0.00           O  
ATOM    775  N   VAL A  50     -21.798 -18.291   1.071  1.00  0.00           N  
ATOM    776  H   VAL A  50     -20.996 -18.877   0.885  1.00  0.00           H  
ATOM    777  CA  VAL A  50     -21.583 -16.866   1.360  1.00  0.00           C  
ATOM    778  HA  VAL A  50     -22.011 -16.646   2.338  1.00  0.00           H  
ATOM    779  C   VAL A  50     -22.320 -15.989   0.344  1.00  0.00           C  
ATOM    780  CB  VAL A  50     -20.081 -16.534   1.423  1.00  0.00           C  
ATOM    781  HB  VAL A  50     -19.608 -16.842   0.490  1.00  0.00           H  
ATOM    782  O   VAL A  50     -22.983 -15.029   0.736  1.00  0.00           O  
ATOM    783  CG1 VAL A  50     -19.840 -15.034   1.635  1.00  0.00           C  
ATOM    784 HG11 VAL A  50     -20.196 -14.462   0.778  1.00  0.00           H  
ATOM    785 HG12 VAL A  50     -20.359 -14.694   2.531  1.00  0.00           H  
ATOM    786 HG13 VAL A  50     -18.773 -14.842   1.744  1.00  0.00           H  
ATOM    787  CG2 VAL A  50     -19.402 -17.270   2.587  1.00  0.00           C  
ATOM    788 HG21 VAL A  50     -19.512 -18.349   2.482  1.00  0.00           H  
ATOM    789 HG22 VAL A  50     -18.337 -17.039   2.602  1.00  0.00           H  
ATOM    790 HG23 VAL A  50     -19.848 -16.966   3.534  1.00  0.00           H  
ATOM    791  N   ARG A  51     -22.332 -16.345  -0.950  1.00  0.00           N  
ATOM    792  H   ARG A  51     -21.759 -17.125  -1.237  1.00  0.00           H  
ATOM    793  CA  ARG A  51     -23.135 -15.618  -1.953  1.00  0.00           C  
ATOM    794  HA  ARG A  51     -22.800 -14.581  -1.971  1.00  0.00           H  
ATOM    795  C   ARG A  51     -24.621 -15.586  -1.594  1.00  0.00           C  
ATOM    796  CB  ARG A  51     -22.929 -16.221  -3.348  1.00  0.00           C  
ATOM    797  HB2 ARG A  51     -23.261 -17.259  -3.362  1.00  0.00           H  
ATOM    798  HB3 ARG A  51     -21.863 -16.192  -3.573  1.00  0.00           H  
ATOM    799  O   ARG A  51     -25.253 -14.537  -1.706  1.00  0.00           O  
ATOM    800  CG  ARG A  51     -23.705 -15.422  -4.413  1.00  0.00           C  
ATOM    801  HG2 ARG A  51     -23.435 -14.369  -4.338  1.00  0.00           H  
ATOM    802  HG3 ARG A  51     -24.776 -15.509  -4.225  1.00  0.00           H  
ATOM    803  CD  ARG A  51     -23.456 -15.901  -5.845  1.00  0.00           C  
ATOM    804  HD2 ARG A  51     -24.108 -15.332  -6.507  1.00  0.00           H  
ATOM    805  HD3 ARG A  51     -23.717 -16.956  -5.935  1.00  0.00           H  
ATOM    806  NE  ARG A  51     -22.067 -15.640  -6.240  1.00  0.00           N  
ATOM    807  HE  ARG A  51     -21.874 -14.667  -6.430  1.00  0.00           H  
ATOM    808  NH1 ARG A  51     -21.278 -17.747  -5.857  1.00  0.00           N  
ATOM    809 HH11 ARG A  51     -22.217 -18.119  -5.848  1.00  0.00           H  
ATOM    810 HH12 ARG A  51     -20.637 -18.483  -6.119  1.00  0.00           H  
ATOM    811  NH2 ARG A  51     -19.845 -16.128  -6.252  1.00  0.00           N  
ATOM    812 HH21 ARG A  51     -19.204 -16.740  -5.768  1.00  0.00           H  
ATOM    813 HH22 ARG A  51     -19.670 -15.136  -6.323  1.00  0.00           H  
ATOM    814  CZ  ARG A  51     -21.080 -16.503  -6.146  1.00  0.00           C  
ATOM    815  N   LYS A  52     -25.192 -16.704  -1.132  1.00  0.00           N  
ATOM    816  H   LYS A  52     -24.614 -17.528  -1.045  1.00  0.00           H  
ATOM    817  CA  LYS A  52     -26.597 -16.744  -0.685  1.00  0.00           C  
ATOM    818  HA  LYS A  52     -27.238 -16.379  -1.488  1.00  0.00           H  
ATOM    819  C   LYS A  52     -26.838 -15.813   0.505  1.00  0.00           C  
ATOM    820  CB  LYS A  52     -27.014 -18.173  -0.320  1.00  0.00           C  
ATOM    821  HB2 LYS A  52     -27.992 -18.144   0.161  1.00  0.00           H  
ATOM    822  HB3 LYS A  52     -26.304 -18.573   0.403  1.00  0.00           H  
ATOM    823  O   LYS A  52     -27.886 -15.174   0.554  1.00  0.00           O  
ATOM    824  CG  LYS A  52     -27.107 -19.106  -1.534  1.00  0.00           C  
ATOM    825  HG2 LYS A  52     -26.229 -18.987  -2.169  1.00  0.00           H  
ATOM    826  HG3 LYS A  52     -27.992 -18.858  -2.119  1.00  0.00           H  
ATOM    827  CD  LYS A  52     -27.191 -20.555  -1.045  1.00  0.00           C  
ATOM    828  HD2 LYS A  52     -28.127 -20.707  -0.507  1.00  0.00           H  
ATOM    829  HD3 LYS A  52     -26.358 -20.738  -0.367  1.00  0.00           H  
ATOM    830  CE  LYS A  52     -27.089 -21.530  -2.218  1.00  0.00           C  
ATOM    831  HE2 LYS A  52     -26.227 -21.241  -2.819  1.00  0.00           H  
ATOM    832  HE3 LYS A  52     -27.981 -21.443  -2.837  1.00  0.00           H  
ATOM    833  NZ  LYS A  52     -26.909 -22.919  -1.724  1.00  0.00           N  
ATOM    834  HZ1 LYS A  52     -26.800 -23.564  -2.493  1.00  0.00           H  
ATOM    835  HZ2 LYS A  52     -27.679 -23.204  -1.137  1.00  0.00           H  
ATOM    836  HZ3 LYS A  52     -26.065 -22.969  -1.171  1.00  0.00           H  
ATOM    837  N   MET A  53     -25.881 -15.700   1.430  1.00  0.00           N  
ATOM    838  H   MET A  53     -25.049 -16.265   1.336  1.00  0.00           H  
ATOM    839  CA  MET A  53     -25.964 -14.746   2.545  1.00  0.00           C  
ATOM    840  HA  MET A  53     -26.894 -14.916   3.086  1.00  0.00           H  
ATOM    841  C   MET A  53     -25.975 -13.297   2.047  1.00  0.00           C  
ATOM    842  CB  MET A  53     -24.796 -14.931   3.523  1.00  0.00           C  
ATOM    843  HB2 MET A  53     -24.903 -14.211   4.335  1.00  0.00           H  
ATOM    844  HB3 MET A  53     -23.852 -14.718   3.022  1.00  0.00           H  
ATOM    845  O   MET A  53     -26.782 -12.498   2.525  1.00  0.00           O  
ATOM    846  CG  MET A  53     -24.726 -16.327   4.135  1.00  0.00           C  
ATOM    847  HG2 MET A  53     -25.597 -16.486   4.771  1.00  0.00           H  
ATOM    848  HG3 MET A  53     -24.728 -17.080   3.347  1.00  0.00           H  
ATOM    849  SD  MET A  53     -23.230 -16.542   5.118  1.00  0.00           S  
ATOM    850  CE  MET A  53     -23.418 -18.284   5.554  1.00  0.00           C  
ATOM    851  HE1 MET A  53     -23.149 -18.914   4.706  1.00  0.00           H  
ATOM    852  HE2 MET A  53     -24.447 -18.482   5.855  1.00  0.00           H  
ATOM    853  HE3 MET A  53     -22.772 -18.493   6.407  1.00  0.00           H  
ATOM    854  N   MET A  54     -25.130 -12.978   1.061  1.00  0.00           N  
ATOM    855  H   MET A  54     -24.469 -13.681   0.761  1.00  0.00           H  
ATOM    856  CA  MET A  54     -25.025 -11.638   0.470  1.00  0.00           C  
ATOM    857  HA  MET A  54     -24.843 -10.914   1.264  1.00  0.00           H  
ATOM    858  C   MET A  54     -26.316 -11.206  -0.237  1.00  0.00           C  
ATOM    859  CB  MET A  54     -23.842 -11.590  -0.516  1.00  0.00           C  
ATOM    860  HB2 MET A  54     -23.857 -10.634  -1.040  1.00  0.00           H  
ATOM    861  HB3 MET A  54     -23.950 -12.376  -1.263  1.00  0.00           H  
ATOM    862  O   MET A  54     -26.768 -10.075  -0.065  1.00  0.00           O  
ATOM    863  CG  MET A  54     -22.482 -11.746   0.172  1.00  0.00           C  
ATOM    864  HG2 MET A  54     -21.707 -11.794  -0.592  1.00  0.00           H  
ATOM    865  HG3 MET A  54     -22.462 -12.687   0.722  1.00  0.00           H  
ATOM    866  SD  MET A  54     -22.063 -10.426   1.334  1.00  0.00           S  
ATOM    867  CE  MET A  54     -21.758  -9.064   0.186  1.00  0.00           C  
ATOM    868  HE1 MET A  54     -22.690  -8.743  -0.280  1.00  0.00           H  
ATOM    869  HE2 MET A  54     -21.059  -9.387  -0.585  1.00  0.00           H  
ATOM    870  HE3 MET A  54     -21.320  -8.230   0.735  1.00  0.00           H  
ATOM    871  N   VAL A  55     -26.940 -12.117  -0.992  1.00  0.00           N  
ATOM    872  H   VAL A  55     -26.481 -13.008  -1.115  1.00  0.00           H  
ATOM    873  CA  VAL A  55     -28.143 -11.834  -1.801  1.00  0.00           C  
ATOM    874  HA  VAL A  55     -28.089 -10.799  -2.137  1.00  0.00           H  
ATOM    875  C   VAL A  55     -29.446 -11.947  -0.992  1.00  0.00           C  
ATOM    876  CB  VAL A  55     -28.143 -12.723  -3.067  1.00  0.00           C  
ATOM    877  HB  VAL A  55     -28.152 -13.771  -2.765  1.00  0.00           H  
ATOM    878  O   VAL A  55     -30.501 -11.532  -1.458  1.00  0.00           O  
ATOM    879  CG1 VAL A  55     -29.333 -12.480  -4.008  1.00  0.00           C  
ATOM    880 HG11 VAL A  55     -29.428 -11.416  -4.222  1.00  0.00           H  
ATOM    881 HG12 VAL A  55     -30.256 -12.840  -3.553  1.00  0.00           H  
ATOM    882 HG13 VAL A  55     -29.193 -13.024  -4.943  1.00  0.00           H  
ATOM    883  CG2 VAL A  55     -26.881 -12.471  -3.908  1.00  0.00           C  
ATOM    884 HG21 VAL A  55     -26.878 -13.114  -4.788  1.00  0.00           H  
ATOM    885 HG22 VAL A  55     -26.846 -11.429  -4.227  1.00  0.00           H  
ATOM    886 HG23 VAL A  55     -25.980 -12.689  -3.336  1.00  0.00           H  
ATOM    887  N   SER A  56     -29.405 -12.474   0.235  1.00  0.00           N  
ATOM    888  H   SER A  56     -28.514 -12.794   0.587  1.00  0.00           H  
ATOM    889  CA  SER A  56     -30.604 -12.671   1.057  1.00  0.00           C  
ATOM    890  HA  SER A  56     -31.269 -13.350   0.523  1.00  0.00           H  
ATOM    891  C   SER A  56     -31.362 -11.362   1.327  1.00  0.00           C  
ATOM    892  CB  SER A  56     -30.224 -13.339   2.378  1.00  0.00           C  
ATOM    893  HB2 SER A  56     -29.720 -14.284   2.177  1.00  0.00           H  
ATOM    894  HB3 SER A  56     -29.546 -12.688   2.930  1.00  0.00           H  
ATOM    895  O   SER A  56     -30.852 -10.438   1.973  1.00  0.00           O  
ATOM    896  OG  SER A  56     -31.383 -13.584   3.157  1.00  0.00           O  
ATOM    897  HG  SER A  56     -31.084 -13.893   4.016  1.00  0.00           H  
ATOM    898  N   ASP A  57     -32.622 -11.307   0.888  1.00  0.00           N  
ATOM    899  H   ASP A  57     -32.921 -12.017   0.235  1.00  0.00           H  
ATOM    900  CA  ASP A  57     -33.555 -10.200   1.153  1.00  0.00           C  
ATOM    901  HA  ASP A  57     -33.038  -9.252   1.001  1.00  0.00           H  
ATOM    902  C   ASP A  57     -34.072 -10.171   2.597  1.00  0.00           C  
ATOM    903  CB  ASP A  57     -34.732 -10.265   0.168  1.00  0.00           C  
ATOM    904  HB2 ASP A  57     -35.138 -11.276   0.158  1.00  0.00           H  
ATOM    905  HB3 ASP A  57     -35.519  -9.592   0.509  1.00  0.00           H  
ATOM    906  O   ASP A  57     -34.652  -9.179   3.030  1.00  0.00           O  
ATOM    907  CG  ASP A  57     -34.347  -9.837  -1.250  1.00  0.00           C  
ATOM    908  OD1 ASP A  57     -33.481  -8.934  -1.373  1.00  0.00           O  
ATOM    909  OD2 ASP A  57     -34.958 -10.395  -2.187  1.00  0.00           O  
ATOM    910  N   ALA A  58     -33.839 -11.234   3.373  1.00  0.00           N  
ATOM    911  H   ALA A  58     -33.323 -12.010   2.983  1.00  0.00           H  
ATOM    912  CA  ALA A  58     -34.226 -11.279   4.782  1.00  0.00           C  
ATOM    913  HA  ALA A  58     -35.263 -10.953   4.867  1.00  0.00           H  
ATOM    914  C   ALA A  58     -33.381 -10.341   5.663  1.00  0.00           C  
ATOM    915  CB  ALA A  58     -34.130 -12.732   5.260  1.00  0.00           C  
ATOM    916  HB1 ALA A  58     -34.738 -13.375   4.623  1.00  0.00           H  
ATOM    917  HB2 ALA A  58     -33.093 -13.065   5.233  1.00  0.00           H  
ATOM    918  HB3 ALA A  58     -34.495 -12.800   6.285  1.00  0.00           H  
ATOM    919  O   ALA A  58     -33.786 -10.006   6.779  1.00  0.00           O  
ATOM    920  N   ASN A  59     -32.208  -9.923   5.180  1.00  0.00           N  
ATOM    921  H   ASN A  59     -31.959 -10.180   4.235  1.00  0.00           H  
ATOM    922  CA  ASN A  59     -31.287  -9.096   5.943  1.00  0.00           C  
ATOM    923  HA  ASN A  59     -31.268  -9.457   6.971  1.00  0.00           H  
ATOM    924  C   ASN A  59     -31.764  -7.646   5.972  1.00  0.00           C  
ATOM    925  CB  ASN A  59     -29.869  -9.235   5.363  1.00  0.00           C  
ATOM    926  HB2 ASN A  59     -29.898  -9.060   4.287  1.00  0.00           H  
ATOM    927  HB3 ASN A  59     -29.217  -8.488   5.815  1.00  0.00           H  
ATOM    928  O   ASN A  59     -31.885  -6.989   4.935  1.00  0.00           O  
ATOM    929  CG  ASN A  59     -29.262 -10.600   5.639  1.00  0.00           C  
ATOM    930  ND2 ASN A  59     -28.266 -10.999   4.885  1.00  0.00           N  
ATOM    931 HD21 ASN A  59     -27.868 -11.906   5.083  1.00  0.00           H  
ATOM    932 HD22 ASN A  59     -27.964 -10.486   4.069  1.00  0.00           H  
ATOM    933  OD1 ASN A  59     -29.659 -11.318   6.541  1.00  0.00           O  
ATOM    934  N   LYS A  60     -31.954  -7.110   7.181  1.00  0.00           N  
ATOM    935  H   LYS A  60     -31.798  -7.701   7.985  1.00  0.00           H  
ATOM    936  CA  LYS A  60     -32.151  -5.669   7.355  1.00  0.00           C  
ATOM    937  HA  LYS A  60     -33.032  -5.387   6.778  1.00  0.00           H  
ATOM    938  C   LYS A  60     -30.932  -4.916   6.798  1.00  0.00           C  
ATOM    939  CB  LYS A  60     -32.363  -5.317   8.834  1.00  0.00           C  
ATOM    940  HB2 LYS A  60     -32.391  -4.231   8.932  1.00  0.00           H  
ATOM    941  HB3 LYS A  60     -31.518  -5.688   9.413  1.00  0.00           H  
ATOM    942  O   LYS A  60     -29.810  -5.397   6.971  1.00  0.00           O  
ATOM    943  CG  LYS A  60     -33.667  -5.891   9.407  1.00  0.00           C  
ATOM    944  HG2 LYS A  60     -34.509  -5.537   8.813  1.00  0.00           H  
ATOM    945  HG3 LYS A  60     -33.637  -6.980   9.373  1.00  0.00           H  
ATOM    946  CD  LYS A  60     -33.839  -5.432  10.860  1.00  0.00           C  
ATOM    947  HD2 LYS A  60     -32.990  -5.784  11.447  1.00  0.00           H  
ATOM    948  HD3 LYS A  60     -33.861  -4.343  10.887  1.00  0.00           H  
ATOM    949  CE  LYS A  60     -35.138  -5.983  11.456  1.00  0.00           C  
ATOM    950  HE2 LYS A  60     -35.096  -7.072  11.439  1.00  0.00           H  
ATOM    951  HE3 LYS A  60     -35.967  -5.670  10.822  1.00  0.00           H  
ATOM    952  NZ  LYS A  60     -35.337  -5.486  12.842  1.00  0.00           N  
ATOM    953  HZ1 LYS A  60     -34.576  -5.775  13.439  1.00  0.00           H  
ATOM    954  HZ2 LYS A  60     -36.205  -5.831  13.226  1.00  0.00           H  
ATOM    955  HZ3 LYS A  60     -35.369  -4.477  12.848  1.00  0.00           H  
ATOM    956  N   PRO A  61     -31.109  -3.705   6.251  1.00  0.00           N  
ATOM    957  CA  PRO A  61     -30.048  -2.733   5.992  1.00  0.00           C  
ATOM    958  HA  PRO A  61     -29.782  -2.744   4.935  1.00  0.00           H  
ATOM    959  C   PRO A  61     -28.760  -2.823   6.823  1.00  0.00           C  
ATOM    960  CB  PRO A  61     -30.781  -1.447   6.328  1.00  0.00           C  
ATOM    961  HB2 PRO A  61     -31.012  -1.385   7.391  1.00  0.00           H  
ATOM    962  HB3 PRO A  61     -30.178  -0.574   6.080  1.00  0.00           H  
ATOM    963  O   PRO A  61     -27.685  -3.107   6.299  1.00  0.00           O  
ATOM    964  CG  PRO A  61     -32.087  -1.631   5.566  1.00  0.00           C  
ATOM    965  HG2 PRO A  61     -31.923  -1.569   4.491  1.00  0.00           H  
ATOM    966  HG3 PRO A  61     -32.856  -0.931   5.894  1.00  0.00           H  
ATOM    967  CD  PRO A  61     -32.403  -3.070   5.980  1.00  0.00           C  
ATOM    968  HD2 PRO A  61     -33.012  -3.057   6.884  1.00  0.00           H  
ATOM    969  HD3 PRO A  61     -32.932  -3.586   5.179  1.00  0.00           H  
ATOM    970  N   ALA A  62     -28.879  -2.647   8.141  1.00  0.00           N  
ATOM    971  H   ALA A  62     -29.773  -2.339   8.497  1.00  0.00           H  
ATOM    972  CA  ALA A  62     -27.759  -2.666   9.074  1.00  0.00           C  
ATOM    973  HA  ALA A  62     -27.036  -1.902   8.785  1.00  0.00           H  
ATOM    974  C   ALA A  62     -27.027  -4.019   9.102  1.00  0.00           C  
ATOM    975  CB  ALA A  62     -28.325  -2.320  10.456  1.00  0.00           C  
ATOM    976  HB1 ALA A  62     -29.125  -3.008  10.727  1.00  0.00           H  
ATOM    977  HB2 ALA A  62     -27.537  -2.387  11.206  1.00  0.00           H  
ATOM    978  HB3 ALA A  62     -28.713  -1.301  10.454  1.00  0.00           H  
ATOM    979  O   ALA A  62     -25.807  -4.068   9.232  1.00  0.00           O  
ATOM    980  N   GLN A  63     -27.755  -5.133   8.963  1.00  0.00           N  
ATOM    981  H   GLN A  63     -28.721  -5.034   8.689  1.00  0.00           H  
ATOM    982  CA  GLN A  63     -27.150  -6.465   8.869  1.00  0.00           C  
ATOM    983  HA  GLN A  63     -26.421  -6.592   9.670  1.00  0.00           H  
ATOM    984  C   GLN A  63     -26.394  -6.631   7.551  1.00  0.00           C  
ATOM    985  CB  GLN A  63     -28.225  -7.555   8.998  1.00  0.00           C  
ATOM    986  HB2 GLN A  63     -27.775  -8.524   8.783  1.00  0.00           H  
ATOM    987  HB3 GLN A  63     -29.001  -7.381   8.252  1.00  0.00           H  
ATOM    988  O   GLN A  63     -25.304  -7.194   7.552  1.00  0.00           O  
ATOM    989  CG  GLN A  63     -28.849  -7.618  10.400  1.00  0.00           C  
ATOM    990  HG2 GLN A  63     -28.103  -8.002  11.097  1.00  0.00           H  
ATOM    991  HG3 GLN A  63     -29.150  -6.621  10.721  1.00  0.00           H  
ATOM    992  CD  GLN A  63     -30.087  -8.508  10.447  1.00  0.00           C  
ATOM    993  NE2 GLN A  63     -30.409  -9.091  11.579  1.00  0.00           N  
ATOM    994 HE21 GLN A  63     -31.167  -9.753  11.500  1.00  0.00           H  
ATOM    995 HE22 GLN A  63     -29.764  -9.118  12.356  1.00  0.00           H  
ATOM    996  OE1 GLN A  63     -30.833  -8.641   9.494  1.00  0.00           O  
ATOM    997  N   ARG A  64     -26.934  -6.094   6.451  1.00  0.00           N  
ATOM    998  H   ARG A  64     -27.828  -5.631   6.532  1.00  0.00           H  
ATOM    999  CA  ARG A  64     -26.280  -6.123   5.139  1.00  0.00           C  
ATOM   1000  HA  ARG A  64     -25.981  -7.150   4.931  1.00  0.00           H  
ATOM   1001  C   ARG A  64     -24.983  -5.310   5.136  1.00  0.00           C  
ATOM   1002  CB  ARG A  64     -27.288  -5.684   4.065  1.00  0.00           C  
ATOM   1003  HB2 ARG A  64     -27.514  -4.623   4.175  1.00  0.00           H  
ATOM   1004  HB3 ARG A  64     -28.210  -6.247   4.208  1.00  0.00           H  
ATOM   1005  O   ARG A  64     -23.975  -5.817   4.661  1.00  0.00           O  
ATOM   1006  CG  ARG A  64     -26.767  -5.943   2.644  1.00  0.00           C  
ATOM   1007  HG2 ARG A  64     -26.404  -6.967   2.559  1.00  0.00           H  
ATOM   1008  HG3 ARG A  64     -25.936  -5.266   2.445  1.00  0.00           H  
ATOM   1009  CD  ARG A  64     -27.855  -5.704   1.588  1.00  0.00           C  
ATOM   1010  HD2 ARG A  64     -28.317  -4.734   1.771  1.00  0.00           H  
ATOM   1011  HD3 ARG A  64     -27.374  -5.678   0.610  1.00  0.00           H  
ATOM   1012  NE  ARG A  64     -28.879  -6.775   1.564  1.00  0.00           N  
ATOM   1013  HE  ARG A  64     -28.603  -7.683   1.910  1.00  0.00           H  
ATOM   1014  NH1 ARG A  64     -30.460  -5.657   0.330  1.00  0.00           N  
ATOM   1015 HH11 ARG A  64     -29.871  -4.837   0.330  1.00  0.00           H  
ATOM   1016 HH12 ARG A  64     -31.375  -5.660  -0.096  1.00  0.00           H  
ATOM   1017  NH2 ARG A  64     -30.817  -7.782   0.872  1.00  0.00           N  
ATOM   1018 HH21 ARG A  64     -30.561  -8.657   1.308  1.00  0.00           H  
ATOM   1019 HH22 ARG A  64     -31.623  -7.806   0.263  1.00  0.00           H  
ATOM   1020  CZ  ARG A  64     -30.043  -6.735   0.934  1.00  0.00           C  
ATOM   1021  N   LEU A  65     -24.969  -4.121   5.747  1.00  0.00           N  
ATOM   1022  H   LEU A  65     -25.846  -3.744   6.075  1.00  0.00           H  
ATOM   1023  CA  LEU A  65     -23.738  -3.338   5.928  1.00  0.00           C  
ATOM   1024  HA  LEU A  65     -23.290  -3.136   4.955  1.00  0.00           H  
ATOM   1025  C   LEU A  65     -22.684  -4.094   6.743  1.00  0.00           C  
ATOM   1026  CB  LEU A  65     -24.040  -2.014   6.642  1.00  0.00           C  
ATOM   1027  HB2 LEU A  65     -23.086  -1.585   6.950  1.00  0.00           H  
ATOM   1028  HB3 LEU A  65     -24.612  -2.223   7.546  1.00  0.00           H  
ATOM   1029  O   LEU A  65     -21.531  -4.165   6.332  1.00  0.00           O  
ATOM   1030  CG  LEU A  65     -24.779  -0.946   5.825  1.00  0.00           C  
ATOM   1031  HG  LEU A  65     -25.745  -1.325   5.492  1.00  0.00           H  
ATOM   1032  CD1 LEU A  65     -24.993   0.243   6.760  1.00  0.00           C  
ATOM   1033 HD11 LEU A  65     -25.831   0.046   7.429  1.00  0.00           H  
ATOM   1034 HD12 LEU A  65     -24.098   0.440   7.350  1.00  0.00           H  
ATOM   1035 HD13 LEU A  65     -25.185   1.144   6.178  1.00  0.00           H  
ATOM   1036  CD2 LEU A  65     -23.992  -0.455   4.610  1.00  0.00           C  
ATOM   1037 HD21 LEU A  65     -24.574   0.295   4.074  1.00  0.00           H  
ATOM   1038 HD22 LEU A  65     -23.777  -1.274   3.923  1.00  0.00           H  
ATOM   1039 HD23 LEU A  65     -23.063   0.017   4.929  1.00  0.00           H  
ATOM   1040  N   ARG A  66     -23.080  -4.692   7.876  1.00  0.00           N  
ATOM   1041  H   ARG A  66     -24.036  -4.566   8.175  1.00  0.00           H  
ATOM   1042  CA  ARG A  66     -22.165  -5.494   8.706  1.00  0.00           C  
ATOM   1043  HA  ARG A  66     -21.299  -4.888   8.976  1.00  0.00           H  
ATOM   1044  C   ARG A  66     -21.593  -6.687   7.945  1.00  0.00           C  
ATOM   1045  CB  ARG A  66     -22.871  -5.970   9.982  1.00  0.00           C  
ATOM   1046  HB2 ARG A  66     -23.850  -6.380   9.735  1.00  0.00           H  
ATOM   1047  HB3 ARG A  66     -22.270  -6.761  10.430  1.00  0.00           H  
ATOM   1048  O   ARG A  66     -20.412  -6.990   8.095  1.00  0.00           O  
ATOM   1049  CG  ARG A  66     -23.012  -4.840  11.010  1.00  0.00           C  
ATOM   1050  HG2 ARG A  66     -23.675  -4.057  10.641  1.00  0.00           H  
ATOM   1051  HG3 ARG A  66     -22.028  -4.401  11.170  1.00  0.00           H  
ATOM   1052  CD  ARG A  66     -23.519  -5.374  12.357  1.00  0.00           C  
ATOM   1053  HD2 ARG A  66     -23.356  -4.608  13.116  1.00  0.00           H  
ATOM   1054  HD3 ARG A  66     -22.909  -6.231  12.643  1.00  0.00           H  
ATOM   1055  NE  ARG A  66     -24.940  -5.777  12.309  1.00  0.00           N  
ATOM   1056  HE  ARG A  66     -25.129  -6.639  11.817  1.00  0.00           H  
ATOM   1057  NH1 ARG A  66     -25.824  -4.021  13.515  1.00  0.00           N  
ATOM   1058 HH11 ARG A  66     -24.903  -3.619  13.612  1.00  0.00           H  
ATOM   1059 HH12 ARG A  66     -26.601  -3.525  13.927  1.00  0.00           H  
ATOM   1060  NH2 ARG A  66     -27.165  -5.626  12.769  1.00  0.00           N  
ATOM   1061 HH21 ARG A  66     -27.302  -6.522  12.323  1.00  0.00           H  
ATOM   1062 HH22 ARG A  66     -27.915  -5.132  13.232  1.00  0.00           H  
ATOM   1063  CZ  ARG A  66     -25.960  -5.138  12.857  1.00  0.00           C  
ATOM   1064  N   LEU A  67     -22.410  -7.347   7.124  1.00  0.00           N  
ATOM   1065  H   LEU A  67     -23.380  -7.071   7.079  1.00  0.00           H  
ATOM   1066  CA  LEU A  67     -21.960  -8.466   6.303  1.00  0.00           C  
ATOM   1067  HA  LEU A  67     -21.434  -9.165   6.954  1.00  0.00           H  
ATOM   1068  C   LEU A  67     -20.959  -8.011   5.233  1.00  0.00           C  
ATOM   1069  CB  LEU A  67     -23.182  -9.184   5.707  1.00  0.00           C  
ATOM   1070  HB2 LEU A  67     -23.734  -8.480   5.083  1.00  0.00           H  
ATOM   1071  HB3 LEU A  67     -23.834  -9.506   6.519  1.00  0.00           H  
ATOM   1072  O   LEU A  67     -19.898  -8.618   5.123  1.00  0.00           O  
ATOM   1073  CG  LEU A  67     -22.810 -10.408   4.852  1.00  0.00           C  
ATOM   1074  HG  LEU A  67     -22.158 -10.085   4.041  1.00  0.00           H  
ATOM   1075  CD1 LEU A  67     -22.087 -11.494   5.649  1.00  0.00           C  
ATOM   1076 HD11 LEU A  67     -21.917 -12.363   5.012  1.00  0.00           H  
ATOM   1077 HD12 LEU A  67     -21.114 -11.134   5.982  1.00  0.00           H  
ATOM   1078 HD13 LEU A  67     -22.682 -11.796   6.511  1.00  0.00           H  
ATOM   1079  CD2 LEU A  67     -24.078 -11.013   4.249  1.00  0.00           C  
ATOM   1080 HD21 LEU A  67     -24.740 -11.369   5.039  1.00  0.00           H  
ATOM   1081 HD22 LEU A  67     -23.803 -11.848   3.605  1.00  0.00           H  
ATOM   1082 HD23 LEU A  67     -24.592 -10.266   3.645  1.00  0.00           H  
ATOM   1083  N   ILE A  68     -21.253  -6.925   4.506  1.00  0.00           N  
ATOM   1084  H   ILE A  68     -22.145  -6.475   4.650  1.00  0.00           H  
ATOM   1085  CA  ILE A  68     -20.332  -6.339   3.515  1.00  0.00           C  
ATOM   1086  HA  ILE A  68     -20.106  -7.089   2.757  1.00  0.00           H  
ATOM   1087  C   ILE A  68     -19.005  -5.968   4.183  1.00  0.00           C  
ATOM   1088  CB  ILE A  68     -20.974  -5.116   2.817  1.00  0.00           C  
ATOM   1089  HB  ILE A  68     -21.359  -4.446   3.586  1.00  0.00           H  
ATOM   1090  O   ILE A  68     -17.949  -6.360   3.692  1.00  0.00           O  
ATOM   1091  CG1 ILE A  68     -22.144  -5.563   1.912  1.00  0.00           C  
ATOM   1092 HG12 ILE A  68     -22.765  -6.287   2.438  1.00  0.00           H  
ATOM   1093 HG13 ILE A  68     -21.749  -6.055   1.023  1.00  0.00           H  
ATOM   1094  CG2 ILE A  68     -19.943  -4.335   1.975  1.00  0.00           C  
ATOM   1095 HG21 ILE A  68     -20.415  -3.491   1.472  1.00  0.00           H  
ATOM   1096 HG22 ILE A  68     -19.495  -4.987   1.225  1.00  0.00           H  
ATOM   1097 HG23 ILE A  68     -19.152  -3.929   2.606  1.00  0.00           H  
ATOM   1098  CD1 ILE A  68     -23.047  -4.408   1.464  1.00  0.00           C  
ATOM   1099 HD11 ILE A  68     -23.338  -3.803   2.323  1.00  0.00           H  
ATOM   1100 HD12 ILE A  68     -23.943  -4.819   0.998  1.00  0.00           H  
ATOM   1101 HD13 ILE A  68     -22.531  -3.786   0.734  1.00  0.00           H  
ATOM   1102  N   ASP A  69     -19.050  -5.282   5.326  1.00  0.00           N  
ATOM   1103  H   ASP A  69     -19.946  -4.964   5.669  1.00  0.00           H  
ATOM   1104  CA  ASP A  69     -17.849  -4.910   6.077  1.00  0.00           C  
ATOM   1105  HA  ASP A  69     -17.227  -4.266   5.455  1.00  0.00           H  
ATOM   1106  C   ASP A  69     -17.025  -6.133   6.473  1.00  0.00           C  
ATOM   1107  CB  ASP A  69     -18.253  -4.147   7.340  1.00  0.00           C  
ATOM   1108  HB2 ASP A  69     -18.775  -4.813   8.027  1.00  0.00           H  
ATOM   1109  HB3 ASP A  69     -18.950  -3.361   7.050  1.00  0.00           H  
ATOM   1110  O   ASP A  69     -15.820  -6.176   6.250  1.00  0.00           O  
ATOM   1111  CG  ASP A  69     -17.036  -3.531   8.039  1.00  0.00           C  
ATOM   1112  OD1 ASP A  69     -16.299  -2.763   7.377  1.00  0.00           O  
ATOM   1113  OD2 ASP A  69     -16.854  -3.746   9.258  1.00  0.00           O  
ATOM   1114  N   THR A  70     -17.678  -7.167   7.003  1.00  0.00           N  
ATOM   1115  H   THR A  70     -18.674  -7.077   7.143  1.00  0.00           H  
ATOM   1116  CA  THR A  70     -17.003  -8.402   7.418  1.00  0.00           C  
ATOM   1117  HA  THR A  70     -16.206  -8.144   8.116  1.00  0.00           H  
ATOM   1118  C   THR A  70     -16.359  -9.103   6.219  1.00  0.00           C  
ATOM   1119  CB  THR A  70     -17.984  -9.339   8.136  1.00  0.00           C  
ATOM   1120  HB  THR A  70     -18.749  -9.674   7.436  1.00  0.00           H  
ATOM   1121  O   THR A  70     -15.200  -9.500   6.289  1.00  0.00           O  
ATOM   1122  CG2 THR A  70     -17.290 -10.551   8.744  1.00  0.00           C  
ATOM   1123 HG21 THR A  70     -16.761 -11.115   7.976  1.00  0.00           H  
ATOM   1124 HG22 THR A  70     -16.587 -10.235   9.515  1.00  0.00           H  
ATOM   1125 HG23 THR A  70     -18.043 -11.200   9.193  1.00  0.00           H  
ATOM   1126  OG1 THR A  70     -18.602  -8.671   9.213  1.00  0.00           O  
ATOM   1127  HG1 THR A  70     -19.185  -8.003   8.845  1.00  0.00           H  
ATOM   1128  N   VAL A  71     -17.066  -9.199   5.090  1.00  0.00           N  
ATOM   1129  H   VAL A  71     -18.004  -8.823   5.090  1.00  0.00           H  
ATOM   1130  CA  VAL A  71     -16.569  -9.790   3.835  1.00  0.00           C  
ATOM   1131  HA  VAL A  71     -16.218 -10.802   4.035  1.00  0.00           H  
ATOM   1132  C   VAL A  71     -15.369  -9.015   3.272  1.00  0.00           C  
ATOM   1133  CB  VAL A  71     -17.740  -9.868   2.830  1.00  0.00           C  
ATOM   1134  HB  VAL A  71     -18.318  -8.946   2.885  1.00  0.00           H  
ATOM   1135  O   VAL A  71     -14.400  -9.628   2.813  1.00  0.00           O  
ATOM   1136  CG1 VAL A  71     -17.320 -10.044   1.371  1.00  0.00           C  
ATOM   1137 HG11 VAL A  71     -16.651 -10.897   1.258  1.00  0.00           H  
ATOM   1138 HG12 VAL A  71     -18.203 -10.192   0.750  1.00  0.00           H  
ATOM   1139 HG13 VAL A  71     -16.828  -9.131   1.035  1.00  0.00           H  
ATOM   1140  CG2 VAL A  71     -18.661 -11.039   3.189  1.00  0.00           C  
ATOM   1141 HG21 VAL A  71     -19.544 -11.022   2.550  1.00  0.00           H  
ATOM   1142 HG22 VAL A  71     -18.988 -10.961   4.226  1.00  0.00           H  
ATOM   1143 HG23 VAL A  71     -18.140 -11.985   3.045  1.00  0.00           H  
ATOM   1144  N   GLN A  72     -15.394  -7.681   3.341  1.00  0.00           N  
ATOM   1145  H   GLN A  72     -16.223  -7.232   3.703  1.00  0.00           H  
ATOM   1146  CA  GLN A  72     -14.264  -6.833   2.953  1.00  0.00           C  
ATOM   1147  HA  GLN A  72     -13.913  -7.115   1.961  1.00  0.00           H  
ATOM   1148  C   GLN A  72     -13.073  -7.002   3.887  1.00  0.00           C  
ATOM   1149  CB  GLN A  72     -14.687  -5.362   2.927  1.00  0.00           C  
ATOM   1150  HB2 GLN A  72     -13.785  -4.753   2.869  1.00  0.00           H  
ATOM   1151  HB3 GLN A  72     -15.213  -5.104   3.846  1.00  0.00           H  
ATOM   1152  O   GLN A  72     -11.960  -7.248   3.423  1.00  0.00           O  
ATOM   1153  CG  GLN A  72     -15.560  -5.026   1.717  1.00  0.00           C  
ATOM   1154  HG2 GLN A  72     -15.081  -5.416   0.819  1.00  0.00           H  
ATOM   1155  HG3 GLN A  72     -16.550  -5.475   1.804  1.00  0.00           H  
ATOM   1156  CD  GLN A  72     -15.700  -3.524   1.560  1.00  0.00           C  
ATOM   1157  NE2 GLN A  72     -15.756  -3.047   0.343  1.00  0.00           N  
ATOM   1158 HE21 GLN A  72     -15.859  -3.636  -0.471  1.00  0.00           H  
ATOM   1159 HE22 GLN A  72     -15.754  -2.042   0.238  1.00  0.00           H  
ATOM   1160  OE1 GLN A  72     -15.690  -2.754   2.504  1.00  0.00           O  
ATOM   1161  N   ARG A  73     -13.303  -6.918   5.200  1.00  0.00           N  
ATOM   1162  H   ARG A  73     -14.245  -6.718   5.505  1.00  0.00           H  
ATOM   1163  CA  ARG A  73     -12.250  -7.033   6.212  1.00  0.00           C  
ATOM   1164  HA  ARG A  73     -11.434  -6.357   5.954  1.00  0.00           H  
ATOM   1165  C   ARG A  73     -11.626  -8.422   6.257  1.00  0.00           C  
ATOM   1166  CB  ARG A  73     -12.798  -6.647   7.589  1.00  0.00           C  
ATOM   1167  HB2 ARG A  73     -13.686  -7.240   7.807  1.00  0.00           H  
ATOM   1168  HB3 ARG A  73     -12.030  -6.877   8.328  1.00  0.00           H  
ATOM   1169  O   ARG A  73     -10.473  -8.526   6.635  1.00  0.00           O  
ATOM   1170  CG  ARG A  73     -13.130  -5.153   7.715  1.00  0.00           C  
ATOM   1171  HG2 ARG A  73     -13.907  -4.870   7.005  1.00  0.00           H  
ATOM   1172  HG3 ARG A  73     -12.244  -4.560   7.491  1.00  0.00           H  
ATOM   1173  CD  ARG A  73     -13.611  -4.832   9.133  1.00  0.00           C  
ATOM   1174  HD2 ARG A  73     -14.389  -5.543   9.413  1.00  0.00           H  
ATOM   1175  HD3 ARG A  73     -14.049  -3.834   9.128  1.00  0.00           H  
ATOM   1176  NE  ARG A  73     -12.489  -4.870  10.097  1.00  0.00           N  
ATOM   1177  HE  ARG A  73     -11.560  -4.922   9.704  1.00  0.00           H  
ATOM   1178  NH1 ARG A  73     -13.738  -4.796  12.016  1.00  0.00           N  
ATOM   1179 HH11 ARG A  73     -14.568  -4.794  11.440  1.00  0.00           H  
ATOM   1180 HH12 ARG A  73     -13.794  -4.794  13.024  1.00  0.00           H  
ATOM   1181  NH2 ARG A  73     -11.511  -4.806  12.154  1.00  0.00           N  
ATOM   1182 HH21 ARG A  73     -11.603  -4.758  13.159  1.00  0.00           H  
ATOM   1183 HH22 ARG A  73     -10.602  -4.761  11.718  1.00  0.00           H  
ATOM   1184  CZ  ARG A  73     -12.583  -4.829  11.411  1.00  0.00           C  
ATOM   1185  N   LEU A  74     -12.343  -9.474   5.861  1.00  0.00           N  
ATOM   1186  H   LEU A  74     -13.325  -9.328   5.673  1.00  0.00           H  
ATOM   1187  CA  LEU A  74     -11.801 -10.831   5.716  1.00  0.00           C  
ATOM   1188  HA  LEU A  74     -11.074 -11.006   6.509  1.00  0.00           H  
ATOM   1189  C   LEU A  74     -11.028 -11.050   4.402  1.00  0.00           C  
ATOM   1190  CB  LEU A  74     -12.950 -11.844   5.852  1.00  0.00           C  
ATOM   1191  HB2 LEU A  74     -13.766 -11.530   5.200  1.00  0.00           H  
ATOM   1192  HB3 LEU A  74     -12.608 -12.815   5.494  1.00  0.00           H  
ATOM   1193  O   LEU A  74     -10.438 -12.113   4.214  1.00  0.00           O  
ATOM   1194  CG  LEU A  74     -13.480 -12.024   7.284  1.00  0.00           C  
ATOM   1195  HG  LEU A  74     -13.755 -11.058   7.707  1.00  0.00           H  
ATOM   1196  CD1 LEU A  74     -14.718 -12.914   7.240  1.00  0.00           C  
ATOM   1197 HD11 LEU A  74     -15.149 -12.993   8.238  1.00  0.00           H  
ATOM   1198 HD12 LEU A  74     -14.458 -13.909   6.879  1.00  0.00           H  
ATOM   1199 HD13 LEU A  74     -15.455 -12.470   6.572  1.00  0.00           H  
ATOM   1200  CD2 LEU A  74     -12.467 -12.693   8.213  1.00  0.00           C  
ATOM   1201 HD21 LEU A  74     -12.205 -13.673   7.814  1.00  0.00           H  
ATOM   1202 HD22 LEU A  74     -11.568 -12.085   8.309  1.00  0.00           H  
ATOM   1203 HD23 LEU A  74     -12.905 -12.809   9.204  1.00  0.00           H  
ATOM   1204  N   GLY A  75     -11.020 -10.072   3.493  1.00  0.00           N  
ATOM   1205  H   GLY A  75     -11.469  -9.195   3.717  1.00  0.00           H  
ATOM   1206  CA  GLY A  75     -10.254 -10.140   2.248  1.00  0.00           C  
ATOM   1207  HA2 GLY A  75      -9.261 -10.539   2.457  1.00  0.00           H  
ATOM   1208  HA3 GLY A  75     -10.143  -9.131   1.852  1.00  0.00           H  
ATOM   1209  C   GLY A  75     -10.873 -11.015   1.163  1.00  0.00           C  
ATOM   1210  O   GLY A  75     -10.162 -11.436   0.255  1.00  0.00           O  
ATOM   1211  N   VAL A  76     -12.180 -11.291   1.244  1.00  0.00           N  
ATOM   1212  H   VAL A  76     -12.689 -10.922   2.035  1.00  0.00           H  
ATOM   1213  CA  VAL A  76     -12.902 -12.154   0.289  1.00  0.00           C  
ATOM   1214  HA  VAL A  76     -12.185 -12.528  -0.442  1.00  0.00           H  
ATOM   1215  C   VAL A  76     -13.946 -11.413  -0.551  1.00  0.00           C  
ATOM   1216  CB  VAL A  76     -13.489 -13.399   0.972  1.00  0.00           C  
ATOM   1217  HB  VAL A  76     -14.029 -13.963   0.211  1.00  0.00           H  
ATOM   1218  O   VAL A  76     -14.610 -12.022  -1.387  1.00  0.00           O  
ATOM   1219  CG1 VAL A  76     -12.387 -14.317   1.497  1.00  0.00           C  
ATOM   1220 HG11 VAL A  76     -11.641 -14.486   0.720  1.00  0.00           H  
ATOM   1221 HG12 VAL A  76     -12.831 -15.276   1.762  1.00  0.00           H  
ATOM   1222 HG13 VAL A  76     -11.900 -13.877   2.367  1.00  0.00           H  
ATOM   1223  CG2 VAL A  76     -14.460 -13.082   2.116  1.00  0.00           C  
ATOM   1224 HG21 VAL A  76     -15.311 -12.519   1.733  1.00  0.00           H  
ATOM   1225 HG22 VAL A  76     -14.828 -14.011   2.552  1.00  0.00           H  
ATOM   1226 HG23 VAL A  76     -13.960 -12.506   2.894  1.00  0.00           H  
ATOM   1227  N   ALA A  77     -14.059 -10.091  -0.393  1.00  0.00           N  
ATOM   1228  H   ALA A  77     -13.539  -9.662   0.359  1.00  0.00           H  
ATOM   1229  CA  ALA A  77     -14.977  -9.248  -1.166  1.00  0.00           C  
ATOM   1230  HA  ALA A  77     -16.001  -9.563  -0.968  1.00  0.00           H  
ATOM   1231  C   ALA A  77     -14.794  -9.340  -2.687  1.00  0.00           C  
ATOM   1232  CB  ALA A  77     -14.808  -7.803  -0.695  1.00  0.00           C  
ATOM   1233  HB1 ALA A  77     -15.403  -7.140  -1.324  1.00  0.00           H  
ATOM   1234  HB2 ALA A  77     -13.763  -7.499  -0.755  1.00  0.00           H  
ATOM   1235  HB3 ALA A  77     -15.166  -7.717   0.331  1.00  0.00           H  
ATOM   1236  O   ALA A  77     -15.774  -9.245  -3.417  1.00  0.00           O  
ATOM   1237  N   TYR A  78     -13.577  -9.607  -3.171  1.00  0.00           N  
ATOM   1238  H   TYR A  78     -12.811  -9.700  -2.521  1.00  0.00           H  
ATOM   1239  CA  TYR A  78     -13.293  -9.741  -4.606  1.00  0.00           C  
ATOM   1240  HA  TYR A  78     -13.619  -8.826  -5.099  1.00  0.00           H  
ATOM   1241  C   TYR A  78     -14.037 -10.913  -5.282  1.00  0.00           C  
ATOM   1242  CB  TYR A  78     -11.777  -9.858  -4.807  1.00  0.00           C  
ATOM   1243  HB2 TYR A  78     -11.565  -9.656  -5.857  1.00  0.00           H  
ATOM   1244  HB3 TYR A  78     -11.275  -9.084  -4.226  1.00  0.00           H  
ATOM   1245  O   TYR A  78     -14.095 -10.997  -6.507  1.00  0.00           O  
ATOM   1246  CG  TYR A  78     -11.192 -11.214  -4.451  1.00  0.00           C  
ATOM   1247  CD1 TYR A  78     -10.796 -11.507  -3.129  1.00  0.00           C  
ATOM   1248  HD1 TYR A  78     -10.886 -10.766  -2.349  1.00  0.00           H  
ATOM   1249  CD2 TYR A  78     -11.050 -12.188  -5.458  1.00  0.00           C  
ATOM   1250  HD2 TYR A  78     -11.377 -11.966  -6.464  1.00  0.00           H  
ATOM   1251  CE1 TYR A  78     -10.261 -12.773  -2.817  1.00  0.00           C  
ATOM   1252  HE1 TYR A  78      -9.962 -13.009  -1.806  1.00  0.00           H  
ATOM   1253  CE2 TYR A  78     -10.487 -13.440  -5.154  1.00  0.00           C  
ATOM   1254  HE2 TYR A  78     -10.372 -14.194  -5.918  1.00  0.00           H  
ATOM   1255  OH  TYR A  78      -9.540 -14.945  -3.558  1.00  0.00           O  
ATOM   1256  HH  TYR A  78      -9.478 -15.116  -2.616  1.00  0.00           H  
ATOM   1257  CZ  TYR A  78     -10.087 -13.733  -3.834  1.00  0.00           C  
ATOM   1258  N   HIS A  79     -14.620 -11.835  -4.505  1.00  0.00           N  
ATOM   1259  H   HIS A  79     -14.522 -11.745  -3.504  1.00  0.00           H  
ATOM   1260  CA  HIS A  79     -15.489 -12.900  -5.021  1.00  0.00           C  
ATOM   1261  HA  HIS A  79     -15.118 -13.217  -5.995  1.00  0.00           H  
ATOM   1262  C   HIS A  79     -16.946 -12.479  -5.225  1.00  0.00           C  
ATOM   1263  CB  HIS A  79     -15.448 -14.091  -4.062  1.00  0.00           C  
ATOM   1264  HB2 HIS A  79     -15.616 -13.747  -3.041  1.00  0.00           H  
ATOM   1265  HB3 HIS A  79     -16.258 -14.782  -4.298  1.00  0.00           H  
ATOM   1266  O   HIS A  79     -17.698 -13.247  -5.838  1.00  0.00           O  
ATOM   1267  CG  HIS A  79     -14.165 -14.859  -4.133  1.00  0.00           C  
ATOM   1268  CD2 HIS A  79     -13.266 -14.963  -3.121  1.00  0.00           C  
ATOM   1269  HD2 HIS A  79     -13.320 -14.487  -2.153  1.00  0.00           H  
ATOM   1270  ND1 HIS A  79     -13.742 -15.636  -5.221  1.00  0.00           N  
ATOM   1271  CE1 HIS A  79     -12.572 -16.170  -4.831  1.00  0.00           C  
ATOM   1272  HE1 HIS A  79     -11.941 -16.809  -5.430  1.00  0.00           H  
ATOM   1273  NE2 HIS A  79     -12.293 -15.816  -3.571  1.00  0.00           N  
ATOM   1274  HE2 HIS A  79     -11.478 -16.111  -3.053  1.00  0.00           H  
ATOM   1275  N   PHE A  80     -17.330 -11.321  -4.684  1.00  0.00           N  
ATOM   1276  H   PHE A  80     -16.627 -10.746  -4.243  1.00  0.00           H  
ATOM   1277  CA  PHE A  80     -18.707 -10.839  -4.569  1.00  0.00           C  
ATOM   1278  HA  PHE A  80     -19.333 -11.413  -5.251  1.00  0.00           H  
ATOM   1279  C   PHE A  80     -18.837  -9.363  -4.981  1.00  0.00           C  
ATOM   1280  CB  PHE A  80     -19.222 -11.060  -3.134  1.00  0.00           C  
ATOM   1281  HB2 PHE A  80     -20.300 -10.900  -3.121  1.00  0.00           H  
ATOM   1282  HB3 PHE A  80     -18.776 -10.303  -2.488  1.00  0.00           H  
ATOM   1283  O   PHE A  80     -19.702  -8.663  -4.462  1.00  0.00           O  
ATOM   1284  CG  PHE A  80     -18.941 -12.425  -2.542  1.00  0.00           C  
ATOM   1285  CD1 PHE A  80     -19.612 -13.565  -3.023  1.00  0.00           C  
ATOM   1286  HD1 PHE A  80     -20.343 -13.461  -3.811  1.00  0.00           H  
ATOM   1287  CD2 PHE A  80     -17.992 -12.552  -1.513  1.00  0.00           C  
ATOM   1288  HD2 PHE A  80     -17.472 -11.680  -1.146  1.00  0.00           H  
ATOM   1289  CE1 PHE A  80     -19.316 -14.831  -2.483  1.00  0.00           C  
ATOM   1290  HE1 PHE A  80     -19.824 -15.712  -2.845  1.00  0.00           H  
ATOM   1291  CE2 PHE A  80     -17.716 -13.810  -0.960  1.00  0.00           C  
ATOM   1292  HE2 PHE A  80     -17.007 -13.885  -0.149  1.00  0.00           H  
ATOM   1293  CZ  PHE A  80     -18.365 -14.954  -1.455  1.00  0.00           C  
ATOM   1294  HZ  PHE A  80     -18.144 -15.924  -1.034  1.00  0.00           H  
ATOM   1295  N   GLU A  81     -17.953  -8.875  -5.865  1.00  0.00           N  
ATOM   1296  H   GLU A  81     -17.225  -9.488  -6.202  1.00  0.00           H  
ATOM   1297  CA  GLU A  81     -17.908  -7.465  -6.299  1.00  0.00           C  
ATOM   1298  HA  GLU A  81     -17.625  -6.833  -5.458  1.00  0.00           H  
ATOM   1299  C   GLU A  81     -19.300  -6.995  -6.750  1.00  0.00           C  
ATOM   1300  CB  GLU A  81     -16.859  -7.278  -7.427  1.00  0.00           C  
ATOM   1301  HB2 GLU A  81     -17.086  -7.976  -8.232  1.00  0.00           H  
ATOM   1302  HB3 GLU A  81     -16.943  -6.264  -7.819  1.00  0.00           H  
ATOM   1303  O   GLU A  81     -19.836  -6.037  -6.206  1.00  0.00           O  
ATOM   1304  CG  GLU A  81     -15.401  -7.496  -6.959  1.00  0.00           C  
ATOM   1305  HG2 GLU A  81     -15.176  -6.768  -6.179  1.00  0.00           H  
ATOM   1306  HG3 GLU A  81     -15.339  -8.486  -6.509  1.00  0.00           H  
ATOM   1307  CD  GLU A  81     -14.321  -7.410  -8.072  1.00  0.00           C  
ATOM   1308  OE1 GLU A  81     -13.153  -7.050  -7.770  1.00  0.00           O  
ATOM   1309  OE2 GLU A  81     -14.584  -7.823  -9.225  1.00  0.00           O  
ATOM   1310  N   LYS A  82     -19.957  -7.769  -7.623  1.00  0.00           N  
ATOM   1311  H   LYS A  82     -19.486  -8.597  -7.959  1.00  0.00           H  
ATOM   1312  CA  LYS A  82     -21.301  -7.453  -8.119  1.00  0.00           C  
ATOM   1313  HA  LYS A  82     -21.272  -6.456  -8.560  1.00  0.00           H  
ATOM   1314  C   LYS A  82     -22.348  -7.386  -7.004  1.00  0.00           C  
ATOM   1315  CB  LYS A  82     -21.696  -8.480  -9.184  1.00  0.00           C  
ATOM   1316  HB2 LYS A  82     -20.948  -8.480  -9.977  1.00  0.00           H  
ATOM   1317  HB3 LYS A  82     -21.744  -9.473  -8.736  1.00  0.00           H  
ATOM   1318  O   LYS A  82     -23.158  -6.468  -6.975  1.00  0.00           O  
ATOM   1319  CG  LYS A  82     -23.059  -8.111  -9.775  1.00  0.00           C  
ATOM   1320  HG2 LYS A  82     -23.813  -8.101  -8.987  1.00  0.00           H  
ATOM   1321  HG3 LYS A  82     -23.000  -7.116 -10.216  1.00  0.00           H  
ATOM   1322  CD  LYS A  82     -23.509  -9.111 -10.830  1.00  0.00           C  
ATOM   1323  HD2 LYS A  82     -22.808  -9.108 -11.665  1.00  0.00           H  
ATOM   1324  HD3 LYS A  82     -23.574 -10.104 -10.385  1.00  0.00           H  
ATOM   1325  CE  LYS A  82     -24.887  -8.627 -11.273  1.00  0.00           C  
ATOM   1326  HE2 LYS A  82     -25.521  -8.536 -10.391  1.00  0.00           H  
ATOM   1327  HE3 LYS A  82     -24.787  -7.621 -11.680  1.00  0.00           H  
ATOM   1328  NZ  LYS A  82     -25.482  -9.546 -12.263  1.00  0.00           N  
ATOM   1329  HZ1 LYS A  82     -25.582 -10.460 -11.844  1.00  0.00           H  
ATOM   1330  HZ2 LYS A  82     -26.390  -9.187 -12.518  1.00  0.00           H  
ATOM   1331  HZ3 LYS A  82     -24.887  -9.590 -13.078  1.00  0.00           H  
ATOM   1332  N   GLU A  83     -22.377  -8.376  -6.116  1.00  0.00           N  
ATOM   1333  H   GLU A  83     -21.697  -9.119  -6.191  1.00  0.00           H  
ATOM   1334  CA  GLU A  83     -23.351  -8.428  -5.026  1.00  0.00           C  
ATOM   1335  HA  GLU A  83     -24.353  -8.329  -5.444  1.00  0.00           H  
ATOM   1336  C   GLU A  83     -23.167  -7.264  -4.040  1.00  0.00           C  
ATOM   1337  CB  GLU A  83     -23.248  -9.771  -4.278  1.00  0.00           C  
ATOM   1338  HB2 GLU A  83     -22.249  -9.890  -3.858  1.00  0.00           H  
ATOM   1339  HB3 GLU A  83     -23.942  -9.722  -3.438  1.00  0.00           H  
ATOM   1340  O   GLU A  83     -24.150  -6.773  -3.482  1.00  0.00           O  
ATOM   1341  CG  GLU A  83     -23.626 -11.025  -5.094  1.00  0.00           C  
ATOM   1342  HG2 GLU A  83     -24.483 -10.794  -5.727  1.00  0.00           H  
ATOM   1343  HG3 GLU A  83     -23.950 -11.782  -4.380  1.00  0.00           H  
ATOM   1344  CD  GLU A  83     -22.503 -11.651  -5.950  1.00  0.00           C  
ATOM   1345  OE1 GLU A  83     -22.653 -12.837  -6.341  1.00  0.00           O  
ATOM   1346  OE2 GLU A  83     -21.476 -10.993  -6.214  1.00  0.00           O  
ATOM   1347  N   ILE A  84     -21.921  -6.828  -3.826  1.00  0.00           N  
ATOM   1348  H   ILE A  84     -21.171  -7.266  -4.341  1.00  0.00           H  
ATOM   1349  CA  ILE A  84     -21.585  -5.672  -2.991  1.00  0.00           C  
ATOM   1350  HA  ILE A  84     -22.158  -5.730  -2.066  1.00  0.00           H  
ATOM   1351  C   ILE A  84     -22.005  -4.374  -3.685  1.00  0.00           C  
ATOM   1352  CB  ILE A  84     -20.083  -5.687  -2.629  1.00  0.00           C  
ATOM   1353  HB  ILE A  84     -19.498  -5.797  -3.542  1.00  0.00           H  
ATOM   1354  O   ILE A  84     -22.686  -3.564  -3.055  1.00  0.00           O  
ATOM   1355  CG1 ILE A  84     -19.777  -6.876  -1.689  1.00  0.00           C  
ATOM   1356 HG12 ILE A  84     -20.224  -7.784  -2.095  1.00  0.00           H  
ATOM   1357 HG13 ILE A  84     -20.230  -6.688  -0.715  1.00  0.00           H  
ATOM   1358  CG2 ILE A  84     -19.677  -4.370  -1.947  1.00  0.00           C  
ATOM   1359 HG21 ILE A  84     -19.745  -3.552  -2.664  1.00  0.00           H  
ATOM   1360 HG22 ILE A  84     -20.329  -4.158  -1.100  1.00  0.00           H  
ATOM   1361 HG23 ILE A  84     -18.639  -4.406  -1.618  1.00  0.00           H  
ATOM   1362  CD1 ILE A  84     -18.284  -7.158  -1.492  1.00  0.00           C  
ATOM   1363 HD11 ILE A  84     -17.798  -7.270  -2.461  1.00  0.00           H  
ATOM   1364 HD12 ILE A  84     -17.809  -6.353  -0.932  1.00  0.00           H  
ATOM   1365 HD13 ILE A  84     -18.168  -8.086  -0.931  1.00  0.00           H  
ATOM   1366  N   ASP A  85     -21.669  -4.205  -4.963  1.00  0.00           N  
ATOM   1367  H   ASP A  85     -21.055  -4.876  -5.402  1.00  0.00           H  
ATOM   1368  CA  ASP A  85     -22.020  -3.019  -5.749  1.00  0.00           C  
ATOM   1369  HA  ASP A  85     -21.612  -2.134  -5.260  1.00  0.00           H  
ATOM   1370  C   ASP A  85     -23.547  -2.845  -5.819  1.00  0.00           C  
ATOM   1371  CB  ASP A  85     -21.397  -3.114  -7.156  1.00  0.00           C  
ATOM   1372  HB2 ASP A  85     -21.708  -4.049  -7.621  1.00  0.00           H  
ATOM   1373  HB3 ASP A  85     -21.791  -2.296  -7.760  1.00  0.00           H  
ATOM   1374  O   ASP A  85     -24.074  -1.818  -5.388  1.00  0.00           O  
ATOM   1375  CG  ASP A  85     -19.861  -3.021  -7.184  1.00  0.00           C  
ATOM   1376  OD1 ASP A  85     -19.269  -2.520  -6.198  1.00  0.00           O  
ATOM   1377  OD2 ASP A  85     -19.286  -3.440  -8.218  1.00  0.00           O  
ATOM   1378  N   ASP A  86     -24.280  -3.898  -6.210  1.00  0.00           N  
ATOM   1379  H   ASP A  86     -23.783  -4.705  -6.560  1.00  0.00           H  
ATOM   1380  CA  ASP A  86     -25.750  -3.907  -6.271  1.00  0.00           C  
ATOM   1381  HA  ASP A  86     -26.083  -3.170  -7.002  1.00  0.00           H  
ATOM   1382  C   ASP A  86     -26.384  -3.567  -4.906  1.00  0.00           C  
ATOM   1383  CB  ASP A  86     -26.264  -5.311  -6.674  1.00  0.00           C  
ATOM   1384  HB2 ASP A  86     -27.327  -5.355  -6.440  1.00  0.00           H  
ATOM   1385  HB3 ASP A  86     -25.774  -6.058  -6.050  1.00  0.00           H  
ATOM   1386  O   ASP A  86     -27.468  -2.975  -4.825  1.00  0.00           O  
ATOM   1387  CG  ASP A  86     -26.128  -5.727  -8.151  1.00  0.00           C  
ATOM   1388  OD1 ASP A  86     -25.886  -4.870  -9.021  1.00  0.00           O  
ATOM   1389  OD2 ASP A  86     -26.418  -6.918  -8.443  1.00  0.00           O  
ATOM   1390  N   ALA A  87     -25.753  -3.993  -3.807  1.00  0.00           N  
ATOM   1391  H   ALA A  87     -24.860  -4.451  -3.924  1.00  0.00           H  
ATOM   1392  CA  ALA A  87     -26.226  -3.699  -2.463  1.00  0.00           C  
ATOM   1393  HA  ALA A  87     -27.305  -3.849  -2.436  1.00  0.00           H  
ATOM   1394  C   ALA A  87     -25.967  -2.239  -2.084  1.00  0.00           C  
ATOM   1395  CB  ALA A  87     -25.586  -4.670  -1.466  1.00  0.00           C  
ATOM   1396  HB1 ALA A  87     -25.904  -5.689  -1.687  1.00  0.00           H  
ATOM   1397  HB2 ALA A  87     -24.500  -4.619  -1.540  1.00  0.00           H  
ATOM   1398  HB3 ALA A  87     -25.882  -4.398  -0.453  1.00  0.00           H  
ATOM   1399  O   ALA A  87     -26.878  -1.584  -1.579  1.00  0.00           O  
ATOM   1400  N   LEU A  88     -24.763  -1.722  -2.317  1.00  0.00           N  
ATOM   1401  H   LEU A  88     -24.080  -2.286  -2.802  1.00  0.00           H  
ATOM   1402  CA  LEU A  88     -24.386  -0.366  -1.927  1.00  0.00           C  
ATOM   1403  HA  LEU A  88     -24.737  -0.183  -0.912  1.00  0.00           H  
ATOM   1404  C   LEU A  88     -25.051   0.703  -2.790  1.00  0.00           C  
ATOM   1405  CB  LEU A  88     -22.862  -0.233  -1.950  1.00  0.00           C  
ATOM   1406  HB2 LEU A  88     -22.495  -0.566  -2.921  1.00  0.00           H  
ATOM   1407  HB3 LEU A  88     -22.595   0.818  -1.835  1.00  0.00           H  
ATOM   1408  O   LEU A  88     -25.432   1.736  -2.245  1.00  0.00           O  
ATOM   1409  CG  LEU A  88     -22.176  -1.041  -0.839  1.00  0.00           C  
ATOM   1410  HG  LEU A  88     -22.454  -2.093  -0.906  1.00  0.00           H  
ATOM   1411  CD1 LEU A  88     -20.681  -0.919  -1.018  1.00  0.00           C  
ATOM   1412 HD11 LEU A  88     -20.173  -1.530  -0.271  1.00  0.00           H  
ATOM   1413 HD12 LEU A  88     -20.407  -1.283  -2.008  1.00  0.00           H  
ATOM   1414 HD13 LEU A  88     -20.383   0.125  -0.925  1.00  0.00           H  
ATOM   1415  CD2 LEU A  88     -22.489  -0.537   0.576  1.00  0.00           C  
ATOM   1416 HD21 LEU A  88     -22.248   0.523   0.655  1.00  0.00           H  
ATOM   1417 HD22 LEU A  88     -21.900  -1.098   1.302  1.00  0.00           H  
ATOM   1418 HD23 LEU A  88     -23.544  -0.687   0.805  1.00  0.00           H  
ATOM   1419  N   GLU A  89     -25.294   0.445  -4.075  1.00  0.00           N  
ATOM   1420  H   GLU A  89     -24.890  -0.379  -4.497  1.00  0.00           H  
ATOM   1421  CA  GLU A  89     -26.086   1.338  -4.928  1.00  0.00           C  
ATOM   1422  HA  GLU A  89     -25.618   2.322  -4.964  1.00  0.00           H  
ATOM   1423  C   GLU A  89     -27.505   1.525  -4.374  1.00  0.00           C  
ATOM   1424  CB  GLU A  89     -26.166   0.782  -6.355  1.00  0.00           C  
ATOM   1425  HB2 GLU A  89     -26.426  -0.276  -6.319  1.00  0.00           H  
ATOM   1426  HB3 GLU A  89     -26.963   1.314  -6.875  1.00  0.00           H  
ATOM   1427  O   GLU A  89     -27.976   2.652  -4.207  1.00  0.00           O  
ATOM   1428  CG  GLU A  89     -24.865   0.979  -7.149  1.00  0.00           C  
ATOM   1429  HG2 GLU A  89     -24.055   0.429  -6.670  1.00  0.00           H  
ATOM   1430  HG3 GLU A  89     -24.608   2.038  -7.121  1.00  0.00           H  
ATOM   1431  CD  GLU A  89     -24.999   0.537  -8.618  1.00  0.00           C  
ATOM   1432  OE1 GLU A  89     -24.040   0.793  -9.381  1.00  0.00           O  
ATOM   1433  OE2 GLU A  89     -26.082   0.027  -8.997  1.00  0.00           O  
ATOM   1434  N   LYS A  90     -28.174   0.428  -3.987  1.00  0.00           N  
ATOM   1435  H   LYS A  90     -27.727  -0.465  -4.141  1.00  0.00           H  
ATOM   1436  CA  LYS A  90     -29.510   0.489  -3.365  1.00  0.00           C  
ATOM   1437  HA  LYS A  90     -30.191   1.009  -4.039  1.00  0.00           H  
ATOM   1438  C   LYS A  90     -29.503   1.299  -2.069  1.00  0.00           C  
ATOM   1439  CB  LYS A  90     -30.034  -0.927  -3.094  1.00  0.00           C  
ATOM   1440  HB2 LYS A  90     -29.268  -1.495  -2.566  1.00  0.00           H  
ATOM   1441  HB3 LYS A  90     -30.916  -0.865  -2.456  1.00  0.00           H  
ATOM   1442  O   LYS A  90     -30.441   2.045  -1.812  1.00  0.00           O  
ATOM   1443  CG  LYS A  90     -30.422  -1.653  -4.386  1.00  0.00           C  
ATOM   1444  HG2 LYS A  90     -29.605  -1.586  -5.105  1.00  0.00           H  
ATOM   1445  HG3 LYS A  90     -31.301  -1.177  -4.820  1.00  0.00           H  
ATOM   1446  CD  LYS A  90     -30.723  -3.127  -4.096  1.00  0.00           C  
ATOM   1447  HD2 LYS A  90     -31.616  -3.208  -3.476  1.00  0.00           H  
ATOM   1448  HD3 LYS A  90     -29.870  -3.558  -3.572  1.00  0.00           H  
ATOM   1449  CE  LYS A  90     -30.920  -3.864  -5.422  1.00  0.00           C  
ATOM   1450  HE2 LYS A  90     -31.821  -3.491  -5.909  1.00  0.00           H  
ATOM   1451  HE3 LYS A  90     -30.070  -3.621  -6.059  1.00  0.00           H  
ATOM   1452  NZ  LYS A  90     -30.983  -5.332  -5.225  1.00  0.00           N  
ATOM   1453  HZ1 LYS A  90     -30.113  -5.642  -4.815  1.00  0.00           H  
ATOM   1454  HZ2 LYS A  90     -31.752  -5.599  -4.628  1.00  0.00           H  
ATOM   1455  HZ3 LYS A  90     -31.063  -5.795  -6.119  1.00  0.00           H  
ATOM   1456  N   ILE A  91     -28.452   1.151  -1.264  1.00  0.00           N  
ATOM   1457  H   ILE A  91     -27.715   0.534  -1.575  1.00  0.00           H  
ATOM   1458  CA  ILE A  91     -28.289   1.851   0.017  1.00  0.00           C  
ATOM   1459  HA  ILE A  91     -29.224   1.799   0.575  1.00  0.00           H  
ATOM   1460  C   ILE A  91     -27.989   3.337  -0.197  1.00  0.00           C  
ATOM   1461  CB  ILE A  91     -27.181   1.158   0.839  1.00  0.00           C  
ATOM   1462  HB  ILE A  91     -26.280   1.096   0.229  1.00  0.00           H  
ATOM   1463  O   ILE A  91     -28.519   4.181   0.520  1.00  0.00           O  
ATOM   1464  CG1 ILE A  91     -27.633  -0.280   1.181  1.00  0.00           C  
ATOM   1465 HG12 ILE A  91     -28.018  -0.781   0.293  1.00  0.00           H  
ATOM   1466 HG13 ILE A  91     -28.509  -0.241   1.828  1.00  0.00           H  
ATOM   1467  CG2 ILE A  91     -26.841   1.994   2.088  1.00  0.00           C  
ATOM   1468 HG21 ILE A  91     -26.183   1.448   2.764  1.00  0.00           H  
ATOM   1469 HG22 ILE A  91     -26.314   2.902   1.795  1.00  0.00           H  
ATOM   1470 HG23 ILE A  91     -27.754   2.287   2.606  1.00  0.00           H  
ATOM   1471  CD1 ILE A  91     -26.547  -1.191   1.775  1.00  0.00           C  
ATOM   1472 HD11 ILE A  91     -26.109  -0.760   2.675  1.00  0.00           H  
ATOM   1473 HD12 ILE A  91     -26.983  -2.158   2.023  1.00  0.00           H  
ATOM   1474 HD13 ILE A  91     -25.761  -1.344   1.036  1.00  0.00           H  
ATOM   1475  N   GLY A  92     -27.166   3.668  -1.192  1.00  0.00           N  
ATOM   1476  H   GLY A  92     -26.737   2.931  -1.733  1.00  0.00           H  
ATOM   1477  CA  GLY A  92     -26.827   5.047  -1.534  1.00  0.00           C  
ATOM   1478  HA2 GLY A  92     -26.094   5.034  -2.340  1.00  0.00           H  
ATOM   1479  HA3 GLY A  92     -26.392   5.542  -0.666  1.00  0.00           H  
ATOM   1480  C   GLY A  92     -28.037   5.858  -2.004  1.00  0.00           C  
ATOM   1481  O   GLY A  92     -28.098   7.059  -1.750  1.00  0.00           O  
ATOM   1482  N   HIS A  93     -29.018   5.211  -2.642  1.00  0.00           N  
ATOM   1483  H   HIS A  93     -28.868   4.243  -2.888  1.00  0.00           H  
ATOM   1484  CA  HIS A  93     -30.267   5.852  -3.066  1.00  0.00           C  
ATOM   1485  HA  HIS A  93     -30.029   6.835  -3.472  1.00  0.00           H  
ATOM   1486  C   HIS A  93     -31.267   6.101  -1.930  1.00  0.00           C  
ATOM   1487  CB  HIS A  93     -30.915   5.010  -4.172  1.00  0.00           C  
ATOM   1488  HB2 HIS A  93     -30.964   3.968  -3.858  1.00  0.00           H  
ATOM   1489  HB3 HIS A  93     -31.935   5.360  -4.331  1.00  0.00           H  
ATOM   1490  O   HIS A  93     -32.044   7.051  -2.022  1.00  0.00           O  
ATOM   1491  CG  HIS A  93     -30.190   5.113  -5.487  1.00  0.00           C  
ATOM   1492  CD2 HIS A  93     -29.752   4.081  -6.273  1.00  0.00           C  
ATOM   1493  HD2 HIS A  93     -29.845   3.028  -6.054  1.00  0.00           H  
ATOM   1494  ND1 HIS A  93     -29.850   6.283  -6.127  1.00  0.00           N  
ATOM   1495  HD1 HIS A  93     -29.981   7.215  -5.760  1.00  0.00           H  
ATOM   1496  CE1 HIS A  93     -29.218   5.964  -7.268  1.00  0.00           C  
ATOM   1497  HE1 HIS A  93     -28.803   6.670  -7.972  1.00  0.00           H  
ATOM   1498  NE2 HIS A  93     -29.158   4.635  -7.411  1.00  0.00           N  
ATOM   1499  N   ASP A  94     -31.247   5.282  -0.878  1.00  0.00           N  
ATOM   1500  H   ASP A  94     -30.576   4.527  -0.863  1.00  0.00           H  
ATOM   1501  CA  ASP A  94     -32.125   5.424   0.288  1.00  0.00           C  
ATOM   1502  HA  ASP A  94     -32.478   6.453   0.345  1.00  0.00           H  
ATOM   1503  C   ASP A  94     -31.358   5.132   1.594  1.00  0.00           C  
ATOM   1504  CB  ASP A  94     -33.367   4.535   0.102  1.00  0.00           C  
ATOM   1505  HB2 ASP A  94     -33.072   3.486   0.123  1.00  0.00           H  
ATOM   1506  HB3 ASP A  94     -33.799   4.739  -0.878  1.00  0.00           H  
ATOM   1507  O   ASP A  94     -31.447   4.029   2.151  1.00  0.00           O  
ATOM   1508  CG  ASP A  94     -34.453   4.789   1.155  1.00  0.00           C  
ATOM   1509  OD1 ASP A  94     -34.415   5.856   1.812  1.00  0.00           O  
ATOM   1510  OD2 ASP A  94     -35.359   3.929   1.257  1.00  0.00           O  
ATOM   1511  N   PRO A  95     -30.553   6.098   2.085  1.00  0.00           N  
ATOM   1512  CA  PRO A  95     -29.841   5.952   3.346  1.00  0.00           C  
ATOM   1513  HA  PRO A  95     -29.205   5.070   3.277  1.00  0.00           H  
ATOM   1514  C   PRO A  95     -30.851   5.790   4.493  1.00  0.00           C  
ATOM   1515  CB  PRO A  95     -28.958   7.199   3.490  1.00  0.00           C  
ATOM   1516  HB2 PRO A  95     -29.443   7.940   4.127  1.00  0.00           H  
ATOM   1517  HB3 PRO A  95     -27.974   6.948   3.885  1.00  0.00           H  
ATOM   1518  O   PRO A  95     -31.641   6.689   4.781  1.00  0.00           O  
ATOM   1519  CG  PRO A  95     -28.866   7.752   2.068  1.00  0.00           C  
ATOM   1520  HG2 PRO A  95     -28.717   8.832   2.058  1.00  0.00           H  
ATOM   1521  HG3 PRO A  95     -28.062   7.248   1.532  1.00  0.00           H  
ATOM   1522  CD  PRO A  95     -30.204   7.359   1.452  1.00  0.00           C  
ATOM   1523  HD2 PRO A  95     -30.963   8.104   1.690  1.00  0.00           H  
ATOM   1524  HD3 PRO A  95     -30.093   7.264   0.372  1.00  0.00           H  
ATOM   1525  N   PHE A  96     -30.815   4.620   5.129  1.00  0.00           N  
ATOM   1526  H   PHE A  96     -30.170   3.943   4.746  1.00  0.00           H  
ATOM   1527  CA  PHE A  96     -31.864   4.082   6.004  1.00  0.00           C  
ATOM   1528  HA  PHE A  96     -32.742   3.921   5.377  1.00  0.00           H  
ATOM   1529  C   PHE A  96     -32.287   4.971   7.185  1.00  0.00           C  
ATOM   1530  CB  PHE A  96     -31.405   2.731   6.568  1.00  0.00           C  
ATOM   1531  HB2 PHE A  96     -32.281   2.104   6.737  1.00  0.00           H  
ATOM   1532  HB3 PHE A  96     -30.937   2.895   7.538  1.00  0.00           H  
ATOM   1533  O   PHE A  96     -31.585   5.890   7.601  1.00  0.00           O  
ATOM   1534  CG  PHE A  96     -30.423   1.984   5.703  1.00  0.00           C  
ATOM   1535  CD1 PHE A  96     -30.866   1.259   4.583  1.00  0.00           C  
ATOM   1536  HD1 PHE A  96     -31.904   1.295   4.285  1.00  0.00           H  
ATOM   1537  CD2 PHE A  96     -29.055   2.050   6.012  1.00  0.00           C  
ATOM   1538  HD2 PHE A  96     -28.705   2.671   6.823  1.00  0.00           H  
ATOM   1539  CE1 PHE A  96     -29.957   0.457   3.874  1.00  0.00           C  
ATOM   1540  HE1 PHE A  96     -30.308  -0.139   3.045  1.00  0.00           H  
ATOM   1541  CE2 PHE A  96     -28.149   1.278   5.282  1.00  0.00           C  
ATOM   1542  HE2 PHE A  96     -27.095   1.322   5.512  1.00  0.00           H  
ATOM   1543  CZ  PHE A  96     -28.610   0.419   4.282  1.00  0.00           C  
ATOM   1544  HZ  PHE A  96     -27.901  -0.252   3.820  1.00  0.00           H  
ATOM   1545  N   ASP A  97     -33.414   4.603   7.803  1.00  0.00           N  
ATOM   1546  H   ASP A  97     -33.964   3.873   7.374  1.00  0.00           H  
ATOM   1547  CA  ASP A  97     -34.033   5.318   8.926  1.00  0.00           C  
ATOM   1548  HA  ASP A  97     -33.920   6.387   8.743  1.00  0.00           H  
ATOM   1549  C   ASP A  97     -33.395   5.111  10.304  1.00  0.00           C  
ATOM   1550  CB  ASP A  97     -35.532   4.972   8.986  1.00  0.00           C  
ATOM   1551  HB2 ASP A  97     -35.684   3.944   8.658  1.00  0.00           H  
ATOM   1552  HB3 ASP A  97     -35.883   5.034  10.016  1.00  0.00           H  
ATOM   1553  O   ASP A  97     -33.752   5.849  11.220  1.00  0.00           O  
ATOM   1554  CG  ASP A  97     -36.413   5.915   8.162  1.00  0.00           C  
ATOM   1555  OD1 ASP A  97     -35.946   7.036   7.813  1.00  0.00           O  
ATOM   1556  OD2 ASP A  97     -37.574   5.512   7.934  1.00  0.00           O  
ATOM   1557  N   ASP A  98     -32.439   4.185  10.470  1.00  0.00           N  
ATOM   1558  H   ASP A  98     -32.142   3.658   9.662  1.00  0.00           H  
ATOM   1559  CA  ASP A  98     -31.724   3.969  11.747  1.00  0.00           C  
ATOM   1560  HA  ASP A  98     -32.467   4.102  12.534  1.00  0.00           H  
ATOM   1561  C   ASP A  98     -30.661   5.062  11.976  1.00  0.00           C  
ATOM   1562  CB  ASP A  98     -31.202   2.522  11.855  1.00  0.00           C  
ATOM   1563  HB2 ASP A  98     -30.161   2.464  11.536  1.00  0.00           H  
ATOM   1564  HB3 ASP A  98     -31.776   1.898  11.170  1.00  0.00           H  
ATOM   1565  O   ASP A  98     -29.457   4.845  12.096  1.00  0.00           O  
ATOM   1566  CG  ASP A  98     -31.357   1.914  13.258  1.00  0.00           C  
ATOM   1567  OD1 ASP A  98     -31.665   2.661  14.213  1.00  0.00           O  
ATOM   1568  OD2 ASP A  98     -31.259   0.664  13.330  1.00  0.00           O  
ATOM   1569  N   LYS A  99     -31.151   6.299  11.916  1.00  0.00           N  
ATOM   1570  H   LYS A  99     -32.157   6.347  11.843  1.00  0.00           H  
ATOM   1571  CA  LYS A  99     -30.419   7.556  11.818  1.00  0.00           C  
ATOM   1572  HA  LYS A  99     -29.619   7.428  11.088  1.00  0.00           H  
ATOM   1573  C   LYS A  99     -29.736   7.940  13.124  1.00  0.00           C  
ATOM   1574  CB  LYS A  99     -31.432   8.617  11.335  1.00  0.00           C  
ATOM   1575  HB2 LYS A  99     -32.405   8.413  11.783  1.00  0.00           H  
ATOM   1576  HB3 LYS A  99     -31.149   9.616  11.666  1.00  0.00           H  
ATOM   1577  O   LYS A  99     -28.937   8.873  13.077  1.00  0.00           O  
ATOM   1578  CG  LYS A  99     -31.550   8.576   9.804  1.00  0.00           C  
ATOM   1579  HG2 LYS A  99     -31.682   7.536   9.507  1.00  0.00           H  
ATOM   1580  HG3 LYS A  99     -30.625   8.944   9.360  1.00  0.00           H  
ATOM   1581  CD  LYS A  99     -32.737   9.377   9.255  1.00  0.00           C  
ATOM   1582  HD2 LYS A  99     -33.644   8.999   9.727  1.00  0.00           H  
ATOM   1583  HD3 LYS A  99     -32.628  10.438   9.480  1.00  0.00           H  
ATOM   1584  CE  LYS A  99     -32.821   9.153   7.735  1.00  0.00           C  
ATOM   1585  HE2 LYS A  99     -32.426   8.162   7.514  1.00  0.00           H  
ATOM   1586  HE3 LYS A  99     -32.184   9.874   7.222  1.00  0.00           H  
ATOM   1587  NZ  LYS A  99     -34.211   9.211   7.216  1.00  0.00           N  
ATOM   1588  HZ1 LYS A  99     -34.764   8.452   7.589  1.00  0.00           H  
ATOM   1589  HZ2 LYS A  99     -34.687  10.078   7.420  1.00  0.00           H  
ATOM   1590  HZ3 LYS A  99     -34.221   9.022   6.224  1.00  0.00           H  
ATOM   1591  N   ASP A 100     -30.035   7.245  14.217  1.00  0.00           N  
ATOM   1592  H   ASP A 100     -30.698   6.490  14.121  1.00  0.00           H  
ATOM   1593  CA  ASP A 100     -29.580   7.570  15.569  1.00  0.00           C  
ATOM   1594  HA  ASP A 100     -29.204   8.593  15.581  1.00  0.00           H  
ATOM   1595  C   ASP A 100     -28.418   6.680  16.052  1.00  0.00           C  
ATOM   1596  CB  ASP A 100     -30.787   7.517  16.523  1.00  0.00           C  
ATOM   1597  HB2 ASP A 100     -31.206   6.511  16.507  1.00  0.00           H  
ATOM   1598  HB3 ASP A 100     -30.445   7.725  17.536  1.00  0.00           H  
ATOM   1599  O   ASP A 100     -27.786   6.999  17.059  1.00  0.00           O  
ATOM   1600  CG  ASP A 100     -31.883   8.537  16.172  1.00  0.00           C  
ATOM   1601  OD1 ASP A 100     -31.539   9.633  15.667  1.00  0.00           O  
ATOM   1602  OD2 ASP A 100     -33.067   8.223  16.424  1.00  0.00           O  
ATOM   1603  N   ASP A 101     -28.089   5.602  15.330  1.00  0.00           N  
ATOM   1604  H   ASP A 101     -28.624   5.391  14.499  1.00  0.00           H  
ATOM   1605  CA  ASP A 101     -26.970   4.708  15.653  1.00  0.00           C  
ATOM   1606  HA  ASP A 101     -26.818   4.712  16.732  1.00  0.00           H  
ATOM   1607  C   ASP A 101     -25.668   5.209  14.994  1.00  0.00           C  
ATOM   1608  CB  ASP A 101     -27.350   3.264  15.271  1.00  0.00           C  
ATOM   1609  HB2 ASP A 101     -28.286   3.011  15.769  1.00  0.00           H  
ATOM   1610  HB3 ASP A 101     -27.523   3.212  14.196  1.00  0.00           H  
ATOM   1611  O   ASP A 101     -25.499   5.159  13.769  1.00  0.00           O  
ATOM   1612  CG  ASP A 101     -26.294   2.218  15.657  1.00  0.00           C  
ATOM   1613  OD1 ASP A 101     -25.089   2.542  15.572  1.00  0.00           O  
ATOM   1614  OD2 ASP A 101     -26.670   1.061  15.951  1.00  0.00           O  
ATOM   1615  N   LEU A 102     -24.725   5.694  15.814  1.00  0.00           N  
ATOM   1616  H   LEU A 102     -24.906   5.674  16.808  1.00  0.00           H  
ATOM   1617  CA  LEU A 102     -23.439   6.223  15.347  1.00  0.00           C  
ATOM   1618  HA  LEU A 102     -23.643   7.033  14.647  1.00  0.00           H  
ATOM   1619  C   LEU A 102     -22.621   5.171  14.590  1.00  0.00           C  
ATOM   1620  CB  LEU A 102     -22.641   6.779  16.546  1.00  0.00           C  
ATOM   1621  HB2 LEU A 102     -23.211   7.583  17.012  1.00  0.00           H  
ATOM   1622  HB3 LEU A 102     -22.523   5.982  17.280  1.00  0.00           H  
ATOM   1623  O   LEU A 102     -21.983   5.505  13.586  1.00  0.00           O  
ATOM   1624  CG  LEU A 102     -21.239   7.306  16.171  1.00  0.00           C  
ATOM   1625  HG  LEU A 102     -20.668   6.510  15.691  1.00  0.00           H  
ATOM   1626  CD1 LEU A 102     -21.316   8.501  15.219  1.00  0.00           C  
ATOM   1627 HD11 LEU A 102     -21.849   9.324  15.694  1.00  0.00           H  
ATOM   1628 HD12 LEU A 102     -21.828   8.224  14.298  1.00  0.00           H  
ATOM   1629 HD13 LEU A 102     -20.309   8.820  14.950  1.00  0.00           H  
ATOM   1630  CD2 LEU A 102     -20.453   7.735  17.409  1.00  0.00           C  
ATOM   1631 HD21 LEU A 102     -20.890   8.642  17.829  1.00  0.00           H  
ATOM   1632 HD22 LEU A 102     -20.477   6.943  18.157  1.00  0.00           H  
ATOM   1633 HD23 LEU A 102     -19.419   7.934  17.129  1.00  0.00           H  
ATOM   1634  N   TYR A 103     -22.635   3.918  15.044  1.00  0.00           N  
ATOM   1635  H   TYR A 103     -23.306   3.674  15.758  1.00  0.00           H  
ATOM   1636  CA  TYR A 103     -21.916   2.829  14.392  1.00  0.00           C  
ATOM   1637  HA  TYR A 103     -20.872   3.118  14.273  1.00  0.00           H  
ATOM   1638  C   TYR A 103     -22.470   2.581  12.987  1.00  0.00           C  
ATOM   1639  CB  TYR A 103     -21.966   1.569  15.272  1.00  0.00           C  
ATOM   1640  HB2 TYR A 103     -22.984   1.391  15.619  1.00  0.00           H  
ATOM   1641  HB3 TYR A 103     -21.359   1.731  16.163  1.00  0.00           H  
ATOM   1642  O   TYR A 103     -21.702   2.556  12.025  1.00  0.00           O  
ATOM   1643  CG  TYR A 103     -21.489   0.317  14.570  1.00  0.00           C  
ATOM   1644  CD1 TYR A 103     -22.424  -0.592  14.044  1.00  0.00           C  
ATOM   1645  HD1 TYR A 103     -23.478  -0.396  14.176  1.00  0.00           H  
ATOM   1646  CD2 TYR A 103     -20.113   0.087  14.406  1.00  0.00           C  
ATOM   1647  HD2 TYR A 103     -19.411   0.795  14.821  1.00  0.00           H  
ATOM   1648  CE1 TYR A 103     -21.978  -1.727  13.341  1.00  0.00           C  
ATOM   1649  HE1 TYR A 103     -22.686  -2.414  12.903  1.00  0.00           H  
ATOM   1650  CE2 TYR A 103     -19.659  -1.049  13.710  1.00  0.00           C  
ATOM   1651  HE2 TYR A 103     -18.600  -1.210  13.571  1.00  0.00           H  
ATOM   1652  OH  TYR A 103     -20.183  -3.065  12.508  1.00  0.00           O  
ATOM   1653  HH  TYR A 103     -19.235  -3.078  12.355  1.00  0.00           H  
ATOM   1654  CZ  TYR A 103     -20.597  -1.956  13.173  1.00  0.00           C  
ATOM   1655  N   ILE A 104     -23.793   2.467  12.837  1.00  0.00           N  
ATOM   1656  H   ILE A 104     -24.368   2.548  13.664  1.00  0.00           H  
ATOM   1657  CA  ILE A 104     -24.416   2.202  11.531  1.00  0.00           C  
ATOM   1658  HA  ILE A 104     -23.882   1.374  11.065  1.00  0.00           H  
ATOM   1659  C   ILE A 104     -24.249   3.376  10.568  1.00  0.00           C  
ATOM   1660  CB  ILE A 104     -25.896   1.798  11.699  1.00  0.00           C  
ATOM   1661  HB  ILE A 104     -26.404   2.584  12.258  1.00  0.00           H  
ATOM   1662  O   ILE A 104     -23.902   3.150   9.406  1.00  0.00           O  
ATOM   1663  CG1 ILE A 104     -26.037   0.482  12.495  1.00  0.00           C  
ATOM   1664 HG12 ILE A 104     -25.632   0.627  13.496  1.00  0.00           H  
ATOM   1665 HG13 ILE A 104     -27.096   0.255  12.611  1.00  0.00           H  
ATOM   1666  CG2 ILE A 104     -26.616   1.665  10.342  1.00  0.00           C  
ATOM   1667 HG21 ILE A 104     -26.050   1.022   9.667  1.00  0.00           H  
ATOM   1668 HG22 ILE A 104     -27.616   1.260  10.495  1.00  0.00           H  
ATOM   1669 HG23 ILE A 104     -26.727   2.649   9.886  1.00  0.00           H  
ATOM   1670  CD1 ILE A 104     -25.336  -0.737  11.876  1.00  0.00           C  
ATOM   1671 HD11 ILE A 104     -24.257  -0.586  11.836  1.00  0.00           H  
ATOM   1672 HD12 ILE A 104     -25.706  -0.926  10.868  1.00  0.00           H  
ATOM   1673 HD13 ILE A 104     -25.536  -1.609  12.498  1.00  0.00           H  
ATOM   1674  N   VAL A 105     -24.436   4.617  11.030  1.00  0.00           N  
ATOM   1675  H   VAL A 105     -24.740   4.737  11.986  1.00  0.00           H  
ATOM   1676  CA  VAL A 105     -24.246   5.808  10.184  1.00  0.00           C  
ATOM   1677  HA  VAL A 105     -24.861   5.698   9.291  1.00  0.00           H  
ATOM   1678  C   VAL A 105     -22.795   5.908   9.710  1.00  0.00           C  
ATOM   1679  CB  VAL A 105     -24.690   7.095  10.910  1.00  0.00           C  
ATOM   1680  HB  VAL A 105     -24.186   7.164  11.873  1.00  0.00           H  
ATOM   1681  O   VAL A 105     -22.553   6.088   8.515  1.00  0.00           O  
ATOM   1682  CG1 VAL A 105     -24.359   8.350  10.086  1.00  0.00           C  
ATOM   1683 HG11 VAL A 105     -24.821   9.232  10.531  1.00  0.00           H  
ATOM   1684 HG12 VAL A 105     -23.282   8.512  10.058  1.00  0.00           H  
ATOM   1685 HG13 VAL A 105     -24.728   8.238   9.067  1.00  0.00           H  
ATOM   1686  CG2 VAL A 105     -26.209   7.095  11.136  1.00  0.00           C  
ATOM   1687 HG21 VAL A 105     -26.733   7.085  10.180  1.00  0.00           H  
ATOM   1688 HG22 VAL A 105     -26.513   6.217  11.705  1.00  0.00           H  
ATOM   1689 HG23 VAL A 105     -26.498   7.979  11.705  1.00  0.00           H  
ATOM   1690  N   SER A 106     -21.831   5.720  10.614  1.00  0.00           N  
ATOM   1691  H   SER A 106     -22.091   5.550  11.575  1.00  0.00           H  
ATOM   1692  CA  SER A 106     -20.405   5.775  10.272  1.00  0.00           C  
ATOM   1693  HA  SER A 106     -20.197   6.720   9.772  1.00  0.00           H  
ATOM   1694  C   SER A 106     -19.998   4.648   9.325  1.00  0.00           C  
ATOM   1695  CB  SER A 106     -19.541   5.698  11.529  1.00  0.00           C  
ATOM   1696  HB2 SER A 106     -18.499   5.822  11.232  1.00  0.00           H  
ATOM   1697  HB3 SER A 106     -19.669   4.728  12.008  1.00  0.00           H  
ATOM   1698  O   SER A 106     -19.261   4.877   8.366  1.00  0.00           O  
ATOM   1699  OG  SER A 106     -19.879   6.709  12.450  1.00  0.00           O  
ATOM   1700  HG  SER A 106     -20.627   6.390  12.960  1.00  0.00           H  
ATOM   1701  N   LEU A 107     -20.501   3.433   9.556  1.00  0.00           N  
ATOM   1702  H   LEU A 107     -21.070   3.286  10.378  1.00  0.00           H  
ATOM   1703  CA  LEU A 107     -20.229   2.286   8.698  1.00  0.00           C  
ATOM   1704  HA  LEU A 107     -19.146   2.196   8.608  1.00  0.00           H  
ATOM   1705  C   LEU A 107     -20.799   2.484   7.289  1.00  0.00           C  
ATOM   1706  CB  LEU A 107     -20.795   1.020   9.366  1.00  0.00           C  
ATOM   1707  HB2 LEU A 107     -20.331   0.902  10.346  1.00  0.00           H  
ATOM   1708  HB3 LEU A 107     -21.867   1.145   9.514  1.00  0.00           H  
ATOM   1709  O   LEU A 107     -20.098   2.248   6.309  1.00  0.00           O  
ATOM   1710  CG  LEU A 107     -20.558  -0.257   8.545  1.00  0.00           C  
ATOM   1711  HG  LEU A 107     -21.042  -0.163   7.573  1.00  0.00           H  
ATOM   1712  CD1 LEU A 107     -19.067  -0.499   8.345  1.00  0.00           C  
ATOM   1713 HD11 LEU A 107     -18.577  -0.601   9.313  1.00  0.00           H  
ATOM   1714 HD12 LEU A 107     -18.617   0.309   7.768  1.00  0.00           H  
ATOM   1715 HD13 LEU A 107     -18.922  -1.410   7.765  1.00  0.00           H  
ATOM   1716  CD2 LEU A 107     -21.158  -1.469   9.255  1.00  0.00           C  
ATOM   1717 HD21 LEU A 107     -20.685  -1.596  10.229  1.00  0.00           H  
ATOM   1718 HD22 LEU A 107     -20.987  -2.363   8.654  1.00  0.00           H  
ATOM   1719 HD23 LEU A 107     -22.229  -1.323   9.391  1.00  0.00           H  
ATOM   1720  N   CYS A 108     -22.047   2.950   7.190  1.00  0.00           N  
ATOM   1721  H   CYS A 108     -22.560   3.124   8.043  1.00  0.00           H  
ATOM   1722  CA  CYS A 108     -22.696   3.271   5.920  1.00  0.00           C  
ATOM   1723  HA  CYS A 108     -22.769   2.372   5.308  1.00  0.00           H  
ATOM   1724  C   CYS A 108     -21.883   4.305   5.138  1.00  0.00           C  
ATOM   1725  CB  CYS A 108     -24.104   3.805   6.218  1.00  0.00           C  
ATOM   1726  HB2 CYS A 108     -24.035   4.772   6.715  1.00  0.00           H  
ATOM   1727  HB3 CYS A 108     -24.632   3.122   6.884  1.00  0.00           H  
ATOM   1728  O   CYS A 108     -21.512   4.073   3.989  1.00  0.00           O  
ATOM   1729  SG  CYS A 108     -25.017   3.979   4.660  1.00  0.00           S  
ATOM   1730  HG  CYS A 108     -26.121   4.541   5.158  1.00  0.00           H  
ATOM   1731  N   PHE A 109     -21.539   5.414   5.798  1.00  0.00           N  
ATOM   1732  H   PHE A 109     -21.862   5.532   6.748  1.00  0.00           H  
ATOM   1733  CA  PHE A 109     -20.732   6.476   5.217  1.00  0.00           C  
ATOM   1734  HA  PHE A 109     -21.273   6.919   4.381  1.00  0.00           H  
ATOM   1735  C   PHE A 109     -19.396   5.951   4.680  1.00  0.00           C  
ATOM   1736  CB  PHE A 109     -20.517   7.542   6.292  1.00  0.00           C  
ATOM   1737  HB2 PHE A 109     -21.487   7.940   6.591  1.00  0.00           H  
ATOM   1738  HB3 PHE A 109     -20.071   7.083   7.174  1.00  0.00           H  
ATOM   1739  O   PHE A 109     -19.036   6.224   3.533  1.00  0.00           O  
ATOM   1740  CG  PHE A 109     -19.634   8.683   5.852  1.00  0.00           C  
ATOM   1741  CD1 PHE A 109     -18.235   8.578   5.967  1.00  0.00           C  
ATOM   1742  HD1 PHE A 109     -17.781   7.659   6.306  1.00  0.00           H  
ATOM   1743  CD2 PHE A 109     -20.216   9.860   5.352  1.00  0.00           C  
ATOM   1744  HD2 PHE A 109     -21.287   9.942   5.247  1.00  0.00           H  
ATOM   1745  CE1 PHE A 109     -17.421   9.678   5.668  1.00  0.00           C  
ATOM   1746  HE1 PHE A 109     -16.351   9.621   5.796  1.00  0.00           H  
ATOM   1747  CE2 PHE A 109     -19.400  10.951   5.025  1.00  0.00           C  
ATOM   1748  HE2 PHE A 109     -19.841  11.865   4.655  1.00  0.00           H  
ATOM   1749  CZ  PHE A 109     -18.014  10.871   5.236  1.00  0.00           C  
ATOM   1750  HZ  PHE A 109     -17.391  11.735   5.060  1.00  0.00           H  
ATOM   1751  N   ARG A 110     -18.685   5.157   5.491  1.00  0.00           N  
ATOM   1752  H   ARG A 110     -19.046   4.978   6.418  1.00  0.00           H  
ATOM   1753  CA  ARG A 110     -17.401   4.570   5.111  1.00  0.00           C  
ATOM   1754  HA  ARG A 110     -16.733   5.380   4.820  1.00  0.00           H  
ATOM   1755  C   ARG A 110     -17.533   3.666   3.888  1.00  0.00           C  
ATOM   1756  CB  ARG A 110     -16.792   3.837   6.317  1.00  0.00           C  
ATOM   1757  HB2 ARG A 110     -17.516   3.134   6.730  1.00  0.00           H  
ATOM   1758  HB3 ARG A 110     -16.547   4.568   7.087  1.00  0.00           H  
ATOM   1759  O   ARG A 110     -16.789   3.848   2.928  1.00  0.00           O  
ATOM   1760  CG  ARG A 110     -15.531   3.067   5.908  1.00  0.00           C  
ATOM   1761  HG2 ARG A 110     -15.834   2.182   5.349  1.00  0.00           H  
ATOM   1762  HG3 ARG A 110     -14.926   3.685   5.245  1.00  0.00           H  
ATOM   1763  CD  ARG A 110     -14.654   2.641   7.081  1.00  0.00           C  
ATOM   1764  HD2 ARG A 110     -13.730   2.211   6.694  1.00  0.00           H  
ATOM   1765  HD3 ARG A 110     -14.391   3.523   7.665  1.00  0.00           H  
ATOM   1766  NE  ARG A 110     -15.324   1.658   7.943  1.00  0.00           N  
ATOM   1767  HE  ARG A 110     -15.554   1.966   8.877  1.00  0.00           H  
ATOM   1768  NH1 ARG A 110     -15.325  -0.204   6.533  1.00  0.00           N  
ATOM   1769 HH11 ARG A 110     -15.146   0.318   5.688  1.00  0.00           H  
ATOM   1770 HH12 ARG A 110     -15.571  -1.183   6.481  1.00  0.00           H  
ATOM   1771  NH2 ARG A 110     -15.964  -0.394   8.624  1.00  0.00           N  
ATOM   1772 HH21 ARG A 110     -16.108  -1.365   8.389  1.00  0.00           H  
ATOM   1773 HH22 ARG A 110     -16.164  -0.057   9.555  1.00  0.00           H  
ATOM   1774  CZ  ARG A 110     -15.530   0.378   7.682  1.00  0.00           C  
ATOM   1775  N   LEU A 111     -18.469   2.717   3.918  1.00  0.00           N  
ATOM   1776  H   LEU A 111     -19.064   2.654   4.732  1.00  0.00           H  
ATOM   1777  CA  LEU A 111     -18.647   1.743   2.841  1.00  0.00           C  
ATOM   1778  HA  LEU A 111     -17.690   1.261   2.645  1.00  0.00           H  
ATOM   1779  C   LEU A 111     -19.056   2.417   1.528  1.00  0.00           C  
ATOM   1780  CB  LEU A 111     -19.673   0.674   3.260  1.00  0.00           C  
ATOM   1781  HB2 LEU A 111     -19.940   0.092   2.378  1.00  0.00           H  
ATOM   1782  HB3 LEU A 111     -20.576   1.173   3.614  1.00  0.00           H  
ATOM   1783  O   LEU A 111     -18.491   2.085   0.490  1.00  0.00           O  
ATOM   1784  CG  LEU A 111     -19.177  -0.304   4.344  1.00  0.00           C  
ATOM   1785  HG  LEU A 111     -18.851   0.246   5.226  1.00  0.00           H  
ATOM   1786  CD1 LEU A 111     -20.314  -1.243   4.745  1.00  0.00           C  
ATOM   1787 HD11 LEU A 111     -19.943  -2.009   5.426  1.00  0.00           H  
ATOM   1788 HD12 LEU A 111     -20.739  -1.725   3.864  1.00  0.00           H  
ATOM   1789 HD13 LEU A 111     -21.076  -0.665   5.267  1.00  0.00           H  
ATOM   1790  CD2 LEU A 111     -18.018  -1.172   3.868  1.00  0.00           C  
ATOM   1791 HD21 LEU A 111     -17.136  -0.562   3.669  1.00  0.00           H  
ATOM   1792 HD22 LEU A 111     -18.289  -1.703   2.955  1.00  0.00           H  
ATOM   1793 HD23 LEU A 111     -17.748  -1.898   4.635  1.00  0.00           H  
ATOM   1794  N   LEU A 112     -19.963   3.399   1.560  1.00  0.00           N  
ATOM   1795  H   LEU A 112     -20.397   3.635   2.441  1.00  0.00           H  
ATOM   1796  CA  LEU A 112     -20.356   4.144   0.360  1.00  0.00           C  
ATOM   1797  HA  LEU A 112     -20.694   3.439  -0.400  1.00  0.00           H  
ATOM   1798  C   LEU A 112     -19.158   4.883  -0.257  1.00  0.00           C  
ATOM   1799  CB  LEU A 112     -21.505   5.109   0.703  1.00  0.00           C  
ATOM   1800  HB2 LEU A 112     -21.211   5.704   1.568  1.00  0.00           H  
ATOM   1801  HB3 LEU A 112     -21.649   5.795  -0.132  1.00  0.00           H  
ATOM   1802  O   LEU A 112     -18.874   4.704  -1.442  1.00  0.00           O  
ATOM   1803  CG  LEU A 112     -22.850   4.419   1.002  1.00  0.00           C  
ATOM   1804  HG  LEU A 112     -22.725   3.680   1.794  1.00  0.00           H  
ATOM   1805  CD1 LEU A 112     -23.854   5.469   1.472  1.00  0.00           C  
ATOM   1806 HD11 LEU A 112     -23.489   5.914   2.398  1.00  0.00           H  
ATOM   1807 HD12 LEU A 112     -24.817   4.998   1.669  1.00  0.00           H  
ATOM   1808 HD13 LEU A 112     -23.978   6.239   0.711  1.00  0.00           H  
ATOM   1809  CD2 LEU A 112     -23.440   3.706  -0.214  1.00  0.00           C  
ATOM   1810 HD21 LEU A 112     -23.556   4.404  -1.043  1.00  0.00           H  
ATOM   1811 HD22 LEU A 112     -22.795   2.884  -0.523  1.00  0.00           H  
ATOM   1812 HD23 LEU A 112     -24.416   3.288   0.035  1.00  0.00           H  
ATOM   1813  N   ARG A 113     -18.387   5.630   0.547  1.00  0.00           N  
ATOM   1814  H   ARG A 113     -18.646   5.722   1.520  1.00  0.00           H  
ATOM   1815  CA  ARG A 113     -17.210   6.351   0.035  1.00  0.00           C  
ATOM   1816  HA  ARG A 113     -17.517   6.936  -0.833  1.00  0.00           H  
ATOM   1817  C   ARG A 113     -16.107   5.432  -0.472  1.00  0.00           C  
ATOM   1818  CB  ARG A 113     -16.631   7.292   1.093  1.00  0.00           C  
ATOM   1819  HB2 ARG A 113     -16.474   6.759   2.031  1.00  0.00           H  
ATOM   1820  HB3 ARG A 113     -15.671   7.656   0.727  1.00  0.00           H  
ATOM   1821  O   ARG A 113     -15.452   5.763  -1.454  1.00  0.00           O  
ATOM   1822  CG  ARG A 113     -17.536   8.497   1.319  1.00  0.00           C  
ATOM   1823  HG2 ARG A 113     -18.421   8.195   1.881  1.00  0.00           H  
ATOM   1824  HG3 ARG A 113     -17.839   8.911   0.358  1.00  0.00           H  
ATOM   1825  CD  ARG A 113     -16.767   9.557   2.097  1.00  0.00           C  
ATOM   1826  HD2 ARG A 113     -15.836   9.782   1.576  1.00  0.00           H  
ATOM   1827  HD3 ARG A 113     -16.535   9.182   3.094  1.00  0.00           H  
ATOM   1828  NE  ARG A 113     -17.570  10.773   2.197  1.00  0.00           N  
ATOM   1829  HE  ARG A 113     -18.572  10.690   2.096  1.00  0.00           H  
ATOM   1830  NH1 ARG A 113     -15.895  12.222   2.830  1.00  0.00           N  
ATOM   1831 HH11 ARG A 113     -15.148  11.549   2.736  1.00  0.00           H  
ATOM   1832 HH12 ARG A 113     -15.659  13.173   3.074  1.00  0.00           H  
ATOM   1833  NH2 ARG A 113     -18.001  12.918   2.613  1.00  0.00           N  
ATOM   1834 HH21 ARG A 113     -17.650  13.860   2.709  1.00  0.00           H  
ATOM   1835 HH22 ARG A 113     -18.962  12.774   2.337  1.00  0.00           H  
ATOM   1836  CZ  ARG A 113     -17.134  11.964   2.537  1.00  0.00           C  
ATOM   1837  N   GLN A 114     -15.904   4.276   0.161  1.00  0.00           N  
ATOM   1838  H   GLN A 114     -16.462   4.069   0.977  1.00  0.00           H  
ATOM   1839  CA  GLN A 114     -14.935   3.281  -0.310  1.00  0.00           C  
ATOM   1840  HA  GLN A 114     -13.958   3.758  -0.387  1.00  0.00           H  
ATOM   1841  C   GLN A 114     -15.257   2.754  -1.718  1.00  0.00           C  
ATOM   1842  CB  GLN A 114     -14.839   2.121   0.696  1.00  0.00           C  
ATOM   1843  HB2 GLN A 114     -14.367   1.266   0.213  1.00  0.00           H  
ATOM   1844  HB3 GLN A 114     -15.840   1.822   1.008  1.00  0.00           H  
ATOM   1845  O   GLN A 114     -14.329   2.361  -2.416  1.00  0.00           O  
ATOM   1846  CG  GLN A 114     -13.994   2.497   1.923  1.00  0.00           C  
ATOM   1847  HG2 GLN A 114     -12.978   2.707   1.589  1.00  0.00           H  
ATOM   1848  HG3 GLN A 114     -14.382   3.404   2.386  1.00  0.00           H  
ATOM   1849  CD  GLN A 114     -13.959   1.392   2.978  1.00  0.00           C  
ATOM   1850  NE2 GLN A 114     -12.800   1.035   3.488  1.00  0.00           N  
ATOM   1851 HE21 GLN A 114     -12.826   0.233   4.101  1.00  0.00           H  
ATOM   1852 HE22 GLN A 114     -11.938   1.451   3.168  1.00  0.00           H  
ATOM   1853  OE1 GLN A 114     -14.956   0.848   3.417  1.00  0.00           O  
ATOM   1854  N   HIS A 115     -16.524   2.794  -2.145  1.00  0.00           N  
ATOM   1855  H   HIS A 115     -17.238   3.144  -1.522  1.00  0.00           H  
ATOM   1856  CA  HIS A 115     -16.962   2.381  -3.486  1.00  0.00           C  
ATOM   1857  HA  HIS A 115     -16.164   1.802  -3.952  1.00  0.00           H  
ATOM   1858  C   HIS A 115     -17.208   3.572  -4.424  1.00  0.00           C  
ATOM   1859  CB  HIS A 115     -18.179   1.450  -3.384  1.00  0.00           C  
ATOM   1860  HB2 HIS A 115     -18.997   1.972  -2.888  1.00  0.00           H  
ATOM   1861  HB3 HIS A 115     -18.511   1.177  -4.385  1.00  0.00           H  
ATOM   1862  O   HIS A 115     -17.928   3.453  -5.411  1.00  0.00           O  
ATOM   1863  CG  HIS A 115     -17.868   0.184  -2.639  1.00  0.00           C  
ATOM   1864  CD2 HIS A 115     -17.699  -1.076  -3.153  1.00  0.00           C  
ATOM   1865  HD2 HIS A 115     -17.763  -1.356  -4.194  1.00  0.00           H  
ATOM   1866  ND1 HIS A 115     -17.759   0.091  -1.278  1.00  0.00           N  
ATOM   1867  HD1 HIS A 115     -17.970   0.837  -0.630  1.00  0.00           H  
ATOM   1868  CE1 HIS A 115     -17.595  -1.193  -0.964  1.00  0.00           C  
ATOM   1869  HE1 HIS A 115     -17.649  -1.574   0.045  1.00  0.00           H  
ATOM   1870  NE2 HIS A 115     -17.495  -1.945  -2.067  1.00  0.00           N  
ATOM   1871  N   GLY A 116     -16.647   4.745  -4.115  1.00  0.00           N  
ATOM   1872  H   GLY A 116     -16.062   4.809  -3.295  1.00  0.00           H  
ATOM   1873  CA  GLY A 116     -16.783   5.936  -4.959  1.00  0.00           C  
ATOM   1874  HA2 GLY A 116     -16.573   5.667  -5.994  1.00  0.00           H  
ATOM   1875  HA3 GLY A 116     -16.041   6.671  -4.650  1.00  0.00           H  
ATOM   1876  C   GLY A 116     -18.170   6.591  -4.913  1.00  0.00           C  
ATOM   1877  O   GLY A 116     -18.443   7.515  -5.681  1.00  0.00           O  
ATOM   1878  N   ILE A 117     -19.061   6.157  -4.013  1.00  0.00           N  
ATOM   1879  H   ILE A 117     -18.793   5.415  -3.383  1.00  0.00           H  
ATOM   1880  CA  ILE A 117     -20.395   6.743  -3.863  1.00  0.00           C  
ATOM   1881  HA  ILE A 117     -20.717   7.098  -4.842  1.00  0.00           H  
ATOM   1882  C   ILE A 117     -20.300   7.950  -2.928  1.00  0.00           C  
ATOM   1883  CB  ILE A 117     -21.450   5.709  -3.408  1.00  0.00           C  
ATOM   1884  HB  ILE A 117     -21.178   5.334  -2.421  1.00  0.00           H  
ATOM   1885  O   ILE A 117     -20.005   7.835  -1.735  1.00  0.00           O  
ATOM   1886  CG1 ILE A 117     -21.510   4.513  -4.387  1.00  0.00           C  
ATOM   1887 HG12 ILE A 117     -20.511   4.094  -4.510  1.00  0.00           H  
ATOM   1888 HG13 ILE A 117     -21.850   4.856  -5.364  1.00  0.00           H  
ATOM   1889  CG2 ILE A 117     -22.826   6.401  -3.303  1.00  0.00           C  
ATOM   1890 HG21 ILE A 117     -22.801   7.201  -2.562  1.00  0.00           H  
ATOM   1891 HG22 ILE A 117     -23.588   5.690  -2.986  1.00  0.00           H  
ATOM   1892 HG23 ILE A 117     -23.114   6.811  -4.271  1.00  0.00           H  
ATOM   1893  CD1 ILE A 117     -22.410   3.361  -3.921  1.00  0.00           C  
ATOM   1894 HD11 ILE A 117     -23.457   3.664  -3.908  1.00  0.00           H  
ATOM   1895 HD12 ILE A 117     -22.305   2.523  -4.610  1.00  0.00           H  
ATOM   1896 HD13 ILE A 117     -22.107   3.035  -2.926  1.00  0.00           H  
ATOM   1897  N   LYS A 118     -20.578   9.136  -3.475  1.00  0.00           N  
ATOM   1898  H   LYS A 118     -20.763   9.161  -4.468  1.00  0.00           H  
ATOM   1899  CA  LYS A 118     -20.566  10.384  -2.711  1.00  0.00           C  
ATOM   1900  HA  LYS A 118     -19.636  10.401  -2.142  1.00  0.00           H  
ATOM   1901  C   LYS A 118     -21.728  10.428  -1.716  1.00  0.00           C  
ATOM   1902  CB  LYS A 118     -20.558  11.585  -3.669  1.00  0.00           C  
ATOM   1903  HB2 LYS A 118     -21.497  11.622  -4.221  1.00  0.00           H  
ATOM   1904  HB3 LYS A 118     -19.741  11.456  -4.379  1.00  0.00           H  
ATOM   1905  O   LYS A 118     -22.891  10.354  -2.095  1.00  0.00           O  
ATOM   1906  CG  LYS A 118     -20.351  12.903  -2.908  1.00  0.00           C  
ATOM   1907  HG2 LYS A 118     -19.459  12.818  -2.288  1.00  0.00           H  
ATOM   1908  HG3 LYS A 118     -21.210  13.094  -2.265  1.00  0.00           H  
ATOM   1909  CD  LYS A 118     -20.174  14.083  -3.871  1.00  0.00           C  
ATOM   1910  HD2 LYS A 118     -21.072  14.199  -4.478  1.00  0.00           H  
ATOM   1911  HD3 LYS A 118     -19.323  13.880  -4.522  1.00  0.00           H  
ATOM   1912  CE  LYS A 118     -19.913  15.360  -3.063  1.00  0.00           C  
ATOM   1913  HE2 LYS A 118     -20.796  15.591  -2.468  1.00  0.00           H  
ATOM   1914  HE3 LYS A 118     -19.094  15.164  -2.370  1.00  0.00           H  
ATOM   1915  NZ  LYS A 118     -19.557  16.504  -3.937  1.00  0.00           N  
ATOM   1916  HZ1 LYS A 118     -19.357  17.318  -3.373  1.00  0.00           H  
ATOM   1917  HZ2 LYS A 118     -18.720  16.287  -4.460  1.00  0.00           H  
ATOM   1918  HZ3 LYS A 118     -20.304  16.717  -4.582  1.00  0.00           H  
ATOM   1919  N   ILE A 119     -21.394  10.650  -0.449  1.00  0.00           N  
ATOM   1920  H   ILE A 119     -20.409  10.657  -0.224  1.00  0.00           H  
ATOM   1921  CA  ILE A 119     -22.327  10.904   0.654  1.00  0.00           C  
ATOM   1922  HA  ILE A 119     -23.296  11.171   0.232  1.00  0.00           H  
ATOM   1923  C   ILE A 119     -21.826  12.110   1.459  1.00  0.00           C  
ATOM   1924  CB  ILE A 119     -22.531   9.627   1.504  1.00  0.00           C  
ATOM   1925  HB  ILE A 119     -22.989   8.882   0.854  1.00  0.00           H  
ATOM   1926  O   ILE A 119     -20.623  12.222   1.717  1.00  0.00           O  
ATOM   1927  CG1 ILE A 119     -23.514   9.904   2.664  1.00  0.00           C  
ATOM   1928 HG12 ILE A 119     -24.369  10.456   2.276  1.00  0.00           H  
ATOM   1929 HG13 ILE A 119     -23.025  10.520   3.419  1.00  0.00           H  
ATOM   1930  CG2 ILE A 119     -21.199   9.043   2.007  1.00  0.00           C  
ATOM   1931 HG21 ILE A 119     -20.560   8.789   1.161  1.00  0.00           H  
ATOM   1932 HG22 ILE A 119     -21.376   8.115   2.550  1.00  0.00           H  
ATOM   1933 HG23 ILE A 119     -20.685   9.749   2.659  1.00  0.00           H  
ATOM   1934  CD1 ILE A 119     -24.054   8.640   3.344  1.00  0.00           C  
ATOM   1935 HD11 ILE A 119     -24.766   8.924   4.119  1.00  0.00           H  
ATOM   1936 HD12 ILE A 119     -24.570   8.022   2.610  1.00  0.00           H  
ATOM   1937 HD13 ILE A 119     -23.247   8.074   3.809  1.00  0.00           H  
ATOM   1938  N   SER A 120     -22.731  13.028   1.819  1.00  0.00           N  
ATOM   1939  H   SER A 120     -23.707  12.858   1.621  1.00  0.00           H  
ATOM   1940  CA  SER A 120     -22.373  14.230   2.588  1.00  0.00           C  
ATOM   1941  HA  SER A 120     -21.537  14.721   2.091  1.00  0.00           H  
ATOM   1942  C   SER A 120     -21.927  13.865   4.006  1.00  0.00           C  
ATOM   1943  CB  SER A 120     -23.525  15.246   2.664  1.00  0.00           C  
ATOM   1944  HB2 SER A 120     -24.352  14.840   3.247  1.00  0.00           H  
ATOM   1945  HB3 SER A 120     -23.864  15.507   1.662  1.00  0.00           H  
ATOM   1946  O   SER A 120     -22.538  13.003   4.639  1.00  0.00           O  
ATOM   1947  OG  SER A 120     -22.994  16.388   3.301  1.00  0.00           O  
ATOM   1948  HG  SER A 120     -23.626  17.095   3.450  1.00  0.00           H  
ATOM   1949  N   CYS A 121     -20.895  14.537   4.522  1.00  0.00           N  
ATOM   1950  H   CYS A 121     -20.466  15.274   3.981  1.00  0.00           H  
ATOM   1951  CA  CYS A 121     -20.487  14.431   5.925  1.00  0.00           C  
ATOM   1952  HA  CYS A 121     -20.431  13.377   6.198  1.00  0.00           H  
ATOM   1953  C   CYS A 121     -21.501  15.058   6.899  1.00  0.00           C  
ATOM   1954  CB  CYS A 121     -19.083  15.027   6.082  1.00  0.00           C  
ATOM   1955  HB2 CYS A 121     -18.768  14.945   7.122  1.00  0.00           H  
ATOM   1956  HB3 CYS A 121     -18.379  14.477   5.458  1.00  0.00           H  
ATOM   1957  O   CYS A 121     -21.449  14.761   8.091  1.00  0.00           O  
ATOM   1958  SG  CYS A 121     -19.060  16.771   5.579  1.00  0.00           S  
ATOM   1959  HG  CYS A 121     -19.982  17.259   6.413  1.00  0.00           H  
ATOM   1960  N   ASP A 122     -22.480  15.827   6.404  1.00  0.00           N  
ATOM   1961  H   ASP A 122     -22.404  16.133   5.444  1.00  0.00           H  
ATOM   1962  CA  ASP A 122     -23.555  16.425   7.216  1.00  0.00           C  
ATOM   1963  HA  ASP A 122     -23.104  17.088   7.954  1.00  0.00           H  
ATOM   1964  C   ASP A 122     -24.405  15.377   7.951  1.00  0.00           C  
ATOM   1965  CB  ASP A 122     -24.505  17.253   6.341  1.00  0.00           C  
ATOM   1966  HB2 ASP A 122     -25.253  17.722   6.979  1.00  0.00           H  
ATOM   1967  HB3 ASP A 122     -25.024  16.578   5.660  1.00  0.00           H  
ATOM   1968  O   ASP A 122     -25.091  15.683   8.926  1.00  0.00           O  
ATOM   1969  CG  ASP A 122     -23.817  18.346   5.531  1.00  0.00           C  
ATOM   1970  OD1 ASP A 122     -22.807  18.895   6.009  1.00  0.00           O  
ATOM   1971  OD2 ASP A 122     -24.284  18.544   4.383  1.00  0.00           O  
ATOM   1972  N   VAL A 123     -24.344  14.107   7.527  1.00  0.00           N  
ATOM   1973  H   VAL A 123     -23.752  13.906   6.734  1.00  0.00           H  
ATOM   1974  CA  VAL A 123     -24.965  12.992   8.257  1.00  0.00           C  
ATOM   1975  HA  VAL A 123     -26.037  13.183   8.304  1.00  0.00           H  
ATOM   1976  C   VAL A 123     -24.478  12.897   9.705  1.00  0.00           C  
ATOM   1977  CB  VAL A 123     -24.752  11.640   7.549  1.00  0.00           C  
ATOM   1978  HB  VAL A 123     -25.271  10.876   8.127  1.00  0.00           H  
ATOM   1979  O   VAL A 123     -25.196  12.343  10.540  1.00  0.00           O  
ATOM   1980  CG1 VAL A 123     -25.389  11.651   6.154  1.00  0.00           C  
ATOM   1981 HG11 VAL A 123     -26.442  11.921   6.229  1.00  0.00           H  
ATOM   1982 HG12 VAL A 123     -24.882  12.367   5.508  1.00  0.00           H  
ATOM   1983 HG13 VAL A 123     -25.309  10.659   5.709  1.00  0.00           H  
ATOM   1984  CG2 VAL A 123     -23.278  11.222   7.453  1.00  0.00           C  
ATOM   1985 HG21 VAL A 123     -23.193  10.292   6.891  1.00  0.00           H  
ATOM   1986 HG22 VAL A 123     -22.686  11.992   6.957  1.00  0.00           H  
ATOM   1987 HG23 VAL A 123     -22.867  11.054   8.448  1.00  0.00           H  
ATOM   1988  N   PHE A 124     -23.302  13.457  10.014  1.00  0.00           N  
ATOM   1989  H   PHE A 124     -22.769  13.898   9.278  1.00  0.00           H  
ATOM   1990  CA  PHE A 124     -22.731  13.474  11.354  1.00  0.00           C  
ATOM   1991  HA  PHE A 124     -23.123  12.596  11.867  1.00  0.00           H  
ATOM   1992  C   PHE A 124     -23.139  14.684  12.209  1.00  0.00           C  
ATOM   1993  CB  PHE A 124     -21.207  13.317  11.276  1.00  0.00           C  
ATOM   1994  HB2 PHE A 124     -20.795  13.359  12.285  1.00  0.00           H  
ATOM   1995  HB3 PHE A 124     -20.794  14.159  10.720  1.00  0.00           H  
ATOM   1996  O   PHE A 124     -22.958  14.626  13.424  1.00  0.00           O  
ATOM   1997  CG  PHE A 124     -20.744  12.021  10.639  1.00  0.00           C  
ATOM   1998  CD1 PHE A 124     -21.030  10.787  11.253  1.00  0.00           C  
ATOM   1999  HD1 PHE A 124     -21.566  10.754  12.189  1.00  0.00           H  
ATOM   2000  CD2 PHE A 124     -20.021  12.046   9.433  1.00  0.00           C  
ATOM   2001  HD2 PHE A 124     -19.787  12.989   8.961  1.00  0.00           H  
ATOM   2002  CE1 PHE A 124     -20.605   9.588  10.659  1.00  0.00           C  
ATOM   2003  HE1 PHE A 124     -20.825   8.646  11.138  1.00  0.00           H  
ATOM   2004  CE2 PHE A 124     -19.586  10.845   8.845  1.00  0.00           C  
ATOM   2005  HE2 PHE A 124     -19.021  10.868   7.925  1.00  0.00           H  
ATOM   2006  CZ  PHE A 124     -19.876   9.617   9.458  1.00  0.00           C  
ATOM   2007  HZ  PHE A 124     -19.529   8.700   9.006  1.00  0.00           H  
ATOM   2008  N   GLU A 125     -23.753  15.730  11.640  1.00  0.00           N  
ATOM   2009  H   GLU A 125     -23.902  15.729  10.641  1.00  0.00           H  
ATOM   2010  CA  GLU A 125     -24.169  16.939  12.384  1.00  0.00           C  
ATOM   2011  HA  GLU A 125     -23.296  17.412  12.833  1.00  0.00           H  
ATOM   2012  C   GLU A 125     -25.129  16.615  13.537  1.00  0.00           C  
ATOM   2013  CB  GLU A 125     -24.841  17.941  11.426  1.00  0.00           C  
ATOM   2014  HB2 GLU A 125     -25.394  18.680  12.006  1.00  0.00           H  
ATOM   2015  HB3 GLU A 125     -25.572  17.416  10.810  1.00  0.00           H  
ATOM   2016  O   GLU A 125     -25.063  17.190  14.617  1.00  0.00           O  
ATOM   2017  CG  GLU A 125     -23.837  18.675  10.520  1.00  0.00           C  
ATOM   2018  HG2 GLU A 125     -23.267  17.932   9.962  1.00  0.00           H  
ATOM   2019  HG3 GLU A 125     -24.397  19.280   9.806  1.00  0.00           H  
ATOM   2020  CD  GLU A 125     -22.869  19.581  11.303  1.00  0.00           C  
ATOM   2021  OE1 GLU A 125     -21.774  19.883  10.782  1.00  0.00           O  
ATOM   2022  OE2 GLU A 125     -23.181  19.914  12.468  1.00  0.00           O  
ATOM   2023  N   LYS A 126     -25.973  15.593  13.381  1.00  0.00           N  
ATOM   2024  H   LYS A 126     -25.964  15.129  12.485  1.00  0.00           H  
ATOM   2025  CA  LYS A 126     -26.875  15.128  14.451  1.00  0.00           C  
ATOM   2026  HA  LYS A 126     -27.471  15.979  14.781  1.00  0.00           H  
ATOM   2027  C   LYS A 126     -26.152  14.595  15.698  1.00  0.00           C  
ATOM   2028  CB  LYS A 126     -27.803  14.056  13.878  1.00  0.00           C  
ATOM   2029  HB2 LYS A 126     -28.594  13.849  14.598  1.00  0.00           H  
ATOM   2030  HB3 LYS A 126     -28.257  14.430  12.960  1.00  0.00           H  
ATOM   2031  O   LYS A 126     -26.760  14.492  16.768  1.00  0.00           O  
ATOM   2032  CG  LYS A 126     -27.019  12.762  13.605  1.00  0.00           C  
ATOM   2033  HG2 LYS A 126     -26.638  12.358  14.543  1.00  0.00           H  
ATOM   2034  HG3 LYS A 126     -26.174  12.956  12.945  1.00  0.00           H  
ATOM   2035  CD  LYS A 126     -27.889  11.681  13.001  1.00  0.00           C  
ATOM   2036  HD2 LYS A 126     -28.777  11.537  13.615  1.00  0.00           H  
ATOM   2037  HD3 LYS A 126     -27.300  10.764  13.016  1.00  0.00           H  
ATOM   2038  CE  LYS A 126     -28.269  11.997  11.559  1.00  0.00           C  
ATOM   2039  HE2 LYS A 126     -28.851  12.918  11.517  1.00  0.00           H  
ATOM   2040  HE3 LYS A 126     -27.351  12.135  10.988  1.00  0.00           H  
ATOM   2041  NZ  LYS A 126     -29.033  10.857  11.031  1.00  0.00           N  
ATOM   2042  HZ1 LYS A 126     -29.944  10.833  11.466  1.00  0.00           H  
ATOM   2043  HZ2 LYS A 126     -29.093  10.877  10.023  1.00  0.00           H  
ATOM   2044  HZ3 LYS A 126     -28.582  10.008  11.340  1.00  0.00           H  
ATOM   2045  N   PHE A 127     -24.887  14.195  15.563  1.00  0.00           N  
ATOM   2046  H   PHE A 127     -24.437  14.338  14.670  1.00  0.00           H  
ATOM   2047  CA  PHE A 127     -24.053  13.718  16.666  1.00  0.00           C  
ATOM   2048  HA  PHE A 127     -24.698  13.286  17.431  1.00  0.00           H  
ATOM   2049  C   PHE A 127     -23.296  14.868  17.343  1.00  0.00           C  
ATOM   2050  CB  PHE A 127     -23.121  12.602  16.180  1.00  0.00           C  
ATOM   2051  HB2 PHE A 127     -22.518  12.246  17.016  1.00  0.00           H  
ATOM   2052  HB3 PHE A 127     -22.428  13.014  15.446  1.00  0.00           H  
ATOM   2053  O   PHE A 127     -22.612  14.628  18.340  1.00  0.00           O  
ATOM   2054  CG  PHE A 127     -23.830  11.396  15.599  1.00  0.00           C  
ATOM   2055  CD1 PHE A 127     -24.630  10.561  16.402  1.00  0.00           C  
ATOM   2056  HD1 PHE A 127     -24.751  10.769  17.455  1.00  0.00           H  
ATOM   2057  CD2 PHE A 127     -23.669  11.096  14.240  1.00  0.00           C  
ATOM   2058  HD2 PHE A 127     -23.011  11.715  13.647  1.00  0.00           H  
ATOM   2059  CE1 PHE A 127     -25.282   9.451  15.835  1.00  0.00           C  
ATOM   2060  HE1 PHE A 127     -25.897   8.808  16.447  1.00  0.00           H  
ATOM   2061  CE2 PHE A 127     -24.324   9.995  13.667  1.00  0.00           C  
ATOM   2062  HE2 PHE A 127     -24.186   9.773  12.619  1.00  0.00           H  
ATOM   2063  CZ  PHE A 127     -25.139   9.174  14.464  1.00  0.00           C  
ATOM   2064  HZ  PHE A 127     -25.643   8.320  14.036  1.00  0.00           H  
ATOM   2065  N   LYS A 128     -23.458  16.105  16.857  1.00  0.00           N  
ATOM   2066  H   LYS A 128     -24.030  16.245  16.036  1.00  0.00           H  
ATOM   2067  CA  LYS A 128     -22.981  17.321  17.509  1.00  0.00           C  
ATOM   2068  HA  LYS A 128     -22.116  17.054  18.116  1.00  0.00           H  
ATOM   2069  C   LYS A 128     -24.022  17.905  18.464  1.00  0.00           C  
ATOM   2070  CB  LYS A 128     -22.515  18.350  16.466  1.00  0.00           C  
ATOM   2071  HB2 LYS A 128     -22.286  19.284  16.980  1.00  0.00           H  
ATOM   2072  HB3 LYS A 128     -23.313  18.554  15.752  1.00  0.00           H  
ATOM   2073  O   LYS A 128     -25.223  17.688  18.306  1.00  0.00           O  
ATOM   2074  CG  LYS A 128     -21.252  17.882  15.729  1.00  0.00           C  
ATOM   2075  HG2 LYS A 128     -21.420  16.916  15.253  1.00  0.00           H  
ATOM   2076  HG3 LYS A 128     -20.450  17.777  16.459  1.00  0.00           H  
ATOM   2077  CD  LYS A 128     -20.838  18.898  14.658  1.00  0.00           C  
ATOM   2078  HD2 LYS A 128     -21.389  18.693  13.740  1.00  0.00           H  
ATOM   2079  HD3 LYS A 128     -21.084  19.907  14.986  1.00  0.00           H  
ATOM   2080  CE  LYS A 128     -19.335  18.808  14.392  1.00  0.00           C  
ATOM   2081  HE2 LYS A 128     -19.087  17.817  14.014  1.00  0.00           H  
ATOM   2082  HE3 LYS A 128     -18.809  18.954  15.336  1.00  0.00           H  
ATOM   2083  NZ  LYS A 128     -18.886  19.861  13.454  1.00  0.00           N  
ATOM   2084  HZ1 LYS A 128     -19.272  19.749  12.527  1.00  0.00           H  
ATOM   2085  HZ2 LYS A 128     -19.165  20.763  13.813  1.00  0.00           H  
ATOM   2086  HZ3 LYS A 128     -17.877  19.892  13.459  1.00  0.00           H  
ATOM   2087  N   ASP A 129     -23.543  18.549  19.518  1.00  0.00           N  
ATOM   2088  H   ASP A 129     -22.546  18.711  19.541  1.00  0.00           H  
ATOM   2089  CA  ASP A 129     -24.330  19.315  20.480  1.00  0.00           C  
ATOM   2090  HA  ASP A 129     -25.301  18.835  20.603  1.00  0.00           H  
ATOM   2091  C   ASP A 129     -24.616  20.738  19.972  1.00  0.00           C  
ATOM   2092  CB  ASP A 129     -23.625  19.288  21.853  1.00  0.00           C  
ATOM   2093  HB2 ASP A 129     -23.556  18.250  22.177  1.00  0.00           H  
ATOM   2094  HB3 ASP A 129     -24.248  19.806  22.582  1.00  0.00           H  
ATOM   2095  O   ASP A 129     -24.209  21.120  18.874  1.00  0.00           O  
ATOM   2096  CG  ASP A 129     -22.215  19.903  21.892  1.00  0.00           C  
ATOM   2097  OD1 ASP A 129     -21.907  20.776  21.051  1.00  0.00           O  
ATOM   2098  OD2 ASP A 129     -21.450  19.474  22.787  1.00  0.00           O  
ATOM   2099  N   ASP A 130     -25.331  21.526  20.776  1.00  0.00           N  
ATOM   2100  H   ASP A 130     -25.668  21.162  21.656  1.00  0.00           H  
ATOM   2101  CA  ASP A 130     -25.716  22.898  20.425  1.00  0.00           C  
ATOM   2102  HA  ASP A 130     -26.204  22.882  19.451  1.00  0.00           H  
ATOM   2103  C   ASP A 130     -24.505  23.855  20.310  1.00  0.00           C  
ATOM   2104  CB  ASP A 130     -26.727  23.428  21.461  1.00  0.00           C  
ATOM   2105  HB2 ASP A 130     -26.246  23.444  22.438  1.00  0.00           H  
ATOM   2106  HB3 ASP A 130     -26.983  24.455  21.201  1.00  0.00           H  
ATOM   2107  O   ASP A 130     -24.624  24.916  19.697  1.00  0.00           O  
ATOM   2108  CG  ASP A 130     -28.037  22.628  21.560  1.00  0.00           C  
ATOM   2109  OD1 ASP A 130     -28.463  22.017  20.554  1.00  0.00           O  
ATOM   2110  OD2 ASP A 130     -28.627  22.628  22.666  1.00  0.00           O  
ATOM   2111  N   ASP A 131     -23.338  23.477  20.854  1.00  0.00           N  
ATOM   2112  H   ASP A 131     -23.275  22.548  21.244  1.00  0.00           H  
ATOM   2113  CA  ASP A 131     -22.069  24.209  20.717  1.00  0.00           C  
ATOM   2114  HA  ASP A 131     -22.288  25.273  20.623  1.00  0.00           H  
ATOM   2115  C   ASP A 131     -21.290  23.798  19.446  1.00  0.00           C  
ATOM   2116  CB  ASP A 131     -21.194  24.014  21.974  1.00  0.00           C  
ATOM   2117  HB2 ASP A 131     -20.210  24.442  21.784  1.00  0.00           H  
ATOM   2118  HB3 ASP A 131     -21.049  22.948  22.150  1.00  0.00           H  
ATOM   2119  O   ASP A 131     -20.179  24.283  19.208  1.00  0.00           O  
ATOM   2120  CG  ASP A 131     -21.718  24.672  23.256  1.00  0.00           C  
ATOM   2121  OD1 ASP A 131     -22.274  25.792  23.179  1.00  0.00           O  
ATOM   2122  OD2 ASP A 131     -21.423  24.121  24.344  1.00  0.00           O  
ATOM   2123  N   GLY A 132     -21.844  22.892  18.630  1.00  0.00           N  
ATOM   2124  H   GLY A 132     -22.731  22.496  18.908  1.00  0.00           H  
ATOM   2125  CA  GLY A 132     -21.236  22.387  17.398  1.00  0.00           C  
ATOM   2126  HA2 GLY A 132     -22.018  21.930  16.793  1.00  0.00           H  
ATOM   2127  HA3 GLY A 132     -20.807  23.220  16.841  1.00  0.00           H  
ATOM   2128  C   GLY A 132     -20.139  21.341  17.617  1.00  0.00           C  
ATOM   2129  O   GLY A 132     -19.421  21.008  16.673  1.00  0.00           O  
ATOM   2130  N   LYS A 133     -19.986  20.805  18.834  1.00  0.00           N  
ATOM   2131  H   LYS A 133     -20.667  21.042  19.542  1.00  0.00           H  
ATOM   2132  CA  LYS A 133     -18.986  19.776  19.164  1.00  0.00           C  
ATOM   2133  HA  LYS A 133     -18.216  19.758  18.393  1.00  0.00           H  
ATOM   2134  C   LYS A 133     -19.628  18.401  19.216  1.00  0.00           C  
ATOM   2135  CB  LYS A 133     -18.342  20.092  20.515  1.00  0.00           C  
ATOM   2136  HB2 LYS A 133     -19.126  20.196  21.265  1.00  0.00           H  
ATOM   2137  HB3 LYS A 133     -17.694  19.265  20.807  1.00  0.00           H  
ATOM   2138  O   LYS A 133     -20.801  18.270  19.531  1.00  0.00           O  
ATOM   2139  CG  LYS A 133     -17.513  21.375  20.449  1.00  0.00           C  
ATOM   2140  HG2 LYS A 133     -16.694  21.248  19.741  1.00  0.00           H  
ATOM   2141  HG3 LYS A 133     -18.141  22.206  20.127  1.00  0.00           H  
ATOM   2142  CD  LYS A 133     -16.959  21.682  21.836  1.00  0.00           C  
ATOM   2143  HD2 LYS A 133     -17.797  21.771  22.528  1.00  0.00           H  
ATOM   2144  HD3 LYS A 133     -16.299  20.878  22.160  1.00  0.00           H  
ATOM   2145  CE  LYS A 133     -16.203  23.004  21.766  1.00  0.00           C  
ATOM   2146  HE2 LYS A 133     -16.841  23.726  21.257  1.00  0.00           H  
ATOM   2147  HE3 LYS A 133     -15.302  22.869  21.166  1.00  0.00           H  
ATOM   2148  NZ  LYS A 133     -15.888  23.481  23.128  1.00  0.00           N  
ATOM   2149  HZ1 LYS A 133     -16.760  23.600  23.624  1.00  0.00           H  
ATOM   2150  HZ2 LYS A 133     -15.322  22.802  23.617  1.00  0.00           H  
ATOM   2151  HZ3 LYS A 133     -15.422  24.376  23.082  1.00  0.00           H  
ATOM   2152  N   PHE A 134     -18.864  17.341  18.959  1.00  0.00           N  
ATOM   2153  H   PHE A 134     -17.900  17.480  18.689  1.00  0.00           H  
ATOM   2154  CA  PHE A 134     -19.376  15.980  19.141  1.00  0.00           C  
ATOM   2155  HA  PHE A 134     -20.240  15.853  18.489  1.00  0.00           H  
ATOM   2156  C   PHE A 134     -19.851  15.752  20.583  1.00  0.00           C  
ATOM   2157  CB  PHE A 134     -18.326  14.949  18.722  1.00  0.00           C  
ATOM   2158  HB2 PHE A 134     -17.354  15.225  19.132  1.00  0.00           H  
ATOM   2159  HB3 PHE A 134     -18.596  13.980  19.141  1.00  0.00           H  
ATOM   2160  O   PHE A 134     -19.113  16.001  21.540  1.00  0.00           O  
ATOM   2161  CG  PHE A 134     -18.237  14.800  17.219  1.00  0.00           C  
ATOM   2162  CD1 PHE A 134     -19.211  14.041  16.541  1.00  0.00           C  
ATOM   2163  HD1 PHE A 134     -19.998  13.549  17.093  1.00  0.00           H  
ATOM   2164  CD2 PHE A 134     -17.228  15.458  16.493  1.00  0.00           C  
ATOM   2165  HD2 PHE A 134     -16.484  16.055  17.000  1.00  0.00           H  
ATOM   2166  CE1 PHE A 134     -19.174  13.937  15.140  1.00  0.00           C  
ATOM   2167  HE1 PHE A 134     -19.925  13.364  14.617  1.00  0.00           H  
ATOM   2168  CE2 PHE A 134     -17.203  15.366  15.091  1.00  0.00           C  
ATOM   2169  HE2 PHE A 134     -16.453  15.898  14.525  1.00  0.00           H  
ATOM   2170  CZ  PHE A 134     -18.171  14.602  14.416  1.00  0.00           C  
ATOM   2171  HZ  PHE A 134     -18.150  14.543  13.338  1.00  0.00           H  
ATOM   2172  N   LYS A 135     -21.089  15.259  20.727  1.00  0.00           N  
ATOM   2173  H   LYS A 135     -21.619  15.086  19.885  1.00  0.00           H  
ATOM   2174  CA  LYS A 135     -21.758  15.067  22.020  1.00  0.00           C  
ATOM   2175  HA  LYS A 135     -21.893  16.047  22.478  1.00  0.00           H  
ATOM   2176  C   LYS A 135     -20.903  14.206  22.948  1.00  0.00           C  
ATOM   2177  CB  LYS A 135     -23.132  14.401  21.812  1.00  0.00           C  
ATOM   2178  HB2 LYS A 135     -23.006  13.538  21.158  1.00  0.00           H  
ATOM   2179  HB3 LYS A 135     -23.506  14.050  22.774  1.00  0.00           H  
ATOM   2180  O   LYS A 135     -20.552  13.074  22.619  1.00  0.00           O  
ATOM   2181  CG  LYS A 135     -24.190  15.327  21.202  1.00  0.00           C  
ATOM   2182  HG2 LYS A 135     -24.489  16.066  21.945  1.00  0.00           H  
ATOM   2183  HG3 LYS A 135     -23.765  15.847  20.344  1.00  0.00           H  
ATOM   2184  CD  LYS A 135     -25.422  14.533  20.741  1.00  0.00           C  
ATOM   2185  HD2 LYS A 135     -25.119  13.840  19.956  1.00  0.00           H  
ATOM   2186  HD3 LYS A 135     -25.844  13.977  21.579  1.00  0.00           H  
ATOM   2187  CE  LYS A 135     -26.460  15.517  20.195  1.00  0.00           C  
ATOM   2188  HE2 LYS A 135     -25.934  16.230  19.560  1.00  0.00           H  
ATOM   2189  HE3 LYS A 135     -26.888  16.084  21.022  1.00  0.00           H  
ATOM   2190  NZ  LYS A 135     -27.519  14.874  19.385  1.00  0.00           N  
ATOM   2191  HZ1 LYS A 135     -28.178  15.576  19.082  1.00  0.00           H  
ATOM   2192  HZ2 LYS A 135     -27.994  14.131  19.878  1.00  0.00           H  
ATOM   2193  HZ3 LYS A 135     -27.123  14.520  18.526  1.00  0.00           H  
ATOM   2194  N   ALA A 136     -20.686  14.674  24.176  1.00  0.00           N  
ATOM   2195  H   ALA A 136     -20.912  15.641  24.357  1.00  0.00           H  
ATOM   2196  CA  ALA A 136     -19.964  13.907  25.195  1.00  0.00           C  
ATOM   2197  HA  ALA A 136     -18.962  13.694  24.821  1.00  0.00           H  
ATOM   2198  C   ALA A 136     -20.628  12.550  25.522  1.00  0.00           C  
ATOM   2199  CB  ALA A 136     -19.836  14.778  26.449  1.00  0.00           C  
ATOM   2200  HB1 ALA A 136     -19.320  15.705  26.202  1.00  0.00           H  
ATOM   2201  HB2 ALA A 136     -20.823  15.010  26.850  1.00  0.00           H  
ATOM   2202  HB3 ALA A 136     -19.257  14.245  27.204  1.00  0.00           H  
ATOM   2203  O   ALA A 136     -19.955  11.616  25.949  1.00  0.00           O  
ATOM   2204  N   SER A 137     -21.936  12.396  25.281  1.00  0.00           N  
ATOM   2205  H   SER A 137     -22.450  13.165  24.874  1.00  0.00           H  
ATOM   2206  CA  SER A 137     -22.642  11.120  25.465  1.00  0.00           C  
ATOM   2207  HA  SER A 137     -22.478  10.785  26.489  1.00  0.00           H  
ATOM   2208  C   SER A 137     -22.136  10.000  24.548  1.00  0.00           C  
ATOM   2209  CB  SER A 137     -24.149  11.313  25.269  1.00  0.00           C  
ATOM   2210  HB2 SER A 137     -24.662  10.361  25.398  1.00  0.00           H  
ATOM   2211  HB3 SER A 137     -24.515  12.008  26.025  1.00  0.00           H  
ATOM   2212  O   SER A 137     -22.267   8.831  24.910  1.00  0.00           O  
ATOM   2213  OG  SER A 137     -24.438  11.839  23.986  1.00  0.00           O  
ATOM   2214  HG  SER A 137     -24.646  11.115  23.392  1.00  0.00           H  
ATOM   2215  N   LEU A 138     -21.521  10.339  23.405  1.00  0.00           N  
ATOM   2216  H   LEU A 138     -21.405  11.318  23.187  1.00  0.00           H  
ATOM   2217  CA  LEU A 138     -20.931   9.370  22.470  1.00  0.00           C  
ATOM   2218  HA  LEU A 138     -21.675   8.616  22.214  1.00  0.00           H  
ATOM   2219  C   LEU A 138     -19.734   8.633  23.073  1.00  0.00           C  
ATOM   2220  CB  LEU A 138     -20.475  10.080  21.186  1.00  0.00           C  
ATOM   2221  HB2 LEU A 138     -20.069   9.334  20.502  1.00  0.00           H  
ATOM   2222  HB3 LEU A 138     -19.668  10.765  21.444  1.00  0.00           H  
ATOM   2223  O   LEU A 138     -19.404   7.543  22.624  1.00  0.00           O  
ATOM   2224  CG  LEU A 138     -21.572  10.864  20.455  1.00  0.00           C  
ATOM   2225  HG  LEU A 138     -21.991  11.602  21.139  1.00  0.00           H  
ATOM   2226  CD1 LEU A 138     -20.949  11.613  19.285  1.00  0.00           C  
ATOM   2227 HD11 LEU A 138     -21.658  12.367  18.942  1.00  0.00           H  
ATOM   2228 HD12 LEU A 138     -20.697  10.930  18.474  1.00  0.00           H  
ATOM   2229 HD13 LEU A 138     -20.051  12.136  19.614  1.00  0.00           H  
ATOM   2230  CD2 LEU A 138     -22.728   9.986  19.976  1.00  0.00           C  
ATOM   2231 HD21 LEU A 138     -23.267   9.576  20.830  1.00  0.00           H  
ATOM   2232 HD22 LEU A 138     -22.357   9.160  19.370  1.00  0.00           H  
ATOM   2233 HD23 LEU A 138     -23.417  10.586  19.381  1.00  0.00           H  
ATOM   2234  N   MET A 139     -19.120   9.178  24.130  1.00  0.00           N  
ATOM   2235  H   MET A 139     -19.450  10.069  24.473  1.00  0.00           H  
ATOM   2236  CA  MET A 139     -17.997   8.544  24.826  1.00  0.00           C  
ATOM   2237  HA  MET A 139     -17.175   8.413  24.122  1.00  0.00           H  
ATOM   2238  C   MET A 139     -18.341   7.157  25.391  1.00  0.00           C  
ATOM   2239  CB  MET A 139     -17.520   9.448  25.969  1.00  0.00           C  
ATOM   2240  HB2 MET A 139     -18.352   9.639  26.647  1.00  0.00           H  
ATOM   2241  HB3 MET A 139     -16.747   8.917  26.524  1.00  0.00           H  
ATOM   2242  O   MET A 139     -17.438   6.357  25.628  1.00  0.00           O  
ATOM   2243  CG  MET A 139     -16.938  10.782  25.483  1.00  0.00           C  
ATOM   2244  HG2 MET A 139     -16.037  10.579  24.904  1.00  0.00           H  
ATOM   2245  HG3 MET A 139     -17.651  11.268  24.818  1.00  0.00           H  
ATOM   2246  SD  MET A 139     -16.533  11.951  26.815  1.00  0.00           S  
ATOM   2247  CE  MET A 139     -15.416  10.947  27.828  1.00  0.00           C  
ATOM   2248  HE1 MET A 139     -14.895  11.588  28.539  1.00  0.00           H  
ATOM   2249  HE2 MET A 139     -14.695  10.430  27.195  1.00  0.00           H  
ATOM   2250  HE3 MET A 139     -15.997  10.207  28.378  1.00  0.00           H  
ATOM   2251  N   ASN A 140     -19.629   6.869  25.606  1.00  0.00           N  
ATOM   2252  H   ASN A 140     -20.319   7.566  25.364  1.00  0.00           H  
ATOM   2253  CA  ASN A 140     -20.097   5.563  26.071  1.00  0.00           C  
ATOM   2254  HA  ASN A 140     -19.369   5.150  26.769  1.00  0.00           H  
ATOM   2255  C   ASN A 140     -20.248   4.541  24.930  1.00  0.00           C  
ATOM   2256  CB  ASN A 140     -21.427   5.758  26.811  1.00  0.00           C  
ATOM   2257  HB2 ASN A 140     -22.157   6.182  26.122  1.00  0.00           H  
ATOM   2258  HB3 ASN A 140     -21.798   4.788  27.141  1.00  0.00           H  
ATOM   2259  O   ASN A 140     -20.202   3.339  25.186  1.00  0.00           O  
ATOM   2260  CG  ASN A 140     -21.298   6.644  28.036  1.00  0.00           C  
ATOM   2261  ND2 ASN A 140     -22.225   7.552  28.228  1.00  0.00           N  
ATOM   2262 HD21 ASN A 140     -22.922   7.703  27.513  1.00  0.00           H  
ATOM   2263 HD22 ASN A 140     -22.091   8.160  29.024  1.00  0.00           H  
ATOM   2264  OD1 ASN A 140     -20.385   6.543  28.836  1.00  0.00           O  
ATOM   2265  N   ASP A 141     -20.410   4.997  23.685  1.00  0.00           N  
ATOM   2266  H   ASP A 141     -20.321   5.988  23.511  1.00  0.00           H  
ATOM   2267  CA  ASP A 141     -20.504   4.146  22.498  1.00  0.00           C  
ATOM   2268  HA  ASP A 141     -20.813   3.145  22.799  1.00  0.00           H  
ATOM   2269  C   ASP A 141     -19.129   4.013  21.834  1.00  0.00           C  
ATOM   2270  CB  ASP A 141     -21.583   4.659  21.537  1.00  0.00           C  
ATOM   2271  HB2 ASP A 141     -22.542   4.676  22.056  1.00  0.00           H  
ATOM   2272  HB3 ASP A 141     -21.340   5.675  21.228  1.00  0.00           H  
ATOM   2273  O   ASP A 141     -18.801   4.644  20.828  1.00  0.00           O  
ATOM   2274  CG  ASP A 141     -21.702   3.761  20.298  1.00  0.00           C  
ATOM   2275  OD1 ASP A 141     -21.134   2.639  20.312  1.00  0.00           O  
ATOM   2276  OD2 ASP A 141     -22.324   4.227  19.322  1.00  0.00           O  
ATOM   2277  N   VAL A 142     -18.281   3.183  22.437  1.00  0.00           N  
ATOM   2278  H   VAL A 142     -18.589   2.739  23.290  1.00  0.00           H  
ATOM   2279  CA  VAL A 142     -16.906   2.989  21.963  1.00  0.00           C  
ATOM   2280  HA  VAL A 142     -16.439   3.970  21.870  1.00  0.00           H  
ATOM   2281  C   VAL A 142     -16.868   2.361  20.564  1.00  0.00           C  
ATOM   2282  CB  VAL A 142     -16.096   2.164  22.974  1.00  0.00           C  
ATOM   2283  HB  VAL A 142     -16.507   1.155  22.999  1.00  0.00           H  
ATOM   2284  O   VAL A 142     -15.973   2.670  19.777  1.00  0.00           O  
ATOM   2285  CG1 VAL A 142     -14.612   2.111  22.583  1.00  0.00           C  
ATOM   2286 HG11 VAL A 142     -14.071   1.467  23.277  1.00  0.00           H  
ATOM   2287 HG12 VAL A 142     -14.185   3.114  22.609  1.00  0.00           H  
ATOM   2288 HG13 VAL A 142     -14.485   1.701  21.581  1.00  0.00           H  
ATOM   2289  CG2 VAL A 142     -16.166   2.733  24.399  1.00  0.00           C  
ATOM   2290 HG21 VAL A 142     -15.794   3.758  24.417  1.00  0.00           H  
ATOM   2291 HG22 VAL A 142     -17.193   2.728  24.766  1.00  0.00           H  
ATOM   2292 HG23 VAL A 142     -15.570   2.121  25.075  1.00  0.00           H  
ATOM   2293  N   GLN A 143     -17.843   1.512  20.226  1.00  0.00           N  
ATOM   2294  H   GLN A 143     -18.633   1.419  20.848  1.00  0.00           H  
ATOM   2295  CA  GLN A 143     -17.944   0.899  18.902  1.00  0.00           C  
ATOM   2296  HA  GLN A 143     -16.964   0.522  18.608  1.00  0.00           H  
ATOM   2297  C   GLN A 143     -18.348   1.927  17.838  1.00  0.00           C  
ATOM   2298  CB  GLN A 143     -18.907  -0.293  18.980  1.00  0.00           C  
ATOM   2299  HB2 GLN A 143     -18.525  -0.999  19.717  1.00  0.00           H  
ATOM   2300  HB3 GLN A 143     -19.891   0.049  19.298  1.00  0.00           H  
ATOM   2301  O   GLN A 143     -17.727   1.971  16.772  1.00  0.00           O  
ATOM   2302  CG  GLN A 143     -19.032  -1.002  17.625  1.00  0.00           C  
ATOM   2303  HG2 GLN A 143     -19.518  -0.322  16.926  1.00  0.00           H  
ATOM   2304  HG3 GLN A 143     -18.040  -1.244  17.245  1.00  0.00           H  
ATOM   2305  CD  GLN A 143     -19.855  -2.283  17.675  1.00  0.00           C  
ATOM   2306  NE2 GLN A 143     -20.124  -2.885  16.539  1.00  0.00           N  
ATOM   2307 HE21 GLN A 143     -20.664  -3.736  16.617  1.00  0.00           H  
ATOM   2308 HE22 GLN A 143     -19.922  -2.429  15.661  1.00  0.00           H  
ATOM   2309  OE1 GLN A 143     -20.251  -2.784  18.711  1.00  0.00           O  
ATOM   2310  N   GLY A 144     -19.316   2.794  18.141  1.00  0.00           N  
ATOM   2311  H   GLY A 144     -19.853   2.670  18.988  1.00  0.00           H  
ATOM   2312  CA  GLY A 144     -19.658   3.942  17.307  1.00  0.00           C  
ATOM   2313  HA2 GLY A 144     -19.981   3.600  16.324  1.00  0.00           H  
ATOM   2314  HA3 GLY A 144     -20.478   4.491  17.770  1.00  0.00           H  
ATOM   2315  C   GLY A 144     -18.482   4.897  17.130  1.00  0.00           C  
ATOM   2316  O   GLY A 144     -18.179   5.270  15.999  1.00  0.00           O  
ATOM   2317  N   MET A 145     -17.745   5.218  18.201  1.00  0.00           N  
ATOM   2318  H   MET A 145     -18.073   4.916  19.107  1.00  0.00           H  
ATOM   2319  CA  MET A 145     -16.541   6.059  18.117  1.00  0.00           C  
ATOM   2320  HA  MET A 145     -16.815   7.020  17.682  1.00  0.00           H  
ATOM   2321  C   MET A 145     -15.456   5.455  17.221  1.00  0.00           C  
ATOM   2322  CB  MET A 145     -15.931   6.302  19.504  1.00  0.00           C  
ATOM   2323  HB2 MET A 145     -15.841   5.356  20.039  1.00  0.00           H  
ATOM   2324  HB3 MET A 145     -14.928   6.709  19.369  1.00  0.00           H  
ATOM   2325  O   MET A 145     -14.846   6.180  16.438  1.00  0.00           O  
ATOM   2326  CG  MET A 145     -16.716   7.304  20.350  1.00  0.00           C  
ATOM   2327  HG2 MET A 145     -17.664   6.865  20.660  1.00  0.00           H  
ATOM   2328  HG3 MET A 145     -16.936   8.179  19.737  1.00  0.00           H  
ATOM   2329  SD  MET A 145     -15.803   7.869  21.815  1.00  0.00           S  
ATOM   2330  CE  MET A 145     -15.759   6.343  22.790  1.00  0.00           C  
ATOM   2331  HE1 MET A 145     -15.358   6.553  23.781  1.00  0.00           H  
ATOM   2332  HE2 MET A 145     -15.121   5.610  22.296  1.00  0.00           H  
ATOM   2333  HE3 MET A 145     -16.772   5.952  22.894  1.00  0.00           H  
ATOM   2334  N   LEU A 146     -15.209   4.145  17.316  1.00  0.00           N  
ATOM   2335  H   LEU A 146     -15.714   3.602  18.002  1.00  0.00           H  
ATOM   2336  CA  LEU A 146     -14.241   3.471  16.452  1.00  0.00           C  
ATOM   2337  HA  LEU A 146     -13.299   4.018  16.505  1.00  0.00           H  
ATOM   2338  C   LEU A 146     -14.692   3.499  14.986  1.00  0.00           C  
ATOM   2339  CB  LEU A 146     -14.013   2.037  16.960  1.00  0.00           C  
ATOM   2340  HB2 LEU A 146     -13.667   2.083  17.993  1.00  0.00           H  
ATOM   2341  HB3 LEU A 146     -14.965   1.505  16.948  1.00  0.00           H  
ATOM   2342  O   LEU A 146     -13.892   3.792  14.102  1.00  0.00           O  
ATOM   2343  CG  LEU A 146     -12.993   1.241  16.124  1.00  0.00           C  
ATOM   2344  HG  LEU A 146     -13.342   1.162  15.094  1.00  0.00           H  
ATOM   2345  CD1 LEU A 146     -11.612   1.897  16.134  1.00  0.00           C  
ATOM   2346 HD11 LEU A 146     -11.268   2.056  17.155  1.00  0.00           H  
ATOM   2347 HD12 LEU A 146     -10.914   1.250  15.603  1.00  0.00           H  
ATOM   2348 HD13 LEU A 146     -11.642   2.845  15.596  1.00  0.00           H  
ATOM   2349  CD2 LEU A 146     -12.859  -0.176  16.684  1.00  0.00           C  
ATOM   2350 HD21 LEU A 146     -13.827  -0.675  16.644  1.00  0.00           H  
ATOM   2351 HD22 LEU A 146     -12.509  -0.144  17.716  1.00  0.00           H  
ATOM   2352 HD23 LEU A 146     -12.151  -0.740  16.077  1.00  0.00           H  
ATOM   2353  N   SER A 147     -15.974   3.248  14.714  1.00  0.00           N  
ATOM   2354  H   SER A 147     -16.604   3.018  15.470  1.00  0.00           H  
ATOM   2355  CA  SER A 147     -16.479   3.313  13.342  1.00  0.00           C  
ATOM   2356  HA  SER A 147     -15.823   2.709  12.715  1.00  0.00           H  
ATOM   2357  C   SER A 147     -16.465   4.735  12.780  1.00  0.00           C  
ATOM   2358  CB  SER A 147     -17.881   2.725  13.252  1.00  0.00           C  
ATOM   2359  HB2 SER A 147     -17.886   1.766  13.771  1.00  0.00           H  
ATOM   2360  HB3 SER A 147     -18.606   3.397  13.712  1.00  0.00           H  
ATOM   2361  O   SER A 147     -16.198   4.894  11.590  1.00  0.00           O  
ATOM   2362  OG  SER A 147     -18.195   2.501  11.891  1.00  0.00           O  
ATOM   2363  HG  SER A 147     -18.021   3.308  11.401  1.00  0.00           H  
ATOM   2364  N   LEU A 148     -16.727   5.753  13.608  1.00  0.00           N  
ATOM   2365  H   LEU A 148     -17.027   5.544  14.550  1.00  0.00           H  
ATOM   2366  CA  LEU A 148     -16.618   7.163  13.231  1.00  0.00           C  
ATOM   2367  HA  LEU A 148     -17.199   7.326  12.323  1.00  0.00           H  
ATOM   2368  C   LEU A 148     -15.167   7.538  12.922  1.00  0.00           C  
ATOM   2369  CB  LEU A 148     -17.205   8.046  14.349  1.00  0.00           C  
ATOM   2370  HB2 LEU A 148     -16.685   7.823  15.281  1.00  0.00           H  
ATOM   2371  HB3 LEU A 148     -18.255   7.789  14.483  1.00  0.00           H  
ATOM   2372  O   LEU A 148     -14.917   8.196  11.919  1.00  0.00           O  
ATOM   2373  CG  LEU A 148     -17.084   9.560  14.072  1.00  0.00           C  
ATOM   2374  HG  LEU A 148     -16.031   9.814  13.946  1.00  0.00           H  
ATOM   2375  CD1 LEU A 148     -17.849   9.988  12.820  1.00  0.00           C  
ATOM   2376 HD11 LEU A 148     -18.891   9.678  12.900  1.00  0.00           H  
ATOM   2377 HD12 LEU A 148     -17.408   9.538  11.931  1.00  0.00           H  
ATOM   2378 HD13 LEU A 148     -17.803  11.071  12.705  1.00  0.00           H  
ATOM   2379  CD2 LEU A 148     -17.606  10.373  15.258  1.00  0.00           C  
ATOM   2380 HD21 LEU A 148     -17.097  10.067  16.173  1.00  0.00           H  
ATOM   2381 HD22 LEU A 148     -17.412  11.432  15.087  1.00  0.00           H  
ATOM   2382 HD23 LEU A 148     -18.680  10.231  15.379  1.00  0.00           H  
ATOM   2383  N   TYR A 149     -14.213   7.082  13.740  1.00  0.00           N  
ATOM   2384  H   TYR A 149     -14.489   6.570  14.566  1.00  0.00           H  
ATOM   2385  CA  TYR A 149     -12.784   7.266  13.486  1.00  0.00           C  
ATOM   2386  HA  TYR A 149     -12.553   8.332  13.498  1.00  0.00           H  
ATOM   2387  C   TYR A 149     -12.395   6.724  12.106  1.00  0.00           C  
ATOM   2388  CB  TYR A 149     -11.973   6.574  14.589  1.00  0.00           C  
ATOM   2389  HB2 TYR A 149     -12.187   7.056  15.543  1.00  0.00           H  
ATOM   2390  HB3 TYR A 149     -12.292   5.536  14.684  1.00  0.00           H  
ATOM   2391  O   TYR A 149     -11.803   7.444  11.306  1.00  0.00           O  
ATOM   2392  CG  TYR A 149     -10.477   6.584  14.359  1.00  0.00           C  
ATOM   2393  CD1 TYR A 149      -9.831   5.451  13.824  1.00  0.00           C  
ATOM   2394  HD1 TYR A 149     -10.396   4.571  13.555  1.00  0.00           H  
ATOM   2395  CD2 TYR A 149      -9.733   7.740  14.657  1.00  0.00           C  
ATOM   2396  HD2 TYR A 149     -10.232   8.622  15.029  1.00  0.00           H  
ATOM   2397  CE1 TYR A 149      -8.439   5.467  13.621  1.00  0.00           C  
ATOM   2398  HE1 TYR A 149      -7.946   4.607  13.192  1.00  0.00           H  
ATOM   2399  CE2 TYR A 149      -8.343   7.754  14.466  1.00  0.00           C  
ATOM   2400  HE2 TYR A 149      -7.776   8.643  14.698  1.00  0.00           H  
ATOM   2401  OH  TYR A 149      -6.345   6.645  13.816  1.00  0.00           O  
ATOM   2402  HH  TYR A 149      -5.954   7.459  14.139  1.00  0.00           H  
ATOM   2403  CZ  TYR A 149      -7.691   6.609  13.972  1.00  0.00           C  
ATOM   2404  N   GLU A 150     -12.786   5.486  11.797  1.00  0.00           N  
ATOM   2405  H   GLU A 150     -13.246   4.935  12.508  1.00  0.00           H  
ATOM   2406  CA  GLU A 150     -12.489   4.858  10.505  1.00  0.00           C  
ATOM   2407  HA  GLU A 150     -11.417   4.929  10.319  1.00  0.00           H  
ATOM   2408  C   GLU A 150     -13.167   5.562   9.325  1.00  0.00           C  
ATOM   2409  CB  GLU A 150     -12.921   3.381  10.541  1.00  0.00           C  
ATOM   2410  HB2 GLU A 150     -12.865   2.967   9.535  1.00  0.00           H  
ATOM   2411  HB3 GLU A 150     -13.960   3.316  10.864  1.00  0.00           H  
ATOM   2412  O   GLU A 150     -12.571   5.723   8.259  1.00  0.00           O  
ATOM   2413  CG  GLU A 150     -12.056   2.517  11.471  1.00  0.00           C  
ATOM   2414  HG2 GLU A 150     -12.445   1.499  11.453  1.00  0.00           H  
ATOM   2415  HG3 GLU A 150     -12.139   2.887  12.493  1.00  0.00           H  
ATOM   2416  CD  GLU A 150     -10.579   2.503  11.061  1.00  0.00           C  
ATOM   2417  OE1 GLU A 150      -9.745   2.086  11.882  1.00  0.00           O  
ATOM   2418  OE2 GLU A 150     -10.259   2.910   9.923  1.00  0.00           O  
ATOM   2419  N   ALA A 151     -14.410   6.007   9.512  1.00  0.00           N  
ATOM   2420  H   ALA A 151     -14.849   5.844  10.407  1.00  0.00           H  
ATOM   2421  CA  ALA A 151     -15.150   6.774   8.518  1.00  0.00           C  
ATOM   2422  HA  ALA A 151     -15.164   6.224   7.576  1.00  0.00           H  
ATOM   2423  C   ALA A 151     -14.499   8.135   8.237  1.00  0.00           C  
ATOM   2424  CB  ALA A 151     -16.583   6.932   9.034  1.00  0.00           C  
ATOM   2425  HB1 ALA A 151     -17.047   5.950   9.135  1.00  0.00           H  
ATOM   2426  HB2 ALA A 151     -16.580   7.424  10.006  1.00  0.00           H  
ATOM   2427  HB3 ALA A 151     -17.169   7.545   8.350  1.00  0.00           H  
ATOM   2428  O   ALA A 151     -14.400   8.546   7.082  1.00  0.00           O  
ATOM   2429  N   ALA A 152     -14.015   8.816   9.273  1.00  0.00           N  
ATOM   2430  H   ALA A 152     -14.129   8.435  10.202  1.00  0.00           H  
ATOM   2431  CA  ALA A 152     -13.465  10.156   9.156  1.00  0.00           C  
ATOM   2432  HA  ALA A 152     -14.174  10.766   8.597  1.00  0.00           H  
ATOM   2433  C   ALA A 152     -12.140  10.209   8.373  1.00  0.00           C  
ATOM   2434  CB  ALA A 152     -13.359  10.735  10.564  1.00  0.00           C  
ATOM   2435  HB1 ALA A 152     -14.326  10.683  11.063  1.00  0.00           H  
ATOM   2436  HB2 ALA A 152     -13.074  11.784  10.480  1.00  0.00           H  
ATOM   2437  HB3 ALA A 152     -12.618  10.186  11.145  1.00  0.00           H  
ATOM   2438  O   ALA A 152     -11.845  11.225   7.751  1.00  0.00           O  
ATOM   2439  N   HIS A 153     -11.381   9.108   8.280  1.00  0.00           N  
ATOM   2440  H   HIS A 153     -11.646   8.297   8.820  1.00  0.00           H  
ATOM   2441  CA  HIS A 153     -10.197   9.036   7.401  1.00  0.00           C  
ATOM   2442  HA  HIS A 153      -9.602   9.935   7.564  1.00  0.00           H  
ATOM   2443  C   HIS A 153     -10.525   9.042   5.897  1.00  0.00           C  
ATOM   2444  CB  HIS A 153      -9.317   7.836   7.776  1.00  0.00           C  
ATOM   2445  HB2 HIS A 153      -9.930   6.940   7.876  1.00  0.00           H  
ATOM   2446  HB3 HIS A 153      -8.590   7.667   6.981  1.00  0.00           H  
ATOM   2447  O   HIS A 153      -9.614   9.139   5.075  1.00  0.00           O  
ATOM   2448  CG  HIS A 153      -8.532   8.070   9.037  1.00  0.00           C  
ATOM   2449  CD2 HIS A 153      -8.834   7.557  10.260  1.00  0.00           C  
ATOM   2450  HD2 HIS A 153      -9.649   6.887  10.488  1.00  0.00           H  
ATOM   2451  ND1 HIS A 153      -7.401   8.886   9.151  1.00  0.00           N  
ATOM   2452  CE1 HIS A 153      -7.084   8.877  10.455  1.00  0.00           C  
ATOM   2453  HE1 HIS A 153      -6.271   9.439  10.892  1.00  0.00           H  
ATOM   2454  NE2 HIS A 153      -7.918   8.077  11.139  1.00  0.00           N  
ATOM   2455  HE2 HIS A 153      -7.903   7.894  12.132  1.00  0.00           H  
ATOM   2456  N   LEU A 154     -11.807   8.973   5.519  1.00  0.00           N  
ATOM   2457  H   LEU A 154     -12.507   8.880   6.240  1.00  0.00           H  
ATOM   2458  CA  LEU A 154     -12.285   9.208   4.147  1.00  0.00           C  
ATOM   2459  HA  LEU A 154     -11.479   8.977   3.450  1.00  0.00           H  
ATOM   2460  C   LEU A 154     -12.644  10.678   3.877  1.00  0.00           C  
ATOM   2461  CB  LEU A 154     -13.450   8.256   3.831  1.00  0.00           C  
ATOM   2462  HB2 LEU A 154     -14.185   8.304   4.635  1.00  0.00           H  
ATOM   2463  HB3 LEU A 154     -13.960   8.576   2.923  1.00  0.00           H  
ATOM   2464  O   LEU A 154     -13.340  10.961   2.899  1.00  0.00           O  
ATOM   2465  CG  LEU A 154     -12.950   6.820   3.625  1.00  0.00           C  
ATOM   2466  HG  LEU A 154     -11.944   6.702   4.027  1.00  0.00           H  
ATOM   2467  CD1 LEU A 154     -13.850   5.828   4.335  1.00  0.00           C  
ATOM   2468 HD11 LEU A 154     -13.418   4.834   4.218  1.00  0.00           H  
ATOM   2469 HD12 LEU A 154     -13.898   6.074   5.396  1.00  0.00           H  
ATOM   2470 HD13 LEU A 154     -14.847   5.860   3.895  1.00  0.00           H  
ATOM   2471  CD2 LEU A 154     -12.929   6.452   2.140  1.00  0.00           C  
ATOM   2472 HD21 LEU A 154     -12.298   7.158   1.601  1.00  0.00           H  
ATOM   2473 HD22 LEU A 154     -12.537   5.444   2.009  1.00  0.00           H  
ATOM   2474 HD23 LEU A 154     -13.937   6.490   1.725  1.00  0.00           H  
ATOM   2475  N   ALA A 155     -12.211  11.601   4.740  1.00  0.00           N  
ATOM   2476  H   ALA A 155     -11.716  11.312   5.571  1.00  0.00           H  
ATOM   2477  CA  ALA A 155     -12.407  13.030   4.544  1.00  0.00           C  
ATOM   2478  HA  ALA A 155     -13.479  13.219   4.488  1.00  0.00           H  
ATOM   2479  C   ALA A 155     -11.794  13.532   3.235  1.00  0.00           C  
ATOM   2480  CB  ALA A 155     -11.823  13.798   5.736  1.00  0.00           C  
ATOM   2481  HB1 ALA A 155     -12.015  14.864   5.617  1.00  0.00           H  
ATOM   2482  HB2 ALA A 155     -12.289  13.462   6.662  1.00  0.00           H  
ATOM   2483  HB3 ALA A 155     -10.748  13.633   5.798  1.00  0.00           H  
ATOM   2484  O   ALA A 155     -10.734  13.063   2.805  1.00  0.00           O  
ATOM   2485  N   ILE A 156     -12.461  14.520   2.650  1.00  0.00           N  
ATOM   2486  H   ILE A 156     -13.332  14.814   3.068  1.00  0.00           H  
ATOM   2487  CA  ILE A 156     -11.950  15.347   1.556  1.00  0.00           C  
ATOM   2488  HA  ILE A 156     -10.967  14.985   1.255  1.00  0.00           H  
ATOM   2489  C   ILE A 156     -11.737  16.793   2.035  1.00  0.00           C  
ATOM   2490  CB  ILE A 156     -12.864  15.228   0.323  1.00  0.00           C  
ATOM   2491  HB  ILE A 156     -12.462  15.916  -0.421  1.00  0.00           H  
ATOM   2492  O   ILE A 156     -12.029  17.118   3.191  1.00  0.00           O  
ATOM   2493  CG1 ILE A 156     -14.321  15.647   0.548  1.00  0.00           C  
ATOM   2494 HG12 ILE A 156     -14.338  16.582   1.107  1.00  0.00           H  
ATOM   2495 HG13 ILE A 156     -14.822  14.862   1.115  1.00  0.00           H  
ATOM   2496  CG2 ILE A 156     -12.803  13.784  -0.213  1.00  0.00           C  
ATOM   2497 HG21 ILE A 156     -13.328  13.102   0.456  1.00  0.00           H  
ATOM   2498 HG22 ILE A 156     -13.248  13.740  -1.207  1.00  0.00           H  
ATOM   2499 HG23 ILE A 156     -11.763  13.468  -0.292  1.00  0.00           H  
ATOM   2500  CD1 ILE A 156     -15.117  15.856  -0.744  1.00  0.00           C  
ATOM   2501 HD11 ILE A 156     -15.208  14.918  -1.293  1.00  0.00           H  
ATOM   2502 HD12 ILE A 156     -14.621  16.599  -1.367  1.00  0.00           H  
ATOM   2503 HD13 ILE A 156     -16.116  16.213  -0.492  1.00  0.00           H  
ATOM   2504  N   HIS A 157     -11.182  17.675   1.202  1.00  0.00           N  
ATOM   2505  H   HIS A 157     -11.010  17.436   0.236  1.00  0.00           H  
ATOM   2506  CA  HIS A 157     -11.005  19.075   1.581  1.00  0.00           C  
ATOM   2507  HA  HIS A 157     -10.477  19.091   2.534  1.00  0.00           H  
ATOM   2508  C   HIS A 157     -12.356  19.774   1.799  1.00  0.00           C  
ATOM   2509  CB  HIS A 157     -10.132  19.828   0.567  1.00  0.00           C  
ATOM   2510  HB2 HIS A 157     -10.136  20.887   0.826  1.00  0.00           H  
ATOM   2511  HB3 HIS A 157     -10.554  19.748  -0.435  1.00  0.00           H  
ATOM   2512  O   HIS A 157     -13.319  19.574   1.060  1.00  0.00           O  
ATOM   2513  CG  HIS A 157      -8.697  19.365   0.572  1.00  0.00           C  
ATOM   2514  CD2 HIS A 157      -8.068  18.550  -0.335  1.00  0.00           C  
ATOM   2515  HD2 HIS A 157      -8.498  18.117  -1.226  1.00  0.00           H  
ATOM   2516  ND1 HIS A 157      -7.765  19.702   1.528  1.00  0.00           N  
ATOM   2517  HD1 HIS A 157      -7.905  20.336   2.302  1.00  0.00           H  
ATOM   2518  CE1 HIS A 157      -6.608  19.104   1.211  1.00  0.00           C  
ATOM   2519  HE1 HIS A 157      -5.686  19.189   1.768  1.00  0.00           H  
ATOM   2520  NE2 HIS A 157      -6.749  18.384   0.097  1.00  0.00           N  
ATOM   2521  N   GLY A 158     -12.410  20.624   2.830  1.00  0.00           N  
ATOM   2522  H   GLY A 158     -11.596  20.724   3.420  1.00  0.00           H  
ATOM   2523  CA  GLY A 158     -13.614  21.363   3.224  1.00  0.00           C  
ATOM   2524  HA2 GLY A 158     -13.312  22.271   3.746  1.00  0.00           H  
ATOM   2525  HA3 GLY A 158     -14.173  21.649   2.333  1.00  0.00           H  
ATOM   2526  C   GLY A 158     -14.568  20.604   4.151  1.00  0.00           C  
ATOM   2527  O   GLY A 158     -15.613  21.143   4.501  1.00  0.00           O  
ATOM   2528  N   GLU A 159     -14.231  19.381   4.570  1.00  0.00           N  
ATOM   2529  H   GLU A 159     -13.387  18.959   4.209  1.00  0.00           H  
ATOM   2530  CA  GLU A 159     -15.048  18.575   5.488  1.00  0.00           C  
ATOM   2531  HA  GLU A 159     -16.053  18.993   5.527  1.00  0.00           H  
ATOM   2532  C   GLU A 159     -14.523  18.617   6.928  1.00  0.00           C  
ATOM   2533  CB  GLU A 159     -15.189  17.145   4.966  1.00  0.00           C  
ATOM   2534  HB2 GLU A 159     -14.203  16.689   4.874  1.00  0.00           H  
ATOM   2535  HB3 GLU A 159     -15.781  16.569   5.679  1.00  0.00           H  
ATOM   2536  O   GLU A 159     -14.193  17.589   7.523  1.00  0.00           O  
ATOM   2537  CG  GLU A 159     -15.908  17.120   3.617  1.00  0.00           C  
ATOM   2538  HG2 GLU A 159     -15.293  17.611   2.863  1.00  0.00           H  
ATOM   2539  HG3 GLU A 159     -16.846  17.668   3.701  1.00  0.00           H  
ATOM   2540  CD  GLU A 159     -16.192  15.688   3.189  1.00  0.00           C  
ATOM   2541  OE1 GLU A 159     -17.226  15.451   2.524  1.00  0.00           O  
ATOM   2542  OE2 GLU A 159     -15.391  14.773   3.496  1.00  0.00           O  
ATOM   2543  N   ASP A 160     -14.473  19.820   7.504  1.00  0.00           N  
ATOM   2544  H   ASP A 160     -14.682  20.624   6.929  1.00  0.00           H  
ATOM   2545  CA  ASP A 160     -13.890  20.080   8.830  1.00  0.00           C  
ATOM   2546  HA  ASP A 160     -12.825  19.847   8.794  1.00  0.00           H  
ATOM   2547  C   ASP A 160     -14.520  19.222   9.946  1.00  0.00           C  
ATOM   2548  CB  ASP A 160     -14.044  21.574   9.171  1.00  0.00           C  
ATOM   2549  HB2 ASP A 160     -13.627  21.746  10.164  1.00  0.00           H  
ATOM   2550  HB3 ASP A 160     -15.106  21.815   9.210  1.00  0.00           H  
ATOM   2551  O   ASP A 160     -13.841  18.820  10.890  1.00  0.00           O  
ATOM   2552  CG  ASP A 160     -13.347  22.529   8.189  1.00  0.00           C  
ATOM   2553  OD1 ASP A 160     -12.347  22.123   7.555  1.00  0.00           O  
ATOM   2554  OD2 ASP A 160     -13.830  23.677   8.066  1.00  0.00           O  
ATOM   2555  N   ILE A 161     -15.801  18.847   9.810  1.00  0.00           N  
ATOM   2556  H   ILE A 161     -16.299  19.195   9.003  1.00  0.00           H  
ATOM   2557  CA  ILE A 161     -16.485  17.929  10.737  1.00  0.00           C  
ATOM   2558  HA  ILE A 161     -16.468  18.395  11.722  1.00  0.00           H  
ATOM   2559  C   ILE A 161     -15.768  16.579  10.881  1.00  0.00           C  
ATOM   2560  CB  ILE A 161     -17.965  17.727  10.326  1.00  0.00           C  
ATOM   2561  HB  ILE A 161     -18.447  18.704  10.351  1.00  0.00           H  
ATOM   2562  O   ILE A 161     -15.782  15.988  11.961  1.00  0.00           O  
ATOM   2563  CG1 ILE A 161     -18.678  16.802  11.339  1.00  0.00           C  
ATOM   2564 HG12 ILE A 161     -18.347  17.061  12.345  1.00  0.00           H  
ATOM   2565 HG13 ILE A 161     -18.389  15.767  11.156  1.00  0.00           H  
ATOM   2566  CG2 ILE A 161     -18.122  17.148   8.909  1.00  0.00           C  
ATOM   2567 HG21 ILE A 161     -19.173  17.168   8.623  1.00  0.00           H  
ATOM   2568 HG22 ILE A 161     -17.571  17.747   8.183  1.00  0.00           H  
ATOM   2569 HG23 ILE A 161     -17.764  16.119   8.874  1.00  0.00           H  
ATOM   2570  CD1 ILE A 161     -20.205  16.882  11.309  1.00  0.00           C  
ATOM   2571 HD11 ILE A 161     -20.614  16.214  12.067  1.00  0.00           H  
ATOM   2572 HD12 ILE A 161     -20.593  16.599  10.331  1.00  0.00           H  
ATOM   2573 HD13 ILE A 161     -20.513  17.900  11.548  1.00  0.00           H  
ATOM   2574  N   LEU A 162     -15.135  16.075   9.821  1.00  0.00           N  
ATOM   2575  H   LEU A 162     -15.054  16.646   8.991  1.00  0.00           H  
ATOM   2576  CA  LEU A 162     -14.416  14.804   9.866  1.00  0.00           C  
ATOM   2577  HA  LEU A 162     -14.966  14.105  10.496  1.00  0.00           H  
ATOM   2578  C   LEU A 162     -13.031  14.970  10.498  1.00  0.00           C  
ATOM   2579  CB  LEU A 162     -14.322  14.209   8.459  1.00  0.00           C  
ATOM   2580  HB2 LEU A 162     -13.755  14.901   7.837  1.00  0.00           H  
ATOM   2581  HB3 LEU A 162     -13.766  13.272   8.517  1.00  0.00           H  
ATOM   2582  O   LEU A 162     -12.606  14.098  11.251  1.00  0.00           O  
ATOM   2583  CG  LEU A 162     -15.678  13.941   7.788  1.00  0.00           C  
ATOM   2584  HG  LEU A 162     -16.223  14.879   7.686  1.00  0.00           H  
ATOM   2585  CD1 LEU A 162     -15.428  13.404   6.391  1.00  0.00           C  
ATOM   2586 HD11 LEU A 162     -14.966  12.417   6.423  1.00  0.00           H  
ATOM   2587 HD12 LEU A 162     -14.776  14.111   5.878  1.00  0.00           H  
ATOM   2588 HD13 LEU A 162     -16.367  13.387   5.838  1.00  0.00           H  
ATOM   2589  CD2 LEU A 162     -16.556  12.940   8.543  1.00  0.00           C  
ATOM   2590 HD21 LEU A 162     -16.019  12.006   8.702  1.00  0.00           H  
ATOM   2591 HD22 LEU A 162     -17.456  12.742   7.959  1.00  0.00           H  
ATOM   2592 HD23 LEU A 162     -16.854  13.359   9.504  1.00  0.00           H  
ATOM   2593  N   ASP A 163     -12.360  16.103  10.287  1.00  0.00           N  
ATOM   2594  H   ASP A 163     -12.767  16.810   9.691  1.00  0.00           H  
ATOM   2595  CA  ASP A 163     -11.117  16.415  11.003  1.00  0.00           C  
ATOM   2596  HA  ASP A 163     -10.407  15.601  10.857  1.00  0.00           H  
ATOM   2597  C   ASP A 163     -11.375  16.545  12.514  1.00  0.00           C  
ATOM   2598  CB  ASP A 163     -10.494  17.705  10.454  1.00  0.00           C  
ATOM   2599  HB2 ASP A 163     -11.229  18.509  10.485  1.00  0.00           H  
ATOM   2600  HB3 ASP A 163      -9.664  17.989  11.101  1.00  0.00           H  
ATOM   2601  O   ASP A 163     -10.659  15.959  13.335  1.00  0.00           O  
ATOM   2602  CG  ASP A 163      -9.949  17.563   9.033  1.00  0.00           C  
ATOM   2603  OD1 ASP A 163      -9.342  16.524   8.687  1.00  0.00           O  
ATOM   2604  OD2 ASP A 163     -10.013  18.537   8.258  1.00  0.00           O  
ATOM   2605  N   GLU A 164     -12.455  17.234  12.894  1.00  0.00           N  
ATOM   2606  H   GLU A 164     -12.974  17.729  12.183  1.00  0.00           H  
ATOM   2607  CA  GLU A 164     -12.939  17.295  14.276  1.00  0.00           C  
ATOM   2608  HA  GLU A 164     -12.168  17.732  14.910  1.00  0.00           H  
ATOM   2609  C   GLU A 164     -13.259  15.897  14.823  1.00  0.00           C  
ATOM   2610  CB  GLU A 164     -14.202  18.162  14.355  1.00  0.00           C  
ATOM   2611  HB2 GLU A 164     -14.907  17.826  13.595  1.00  0.00           H  
ATOM   2612  HB3 GLU A 164     -14.660  18.011  15.333  1.00  0.00           H  
ATOM   2613  O   GLU A 164     -12.887  15.576  15.958  1.00  0.00           O  
ATOM   2614  CG  GLU A 164     -13.942  19.665  14.179  1.00  0.00           C  
ATOM   2615  HG2 GLU A 164     -13.369  19.835  13.267  1.00  0.00           H  
ATOM   2616  HG3 GLU A 164     -13.343  20.012  15.021  1.00  0.00           H  
ATOM   2617  CD  GLU A 164     -15.252  20.471  14.120  1.00  0.00           C  
ATOM   2618  OE1 GLU A 164     -15.188  21.675  13.806  1.00  0.00           O  
ATOM   2619  OE2 GLU A 164     -16.333  19.899  14.413  1.00  0.00           O  
ATOM   2620  N   ALA A 165     -13.898  15.041  14.016  1.00  0.00           N  
ATOM   2621  H   ALA A 165     -14.205  15.375  13.114  1.00  0.00           H  
ATOM   2622  CA  ALA A 165     -14.215  13.668  14.391  1.00  0.00           C  
ATOM   2623  HA  ALA A 165     -14.796  13.693  15.313  1.00  0.00           H  
ATOM   2624  C   ALA A 165     -12.948  12.847  14.656  1.00  0.00           C  
ATOM   2625  CB  ALA A 165     -15.075  13.010  13.307  1.00  0.00           C  
ATOM   2626  HB1 ALA A 165     -14.501  12.883  12.389  1.00  0.00           H  
ATOM   2627  HB2 ALA A 165     -15.402  12.028  13.650  1.00  0.00           H  
ATOM   2628  HB3 ALA A 165     -15.953  13.620  13.094  1.00  0.00           H  
ATOM   2629  O   ALA A 165     -12.898  12.128  15.658  1.00  0.00           O  
ATOM   2630  N   ILE A 166     -11.905  12.975  13.825  1.00  0.00           N  
ATOM   2631  H   ILE A 166     -12.019  13.564  13.013  1.00  0.00           H  
ATOM   2632  CA  ILE A 166     -10.609  12.308  14.037  1.00  0.00           C  
ATOM   2633  HA  ILE A 166     -10.780  11.232  14.091  1.00  0.00           H  
ATOM   2634  C   ILE A 166     -10.010  12.740  15.377  1.00  0.00           C  
ATOM   2635  CB  ILE A 166      -9.625  12.578  12.869  1.00  0.00           C  
ATOM   2636  HB  ILE A 166      -9.595  13.651  12.676  1.00  0.00           H  
ATOM   2637  O   ILE A 166      -9.600  11.882  16.162  1.00  0.00           O  
ATOM   2638  CG1 ILE A 166     -10.097  11.857  11.590  1.00  0.00           C  
ATOM   2639 HG12 ILE A 166     -10.008  10.778  11.718  1.00  0.00           H  
ATOM   2640 HG13 ILE A 166     -11.151  12.087  11.438  1.00  0.00           H  
ATOM   2641  CG2 ILE A 166      -8.195  12.108  13.214  1.00  0.00           C  
ATOM   2642 HG21 ILE A 166      -7.796  12.671  14.057  1.00  0.00           H  
ATOM   2643 HG22 ILE A 166      -7.527  12.288  12.372  1.00  0.00           H  
ATOM   2644 HG23 ILE A 166      -8.200  11.043  13.449  1.00  0.00           H  
ATOM   2645  CD1 ILE A 166      -9.360  12.275  10.312  1.00  0.00           C  
ATOM   2646 HD11 ILE A 166      -9.402  13.358  10.195  1.00  0.00           H  
ATOM   2647 HD12 ILE A 166      -9.844  11.812   9.452  1.00  0.00           H  
ATOM   2648 HD13 ILE A 166      -8.322  11.946  10.335  1.00  0.00           H  
ATOM   2649  N   VAL A 167      -9.974  14.044  15.674  1.00  0.00           N  
ATOM   2650  H   VAL A 167     -10.332  14.695  14.990  1.00  0.00           H  
ATOM   2651  CA  VAL A 167      -9.399  14.565  16.929  1.00  0.00           C  
ATOM   2652  HA  VAL A 167      -8.384  14.179  17.030  1.00  0.00           H  
ATOM   2653  C   VAL A 167     -10.189  14.078  18.148  1.00  0.00           C  
ATOM   2654  CB  VAL A 167      -9.321  16.106  16.897  1.00  0.00           C  
ATOM   2655  HB  VAL A 167     -10.306  16.515  16.674  1.00  0.00           H  
ATOM   2656  O   VAL A 167      -9.596  13.575  19.114  1.00  0.00           O  
ATOM   2657  CG1 VAL A 167      -8.843  16.687  18.236  1.00  0.00           C  
ATOM   2658 HG11 VAL A 167      -7.889  16.243  18.522  1.00  0.00           H  
ATOM   2659 HG12 VAL A 167      -9.582  16.501  19.016  1.00  0.00           H  
ATOM   2660 HG13 VAL A 167      -8.723  17.766  18.142  1.00  0.00           H  
ATOM   2661  CG2 VAL A 167      -8.332  16.579  15.824  1.00  0.00           C  
ATOM   2662 HG21 VAL A 167      -8.332  17.668  15.777  1.00  0.00           H  
ATOM   2663 HG22 VAL A 167      -8.627  16.208  14.843  1.00  0.00           H  
ATOM   2664 HG23 VAL A 167      -7.325  16.225  16.047  1.00  0.00           H  
ATOM   2665  N   PHE A 168     -11.519  14.185  18.094  1.00  0.00           N  
ATOM   2666  H   PHE A 168     -11.928  14.604  17.271  1.00  0.00           H  
ATOM   2667  CA  PHE A 168     -12.427  13.752  19.155  1.00  0.00           C  
ATOM   2668  HA  PHE A 168     -12.183  14.282  20.076  1.00  0.00           H  
ATOM   2669  C   PHE A 168     -12.279  12.252  19.436  1.00  0.00           C  
ATOM   2670  CB  PHE A 168     -13.866  14.117  18.751  1.00  0.00           C  
ATOM   2671  HB2 PHE A 168     -14.067  13.730  17.752  1.00  0.00           H  
ATOM   2672  HB3 PHE A 168     -13.952  15.202  18.698  1.00  0.00           H  
ATOM   2673  O   PHE A 168     -11.919  11.846  20.546  1.00  0.00           O  
ATOM   2674  CG  PHE A 168     -14.928  13.591  19.697  1.00  0.00           C  
ATOM   2675  CD1 PHE A 168     -15.679  12.449  19.357  1.00  0.00           C  
ATOM   2676  HD1 PHE A 168     -15.521  11.960  18.407  1.00  0.00           H  
ATOM   2677  CD2 PHE A 168     -15.163  14.239  20.923  1.00  0.00           C  
ATOM   2678  HD2 PHE A 168     -14.596  15.117  21.192  1.00  0.00           H  
ATOM   2679  CE1 PHE A 168     -16.652  11.951  20.242  1.00  0.00           C  
ATOM   2680  HE1 PHE A 168     -17.232  11.080  19.975  1.00  0.00           H  
ATOM   2681  CE2 PHE A 168     -16.148  13.751  21.800  1.00  0.00           C  
ATOM   2682  HE2 PHE A 168     -16.335  14.257  22.735  1.00  0.00           H  
ATOM   2683  CZ  PHE A 168     -16.889  12.605  21.464  1.00  0.00           C  
ATOM   2684  HZ  PHE A 168     -17.650  12.240  22.137  1.00  0.00           H  
ATOM   2685  N   THR A 169     -12.475  11.418  18.413  1.00  0.00           N  
ATOM   2686  H   THR A 169     -12.698  11.810  17.509  1.00  0.00           H  
ATOM   2687  CA  THR A 169     -12.419   9.957  18.552  1.00  0.00           C  
ATOM   2688  HA  THR A 169     -13.101   9.660  19.349  1.00  0.00           H  
ATOM   2689  C   THR A 169     -11.026   9.481  18.957  1.00  0.00           C  
ATOM   2690  CB  THR A 169     -12.862   9.233  17.277  1.00  0.00           C  
ATOM   2691  HB  THR A 169     -12.703   8.164  17.419  1.00  0.00           H  
ATOM   2692  O   THR A 169     -10.919   8.682  19.884  1.00  0.00           O  
ATOM   2693  CG2 THR A 169     -14.334   9.457  16.943  1.00  0.00           C  
ATOM   2694 HG21 THR A 169     -14.548  10.516  16.798  1.00  0.00           H  
ATOM   2695 HG22 THR A 169     -14.956   9.070  17.751  1.00  0.00           H  
ATOM   2696 HG23 THR A 169     -14.576   8.919  16.027  1.00  0.00           H  
ATOM   2697  OG1 THR A 169     -12.092   9.669  16.189  1.00  0.00           O  
ATOM   2698  HG1 THR A 169     -12.445  10.515  15.902  1.00  0.00           H  
ATOM   2699  N   THR A 170      -9.945  10.022  18.383  1.00  0.00           N  
ATOM   2700  H   THR A 170     -10.089  10.655  17.608  1.00  0.00           H  
ATOM   2701  CA  THR A 170      -8.564   9.662  18.767  1.00  0.00           C  
ATOM   2702  HA  THR A 170      -8.404   8.608  18.540  1.00  0.00           H  
ATOM   2703  C   THR A 170      -8.320   9.873  20.258  1.00  0.00           C  
ATOM   2704  CB  THR A 170      -7.527  10.488  17.989  1.00  0.00           C  
ATOM   2705  HB  THR A 170      -7.713  11.552  18.138  1.00  0.00           H  
ATOM   2706  O   THR A 170      -7.736   9.013  20.923  1.00  0.00           O  
ATOM   2707  CG2 THR A 170      -6.080  10.180  18.382  1.00  0.00           C  
ATOM   2708 HG21 THR A 170      -5.907   9.106  18.313  1.00  0.00           H  
ATOM   2709 HG22 THR A 170      -5.411  10.700  17.696  1.00  0.00           H  
ATOM   2710 HG23 THR A 170      -5.888  10.532  19.395  1.00  0.00           H  
ATOM   2711  OG1 THR A 170      -7.606  10.196  16.624  1.00  0.00           O  
ATOM   2712  HG1 THR A 170      -8.346  10.707  16.288  1.00  0.00           H  
ATOM   2713  N   THR A 171      -8.769  11.006  20.801  1.00  0.00           N  
ATOM   2714  H   THR A 171      -9.274  11.654  20.212  1.00  0.00           H  
ATOM   2715  CA  THR A 171      -8.582  11.351  22.217  1.00  0.00           C  
ATOM   2716  HA  THR A 171      -7.519  11.307  22.454  1.00  0.00           H  
ATOM   2717  C   THR A 171      -9.301  10.351  23.126  1.00  0.00           C  
ATOM   2718  CB  THR A 171      -9.061  12.788  22.476  1.00  0.00           C  
ATOM   2719  HB  THR A 171     -10.120  12.881  22.237  1.00  0.00           H  
ATOM   2720  O   THR A 171      -8.700   9.802  24.057  1.00  0.00           O  
ATOM   2721  CG2 THR A 171      -8.831  13.227  23.922  1.00  0.00           C  
ATOM   2722 HG21 THR A 171      -9.456  12.642  24.596  1.00  0.00           H  
ATOM   2723 HG22 THR A 171      -7.781  13.104  24.188  1.00  0.00           H  
ATOM   2724 HG23 THR A 171      -9.104  14.278  24.023  1.00  0.00           H  
ATOM   2725  OG1 THR A 171      -8.321  13.666  21.657  1.00  0.00           O  
ATOM   2726  HG1 THR A 171      -8.779  13.736  20.816  1.00  0.00           H  
ATOM   2727  N   HIS A 172     -10.565  10.048  22.829  1.00  0.00           N  
ATOM   2728  H   HIS A 172     -11.005  10.509  22.046  1.00  0.00           H  
ATOM   2729  CA  HIS A 172     -11.383   9.156  23.652  1.00  0.00           C  
ATOM   2730  HA  HIS A 172     -11.209   9.398  24.700  1.00  0.00           H  
ATOM   2731  C   HIS A 172     -11.024   7.676  23.491  1.00  0.00           C  
ATOM   2732  CB  HIS A 172     -12.860   9.426  23.352  1.00  0.00           C  
ATOM   2733  HB2 HIS A 172     -13.474   8.677  23.852  1.00  0.00           H  
ATOM   2734  HB3 HIS A 172     -13.041   9.357  22.280  1.00  0.00           H  
ATOM   2735  O   HIS A 172     -10.993   6.941  24.481  1.00  0.00           O  
ATOM   2736  CG  HIS A 172     -13.273  10.783  23.854  1.00  0.00           C  
ATOM   2737  CD2 HIS A 172     -13.699  11.851  23.111  1.00  0.00           C  
ATOM   2738  HD2 HIS A 172     -13.858  11.865  22.043  1.00  0.00           H  
ATOM   2739  ND1 HIS A 172     -13.241  11.191  25.167  1.00  0.00           N  
ATOM   2740  HD1 HIS A 172     -13.021  10.612  25.965  1.00  0.00           H  
ATOM   2741  CE1 HIS A 172     -13.639  12.471  25.216  1.00  0.00           C  
ATOM   2742  HE1 HIS A 172     -13.749  13.060  26.115  1.00  0.00           H  
ATOM   2743  NE2 HIS A 172     -13.909  12.921  23.988  1.00  0.00           N  
ATOM   2744  N   LEU A 173     -10.665   7.237  22.285  1.00  0.00           N  
ATOM   2745  H   LEU A 173     -10.742   7.871  21.502  1.00  0.00           H  
ATOM   2746  CA  LEU A 173     -10.199   5.877  22.022  1.00  0.00           C  
ATOM   2747  HA  LEU A 173     -10.923   5.169  22.426  1.00  0.00           H  
ATOM   2748  C   LEU A 173      -8.868   5.598  22.738  1.00  0.00           C  
ATOM   2749  CB  LEU A 173     -10.098   5.674  20.499  1.00  0.00           C  
ATOM   2750  HB2 LEU A 173      -9.520   6.497  20.080  1.00  0.00           H  
ATOM   2751  HB3 LEU A 173      -9.534   4.762  20.300  1.00  0.00           H  
ATOM   2752  O   LEU A 173      -8.736   4.561  23.392  1.00  0.00           O  
ATOM   2753  CG  LEU A 173     -11.450   5.580  19.756  1.00  0.00           C  
ATOM   2754  HG  LEU A 173     -12.053   6.462  19.972  1.00  0.00           H  
ATOM   2755  CD1 LEU A 173     -11.193   5.526  18.250  1.00  0.00           C  
ATOM   2756 HD11 LEU A 173     -10.619   6.397  17.935  1.00  0.00           H  
ATOM   2757 HD12 LEU A 173     -10.649   4.621  17.981  1.00  0.00           H  
ATOM   2758 HD13 LEU A 173     -12.144   5.545  17.717  1.00  0.00           H  
ATOM   2759  CD2 LEU A 173     -12.275   4.354  20.151  1.00  0.00           C  
ATOM   2760 HD21 LEU A 173     -12.561   4.407  21.202  1.00  0.00           H  
ATOM   2761 HD22 LEU A 173     -13.190   4.328  19.559  1.00  0.00           H  
ATOM   2762 HD23 LEU A 173     -11.715   3.438  19.963  1.00  0.00           H  
ATOM   2763  N   LYS A 174      -7.915   6.546  22.730  1.00  0.00           N  
ATOM   2764  H   LYS A 174      -8.073   7.375  22.175  1.00  0.00           H  
ATOM   2765  CA  LYS A 174      -6.664   6.434  23.509  1.00  0.00           C  
ATOM   2766  HA  LYS A 174      -6.150   5.517  23.222  1.00  0.00           H  
ATOM   2767  C   LYS A 174      -6.932   6.317  25.012  1.00  0.00           C  
ATOM   2768  CB  LYS A 174      -5.748   7.637  23.226  1.00  0.00           C  
ATOM   2769  HB2 LYS A 174      -6.333   8.556  23.249  1.00  0.00           H  
ATOM   2770  HB3 LYS A 174      -4.991   7.697  24.008  1.00  0.00           H  
ATOM   2771  O   LYS A 174      -6.333   5.470  25.681  1.00  0.00           O  
ATOM   2772  CG  LYS A 174      -5.024   7.514  21.878  1.00  0.00           C  
ATOM   2773  HG2 LYS A 174      -4.377   6.636  21.902  1.00  0.00           H  
ATOM   2774  HG3 LYS A 174      -5.751   7.388  21.076  1.00  0.00           H  
ATOM   2775  CD  LYS A 174      -4.172   8.758  21.595  1.00  0.00           C  
ATOM   2776  HD2 LYS A 174      -3.452   8.899  22.401  1.00  0.00           H  
ATOM   2777  HD3 LYS A 174      -4.827   9.627  21.539  1.00  0.00           H  
ATOM   2778  CE  LYS A 174      -3.436   8.571  20.262  1.00  0.00           C  
ATOM   2779  HE2 LYS A 174      -2.782   7.703  20.342  1.00  0.00           H  
ATOM   2780  HE3 LYS A 174      -4.176   8.353  19.492  1.00  0.00           H  
ATOM   2781  NZ  LYS A 174      -2.650   9.771  19.876  1.00  0.00           N  
ATOM   2782  HZ1 LYS A 174      -1.949   9.989  20.569  1.00  0.00           H  
ATOM   2783  HZ2 LYS A 174      -3.261  10.567  19.760  1.00  0.00           H  
ATOM   2784  HZ3 LYS A 174      -2.191   9.611  18.991  1.00  0.00           H  
ATOM   2785  N   SER A 175      -7.849   7.130  25.541  1.00  0.00           N  
ATOM   2786  H   SER A 175      -8.281   7.817  24.939  1.00  0.00           H  
ATOM   2787  CA  SER A 175      -8.259   7.057  26.950  1.00  0.00           C  
ATOM   2788  HA  SER A 175      -7.377   7.177  27.579  1.00  0.00           H  
ATOM   2789  C   SER A 175      -8.893   5.699  27.285  1.00  0.00           C  
ATOM   2790  CB  SER A 175      -9.231   8.199  27.263  1.00  0.00           C  
ATOM   2791  HB2 SER A 175      -8.784   9.152  26.980  1.00  0.00           H  
ATOM   2792  HB3 SER A 175     -10.153   8.063  26.697  1.00  0.00           H  
ATOM   2793  O   SER A 175      -8.481   5.037  28.238  1.00  0.00           O  
ATOM   2794  OG  SER A 175      -9.531   8.213  28.644  1.00  0.00           O  
ATOM   2795  HG  SER A 175      -8.856   8.717  29.103  1.00  0.00           H  
ATOM   2796  N   THR A 176      -9.821   5.228  26.449  1.00  0.00           N  
ATOM   2797  H   THR A 176     -10.113   5.820  25.685  1.00  0.00           H  
ATOM   2798  CA  THR A 176     -10.527   3.949  26.630  1.00  0.00           C  
ATOM   2799  HA  THR A 176     -11.058   3.969  27.581  1.00  0.00           H  
ATOM   2800  C   THR A 176      -9.564   2.766  26.657  1.00  0.00           C  
ATOM   2801  CB  THR A 176     -11.562   3.739  25.515  1.00  0.00           C  
ATOM   2802  HB  THR A 176     -11.069   3.699  24.544  1.00  0.00           H  
ATOM   2803  O   THR A 176      -9.630   1.923  27.552  1.00  0.00           O  
ATOM   2804  CG2 THR A 176     -12.361   2.455  25.724  1.00  0.00           C  
ATOM   2805 HG21 THR A 176     -12.734   2.406  26.747  1.00  0.00           H  
ATOM   2806 HG22 THR A 176     -11.745   1.581  25.512  1.00  0.00           H  
ATOM   2807 HG23 THR A 176     -13.214   2.457  25.045  1.00  0.00           H  
ATOM   2808  OG1 THR A 176     -12.480   4.805  25.516  1.00  0.00           O  
ATOM   2809  HG1 THR A 176     -12.069   5.570  25.106  1.00  0.00           H  
ATOM   2810  N   VAL A 177      -8.616   2.723  25.719  1.00  0.00           N  
ATOM   2811  H   VAL A 177      -8.629   3.429  24.996  1.00  0.00           H  
ATOM   2812  CA  VAL A 177      -7.589   1.674  25.644  1.00  0.00           C  
ATOM   2813  HA  VAL A 177      -8.075   0.700  25.599  1.00  0.00           H  
ATOM   2814  C   VAL A 177      -6.673   1.667  26.865  1.00  0.00           C  
ATOM   2815  CB  VAL A 177      -6.762   1.877  24.368  1.00  0.00           C  
ATOM   2816  HB  VAL A 177      -6.499   2.930  24.266  1.00  0.00           H  
ATOM   2817  O   VAL A 177      -6.285   0.591  27.320  1.00  0.00           O  
ATOM   2818  CG1 VAL A 177      -5.476   1.060  24.343  1.00  0.00           C  
ATOM   2819 HG11 VAL A 177      -4.957   1.281  23.410  1.00  0.00           H  
ATOM   2820 HG12 VAL A 177      -4.809   1.348  25.155  1.00  0.00           H  
ATOM   2821 HG13 VAL A 177      -5.740   0.005  24.411  1.00  0.00           H  
ATOM   2822  CG2 VAL A 177      -7.578   1.437  23.157  1.00  0.00           C  
ATOM   2823 HG21 VAL A 177      -8.513   1.995  23.114  1.00  0.00           H  
ATOM   2824 HG22 VAL A 177      -7.006   1.626  22.248  1.00  0.00           H  
ATOM   2825 HG23 VAL A 177      -7.808   0.373  23.218  1.00  0.00           H  
ATOM   2826  N   SER A 178      -6.331   2.845  27.390  1.00  0.00           N  
ATOM   2827  H   SER A 178      -6.703   3.685  26.970  1.00  0.00           H  
ATOM   2828  CA  SER A 178      -5.465   2.982  28.570  1.00  0.00           C  
ATOM   2829  HA  SER A 178      -4.551   2.411  28.412  1.00  0.00           H  
ATOM   2830  C   SER A 178      -6.132   2.440  29.838  1.00  0.00           C  
ATOM   2831  CB  SER A 178      -5.078   4.451  28.776  1.00  0.00           C  
ATOM   2832  HB2 SER A 178      -4.401   4.526  29.627  1.00  0.00           H  
ATOM   2833  HB3 SER A 178      -5.967   5.045  28.984  1.00  0.00           H  
ATOM   2834  O   SER A 178      -5.446   1.946  30.727  1.00  0.00           O  
ATOM   2835  OG  SER A 178      -4.430   4.959  27.623  1.00  0.00           O  
ATOM   2836  HG  SER A 178      -5.089   5.099  26.939  1.00  0.00           H  
ATOM   2837  N   ASN A 179      -7.466   2.483  29.893  1.00  0.00           N  
ATOM   2838  H   ASN A 179      -7.954   2.936  29.133  1.00  0.00           H  
ATOM   2839  CA  ASN A 179      -8.272   1.986  31.011  1.00  0.00           C  
ATOM   2840  HA  ASN A 179      -7.658   1.962  31.911  1.00  0.00           H  
ATOM   2841  C   ASN A 179      -8.796   0.550  30.805  1.00  0.00           C  
ATOM   2842  CB  ASN A 179      -9.419   2.985  31.236  1.00  0.00           C  
ATOM   2843  HB2 ASN A 179     -10.078   2.611  32.020  1.00  0.00           H  
ATOM   2844  HB3 ASN A 179     -10.002   3.077  30.319  1.00  0.00           H  
ATOM   2845  O   ASN A 179      -9.447  -0.001  31.692  1.00  0.00           O  
ATOM   2846  CG  ASN A 179      -8.927   4.353  31.673  1.00  0.00           C  
ATOM   2847  ND2 ASN A 179      -9.493   5.412  31.146  1.00  0.00           N  
ATOM   2848 HD21 ASN A 179     -10.144   5.318  30.380  1.00  0.00           H  
ATOM   2849 HD22 ASN A 179      -9.128   6.308  31.438  1.00  0.00           H  
ATOM   2850  OD1 ASN A 179      -8.038   4.498  32.494  1.00  0.00           O  
ATOM   2851  N   SER A 180      -8.544  -0.061  29.643  1.00  0.00           N  
ATOM   2852  H   SER A 180      -7.946   0.410  28.979  1.00  0.00           H  
ATOM   2853  CA  SER A 180      -9.055  -1.391  29.300  1.00  0.00           C  
ATOM   2854  HA  SER A 180     -10.010  -1.527  29.807  1.00  0.00           H  
ATOM   2855  C   SER A 180      -8.096  -2.512  29.718  1.00  0.00           C  
ATOM   2856  CB  SER A 180      -9.320  -1.497  27.799  1.00  0.00           C  
ATOM   2857  HB2 SER A 180      -9.565  -2.530  27.552  1.00  0.00           H  
ATOM   2858  HB3 SER A 180      -8.427  -1.206  27.245  1.00  0.00           H  
ATOM   2859  O   SER A 180      -6.877  -2.330  29.652  1.00  0.00           O  
ATOM   2860  OG  SER A 180     -10.406  -0.677  27.430  1.00  0.00           O  
ATOM   2861  HG  SER A 180     -10.175   0.239  27.601  1.00  0.00           H  
ATOM   2862  N   PRO A 181      -8.603  -3.715  30.059  1.00  0.00           N  
ATOM   2863  CA  PRO A 181      -7.759  -4.884  30.290  1.00  0.00           C  
ATOM   2864  HA  PRO A 181      -7.155  -4.699  31.179  1.00  0.00           H  
ATOM   2865  C   PRO A 181      -6.847  -5.173  29.091  1.00  0.00           C  
ATOM   2866  CB  PRO A 181      -8.717  -6.052  30.555  1.00  0.00           C  
ATOM   2867  HB2 PRO A 181      -8.927  -6.585  29.628  1.00  0.00           H  
ATOM   2868  HB3 PRO A 181      -8.327  -6.738  31.306  1.00  0.00           H  
ATOM   2869  O   PRO A 181      -7.260  -5.047  27.936  1.00  0.00           O  
ATOM   2870  CG  PRO A 181      -9.996  -5.367  31.034  1.00  0.00           C  
ATOM   2871  HG2 PRO A 181     -10.882  -5.965  30.823  1.00  0.00           H  
ATOM   2872  HG3 PRO A 181      -9.920  -5.151  32.100  1.00  0.00           H  
ATOM   2873  CD  PRO A 181     -10.005  -4.059  30.250  1.00  0.00           C  
ATOM   2874  HD2 PRO A 181     -10.537  -3.298  30.823  1.00  0.00           H  
ATOM   2875  HD3 PRO A 181     -10.482  -4.211  29.282  1.00  0.00           H  
ATOM   2876  N   VAL A 182      -5.615  -5.614  29.362  1.00  0.00           N  
ATOM   2877  H   VAL A 182      -5.324  -5.649  30.329  1.00  0.00           H  
ATOM   2878  CA  VAL A 182      -4.608  -5.905  28.322  1.00  0.00           C  
ATOM   2879  HA  VAL A 182      -4.410  -4.989  27.767  1.00  0.00           H  
ATOM   2880  C   VAL A 182      -5.122  -6.934  27.306  1.00  0.00           C  
ATOM   2881  CB  VAL A 182      -3.280  -6.361  28.965  1.00  0.00           C  
ATOM   2882  HB  VAL A 182      -3.464  -7.243  29.578  1.00  0.00           H  
ATOM   2883  O   VAL A 182      -4.939  -6.735  26.110  1.00  0.00           O  
ATOM   2884  CG1 VAL A 182      -2.216  -6.708  27.918  1.00  0.00           C  
ATOM   2885 HG11 VAL A 182      -2.055  -5.864  27.248  1.00  0.00           H  
ATOM   2886 HG12 VAL A 182      -2.528  -7.574  27.335  1.00  0.00           H  
ATOM   2887 HG13 VAL A 182      -1.277  -6.962  28.410  1.00  0.00           H  
ATOM   2888  CG2 VAL A 182      -2.704  -5.253  29.861  1.00  0.00           C  
ATOM   2889 HG21 VAL A 182      -2.533  -4.349  29.276  1.00  0.00           H  
ATOM   2890 HG22 VAL A 182      -3.385  -5.023  30.682  1.00  0.00           H  
ATOM   2891 HG23 VAL A 182      -1.758  -5.581  30.291  1.00  0.00           H  
ATOM   2892  N   ASN A 183      -5.850  -7.955  27.772  1.00  0.00           N  
ATOM   2893  H   ASN A 183      -5.959  -8.025  28.774  1.00  0.00           H  
ATOM   2894  CA  ASN A 183      -6.351  -9.073  26.960  1.00  0.00           C  
ATOM   2895  HA  ASN A 183      -5.643  -9.255  26.152  1.00  0.00           H  
ATOM   2896  C   ASN A 183      -7.707  -8.805  26.278  1.00  0.00           C  
ATOM   2897  CB  ASN A 183      -6.411 -10.341  27.836  1.00  0.00           C  
ATOM   2898  HB2 ASN A 183      -6.804 -11.165  27.241  1.00  0.00           H  
ATOM   2899  HB3 ASN A 183      -7.094 -10.175  28.670  1.00  0.00           H  
ATOM   2900  O   ASN A 183      -8.335  -9.735  25.779  1.00  0.00           O  
ATOM   2901  CG  ASN A 183      -5.066 -10.790  28.372  1.00  0.00           C  
ATOM   2902  ND2 ASN A 183      -5.063 -11.711  29.306  1.00  0.00           N  
ATOM   2903 HD21 ASN A 183      -5.923 -12.169  29.572  1.00  0.00           H  
ATOM   2904 HD22 ASN A 183      -4.151 -12.034  29.597  1.00  0.00           H  
ATOM   2905  OD1 ASN A 183      -4.008 -10.320  27.998  1.00  0.00           O  
ATOM   2906  N   SER A 184      -8.207  -7.566  26.290  1.00  0.00           N  
ATOM   2907  H   SER A 184      -7.645  -6.816  26.667  1.00  0.00           H  
ATOM   2908  CA  SER A 184      -9.452  -7.235  25.591  1.00  0.00           C  
ATOM   2909  HA  SER A 184     -10.198  -7.998  25.813  1.00  0.00           H  
ATOM   2910  C   SER A 184      -9.226  -7.218  24.076  1.00  0.00           C  
ATOM   2911  CB  SER A 184     -10.001  -5.898  26.098  1.00  0.00           C  
ATOM   2912  HB2 SER A 184      -9.212  -5.146  26.077  1.00  0.00           H  
ATOM   2913  HB3 SER A 184     -10.336  -6.020  27.128  1.00  0.00           H  
ATOM   2914  O   SER A 184      -8.527  -6.337  23.570  1.00  0.00           O  
ATOM   2915  OG  SER A 184     -11.084  -5.462  25.295  1.00  0.00           O  
ATOM   2916  HG  SER A 184     -11.585  -4.802  25.780  1.00  0.00           H  
ATOM   2917  N   THR A 185      -9.871  -8.141  23.349  1.00  0.00           N  
ATOM   2918  H   THR A 185     -10.297  -8.924  23.825  1.00  0.00           H  
ATOM   2919  CA  THR A 185      -9.887  -8.178  21.871  1.00  0.00           C  
ATOM   2920  HA  THR A 185      -8.881  -8.377  21.500  1.00  0.00           H  
ATOM   2921  C   THR A 185     -10.365  -6.849  21.288  1.00  0.00           C  
ATOM   2922  CB  THR A 185     -10.830  -9.288  21.365  1.00  0.00           C  
ATOM   2923  HB  THR A 185     -11.858  -9.014  21.602  1.00  0.00           H  
ATOM   2924  O   THR A 185      -9.859  -6.379  20.275  1.00  0.00           O  
ATOM   2925  CG2 THR A 185     -10.723  -9.542  19.861  1.00  0.00           C  
ATOM   2926 HG21 THR A 185     -11.452 -10.296  19.561  1.00  0.00           H  
ATOM   2927 HG22 THR A 185      -9.723  -9.897  19.614  1.00  0.00           H  
ATOM   2928 HG23 THR A 185     -10.926  -8.630  19.299  1.00  0.00           H  
ATOM   2929  OG1 THR A 185     -10.537 -10.510  22.002  1.00  0.00           O  
ATOM   2930  HG1 THR A 185     -11.184 -11.147  21.693  1.00  0.00           H  
ATOM   2931  N   PHE A 186     -11.319  -6.186  21.943  1.00  0.00           N  
ATOM   2932  H   PHE A 186     -11.703  -6.582  22.790  1.00  0.00           H  
ATOM   2933  CA  PHE A 186     -11.809  -4.895  21.476  1.00  0.00           C  
ATOM   2934  HA  PHE A 186     -11.969  -4.959  20.400  1.00  0.00           H  
ATOM   2935  C   PHE A 186     -10.786  -3.770  21.699  1.00  0.00           C  
ATOM   2936  CB  PHE A 186     -13.158  -4.616  22.136  1.00  0.00           C  
ATOM   2937  HB2 PHE A 186     -13.811  -5.475  21.985  1.00  0.00           H  
ATOM   2938  HB3 PHE A 186     -13.014  -4.488  23.209  1.00  0.00           H  
ATOM   2939  O   PHE A 186     -10.555  -2.958  20.807  1.00  0.00           O  
ATOM   2940  CG  PHE A 186     -13.850  -3.405  21.559  1.00  0.00           C  
ATOM   2941  CD1 PHE A 186     -14.196  -2.335  22.398  1.00  0.00           C  
ATOM   2942  HD1 PHE A 186     -13.990  -2.376  23.457  1.00  0.00           H  
ATOM   2943  CD2 PHE A 186     -14.157  -3.350  20.185  1.00  0.00           C  
ATOM   2944  HD2 PHE A 186     -13.916  -4.178  19.533  1.00  0.00           H  
ATOM   2945  CE1 PHE A 186     -14.846  -1.219  21.860  1.00  0.00           C  
ATOM   2946  HE1 PHE A 186     -15.151  -0.425  22.526  1.00  0.00           H  
ATOM   2947  CE2 PHE A 186     -14.779  -2.212  19.645  1.00  0.00           C  
ATOM   2948  HE2 PHE A 186     -15.004  -2.166  18.590  1.00  0.00           H  
ATOM   2949  CZ  PHE A 186     -15.117  -1.140  20.485  1.00  0.00           C  
ATOM   2950  HZ  PHE A 186     -15.594  -0.261  20.079  1.00  0.00           H  
ATOM   2951  N   ALA A 187     -10.081  -3.761  22.837  1.00  0.00           N  
ATOM   2952  H   ALA A 187     -10.244  -4.489  23.517  1.00  0.00           H  
ATOM   2953  CA  ALA A 187      -8.985  -2.812  23.054  1.00  0.00           C  
ATOM   2954  HA  ALA A 187      -9.364  -1.806  22.876  1.00  0.00           H  
ATOM   2955  C   ALA A 187      -7.818  -3.043  22.077  1.00  0.00           C  
ATOM   2956  CB  ALA A 187      -8.516  -2.902  24.508  1.00  0.00           C  
ATOM   2957  HB1 ALA A 187      -8.042  -3.867  24.687  1.00  0.00           H  
ATOM   2958  HB2 ALA A 187      -9.370  -2.778  25.174  1.00  0.00           H  
ATOM   2959  HB3 ALA A 187      -7.795  -2.108  24.704  1.00  0.00           H  
ATOM   2960  O   ALA A 187      -7.159  -2.089  21.669  1.00  0.00           O  
ATOM   2961  N   GLU A 188      -7.567  -4.294  21.685  1.00  0.00           N  
ATOM   2962  H   GLU A 188      -8.105  -5.043  22.096  1.00  0.00           H  
ATOM   2963  CA  GLU A 188      -6.608  -4.648  20.635  1.00  0.00           C  
ATOM   2964  HA  GLU A 188      -5.630  -4.243  20.894  1.00  0.00           H  
ATOM   2965  C   GLU A 188      -6.999  -4.042  19.279  1.00  0.00           C  
ATOM   2966  CB  GLU A 188      -6.491  -6.175  20.574  1.00  0.00           C  
ATOM   2967  HB2 GLU A 188      -7.431  -6.598  20.221  1.00  0.00           H  
ATOM   2968  HB3 GLU A 188      -6.298  -6.547  21.581  1.00  0.00           H  
ATOM   2969  O   GLU A 188      -6.156  -3.404  18.648  1.00  0.00           O  
ATOM   2970  CG  GLU A 188      -5.371  -6.661  19.652  1.00  0.00           C  
ATOM   2971  HG2 GLU A 188      -5.504  -6.218  18.665  1.00  0.00           H  
ATOM   2972  HG3 GLU A 188      -4.414  -6.326  20.052  1.00  0.00           H  
ATOM   2973  CD  GLU A 188      -5.373  -8.190  19.515  1.00  0.00           C  
ATOM   2974  OE1 GLU A 188      -4.833  -8.671  18.502  1.00  0.00           O  
ATOM   2975  OE2 GLU A 188      -5.947  -8.900  20.376  1.00  0.00           O  
ATOM   2976  N   GLN A 189      -8.272  -4.143  18.880  1.00  0.00           N  
ATOM   2977  H   GLN A 189      -8.904  -4.708  19.429  1.00  0.00           H  
ATOM   2978  CA  GLN A 189      -8.790  -3.504  17.661  1.00  0.00           C  
ATOM   2979  HA  GLN A 189      -8.231  -3.859  16.795  1.00  0.00           H  
ATOM   2980  C   GLN A 189      -8.619  -1.987  17.676  1.00  0.00           C  
ATOM   2981  CB  GLN A 189     -10.269  -3.856  17.454  1.00  0.00           C  
ATOM   2982  HB2 GLN A 189     -10.669  -3.225  16.660  1.00  0.00           H  
ATOM   2983  HB3 GLN A 189     -10.836  -3.657  18.363  1.00  0.00           H  
ATOM   2984  O   GLN A 189      -8.176  -1.407  16.685  1.00  0.00           O  
ATOM   2985  CG  GLN A 189     -10.455  -5.316  17.039  1.00  0.00           C  
ATOM   2986  HG2 GLN A 189      -9.912  -5.503  16.113  1.00  0.00           H  
ATOM   2987  HG3 GLN A 189     -10.054  -5.975  17.809  1.00  0.00           H  
ATOM   2988  CD  GLN A 189     -11.925  -5.634  16.815  1.00  0.00           C  
ATOM   2989  NE2 GLN A 189     -12.572  -6.303  17.747  1.00  0.00           N  
ATOM   2990 HE21 GLN A 189     -12.068  -6.672  18.540  1.00  0.00           H  
ATOM   2991 HE22 GLN A 189     -13.518  -6.577  17.525  1.00  0.00           H  
ATOM   2992  OE1 GLN A 189     -12.504  -5.290  15.795  1.00  0.00           O  
ATOM   2993  N   ILE A 190      -8.904  -1.337  18.808  1.00  0.00           N  
ATOM   2994  H   ILE A 190      -9.325  -1.855  19.566  1.00  0.00           H  
ATOM   2995  CA  ILE A 190      -8.721   0.113  18.930  1.00  0.00           C  
ATOM   2996  HA  ILE A 190      -9.232   0.592  18.095  1.00  0.00           H  
ATOM   2997  C   ILE A 190      -7.233   0.483  18.819  1.00  0.00           C  
ATOM   2998  CB  ILE A 190      -9.345   0.643  20.237  1.00  0.00           C  
ATOM   2999  HB  ILE A 190      -8.858   0.145  21.075  1.00  0.00           H  
ATOM   3000  O   ILE A 190      -6.891   1.414  18.095  1.00  0.00           O  
ATOM   3001  CG1 ILE A 190     -10.865   0.379  20.319  1.00  0.00           C  
ATOM   3002 HG12 ILE A 190     -11.086  -0.647  20.026  1.00  0.00           H  
ATOM   3003 HG13 ILE A 190     -11.392   1.030  19.621  1.00  0.00           H  
ATOM   3004  CG2 ILE A 190      -9.103   2.158  20.321  1.00  0.00           C  
ATOM   3005 HG21 ILE A 190      -8.039   2.384  20.389  1.00  0.00           H  
ATOM   3006 HG22 ILE A 190      -9.595   2.586  21.195  1.00  0.00           H  
ATOM   3007 HG23 ILE A 190      -9.496   2.634  19.423  1.00  0.00           H  
ATOM   3008  CD1 ILE A 190     -11.434   0.586  21.729  1.00  0.00           C  
ATOM   3009 HD11 ILE A 190     -10.863   0.007  22.455  1.00  0.00           H  
ATOM   3010 HD12 ILE A 190     -11.421   1.640  22.007  1.00  0.00           H  
ATOM   3011 HD13 ILE A 190     -12.468   0.239  21.744  1.00  0.00           H  
ATOM   3012  N   ARG A 191      -6.328  -0.249  19.490  1.00  0.00           N  
ATOM   3013  H   ARG A 191      -6.666  -1.020  20.048  1.00  0.00           H  
ATOM   3014  CA  ARG A 191      -4.870  -0.022  19.374  1.00  0.00           C  
ATOM   3015  HA  ARG A 191      -4.636   1.005  19.654  1.00  0.00           H  
ATOM   3016  C   ARG A 191      -4.385  -0.182  17.939  1.00  0.00           C  
ATOM   3017  CB  ARG A 191      -4.080  -1.005  20.252  1.00  0.00           C  
ATOM   3018  HB2 ARG A 191      -3.031  -0.981  19.956  1.00  0.00           H  
ATOM   3019  HB3 ARG A 191      -4.455  -2.015  20.090  1.00  0.00           H  
ATOM   3020  O   ARG A 191      -3.562   0.611  17.491  1.00  0.00           O  
ATOM   3021  CG  ARG A 191      -4.157  -0.661  21.737  1.00  0.00           C  
ATOM   3022  HG2 ARG A 191      -3.696   0.314  21.894  1.00  0.00           H  
ATOM   3023  HG3 ARG A 191      -5.204  -0.621  22.039  1.00  0.00           H  
ATOM   3024  CD  ARG A 191      -3.416  -1.708  22.580  1.00  0.00           C  
ATOM   3025  HD2 ARG A 191      -3.631  -2.696  22.173  1.00  0.00           H  
ATOM   3026  HD3 ARG A 191      -2.343  -1.540  22.487  1.00  0.00           H  
ATOM   3027  NE  ARG A 191      -3.811  -1.641  24.004  1.00  0.00           N  
ATOM   3028  HE  ARG A 191      -3.592  -0.784  24.492  1.00  0.00           H  
ATOM   3029  NH1 ARG A 191      -4.848  -3.694  24.180  1.00  0.00           N  
ATOM   3030 HH11 ARG A 191      -5.295  -4.408  24.737  1.00  0.00           H  
ATOM   3031 HH12 ARG A 191      -4.602  -3.911  23.225  1.00  0.00           H  
ATOM   3032  NH2 ARG A 191      -4.902  -2.291  25.906  1.00  0.00           N  
ATOM   3033 HH21 ARG A 191      -5.469  -2.970  26.395  1.00  0.00           H  
ATOM   3034 HH22 ARG A 191      -4.779  -1.382  26.329  1.00  0.00           H  
ATOM   3035  CZ  ARG A 191      -4.511  -2.539  24.685  1.00  0.00           C  
ATOM   3036  N   HIS A 192      -4.877  -1.208  17.251  1.00  0.00           N  
ATOM   3037  H   HIS A 192      -5.525  -1.834  17.708  1.00  0.00           H  
ATOM   3038  CA  HIS A 192      -4.531  -1.476  15.866  1.00  0.00           C  
ATOM   3039  HA  HIS A 192      -3.447  -1.558  15.781  1.00  0.00           H  
ATOM   3040  C   HIS A 192      -4.970  -0.317  14.958  1.00  0.00           C  
ATOM   3041  CB  HIS A 192      -5.145  -2.821  15.462  1.00  0.00           C  
ATOM   3042  HB2 HIS A 192      -4.792  -3.600  16.137  1.00  0.00           H  
ATOM   3043  HB3 HIS A 192      -6.231  -2.776  15.532  1.00  0.00           H  
ATOM   3044  O   HIS A 192      -4.130   0.267  14.278  1.00  0.00           O  
ATOM   3045  CG  HIS A 192      -4.770  -3.187  14.060  1.00  0.00           C  
ATOM   3046  CD2 HIS A 192      -5.328  -2.672  12.925  1.00  0.00           C  
ATOM   3047  HD2 HIS A 192      -6.126  -1.948  12.852  1.00  0.00           H  
ATOM   3048  ND1 HIS A 192      -3.764  -4.052  13.682  1.00  0.00           N  
ATOM   3049  HD1 HIS A 192      -3.413  -4.808  14.253  1.00  0.00           H  
ATOM   3050  CE1 HIS A 192      -3.718  -4.048  12.338  1.00  0.00           C  
ATOM   3051  HE1 HIS A 192      -3.135  -4.702  11.706  1.00  0.00           H  
ATOM   3052  NE2 HIS A 192      -4.619  -3.198  11.864  1.00  0.00           N  
ATOM   3053  N   SER A 193      -6.241   0.077  15.052  1.00  0.00           N  
ATOM   3054  H   SER A 193      -6.856  -0.461  15.645  1.00  0.00           H  
ATOM   3055  CA  SER A 193      -6.853   1.150  14.254  1.00  0.00           C  
ATOM   3056  HA  SER A 193      -6.773   0.914  13.193  1.00  0.00           H  
ATOM   3057  C   SER A 193      -6.187   2.511  14.493  1.00  0.00           C  
ATOM   3058  CB  SER A 193      -8.337   1.246  14.615  1.00  0.00           C  
ATOM   3059  HB2 SER A 193      -8.434   1.554  15.656  1.00  0.00           H  
ATOM   3060  HB3 SER A 193      -8.815   2.009  14.001  1.00  0.00           H  
ATOM   3061  O   SER A 193      -5.874   3.237  13.557  1.00  0.00           O  
ATOM   3062  OG  SER A 193      -8.986  -0.007  14.453  1.00  0.00           O  
ATOM   3063  HG  SER A 193      -8.712  -0.592  15.164  1.00  0.00           H  
ATOM   3064  N   LEU A 194      -5.874   2.841  15.754  1.00  0.00           N  
ATOM   3065  H   LEU A 194      -6.169   2.221  16.494  1.00  0.00           H  
ATOM   3066  CA  LEU A 194      -5.158   4.075  16.105  1.00  0.00           C  
ATOM   3067  HA  LEU A 194      -5.682   4.922  15.663  1.00  0.00           H  
ATOM   3068  C   LEU A 194      -3.722   4.126  15.565  1.00  0.00           C  
ATOM   3069  CB  LEU A 194      -5.110   4.221  17.636  1.00  0.00           C  
ATOM   3070  HB2 LEU A 194      -4.785   3.270  18.058  1.00  0.00           H  
ATOM   3071  HB3 LEU A 194      -4.355   4.965  17.890  1.00  0.00           H  
ATOM   3072  O   LEU A 194      -3.155   5.214  15.459  1.00  0.00           O  
ATOM   3073  CG  LEU A 194      -6.429   4.647  18.299  1.00  0.00           C  
ATOM   3074  HG  LEU A 194      -7.239   3.974  18.015  1.00  0.00           H  
ATOM   3075  CD1 LEU A 194      -6.232   4.581  19.816  1.00  0.00           C  
ATOM   3076 HD11 LEU A 194      -5.403   5.223  20.112  1.00  0.00           H  
ATOM   3077 HD12 LEU A 194      -6.011   3.553  20.104  1.00  0.00           H  
ATOM   3078 HD13 LEU A 194      -7.145   4.899  20.320  1.00  0.00           H  
ATOM   3079  CD2 LEU A 194      -6.823   6.078  17.934  1.00  0.00           C  
ATOM   3080 HD21 LEU A 194      -7.715   6.367  18.491  1.00  0.00           H  
ATOM   3081 HD22 LEU A 194      -6.006   6.766  18.154  1.00  0.00           H  
ATOM   3082 HD23 LEU A 194      -7.067   6.133  16.873  1.00  0.00           H  
ATOM   3083  N   ARG A 195      -3.113   2.966  15.294  1.00  0.00           N  
ATOM   3084  H   ARG A 195      -3.656   2.120  15.392  1.00  0.00           H  
ATOM   3085  CA  ARG A 195      -1.771   2.866  14.708  1.00  0.00           C  
ATOM   3086  HA  ARG A 195      -1.169   3.713  15.039  1.00  0.00           H  
ATOM   3087  C   ARG A 195      -1.830   2.963  13.188  1.00  0.00           C  
ATOM   3088  CB  ARG A 195      -1.114   1.562  15.174  1.00  0.00           C  
ATOM   3089  HB2 ARG A 195      -1.721   0.724  14.831  1.00  0.00           H  
ATOM   3090  HB3 ARG A 195      -1.096   1.543  16.264  1.00  0.00           H  
ATOM   3091  O   ARG A 195      -0.989   3.641  12.607  1.00  0.00           O  
ATOM   3092  CG  ARG A 195       0.325   1.405  14.652  1.00  0.00           C  
ATOM   3093  HG2 ARG A 195       0.356   1.510  13.567  1.00  0.00           H  
ATOM   3094  HG3 ARG A 195       0.948   2.188  15.084  1.00  0.00           H  
ATOM   3095  CD  ARG A 195       0.912   0.038  15.019  1.00  0.00           C  
ATOM   3096  HD2 ARG A 195       1.937   0.001  14.650  1.00  0.00           H  
ATOM   3097  HD3 ARG A 195       0.923  -0.056  16.104  1.00  0.00           H  
ATOM   3098  NE  ARG A 195       0.133  -1.070  14.428  1.00  0.00           N  
ATOM   3099  HE  ARG A 195      -0.685  -0.811  13.895  1.00  0.00           H  
ATOM   3100  NH1 ARG A 195       1.441  -2.803  15.162  1.00  0.00           N  
ATOM   3101 HH11 ARG A 195       2.090  -2.128  15.542  1.00  0.00           H  
ATOM   3102 HH12 ARG A 195       1.635  -3.793  15.203  1.00  0.00           H  
ATOM   3103  NH2 ARG A 195      -0.412  -3.228  13.978  1.00  0.00           N  
ATOM   3104 HH21 ARG A 195      -1.216  -2.906  13.458  1.00  0.00           H  
ATOM   3105 HH22 ARG A 195      -0.202  -4.215  13.994  1.00  0.00           H  
ATOM   3106  CZ  ARG A 195       0.391  -2.359  14.525  1.00  0.00           C  
ATOM   3107  N   VAL A 196      -2.776   2.263  12.565  1.00  0.00           N  
ATOM   3108  H   VAL A 196      -3.427   1.726  13.120  1.00  0.00           H  
ATOM   3109  CA  VAL A 196      -3.011   2.292  11.120  1.00  0.00           C  
ATOM   3110  HA  VAL A 196      -2.607   3.218  10.711  1.00  0.00           H  
ATOM   3111  C   VAL A 196      -4.525   2.235  10.885  1.00  0.00           C  
ATOM   3112  CB  VAL A 196      -2.309   1.133  10.378  1.00  0.00           C  
ATOM   3113  HB  VAL A 196      -2.816   0.191  10.583  1.00  0.00           H  
ATOM   3114  O   VAL A 196      -5.118   1.173  11.065  1.00  0.00           O  
ATOM   3115  CG1 VAL A 196      -2.337   1.403   8.870  1.00  0.00           C  
ATOM   3116 HG11 VAL A 196      -3.359   1.578   8.536  1.00  0.00           H  
ATOM   3117 HG12 VAL A 196      -1.939   0.541   8.335  1.00  0.00           H  
ATOM   3118 HG13 VAL A 196      -1.738   2.281   8.627  1.00  0.00           H  
ATOM   3119  CG2 VAL A 196      -0.834   0.962  10.772  1.00  0.00           C  
ATOM   3120 HG21 VAL A 196      -0.304   1.907  10.652  1.00  0.00           H  
ATOM   3121 HG22 VAL A 196      -0.770   0.618  11.805  1.00  0.00           H  
ATOM   3122 HG23 VAL A 196      -0.371   0.212  10.131  1.00  0.00           H  
ATOM   3123  N   PRO A 197      -5.163   3.353  10.499  1.00  0.00           N  
ATOM   3124  CA  PRO A 197      -6.575   3.349  10.130  1.00  0.00           C  
ATOM   3125  HA  PRO A 197      -7.170   3.004  10.975  1.00  0.00           H  
ATOM   3126  C   PRO A 197      -6.821   2.450   8.918  1.00  0.00           C  
ATOM   3127  CB  PRO A 197      -6.927   4.801   9.804  1.00  0.00           C  
ATOM   3128  HB2 PRO A 197      -7.915   5.049  10.192  1.00  0.00           H  
ATOM   3129  HB3 PRO A 197      -6.888   4.974   8.728  1.00  0.00           H  
ATOM   3130  O   PRO A 197      -5.989   2.414   8.005  1.00  0.00           O  
ATOM   3131  CG  PRO A 197      -5.827   5.614  10.480  1.00  0.00           C  
ATOM   3132  HG2 PRO A 197      -5.626   6.547   9.952  1.00  0.00           H  
ATOM   3133  HG3 PRO A 197      -6.114   5.803  11.514  1.00  0.00           H  
ATOM   3134  CD  PRO A 197      -4.615   4.696  10.463  1.00  0.00           C  
ATOM   3135  HD2 PRO A 197      -3.986   4.895  11.330  1.00  0.00           H  
ATOM   3136  HD3 PRO A 197      -4.053   4.833   9.539  1.00  0.00           H  
ATOM   3137  N   LEU A 198      -7.994   1.820   8.825  1.00  0.00           N  
ATOM   3138  H   LEU A 198      -8.676   1.987   9.552  1.00  0.00           H  
ATOM   3139  CA  LEU A 198      -8.374   0.935   7.712  1.00  0.00           C  
ATOM   3140  HA  LEU A 198      -7.728   0.056   7.718  1.00  0.00           H  
ATOM   3141  C   LEU A 198      -8.219   1.611   6.349  1.00  0.00           C  
ATOM   3142  CB  LEU A 198      -9.847   0.505   7.846  1.00  0.00           C  
ATOM   3143  HB2 LEU A 198     -10.139  -0.008   6.930  1.00  0.00           H  
ATOM   3144  HB3 LEU A 198     -10.466   1.399   7.922  1.00  0.00           H  
ATOM   3145  O   LEU A 198      -7.894   0.962   5.355  1.00  0.00           O  
ATOM   3146  CG  LEU A 198     -10.166  -0.429   9.024  1.00  0.00           C  
ATOM   3147  HG  LEU A 198      -9.815   0.008   9.959  1.00  0.00           H  
ATOM   3148  CD1 LEU A 198     -11.684  -0.627   9.105  1.00  0.00           C  
ATOM   3149 HD11 LEU A 198     -12.053  -1.105   8.198  1.00  0.00           H  
ATOM   3150 HD12 LEU A 198     -11.921  -1.245   9.971  1.00  0.00           H  
ATOM   3151 HD13 LEU A 198     -12.165   0.344   9.229  1.00  0.00           H  
ATOM   3152  CD2 LEU A 198      -9.523  -1.805   8.841  1.00  0.00           C  
ATOM   3153 HD21 LEU A 198      -9.820  -2.249   7.891  1.00  0.00           H  
ATOM   3154 HD22 LEU A 198      -8.437  -1.716   8.871  1.00  0.00           H  
ATOM   3155 HD23 LEU A 198      -9.814  -2.459   9.663  1.00  0.00           H  
ATOM   3156  N   ARG A 199      -8.445   2.929   6.271  1.00  0.00           N  
ATOM   3157  H   ARG A 199      -8.738   3.401   7.115  1.00  0.00           H  
ATOM   3158  CA  ARG A 199      -8.277   3.667   5.014  1.00  0.00           C  
ATOM   3159  HA  ARG A 199      -8.878   3.149   4.268  1.00  0.00           H  
ATOM   3160  C   ARG A 199      -6.832   3.634   4.505  1.00  0.00           C  
ATOM   3161  CB  ARG A 199      -8.796   5.106   5.160  1.00  0.00           C  
ATOM   3162  HB2 ARG A 199      -9.832   5.077   5.498  1.00  0.00           H  
ATOM   3163  HB3 ARG A 199      -8.207   5.620   5.920  1.00  0.00           H  
ATOM   3164  O   ARG A 199      -6.653   3.585   3.291  1.00  0.00           O  
ATOM   3165  CG  ARG A 199      -8.729   5.919   3.854  1.00  0.00           C  
ATOM   3166  HG2 ARG A 199      -7.689   6.111   3.589  1.00  0.00           H  
ATOM   3167  HG3 ARG A 199      -9.214   6.880   4.023  1.00  0.00           H  
ATOM   3168  CD  ARG A 199      -9.432   5.219   2.683  1.00  0.00           C  
ATOM   3169  HD2 ARG A 199     -10.454   4.982   2.979  1.00  0.00           H  
ATOM   3170  HD3 ARG A 199      -8.904   4.297   2.439  1.00  0.00           H  
ATOM   3171  NE  ARG A 199      -9.451   6.064   1.487  1.00  0.00           N  
ATOM   3172  HE  ARG A 199      -9.129   7.017   1.574  1.00  0.00           H  
ATOM   3173  NH1 ARG A 199     -10.423   4.586   0.010  1.00  0.00           N  
ATOM   3174 HH11 ARG A 199     -10.722   4.395  -0.936  1.00  0.00           H  
ATOM   3175 HH12 ARG A 199     -10.422   3.864   0.715  1.00  0.00           H  
ATOM   3176  NH2 ARG A 199      -9.839   6.638  -0.640  1.00  0.00           N  
ATOM   3177 HH21 ARG A 199      -9.497   7.554  -0.384  1.00  0.00           H  
ATOM   3178 HH22 ARG A 199     -10.151   6.467  -1.585  1.00  0.00           H  
ATOM   3179  CZ  ARG A 199      -9.901   5.747   0.291  1.00  0.00           C  
ATOM   3180  N   LYS A 200      -5.848   3.616   5.405  1.00  0.00           N  
ATOM   3181  H   LYS A 200      -6.113   3.527   6.376  1.00  0.00           H  
ATOM   3182  CA  LYS A 200      -4.405   3.656   5.111  1.00  0.00           C  
ATOM   3183  HA  LYS A 200      -4.238   4.026   4.100  1.00  0.00           H  
ATOM   3184  C   LYS A 200      -3.735   2.283   5.189  1.00  0.00           C  
ATOM   3185  CB  LYS A 200      -3.716   4.624   6.079  1.00  0.00           C  
ATOM   3186  HB2 LYS A 200      -3.801   4.244   7.097  1.00  0.00           H  
ATOM   3187  HB3 LYS A 200      -2.659   4.680   5.819  1.00  0.00           H  
ATOM   3188  O   LYS A 200      -2.597   2.129   4.770  1.00  0.00           O  
ATOM   3189  CG  LYS A 200      -4.320   6.031   6.005  1.00  0.00           C  
ATOM   3190  HG2 LYS A 200      -5.354   6.012   6.351  1.00  0.00           H  
ATOM   3191  HG3 LYS A 200      -4.296   6.381   4.973  1.00  0.00           H  
ATOM   3192  CD  LYS A 200      -3.525   6.990   6.884  1.00  0.00           C  
ATOM   3193  HD2 LYS A 200      -2.500   7.039   6.514  1.00  0.00           H  
ATOM   3194  HD3 LYS A 200      -3.520   6.630   7.913  1.00  0.00           H  
ATOM   3195  CE  LYS A 200      -4.176   8.370   6.810  1.00  0.00           C  
ATOM   3196  HE2 LYS A 200      -4.237   8.658   5.760  1.00  0.00           H  
ATOM   3197  HE3 LYS A 200      -5.189   8.315   7.209  1.00  0.00           H  
ATOM   3198  NZ  LYS A 200      -3.370   9.358   7.555  1.00  0.00           N  
ATOM   3199  HZ1 LYS A 200      -3.782  10.276   7.466  1.00  0.00           H  
ATOM   3200  HZ2 LYS A 200      -2.440   9.373   7.160  1.00  0.00           H  
ATOM   3201  HZ3 LYS A 200      -3.304   9.095   8.528  1.00  0.00           H  
ATOM   3202  N   ALA A 201      -4.430   1.287   5.725  1.00  0.00           N  
ATOM   3203  H   ALA A 201      -5.342   1.482   6.113  1.00  0.00           H  
ATOM   3204  CA  ALA A 201      -3.896  -0.050   5.893  1.00  0.00           C  
ATOM   3205  HA  ALA A 201      -2.857   0.035   6.213  1.00  0.00           H  
ATOM   3206  C   ALA A 201      -3.923  -0.860   4.587  1.00  0.00           C  
ATOM   3207  CB  ALA A 201      -4.675  -0.727   7.014  1.00  0.00           C  
ATOM   3208  HB1 ALA A 201      -4.159  -1.650   7.276  1.00  0.00           H  
ATOM   3209  HB2 ALA A 201      -4.716  -0.098   7.903  1.00  0.00           H  
ATOM   3210  HB3 ALA A 201      -5.693  -0.931   6.682  1.00  0.00           H  
ATOM   3211  O   ALA A 201      -4.863  -0.764   3.794  1.00  0.00           O  
ATOM   3212  N   VAL A 202      -2.899  -1.692   4.372  1.00  0.00           N  
ATOM   3213  H   VAL A 202      -2.159  -1.737   5.058  1.00  0.00           H  
ATOM   3214  CA  VAL A 202      -2.830  -2.570   3.195  1.00  0.00           C  
ATOM   3215  HA  VAL A 202      -3.141  -1.964   2.345  1.00  0.00           H  
ATOM   3216  C   VAL A 202      -3.795  -3.758   3.352  1.00  0.00           C  
ATOM   3217  CB  VAL A 202      -1.400  -3.023   2.852  1.00  0.00           C  
ATOM   3218  HB  VAL A 202      -1.465  -3.716   2.014  1.00  0.00           H  
ATOM   3219  O   VAL A 202      -3.677  -4.517   4.323  1.00  0.00           O  
ATOM   3220  CG1 VAL A 202      -0.541  -1.838   2.409  1.00  0.00           C  
ATOM   3221 HG11 VAL A 202       0.444  -2.190   2.100  1.00  0.00           H  
ATOM   3222 HG12 VAL A 202      -0.428  -1.118   3.220  1.00  0.00           H  
ATOM   3223 HG13 VAL A 202      -1.006  -1.346   1.555  1.00  0.00           H  
ATOM   3224  CG2 VAL A 202      -0.673  -3.745   3.985  1.00  0.00           C  
ATOM   3225 HG21 VAL A 202      -1.169  -4.696   4.180  1.00  0.00           H  
ATOM   3226 HG22 VAL A 202      -0.660  -3.133   4.887  1.00  0.00           H  
ATOM   3227 HG23 VAL A 202       0.353  -3.955   3.682  1.00  0.00           H  
ATOM   3228  N   PRO A 203      -4.734  -3.985   2.408  1.00  0.00           N  
ATOM   3229  CA  PRO A 203      -5.851  -4.915   2.609  1.00  0.00           C  
ATOM   3230  HA  PRO A 203      -6.498  -4.510   3.387  1.00  0.00           H  
ATOM   3231  C   PRO A 203      -5.446  -6.338   2.997  1.00  0.00           C  
ATOM   3232  CB  PRO A 203      -6.608  -4.924   1.277  1.00  0.00           C  
ATOM   3233  HB2 PRO A 203      -7.670  -5.124   1.420  1.00  0.00           H  
ATOM   3234  HB3 PRO A 203      -6.170  -5.653   0.595  1.00  0.00           H  
ATOM   3235  O   PRO A 203      -6.125  -6.987   3.795  1.00  0.00           O  
ATOM   3236  CG  PRO A 203      -6.367  -3.522   0.726  1.00  0.00           C  
ATOM   3237  HG2 PRO A 203      -6.458  -3.487  -0.359  1.00  0.00           H  
ATOM   3238  HG3 PRO A 203      -7.060  -2.821   1.192  1.00  0.00           H  
ATOM   3239  CD  PRO A 203      -4.946  -3.212   1.183  1.00  0.00           C  
ATOM   3240  HD2 PRO A 203      -4.871  -2.138   1.351  1.00  0.00           H  
ATOM   3241  HD3 PRO A 203      -4.232  -3.524   0.421  1.00  0.00           H  
ATOM   3242  N   ARG A 204      -4.334  -6.848   2.452  1.00  0.00           N  
ATOM   3243  H   ARG A 204      -3.806  -6.266   1.818  1.00  0.00           H  
ATOM   3244  CA  ARG A 204      -3.924  -8.237   2.692  1.00  0.00           C  
ATOM   3245  HA  ARG A 204      -4.827  -8.837   2.582  1.00  0.00           H  
ATOM   3246  C   ARG A 204      -3.439  -8.477   4.124  1.00  0.00           C  
ATOM   3247  CB  ARG A 204      -2.890  -8.666   1.634  1.00  0.00           C  
ATOM   3248  HB2 ARG A 204      -3.263  -8.397   0.645  1.00  0.00           H  
ATOM   3249  HB3 ARG A 204      -1.961  -8.122   1.799  1.00  0.00           H  
ATOM   3250  O   ARG A 204      -3.723  -9.541   4.676  1.00  0.00           O  
ATOM   3251  CG  ARG A 204      -2.591 -10.176   1.641  1.00  0.00           C  
ATOM   3252  HG2 ARG A 204      -1.869 -10.389   0.854  1.00  0.00           H  
ATOM   3253  HG3 ARG A 204      -2.147 -10.457   2.596  1.00  0.00           H  
ATOM   3254  CD  ARG A 204      -3.857 -11.012   1.397  1.00  0.00           C  
ATOM   3255  HD2 ARG A 204      -4.294 -10.727   0.440  1.00  0.00           H  
ATOM   3256  HD3 ARG A 204      -4.579 -10.812   2.190  1.00  0.00           H  
ATOM   3257  NE  ARG A 204      -3.571 -12.453   1.403  1.00  0.00           N  
ATOM   3258  HE  ARG A 204      -2.601 -12.733   1.386  1.00  0.00           H  
ATOM   3259  NH1 ARG A 204      -5.754 -13.189   1.412  1.00  0.00           N  
ATOM   3260 HH11 ARG A 204      -6.421 -13.946   1.377  1.00  0.00           H  
ATOM   3261 HH12 ARG A 204      -6.090 -12.238   1.360  1.00  0.00           H  
ATOM   3262  NH2 ARG A 204      -4.044 -14.654   1.454  1.00  0.00           N  
ATOM   3263 HH21 ARG A 204      -3.058 -14.857   1.537  1.00  0.00           H  
ATOM   3264 HH22 ARG A 204      -4.674 -15.442   1.486  1.00  0.00           H  
ATOM   3265  CZ  ARG A 204      -4.467 -13.423   1.428  1.00  0.00           C  
ATOM   3266  N   LEU A 205      -2.755  -7.503   4.731  1.00  0.00           N  
ATOM   3267  H   LEU A 205      -2.666  -6.615   4.259  1.00  0.00           H  
ATOM   3268  CA  LEU A 205      -2.355  -7.582   6.141  1.00  0.00           C  
ATOM   3269  HA  LEU A 205      -1.994  -8.589   6.350  1.00  0.00           H  
ATOM   3270  C   LEU A 205      -3.551  -7.393   7.068  1.00  0.00           C  
ATOM   3271  CB  LEU A 205      -1.251  -6.560   6.470  1.00  0.00           C  
ATOM   3272  HB2 LEU A 205      -1.119  -6.540   7.552  1.00  0.00           H  
ATOM   3273  HB3 LEU A 205      -1.587  -5.566   6.176  1.00  0.00           H  
ATOM   3274  O   LEU A 205      -3.687  -8.156   8.023  1.00  0.00           O  
ATOM   3275  CG  LEU A 205       0.114  -6.868   5.831  1.00  0.00           C  
ATOM   3276  HG  LEU A 205       0.013  -6.906   4.746  1.00  0.00           H  
ATOM   3277  CD1 LEU A 205       1.136  -5.794   6.202  1.00  0.00           C  
ATOM   3278 HD11 LEU A 205       1.326  -5.808   7.276  1.00  0.00           H  
ATOM   3279 HD12 LEU A 205       0.766  -4.804   5.937  1.00  0.00           H  
ATOM   3280 HD13 LEU A 205       2.068  -5.967   5.665  1.00  0.00           H  
ATOM   3281  CD2 LEU A 205       0.661  -8.203   6.340  1.00  0.00           C  
ATOM   3282 HD21 LEU A 205      -0.005  -9.022   6.066  1.00  0.00           H  
ATOM   3283 HD22 LEU A 205       1.624  -8.413   5.875  1.00  0.00           H  
ATOM   3284 HD23 LEU A 205       0.776  -8.181   7.424  1.00  0.00           H  
ATOM   3285  N   GLU A 206      -4.452  -6.471   6.731  1.00  0.00           N  
ATOM   3286  H   GLU A 206      -4.241  -5.817   5.990  1.00  0.00           H  
ATOM   3287  CA  GLU A 206      -5.697  -6.282   7.479  1.00  0.00           C  
ATOM   3288  HA  GLU A 206      -5.463  -6.077   8.524  1.00  0.00           H  
ATOM   3289  C   GLU A 206      -6.554  -7.536   7.484  1.00  0.00           C  
ATOM   3290  CB  GLU A 206      -6.512  -5.125   6.886  1.00  0.00           C  
ATOM   3291  HB2 GLU A 206      -6.638  -5.265   5.813  1.00  0.00           H  
ATOM   3292  HB3 GLU A 206      -7.503  -5.123   7.342  1.00  0.00           H  
ATOM   3293  O   GLU A 206      -7.047  -7.939   8.531  1.00  0.00           O  
ATOM   3294  CG  GLU A 206      -5.860  -3.772   7.146  1.00  0.00           C  
ATOM   3295  HG2 GLU A 206      -4.974  -3.681   6.517  1.00  0.00           H  
ATOM   3296  HG3 GLU A 206      -6.568  -2.993   6.863  1.00  0.00           H  
ATOM   3297  CD  GLU A 206      -5.488  -3.641   8.625  1.00  0.00           C  
ATOM   3298  OE1 GLU A 206      -4.263  -3.604   8.894  1.00  0.00           O  
ATOM   3299  OE2 GLU A 206      -6.433  -3.746   9.442  1.00  0.00           O  
ATOM   3300  N   SER A 207      -6.647  -8.219   6.344  1.00  0.00           N  
ATOM   3301  H   SER A 207      -6.252  -7.801   5.514  1.00  0.00           H  
ATOM   3302  CA  SER A 207      -7.367  -9.489   6.245  1.00  0.00           C  
ATOM   3303  HA  SER A 207      -8.396  -9.346   6.577  1.00  0.00           H  
ATOM   3304  C   SER A 207      -6.765 -10.549   7.157  1.00  0.00           C  
ATOM   3305  CB  SER A 207      -7.385  -9.993   4.803  1.00  0.00           C  
ATOM   3306  HB2 SER A 207      -6.369 -10.240   4.493  1.00  0.00           H  
ATOM   3307  HB3 SER A 207      -7.996 -10.893   4.746  1.00  0.00           H  
ATOM   3308  O   SER A 207      -7.479 -11.262   7.863  1.00  0.00           O  
ATOM   3309  OG  SER A 207      -7.906  -9.022   3.920  1.00  0.00           O  
ATOM   3310  HG  SER A 207      -7.407  -8.206   4.004  1.00  0.00           H  
ATOM   3311  N   ARG A 208      -5.431 -10.634   7.196  1.00  0.00           N  
ATOM   3312  H   ARG A 208      -4.894  -9.982   6.642  1.00  0.00           H  
ATOM   3313  CA  ARG A 208      -4.731 -11.601   8.045  1.00  0.00           C  
ATOM   3314  HA  ARG A 208      -5.200 -12.570   7.874  1.00  0.00           H  
ATOM   3315  C   ARG A 208      -4.889 -11.299   9.535  1.00  0.00           C  
ATOM   3316  CB  ARG A 208      -3.254 -11.659   7.633  1.00  0.00           C  
ATOM   3317  HB2 ARG A 208      -3.185 -11.890   6.570  1.00  0.00           H  
ATOM   3318  HB3 ARG A 208      -2.796 -10.681   7.785  1.00  0.00           H  
ATOM   3319  O   ARG A 208      -5.005 -12.240  10.323  1.00  0.00           O  
ATOM   3320  CG  ARG A 208      -2.441 -12.697   8.414  1.00  0.00           C  
ATOM   3321  HG2 ARG A 208      -1.441 -12.726   7.980  1.00  0.00           H  
ATOM   3322  HG3 ARG A 208      -2.351 -12.378   9.452  1.00  0.00           H  
ATOM   3323  CD  ARG A 208      -3.028 -14.116   8.357  1.00  0.00           C  
ATOM   3324  HD2 ARG A 208      -4.080 -14.115   8.644  1.00  0.00           H  
ATOM   3325  HD3 ARG A 208      -2.963 -14.490   7.336  1.00  0.00           H  
ATOM   3326  NE  ARG A 208      -2.297 -15.030   9.244  1.00  0.00           N  
ATOM   3327  HE  ARG A 208      -1.554 -15.562   8.815  1.00  0.00           H  
ATOM   3328  NH1 ARG A 208      -3.461 -14.560  11.186  1.00  0.00           N  
ATOM   3329 HH11 ARG A 208      -3.643 -14.735  12.164  1.00  0.00           H  
ATOM   3330 HH12 ARG A 208      -3.992 -13.833  10.727  1.00  0.00           H  
ATOM   3331  NH2 ARG A 208      -1.854 -16.112  11.181  1.00  0.00           N  
ATOM   3332 HH21 ARG A 208      -1.998 -16.232  12.174  1.00  0.00           H  
ATOM   3333 HH22 ARG A 208      -1.128 -16.624  10.700  1.00  0.00           H  
ATOM   3334  CZ  ARG A 208      -2.546 -15.226  10.526  1.00  0.00           C  
ATOM   3335  N   TYR A 209      -4.870 -10.022   9.908  1.00  0.00           N  
ATOM   3336  H   TYR A 209      -4.725  -9.323   9.192  1.00  0.00           H  
ATOM   3337  CA  TYR A 209      -5.132  -9.553  11.267  1.00  0.00           C  
ATOM   3338  HA  TYR A 209      -4.500 -10.094  11.971  1.00  0.00           H  
ATOM   3339  C   TYR A 209      -6.589  -9.814  11.666  1.00  0.00           C  
ATOM   3340  CB  TYR A 209      -4.790  -8.056  11.342  1.00  0.00           C  
ATOM   3341  HB2 TYR A 209      -5.203  -7.549  10.469  1.00  0.00           H  
ATOM   3342  HB3 TYR A 209      -3.708  -7.936  11.303  1.00  0.00           H  
ATOM   3343  O   TYR A 209      -6.859 -10.408  12.710  1.00  0.00           O  
ATOM   3344  CG  TYR A 209      -5.320  -7.372  12.586  1.00  0.00           C  
ATOM   3345  CD1 TYR A 209      -6.360  -6.426  12.484  1.00  0.00           C  
ATOM   3346  HD1 TYR A 209      -6.718  -6.114  11.514  1.00  0.00           H  
ATOM   3347  CD2 TYR A 209      -4.810  -7.729  13.848  1.00  0.00           C  
ATOM   3348  HD2 TYR A 209      -4.039  -8.482  13.928  1.00  0.00           H  
ATOM   3349  CE1 TYR A 209      -6.903  -5.853  13.649  1.00  0.00           C  
ATOM   3350  HE1 TYR A 209      -7.683  -5.109  13.577  1.00  0.00           H  
ATOM   3351  CE2 TYR A 209      -5.345  -7.155  15.014  1.00  0.00           C  
ATOM   3352  HE2 TYR A 209      -4.987  -7.470  15.983  1.00  0.00           H  
ATOM   3353  OH  TYR A 209      -6.926  -5.703  16.047  1.00  0.00           O  
ATOM   3354  HH  TYR A 209      -6.516  -6.105  16.815  1.00  0.00           H  
ATOM   3355  CZ  TYR A 209      -6.398  -6.222  14.912  1.00  0.00           C  
ATOM   3356  N   PHE A 210      -7.533  -9.436  10.807  1.00  0.00           N  
ATOM   3357  H   PHE A 210      -7.260  -8.947   9.966  1.00  0.00           H  
ATOM   3358  CA  PHE A 210      -8.953  -9.534  11.094  1.00  0.00           C  
ATOM   3359  HA  PHE A 210      -9.113  -9.105  12.083  1.00  0.00           H  
ATOM   3360  C   PHE A 210      -9.452 -10.977  11.150  1.00  0.00           C  
ATOM   3361  CB  PHE A 210      -9.750  -8.708  10.085  1.00  0.00           C  
ATOM   3362  HB2 PHE A 210      -9.647  -9.157   9.097  1.00  0.00           H  
ATOM   3363  HB3 PHE A 210      -9.339  -7.700  10.042  1.00  0.00           H  
ATOM   3364  O   PHE A 210     -10.339 -11.259  11.944  1.00  0.00           O  
ATOM   3365  CG  PHE A 210     -11.214  -8.605  10.458  1.00  0.00           C  
ATOM   3366  CD1 PHE A 210     -12.203  -9.186   9.646  1.00  0.00           C  
ATOM   3367  HD1 PHE A 210     -11.921  -9.704   8.741  1.00  0.00           H  
ATOM   3368  CD2 PHE A 210     -11.584  -7.974  11.660  1.00  0.00           C  
ATOM   3369  HD2 PHE A 210     -10.825  -7.567  12.312  1.00  0.00           H  
ATOM   3370  CE1 PHE A 210     -13.559  -9.084  10.002  1.00  0.00           C  
ATOM   3371  HE1 PHE A 210     -14.316  -9.522   9.369  1.00  0.00           H  
ATOM   3372  CE2 PHE A 210     -12.937  -7.905  12.034  1.00  0.00           C  
ATOM   3373  HE2 PHE A 210     -13.217  -7.457  12.976  1.00  0.00           H  
ATOM   3374  CZ  PHE A 210     -13.927  -8.438  11.193  1.00  0.00           C  
ATOM   3375  HZ  PHE A 210     -14.968  -8.390  11.477  1.00  0.00           H  
ATOM   3376  N   LEU A 211      -8.852 -11.909  10.402  1.00  0.00           N  
ATOM   3377  H   LEU A 211      -8.198 -11.606   9.694  1.00  0.00           H  
ATOM   3378  CA  LEU A 211      -9.126 -13.344  10.545  1.00  0.00           C  
ATOM   3379  HA  LEU A 211     -10.165 -13.533  10.276  1.00  0.00           H  
ATOM   3380  C   LEU A 211      -8.952 -13.832  11.992  1.00  0.00           C  
ATOM   3381  CB  LEU A 211      -8.183 -14.131   9.613  1.00  0.00           C  
ATOM   3382  HB2 LEU A 211      -8.034 -15.133  10.015  1.00  0.00           H  
ATOM   3383  HB3 LEU A 211      -7.210 -13.639   9.600  1.00  0.00           H  
ATOM   3384  O   LEU A 211      -9.784 -14.587  12.491  1.00  0.00           O  
ATOM   3385  CG  LEU A 211      -8.707 -14.266   8.175  1.00  0.00           C  
ATOM   3386  HG  LEU A 211      -9.085 -13.308   7.815  1.00  0.00           H  
ATOM   3387  CD1 LEU A 211      -7.589 -14.749   7.251  1.00  0.00           C  
ATOM   3388 HD11 LEU A 211      -7.204 -15.708   7.600  1.00  0.00           H  
ATOM   3389 HD12 LEU A 211      -6.787 -14.011   7.228  1.00  0.00           H  
ATOM   3390 HD13 LEU A 211      -7.980 -14.864   6.240  1.00  0.00           H  
ATOM   3391  CD2 LEU A 211      -9.825 -15.304   8.103  1.00  0.00           C  
ATOM   3392 HD21 LEU A 211     -10.189 -15.369   7.077  1.00  0.00           H  
ATOM   3393 HD22 LEU A 211      -9.452 -16.281   8.409  1.00  0.00           H  
ATOM   3394 HD23 LEU A 211     -10.651 -15.023   8.756  1.00  0.00           H  
ATOM   3395  N   ASP A 212      -7.893 -13.385  12.673  1.00  0.00           N  
ATOM   3396  H   ASP A 212      -7.299 -12.690  12.243  1.00  0.00           H  
ATOM   3397  CA  ASP A 212      -7.641 -13.747  14.070  1.00  0.00           C  
ATOM   3398  HA  ASP A 212      -7.742 -14.826  14.185  1.00  0.00           H  
ATOM   3399  C   ASP A 212      -8.659 -13.086  15.011  1.00  0.00           C  
ATOM   3400  CB  ASP A 212      -6.203 -13.367  14.438  1.00  0.00           C  
ATOM   3401  HB2 ASP A 212      -6.060 -12.292  14.323  1.00  0.00           H  
ATOM   3402  HB3 ASP A 212      -5.512 -13.876  13.766  1.00  0.00           H  
ATOM   3403  O   ASP A 212      -9.258 -13.757  15.851  1.00  0.00           O  
ATOM   3404  CG  ASP A 212      -5.894 -13.766  15.879  1.00  0.00           C  
ATOM   3405  OD1 ASP A 212      -5.535 -14.943  16.085  1.00  0.00           O  
ATOM   3406  OD2 ASP A 212      -6.030 -12.890  16.762  1.00  0.00           O  
ATOM   3407  N   ILE A 213      -8.925 -11.793  14.815  1.00  0.00           N  
ATOM   3408  H   ILE A 213      -8.402 -11.311  14.098  1.00  0.00           H  
ATOM   3409  CA  ILE A 213      -9.915 -11.042  15.597  1.00  0.00           C  
ATOM   3410  HA  ILE A 213      -9.654 -11.114  16.653  1.00  0.00           H  
ATOM   3411  C   ILE A 213     -11.316 -11.643  15.459  1.00  0.00           C  
ATOM   3412  CB  ILE A 213      -9.902  -9.563  15.158  1.00  0.00           C  
ATOM   3413  HB  ILE A 213     -10.022  -9.541  14.074  1.00  0.00           H  
ATOM   3414  O   ILE A 213     -11.982 -11.875  16.465  1.00  0.00           O  
ATOM   3415  CG1 ILE A 213      -8.560  -8.873  15.483  1.00  0.00           C  
ATOM   3416 HG12 ILE A 213      -8.554  -7.898  14.996  1.00  0.00           H  
ATOM   3417 HG13 ILE A 213      -7.740  -9.450  15.054  1.00  0.00           H  
ATOM   3418  CG2 ILE A 213     -11.071  -8.756  15.743  1.00  0.00           C  
ATOM   3419 HG21 ILE A 213     -12.022  -9.129  15.362  1.00  0.00           H  
ATOM   3420 HG22 ILE A 213     -11.077  -8.822  16.831  1.00  0.00           H  
ATOM   3421 HG23 ILE A 213     -10.976  -7.718  15.424  1.00  0.00           H  
ATOM   3422  CD1 ILE A 213      -8.275  -8.670  16.976  1.00  0.00           C  
ATOM   3423 HD11 ILE A 213      -8.461  -9.589  17.532  1.00  0.00           H  
ATOM   3424 HD12 ILE A 213      -8.913  -7.884  17.379  1.00  0.00           H  
ATOM   3425 HD13 ILE A 213      -7.233  -8.378  17.110  1.00  0.00           H  
ATOM   3426  N   TYR A 214     -11.749 -11.918  14.230  1.00  0.00           N  
ATOM   3427  H   TYR A 214     -11.140 -11.710  13.451  1.00  0.00           H  
ATOM   3428  CA  TYR A 214     -13.073 -12.448  13.926  1.00  0.00           C  
ATOM   3429  HA  TYR A 214     -13.813 -11.825  14.428  1.00  0.00           H  
ATOM   3430  C   TYR A 214     -13.243 -13.870  14.467  1.00  0.00           C  
ATOM   3431  CB  TYR A 214     -13.309 -12.376  12.408  1.00  0.00           C  
ATOM   3432  HB2 TYR A 214     -12.644 -13.081  11.909  1.00  0.00           H  
ATOM   3433  HB3 TYR A 214     -13.048 -11.376  12.062  1.00  0.00           H  
ATOM   3434  O   TYR A 214     -14.295 -14.196  14.999  1.00  0.00           O  
ATOM   3435  CG  TYR A 214     -14.743 -12.635  11.987  1.00  0.00           C  
ATOM   3436  CD1 TYR A 214     -15.061 -13.680  11.096  1.00  0.00           C  
ATOM   3437  HD1 TYR A 214     -14.279 -14.299  10.683  1.00  0.00           H  
ATOM   3438  CD2 TYR A 214     -15.768 -11.804  12.480  1.00  0.00           C  
ATOM   3439  HD2 TYR A 214     -15.536 -11.004  13.167  1.00  0.00           H  
ATOM   3440  CE1 TYR A 214     -16.397 -13.909  10.716  1.00  0.00           C  
ATOM   3441  HE1 TYR A 214     -16.653 -14.712  10.041  1.00  0.00           H  
ATOM   3442  CE2 TYR A 214     -17.102 -12.022  12.098  1.00  0.00           C  
ATOM   3443  HE2 TYR A 214     -17.882 -11.389  12.496  1.00  0.00           H  
ATOM   3444  OH  TYR A 214     -18.706 -13.272  10.842  1.00  0.00           O  
ATOM   3445  HH  TYR A 214     -19.283 -12.603  11.218  1.00  0.00           H  
ATOM   3446  CZ  TYR A 214     -17.417 -13.075  11.216  1.00  0.00           C  
ATOM   3447  N   SER A 215     -12.188 -14.694  14.448  1.00  0.00           N  
ATOM   3448  H   SER A 215     -11.346 -14.397  13.977  1.00  0.00           H  
ATOM   3449  CA  SER A 215     -12.233 -16.035  15.052  1.00  0.00           C  
ATOM   3450  HA  SER A 215     -13.084 -16.568  14.627  1.00  0.00           H  
ATOM   3451  C   SER A 215     -12.442 -16.033  16.573  1.00  0.00           C  
ATOM   3452  CB  SER A 215     -10.966 -16.815  14.696  1.00  0.00           C  
ATOM   3453  HB2 SER A 215     -11.137 -17.868  14.917  1.00  0.00           H  
ATOM   3454  HB3 SER A 215     -10.775 -16.721  13.627  1.00  0.00           H  
ATOM   3455  O   SER A 215     -12.916 -17.022  17.129  1.00  0.00           O  
ATOM   3456  OG  SER A 215      -9.825 -16.391  15.422  1.00  0.00           O  
ATOM   3457  HG  SER A 215      -9.760 -15.433  15.440  1.00  0.00           H  
ATOM   3458  N   ARG A 216     -12.099 -14.924  17.244  1.00  0.00           N  
ATOM   3459  H   ARG A 216     -11.743 -14.148  16.705  1.00  0.00           H  
ATOM   3460  CA  ARG A 216     -12.277 -14.720  18.689  1.00  0.00           C  
ATOM   3461  HA  ARG A 216     -12.302 -15.692  19.183  1.00  0.00           H  
ATOM   3462  C   ARG A 216     -13.614 -14.065  19.052  1.00  0.00           C  
ATOM   3463  CB  ARG A 216     -11.093 -13.905  19.245  1.00  0.00           C  
ATOM   3464  HB2 ARG A 216     -10.989 -12.979  18.679  1.00  0.00           H  
ATOM   3465  HB3 ARG A 216     -11.307 -13.644  20.282  1.00  0.00           H  
ATOM   3466  O   ARG A 216     -13.857 -13.840  20.236  1.00  0.00           O  
ATOM   3467  CG  ARG A 216      -9.765 -14.674  19.219  1.00  0.00           C  
ATOM   3468  HG2 ARG A 216      -9.909 -15.618  19.745  1.00  0.00           H  
ATOM   3469  HG3 ARG A 216      -9.468 -14.898  18.195  1.00  0.00           H  
ATOM   3470  CD  ARG A 216      -8.649 -13.892  19.933  1.00  0.00           C  
ATOM   3471  HD2 ARG A 216      -7.863 -14.601  20.195  1.00  0.00           H  
ATOM   3472  HD3 ARG A 216      -9.043 -13.466  20.855  1.00  0.00           H  
ATOM   3473  NE  ARG A 216      -8.040 -12.843  19.092  1.00  0.00           N  
ATOM   3474  HE  ARG A 216      -7.887 -13.073  18.120  1.00  0.00           H  
ATOM   3475  NH1 ARG A 216      -7.375 -11.310  20.710  1.00  0.00           N  
ATOM   3476 HH11 ARG A 216      -8.010 -11.684  21.401  1.00  0.00           H  
ATOM   3477 HH12 ARG A 216      -6.863 -10.449  20.837  1.00  0.00           H  
ATOM   3478  NH2 ARG A 216      -6.691 -11.077  18.649  1.00  0.00           N  
ATOM   3479 HH21 ARG A 216      -6.148 -10.279  18.947  1.00  0.00           H  
ATOM   3480 HH22 ARG A 216      -6.432 -11.543  17.791  1.00  0.00           H  
ATOM   3481  CZ  ARG A 216      -7.389 -11.761  19.492  1.00  0.00           C  
ATOM   3482  N   ASP A 217     -14.447 -13.722  18.073  1.00  0.00           N  
ATOM   3483  H   ASP A 217     -14.207 -13.957  17.120  1.00  0.00           H  
ATOM   3484  CA  ASP A 217     -15.794 -13.197  18.305  1.00  0.00           C  
ATOM   3485  HA  ASP A 217     -15.804 -12.607  19.222  1.00  0.00           H  
ATOM   3486  C   ASP A 217     -16.776 -14.362  18.472  1.00  0.00           C  
ATOM   3487  CB  ASP A 217     -16.185 -12.266  17.144  1.00  0.00           C  
ATOM   3488  HB2 ASP A 217     -16.245 -12.840  16.219  1.00  0.00           H  
ATOM   3489  HB3 ASP A 217     -15.401 -11.519  17.023  1.00  0.00           H  
ATOM   3490  O   ASP A 217     -16.940 -15.165  17.561  1.00  0.00           O  
ATOM   3491  CG  ASP A 217     -17.519 -11.537  17.352  1.00  0.00           C  
ATOM   3492  OD1 ASP A 217     -18.305 -11.943  18.239  1.00  0.00           O  
ATOM   3493  OD2 ASP A 217     -17.741 -10.543  16.626  1.00  0.00           O  
ATOM   3494  N   ASP A 218     -17.462 -14.465  19.609  1.00  0.00           N  
ATOM   3495  H   ASP A 218     -17.310 -13.775  20.330  1.00  0.00           H  
ATOM   3496  CA  ASP A 218     -18.436 -15.538  19.860  1.00  0.00           C  
ATOM   3497  HA  ASP A 218     -17.934 -16.500  19.752  1.00  0.00           H  
ATOM   3498  C   ASP A 218     -19.621 -15.529  18.871  1.00  0.00           C  
ATOM   3499  CB  ASP A 218     -18.968 -15.420  21.297  1.00  0.00           C  
ATOM   3500  HB2 ASP A 218     -19.364 -14.416  21.447  1.00  0.00           H  
ATOM   3501  HB3 ASP A 218     -19.794 -16.121  21.422  1.00  0.00           H  
ATOM   3502  O   ASP A 218     -20.324 -16.534  18.731  1.00  0.00           O  
ATOM   3503  CG  ASP A 218     -17.934 -15.732  22.386  1.00  0.00           C  
ATOM   3504  OD1 ASP A 218     -17.040 -16.574  22.146  1.00  0.00           O  
ATOM   3505  OD2 ASP A 218     -18.087 -15.164  23.493  1.00  0.00           O  
ATOM   3506  N   LEU A 219     -19.856 -14.403  18.187  1.00  0.00           N  
ATOM   3507  H   LEU A 219     -19.229 -13.626  18.337  1.00  0.00           H  
ATOM   3508  CA  LEU A 219     -20.940 -14.209  17.222  1.00  0.00           C  
ATOM   3509  HA  LEU A 219     -21.678 -14.998  17.361  1.00  0.00           H  
ATOM   3510  C   LEU A 219     -20.487 -14.334  15.759  1.00  0.00           C  
ATOM   3511  CB  LEU A 219     -21.616 -12.852  17.491  1.00  0.00           C  
ATOM   3512  HB2 LEU A 219     -20.878 -12.066  17.329  1.00  0.00           H  
ATOM   3513  HB3 LEU A 219     -22.416 -12.710  16.765  1.00  0.00           H  
ATOM   3514  O   LEU A 219     -21.267 -14.006  14.859  1.00  0.00           O  
ATOM   3515  CG  LEU A 219     -22.209 -12.688  18.901  1.00  0.00           C  
ATOM   3516  HG  LEU A 219     -21.424 -12.777  19.651  1.00  0.00           H  
ATOM   3517  CD1 LEU A 219     -22.834 -11.296  19.025  1.00  0.00           C  
ATOM   3518 HD11 LEU A 219     -23.634 -11.177  18.295  1.00  0.00           H  
ATOM   3519 HD12 LEU A 219     -22.062 -10.548  18.841  1.00  0.00           H  
ATOM   3520 HD13 LEU A 219     -23.222 -11.156  20.033  1.00  0.00           H  
ATOM   3521  CD2 LEU A 219     -23.302 -13.721  19.198  1.00  0.00           C  
ATOM   3522 HD21 LEU A 219     -23.748 -13.514  20.170  1.00  0.00           H  
ATOM   3523 HD22 LEU A 219     -22.856 -14.716  19.235  1.00  0.00           H  
ATOM   3524 HD23 LEU A 219     -24.066 -13.693  18.421  1.00  0.00           H  
ATOM   3525  N   HIS A 220     -19.256 -14.786  15.496  1.00  0.00           N  
ATOM   3526  H   HIS A 220     -18.643 -15.028  16.261  1.00  0.00           H  
ATOM   3527  CA  HIS A 220     -18.776 -14.940  14.125  1.00  0.00           C  
ATOM   3528  HA  HIS A 220     -18.907 -13.974  13.638  1.00  0.00           H  
ATOM   3529  C   HIS A 220     -19.594 -15.969  13.329  1.00  0.00           C  
ATOM   3530  CB  HIS A 220     -17.275 -15.257  14.085  1.00  0.00           C  
ATOM   3531  HB2 HIS A 220     -16.759 -14.548  14.732  1.00  0.00           H  
ATOM   3532  HB3 HIS A 220     -16.910 -15.101  13.070  1.00  0.00           H  
ATOM   3533  O   HIS A 220     -20.046 -16.996  13.843  1.00  0.00           O  
ATOM   3534  CG  HIS A 220     -16.901 -16.660  14.486  1.00  0.00           C  
ATOM   3535  CD2 HIS A 220     -16.881 -17.779  13.698  1.00  0.00           C  
ATOM   3536  HD2 HIS A 220     -17.145 -17.815  12.651  1.00  0.00           H  
ATOM   3537  ND1 HIS A 220     -16.480 -17.051  15.727  1.00  0.00           N  
ATOM   3538  HD1 HIS A 220     -16.398 -16.437  16.525  1.00  0.00           H  
ATOM   3539  CE1 HIS A 220     -16.222 -18.362  15.707  1.00  0.00           C  
ATOM   3540  HE1 HIS A 220     -15.857 -18.928  16.550  1.00  0.00           H  
ATOM   3541  NE2 HIS A 220     -16.463 -18.863  14.484  1.00  0.00           N  
ATOM   3542  N   ASP A 221     -19.745 -15.716  12.031  1.00  0.00           N  
ATOM   3543  H   ASP A 221     -19.311 -14.892  11.640  1.00  0.00           H  
ATOM   3544  CA  ASP A 221     -20.333 -16.668  11.101  1.00  0.00           C  
ATOM   3545  HA  ASP A 221     -21.155 -17.180  11.600  1.00  0.00           H  
ATOM   3546  C   ASP A 221     -19.277 -17.706  10.704  1.00  0.00           C  
ATOM   3547  CB  ASP A 221     -20.932 -15.939   9.894  1.00  0.00           C  
ATOM   3548  HB2 ASP A 221     -21.636 -15.186  10.247  1.00  0.00           H  
ATOM   3549  HB3 ASP A 221     -20.147 -15.429   9.336  1.00  0.00           H  
ATOM   3550  O   ASP A 221     -18.245 -17.386  10.105  1.00  0.00           O  
ATOM   3551  CG  ASP A 221     -21.665 -16.933   8.991  1.00  0.00           C  
ATOM   3552  OD1 ASP A 221     -20.972 -17.743   8.332  1.00  0.00           O  
ATOM   3553  OD2 ASP A 221     -22.913 -16.935   9.026  1.00  0.00           O  
ATOM   3554  N   LYS A 222     -19.529 -18.967  11.066  1.00  0.00           N  
ATOM   3555  H   LYS A 222     -20.376 -19.134  11.591  1.00  0.00           H  
ATOM   3556  CA  LYS A 222     -18.589 -20.074  10.848  1.00  0.00           C  
ATOM   3557  HA  LYS A 222     -17.619 -19.808  11.270  1.00  0.00           H  
ATOM   3558  C   LYS A 222     -18.344 -20.360   9.371  1.00  0.00           C  
ATOM   3559  CB  LYS A 222     -19.100 -21.344  11.535  1.00  0.00           C  
ATOM   3560  HB2 LYS A 222     -20.106 -21.572  11.185  1.00  0.00           H  
ATOM   3561  HB3 LYS A 222     -18.442 -22.169  11.261  1.00  0.00           H  
ATOM   3562  O   LYS A 222     -17.214 -20.655   8.993  1.00  0.00           O  
ATOM   3563  CG  LYS A 222     -19.096 -21.202  13.059  1.00  0.00           C  
ATOM   3564  HG2 LYS A 222     -19.795 -20.422  13.364  1.00  0.00           H  
ATOM   3565  HG3 LYS A 222     -18.094 -20.931  13.390  1.00  0.00           H  
ATOM   3566  CD  LYS A 222     -19.497 -22.528  13.704  1.00  0.00           C  
ATOM   3567  HD2 LYS A 222     -18.800 -23.302  13.381  1.00  0.00           H  
ATOM   3568  HD3 LYS A 222     -20.509 -22.794  13.399  1.00  0.00           H  
ATOM   3569  CE  LYS A 222     -19.424 -22.368  15.222  1.00  0.00           C  
ATOM   3570  HE2 LYS A 222     -20.159 -21.626  15.533  1.00  0.00           H  
ATOM   3571  HE3 LYS A 222     -18.438 -21.977  15.473  1.00  0.00           H  
ATOM   3572  NZ  LYS A 222     -19.650 -23.664  15.899  1.00  0.00           N  
ATOM   3573  HZ1 LYS A 222     -18.938 -24.318  15.604  1.00  0.00           H  
ATOM   3574  HZ2 LYS A 222     -20.560 -24.032  15.660  1.00  0.00           H  
ATOM   3575  HZ3 LYS A 222     -19.576 -23.541  16.899  1.00  0.00           H  
ATOM   3576  N   THR A 223     -19.379 -20.272   8.537  1.00  0.00           N  
ATOM   3577  H   THR A 223     -20.243 -19.871   8.873  1.00  0.00           H  
ATOM   3578  CA  THR A 223     -19.261 -20.522   7.096  1.00  0.00           C  
ATOM   3579  HA  THR A 223     -18.779 -21.485   6.928  1.00  0.00           H  
ATOM   3580  C   THR A 223     -18.390 -19.449   6.453  1.00  0.00           C  
ATOM   3581  CB  THR A 223     -20.649 -20.559   6.446  1.00  0.00           C  
ATOM   3582  HB  THR A 223     -21.205 -19.677   6.762  1.00  0.00           H  
ATOM   3583  O   THR A 223     -17.460 -19.774   5.713  1.00  0.00           O  
ATOM   3584  CG2 THR A 223     -20.619 -20.603   4.923  1.00  0.00           C  
ATOM   3585 HG21 THR A 223     -21.638 -20.705   4.548  1.00  0.00           H  
ATOM   3586 HG22 THR A 223     -20.201 -19.679   4.522  1.00  0.00           H  
ATOM   3587 HG23 THR A 223     -20.029 -21.452   4.579  1.00  0.00           H  
ATOM   3588  OG1 THR A 223     -21.350 -21.710   6.857  1.00  0.00           O  
ATOM   3589  HG1 THR A 223     -21.540 -22.207   6.058  1.00  0.00           H  
ATOM   3590  N   LEU A 224     -18.631 -18.177   6.779  1.00  0.00           N  
ATOM   3591  H   LEU A 224     -19.413 -17.979   7.387  1.00  0.00           H  
ATOM   3592  CA  LEU A 224     -17.839 -17.059   6.277  1.00  0.00           C  
ATOM   3593  HA  LEU A 224     -17.816 -17.129   5.189  1.00  0.00           H  
ATOM   3594  C   LEU A 224     -16.387 -17.110   6.773  1.00  0.00           C  
ATOM   3595  CB  LEU A 224     -18.539 -15.751   6.676  1.00  0.00           C  
ATOM   3596  HB2 LEU A 224     -18.631 -15.733   7.762  1.00  0.00           H  
ATOM   3597  HB3 LEU A 224     -19.542 -15.742   6.248  1.00  0.00           H  
ATOM   3598  O   LEU A 224     -15.467 -16.907   5.978  1.00  0.00           O  
ATOM   3599  CG  LEU A 224     -17.790 -14.480   6.245  1.00  0.00           C  
ATOM   3600  HG  LEU A 224     -16.827 -14.458   6.755  1.00  0.00           H  
ATOM   3601  CD1 LEU A 224     -17.549 -14.403   4.736  1.00  0.00           C  
ATOM   3602 HD11 LEU A 224     -18.503 -14.434   4.209  1.00  0.00           H  
ATOM   3603 HD12 LEU A 224     -16.920 -15.231   4.409  1.00  0.00           H  
ATOM   3604 HD13 LEU A 224     -17.028 -13.474   4.501  1.00  0.00           H  
ATOM   3605  CD2 LEU A 224     -18.581 -13.243   6.666  1.00  0.00           C  
ATOM   3606 HD21 LEU A 224     -18.697 -13.240   7.750  1.00  0.00           H  
ATOM   3607 HD22 LEU A 224     -18.050 -12.341   6.361  1.00  0.00           H  
ATOM   3608 HD23 LEU A 224     -19.567 -13.256   6.201  1.00  0.00           H  
ATOM   3609  N   LEU A 225     -16.163 -17.415   8.057  1.00  0.00           N  
ATOM   3610  H   LEU A 225     -16.953 -17.538   8.673  1.00  0.00           H  
ATOM   3611  CA  LEU A 225     -14.811 -17.555   8.603  1.00  0.00           C  
ATOM   3612  HA  LEU A 225     -14.273 -16.632   8.391  1.00  0.00           H  
ATOM   3613  C   LEU A 225     -14.052 -18.697   7.912  1.00  0.00           C  
ATOM   3614  CB  LEU A 225     -14.881 -17.748  10.130  1.00  0.00           C  
ATOM   3615  HB2 LEU A 225     -15.488 -18.629  10.341  1.00  0.00           H  
ATOM   3616  HB3 LEU A 225     -15.377 -16.887  10.576  1.00  0.00           H  
ATOM   3617  O   LEU A 225     -12.922 -18.491   7.469  1.00  0.00           O  
ATOM   3618  CG  LEU A 225     -13.503 -17.938  10.799  1.00  0.00           C  
ATOM   3619  HG  LEU A 225     -12.998 -18.796  10.356  1.00  0.00           H  
ATOM   3620  CD1 LEU A 225     -12.588 -16.715  10.667  1.00  0.00           C  
ATOM   3621 HD11 LEU A 225     -13.006 -15.881  11.229  1.00  0.00           H  
ATOM   3622 HD12 LEU A 225     -12.461 -16.442   9.619  1.00  0.00           H  
ATOM   3623 HD13 LEU A 225     -11.606 -16.931  11.088  1.00  0.00           H  
ATOM   3624  CD2 LEU A 225     -13.678 -18.218  12.288  1.00  0.00           C  
ATOM   3625 HD21 LEU A 225     -14.265 -19.126  12.422  1.00  0.00           H  
ATOM   3626 HD22 LEU A 225     -14.200 -17.391  12.769  1.00  0.00           H  
ATOM   3627 HD23 LEU A 225     -12.709 -18.367  12.765  1.00  0.00           H  
ATOM   3628  N   ASN A 226     -14.670 -19.872   7.762  1.00  0.00           N  
ATOM   3629  H   ASN A 226     -15.585 -19.997   8.171  1.00  0.00           H  
ATOM   3630  CA  ASN A 226     -14.054 -21.012   7.080  1.00  0.00           C  
ATOM   3631  HA  ASN A 226     -13.091 -21.222   7.547  1.00  0.00           H  
ATOM   3632  C   ASN A 226     -13.752 -20.704   5.613  1.00  0.00           C  
ATOM   3633  CB  ASN A 226     -14.959 -22.248   7.223  1.00  0.00           C  
ATOM   3634  HB2 ASN A 226     -14.655 -23.003   6.498  1.00  0.00           H  
ATOM   3635  HB3 ASN A 226     -15.997 -21.982   7.023  1.00  0.00           H  
ATOM   3636  O   ASN A 226     -12.660 -21.019   5.137  1.00  0.00           O  
ATOM   3637  CG  ASN A 226     -14.845 -22.884   8.597  1.00  0.00           C  
ATOM   3638  ND2 ASN A 226     -15.739 -23.779   8.942  1.00  0.00           N  
ATOM   3639 HD21 ASN A 226     -15.537 -24.271   9.800  1.00  0.00           H  
ATOM   3640 HD22 ASN A 226     -16.468 -24.055   8.299  1.00  0.00           H  
ATOM   3641  OD1 ASN A 226     -13.921 -22.630   9.348  1.00  0.00           O  
ATOM   3642  N   PHE A 227     -14.669 -20.024   4.917  1.00  0.00           N  
ATOM   3643  H   PHE A 227     -15.556 -19.814   5.353  1.00  0.00           H  
ATOM   3644  CA  PHE A 227     -14.437 -19.568   3.551  1.00  0.00           C  
ATOM   3645  HA  PHE A 227     -14.245 -20.438   2.923  1.00  0.00           H  
ATOM   3646  C   PHE A 227     -13.207 -18.661   3.466  1.00  0.00           C  
ATOM   3647  CB  PHE A 227     -15.673 -18.826   3.025  1.00  0.00           C  
ATOM   3648  HB2 PHE A 227     -15.881 -17.977   3.676  1.00  0.00           H  
ATOM   3649  HB3 PHE A 227     -16.549 -19.474   3.074  1.00  0.00           H  
ATOM   3650  O   PHE A 227     -12.324 -18.897   2.643  1.00  0.00           O  
ATOM   3651  CG  PHE A 227     -15.496 -18.323   1.606  1.00  0.00           C  
ATOM   3652  CD1 PHE A 227     -15.633 -16.953   1.319  1.00  0.00           C  
ATOM   3653  HD1 PHE A 227     -15.909 -16.260   2.099  1.00  0.00           H  
ATOM   3654  CD2 PHE A 227     -15.122 -19.214   0.582  1.00  0.00           C  
ATOM   3655  HD2 PHE A 227     -15.002 -20.267   0.789  1.00  0.00           H  
ATOM   3656  CE1 PHE A 227     -15.398 -16.484   0.015  1.00  0.00           C  
ATOM   3657  HE1 PHE A 227     -15.506 -15.434  -0.214  1.00  0.00           H  
ATOM   3658  CE2 PHE A 227     -14.865 -18.737  -0.711  1.00  0.00           C  
ATOM   3659  HE2 PHE A 227     -14.553 -19.430  -1.478  1.00  0.00           H  
ATOM   3660  CZ  PHE A 227     -15.005 -17.370  -0.999  1.00  0.00           C  
ATOM   3661  HZ  PHE A 227     -14.801 -17.003  -1.994  1.00  0.00           H  
ATOM   3662  N   ALA A 228     -13.116 -17.666   4.350  1.00  0.00           N  
ATOM   3663  H   ALA A 228     -13.872 -17.531   5.005  1.00  0.00           H  
ATOM   3664  CA  ALA A 228     -12.014 -16.714   4.363  1.00  0.00           C  
ATOM   3665  HA  ALA A 228     -11.898 -16.302   3.361  1.00  0.00           H  
ATOM   3666  C   ALA A 228     -10.668 -17.358   4.719  1.00  0.00           C  
ATOM   3667  CB  ALA A 228     -12.383 -15.575   5.312  1.00  0.00           C  
ATOM   3668  HB1 ALA A 228     -11.589 -14.829   5.296  1.00  0.00           H  
ATOM   3669  HB2 ALA A 228     -12.513 -15.953   6.326  1.00  0.00           H  
ATOM   3670  HB3 ALA A 228     -13.313 -15.112   4.981  1.00  0.00           H  
ATOM   3671  O   ALA A 228      -9.663 -17.069   4.067  1.00  0.00           O  
ATOM   3672  N   LYS A 229     -10.632 -18.271   5.699  1.00  0.00           N  
ATOM   3673  H   LYS A 229     -11.487 -18.452   6.206  1.00  0.00           H  
ATOM   3674  CA  LYS A 229      -9.419 -19.030   6.044  1.00  0.00           C  
ATOM   3675  HA  LYS A 229      -8.611 -18.337   6.281  1.00  0.00           H  
ATOM   3676  C   LYS A 229      -8.939 -19.880   4.863  1.00  0.00           C  
ATOM   3677  CB  LYS A 229      -9.691 -19.931   7.259  1.00  0.00           C  
ATOM   3678  HB2 LYS A 229      -8.819 -20.572   7.390  1.00  0.00           H  
ATOM   3679  HB3 LYS A 229     -10.557 -20.561   7.053  1.00  0.00           H  
ATOM   3680  O   LYS A 229      -7.750 -19.880   4.540  1.00  0.00           O  
ATOM   3681  CG  LYS A 229      -9.903 -19.193   8.589  1.00  0.00           C  
ATOM   3682  HG2 LYS A 229     -10.689 -18.443   8.501  1.00  0.00           H  
ATOM   3683  HG3 LYS A 229      -8.983 -18.677   8.862  1.00  0.00           H  
ATOM   3684  CD  LYS A 229     -10.274 -20.195   9.692  1.00  0.00           C  
ATOM   3685  HD2 LYS A 229      -9.657 -21.088   9.595  1.00  0.00           H  
ATOM   3686  HD3 LYS A 229     -11.315 -20.493   9.564  1.00  0.00           H  
ATOM   3687  CE  LYS A 229     -10.076 -19.600  11.090  1.00  0.00           C  
ATOM   3688  HE2 LYS A 229     -10.682 -18.697  11.173  1.00  0.00           H  
ATOM   3689  HE3 LYS A 229      -9.027 -19.332  11.213  1.00  0.00           H  
ATOM   3690  NZ  LYS A 229     -10.476 -20.562  12.148  1.00  0.00           N  
ATOM   3691  HZ1 LYS A 229     -10.405 -20.206  13.090  1.00  0.00           H  
ATOM   3692  HZ2 LYS A 229     -11.433 -20.875  12.066  1.00  0.00           H  
ATOM   3693  HZ3 LYS A 229      -9.969 -21.435  12.127  1.00  0.00           H  
ATOM   3694  N   LEU A 230      -9.863 -20.576   4.199  1.00  0.00           N  
ATOM   3695  H   LEU A 230     -10.820 -20.536   4.521  1.00  0.00           H  
ATOM   3696  CA  LEU A 230      -9.554 -21.431   3.057  1.00  0.00           C  
ATOM   3697  HA  LEU A 230      -8.741 -22.096   3.348  1.00  0.00           H  
ATOM   3698  C   LEU A 230      -9.074 -20.621   1.849  1.00  0.00           C  
ATOM   3699  CB  LEU A 230     -10.803 -22.261   2.724  1.00  0.00           C  
ATOM   3700  HB2 LEU A 230     -11.221 -22.656   3.650  1.00  0.00           H  
ATOM   3701  HB3 LEU A 230     -11.555 -21.613   2.274  1.00  0.00           H  
ATOM   3702  O   LEU A 230      -8.051 -20.957   1.253  1.00  0.00           O  
ATOM   3703  CG  LEU A 230     -10.519 -23.444   1.788  1.00  0.00           C  
ATOM   3704  HG  LEU A 230     -10.121 -23.090   0.837  1.00  0.00           H  
ATOM   3705  CD1 LEU A 230      -9.525 -24.409   2.442  1.00  0.00           C  
ATOM   3706 HD11 LEU A 230      -9.763 -25.442   2.189  1.00  0.00           H  
ATOM   3707 HD12 LEU A 230      -9.597 -24.345   3.528  1.00  0.00           H  
ATOM   3708 HD13 LEU A 230      -8.510 -24.169   2.129  1.00  0.00           H  
ATOM   3709  CD2 LEU A 230     -11.829 -24.177   1.525  1.00  0.00           C  
ATOM   3710 HD21 LEU A 230     -12.560 -23.477   1.122  1.00  0.00           H  
ATOM   3711 HD22 LEU A 230     -11.668 -24.990   0.817  1.00  0.00           H  
ATOM   3712 HD23 LEU A 230     -12.218 -24.574   2.462  1.00  0.00           H  
ATOM   3713  N   ASP A 231      -9.766 -19.526   1.530  1.00  0.00           N  
ATOM   3714  H   ASP A 231     -10.602 -19.311   2.055  1.00  0.00           H  
ATOM   3715  CA  ASP A 231      -9.370 -18.596   0.472  1.00  0.00           C  
ATOM   3716  HA  ASP A 231      -9.335 -19.133  -0.476  1.00  0.00           H  
ATOM   3717  C   ASP A 231      -7.980 -18.008   0.737  1.00  0.00           C  
ATOM   3718  CB  ASP A 231     -10.402 -17.467   0.362  1.00  0.00           C  
ATOM   3719  HB2 ASP A 231     -10.344 -16.814   1.233  1.00  0.00           H  
ATOM   3720  HB3 ASP A 231     -11.403 -17.896   0.320  1.00  0.00           H  
ATOM   3721  O   ASP A 231      -7.127 -17.987  -0.154  1.00  0.00           O  
ATOM   3722  CG  ASP A 231     -10.167 -16.668  -0.916  1.00  0.00           C  
ATOM   3723  OD1 ASP A 231     -10.570 -17.189  -1.978  1.00  0.00           O  
ATOM   3724  OD2 ASP A 231      -9.600 -15.555  -0.883  1.00  0.00           O  
ATOM   3725  N   PHE A 232      -7.710 -17.610   1.986  1.00  0.00           N  
ATOM   3726  H   PHE A 232      -8.450 -17.635   2.673  1.00  0.00           H  
ATOM   3727  CA  PHE A 232      -6.412 -17.078   2.375  1.00  0.00           C  
ATOM   3728  HA  PHE A 232      -6.244 -16.194   1.761  1.00  0.00           H  
ATOM   3729  C   PHE A 232      -5.285 -18.074   2.085  1.00  0.00           C  
ATOM   3730  CB  PHE A 232      -6.408 -16.652   3.853  1.00  0.00           C  
ATOM   3731  HB2 PHE A 232      -6.474 -17.533   4.491  1.00  0.00           H  
ATOM   3732  HB3 PHE A 232      -7.292 -16.042   4.041  1.00  0.00           H  
ATOM   3733  O   PHE A 232      -4.279 -17.674   1.496  1.00  0.00           O  
ATOM   3734  CG  PHE A 232      -5.181 -15.847   4.243  1.00  0.00           C  
ATOM   3735  CD1 PHE A 232      -3.939 -16.481   4.449  1.00  0.00           C  
ATOM   3736  HD1 PHE A 232      -3.859 -17.557   4.393  1.00  0.00           H  
ATOM   3737  CD2 PHE A 232      -5.271 -14.447   4.357  1.00  0.00           C  
ATOM   3738  HD2 PHE A 232      -6.224 -13.955   4.229  1.00  0.00           H  
ATOM   3739  CE1 PHE A 232      -2.790 -15.717   4.720  1.00  0.00           C  
ATOM   3740  HE1 PHE A 232      -1.841 -16.208   4.879  1.00  0.00           H  
ATOM   3741  CE2 PHE A 232      -4.120 -13.681   4.614  1.00  0.00           C  
ATOM   3742  HE2 PHE A 232      -4.195 -12.605   4.675  1.00  0.00           H  
ATOM   3743  CZ  PHE A 232      -2.877 -14.315   4.782  1.00  0.00           C  
ATOM   3744  HZ  PHE A 232      -1.993 -13.731   4.991  1.00  0.00           H  
ATOM   3745  N   ASN A 233      -5.462 -19.345   2.454  1.00  0.00           N  
ATOM   3746  H   ASN A 233      -6.313 -19.581   2.943  1.00  0.00           H  
ATOM   3747  CA  ASN A 233      -4.467 -20.398   2.242  1.00  0.00           C  
ATOM   3748  HA  ASN A 233      -3.500 -20.053   2.608  1.00  0.00           H  
ATOM   3749  C   ASN A 233      -4.281 -20.742   0.755  1.00  0.00           C  
ATOM   3750  CB  ASN A 233      -4.877 -21.637   3.052  1.00  0.00           C  
ATOM   3751  HB2 ASN A 233      -4.246 -22.476   2.759  1.00  0.00           H  
ATOM   3752  HB3 ASN A 233      -5.913 -21.894   2.831  1.00  0.00           H  
ATOM   3753  O   ASN A 233      -3.149 -20.935   0.312  1.00  0.00           O  
ATOM   3754  CG  ASN A 233      -4.716 -21.459   4.551  1.00  0.00           C  
ATOM   3755  ND2 ASN A 233      -5.263 -22.369   5.319  1.00  0.00           N  
ATOM   3756 HD21 ASN A 233      -5.177 -22.244   6.318  1.00  0.00           H  
ATOM   3757 HD22 ASN A 233      -5.807 -23.121   4.921  1.00  0.00           H  
ATOM   3758  OD1 ASN A 233      -4.084 -20.536   5.045  1.00  0.00           O  
ATOM   3759  N   ILE A 234      -5.361 -20.763  -0.036  1.00  0.00           N  
ATOM   3760  H   ILE A 234      -6.267 -20.612   0.384  1.00  0.00           H  
ATOM   3761  CA  ILE A 234      -5.283 -20.970  -1.493  1.00  0.00           C  
ATOM   3762  HA  ILE A 234      -4.764 -21.909  -1.687  1.00  0.00           H  
ATOM   3763  C   ILE A 234      -4.449 -19.865  -2.150  1.00  0.00           C  
ATOM   3764  CB  ILE A 234      -6.703 -21.061  -2.102  1.00  0.00           C  
ATOM   3765  HB  ILE A 234      -7.299 -20.232  -1.720  1.00  0.00           H  
ATOM   3766  O   ILE A 234      -3.563 -20.150  -2.960  1.00  0.00           O  
ATOM   3767  CG1 ILE A 234      -7.366 -22.391  -1.678  1.00  0.00           C  
ATOM   3768 HG12 ILE A 234      -7.234 -22.543  -0.607  1.00  0.00           H  
ATOM   3769 HG13 ILE A 234      -6.872 -23.220  -2.185  1.00  0.00           H  
ATOM   3770  CG2 ILE A 234      -6.670 -20.958  -3.642  1.00  0.00           C  
ATOM   3771 HG21 ILE A 234      -7.676 -21.058  -4.051  1.00  0.00           H  
ATOM   3772 HG22 ILE A 234      -6.028 -21.734  -4.059  1.00  0.00           H  
ATOM   3773 HG23 ILE A 234      -6.303 -19.980  -3.951  1.00  0.00           H  
ATOM   3774  CD1 ILE A 234      -8.870 -22.455  -1.968  1.00  0.00           C  
ATOM   3775 HD11 ILE A 234      -9.365 -21.602  -1.502  1.00  0.00           H  
ATOM   3776 HD12 ILE A 234      -9.275 -23.374  -1.545  1.00  0.00           H  
ATOM   3777 HD13 ILE A 234      -9.065 -22.454  -3.040  1.00  0.00           H  
ATOM   3778  N   LEU A 235      -4.699 -18.607  -1.780  1.00  0.00           N  
ATOM   3779  H   LEU A 235      -5.459 -18.438  -1.136  1.00  0.00           H  
ATOM   3780  CA  LEU A 235      -3.914 -17.473  -2.259  1.00  0.00           C  
ATOM   3781  HA  LEU A 235      -3.875 -17.498  -3.348  1.00  0.00           H  
ATOM   3782  C   LEU A 235      -2.461 -17.548  -1.782  1.00  0.00           C  
ATOM   3783  CB  LEU A 235      -4.575 -16.167  -1.797  1.00  0.00           C  
ATOM   3784  HB2 LEU A 235      -4.728 -16.220  -0.719  1.00  0.00           H  
ATOM   3785  HB3 LEU A 235      -3.885 -15.348  -1.998  1.00  0.00           H  
ATOM   3786  O   LEU A 235      -1.553 -17.376  -2.589  1.00  0.00           O  
ATOM   3787  CG  LEU A 235      -5.918 -15.834  -2.463  1.00  0.00           C  
ATOM   3788  HG  LEU A 235      -6.644 -16.624  -2.271  1.00  0.00           H  
ATOM   3789  CD1 LEU A 235      -6.432 -14.523  -1.869  1.00  0.00           C  
ATOM   3790 HD11 LEU A 235      -5.674 -13.744  -1.951  1.00  0.00           H  
ATOM   3791 HD12 LEU A 235      -7.336 -14.206  -2.389  1.00  0.00           H  
ATOM   3792 HD13 LEU A 235      -6.699 -14.689  -0.825  1.00  0.00           H  
ATOM   3793  CD2 LEU A 235      -5.791 -15.653  -3.970  1.00  0.00           C  
ATOM   3794 HD21 LEU A 235      -5.472 -16.586  -4.436  1.00  0.00           H  
ATOM   3795 HD22 LEU A 235      -6.781 -15.405  -4.351  1.00  0.00           H  
ATOM   3796 HD23 LEU A 235      -5.084 -14.856  -4.202  1.00  0.00           H  
ATOM   3797  N   GLN A 236      -2.227 -17.878  -0.509  1.00  0.00           N  
ATOM   3798  H   GLN A 236      -3.014 -18.029   0.106  1.00  0.00           H  
ATOM   3799  CA  GLN A 236      -0.876 -18.031   0.036  1.00  0.00           C  
ATOM   3800  HA  GLN A 236      -0.355 -17.079  -0.066  1.00  0.00           H  
ATOM   3801  C   GLN A 236      -0.065 -19.079  -0.740  1.00  0.00           C  
ATOM   3802  CB  GLN A 236      -0.959 -18.376   1.531  1.00  0.00           C  
ATOM   3803  HB2 GLN A 236      -1.565 -19.272   1.665  1.00  0.00           H  
ATOM   3804  HB3 GLN A 236      -1.435 -17.551   2.061  1.00  0.00           H  
ATOM   3805  O   GLN A 236       1.091 -18.822  -1.067  1.00  0.00           O  
ATOM   3806  CG  GLN A 236       0.427 -18.633   2.141  1.00  0.00           C  
ATOM   3807  HG2 GLN A 236       0.883 -19.501   1.665  1.00  0.00           H  
ATOM   3808  HG3 GLN A 236       1.078 -17.776   1.965  1.00  0.00           H  
ATOM   3809  CD  GLN A 236       0.344 -18.931   3.629  1.00  0.00           C  
ATOM   3810  NE2 GLN A 236       0.490 -17.941   4.484  1.00  0.00           N  
ATOM   3811 HE21 GLN A 236       0.409 -18.142   5.470  1.00  0.00           H  
ATOM   3812 HE22 GLN A 236       0.659 -17.009   4.135  1.00  0.00           H  
ATOM   3813  OE1 GLN A 236       0.142 -20.063   4.027  1.00  0.00           O  
ATOM   3814  N   ALA A 237      -0.658 -20.221  -1.097  1.00  0.00           N  
ATOM   3815  H   ALA A 237      -1.590 -20.409  -0.757  1.00  0.00           H  
ATOM   3816  CA  ALA A 237       0.011 -21.251  -1.891  1.00  0.00           C  
ATOM   3817  HA  ALA A 237       0.906 -21.578  -1.360  1.00  0.00           H  
ATOM   3818  C   ALA A 237       0.444 -20.741  -3.281  1.00  0.00           C  
ATOM   3819  CB  ALA A 237      -0.948 -22.437  -2.010  1.00  0.00           C  
ATOM   3820  HB1 ALA A 237      -1.876 -22.126  -2.490  1.00  0.00           H  
ATOM   3821  HB2 ALA A 237      -0.484 -23.219  -2.610  1.00  0.00           H  
ATOM   3822  HB3 ALA A 237      -1.170 -22.828  -1.017  1.00  0.00           H  
ATOM   3823  O   ALA A 237       1.548 -21.042  -3.748  1.00  0.00           O  
ATOM   3824  N   MET A 238      -0.396 -19.927  -3.932  1.00  0.00           N  
ATOM   3825  H   MET A 238      -1.274 -19.700  -3.487  1.00  0.00           H  
ATOM   3826  CA  MET A 238      -0.040 -19.233  -5.176  1.00  0.00           C  
ATOM   3827  HA  MET A 238       0.299 -19.968  -5.906  1.00  0.00           H  
ATOM   3828  C   MET A 238       1.115 -18.252  -4.943  1.00  0.00           C  
ATOM   3829  CB  MET A 238      -1.281 -18.522  -5.739  1.00  0.00           C  
ATOM   3830  HB2 MET A 238      -2.040 -19.276  -5.946  1.00  0.00           H  
ATOM   3831  HB3 MET A 238      -1.683 -17.833  -4.996  1.00  0.00           H  
ATOM   3832  O   MET A 238       2.117 -18.298  -5.658  1.00  0.00           O  
ATOM   3833  CG  MET A 238      -1.003 -17.717  -7.016  1.00  0.00           C  
ATOM   3834  HG2 MET A 238      -0.193 -17.012  -6.829  1.00  0.00           H  
ATOM   3835  HG3 MET A 238      -0.681 -18.396  -7.806  1.00  0.00           H  
ATOM   3836  SD  MET A 238      -2.423 -16.751  -7.610  1.00  0.00           S  
ATOM   3837  CE  MET A 238      -3.606 -18.087  -7.921  1.00  0.00           C  
ATOM   3838  HE1 MET A 238      -3.953 -18.501  -6.974  1.00  0.00           H  
ATOM   3839  HE2 MET A 238      -3.127 -18.868  -8.511  1.00  0.00           H  
ATOM   3840  HE3 MET A 238      -4.459 -17.697  -8.476  1.00  0.00           H  
ATOM   3841  N   HIS A 239       1.012 -17.414  -3.911  1.00  0.00           N  
ATOM   3842  H   HIS A 239       0.162 -17.423  -3.365  1.00  0.00           H  
ATOM   3843  CA  HIS A 239       2.014 -16.393  -3.607  1.00  0.00           C  
ATOM   3844  HA  HIS A 239       2.179 -15.810  -4.513  1.00  0.00           H  
ATOM   3845  C   HIS A 239       3.367 -16.991  -3.201  1.00  0.00           C  
ATOM   3846  CB  HIS A 239       1.486 -15.468  -2.499  1.00  0.00           C  
ATOM   3847  HB2 HIS A 239       2.230 -14.696  -2.303  1.00  0.00           H  
ATOM   3848  HB3 HIS A 239       1.360 -16.047  -1.584  1.00  0.00           H  
ATOM   3849  O   HIS A 239       4.403 -16.409  -3.503  1.00  0.00           O  
ATOM   3850  CG  HIS A 239       0.180 -14.774  -2.799  1.00  0.00           C  
ATOM   3851  CD2 HIS A 239      -0.264 -14.384  -4.031  1.00  0.00           C  
ATOM   3852  HD2 HIS A 239       0.259 -14.507  -4.968  1.00  0.00           H  
ATOM   3853  ND1 HIS A 239      -0.769 -14.413  -1.836  1.00  0.00           N  
ATOM   3854  CE1 HIS A 239      -1.769 -13.838  -2.519  1.00  0.00           C  
ATOM   3855  HE1 HIS A 239      -2.662 -13.424  -2.073  1.00  0.00           H  
ATOM   3856  NE2 HIS A 239      -1.496 -13.804  -3.832  1.00  0.00           N  
ATOM   3857  HE2 HIS A 239      -2.097 -13.387  -4.529  1.00  0.00           H  
ATOM   3858  N   GLN A 240       3.383 -18.162  -2.563  1.00  0.00           N  
ATOM   3859  H   GLN A 240       2.496 -18.541  -2.263  1.00  0.00           H  
ATOM   3860  CA  GLN A 240       4.600 -18.919  -2.249  1.00  0.00           C  
ATOM   3861  HA  GLN A 240       5.289 -18.290  -1.685  1.00  0.00           H  
ATOM   3862  C   GLN A 240       5.325 -19.388  -3.510  1.00  0.00           C  
ATOM   3863  CB  GLN A 240       4.228 -20.151  -1.412  1.00  0.00           C  
ATOM   3864  HB2 GLN A 240       3.315 -20.599  -1.807  1.00  0.00           H  
ATOM   3865  HB3 GLN A 240       5.026 -20.891  -1.473  1.00  0.00           H  
ATOM   3866  O   GLN A 240       6.553 -19.304  -3.594  1.00  0.00           O  
ATOM   3867  CG  GLN A 240       4.034 -19.784   0.057  1.00  0.00           C  
ATOM   3868  HG2 GLN A 240       5.006 -19.493   0.456  1.00  0.00           H  
ATOM   3869  HG3 GLN A 240       3.359 -18.932   0.144  1.00  0.00           H  
ATOM   3870  CD  GLN A 240       3.484 -20.924   0.907  1.00  0.00           C  
ATOM   3871  NE2 GLN A 240       3.519 -20.764   2.209  1.00  0.00           N  
ATOM   3872 HE21 GLN A 240       3.036 -21.440   2.785  1.00  0.00           H  
ATOM   3873 HE22 GLN A 240       3.875 -19.893   2.575  1.00  0.00           H  
ATOM   3874  OE1 GLN A 240       3.033 -21.957   0.433  1.00  0.00           O  
ATOM   3875  N   LYS A 241       4.572 -19.871  -4.505  1.00  0.00           N  
ATOM   3876  H   LYS A 241       3.570 -19.889  -4.379  1.00  0.00           H  
ATOM   3877  CA  LYS A 241       5.135 -20.294  -5.791  1.00  0.00           C  
ATOM   3878  HA  LYS A 241       5.924 -21.023  -5.607  1.00  0.00           H  
ATOM   3879  C   LYS A 241       5.783 -19.113  -6.514  1.00  0.00           C  
ATOM   3880  CB  LYS A 241       4.024 -20.945  -6.623  1.00  0.00           C  
ATOM   3881  HB2 LYS A 241       3.568 -21.750  -6.045  1.00  0.00           H  
ATOM   3882  HB3 LYS A 241       3.257 -20.205  -6.849  1.00  0.00           H  
ATOM   3883  O   LYS A 241       6.900 -19.242  -7.009  1.00  0.00           O  
ATOM   3884  CG  LYS A 241       4.570 -21.515  -7.935  1.00  0.00           C  
ATOM   3885  HG2 LYS A 241       5.065 -20.726  -8.501  1.00  0.00           H  
ATOM   3886  HG3 LYS A 241       5.290 -22.305  -7.719  1.00  0.00           H  
ATOM   3887  CD  LYS A 241       3.426 -22.074  -8.779  1.00  0.00           C  
ATOM   3888  HD2 LYS A 241       2.685 -21.288  -8.927  1.00  0.00           H  
ATOM   3889  HD3 LYS A 241       2.964 -22.916  -8.264  1.00  0.00           H  
ATOM   3890  CE  LYS A 241       3.982 -22.515 -10.134  1.00  0.00           C  
ATOM   3891  HE2 LYS A 241       4.647 -23.366  -9.985  1.00  0.00           H  
ATOM   3892  HE3 LYS A 241       4.571 -21.693 -10.542  1.00  0.00           H  
ATOM   3893  NZ  LYS A 241       2.887 -22.855 -11.071  1.00  0.00           N  
ATOM   3894  HZ1 LYS A 241       3.264 -23.115 -11.971  1.00  0.00           H  
ATOM   3895  HZ2 LYS A 241       2.309 -22.038 -11.209  1.00  0.00           H  
ATOM   3896  HZ3 LYS A 241       2.316 -23.601 -10.702  1.00  0.00           H  
ATOM   3897  N   GLU A 242       5.110 -17.972  -6.515  1.00  0.00           N  
ATOM   3898  H   GLU A 242       4.184 -17.965  -6.112  1.00  0.00           H  
ATOM   3899  CA  GLU A 242       5.596 -16.729  -7.117  1.00  0.00           C  
ATOM   3900  HA  GLU A 242       5.896 -16.903  -8.151  1.00  0.00           H  
ATOM   3901  C   GLU A 242       6.813 -16.161  -6.376  1.00  0.00           C  
ATOM   3902  CB  GLU A 242       4.445 -15.731  -7.104  1.00  0.00           C  
ATOM   3903  HB2 GLU A 242       4.028 -15.721  -6.097  1.00  0.00           H  
ATOM   3904  HB3 GLU A 242       4.812 -14.733  -7.343  1.00  0.00           H  
ATOM   3905  O   GLU A 242       7.805 -15.813  -7.009  1.00  0.00           O  
ATOM   3906  CG  GLU A 242       3.352 -16.128  -8.106  1.00  0.00           C  
ATOM   3907  HG2 GLU A 242       3.072 -17.171  -7.958  1.00  0.00           H  
ATOM   3908  HG3 GLU A 242       3.737 -16.030  -9.121  1.00  0.00           H  
ATOM   3909  CD  GLU A 242       2.102 -15.272  -7.944  1.00  0.00           C  
ATOM   3910  OE1 GLU A 242       1.173 -15.382  -8.771  1.00  0.00           O  
ATOM   3911  OE2 GLU A 242       1.975 -14.523  -6.953  1.00  0.00           O  
ATOM   3912  N   ALA A 243       6.814 -16.170  -5.039  1.00  0.00           N  
ATOM   3913  H   ALA A 243       5.956 -16.390  -4.554  1.00  0.00           H  
ATOM   3914  CA  ALA A 243       7.986 -15.795  -4.246  1.00  0.00           C  
ATOM   3915  HA  ALA A 243       8.251 -14.763  -4.480  1.00  0.00           H  
ATOM   3916  C   ALA A 243       9.199 -16.687  -4.571  1.00  0.00           C  
ATOM   3917  CB  ALA A 243       7.629 -15.887  -2.757  1.00  0.00           C  
ATOM   3918  HB1 ALA A 243       8.477 -15.558  -2.157  1.00  0.00           H  
ATOM   3919  HB2 ALA A 243       6.776 -15.246  -2.538  1.00  0.00           H  
ATOM   3920  HB3 ALA A 243       7.376 -16.913  -2.491  1.00  0.00           H  
ATOM   3921  O   ALA A 243      10.329 -16.204  -4.693  1.00  0.00           O  
ATOM   3922  N   SER A 244       8.975 -17.993  -4.755  1.00  0.00           N  
ATOM   3923  H   SER A 244       8.035 -18.334  -4.608  1.00  0.00           H  
ATOM   3924  CA  SER A 244      10.017 -18.935  -5.178  1.00  0.00           C  
ATOM   3925  HA  SER A 244      10.857 -18.849  -4.488  1.00  0.00           H  
ATOM   3926  C   SER A 244      10.537 -18.632  -6.583  1.00  0.00           C  
ATOM   3927  CB  SER A 244       9.480 -20.369  -5.139  1.00  0.00           C  
ATOM   3928  HB2 SER A 244       9.006 -20.553  -4.175  1.00  0.00           H  
ATOM   3929  HB3 SER A 244       8.740 -20.514  -5.926  1.00  0.00           H  
ATOM   3930  O   SER A 244      11.742 -18.703  -6.828  1.00  0.00           O  
ATOM   3931  OG  SER A 244      10.546 -21.287  -5.313  1.00  0.00           O  
ATOM   3932  HG  SER A 244      10.987 -21.283  -4.460  1.00  0.00           H  
ATOM   3933  N   GLU A 245       9.642 -18.287  -7.508  1.00  0.00           N  
ATOM   3934  H   GLU A 245       8.669 -18.235  -7.242  1.00  0.00           H  
ATOM   3935  CA  GLU A 245       9.984 -17.862  -8.864  1.00  0.00           C  
ATOM   3936  HA  GLU A 245      10.597 -18.631  -9.336  1.00  0.00           H  
ATOM   3937  C   GLU A 245      10.821 -16.584  -8.868  1.00  0.00           C  
ATOM   3938  CB  GLU A 245       8.700 -17.717  -9.684  1.00  0.00           C  
ATOM   3939  HB2 GLU A 245       8.152 -18.658  -9.615  1.00  0.00           H  
ATOM   3940  HB3 GLU A 245       8.081 -16.919  -9.275  1.00  0.00           H  
ATOM   3941  O   GLU A 245      11.904 -16.586  -9.450  1.00  0.00           O  
ATOM   3942  CG  GLU A 245       8.998 -17.413 -11.155  1.00  0.00           C  
ATOM   3943  HG2 GLU A 245       9.545 -16.473 -11.223  1.00  0.00           H  
ATOM   3944  HG3 GLU A 245       9.630 -18.206 -11.553  1.00  0.00           H  
ATOM   3945  CD  GLU A 245       7.716 -17.319 -11.990  1.00  0.00           C  
ATOM   3946  OE1 GLU A 245       7.767 -16.607 -13.014  1.00  0.00           O  
ATOM   3947  OE2 GLU A 245       6.737 -18.020 -11.637  1.00  0.00           O  
ATOM   3948  N   MET A 246      10.395 -15.551  -8.140  1.00  0.00           N  
ATOM   3949  H   MET A 246       9.480 -15.612  -7.717  1.00  0.00           H  
ATOM   3950  CA  MET A 246      11.134 -14.295  -8.004  1.00  0.00           C  
ATOM   3951  HA  MET A 246      11.302 -13.875  -8.996  1.00  0.00           H  
ATOM   3952  C   MET A 246      12.511 -14.505  -7.377  1.00  0.00           C  
ATOM   3953  CB  MET A 246      10.317 -13.301  -7.163  1.00  0.00           C  
ATOM   3954  HB2 MET A 246      10.964 -12.484  -6.844  1.00  0.00           H  
ATOM   3955  HB3 MET A 246       9.941 -13.794  -6.266  1.00  0.00           H  
ATOM   3956  O   MET A 246      13.511 -14.002  -7.887  1.00  0.00           O  
ATOM   3957  CG  MET A 246       9.139 -12.707  -7.944  1.00  0.00           C  
ATOM   3958  HG2 MET A 246       8.430 -13.503  -8.170  1.00  0.00           H  
ATOM   3959  HG3 MET A 246       8.633 -11.987  -7.302  1.00  0.00           H  
ATOM   3960  SD  MET A 246       9.569 -11.872  -9.501  1.00  0.00           S  
ATOM   3961  CE  MET A 246      10.771 -10.636  -8.930  1.00  0.00           C  
ATOM   3962  HE1 MET A 246      10.357 -10.057  -8.104  1.00  0.00           H  
ATOM   3963  HE2 MET A 246      11.015  -9.961  -9.750  1.00  0.00           H  
ATOM   3964  HE3 MET A 246      11.685 -11.128  -8.598  1.00  0.00           H  
ATOM   3965  N   THR A 247      12.595 -15.315  -6.318  1.00  0.00           N  
ATOM   3966  H   THR A 247      11.737 -15.681  -5.930  1.00  0.00           H  
ATOM   3967  CA  THR A 247      13.882 -15.625  -5.674  1.00  0.00           C  
ATOM   3968  HA  THR A 247      14.371 -14.685  -5.417  1.00  0.00           H  
ATOM   3969  C   THR A 247      14.809 -16.388  -6.627  1.00  0.00           C  
ATOM   3970  CB  THR A 247      13.690 -16.436  -4.383  1.00  0.00           C  
ATOM   3971  HB  THR A 247      13.370 -17.449  -4.627  1.00  0.00           H  
ATOM   3972  O   THR A 247      16.020 -16.160  -6.641  1.00  0.00           O  
ATOM   3973  CG2 THR A 247      14.975 -16.483  -3.559  1.00  0.00           C  
ATOM   3974 HG21 THR A 247      14.797 -17.025  -2.630  1.00  0.00           H  
ATOM   3975 HG22 THR A 247      15.283 -15.467  -3.310  1.00  0.00           H  
ATOM   3976 HG23 THR A 247      15.779 -16.964  -4.117  1.00  0.00           H  
ATOM   3977  OG1 THR A 247      12.740 -15.854  -3.525  1.00  0.00           O  
ATOM   3978  HG1 THR A 247      11.879 -15.872  -3.951  1.00  0.00           H  
ATOM   3979  N   ARG A 248      14.259 -17.291  -7.451  1.00  0.00           N  
ATOM   3980  H   ARG A 248      13.259 -17.423  -7.410  1.00  0.00           H  
ATOM   3981  CA  ARG A 248      15.021 -18.029  -8.469  1.00  0.00           C  
ATOM   3982  HA  ARG A 248      15.921 -18.436  -8.009  1.00  0.00           H  
ATOM   3983  C   ARG A 248      15.505 -17.102  -9.577  1.00  0.00           C  
ATOM   3984  CB  ARG A 248      14.167 -19.179  -9.011  1.00  0.00           C  
ATOM   3985  HB2 ARG A 248      13.296 -18.778  -9.531  1.00  0.00           H  
ATOM   3986  HB3 ARG A 248      13.825 -19.765  -8.158  1.00  0.00           H  
ATOM   3987  O   ARG A 248      16.691 -17.133  -9.878  1.00  0.00           O  
ATOM   3988  CG  ARG A 248      14.948 -20.091  -9.968  1.00  0.00           C  
ATOM   3989  HG2 ARG A 248      15.316 -19.502 -10.808  1.00  0.00           H  
ATOM   3990  HG3 ARG A 248      15.802 -20.506  -9.431  1.00  0.00           H  
ATOM   3991  CD  ARG A 248      14.102 -21.242 -10.532  1.00  0.00           C  
ATOM   3992  HD2 ARG A 248      13.341 -20.823 -11.190  1.00  0.00           H  
ATOM   3993  HD3 ARG A 248      14.747 -21.868 -11.149  1.00  0.00           H  
ATOM   3994  NE  ARG A 248      13.486 -22.065  -9.462  1.00  0.00           N  
ATOM   3995  HE  ARG A 248      14.085 -22.730  -8.994  1.00  0.00           H  
ATOM   3996  NH1 ARG A 248      11.378 -21.142  -9.514  1.00  0.00           N  
ATOM   3997 HH11 ARG A 248      11.617 -20.619 -10.344  1.00  0.00           H  
ATOM   3998 HH12 ARG A 248      10.492 -20.971  -9.059  1.00  0.00           H  
ATOM   3999  NH2 ARG A 248      11.930 -22.515  -7.852  1.00  0.00           N  
ATOM   4000 HH21 ARG A 248      12.596 -23.069  -7.332  1.00  0.00           H  
ATOM   4001 HH22 ARG A 248      11.115 -22.194  -7.349  1.00  0.00           H  
ATOM   4002  CZ  ARG A 248      12.269 -21.912  -8.958  1.00  0.00           C  
ATOM   4003  N   TRP A 249      14.625 -16.261 -10.114  1.00  0.00           N  
ATOM   4004  H   TRP A 249      13.668 -16.299  -9.792  1.00  0.00           H  
ATOM   4005  CA  TRP A 249      14.962 -15.246 -11.110  1.00  0.00           C  
ATOM   4006  HA  TRP A 249      15.306 -15.733 -12.022  1.00  0.00           H  
ATOM   4007  C   TRP A 249      16.110 -14.358 -10.617  1.00  0.00           C  
ATOM   4008  CB  TRP A 249      13.698 -14.436 -11.436  1.00  0.00           C  
ATOM   4009  HB2 TRP A 249      13.228 -14.117 -10.506  1.00  0.00           H  
ATOM   4010  HB3 TRP A 249      12.988 -15.082 -11.951  1.00  0.00           H  
ATOM   4011  O   TRP A 249      17.142 -14.270 -11.275  1.00  0.00           O  
ATOM   4012  CG  TRP A 249      13.928 -13.214 -12.267  1.00  0.00           C  
ATOM   4013  CD1 TRP A 249      14.047 -13.182 -13.614  1.00  0.00           C  
ATOM   4014  HD1 TRP A 249      13.978 -14.044 -14.260  1.00  0.00           H  
ATOM   4015  CD2 TRP A 249      14.102 -11.835 -11.815  1.00  0.00           C  
ATOM   4016  CE2 TRP A 249      14.365 -11.020 -12.955  1.00  0.00           C  
ATOM   4017  CE3 TRP A 249      14.062 -11.190 -10.559  1.00  0.00           C  
ATOM   4018  HE3 TRP A 249      13.843 -11.768  -9.673  1.00  0.00           H  
ATOM   4019  NE1 TRP A 249      14.290 -11.885 -14.024  1.00  0.00           N  
ATOM   4020  HE1 TRP A 249      14.448 -11.617 -14.985  1.00  0.00           H  
ATOM   4021  CH2 TRP A 249      14.554  -9.030 -11.595  1.00  0.00           C  
ATOM   4022  HH2 TRP A 249      14.707  -7.965 -11.502  1.00  0.00           H  
ATOM   4023  CZ2 TRP A 249      14.610  -9.644 -12.857  1.00  0.00           C  
ATOM   4024  HZ2 TRP A 249      14.818  -9.059 -13.741  1.00  0.00           H  
ATOM   4025  CZ3 TRP A 249      14.268  -9.801 -10.453  1.00  0.00           C  
ATOM   4026  HZ3 TRP A 249      14.189  -9.316  -9.492  1.00  0.00           H  
ATOM   4027  N   TRP A 250      16.000 -13.806  -9.406  1.00  0.00           N  
ATOM   4028  H   TRP A 250      15.126 -13.907  -8.909  1.00  0.00           H  
ATOM   4029  CA  TRP A 250      17.044 -12.968  -8.810  1.00  0.00           C  
ATOM   4030  HA  TRP A 250      17.201 -12.096  -9.445  1.00  0.00           H  
ATOM   4031  C   TRP A 250      18.390 -13.691  -8.680  1.00  0.00           C  
ATOM   4032  CB  TRP A 250      16.542 -12.491  -7.450  1.00  0.00           C  
ATOM   4033  HB2 TRP A 250      15.603 -11.966  -7.623  1.00  0.00           H  
ATOM   4034  HB3 TRP A 250      16.338 -13.350  -6.810  1.00  0.00           H  
ATOM   4035  O   TRP A 250      19.445 -13.160  -9.035  1.00  0.00           O  
ATOM   4036  CG  TRP A 250      17.445 -11.549  -6.726  1.00  0.00           C  
ATOM   4037  CD1 TRP A 250      18.269 -11.854  -5.699  1.00  0.00           C  
ATOM   4038  HD1 TRP A 250      18.368 -12.831  -5.250  1.00  0.00           H  
ATOM   4039  CD2 TRP A 250      17.565 -10.109  -6.918  1.00  0.00           C  
ATOM   4040  CE2 TRP A 250      18.500  -9.601  -5.968  1.00  0.00           C  
ATOM   4041  CE3 TRP A 250      16.961  -9.182  -7.794  1.00  0.00           C  
ATOM   4042  HE3 TRP A 250      16.255  -9.533  -8.531  1.00  0.00           H  
ATOM   4043  NE1 TRP A 250      18.863 -10.703  -5.221  1.00  0.00           N  
ATOM   4044  HE1 TRP A 250      19.246 -10.652  -4.288  1.00  0.00           H  
ATOM   4045  CH2 TRP A 250      18.210  -7.343  -6.785  1.00  0.00           C  
ATOM   4046  HH2 TRP A 250      18.433  -6.288  -6.732  1.00  0.00           H  
ATOM   4047  CZ2 TRP A 250      18.816  -8.238  -5.888  1.00  0.00           C  
ATOM   4048  HZ2 TRP A 250      19.494  -7.874  -5.130  1.00  0.00           H  
ATOM   4049  CZ3 TRP A 250      17.295  -7.817  -7.739  1.00  0.00           C  
ATOM   4050  HZ3 TRP A 250      16.859  -7.118  -8.438  1.00  0.00           H  
ATOM   4051  N   ARG A 251      18.366 -14.948  -8.231  1.00  0.00           N  
ATOM   4052  H   ARG A 251      17.474 -15.334  -7.955  1.00  0.00           H  
ATOM   4053  CA  ARG A 251      19.572 -15.773  -8.121  1.00  0.00           C  
ATOM   4054  HA  ARG A 251      20.328 -15.215  -7.568  1.00  0.00           H  
ATOM   4055  C   ARG A 251      20.182 -16.100  -9.487  1.00  0.00           C  
ATOM   4056  CB  ARG A 251      19.210 -17.042  -7.352  1.00  0.00           C  
ATOM   4057  HB2 ARG A 251      18.467 -17.585  -7.936  1.00  0.00           H  
ATOM   4058  HB3 ARG A 251      18.753 -16.771  -6.401  1.00  0.00           H  
ATOM   4059  O   ARG A 251      21.402 -16.082  -9.614  1.00  0.00           O  
ATOM   4060  CG  ARG A 251      20.438 -17.925  -7.070  1.00  0.00           C  
ATOM   4061  HG2 ARG A 251      21.105 -17.973  -7.931  1.00  0.00           H  
ATOM   4062  HG3 ARG A 251      20.992 -17.509  -6.228  1.00  0.00           H  
ATOM   4063  CD  ARG A 251      20.000 -19.349  -6.746  1.00  0.00           C  
ATOM   4064  HD2 ARG A 251      20.878 -19.926  -6.454  1.00  0.00           H  
ATOM   4065  HD3 ARG A 251      19.298 -19.315  -5.912  1.00  0.00           H  
ATOM   4066  NE  ARG A 251      19.370 -19.965  -7.927  1.00  0.00           N  
ATOM   4067  HE  ARG A 251      19.430 -19.462  -8.801  1.00  0.00           H  
ATOM   4068  NH1 ARG A 251      18.458 -21.799  -6.911  1.00  0.00           N  
ATOM   4069 HH11 ARG A 251      17.914 -22.648  -6.969  1.00  0.00           H  
ATOM   4070 HH12 ARG A 251      18.835 -21.460  -6.038  1.00  0.00           H  
ATOM   4071  NH2 ARG A 251      18.191 -21.431  -9.128  1.00  0.00           N  
ATOM   4072 HH21 ARG A 251      17.694 -22.297  -9.278  1.00  0.00           H  
ATOM   4073 HH22 ARG A 251      18.329 -20.800  -9.905  1.00  0.00           H  
ATOM   4074  CZ  ARG A 251      18.670 -21.069  -7.976  1.00  0.00           C  
ATOM   4075  N   ASP A 252      19.370 -16.414 -10.490  1.00  0.00           N  
ATOM   4076  H   ASP A 252      18.375 -16.415 -10.320  1.00  0.00           H  
ATOM   4077  CA  ASP A 252      19.845 -16.855 -11.806  1.00  0.00           C  
ATOM   4078  HA  ASP A 252      20.586 -17.641 -11.664  1.00  0.00           H  
ATOM   4079  C   ASP A 252      20.557 -15.718 -12.572  1.00  0.00           C  
ATOM   4080  CB  ASP A 252      18.672 -17.458 -12.602  1.00  0.00           C  
ATOM   4081  HB2 ASP A 252      17.863 -16.729 -12.648  1.00  0.00           H  
ATOM   4082  HB3 ASP A 252      19.012 -17.639 -13.621  1.00  0.00           H  
ATOM   4083  O   ASP A 252      21.488 -15.971 -13.340  1.00  0.00           O  
ATOM   4084  CG  ASP A 252      18.120 -18.795 -12.049  1.00  0.00           C  
ATOM   4085  OD1 ASP A 252      18.695 -19.408 -11.102  1.00  0.00           O  
ATOM   4086  OD2 ASP A 252      17.097 -19.260 -12.599  1.00  0.00           O  
ATOM   4087  N   PHE A 253      20.207 -14.456 -12.294  1.00  0.00           N  
ATOM   4088  H   PHE A 253      19.405 -14.304 -11.699  1.00  0.00           H  
ATOM   4089  CA  PHE A 253      20.954 -13.284 -12.770  1.00  0.00           C  
ATOM   4090  HA  PHE A 253      21.215 -13.451 -13.815  1.00  0.00           H  
ATOM   4091  C   PHE A 253      22.287 -13.054 -12.030  1.00  0.00           C  
ATOM   4092  CB  PHE A 253      20.042 -12.053 -12.710  1.00  0.00           C  
ATOM   4093  HB2 PHE A 253      20.646 -11.154 -12.586  1.00  0.00           H  
ATOM   4094  HB3 PHE A 253      19.395 -12.129 -11.836  1.00  0.00           H  
ATOM   4095  O   PHE A 253      23.151 -12.330 -12.544  1.00  0.00           O  
ATOM   4096  CG  PHE A 253      19.194 -11.888 -13.957  1.00  0.00           C  
ATOM   4097  CD1 PHE A 253      19.656 -11.107 -15.032  1.00  0.00           C  
ATOM   4098  HD1 PHE A 253      20.578 -10.552 -14.943  1.00  0.00           H  
ATOM   4099  CD2 PHE A 253      17.966 -12.559 -14.074  1.00  0.00           C  
ATOM   4100  HD2 PHE A 253      17.599 -13.167 -13.260  1.00  0.00           H  
ATOM   4101  CE1 PHE A 253      18.902 -11.016 -16.217  1.00  0.00           C  
ATOM   4102  HE1 PHE A 253      19.247 -10.397 -17.032  1.00  0.00           H  
ATOM   4103  CE2 PHE A 253      17.213 -12.470 -15.255  1.00  0.00           C  
ATOM   4104  HE2 PHE A 253      16.289 -13.021 -15.347  1.00  0.00           H  
ATOM   4105  CZ  PHE A 253      17.675 -11.691 -16.325  1.00  0.00           C  
ATOM   4106  HZ  PHE A 253      17.092 -11.611 -17.231  1.00  0.00           H  
ATOM   4107  N   ASP A 254      22.494 -13.708 -10.882  1.00  0.00           N  
ATOM   4108  H   ASP A 254      21.776 -14.351 -10.581  1.00  0.00           H  
ATOM   4109  CA  ASP A 254      23.676 -13.601 -10.015  1.00  0.00           C  
ATOM   4110  HA  ASP A 254      23.424 -14.128  -9.095  1.00  0.00           H  
ATOM   4111  C   ASP A 254      23.965 -12.143  -9.602  1.00  0.00           C  
ATOM   4112  CB  ASP A 254      24.859 -14.360 -10.653  1.00  0.00           C  
ATOM   4113  HB2 ASP A 254      25.279 -13.758 -11.458  1.00  0.00           H  
ATOM   4114  HB3 ASP A 254      24.479 -15.280 -11.097  1.00  0.00           H  
ATOM   4115  O   ASP A 254      25.109 -11.673  -9.638  1.00  0.00           O  
ATOM   4116  CG  ASP A 254      25.979 -14.758  -9.682  1.00  0.00           C  
ATOM   4117  OD1 ASP A 254      25.781 -14.698  -8.448  1.00  0.00           O  
ATOM   4118  OD2 ASP A 254      27.058 -15.159 -10.192  1.00  0.00           O  
ATOM   4119  N   PHE A 255      22.898 -11.399  -9.264  1.00  0.00           N  
ATOM   4120  H   PHE A 255      21.985 -11.829  -9.302  1.00  0.00           H  
ATOM   4121  CA  PHE A 255      22.963  -9.959  -8.987  1.00  0.00           C  
ATOM   4122  HA  PHE A 255      23.284  -9.446  -9.894  1.00  0.00           H  
ATOM   4123  C   PHE A 255      23.991  -9.628  -7.907  1.00  0.00           C  
ATOM   4124  CB  PHE A 255      21.587  -9.408  -8.583  1.00  0.00           C  
ATOM   4125  HB2 PHE A 255      21.731  -8.412  -8.166  1.00  0.00           H  
ATOM   4126  HB3 PHE A 255      21.160 -10.029  -7.796  1.00  0.00           H  
ATOM   4127  O   PHE A 255      24.851  -8.791  -8.141  1.00  0.00           O  
ATOM   4128  CG  PHE A 255      20.599  -9.259  -9.721  1.00  0.00           C  
ATOM   4129  CD1 PHE A 255      20.814  -8.295 -10.720  1.00  0.00           C  
ATOM   4130  HD1 PHE A 255      21.668  -7.637 -10.655  1.00  0.00           H  
ATOM   4131  CD2 PHE A 255      19.427 -10.030  -9.747  1.00  0.00           C  
ATOM   4132  HD2 PHE A 255      19.232 -10.734  -8.952  1.00  0.00           H  
ATOM   4133  CE1 PHE A 255      19.888  -8.133 -11.765  1.00  0.00           C  
ATOM   4134  HE1 PHE A 255      20.048  -7.379 -12.522  1.00  0.00           H  
ATOM   4135  CE2 PHE A 255      18.481  -9.848 -10.769  1.00  0.00           C  
ATOM   4136  HE2 PHE A 255      17.561 -10.414 -10.776  1.00  0.00           H  
ATOM   4137  CZ  PHE A 255      18.716  -8.910 -11.781  1.00  0.00           C  
ATOM   4138  HZ  PHE A 255      17.961  -8.772 -12.541  1.00  0.00           H  
ATOM   4139  N   LEU A 256      23.984 -10.331  -6.773  1.00  0.00           N  
ATOM   4140  H   LEU A 256      23.248 -11.011  -6.647  1.00  0.00           H  
ATOM   4141  CA  LEU A 256      24.853 -10.011  -5.630  1.00  0.00           C  
ATOM   4142  HA  LEU A 256      24.730  -8.959  -5.373  1.00  0.00           H  
ATOM   4143  C   LEU A 256      26.341 -10.218  -5.911  1.00  0.00           C  
ATOM   4144  CB  LEU A 256      24.463 -10.878  -4.427  1.00  0.00           C  
ATOM   4145  HB2 LEU A 256      25.064 -10.571  -3.571  1.00  0.00           H  
ATOM   4146  HB3 LEU A 256      24.705 -11.915  -4.658  1.00  0.00           H  
ATOM   4147  O   LEU A 256      27.185  -9.539  -5.334  1.00  0.00           O  
ATOM   4148  CG  LEU A 256      22.984 -10.792  -4.042  1.00  0.00           C  
ATOM   4149  HG  LEU A 256      22.381 -11.151  -4.876  1.00  0.00           H  
ATOM   4150  CD1 LEU A 256      22.747 -11.733  -2.868  1.00  0.00           C  
ATOM   4151 HD11 LEU A 256      23.277 -12.675  -3.008  1.00  0.00           H  
ATOM   4152 HD12 LEU A 256      23.056 -11.270  -1.931  1.00  0.00           H  
ATOM   4153 HD13 LEU A 256      21.682 -11.965  -2.831  1.00  0.00           H  
ATOM   4154  CD2 LEU A 256      22.554  -9.365  -3.707  1.00  0.00           C  
ATOM   4155 HD21 LEU A 256      21.484  -9.357  -3.500  1.00  0.00           H  
ATOM   4156 HD22 LEU A 256      22.712  -8.700  -4.556  1.00  0.00           H  
ATOM   4157 HD23 LEU A 256      23.107  -8.984  -2.848  1.00  0.00           H  
ATOM   4158  N   LYS A 257      26.691 -11.146  -6.803  1.00  0.00           N  
ATOM   4159  H   LYS A 257      25.967 -11.679  -7.263  1.00  0.00           H  
ATOM   4160  CA  LYS A 257      28.088 -11.331  -7.201  1.00  0.00           C  
ATOM   4161  HA  LYS A 257      28.721 -11.295  -6.315  1.00  0.00           H  
ATOM   4162  C   LYS A 257      28.550 -10.216  -8.134  1.00  0.00           C  
ATOM   4163  CB  LYS A 257      28.218 -12.694  -7.865  1.00  0.00           C  
ATOM   4164  HB2 LYS A 257      27.656 -12.678  -8.799  1.00  0.00           H  
ATOM   4165  HB3 LYS A 257      27.784 -13.452  -7.213  1.00  0.00           H  
ATOM   4166  O   LYS A 257      29.701  -9.791  -8.059  1.00  0.00           O  
ATOM   4167  CG  LYS A 257      29.680 -13.062  -8.143  1.00  0.00           C  
ATOM   4168  HG2 LYS A 257      30.189 -12.271  -8.695  1.00  0.00           H  
ATOM   4169  HG3 LYS A 257      30.200 -13.251  -7.204  1.00  0.00           H  
ATOM   4170  CD  LYS A 257      29.660 -14.315  -9.001  1.00  0.00           C  
ATOM   4171  HD2 LYS A 257      29.187 -14.053  -9.947  1.00  0.00           H  
ATOM   4172  HD3 LYS A 257      29.061 -15.075  -8.499  1.00  0.00           H  
ATOM   4173  CE  LYS A 257      31.041 -14.867  -9.306  1.00  0.00           C  
ATOM   4174  HE2 LYS A 257      31.610 -14.113  -9.849  1.00  0.00           H  
ATOM   4175  HE3 LYS A 257      31.548 -15.092  -8.368  1.00  0.00           H  
ATOM   4176  NZ  LYS A 257      30.852 -16.088 -10.118  1.00  0.00           N  
ATOM   4177  HZ1 LYS A 257      30.296 -16.748  -9.594  1.00  0.00           H  
ATOM   4178  HZ2 LYS A 257      31.731 -16.501 -10.396  1.00  0.00           H  
ATOM   4179  HZ3 LYS A 257      30.294 -15.856 -10.928  1.00  0.00           H  
ATOM   4180  N   LYS A 258      27.673  -9.774  -9.037  1.00  0.00           N  
ATOM   4181  H   LYS A 258      26.748 -10.178  -9.022  1.00  0.00           H  
ATOM   4182  CA  LYS A 258      27.972  -8.728 -10.029  1.00  0.00           C  
ATOM   4183  HA  LYS A 258      29.005  -8.823 -10.365  1.00  0.00           H  
ATOM   4184  C   LYS A 258      27.852  -7.318  -9.449  1.00  0.00           C  
ATOM   4185  CB  LYS A 258      27.035  -8.903 -11.228  1.00  0.00           C  
ATOM   4186  HB2 LYS A 258      27.158  -8.057 -11.904  1.00  0.00           H  
ATOM   4187  HB3 LYS A 258      26.005  -8.907 -10.872  1.00  0.00           H  
ATOM   4188  O   LYS A 258      28.534  -6.415  -9.919  1.00  0.00           O  
ATOM   4189  CG  LYS A 258      27.327 -10.199 -12.000  1.00  0.00           C  
ATOM   4190  HG2 LYS A 258      28.302 -10.131 -12.481  1.00  0.00           H  
ATOM   4191  HG3 LYS A 258      27.318 -11.054 -11.324  1.00  0.00           H  
ATOM   4192  CD  LYS A 258      26.238 -10.395 -13.050  1.00  0.00           C  
ATOM   4193  HD2 LYS A 258      25.281 -10.420 -12.529  1.00  0.00           H  
ATOM   4194  HD3 LYS A 258      26.241  -9.554 -13.744  1.00  0.00           H  
ATOM   4195  CE  LYS A 258      26.415 -11.703 -13.817  1.00  0.00           C  
ATOM   4196  HE2 LYS A 258      26.633 -12.493 -13.099  1.00  0.00           H  
ATOM   4197  HE3 LYS A 258      27.248 -11.607 -14.512  1.00  0.00           H  
ATOM   4198  NZ  LYS A 258      25.152 -12.016 -14.520  1.00  0.00           N  
ATOM   4199  HZ1 LYS A 258      25.199 -12.879 -15.043  1.00  0.00           H  
ATOM   4200  HZ2 LYS A 258      24.856 -11.242 -15.098  1.00  0.00           H  
ATOM   4201  HZ3 LYS A 258      24.428 -12.130 -13.825  1.00  0.00           H  
ATOM   4202  N   LEU A 259      27.005  -7.153  -8.439  1.00  0.00           N  
ATOM   4203  H   LEU A 259      26.456  -7.958  -8.173  1.00  0.00           H  
ATOM   4204  CA  LEU A 259      26.609  -5.899  -7.808  1.00  0.00           C  
ATOM   4205  HA  LEU A 259      27.323  -5.112  -8.051  1.00  0.00           H  
ATOM   4206  C   LEU A 259      26.597  -6.085  -6.275  1.00  0.00           C  
ATOM   4207  CB  LEU A 259      25.218  -5.488  -8.342  1.00  0.00           C  
ATOM   4208  HB2 LEU A 259      24.970  -4.510  -7.928  1.00  0.00           H  
ATOM   4209  HB3 LEU A 259      24.486  -6.202  -7.966  1.00  0.00           H  
ATOM   4210  O   LEU A 259      25.538  -6.095  -5.659  1.00  0.00           O  
ATOM   4211  CG  LEU A 259      25.052  -5.415  -9.867  1.00  0.00           C  
ATOM   4212  HG  LEU A 259      25.322  -6.369 -10.321  1.00  0.00           H  
ATOM   4213  CD1 LEU A 259      23.595  -5.133 -10.209  1.00  0.00           C  
ATOM   4214 HD11 LEU A 259      23.454  -5.149 -11.290  1.00  0.00           H  
ATOM   4215 HD12 LEU A 259      23.303  -4.157  -9.822  1.00  0.00           H  
ATOM   4216 HD13 LEU A 259      22.960  -5.891  -9.752  1.00  0.00           H  
ATOM   4217  CD2 LEU A 259      25.902  -4.310 -10.478  1.00  0.00           C  
ATOM   4218 HD21 LEU A 259      26.949  -4.463 -10.216  1.00  0.00           H  
ATOM   4219 HD22 LEU A 259      25.787  -4.312 -11.562  1.00  0.00           H  
ATOM   4220 HD23 LEU A 259      25.573  -3.348 -10.085  1.00  0.00           H  
ATOM   4221  N   PRO A 260      27.758  -6.261  -5.619  1.00  0.00           N  
ATOM   4222  CA  PRO A 260      27.821  -6.617  -4.194  1.00  0.00           C  
ATOM   4223  HA  PRO A 260      27.180  -7.477  -4.002  1.00  0.00           H  
ATOM   4224  C   PRO A 260      27.372  -5.509  -3.227  1.00  0.00           C  
ATOM   4225  CB  PRO A 260      29.283  -7.014  -3.961  1.00  0.00           C  
ATOM   4226  HB2 PRO A 260      29.405  -8.076  -4.173  1.00  0.00           H  
ATOM   4227  HB3 PRO A 260      29.622  -6.791  -2.950  1.00  0.00           H  
ATOM   4228  O   PRO A 260      27.314  -5.745  -2.024  1.00  0.00           O  
ATOM   4229  CG  PRO A 260      30.041  -6.197  -5.007  1.00  0.00           C  
ATOM   4230  HG2 PRO A 260      31.004  -6.645  -5.253  1.00  0.00           H  
ATOM   4231  HG3 PRO A 260      30.168  -5.173  -4.655  1.00  0.00           H  
ATOM   4232  CD  PRO A 260      29.090  -6.217  -6.199  1.00  0.00           C  
ATOM   4233  HD2 PRO A 260      29.233  -5.329  -6.814  1.00  0.00           H  
ATOM   4234  HD3 PRO A 260      29.260  -7.120  -6.787  1.00  0.00           H  
ATOM   4235  N   TYR A 261      27.105  -4.302  -3.727  1.00  0.00           N  
ATOM   4236  H   TYR A 261      27.104  -4.191  -4.731  1.00  0.00           H  
ATOM   4237  CA  TYR A 261      26.712  -3.136  -2.934  1.00  0.00           C  
ATOM   4238  HA  TYR A 261      27.106  -3.238  -1.922  1.00  0.00           H  
ATOM   4239  C   TYR A 261      25.193  -2.967  -2.790  1.00  0.00           C  
ATOM   4240  CB  TYR A 261      27.339  -1.887  -3.566  1.00  0.00           C  
ATOM   4241  HB2 TYR A 261      27.032  -1.007  -3.001  1.00  0.00           H  
ATOM   4242  HB3 TYR A 261      28.424  -1.958  -3.481  1.00  0.00           H  
ATOM   4243  O   TYR A 261      24.768  -2.158  -1.968  1.00  0.00           O  
ATOM   4244  CG  TYR A 261      26.971  -1.689  -5.024  1.00  0.00           C  
ATOM   4245  CD1 TYR A 261      27.819  -2.189  -6.033  1.00  0.00           C  
ATOM   4246  HD1 TYR A 261      28.739  -2.686  -5.766  1.00  0.00           H  
ATOM   4247  CD2 TYR A 261      25.780  -1.021  -5.371  1.00  0.00           C  
ATOM   4248  HD2 TYR A 261      25.119  -0.639  -4.608  1.00  0.00           H  
ATOM   4249  CE1 TYR A 261      27.497  -1.988  -7.387  1.00  0.00           C  
ATOM   4250  HE1 TYR A 261      28.168  -2.329  -8.163  1.00  0.00           H  
ATOM   4251  CE2 TYR A 261      25.457  -0.819  -6.726  1.00  0.00           C  
ATOM   4252  HE2 TYR A 261      24.552  -0.297  -7.000  1.00  0.00           H  
ATOM   4253  OH  TYR A 261      26.081  -1.004  -9.035  1.00  0.00           O  
ATOM   4254  HH  TYR A 261      26.816  -1.251  -9.601  1.00  0.00           H  
ATOM   4255  CZ  TYR A 261      26.329  -1.277  -7.732  1.00  0.00           C  
ATOM   4256  N   ILE A 262      24.388  -3.690  -3.577  1.00  0.00           N  
ATOM   4257  H   ILE A 262      24.787  -4.383  -4.194  1.00  0.00           H  
ATOM   4258  CA  ILE A 262      22.930  -3.518  -3.598  1.00  0.00           C  
ATOM   4259  HA  ILE A 262      22.720  -2.455  -3.477  1.00  0.00           H  
ATOM   4260  C   ILE A 262      22.251  -4.229  -2.423  1.00  0.00           C  
ATOM   4261  CB  ILE A 262      22.300  -3.937  -4.948  1.00  0.00           C  
ATOM   4262  HB  ILE A 262      21.265  -3.597  -4.942  1.00  0.00           H  
ATOM   4263  O   ILE A 262      22.767  -5.201  -1.858  1.00  0.00           O  
ATOM   4264  CG1 ILE A 262      22.261  -5.474  -5.111  1.00  0.00           C  
ATOM   4265 HG12 ILE A 262      21.627  -5.891  -4.330  1.00  0.00           H  
ATOM   4266 HG13 ILE A 262      23.257  -5.896  -4.973  1.00  0.00           H  
ATOM   4267  CG2 ILE A 262      22.994  -3.202  -6.109  1.00  0.00           C  
ATOM   4268 HG21 ILE A 262      22.469  -3.386  -7.047  1.00  0.00           H  
ATOM   4269 HG22 ILE A 262      24.034  -3.516  -6.196  1.00  0.00           H  
ATOM   4270 HG23 ILE A 262      22.960  -2.129  -5.922  1.00  0.00           H  
ATOM   4271  CD1 ILE A 262      21.685  -5.964  -6.440  1.00  0.00           C  
ATOM   4272 HD11 ILE A 262      22.349  -5.709  -7.265  1.00  0.00           H  
ATOM   4273 HD12 ILE A 262      20.709  -5.509  -6.607  1.00  0.00           H  
ATOM   4274 HD13 ILE A 262      21.571  -7.048  -6.394  1.00  0.00           H  
ATOM   4275  N   ARG A 263      21.038  -3.786  -2.105  1.00  0.00           N  
ATOM   4276  H   ARG A 263      20.699  -2.982  -2.613  1.00  0.00           H  
ATOM   4277  CA  ARG A 263      20.107  -4.441  -1.189  1.00  0.00           C  
ATOM   4278  HA  ARG A 263      20.612  -4.621  -0.240  1.00  0.00           H  
ATOM   4279  C   ARG A 263      19.655  -5.788  -1.761  1.00  0.00           C  
ATOM   4280  CB  ARG A 263      18.917  -3.484  -0.962  1.00  0.00           C  
ATOM   4281  HB2 ARG A 263      18.076  -4.031  -0.536  1.00  0.00           H  
ATOM   4282  HB3 ARG A 263      18.589  -3.075  -1.918  1.00  0.00           H  
ATOM   4283  O   ARG A 263      18.982  -5.862  -2.783  1.00  0.00           O  
ATOM   4284  CG  ARG A 263      19.278  -2.340  -0.006  1.00  0.00           C  
ATOM   4285  HG2 ARG A 263      19.516  -2.765   0.969  1.00  0.00           H  
ATOM   4286  HG3 ARG A 263      20.160  -1.832  -0.398  1.00  0.00           H  
ATOM   4287  CD  ARG A 263      18.168  -1.294   0.176  1.00  0.00           C  
ATOM   4288  HD2 ARG A 263      17.201  -1.786   0.273  1.00  0.00           H  
ATOM   4289  HD3 ARG A 263      18.371  -0.730   1.087  1.00  0.00           H  
ATOM   4290  NE  ARG A 263      18.142  -0.353  -0.952  1.00  0.00           N  
ATOM   4291  HE  ARG A 263      18.822  -0.474  -1.688  1.00  0.00           H  
ATOM   4292  NH1 ARG A 263      16.670   1.269  -0.181  1.00  0.00           N  
ATOM   4293 HH11 ARG A 263      16.255   2.167  -0.381  1.00  0.00           H  
ATOM   4294 HH12 ARG A 263      16.558   0.832   0.722  1.00  0.00           H  
ATOM   4295  NH2 ARG A 263      17.616   1.433  -2.191  1.00  0.00           N  
ATOM   4296 HH21 ARG A 263      18.431   1.203  -2.743  1.00  0.00           H  
ATOM   4297 HH22 ARG A 263      17.247   2.347  -2.412  1.00  0.00           H  
ATOM   4298  CZ  ARG A 263      17.463   0.775  -1.089  1.00  0.00           C  
ATOM   4299  N   ASP A 264      19.958  -6.875  -1.050  1.00  0.00           N  
ATOM   4300  H   ASP A 264      20.609  -6.777  -0.285  1.00  0.00           H  
ATOM   4301  CA  ASP A 264      19.359  -8.186  -1.328  1.00  0.00           C  
ATOM   4302  HA  ASP A 264      19.200  -8.269  -2.403  1.00  0.00           H  
ATOM   4303  C   ASP A 264      17.992  -8.295  -0.637  1.00  0.00           C  
ATOM   4304  CB  ASP A 264      20.303  -9.326  -0.921  1.00  0.00           C  
ATOM   4305  HB2 ASP A 264      21.302  -9.129  -1.308  1.00  0.00           H  
ATOM   4306  HB3 ASP A 264      20.395  -9.354   0.165  1.00  0.00           H  
ATOM   4307  O   ASP A 264      17.904  -8.697   0.530  1.00  0.00           O  
ATOM   4308  CG  ASP A 264      19.806 -10.681  -1.454  1.00  0.00           C  
ATOM   4309  OD1 ASP A 264      18.990 -10.704  -2.400  1.00  0.00           O  
ATOM   4310  OD2 ASP A 264      20.227 -11.725  -0.911  1.00  0.00           O  
ATOM   4311  N   ARG A 265      16.945  -7.827  -1.329  1.00  0.00           N  
ATOM   4312  H   ARG A 265      17.150  -7.420  -2.231  1.00  0.00           H  
ATOM   4313  CA  ARG A 265      15.579  -7.654  -0.793  1.00  0.00           C  
ATOM   4314  HA  ARG A 265      15.486  -8.227   0.130  1.00  0.00           H  
ATOM   4315  C   ARG A 265      14.483  -8.221  -1.695  1.00  0.00           C  
ATOM   4316  CB  ARG A 265      15.319  -6.168  -0.474  1.00  0.00           C  
ATOM   4317  HB2 ARG A 265      14.282  -6.022  -0.171  1.00  0.00           H  
ATOM   4318  HB3 ARG A 265      15.483  -5.578  -1.376  1.00  0.00           H  
ATOM   4319  O   ARG A 265      13.347  -7.763  -1.664  1.00  0.00           O  
ATOM   4320  CG  ARG A 265      16.198  -5.611   0.644  1.00  0.00           C  
ATOM   4321  HG2 ARG A 265      16.030  -4.535   0.702  1.00  0.00           H  
ATOM   4322  HG3 ARG A 265      17.245  -5.786   0.401  1.00  0.00           H  
ATOM   4323  CD  ARG A 265      15.906  -6.220   2.017  1.00  0.00           C  
ATOM   4324  HD2 ARG A 265      16.056  -7.299   2.000  1.00  0.00           H  
ATOM   4325  HD3 ARG A 265      14.864  -6.027   2.271  1.00  0.00           H  
ATOM   4326  NE  ARG A 265      16.782  -5.588   3.015  1.00  0.00           N  
ATOM   4327  HE  ARG A 265      16.425  -4.741   3.434  1.00  0.00           H  
ATOM   4328  NH1 ARG A 265      18.634  -6.952   2.738  1.00  0.00           N  
ATOM   4329 HH11 ARG A 265      18.144  -7.527   2.068  1.00  0.00           H  
ATOM   4330 HH12 ARG A 265      19.601  -7.122   2.975  1.00  0.00           H  
ATOM   4331  NH2 ARG A 265      18.747  -5.195   4.069  1.00  0.00           N  
ATOM   4332 HH21 ARG A 265      19.689  -5.498   4.271  1.00  0.00           H  
ATOM   4333 HH22 ARG A 265      18.320  -4.426   4.565  1.00  0.00           H  
ATOM   4334  CZ  ARG A 265      18.031  -5.923   3.269  1.00  0.00           C  
ATOM   4335  N   VAL A 266      14.802  -9.206  -2.537  1.00  0.00           N  
ATOM   4336  H   VAL A 266      15.759  -9.528  -2.547  1.00  0.00           H  
ATOM   4337  CA  VAL A 266      13.845  -9.744  -3.528  1.00  0.00           C  
ATOM   4338  HA  VAL A 266      13.574  -8.932  -4.202  1.00  0.00           H  
ATOM   4339  C   VAL A 266      12.534 -10.237  -2.896  1.00  0.00           C  
ATOM   4340  CB  VAL A 266      14.503 -10.847  -4.380  1.00  0.00           C  
ATOM   4341  HB  VAL A 266      15.397 -10.422  -4.837  1.00  0.00           H  
ATOM   4342  O   VAL A 266      11.465 -10.061  -3.477  1.00  0.00           O  
ATOM   4343  CG1 VAL A 266      14.935 -12.082  -3.575  1.00  0.00           C  
ATOM   4344 HG11 VAL A 266      14.065 -12.619  -3.197  1.00  0.00           H  
ATOM   4345 HG12 VAL A 266      15.580 -11.788  -2.747  1.00  0.00           H  
ATOM   4346 HG13 VAL A 266      15.503 -12.749  -4.224  1.00  0.00           H  
ATOM   4347  CG2 VAL A 266      13.574 -11.304  -5.510  1.00  0.00           C  
ATOM   4348 HG21 VAL A 266      12.652 -11.726  -5.111  1.00  0.00           H  
ATOM   4349 HG22 VAL A 266      14.064 -12.076  -6.104  1.00  0.00           H  
ATOM   4350 HG23 VAL A 266      13.332 -10.457  -6.153  1.00  0.00           H  
ATOM   4351  N   VAL A 267      12.597 -10.821  -1.695  1.00  0.00           N  
ATOM   4352  H   VAL A 267      13.487 -10.832  -1.218  1.00  0.00           H  
ATOM   4353  CA  VAL A 267      11.412 -11.317  -0.980  1.00  0.00           C  
ATOM   4354  HA  VAL A 267      10.793 -11.896  -1.666  1.00  0.00           H  
ATOM   4355  C   VAL A 267      10.564 -10.155  -0.477  1.00  0.00           C  
ATOM   4356  CB  VAL A 267      11.819 -12.219   0.196  1.00  0.00           C  
ATOM   4357  HB  VAL A 267      12.495 -11.660   0.843  1.00  0.00           H  
ATOM   4358  O   VAL A 267       9.351 -10.166  -0.663  1.00  0.00           O  
ATOM   4359  CG1 VAL A 267      10.615 -12.670   1.032  1.00  0.00           C  
ATOM   4360 HG11 VAL A 267       9.936 -13.277   0.433  1.00  0.00           H  
ATOM   4361 HG12 VAL A 267      10.076 -11.811   1.432  1.00  0.00           H  
ATOM   4362 HG13 VAL A 267      10.974 -13.242   1.888  1.00  0.00           H  
ATOM   4363  CG2 VAL A 267      12.552 -13.475  -0.296  1.00  0.00           C  
ATOM   4364 HG21 VAL A 267      11.893 -14.077  -0.921  1.00  0.00           H  
ATOM   4365 HG22 VAL A 267      13.437 -13.198  -0.870  1.00  0.00           H  
ATOM   4366 HG23 VAL A 267      12.879 -14.056   0.567  1.00  0.00           H  
ATOM   4367  N   GLU A 268      11.191  -9.155   0.142  1.00  0.00           N  
ATOM   4368  H   GLU A 268      12.191  -9.208   0.274  1.00  0.00           H  
ATOM   4369  CA  GLU A 268      10.528  -7.954   0.647  1.00  0.00           C  
ATOM   4370  HA  GLU A 268       9.737  -8.235   1.342  1.00  0.00           H  
ATOM   4371  C   GLU A 268       9.885  -7.154  -0.483  1.00  0.00           C  
ATOM   4372  CB  GLU A 268      11.533  -7.052   1.378  1.00  0.00           C  
ATOM   4373  HB2 GLU A 268      11.016  -6.128   1.635  1.00  0.00           H  
ATOM   4374  HB3 GLU A 268      12.354  -6.786   0.713  1.00  0.00           H  
ATOM   4375  O   GLU A 268       8.760  -6.695  -0.333  1.00  0.00           O  
ATOM   4376  CG  GLU A 268      12.086  -7.639   2.681  1.00  0.00           C  
ATOM   4377  HG2 GLU A 268      12.499  -6.805   3.247  1.00  0.00           H  
ATOM   4378  HG3 GLU A 268      11.260  -8.051   3.260  1.00  0.00           H  
ATOM   4379  CD  GLU A 268      13.186  -8.703   2.526  1.00  0.00           C  
ATOM   4380  OE1 GLU A 268      13.572  -9.263   3.573  1.00  0.00           O  
ATOM   4381  OE2 GLU A 268      13.641  -9.004   1.398  1.00  0.00           O  
ATOM   4382  N   LEU A 269      10.565  -7.043  -1.624  1.00  0.00           N  
ATOM   4383  H   LEU A 269      11.501  -7.424  -1.647  1.00  0.00           H  
ATOM   4384  CA  LEU A 269      10.082  -6.349  -2.815  1.00  0.00           C  
ATOM   4385  HA  LEU A 269       9.738  -5.352  -2.537  1.00  0.00           H  
ATOM   4386  C   LEU A 269       8.885  -7.058  -3.450  1.00  0.00           C  
ATOM   4387  CB  LEU A 269      11.254  -6.244  -3.801  1.00  0.00           C  
ATOM   4388  HB2 LEU A 269      11.732  -7.220  -3.886  1.00  0.00           H  
ATOM   4389  HB3 LEU A 269      10.867  -5.991  -4.788  1.00  0.00           H  
ATOM   4390  O   LEU A 269       7.864  -6.429  -3.718  1.00  0.00           O  
ATOM   4391  CG  LEU A 269      12.299  -5.198  -3.381  1.00  0.00           C  
ATOM   4392  HG  LEU A 269      12.614  -5.372  -2.353  1.00  0.00           H  
ATOM   4393  CD1 LEU A 269      13.517  -5.314  -4.286  1.00  0.00           C  
ATOM   4394 HD11 LEU A 269      13.188  -5.117  -5.306  1.00  0.00           H  
ATOM   4395 HD12 LEU A 269      14.258  -4.568  -4.001  1.00  0.00           H  
ATOM   4396 HD13 LEU A 269      13.955  -6.309  -4.202  1.00  0.00           H  
ATOM   4397  CD2 LEU A 269      11.747  -3.783  -3.506  1.00  0.00           C  
ATOM   4398 HD21 LEU A 269      10.953  -3.602  -2.781  1.00  0.00           H  
ATOM   4399 HD22 LEU A 269      12.532  -3.048  -3.330  1.00  0.00           H  
ATOM   4400 HD23 LEU A 269      11.362  -3.630  -4.514  1.00  0.00           H  
ATOM   4401  N   TYR A 270       8.962  -8.380  -3.616  1.00  0.00           N  
ATOM   4402  H   TYR A 270       9.828  -8.852  -3.400  1.00  0.00           H  
ATOM   4403  CA  TYR A 270       7.808  -9.167  -4.050  1.00  0.00           C  
ATOM   4404  HA  TYR A 270       7.458  -8.791  -5.011  1.00  0.00           H  
ATOM   4405  C   TYR A 270       6.639  -9.040  -3.060  1.00  0.00           C  
ATOM   4406  CB  TYR A 270       8.228 -10.632  -4.215  1.00  0.00           C  
ATOM   4407  HB2 TYR A 270       8.871 -10.723  -5.091  1.00  0.00           H  
ATOM   4408  HB3 TYR A 270       8.805 -10.943  -3.344  1.00  0.00           H  
ATOM   4409  O   TYR A 270       5.492  -8.829  -3.459  1.00  0.00           O  
ATOM   4410  CG  TYR A 270       7.037 -11.553  -4.365  1.00  0.00           C  
ATOM   4411  CD1 TYR A 270       6.582 -12.287  -3.254  1.00  0.00           C  
ATOM   4412  HD1 TYR A 270       7.125 -12.245  -2.321  1.00  0.00           H  
ATOM   4413  CD2 TYR A 270       6.321 -11.579  -5.576  1.00  0.00           C  
ATOM   4414  HD2 TYR A 270       6.665 -11.000  -6.419  1.00  0.00           H  
ATOM   4415  CE1 TYR A 270       5.396 -13.032  -3.351  1.00  0.00           C  
ATOM   4416  HE1 TYR A 270       5.038 -13.593  -2.501  1.00  0.00           H  
ATOM   4417  CE2 TYR A 270       5.126 -12.313  -5.672  1.00  0.00           C  
ATOM   4418  HE2 TYR A 270       4.555 -12.327  -6.589  1.00  0.00           H  
ATOM   4419  OH  TYR A 270       3.488 -13.685  -4.603  1.00  0.00           O  
ATOM   4420  HH  TYR A 270       3.393 -14.250  -3.832  1.00  0.00           H  
ATOM   4421  CZ  TYR A 270       4.660 -13.022  -4.551  1.00  0.00           C  
ATOM   4422  N   PHE A 271       6.922  -9.136  -1.758  1.00  0.00           N  
ATOM   4423  H   PHE A 271       7.879  -9.301  -1.482  1.00  0.00           H  
ATOM   4424  CA  PHE A 271       5.917  -8.975  -0.714  1.00  0.00           C  
ATOM   4425  HA  PHE A 271       5.123  -9.704  -0.877  1.00  0.00           H  
ATOM   4426  C   PHE A 271       5.275  -7.584  -0.753  1.00  0.00           C  
ATOM   4427  CB  PHE A 271       6.554  -9.260   0.648  1.00  0.00           C  
ATOM   4428  HB2 PHE A 271       7.467  -8.672   0.749  1.00  0.00           H  
ATOM   4429  HB3 PHE A 271       6.837 -10.311   0.697  1.00  0.00           H  
ATOM   4430  O   PHE A 271       4.059  -7.480  -0.606  1.00  0.00           O  
ATOM   4431  CG  PHE A 271       5.649  -8.928   1.812  1.00  0.00           C  
ATOM   4432  CD1 PHE A 271       5.665  -7.628   2.344  1.00  0.00           C  
ATOM   4433  HD1 PHE A 271       6.290  -6.870   1.895  1.00  0.00           H  
ATOM   4434  CD2 PHE A 271       4.784  -9.895   2.351  1.00  0.00           C  
ATOM   4435  HD2 PHE A 271       4.762 -10.894   1.942  1.00  0.00           H  
ATOM   4436  CE1 PHE A 271       4.842  -7.301   3.427  1.00  0.00           C  
ATOM   4437  HE1 PHE A 271       4.833  -6.294   3.816  1.00  0.00           H  
ATOM   4438  CE2 PHE A 271       3.975  -9.561   3.450  1.00  0.00           C  
ATOM   4439  HE2 PHE A 271       3.338 -10.296   3.919  1.00  0.00           H  
ATOM   4440  CZ  PHE A 271       4.011  -8.271   3.991  1.00  0.00           C  
ATOM   4441  HZ  PHE A 271       3.395  -8.008   4.838  1.00  0.00           H  
ATOM   4442  N   TRP A 272       6.058  -6.532  -0.988  1.00  0.00           N  
ATOM   4443  H   TRP A 272       7.054  -6.679  -1.065  1.00  0.00           H  
ATOM   4444  CA  TRP A 272       5.572  -5.161  -1.103  1.00  0.00           C  
ATOM   4445  HA  TRP A 272       5.061  -4.887  -0.181  1.00  0.00           H  
ATOM   4446  C   TRP A 272       4.565  -5.042  -2.248  1.00  0.00           C  
ATOM   4447  CB  TRP A 272       6.773  -4.227  -1.274  1.00  0.00           C  
ATOM   4448  HB2 TRP A 272       7.277  -4.453  -2.214  1.00  0.00           H  
ATOM   4449  HB3 TRP A 272       7.478  -4.434  -0.469  1.00  0.00           H  
ATOM   4450  O   TRP A 272       3.435  -4.611  -2.016  1.00  0.00           O  
ATOM   4451  CG  TRP A 272       6.520  -2.755  -1.242  1.00  0.00           C  
ATOM   4452  CD1 TRP A 272       5.328  -2.112  -1.272  1.00  0.00           C  
ATOM   4453  HD1 TRP A 272       4.350  -2.567  -1.318  1.00  0.00           H  
ATOM   4454  CD2 TRP A 272       7.529  -1.705  -1.180  1.00  0.00           C  
ATOM   4455  CE2 TRP A 272       6.873  -0.443  -1.242  1.00  0.00           C  
ATOM   4456  CE3 TRP A 272       8.939  -1.697  -1.094  1.00  0.00           C  
ATOM   4457  HE3 TRP A 272       9.473  -2.635  -1.056  1.00  0.00           H  
ATOM   4458  NE1 TRP A 272       5.534  -0.751  -1.282  1.00  0.00           N  
ATOM   4459  HE1 TRP A 272       4.781  -0.081  -1.337  1.00  0.00           H  
ATOM   4460  CH2 TRP A 272       8.978   0.744  -1.139  1.00  0.00           C  
ATOM   4461  HH2 TRP A 272       9.538   1.667  -1.152  1.00  0.00           H  
ATOM   4462  CZ2 TRP A 272       7.581   0.762  -1.258  1.00  0.00           C  
ATOM   4463  HZ2 TRP A 272       7.071   1.700  -1.418  1.00  0.00           H  
ATOM   4464  CZ3 TRP A 272       9.654  -0.485  -1.057  1.00  0.00           C  
ATOM   4465  HZ3 TRP A 272      10.732  -0.489  -0.998  1.00  0.00           H  
ATOM   4466  N   ILE A 273       4.900  -5.535  -3.443  1.00  0.00           N  
ATOM   4467  H   ILE A 273       5.843  -5.873  -3.579  1.00  0.00           H  
ATOM   4468  CA  ILE A 273       3.959  -5.558  -4.572  1.00  0.00           C  
ATOM   4469  HA  ILE A 273       3.605  -4.543  -4.748  1.00  0.00           H  
ATOM   4470  C   ILE A 273       2.716  -6.397  -4.257  1.00  0.00           C  
ATOM   4471  CB  ILE A 273       4.675  -6.067  -5.840  1.00  0.00           C  
ATOM   4472  HB  ILE A 273       5.096  -7.052  -5.640  1.00  0.00           H  
ATOM   4473  O   ILE A 273       1.587  -6.017  -4.584  1.00  0.00           O  
ATOM   4474  CG1 ILE A 273       5.825  -5.136  -6.277  1.00  0.00           C  
ATOM   4475 HG12 ILE A 273       6.164  -5.432  -7.270  1.00  0.00           H  
ATOM   4476 HG13 ILE A 273       6.665  -5.279  -5.597  1.00  0.00           H  
ATOM   4477  CG2 ILE A 273       3.678  -6.215  -6.995  1.00  0.00           C  
ATOM   4478 HG21 ILE A 273       4.205  -6.511  -7.902  1.00  0.00           H  
ATOM   4479 HG22 ILE A 273       2.927  -6.972  -6.768  1.00  0.00           H  
ATOM   4480 HG23 ILE A 273       3.166  -5.264  -7.142  1.00  0.00           H  
ATOM   4481  CD1 ILE A 273       5.497  -3.635  -6.305  1.00  0.00           C  
ATOM   4482 HD11 ILE A 273       6.279  -3.104  -6.846  1.00  0.00           H  
ATOM   4483 HD12 ILE A 273       5.453  -3.243  -5.288  1.00  0.00           H  
ATOM   4484 HD13 ILE A 273       4.542  -3.450  -6.796  1.00  0.00           H  
ATOM   4485  N   LEU A 274       2.900  -7.535  -3.591  1.00  0.00           N  
ATOM   4486  H   LEU A 274       3.847  -7.815  -3.376  1.00  0.00           H  
ATOM   4487  CA  LEU A 274       1.803  -8.411  -3.213  1.00  0.00           C  
ATOM   4488  HA  LEU A 274       1.276  -8.685  -4.127  1.00  0.00           H  
ATOM   4489  C   LEU A 274       0.789  -7.711  -2.297  1.00  0.00           C  
ATOM   4490  CB  LEU A 274       2.387  -9.677  -2.564  1.00  0.00           C  
ATOM   4491  HB2 LEU A 274       2.950 -10.235  -3.312  1.00  0.00           H  
ATOM   4492  HB3 LEU A 274       3.081  -9.386  -1.776  1.00  0.00           H  
ATOM   4493  O   LEU A 274      -0.412  -7.765  -2.568  1.00  0.00           O  
ATOM   4494  CG  LEU A 274       1.326 -10.585  -1.930  1.00  0.00           C  
ATOM   4495  HG  LEU A 274       0.739 -10.034  -1.195  1.00  0.00           H  
ATOM   4496  CD1 LEU A 274       0.398 -11.147  -2.994  1.00  0.00           C  
ATOM   4497 HD11 LEU A 274       0.035 -10.346  -3.637  1.00  0.00           H  
ATOM   4498 HD12 LEU A 274      -0.450 -11.616  -2.496  1.00  0.00           H  
ATOM   4499 HD13 LEU A 274       0.927 -11.876  -3.609  1.00  0.00           H  
ATOM   4500  CD2 LEU A 274       1.993 -11.746  -1.210  1.00  0.00           C  
ATOM   4501 HD21 LEU A 274       1.236 -12.413  -0.797  1.00  0.00           H  
ATOM   4502 HD22 LEU A 274       2.622 -11.366  -0.405  1.00  0.00           H  
ATOM   4503 HD23 LEU A 274       2.607 -12.290  -1.928  1.00  0.00           H  
ATOM   4504  N   VAL A 275       1.252  -7.092  -1.207  1.00  0.00           N  
ATOM   4505  H   VAL A 275       2.249  -7.076  -1.049  1.00  0.00           H  
ATOM   4506  CA  VAL A 275       0.358  -6.469  -0.216  1.00  0.00           C  
ATOM   4507  HA  VAL A 275      -0.535  -7.089  -0.136  1.00  0.00           H  
ATOM   4508  C   VAL A 275      -0.132  -5.094  -0.652  1.00  0.00           C  
ATOM   4509  CB  VAL A 275       0.978  -6.396   1.193  1.00  0.00           C  
ATOM   4510  HB  VAL A 275       0.203  -6.033   1.867  1.00  0.00           H  
ATOM   4511  O   VAL A 275      -1.240  -4.715  -0.279  1.00  0.00           O  
ATOM   4512  CG1 VAL A 275       1.368  -7.793   1.691  1.00  0.00           C  
ATOM   4513 HG11 VAL A 275       1.608  -7.740   2.753  1.00  0.00           H  
ATOM   4514 HG12 VAL A 275       0.541  -8.488   1.548  1.00  0.00           H  
ATOM   4515 HG13 VAL A 275       2.243  -8.156   1.152  1.00  0.00           H  
ATOM   4516  CG2 VAL A 275       2.170  -5.438   1.317  1.00  0.00           C  
ATOM   4517 HG21 VAL A 275       2.941  -5.678   0.586  1.00  0.00           H  
ATOM   4518 HG22 VAL A 275       2.599  -5.505   2.317  1.00  0.00           H  
ATOM   4519 HG23 VAL A 275       1.845  -4.410   1.155  1.00  0.00           H  
ATOM   4520  N   GLY A 276       0.679  -4.371  -1.423  1.00  0.00           N  
ATOM   4521  H   GLY A 276       1.584  -4.751  -1.659  1.00  0.00           H  
ATOM   4522  CA  GLY A 276       0.426  -2.996  -1.831  1.00  0.00           C  
ATOM   4523  HA2 GLY A 276       1.385  -2.488  -1.935  1.00  0.00           H  
ATOM   4524  HA3 GLY A 276      -0.157  -2.479  -1.068  1.00  0.00           H  
ATOM   4525  C   GLY A 276      -0.303  -2.848  -3.157  1.00  0.00           C  
ATOM   4526  O   GLY A 276      -0.785  -1.772  -3.432  1.00  0.00           O  
ATOM   4527  N   VAL A 277      -0.398  -3.869  -4.009  1.00  0.00           N  
ATOM   4528  H   VAL A 277       0.120  -4.713  -3.812  1.00  0.00           H  
ATOM   4529  CA  VAL A 277      -0.964  -3.651  -5.356  1.00  0.00           C  
ATOM   4530  HA  VAL A 277      -1.511  -2.709  -5.393  1.00  0.00           H  
ATOM   4531  C   VAL A 277      -1.977  -4.717  -5.724  1.00  0.00           C  
ATOM   4532  CB  VAL A 277       0.158  -3.563  -6.415  1.00  0.00           C  
ATOM   4533  HB  VAL A 277       0.588  -4.553  -6.565  1.00  0.00           H  
ATOM   4534  O   VAL A 277      -3.058  -4.420  -6.221  1.00  0.00           O  
ATOM   4535  CG1 VAL A 277      -0.357  -3.058  -7.765  1.00  0.00           C  
ATOM   4536 HG11 VAL A 277      -1.331  -3.476  -8.018  1.00  0.00           H  
ATOM   4537 HG12 VAL A 277      -0.434  -1.972  -7.733  1.00  0.00           H  
ATOM   4538 HG13 VAL A 277       0.349  -3.324  -8.552  1.00  0.00           H  
ATOM   4539  CG2 VAL A 277       1.277  -2.603  -5.986  1.00  0.00           C  
ATOM   4540 HG21 VAL A 277       1.992  -2.459  -6.797  1.00  0.00           H  
ATOM   4541 HG22 VAL A 277       0.845  -1.639  -5.720  1.00  0.00           H  
ATOM   4542 HG23 VAL A 277       1.820  -3.002  -5.129  1.00  0.00           H  
ATOM   4543  N   SER A 278      -1.619  -5.991  -5.577  1.00  0.00           N  
ATOM   4544  H   SER A 278      -0.717  -6.180  -5.164  1.00  0.00           H  
ATOM   4545  CA  SER A 278      -2.262  -7.013  -6.403  1.00  0.00           C  
ATOM   4546  HA  SER A 278      -3.313  -6.767  -6.551  1.00  0.00           H  
ATOM   4547  C   SER A 278      -2.240  -8.394  -5.764  1.00  0.00           C  
ATOM   4548  CB  SER A 278      -1.576  -6.998  -7.777  1.00  0.00           C  
ATOM   4549  HB2 SER A 278      -0.503  -6.858  -7.655  1.00  0.00           H  
ATOM   4550  HB3 SER A 278      -1.734  -7.945  -8.293  1.00  0.00           H  
ATOM   4551  O   SER A 278      -1.677  -9.322  -6.328  1.00  0.00           O  
ATOM   4552  OG  SER A 278      -2.105  -5.963  -8.573  1.00  0.00           O  
ATOM   4553  HG  SER A 278      -2.390  -5.232  -8.019  1.00  0.00           H  
ATOM   4554  N   TYR A 279      -2.883  -8.586  -4.609  1.00  0.00           N  
ATOM   4555  H   TYR A 279      -3.240  -7.783  -4.112  1.00  0.00           H  
ATOM   4556  CA  TYR A 279      -2.949  -9.919  -3.985  1.00  0.00           C  
ATOM   4557  HA  TYR A 279      -1.955 -10.363  -4.046  1.00  0.00           H  
ATOM   4558  C   TYR A 279      -3.874 -10.908  -4.712  1.00  0.00           C  
ATOM   4559  CB  TYR A 279      -3.302  -9.807  -2.496  1.00  0.00           C  
ATOM   4560  HB2 TYR A 279      -2.647  -9.074  -2.024  1.00  0.00           H  
ATOM   4561  HB3 TYR A 279      -3.093 -10.766  -2.022  1.00  0.00           H  
ATOM   4562  O   TYR A 279      -3.755 -12.120  -4.521  1.00  0.00           O  
ATOM   4563  CG  TYR A 279      -4.747  -9.442  -2.219  1.00  0.00           C  
ATOM   4564  CD1 TYR A 279      -5.113  -8.093  -2.050  1.00  0.00           C  
ATOM   4565  HD1 TYR A 279      -4.367  -7.315  -2.102  1.00  0.00           H  
ATOM   4566  CD2 TYR A 279      -5.727 -10.453  -2.147  1.00  0.00           C  
ATOM   4567  HD2 TYR A 279      -5.452 -11.487  -2.291  1.00  0.00           H  
ATOM   4568  CE1 TYR A 279      -6.459  -7.753  -1.815  1.00  0.00           C  
ATOM   4569  HE1 TYR A 279      -6.737  -6.716  -1.698  1.00  0.00           H  
ATOM   4570  CE2 TYR A 279      -7.073 -10.116  -1.907  1.00  0.00           C  
ATOM   4571  HE2 TYR A 279      -7.837 -10.878  -1.850  1.00  0.00           H  
ATOM   4572  OH  TYR A 279      -8.742  -8.441  -1.525  1.00  0.00           O  
ATOM   4573  HH  TYR A 279      -8.866  -7.500  -1.383  1.00  0.00           H  
ATOM   4574  CZ  TYR A 279      -7.442  -8.765  -1.742  1.00  0.00           C  
ATOM   4575  N   GLN A 280      -4.798 -10.414  -5.540  1.00  0.00           N  
ATOM   4576  H   GLN A 280      -4.830  -9.413  -5.669  1.00  0.00           H  
ATOM   4577  CA  GLN A 280      -5.816 -11.244  -6.184  1.00  0.00           C  
ATOM   4578  HA  GLN A 280      -6.244 -11.868  -5.400  1.00  0.00           H  
ATOM   4579  C   GLN A 280      -5.224 -12.155  -7.284  1.00  0.00           C  
ATOM   4580  CB  GLN A 280      -6.947 -10.378  -6.757  1.00  0.00           C  
ATOM   4581  HB2 GLN A 280      -6.546  -9.754  -7.556  1.00  0.00           H  
ATOM   4582  HB3 GLN A 280      -7.695 -11.038  -7.197  1.00  0.00           H  
ATOM   4583  O   GLN A 280      -4.232 -11.791  -7.931  1.00  0.00           O  
ATOM   4584  CG  GLN A 280      -7.647  -9.479  -5.723  1.00  0.00           C  
ATOM   4585  HG2 GLN A 280      -6.919  -8.806  -5.267  1.00  0.00           H  
ATOM   4586  HG3 GLN A 280      -8.085 -10.094  -4.937  1.00  0.00           H  
ATOM   4587  CD  GLN A 280      -8.753  -8.635  -6.355  1.00  0.00           C  
ATOM   4588  NE2 GLN A 280      -9.130  -7.533  -5.748  1.00  0.00           N  
ATOM   4589 HE21 GLN A 280      -8.707  -7.236  -4.881  1.00  0.00           H  
ATOM   4590 HE22 GLN A 280      -9.904  -7.026  -6.154  1.00  0.00           H  
ATOM   4591  OE1 GLN A 280      -9.281  -8.941  -7.416  1.00  0.00           O  
ATOM   4592  N   PRO A 281      -5.861 -13.309  -7.577  1.00  0.00           N  
ATOM   4593  CA  PRO A 281      -5.400 -14.253  -8.602  1.00  0.00           C  
ATOM   4594  HA  PRO A 281      -4.443 -14.672  -8.292  1.00  0.00           H  
ATOM   4595  C   PRO A 281      -5.253 -13.643  -9.997  1.00  0.00           C  
ATOM   4596  CB  PRO A 281      -6.460 -15.361  -8.633  1.00  0.00           C  
ATOM   4597  HB2 PRO A 281      -6.039 -16.325  -8.918  1.00  0.00           H  
ATOM   4598  HB3 PRO A 281      -7.273 -15.098  -9.309  1.00  0.00           H  
ATOM   4599  O   PRO A 281      -4.275 -13.916 -10.690  1.00  0.00           O  
ATOM   4600  CG  PRO A 281      -6.988 -15.368  -7.207  1.00  0.00           C  
ATOM   4601  HG2 PRO A 281      -6.278 -15.910  -6.582  1.00  0.00           H  
ATOM   4602  HG3 PRO A 281      -7.984 -15.806  -7.137  1.00  0.00           H  
ATOM   4603  CD  PRO A 281      -6.992 -13.883  -6.854  1.00  0.00           C  
ATOM   4604  HD2 PRO A 281      -6.898 -13.762  -5.775  1.00  0.00           H  
ATOM   4605  HD3 PRO A 281      -7.919 -13.425  -7.199  1.00  0.00           H  
ATOM   4606  N   LYS A 282      -6.209 -12.788 -10.394  1.00  0.00           N  
ATOM   4607  H   LYS A 282      -6.958 -12.591  -9.746  1.00  0.00           H  
ATOM   4608  CA  LYS A 282      -6.282 -12.188 -11.738  1.00  0.00           C  
ATOM   4609  HA  LYS A 282      -6.271 -12.998 -12.468  1.00  0.00           H  
ATOM   4610  C   LYS A 282      -5.065 -11.329 -12.098  1.00  0.00           C  
ATOM   4611  CB  LYS A 282      -7.618 -11.429 -11.911  1.00  0.00           C  
ATOM   4612  HB2 LYS A 282      -8.430 -12.109 -11.654  1.00  0.00           H  
ATOM   4613  HB3 LYS A 282      -7.730 -11.173 -12.965  1.00  0.00           H  
ATOM   4614  O   LYS A 282      -4.814 -11.100 -13.271  1.00  0.00           O  
ATOM   4615  CG  LYS A 282      -7.773 -10.130 -11.086  1.00  0.00           C  
ATOM   4616  HG2 LYS A 282      -7.101  -9.373 -11.490  1.00  0.00           H  
ATOM   4617  HG3 LYS A 282      -7.499 -10.320 -10.048  1.00  0.00           H  
ATOM   4618  CD  LYS A 282      -9.224  -9.595 -11.123  1.00  0.00           C  
ATOM   4619  HD2 LYS A 282      -9.550  -9.496 -12.158  1.00  0.00           H  
ATOM   4620  HD3 LYS A 282      -9.866 -10.322 -10.624  1.00  0.00           H  
ATOM   4621  CE  LYS A 282      -9.379  -8.230 -10.419  1.00  0.00           C  
ATOM   4622  HE2 LYS A 282      -8.761  -8.236  -9.521  1.00  0.00           H  
ATOM   4623  HE3 LYS A 282      -8.982  -7.458 -11.078  1.00  0.00           H  
ATOM   4624  NZ  LYS A 282     -10.788  -7.898 -10.029  1.00  0.00           N  
ATOM   4625  HZ1 LYS A 282     -11.132  -8.512  -9.304  1.00  0.00           H  
ATOM   4626  HZ2 LYS A 282     -10.868  -6.987  -9.599  1.00  0.00           H  
ATOM   4627  HZ3 LYS A 282     -11.449  -7.924 -10.791  1.00  0.00           H  
ATOM   4628  N   PHE A 283      -4.292 -10.907 -11.099  1.00  0.00           N  
ATOM   4629  H   PHE A 283      -4.551 -11.159 -10.156  1.00  0.00           H  
ATOM   4630  CA  PHE A 283      -3.120 -10.054 -11.268  1.00  0.00           C  
ATOM   4631  HA  PHE A 283      -3.149  -9.602 -12.260  1.00  0.00           H  
ATOM   4632  C   PHE A 283      -1.785 -10.809 -11.193  1.00  0.00           C  
ATOM   4633  CB  PHE A 283      -3.192  -8.919 -10.242  1.00  0.00           C  
ATOM   4634  HB2 PHE A 283      -3.095  -9.356  -9.248  1.00  0.00           H  
ATOM   4635  HB3 PHE A 283      -2.347  -8.251 -10.409  1.00  0.00           H  
ATOM   4636  O   PHE A 283      -0.752 -10.167 -11.077  1.00  0.00           O  
ATOM   4637  CG  PHE A 283      -4.448  -8.073 -10.298  1.00  0.00           C  
ATOM   4638  CD1 PHE A 283      -4.819  -7.438 -11.499  1.00  0.00           C  
ATOM   4639  HD1 PHE A 283      -4.216  -7.556 -12.388  1.00  0.00           H  
ATOM   4640  CD2 PHE A 283      -5.216  -7.869  -9.136  1.00  0.00           C  
ATOM   4641  HD2 PHE A 283      -4.902  -8.309  -8.202  1.00  0.00           H  
ATOM   4642  CE1 PHE A 283      -5.949  -6.605 -11.537  1.00  0.00           C  
ATOM   4643  HE1 PHE A 283      -6.205  -6.091 -12.452  1.00  0.00           H  
ATOM   4644  CE2 PHE A 283      -6.347  -7.034  -9.173  1.00  0.00           C  
ATOM   4645  HE2 PHE A 283      -6.904  -6.835  -8.270  1.00  0.00           H  
ATOM   4646  CZ  PHE A 283      -6.705  -6.393 -10.372  1.00  0.00           C  
ATOM   4647  HZ  PHE A 283      -7.534  -5.700 -10.387  1.00  0.00           H  
ATOM   4648  N   SER A 284      -1.771 -12.148 -11.241  1.00  0.00           N  
ATOM   4649  H   SER A 284      -2.650 -12.635 -11.333  1.00  0.00           H  
ATOM   4650  CA  SER A 284      -0.540 -12.953 -11.094  1.00  0.00           C  
ATOM   4651  HA  SER A 284      -0.142 -12.804 -10.090  1.00  0.00           H  
ATOM   4652  C   SER A 284       0.584 -12.538 -12.057  1.00  0.00           C  
ATOM   4653  CB  SER A 284      -0.891 -14.437 -11.241  1.00  0.00           C  
ATOM   4654  HB2 SER A 284      -1.580 -14.727 -10.447  1.00  0.00           H  
ATOM   4655  HB3 SER A 284      -1.385 -14.593 -12.200  1.00  0.00           H  
ATOM   4656  O   SER A 284       1.670 -12.175 -11.603  1.00  0.00           O  
ATOM   4657  OG  SER A 284       0.249 -15.265 -11.183  1.00  0.00           O  
ATOM   4658  HG  SER A 284       0.607 -15.280 -10.292  1.00  0.00           H  
ATOM   4659  N   THR A 285       0.312 -12.474 -13.366  1.00  0.00           N  
ATOM   4660  H   THR A 285      -0.560 -12.849 -13.710  1.00  0.00           H  
ATOM   4661  CA  THR A 285       1.305 -12.047 -14.371  1.00  0.00           C  
ATOM   4662  HA  THR A 285       2.164 -12.716 -14.327  1.00  0.00           H  
ATOM   4663  C   THR A 285       1.808 -10.627 -14.106  1.00  0.00           C  
ATOM   4664  CB  THR A 285       0.711 -12.114 -15.786  1.00  0.00           C  
ATOM   4665  HB  THR A 285      -0.069 -11.359 -15.891  1.00  0.00           H  
ATOM   4666  O   THR A 285       3.014 -10.388 -14.054  1.00  0.00           O  
ATOM   4667  CG2 THR A 285       1.753 -11.900 -16.879  1.00  0.00           C  
ATOM   4668 HG21 THR A 285       1.293 -11.980 -17.864  1.00  0.00           H  
ATOM   4669 HG22 THR A 285       2.552 -12.637 -16.798  1.00  0.00           H  
ATOM   4670 HG23 THR A 285       2.190 -10.904 -16.798  1.00  0.00           H  
ATOM   4671  OG1 THR A 285       0.134 -13.382 -16.003  1.00  0.00           O  
ATOM   4672  HG1 THR A 285       0.292 -13.581 -16.929  1.00  0.00           H  
ATOM   4673  N   GLY A 286       0.882  -9.695 -13.854  1.00  0.00           N  
ATOM   4674  H   GLY A 286      -0.091  -9.965 -13.867  1.00  0.00           H  
ATOM   4675  CA  GLY A 286       1.214  -8.307 -13.531  1.00  0.00           C  
ATOM   4676  HA2 GLY A 286       1.781  -7.870 -14.353  1.00  0.00           H  
ATOM   4677  HA3 GLY A 286       0.294  -7.738 -13.396  1.00  0.00           H  
ATOM   4678  C   GLY A 286       2.043  -8.179 -12.255  1.00  0.00           C  
ATOM   4679  O   GLY A 286       2.998  -7.415 -12.227  1.00  0.00           O  
ATOM   4680  N   ARG A 287       1.749  -8.977 -11.225  1.00  0.00           N  
ATOM   4681  H   ARG A 287       0.953  -9.592 -11.323  1.00  0.00           H  
ATOM   4682  CA  ARG A 287       2.478  -8.999  -9.952  1.00  0.00           C  
ATOM   4683  HA  ARG A 287       2.538  -7.980  -9.571  1.00  0.00           H  
ATOM   4684  C   ARG A 287       3.920  -9.466 -10.132  1.00  0.00           C  
ATOM   4685  CB  ARG A 287       1.690  -9.854  -8.947  1.00  0.00           C  
ATOM   4686  HB2 ARG A 287       1.512 -10.841  -9.374  1.00  0.00           H  
ATOM   4687  HB3 ARG A 287       0.726  -9.374  -8.779  1.00  0.00           H  
ATOM   4688  O   ARG A 287       4.808  -8.848  -9.550  1.00  0.00           O  
ATOM   4689  CG  ARG A 287       2.400 -10.027  -7.597  1.00  0.00           C  
ATOM   4690  HG2 ARG A 287       2.754  -9.059  -7.243  1.00  0.00           H  
ATOM   4691  HG3 ARG A 287       3.266 -10.677  -7.725  1.00  0.00           H  
ATOM   4692  CD  ARG A 287       1.483 -10.625  -6.523  1.00  0.00           C  
ATOM   4693  HD2 ARG A 287       0.656  -9.940  -6.337  1.00  0.00           H  
ATOM   4694  HD3 ARG A 287       2.058 -10.703  -5.600  1.00  0.00           H  
ATOM   4695  NE  ARG A 287       0.988 -11.972  -6.877  1.00  0.00           N  
ATOM   4696  HE  ARG A 287       1.605 -12.754  -6.708  1.00  0.00           H  
ATOM   4697  NH1 ARG A 287      -1.109 -11.496  -7.740  1.00  0.00           N  
ATOM   4698 HH11 ARG A 287      -1.006 -10.536  -7.446  1.00  0.00           H  
ATOM   4699 HH12 ARG A 287      -2.032 -11.823  -7.989  1.00  0.00           H  
ATOM   4700  NH2 ARG A 287      -0.467 -13.568  -7.587  1.00  0.00           N  
ATOM   4701 HH21 ARG A 287      -1.302 -13.858  -8.074  1.00  0.00           H  
ATOM   4702 HH22 ARG A 287       0.310 -14.212  -7.545  1.00  0.00           H  
ATOM   4703  CZ  ARG A 287      -0.175 -12.325  -7.398  1.00  0.00           C  
ATOM   4704  N   ILE A 288       4.177 -10.496 -10.942  1.00  0.00           N  
ATOM   4705  H   ILE A 288       3.397 -10.968 -11.377  1.00  0.00           H  
ATOM   4706  CA  ILE A 288       5.548 -10.935 -11.259  1.00  0.00           C  
ATOM   4707  HA  ILE A 288       6.096 -11.078 -10.327  1.00  0.00           H  
ATOM   4708  C   ILE A 288       6.302  -9.851 -12.030  1.00  0.00           C  
ATOM   4709  CB  ILE A 288       5.541 -12.272 -12.033  1.00  0.00           C  
ATOM   4710  HB  ILE A 288       4.855 -12.176 -12.875  1.00  0.00           H  
ATOM   4711  O   ILE A 288       7.416  -9.496 -11.645  1.00  0.00           O  
ATOM   4712  CG1 ILE A 288       5.038 -13.445 -11.163  1.00  0.00           C  
ATOM   4713 HG12 ILE A 288       4.018 -13.246 -10.835  1.00  0.00           H  
ATOM   4714 HG13 ILE A 288       5.006 -14.341 -11.782  1.00  0.00           H  
ATOM   4715  CG2 ILE A 288       6.931 -12.607 -12.615  1.00  0.00           C  
ATOM   4716 HG21 ILE A 288       6.938 -13.631 -12.990  1.00  0.00           H  
ATOM   4717 HG22 ILE A 288       7.703 -12.501 -11.853  1.00  0.00           H  
ATOM   4718 HG23 ILE A 288       7.157 -11.943 -13.449  1.00  0.00           H  
ATOM   4719  CD1 ILE A 288       5.894 -13.751  -9.925  1.00  0.00           C  
ATOM   4720 HD11 ILE A 288       5.786 -12.965  -9.178  1.00  0.00           H  
ATOM   4721 HD12 ILE A 288       5.567 -14.698  -9.498  1.00  0.00           H  
ATOM   4722 HD13 ILE A 288       6.944 -13.863 -10.195  1.00  0.00           H  
ATOM   4723  N   PHE A 289       5.693  -9.288 -13.077  1.00  0.00           N  
ATOM   4724  H   PHE A 289       4.779  -9.619 -13.353  1.00  0.00           H  
ATOM   4725  CA  PHE A 289       6.299  -8.196 -13.839  1.00  0.00           C  
ATOM   4726  HA  PHE A 289       7.239  -8.541 -14.271  1.00  0.00           H  
ATOM   4727  C   PHE A 289       6.630  -7.002 -12.939  1.00  0.00           C  
ATOM   4728  CB  PHE A 289       5.363  -7.786 -14.981  1.00  0.00           C  
ATOM   4729  HB2 PHE A 289       5.301  -8.604 -15.699  1.00  0.00           H  
ATOM   4730  HB3 PHE A 289       4.361  -7.623 -14.584  1.00  0.00           H  
ATOM   4731  O   PHE A 289       7.775  -6.562 -12.892  1.00  0.00           O  
ATOM   4732  CG  PHE A 289       5.815  -6.532 -15.704  1.00  0.00           C  
ATOM   4733  CD1 PHE A 289       5.053  -5.351 -15.619  1.00  0.00           C  
ATOM   4734  HD1 PHE A 289       4.144  -5.323 -15.036  1.00  0.00           H  
ATOM   4735  CD2 PHE A 289       7.010  -6.540 -16.448  1.00  0.00           C  
ATOM   4736  HD2 PHE A 289       7.603  -7.440 -16.517  1.00  0.00           H  
ATOM   4737  CE1 PHE A 289       5.475  -4.192 -16.292  1.00  0.00           C  
ATOM   4738  HE1 PHE A 289       4.886  -3.289 -16.225  1.00  0.00           H  
ATOM   4739  CE2 PHE A 289       7.435  -5.377 -17.114  1.00  0.00           C  
ATOM   4740  HE2 PHE A 289       8.351  -5.384 -17.686  1.00  0.00           H  
ATOM   4741  CZ  PHE A 289       6.666  -4.202 -17.037  1.00  0.00           C  
ATOM   4742  HZ  PHE A 289       6.996  -3.306 -17.542  1.00  0.00           H  
ATOM   4743  N   LEU A 290       5.664  -6.544 -12.148  1.00  0.00           N  
ATOM   4744  H   LEU A 290       4.741  -6.944 -12.239  1.00  0.00           H  
ATOM   4745  CA  LEU A 290       5.819  -5.408 -11.249  1.00  0.00           C  
ATOM   4746  HA  LEU A 290       6.165  -4.563 -11.844  1.00  0.00           H  
ATOM   4747  C   LEU A 290       6.866  -5.665 -10.156  1.00  0.00           C  
ATOM   4748  CB  LEU A 290       4.429  -5.096 -10.679  1.00  0.00           C  
ATOM   4749  HB2 LEU A 290       4.095  -5.933 -10.065  1.00  0.00           H  
ATOM   4750  HB3 LEU A 290       3.733  -4.996 -11.512  1.00  0.00           H  
ATOM   4751  O   LEU A 290       7.640  -4.773  -9.822  1.00  0.00           O  
ATOM   4752  CG  LEU A 290       4.365  -3.804  -9.862  1.00  0.00           C  
ATOM   4753  HG  LEU A 290       4.995  -3.891  -8.977  1.00  0.00           H  
ATOM   4754  CD1 LEU A 290       4.816  -2.620 -10.705  1.00  0.00           C  
ATOM   4755 HD11 LEU A 290       4.507  -1.685 -10.237  1.00  0.00           H  
ATOM   4756 HD12 LEU A 290       4.346  -2.668 -11.688  1.00  0.00           H  
ATOM   4757 HD13 LEU A 290       5.901  -2.608 -10.805  1.00  0.00           H  
ATOM   4758  CD2 LEU A 290       2.920  -3.544  -9.451  1.00  0.00           C  
ATOM   4759 HD21 LEU A 290       2.491  -4.413  -8.952  1.00  0.00           H  
ATOM   4760 HD22 LEU A 290       2.888  -2.672  -8.798  1.00  0.00           H  
ATOM   4761 HD23 LEU A 290       2.324  -3.334 -10.339  1.00  0.00           H  
ATOM   4762  N   SER A 291       6.962  -6.906  -9.667  1.00  0.00           N  
ATOM   4763  H   SER A 291       6.293  -7.594  -9.981  1.00  0.00           H  
ATOM   4764  CA  SER A 291       8.021  -7.317  -8.736  1.00  0.00           C  
ATOM   4765  HA  SER A 291       8.017  -6.645  -7.879  1.00  0.00           H  
ATOM   4766  C   SER A 291       9.409  -7.253  -9.382  1.00  0.00           C  
ATOM   4767  CB  SER A 291       7.776  -8.726  -8.201  1.00  0.00           C  
ATOM   4768  HB2 SER A 291       8.562  -8.974  -7.488  1.00  0.00           H  
ATOM   4769  HB3 SER A 291       7.794  -9.445  -9.020  1.00  0.00           H  
ATOM   4770  O   SER A 291      10.369  -6.852  -8.730  1.00  0.00           O  
ATOM   4771  OG  SER A 291       6.532  -8.795  -7.540  1.00  0.00           O  
ATOM   4772  HG  SER A 291       5.849  -8.715  -8.209  1.00  0.00           H  
ATOM   4773  N   LYS A 292       9.539  -7.600 -10.671  1.00  0.00           N  
ATOM   4774  H   LYS A 292       8.722  -7.925 -11.169  1.00  0.00           H  
ATOM   4775  CA  LYS A 292      10.791  -7.390 -11.415  1.00  0.00           C  
ATOM   4776  HA  LYS A 292      11.620  -7.801 -10.838  1.00  0.00           H  
ATOM   4777  C   LYS A 292      11.087  -5.894 -11.577  1.00  0.00           C  
ATOM   4778  CB  LYS A 292      10.765  -8.089 -12.789  1.00  0.00           C  
ATOM   4779  HB2 LYS A 292       9.916  -7.717 -13.363  1.00  0.00           H  
ATOM   4780  HB3 LYS A 292      11.669  -7.796 -13.323  1.00  0.00           H  
ATOM   4781  O   LYS A 292      12.237  -5.505 -11.396  1.00  0.00           O  
ATOM   4782  CG  LYS A 292      10.721  -9.630 -12.766  1.00  0.00           C  
ATOM   4783  HG2 LYS A 292      11.644 -10.011 -12.329  1.00  0.00           H  
ATOM   4784  HG3 LYS A 292       9.881  -9.975 -12.165  1.00  0.00           H  
ATOM   4785  CD  LYS A 292      10.567 -10.160 -14.208  1.00  0.00           C  
ATOM   4786  HD2 LYS A 292       9.617  -9.799 -14.601  1.00  0.00           H  
ATOM   4787  HD3 LYS A 292      11.368  -9.747 -14.821  1.00  0.00           H  
ATOM   4788  CE  LYS A 292      10.601 -11.695 -14.332  1.00  0.00           C  
ATOM   4789  HE2 LYS A 292      11.585 -12.048 -14.021  1.00  0.00           H  
ATOM   4790  HE3 LYS A 292       9.864 -12.111 -13.645  1.00  0.00           H  
ATOM   4791  NZ  LYS A 292      10.301 -12.159 -15.729  1.00  0.00           N  
ATOM   4792  HZ1 LYS A 292      10.919 -11.811 -16.449  1.00  0.00           H  
ATOM   4793  HZ2 LYS A 292      10.321 -13.163 -15.835  1.00  0.00           H  
ATOM   4794  HZ3 LYS A 292       9.383 -11.873 -16.038  1.00  0.00           H  
ATOM   4795  N   ILE A 293      10.085  -5.059 -11.875  1.00  0.00           N  
ATOM   4796  H   ILE A 293       9.167  -5.450 -12.035  1.00  0.00           H  
ATOM   4797  CA  ILE A 293      10.274  -3.606 -12.032  1.00  0.00           C  
ATOM   4798  HA  ILE A 293      11.078  -3.448 -12.750  1.00  0.00           H  
ATOM   4799  C   ILE A 293      10.769  -2.964 -10.735  1.00  0.00           C  
ATOM   4800  CB  ILE A 293       9.010  -2.902 -12.586  1.00  0.00           C  
ATOM   4801  HB  ILE A 293       8.178  -3.086 -11.907  1.00  0.00           H  
ATOM   4802  O   ILE A 293      11.812  -2.320 -10.765  1.00  0.00           O  
ATOM   4803  CG1 ILE A 293       8.602  -3.403 -13.992  1.00  0.00           C  
ATOM   4804 HG12 ILE A 293       7.846  -2.732 -14.400  1.00  0.00           H  
ATOM   4805 HG13 ILE A 293       8.130  -4.382 -13.909  1.00  0.00           H  
ATOM   4806  CG2 ILE A 293       9.216  -1.378 -12.661  1.00  0.00           C  
ATOM   4807 HG21 ILE A 293       9.386  -0.956 -11.670  1.00  0.00           H  
ATOM   4808 HG22 ILE A 293      10.074  -1.123 -13.282  1.00  0.00           H  
ATOM   4809 HG23 ILE A 293       8.327  -0.891 -13.062  1.00  0.00           H  
ATOM   4810  CD1 ILE A 293       9.750  -3.512 -15.006  1.00  0.00           C  
ATOM   4811 HD11 ILE A 293      10.381  -4.368 -14.765  1.00  0.00           H  
ATOM   4812 HD12 ILE A 293       9.344  -3.652 -16.008  1.00  0.00           H  
ATOM   4813 HD13 ILE A 293      10.355  -2.606 -14.996  1.00  0.00           H  
ATOM   4814  N   ILE A 294      10.129  -3.214  -9.590  1.00  0.00           N  
ATOM   4815  H   ILE A 294       9.259  -3.727  -9.614  1.00  0.00           H  
ATOM   4816  CA  ILE A 294      10.578  -2.631  -8.312  1.00  0.00           C  
ATOM   4817  HA  ILE A 294      10.667  -1.555  -8.465  1.00  0.00           H  
ATOM   4818  C   ILE A 294      11.979  -3.125  -7.899  1.00  0.00           C  
ATOM   4819  CB  ILE A 294       9.511  -2.855  -7.218  1.00  0.00           C  
ATOM   4820  HB  ILE A 294       8.535  -2.640  -7.652  1.00  0.00           H  
ATOM   4821  O   ILE A 294      12.766  -2.379  -7.315  1.00  0.00           O  
ATOM   4822  CG1 ILE A 294       9.709  -1.849  -6.066  1.00  0.00           C  
ATOM   4823 HG12 ILE A 294       9.608  -0.844  -6.475  1.00  0.00           H  
ATOM   4824 HG13 ILE A 294      10.719  -1.924  -5.662  1.00  0.00           H  
ATOM   4825  CG2 ILE A 294       9.477  -4.321  -6.772  1.00  0.00           C  
ATOM   4826 HG21 ILE A 294       9.234  -4.936  -7.638  1.00  0.00           H  
ATOM   4827 HG22 ILE A 294       8.709  -4.476  -6.014  1.00  0.00           H  
ATOM   4828 HG23 ILE A 294      10.444  -4.622  -6.369  1.00  0.00           H  
ATOM   4829  CD1 ILE A 294       8.701  -1.982  -4.916  1.00  0.00           C  
ATOM   4830 HD11 ILE A 294       8.831  -2.928  -4.391  1.00  0.00           H  
ATOM   4831 HD12 ILE A 294       8.863  -1.172  -4.205  1.00  0.00           H  
ATOM   4832 HD13 ILE A 294       7.684  -1.906  -5.302  1.00  0.00           H  
ATOM   4833  N   CYS A 295      12.345  -4.365  -8.257  1.00  0.00           N  
ATOM   4834  H   CYS A 295      11.651  -4.967  -8.675  1.00  0.00           H  
ATOM   4835  CA  CYS A 295      13.714  -4.862  -8.112  1.00  0.00           C  
ATOM   4836  HA  CYS A 295      14.057  -4.718  -7.087  1.00  0.00           H  
ATOM   4837  C   CYS A 295      14.712  -4.076  -8.967  1.00  0.00           C  
ATOM   4838  CB  CYS A 295      13.767  -6.356  -8.468  1.00  0.00           C  
ATOM   4839  HB2 CYS A 295      14.804  -6.633  -8.655  1.00  0.00           H  
ATOM   4840  HB3 CYS A 295      13.197  -6.542  -9.378  1.00  0.00           H  
ATOM   4841  O   CYS A 295      15.814  -3.789  -8.503  1.00  0.00           O  
ATOM   4842  SG  CYS A 295      13.129  -7.404  -7.130  1.00  0.00           S  
ATOM   4843  HG  CYS A 295      13.782  -6.789  -6.139  1.00  0.00           H  
ATOM   4844  N   LEU A 296      14.343  -3.735 -10.202  1.00  0.00           N  
ATOM   4845  H   LEU A 296      13.408  -3.962 -10.507  1.00  0.00           H  
ATOM   4846  CA  LEU A 296      15.186  -2.939 -11.090  1.00  0.00           C  
ATOM   4847  HA  LEU A 296      16.201  -3.336 -11.059  1.00  0.00           H  
ATOM   4848  C   LEU A 296      15.294  -1.487 -10.625  1.00  0.00           C  
ATOM   4849  CB  LEU A 296      14.655  -3.023 -12.528  1.00  0.00           C  
ATOM   4850  HB2 LEU A 296      15.194  -2.304 -13.145  1.00  0.00           H  
ATOM   4851  HB3 LEU A 296      13.603  -2.735 -12.534  1.00  0.00           H  
ATOM   4852  O   LEU A 296      16.390  -0.938 -10.682  1.00  0.00           O  
ATOM   4853  CG  LEU A 296      14.802  -4.419 -13.152  1.00  0.00           C  
ATOM   4854  HG  LEU A 296      14.410  -5.185 -12.483  1.00  0.00           H  
ATOM   4855  CD1 LEU A 296      14.019  -4.471 -14.460  1.00  0.00           C  
ATOM   4856 HD11 LEU A 296      14.184  -5.427 -14.957  1.00  0.00           H  
ATOM   4857 HD12 LEU A 296      12.956  -4.356 -14.250  1.00  0.00           H  
ATOM   4858 HD13 LEU A 296      14.345  -3.661 -15.113  1.00  0.00           H  
ATOM   4859  CD2 LEU A 296      16.259  -4.773 -13.444  1.00  0.00           C  
ATOM   4860 HD21 LEU A 296      16.685  -4.061 -14.152  1.00  0.00           H  
ATOM   4861 HD22 LEU A 296      16.842  -4.768 -12.523  1.00  0.00           H  
ATOM   4862 HD23 LEU A 296      16.294  -5.780 -13.860  1.00  0.00           H  
ATOM   4863  N   GLU A 297      14.210  -0.893 -10.127  1.00  0.00           N  
ATOM   4864  H   GLU A 297      13.324  -1.378 -10.162  1.00  0.00           H  
ATOM   4865  CA  GLU A 297      14.239   0.440  -9.515  1.00  0.00           C  
ATOM   4866  HA  GLU A 297      14.616   1.167 -10.234  1.00  0.00           H  
ATOM   4867  C   GLU A 297      15.183   0.470  -8.320  1.00  0.00           C  
ATOM   4868  CB  GLU A 297      12.842   0.884  -9.075  1.00  0.00           C  
ATOM   4869  HB2 GLU A 297      12.947   1.795  -8.486  1.00  0.00           H  
ATOM   4870  HB3 GLU A 297      12.380   0.112  -8.460  1.00  0.00           H  
ATOM   4871  O   GLU A 297      16.128   1.246  -8.336  1.00  0.00           O  
ATOM   4872  CG  GLU A 297      11.965   1.176 -10.291  1.00  0.00           C  
ATOM   4873  HG2 GLU A 297      12.470   1.904 -10.926  1.00  0.00           H  
ATOM   4874  HG3 GLU A 297      11.841   0.255 -10.860  1.00  0.00           H  
ATOM   4875  CD  GLU A 297      10.585   1.705  -9.918  1.00  0.00           C  
ATOM   4876  OE1 GLU A 297       9.707   1.573 -10.796  1.00  0.00           O  
ATOM   4877  OE2 GLU A 297      10.415   2.201  -8.788  1.00  0.00           O  
ATOM   4878  N   THR A 298      15.021  -0.451  -7.363  1.00  0.00           N  
ATOM   4879  H   THR A 298      14.210  -1.050  -7.427  1.00  0.00           H  
ATOM   4880  CA  THR A 298      15.905  -0.563  -6.184  1.00  0.00           C  
ATOM   4881  HA  THR A 298      15.804   0.328  -5.564  1.00  0.00           H  
ATOM   4882  C   THR A 298      17.371  -0.703  -6.586  1.00  0.00           C  
ATOM   4883  CB  THR A 298      15.548  -1.804  -5.353  1.00  0.00           C  
ATOM   4884  HB  THR A 298      15.667  -2.692  -5.974  1.00  0.00           H  
ATOM   4885  O   THR A 298      18.263  -0.108  -5.990  1.00  0.00           O  
ATOM   4886  CG2 THR A 298      16.421  -1.966  -4.105  1.00  0.00           C  
ATOM   4887 HG21 THR A 298      16.312  -1.091  -3.465  1.00  0.00           H  
ATOM   4888 HG22 THR A 298      17.472  -2.080  -4.373  1.00  0.00           H  
ATOM   4889 HG23 THR A 298      16.122  -2.864  -3.565  1.00  0.00           H  
ATOM   4890  OG1 THR A 298      14.212  -1.757  -4.914  1.00  0.00           O  
ATOM   4891  HG1 THR A 298      13.638  -1.708  -5.682  1.00  0.00           H  
ATOM   4892  N   LEU A 299      17.639  -1.521  -7.602  1.00  0.00           N  
ATOM   4893  H   LEU A 299      16.869  -1.991  -8.054  1.00  0.00           H  
ATOM   4894  CA  LEU A 299      18.992  -1.775  -8.073  1.00  0.00           C  
ATOM   4895  HA  LEU A 299      19.618  -2.024  -7.217  1.00  0.00           H  
ATOM   4896  C   LEU A 299      19.607  -0.524  -8.726  1.00  0.00           C  
ATOM   4897  CB  LEU A 299      18.887  -3.007  -8.984  1.00  0.00           C  
ATOM   4898  HB2 LEU A 299      18.554  -3.835  -8.360  1.00  0.00           H  
ATOM   4899  HB3 LEU A 299      18.118  -2.840  -9.739  1.00  0.00           H  
ATOM   4900  O   LEU A 299      20.803  -0.266  -8.555  1.00  0.00           O  
ATOM   4901  CG  LEU A 299      20.184  -3.418  -9.678  1.00  0.00           C  
ATOM   4902  HG  LEU A 299      21.014  -3.384  -8.972  1.00  0.00           H  
ATOM   4903  CD1 LEU A 299      20.041  -4.854 -10.193  1.00  0.00           C  
ATOM   4904 HD11 LEU A 299      19.159  -4.930 -10.829  1.00  0.00           H  
ATOM   4905 HD12 LEU A 299      20.923  -5.142 -10.764  1.00  0.00           H  
ATOM   4906 HD13 LEU A 299      19.923  -5.533  -9.348  1.00  0.00           H  
ATOM   4907  CD2 LEU A 299      20.474  -2.514 -10.870  1.00  0.00           C  
ATOM   4908 HD21 LEU A 299      20.510  -3.113 -11.780  1.00  0.00           H  
ATOM   4909 HD22 LEU A 299      21.408  -1.983 -10.686  1.00  0.00           H  
ATOM   4910 HD23 LEU A 299      19.680  -1.783 -11.025  1.00  0.00           H  
ATOM   4911  N   VAL A 300      18.814   0.241  -9.480  1.00  0.00           N  
ATOM   4912  H   VAL A 300      17.834   0.003  -9.543  1.00  0.00           H  
ATOM   4913  CA  VAL A 300      19.258   1.502 -10.084  1.00  0.00           C  
ATOM   4914  HA  VAL A 300      20.240   1.348 -10.530  1.00  0.00           H  
ATOM   4915  C   VAL A 300      19.440   2.563  -9.000  1.00  0.00           C  
ATOM   4916  CB  VAL A 300      18.301   1.956 -11.203  1.00  0.00           C  
ATOM   4917  HB  VAL A 300      17.274   1.960 -10.838  1.00  0.00           H  
ATOM   4918  O   VAL A 300      20.496   3.181  -8.967  1.00  0.00           O  
ATOM   4919  CG1 VAL A 300      18.650   3.354 -11.722  1.00  0.00           C  
ATOM   4920 HG11 VAL A 300      19.698   3.393 -12.019  1.00  0.00           H  
ATOM   4921 HG12 VAL A 300      18.014   3.595 -12.573  1.00  0.00           H  
ATOM   4922 HG13 VAL A 300      18.472   4.095 -10.942  1.00  0.00           H  
ATOM   4923  CG2 VAL A 300      18.408   1.015 -12.415  1.00  0.00           C  
ATOM   4924 HG21 VAL A 300      19.412   1.066 -12.836  1.00  0.00           H  
ATOM   4925 HG22 VAL A 300      18.203  -0.012 -12.115  1.00  0.00           H  
ATOM   4926 HG23 VAL A 300      17.678   1.308 -13.170  1.00  0.00           H  
ATOM   4927  N   ASP A 301      18.494   2.698  -8.077  1.00  0.00           N  
ATOM   4928  H   ASP A 301      17.648   2.154  -8.167  1.00  0.00           H  
ATOM   4929  CA  ASP A 301      18.562   3.567  -6.897  1.00  0.00           C  
ATOM   4930  HA  ASP A 301      18.538   4.613  -7.202  1.00  0.00           H  
ATOM   4931  C   ASP A 301      19.851   3.330  -6.092  1.00  0.00           C  
ATOM   4932  CB  ASP A 301      17.308   3.284  -6.062  1.00  0.00           C  
ATOM   4933  HB2 ASP A 301      16.427   3.436  -6.684  1.00  0.00           H  
ATOM   4934  HB3 ASP A 301      17.304   2.241  -5.747  1.00  0.00           H  
ATOM   4935  O   ASP A 301      20.692   4.219  -5.982  1.00  0.00           O  
ATOM   4936  CG  ASP A 301      17.195   4.172  -4.830  1.00  0.00           C  
ATOM   4937  OD1 ASP A 301      17.448   3.637  -3.722  1.00  0.00           O  
ATOM   4938  OD2 ASP A 301      16.772   5.329  -5.019  1.00  0.00           O
[truncated: 324,981 more chars]
