# Supplementary material for: Rationally engineering santalene synthase to readjust the component ratio of sandalwood oil
Source: Nat Commun. 2022 May 6;13:2508. doi: 10.1038/s41467-022-30294-8 (PMC9076924; doi:10.1038/s41467-022-30294-8)
Supplement: Supplementary file 6 — Supplementary Data 4 [file 41467_2022_30294_MOESM6_ESM.zip › pdb-files/sansyn/c-state.pdb]

ATOM      1  N   MET X   1      50.938 -82.751 -36.450  1.00 93.87           N
ATOM      2  CA  MET X   1      51.287 -82.998 -37.868  1.00 93.87           C
ATOM      3  CB  MET X   1      50.035 -82.849 -38.750  1.00 93.87           C
ATOM      4  CG  MET X   1      50.131 -83.515 -40.127  1.00 93.87           C
ATOM      5  SD  MET X   1      51.396 -82.851 -41.254  1.00 93.87           S
ATOM      6  CE  MET X   1      52.778 -83.798 -40.549  1.00 93.87           C
ATOM      7  C   MET X   1      52.295 -81.979 -38.279  1.00 93.87           C
ATOM      8  O   MET X   1      53.471 -82.079 -37.931  1.00 93.87           O
ATOM      9  H1  MET X   1      50.255 -83.431 -36.148  1.00 93.87           H
ATOM     10  H2  MET X   1      50.554 -81.822 -36.355  1.00 93.87           H
ATOM     11  H3  MET X   1      51.768 -82.832 -35.880  1.00 93.87           H
ATOM     12  HA  MET X   1      51.684 -84.006 -37.984  1.00 93.87           H
ATOM     13  HB2 MET X   1      49.852 -81.785 -38.901  1.00 93.87           H
ATOM     14  HB3 MET X   1      49.192 -83.290 -38.218  1.00 93.87           H
ATOM     15  HG2 MET X   1      49.162 -83.410 -40.616  1.00 93.87           H
ATOM     16  HG3 MET X   1      50.346 -84.572 -39.971  1.00 93.87           H
ATOM     17  HE1 MET X   1      53.695 -83.557 -41.086  1.00 93.87           H
ATOM     18  HE2 MET X   1      52.572 -84.864 -40.640  1.00 93.87           H
ATOM     19  HE3 MET X   1      52.895 -83.539 -39.496  1.00 93.87           H
ATOM     20  N   SER X   2      51.853 -80.960 -39.038  1.00148.46           N
ATOM     21  CA  SER X   2      52.764 -79.938 -39.449  1.00148.46           C
ATOM     22  CB  SER X   2      52.221 -79.034 -40.569  1.00148.46           C
ATOM     23  OG  SER X   2      52.023 -79.790 -41.754  1.00148.46           O
ATOM     24  C   SER X   2      53.014 -79.084 -38.254  1.00148.46           C
ATOM     25  O   SER X   2      52.255 -79.116 -37.286  1.00148.46           O
ATOM     26  H   SER X   2      50.883 -80.917 -39.316  1.00148.46           H
ATOM     27  HA  SER X   2      53.658 -80.422 -39.842  1.00148.46           H
ATOM     28  HB2 SER X   2      52.936 -78.235 -40.766  1.00148.46           H
ATOM     29  HB3 SER X   2      51.271 -78.601 -40.254  1.00148.46           H
ATOM     30  HG  SER X   2      52.872 -80.159 -42.009  1.00148.46           H
ATOM     31  N   THR X   3      54.109 -78.302 -38.283  1.00185.61           N
ATOM     32  CA  THR X   3      54.402 -77.466 -37.160  1.00185.61           C
ATOM     33  CB  THR X   3      55.786 -76.886 -37.188  1.00185.61           C
ATOM     34  OG1 THR X   3      56.753 -77.926 -37.230  1.00185.61           O
ATOM     35  CG2 THR X   3      55.986 -76.031 -35.925  1.00185.61           C
ATOM     36  C   THR X   3      53.437 -76.332 -37.199  1.00185.61           C
ATOM     37  O   THR X   3      53.014 -75.898 -38.270  1.00185.61           O
ATOM     38  H   THR X   3      54.717 -78.305 -39.089  1.00185.61           H
ATOM     39  HA  THR X   3      54.327 -78.076 -36.260  1.00185.61           H
ATOM     40  HB  THR X   3      55.909 -76.269 -38.078  1.00185.61           H
ATOM     41 HG21 THR X   3      55.862 -76.655 -35.040  1.00185.61           H
ATOM     42 HG22 THR X   3      55.250 -75.228 -35.910  1.00185.61           H
ATOM     43 HG23 THR X   3      56.989 -75.604 -35.931  1.00185.61           H
ATOM     44  HG1 THR X   3      56.636 -78.463 -36.443  1.00185.61           H
ATOM     45  N   GLN X   4      53.041 -75.836 -36.014  1.00227.58           N
ATOM     46  CA  GLN X   4      52.112 -74.748 -35.977  1.00227.58           C
ATOM     47  CB  GLN X   4      51.282 -74.690 -34.682  1.00227.58           C
ATOM     48  CG  GLN X   4      50.357 -75.897 -34.502  1.00227.58           C
ATOM     49  CD  GLN X   4      49.594 -75.722 -33.196  1.00227.58           C
ATOM     50  OE1 GLN X   4      49.097 -74.640 -32.892  1.00227.58           O
ATOM     51  NE2 GLN X   4      49.504 -76.819 -32.396  1.00227.58           N
ATOM     52  C   GLN X   4      52.902 -73.486 -36.069  1.00227.58           C
ATOM     53  O   GLN X   4      54.006 -73.389 -35.536  1.00227.58           O
ATOM     54  H   GLN X   4      53.398 -76.229 -35.155  1.00227.58           H
ATOM     55  HA  GLN X   4      51.412 -74.883 -36.802  1.00227.58           H
ATOM     56  HB2 GLN X   4      50.672 -73.787 -34.703  1.00227.58           H
ATOM     57  HB3 GLN X   4      51.966 -74.648 -33.835  1.00227.58           H
ATOM     58  HG2 GLN X   4      50.949 -76.812 -34.464  1.00227.58           H
ATOM     59  HG3 GLN X   4      49.656 -75.952 -35.334  1.00227.58           H
ATOM     60 HE21 GLN X   4      49.013 -76.763 -31.515  1.00227.58           H
ATOM     61 HE22 GLN X   4      49.927 -77.690 -32.683  1.00227.58           H
ATOM     62  N   GLN X   5      52.352 -72.484 -36.778  1.00200.41           N
ATOM     63  CA  GLN X   5      53.036 -71.235 -36.898  1.00200.41           C
ATOM     64  CB  GLN X   5      52.598 -70.401 -38.115  1.00200.41           C
ATOM     65  CG  GLN X   5      52.943 -71.043 -39.460  1.00200.41           C
ATOM     66  CD  GLN X   5      52.454 -70.115 -40.564  1.00200.41           C
ATOM     67  OE1 GLN X   5      51.855 -69.075 -40.297  1.00200.41           O
ATOM     68  NE2 GLN X   5      52.714 -70.502 -41.841  1.00200.41           N
ATOM     69  C   GLN X   5      52.712 -70.444 -35.677  1.00200.41           C
ATOM     70  O   GLN X   5      51.608 -70.533 -35.140  1.00200.41           O
ATOM     71  H   GLN X   5      51.457 -72.615 -37.227  1.00200.41           H
ATOM     72  HA  GLN X   5      54.097 -71.450 -37.019  1.00200.41           H
ATOM     73  HB2 GLN X   5      53.090 -69.430 -38.061  1.00200.41           H
ATOM     74  HB3 GLN X   5      51.518 -70.263 -38.066  1.00200.41           H
ATOM     75  HG2 GLN X   5      52.450 -72.012 -39.545  1.00200.41           H
ATOM     76  HG3 GLN X   5      54.022 -71.177 -39.540  1.00200.41           H
ATOM     77 HE21 GLN X   5      52.412 -69.928 -42.614  1.00200.41           H
ATOM     78 HE22 GLN X   5      53.210 -71.365 -42.015  1.00200.41           H
ATOM     79  N   VAL X   6      53.690 -69.660 -35.189  1.00115.27           N
ATOM     80  CA  VAL X   6      53.444 -68.853 -34.035  1.00115.27           C
ATOM     81  CB  VAL X   6      54.450 -69.046 -32.939  1.00115.27           C
ATOM     82  CG1 VAL X   6      55.827 -68.595 -33.456  1.00115.27           C
ATOM     83  CG2 VAL X   6      53.973 -68.277 -31.694  1.00115.27           C
ATOM     84  C   VAL X   6      53.546 -67.435 -34.481  1.00115.27           C
ATOM     85  O   VAL X   6      54.409 -67.088 -35.285  1.00115.27           O
ATOM     86  H   VAL X   6      54.595 -69.641 -35.637  1.00115.27           H
ATOM     87  HA  VAL X   6      52.470 -69.129 -33.632  1.00115.27           H
ATOM     88  HB  VAL X   6      54.548 -70.091 -32.646  1.00115.27           H
ATOM     89 HG11 VAL X   6      55.776 -67.550 -33.761  1.00115.27           H
ATOM     90 HG12 VAL X   6      56.113 -69.210 -34.309  1.00115.27           H
ATOM     91 HG13 VAL X   6      56.567 -68.707 -32.663  1.00115.27           H
ATOM     92 HG21 VAL X   6      53.861 -67.221 -31.939  1.00115.27           H
ATOM     93 HG22 VAL X   6      54.706 -68.388 -30.895  1.00115.27           H
ATOM     94 HG23 VAL X   6      53.014 -68.678 -31.365  1.00115.27           H
ATOM     95  N   SER X   7      52.640 -66.575 -33.980  1.00178.23           N
ATOM     96  CA  SER X   7      52.693 -65.204 -34.380  1.00178.23           C
ATOM     97  CB  SER X   7      51.499 -64.768 -35.247  1.00178.23           C
ATOM     98  OG  SER X   7      51.625 -63.398 -35.601  1.00178.23           O
ATOM     99  C   SER X   7      52.660 -64.378 -33.139  1.00178.23           C
ATOM    100  O   SER X   7      52.104 -64.785 -32.120  1.00178.23           O
ATOM    101  H   SER X   7      51.934 -66.893 -33.331  1.00178.23           H
ATOM    102  HA  SER X   7      53.597 -65.071 -34.974  1.00178.23           H
ATOM    103  HB2 SER X   7      50.575 -64.911 -34.686  1.00178.23           H
ATOM    104  HB3 SER X   7      51.472 -65.373 -36.153  1.00178.23           H
ATOM    105  HG  SER X   7      51.646 -62.888 -34.788  1.00178.23           H
ATOM    106  N   SER X   8      53.291 -63.192 -33.195  1.00159.96           N
ATOM    107  CA  SER X   8      53.285 -62.313 -32.066  1.00159.96           C
ATOM    108  CB  SER X   8      54.684 -62.049 -31.484  1.00159.96           C
ATOM    109  OG  SER X   8      55.493 -61.383 -32.442  1.00159.96           O
ATOM    110  C   SER X   8      52.757 -61.009 -32.558  1.00159.96           C
ATOM    111  O   SER X   8      52.972 -60.639 -33.711  1.00159.96           O
ATOM    112  H   SER X   8      53.771 -62.919 -34.041  1.00159.96           H
ATOM    113  HA  SER X   8      52.690 -62.773 -31.277  1.00159.96           H
ATOM    114  HB2 SER X   8      55.149 -62.999 -31.217  1.00159.96           H
ATOM    115  HB3 SER X   8      54.593 -61.427 -30.594  1.00159.96           H
ATOM    116  HG  SER X   8      55.557 -61.951 -33.213  1.00159.96           H
ATOM    117  N   GLU X   9      52.023 -60.281 -31.697  1.00241.05           N
ATOM    118  CA  GLU X   9      51.497 -59.028 -32.138  1.00241.05           C
ATOM    119  CB  GLU X   9      49.992 -58.866 -31.859  1.00241.05           C
ATOM    120  CG  GLU X   9      49.629 -58.983 -30.377  1.00241.05           C
ATOM    121  CD  GLU X   9      48.122 -58.807 -30.243  1.00241.05           C
ATOM    122  OE1 GLU X   9      47.464 -58.545 -31.284  1.00241.05           O
ATOM    123  OE2 GLU X   9      47.612 -58.934 -29.099  1.00241.05           O
ATOM    124  C   GLU X   9      52.209 -57.948 -31.396  1.00241.05           C
ATOM    125  O   GLU X   9      52.143 -57.872 -30.170  1.00241.05           O
ATOM    126  H   GLU X   9      51.847 -60.613 -30.760  1.00241.05           H
ATOM    127  HA  GLU X   9      51.641 -58.975 -33.217  1.00241.05           H
ATOM    128  HB2 GLU X   9      49.454 -59.639 -32.408  1.00241.05           H
ATOM    129  HB3 GLU X   9      49.678 -57.884 -32.214  1.00241.05           H
ATOM    130  HG2 GLU X   9      50.144 -58.208 -29.808  1.00241.05           H
ATOM    131  HG3 GLU X   9      49.922 -59.964 -30.001  1.00241.05           H
ATOM    132  N   ASN X  10      52.934 -57.090 -32.136  1.00221.21           N
ATOM    133  CA  ASN X  10      53.607 -55.996 -31.506  1.00221.21           C
ATOM    134  CB  ASN X  10      55.137 -56.147 -31.458  1.00221.21           C
ATOM    135  CG  ASN X  10      55.662 -56.150 -32.887  1.00221.21           C
ATOM    136  OD1 ASN X  10      56.437 -55.279 -33.278  1.00221.21           O
ATOM    137  ND2 ASN X  10      55.230 -57.159 -33.691  1.00221.21           N
ATOM    138  C   ASN X  10      53.310 -54.790 -32.325  1.00221.21           C
ATOM    139  O   ASN X  10      53.340 -54.840 -33.555  1.00221.21           O
ATOM    140  H   ASN X  10      53.004 -57.218 -33.135  1.00221.21           H
ATOM    141  HA  ASN X  10      53.258 -55.941 -30.475  1.00221.21           H
ATOM    142  HB2 ASN X  10      55.400 -57.084 -30.966  1.00221.21           H
ATOM    143  HB3 ASN X  10      55.572 -55.313 -30.907  1.00221.21           H
ATOM    144 HD21 ASN X  10      55.547 -57.213 -34.648  1.00221.21           H
ATOM    145 HD22 ASN X  10      54.593 -57.855 -33.329  1.00221.21           H
ATOM    146  N   ILE X  11      52.986 -53.667 -31.663  1.00160.59           N
ATOM    147  CA  ILE X  11      52.719 -52.479 -32.412  1.00160.59           C
ATOM    148  CB  ILE X  11      51.300 -51.993 -32.314  1.00160.59           C
ATOM    149  CG1 ILE X  11      50.949 -51.595 -30.870  1.00160.59           C
ATOM    150  CG2 ILE X  11      50.385 -53.086 -32.889  1.00160.59           C
ATOM    151  CD1 ILE X  11      50.991 -52.757 -29.879  1.00160.59           C
ATOM    152  C   ILE X  11      53.583 -51.398 -31.861  1.00160.59           C
ATOM    153  O   ILE X  11      53.672 -51.215 -30.649  1.00160.59           O
ATOM    154  H   ILE X  11      52.932 -53.662 -30.654  1.00160.59           H
ATOM    155  HA  ILE X  11      52.912 -52.718 -33.458  1.00160.59           H
ATOM    156  HB  ILE X  11      51.158 -51.084 -32.899  1.00160.59           H
ATOM    157 HG12 ILE X  11      49.943 -51.176 -30.865  1.00160.59           H
ATOM    158 HG13 ILE X  11      51.661 -50.838 -30.541  1.00160.59           H
ATOM    159 HG21 ILE X  11      50.512 -54.004 -32.317  1.00160.59           H
ATOM    160 HG22 ILE X  11      50.647 -53.268 -33.931  1.00160.59           H
ATOM    161 HG23 ILE X  11      49.346 -52.760 -32.827  1.00160.59           H
ATOM    162 HD11 ILE X  11      50.285 -53.527 -30.192  1.00160.59           H
ATOM    163 HD12 ILE X  11      50.721 -52.398 -28.887  1.00160.59           H
ATOM    164 HD13 ILE X  11      51.997 -53.176 -29.853  1.00160.59           H
ATOM    165  N   VAL X  12      54.252 -50.650 -32.757  1.00 87.07           N
ATOM    166  CA  VAL X  12      55.083 -49.570 -32.316  1.00 87.07           C
ATOM    167  CB  VAL X  12      56.276 -49.332 -33.196  1.00 87.07           C
ATOM    168  CG1 VAL X  12      55.779 -48.937 -34.598  1.00 87.07           C
ATOM    169  CG2 VAL X  12      57.166 -48.267 -32.533  1.00 87.07           C
ATOM    170  C   VAL X  12      54.237 -48.342 -32.364  1.00 87.07           C
ATOM    171  O   VAL X  12      53.474 -48.142 -33.307  1.00 87.07           O
ATOM    172  H   VAL X  12      54.169 -50.851 -33.743  1.00 87.07           H
ATOM    173  HA  VAL X  12      55.460 -49.814 -31.323  1.00 87.07           H
ATOM    174  HB  VAL X  12      56.886 -50.227 -33.317  1.00 87.07           H
ATOM    175 HG11 VAL X  12      55.161 -48.042 -34.525  1.00 87.07           H
ATOM    176 HG12 VAL X  12      55.190 -49.752 -35.017  1.00 87.07           H
ATOM    177 HG13 VAL X  12      56.634 -48.737 -35.243  1.00 87.07           H
ATOM    178 HG21 VAL X  12      56.593 -47.350 -32.393  1.00 87.07           H
ATOM    179 HG22 VAL X  12      58.026 -48.064 -33.171  1.00 87.07           H
ATOM    180 HG23 VAL X  12      57.509 -48.632 -31.565  1.00 87.07           H
ATOM    181  N   ARG X  13      54.344 -47.485 -31.332  1.00263.11           N
ATOM    182  CA  ARG X  13      53.516 -46.312 -31.294  1.00263.11           C
ATOM    183  CB  ARG X  13      52.583 -46.244 -30.070  1.00263.11           C
ATOM    184  CG  ARG X  13      51.312 -47.085 -30.227  1.00263.11           C
ATOM    185  CD  ARG X  13      51.564 -48.587 -30.357  1.00263.11           C
ATOM    186  NE  ARG X  13      51.275 -49.229 -29.045  1.00263.11           N
ATOM    187  CZ  ARG X  13      50.004 -49.631 -28.747  1.00263.11           C
ATOM    188  NH1 ARG X  13      48.973 -49.323 -29.586  1.00263.11           N
ATOM    189  NH2 ARG X  13      49.768 -50.355 -27.614  1.00263.11           N
ATOM    190  C   ARG X  13      54.380 -45.097 -31.286  1.00263.11           C
ATOM    191  O   ARG X  13      55.584 -45.176 -31.054  1.00263.11           O
ATOM    192  H   ARG X  13      55.003 -47.666 -30.588  1.00263.11           H
ATOM    193  HA  ARG X  13      52.884 -46.362 -32.182  1.00263.11           H
ATOM    194  HB2 ARG X  13      52.293 -45.205 -29.915  1.00263.11           H
ATOM    195  HB3 ARG X  13      53.130 -46.603 -29.199  1.00263.11           H
ATOM    196  HG2 ARG X  13      50.787 -46.748 -31.121  1.00263.11           H
ATOM    197  HG3 ARG X  13      50.683 -46.919 -29.352  1.00263.11           H
ATOM    198  HD2 ARG X  13      52.604 -48.763 -30.631  1.00263.11           H
ATOM    199  HD3 ARG X  13      50.911 -49.004 -31.123  1.00263.11           H
ATOM    200  HE  ARG X  13      52.018 -49.367 -28.375  1.00263.11           H
ATOM    201 HH11 ARG X  13      48.036 -49.631 -29.368  1.00263.11           H
ATOM    202 HH12 ARG X  13      49.146 -48.787 -30.424  1.00263.11           H
ATOM    203 HH21 ARG X  13      48.830 -50.662 -27.397  1.00263.11           H
ATOM    204 HH22 ARG X  13      50.530 -50.583 -26.992  1.00263.11           H
ATOM    205  N   ASN X  14      53.772 -43.924 -31.557  1.00 90.90           N
ATOM    206  CA  ASN X  14      54.542 -42.719 -31.640  1.00 90.90           C
ATOM    207  CB  ASN X  14      53.777 -41.487 -32.172  1.00 90.90           C
ATOM    208  CG  ASN X  14      52.686 -41.036 -31.203  1.00 90.90           C
ATOM    209  OD1 ASN X  14      52.478 -41.613 -30.137  1.00 90.90           O
ATOM    210  ND2 ASN X  14      51.955 -39.959 -31.591  1.00 90.90           N
ATOM    211  C   ASN X  14      55.089 -42.415 -30.285  1.00 90.90           C
ATOM    212  O   ASN X  14      54.524 -42.811 -29.266  1.00 90.90           O
ATOM    213  H   ASN X  14      52.773 -43.896 -31.702  1.00 90.90           H
ATOM    214  HA  ASN X  14      55.328 -42.908 -32.371  1.00 90.90           H
ATOM    215  HB2 ASN X  14      53.317 -41.743 -33.126  1.00 90.90           H
ATOM    216  HB3 ASN X  14      54.482 -40.669 -32.316  1.00 90.90           H
ATOM    217 HD21 ASN X  14      51.216 -39.609 -30.998  1.00 90.90           H
ATOM    218 HD22 ASN X  14      52.151 -39.507 -32.473  1.00 90.90           H
ATOM    219  N   ALA X  15      56.247 -41.729 -30.252  1.00 26.11           N
ATOM    220  CA  ALA X  15      56.859 -41.407 -28.999  1.00 26.11           C
ATOM    221  CB  ALA X  15      58.322 -40.945 -29.118  1.00 26.11           C
ATOM    222  C   ALA X  15      56.087 -40.298 -28.372  1.00 26.11           C
ATOM    223  O   ALA X  15      55.560 -39.422 -29.057  1.00 26.11           O
ATOM    224  H   ALA X  15      56.686 -41.441 -31.115  1.00 26.11           H
ATOM    225  HA  ALA X  15      56.854 -42.321 -28.405  1.00 26.11           H
ATOM    226  HB1 ALA X  15      58.367 -40.029 -29.707  1.00 26.11           H
ATOM    227  HB2 ALA X  15      58.910 -41.722 -29.607  1.00 26.11           H
ATOM    228  HB3 ALA X  15      58.725 -40.757 -28.123  1.00 26.11           H
ATOM    229  N   ALA X  16      55.992 -40.319 -27.031  1.00 46.65           N
ATOM    230  CA  ALA X  16      55.287 -39.278 -26.347  1.00 46.65           C
ATOM    231  CB  ALA X  16      55.036 -39.579 -24.859  1.00 46.65           C
ATOM    232  C   ALA X  16      56.111 -38.038 -26.437  1.00 46.65           C
ATOM    233  O   ALA X  16      57.330 -38.082 -26.268  1.00 46.65           O
ATOM    234  H   ALA X  16      56.419 -41.070 -26.506  1.00 46.65           H
ATOM    235  HA  ALA X  16      54.311 -39.176 -26.822  1.00 46.65           H
ATOM    236  HB1 ALA X  16      55.991 -39.689 -24.345  1.00 46.65           H
ATOM    237  HB2 ALA X  16      54.465 -40.503 -24.767  1.00 46.65           H
ATOM    238  HB3 ALA X  16      54.474 -38.759 -24.412  1.00 46.65           H
ATOM    239  N   ASN X  17      55.466 -36.892 -26.739  1.00149.22           N
ATOM    240  CA  ASN X  17      56.220 -35.673 -26.796  1.00149.22           C
ATOM    241  CB  ASN X  17      56.434 -35.156 -28.231  1.00149.22           C
ATOM    242  CG  ASN X  17      57.447 -36.050 -28.929  1.00149.22           C
ATOM    243  OD1 ASN X  17      58.594 -36.164 -28.497  1.00149.22           O
ATOM    244  ND2 ASN X  17      57.014 -36.704 -30.039  1.00149.22           N
ATOM    245  C   ASN X  17      55.460 -34.605 -26.078  1.00149.22           C
ATOM    246  O   ASN X  17      55.365 -33.478 -26.564  1.00149.22           O
ATOM    247  H   ASN X  17      54.472 -36.892 -26.921  1.00149.22           H
ATOM    248  HA  ASN X  17      57.191 -35.891 -26.351  1.00149.22           H
ATOM    249  HB2 ASN X  17      56.808 -34.133 -28.199  1.00149.22           H
ATOM    250  HB3 ASN X  17      55.489 -35.180 -28.773  1.00149.22           H
ATOM    251 HD21 ASN X  17      57.643 -37.312 -30.545  1.00149.22           H
ATOM    252 HD22 ASN X  17      56.064 -36.582 -30.359  1.00149.22           H
ATOM    253  N   PHE X  18      54.919 -34.910 -24.884  1.00 75.41           N
ATOM    254  CA  PHE X  18      54.224 -33.884 -24.159  1.00 75.41           C
ATOM    255  CB  PHE X  18      52.864 -34.302 -23.568  1.00 75.41           C
ATOM    256  CG  PHE X  18      51.890 -34.526 -24.676  1.00 75.41           C
ATOM    257  CD1 PHE X  18      51.419 -33.468 -25.420  1.00 75.41           C
ATOM    258  CD2 PHE X  18      51.421 -35.790 -24.951  1.00 75.41           C
ATOM    259  CE1 PHE X  18      50.515 -33.671 -26.436  1.00 75.41           C
ATOM    260  CE2 PHE X  18      50.516 -35.998 -25.965  1.00 75.41           C
ATOM    261  CZ  PHE X  18      50.062 -34.939 -26.712  1.00 75.41           C
ATOM    262  C   PHE X  18      55.083 -33.480 -23.005  1.00 75.41           C
ATOM    263  O   PHE X  18      55.930 -34.246 -22.547  1.00 75.41           O
ATOM    264  H   PHE X  18      55.000 -35.843 -24.506  1.00 75.41           H
ATOM    265  HA  PHE X  18      54.029 -33.090 -24.881  1.00 75.41           H
ATOM    266  HB2 PHE X  18      52.494 -33.513 -22.913  1.00 75.41           H
ATOM    267  HB3 PHE X  18      52.983 -35.223 -22.997  1.00 75.41           H
ATOM    268  HD1 PHE X  18      51.763 -32.468 -25.203  1.00 75.41           H
ATOM    269  HD2 PHE X  18      51.768 -36.628 -24.364  1.00 75.41           H
ATOM    270  HE1 PHE X  18      50.160 -32.833 -27.018  1.00 75.41           H
ATOM    271  HE2 PHE X  18      50.160 -36.996 -26.173  1.00 75.41           H
ATOM    272  HZ  PHE X  18      49.353 -35.101 -27.511  1.00 75.41           H
ATOM    273  N   HIE X  19      54.908 -32.231 -22.530  1.00102.74           N
ATOM    274  CA  HIE X  19      55.657 -31.759 -21.402  1.00102.74           C
ATOM    275  ND1 HIE X  19      58.012 -29.605 -20.526  1.00102.74           N
ATOM    276  CG  HIE X  19      56.660 -29.707 -20.286  1.00102.74           C
ATOM    277  CB  HIE X  19      55.670 -30.224 -21.287  1.00102.74           C
ATOM    278  NE2 HIE X  19      57.677 -28.862 -18.458  1.00102.74           N
ATOM    279  CD2 HIE X  19      56.473 -29.248 -19.019  1.00102.74           C
ATOM    280  CE1 HIE X  19      58.572 -29.095 -19.401  1.00102.74           C
ATOM    281  C   HIE X  19      55.007 -32.315 -20.173  1.00102.74           C
ATOM    282  O   HIE X  19      53.797 -32.526 -20.136  1.00102.74           O
ATOM    283  H   HIE X  19      54.239 -31.619 -22.975  1.00102.74           H
ATOM    284  HA  HIE X  19      56.691 -32.084 -21.521  1.00102.74           H
ATOM    285  HB2 HIE X  19      54.675 -29.892 -20.992  1.00102.74           H
ATOM    286  HB3 HIE X  19      55.917 -29.808 -22.264  1.00102.74           H
ATOM    287  HD2 HIE X  19      55.516 -29.193 -18.520  1.00102.74           H
ATOM    288  HE2 HIE X  19      57.836 -28.486 -17.534  1.00102.74           H
ATOM    289  HE1 HIE X  19      59.629 -28.902 -19.289  1.00102.74           H
ATOM    290  N   PRO X  20      55.799 -32.592 -19.174  1.00 92.14           N
ATOM    291  CA  PRO X  20      55.248 -33.111 -17.951  1.00 92.14           C
ATOM    292  CD  PRO X  20      57.121 -33.137 -19.441  1.00 92.14           C
ATOM    293  CB  PRO X  20      56.403 -33.784 -17.217  1.00 92.14           C
ATOM    294  CG  PRO X  20      57.369 -34.185 -18.343  1.00 92.14           C
ATOM    295  C   PRO X  20      54.605 -32.026 -17.150  1.00 92.14           C
ATOM    296  O   PRO X  20      54.963 -30.863 -17.323  1.00 92.14           O
ATOM    297  HA  PRO X  20      54.453 -33.833 -18.138  1.00 92.14           H
ATOM    298  HB2 PRO X  20      56.058 -34.663 -16.671  1.00 92.14           H
ATOM    299  HB3 PRO X  20      56.880 -33.091 -16.524  1.00 92.14           H
ATOM    300  HG2 PRO X  20      58.403 -34.147 -17.999  1.00 92.14           H
ATOM    301  HG3 PRO X  20      57.144 -35.187 -18.708  1.00 92.14           H
ATOM    302  HD2 PRO X  20      57.874 -32.350 -19.391  1.00 92.14           H
ATOM    303  HD3 PRO X  20      57.148 -33.605 -20.425  1.00 92.14           H
ATOM    304  N   ASN X  21      53.661 -32.389 -16.260  1.00 52.35           N
ATOM    305  CA  ASN X  21      53.016 -31.412 -15.435  1.00 52.35           C
ATOM    306  CB  ASN X  21      52.005 -32.047 -14.462  1.00 52.35           C
ATOM    307  CG  ASN X  21      51.206 -30.947 -13.788  1.00 52.35           C
ATOM    308  OD1 ASN X  21      51.726 -30.213 -12.952  1.00 52.35           O
ATOM    309  ND2 ASN X  21      49.902 -30.828 -14.157  1.00 52.35           N
ATOM    310  C   ASN X  21      54.098 -30.728 -14.653  1.00 52.35           C
ATOM    311  O   ASN X  21      54.949 -31.367 -14.038  1.00 52.35           O
ATOM    312  H   ASN X  21      53.406 -33.363 -16.173  1.00 52.35           H
ATOM    313  HA  ASN X  21      52.456 -30.718 -16.061  1.00 52.35           H
ATOM    314  HB2 ASN X  21      52.538 -32.626 -13.708  1.00 52.35           H
ATOM    315  HB3 ASN X  21      51.331 -32.703 -15.013  1.00 52.35           H
ATOM    316 HD21 ASN X  21      49.322 -30.114 -13.739  1.00 52.35           H
ATOM    317 HD22 ASN X  21      49.514 -31.453 -14.849  1.00 52.35           H
ATOM    318  N   ILE X  22      54.100 -29.384 -14.713  1.00109.31           N
ATOM    319  CA  ILE X  22      55.060 -28.518 -14.087  1.00109.31           C
ATOM    320  CB  ILE X  22      54.928 -27.090 -14.533  1.00109.31           C
ATOM    321  CG1 ILE X  22      56.138 -26.267 -14.062  1.00109.31           C
ATOM    322  CG2 ILE X  22      53.576 -26.556 -14.032  1.00109.31           C
ATOM    323  CD1 ILE X  22      56.230 -24.887 -14.711  1.00109.31           C
ATOM    324  C   ILE X  22      54.920 -28.523 -12.595  1.00109.31           C
ATOM    325  O   ILE X  22      55.886 -28.324 -11.865  1.00109.31           O
ATOM    326  H   ILE X  22      53.363 -28.945 -15.245  1.00109.31           H
ATOM    327  HA  ILE X  22      56.031 -28.911 -14.387  1.00109.31           H
ATOM    328  HB  ILE X  22      54.932 -27.010 -15.620  1.00109.31           H
ATOM    329 HG12 ILE X  22      57.046 -26.821 -14.302  1.00109.31           H
ATOM    330 HG13 ILE X  22      56.067 -26.136 -12.982  1.00109.31           H
ATOM    331 HG21 ILE X  22      53.539 -26.623 -12.944  1.00109.31           H
ATOM    332 HG22 ILE X  22      52.769 -27.151 -14.460  1.00109.31           H
ATOM    333 HG23 ILE X  22      53.460 -25.516 -14.336  1.00109.31           H
ATOM    334 HD11 ILE X  22      56.303 -24.998 -15.793  1.00109.31           H
ATOM    335 HD12 ILE X  22      57.114 -24.369 -14.339  1.00109.31           H
ATOM    336 HD13 ILE X  22      55.340 -24.309 -14.463  1.00109.31           H
ATOM    337  N   TRP X  23      53.677 -28.679 -12.123  1.00109.71           N
ATOM    338  CA  TRP X  23      53.240 -28.524 -10.765  1.00109.71           C
ATOM    339  CB  TRP X  23      51.711 -28.582 -10.708  1.00109.71           C
ATOM    340  CG  TRP X  23      51.168 -27.595 -11.704  1.00109.71           C
ATOM    341  CD2 TRP X  23      51.495 -26.201 -11.678  1.00109.71           C
ATOM    342  CD1 TRP X  23      50.426 -27.799 -12.831  1.00109.71           C
ATOM    343  NE1 TRP X  23      50.274 -26.617 -13.512  1.00109.71           N
ATOM    344  CE2 TRP X  23      50.929 -25.626 -12.814  1.00109.71           C
ATOM    345  CE3 TRP X  23      52.225 -25.468 -10.788  1.00109.71           C
ATOM    346  CZ2 TRP X  23      51.089 -24.298 -13.080  1.00109.71           C
ATOM    347  CZ3 TRP X  23      52.369 -24.125 -11.048  1.00109.71           C
ATOM    348  CH2 TRP X  23      51.812 -23.555 -12.174  1.00109.71           C
ATOM    349  C   TRP X  23      53.799 -29.525  -9.804  1.00109.71           C
ATOM    350  O   TRP X  23      54.076 -29.181  -8.656  1.00109.71           O
ATOM    351  H   TRP X  23      52.969 -28.934 -12.797  1.00109.71           H
ATOM    352  HA  TRP X  23      53.621 -27.554 -10.448  1.00109.71           H
ATOM    353  HB2 TRP X  23      51.369 -28.322  -9.706  1.00109.71           H
ATOM    354  HB3 TRP X  23      51.370 -29.586 -10.959  1.00109.71           H
ATOM    355  HD1 TRP X  23      50.019 -28.750 -13.141  1.00109.71           H
ATOM    356  HE1 TRP X  23      49.768 -26.494 -14.378  1.00109.71           H
ATOM    357  HE3 TRP X  23      52.672 -25.923  -9.917  1.00109.71           H
ATOM    358  HZ2 TRP X  23      50.666 -23.847 -13.966  1.00109.71           H
ATOM    359  HZ3 TRP X  23      52.926 -23.507 -10.360  1.00109.71           H
ATOM    360  HH2 TRP X  23      51.947 -22.498 -12.349  1.00109.71           H
ATOM    361  N   GLY X  24      53.947 -30.798 -10.202  1.00 34.47           N
ATOM    362  CA  GLY X  24      54.420 -31.717  -9.212  1.00 34.47           C
ATOM    363  C   GLY X  24      53.269 -31.903  -8.276  1.00 34.47           C
ATOM    364  O   GLY X  24      52.116 -31.834  -8.698  1.00 34.47           O
ATOM    365  H   GLY X  24      53.736 -31.091 -11.145  1.00 34.47           H
ATOM    366  HA2 GLY X  24      55.280 -31.303  -8.685  1.00 34.47           H
ATOM    367  HA3 GLY X  24      54.697 -32.666  -9.672  1.00 34.47           H
ATOM    368  N   ASN X  25      53.544 -32.149  -6.979  1.00164.07           N
ATOM    369  CA  ASN X  25      52.450 -32.356  -6.075  1.00164.07           C
ATOM    370  CB  ASN X  25      52.633 -33.628  -5.232  1.00164.07           C
ATOM    371  CG  ASN X  25      52.519 -34.817  -6.171  1.00164.07           C
ATOM    372  OD1 ASN X  25      51.781 -34.772  -7.154  1.00164.07           O
ATOM    373  ND2 ASN X  25      53.267 -35.911  -5.867  1.00164.07           N
ATOM    374  C   ASN X  25      52.378 -31.216  -5.105  1.00164.07           C
ATOM    375  O   ASN X  25      52.084 -31.423  -3.929  1.00164.07           O
ATOM    376  H   ASN X  25      54.499 -32.188  -6.651  1.00164.07           H
ATOM    377  HA  ASN X  25      51.551 -32.439  -6.685  1.00164.07           H
ATOM    378  HB2 ASN X  25      51.859 -33.682  -4.466  1.00164.07           H
ATOM    379  HB3 ASN X  25      53.614 -33.622  -4.756  1.00164.07           H
ATOM    380 HD21 ASN X  25      53.231 -36.728  -6.459  1.00164.07           H
ATOM    381 HD22 ASN X  25      53.860 -35.906  -5.050  1.00164.07           H
ATOM    382  N   HIE X  26      52.594 -29.969  -5.566  1.00114.47           N
ATOM    383  CA  HIE X  26      52.543 -28.887  -4.626  1.00114.47           C
ATOM    384  ND1 HIE X  26      51.485 -25.803  -5.753  1.00114.47           N
ATOM    385  CG  HIE X  26      52.402 -26.768  -6.104  1.00114.47           C
ATOM    386  CB  HIE X  26      53.181 -27.568  -5.110  1.00114.47           C
ATOM    387  NE2 HIE X  26      51.593 -25.804  -7.973  1.00114.47           N
ATOM    388  CD2 HIE X  26      52.454 -26.758  -7.463  1.00114.47           C
ATOM    389  CE1 HIE X  26      51.034 -25.257  -6.909  1.00114.47           C
ATOM    390  C   HIE X  26      51.122 -28.674  -4.192  1.00114.47           C
ATOM    391  O   HIE X  26      50.863 -28.190  -3.091  1.00114.47           O
ATOM    392  H   HIE X  26      52.787 -29.802  -6.543  1.00114.47           H
ATOM    393  HA  HIE X  26      53.161 -29.188  -3.781  1.00114.47           H
ATOM    394  HB2 HIE X  26      54.141 -27.813  -5.564  1.00114.47           H
ATOM    395  HB3 HIE X  26      53.342 -26.939  -4.235  1.00114.47           H
ATOM    396  HD2 HIE X  26      53.079 -27.405  -8.060  1.00114.47           H
ATOM    397  HE2 HIE X  26      51.429 -25.575  -8.943  1.00114.47           H
ATOM    398  HE1 HIE X  26      50.301 -24.465  -6.954  1.00114.47           H
ATOM    399  N   PHE X  27      50.169 -28.990  -5.087  1.00 91.47           N
ATOM    400  CA  PHE X  27      48.747 -28.896  -4.886  1.00 91.47           C
ATOM    401  CB  PHE X  27      47.933 -29.023  -6.184  1.00 91.47           C
ATOM    402  CG  PHE X  27      48.159 -27.818  -7.027  1.00 91.47           C
ATOM    403  CD1 PHE X  27      47.575 -26.619  -6.696  1.00 91.47           C
ATOM    404  CD2 PHE X  27      48.931 -27.893  -8.163  1.00 91.47           C
ATOM    405  CE1 PHE X  27      47.771 -25.505  -7.478  1.00 91.47           C
ATOM    406  CE2 PHE X  27      49.130 -26.782  -8.948  1.00 91.47           C
ATOM    407  CZ  PHE X  27      48.550 -25.584  -8.607  1.00 91.47           C
ATOM    408  C   PHE X  27      48.227 -29.982  -3.983  1.00 91.47           C
ATOM    409  O   PHE X  27      47.161 -29.836  -3.386  1.00 91.47           O
ATOM    410  H   PHE X  27      50.481 -29.325  -5.987  1.00 91.47           H
ATOM    411  HA  PHE X  27      48.618 -27.907  -4.448  1.00 91.47           H
ATOM    412  HB2 PHE X  27      46.874 -29.105  -5.943  1.00 91.47           H
ATOM    413  HB3 PHE X  27      48.252 -29.912  -6.728  1.00 91.47           H
ATOM    414  HD1 PHE X  27      46.955 -26.551  -5.814  1.00 91.47           H
ATOM    415  HD2 PHE X  27      49.386 -28.832  -8.441  1.00 91.47           H
ATOM    416  HE1 PHE X  27      47.313 -24.566  -7.203  1.00 91.47           H
ATOM    417  HE2 PHE X  27      49.743 -26.852  -9.834  1.00 91.47           H
ATOM    418  HZ  PHE X  27      48.705 -24.711  -9.223  1.00 91.47           H
ATOM    419  N   LEU X  28      48.943 -31.118  -3.870  1.00186.71           N
ATOM    420  CA  LEU X  28      48.380 -32.284  -3.237  1.00186.71           C
ATOM    421  CB  LEU X  28      49.331 -33.492  -3.158  1.00186.71           C
ATOM    422  CG  LEU X  28      49.353 -34.343  -4.443  1.00186.71           C
ATOM    423  CD1 LEU X  28      48.017 -35.079  -4.632  1.00186.71           C
ATOM    424  CD2 LEU X  28      49.723 -33.512  -5.675  1.00186.71           C
ATOM    425  C   LEU X  28      47.829 -32.048  -1.861  1.00186.71           C
ATOM    426  O   LEU X  28      46.788 -32.621  -1.545  1.00186.71           O
ATOM    427  H   LEU X  28      49.885 -31.152  -4.234  1.00186.71           H
ATOM    428  HA  LEU X  28      47.559 -32.517  -3.915  1.00186.71           H
ATOM    429  HB2 LEU X  28      49.015 -34.127  -2.330  1.00186.71           H
ATOM    430  HB3 LEU X  28      50.340 -33.125  -2.970  1.00186.71           H
ATOM    431  HG  LEU X  28      50.135 -35.093  -4.328  1.00186.71           H
ATOM    432 HD11 LEU X  28      47.215 -34.350  -4.749  1.00186.71           H
ATOM    433 HD12 LEU X  28      47.819 -35.701  -3.760  1.00186.71           H
ATOM    434 HD13 LEU X  28      48.071 -35.706  -5.522  1.00186.71           H
ATOM    435 HD21 LEU X  28      48.967 -32.742  -5.834  1.00186.71           H
ATOM    436 HD22 LEU X  28      49.771 -34.160  -6.550  1.00186.71           H
ATOM    437 HD23 LEU X  28      50.693 -33.041  -5.518  1.00186.71           H
ATOM    438  N   THR X  29      48.471 -31.262  -0.974  1.00120.62           N
ATOM    439  CA  THR X  29      47.814 -31.135   0.305  1.00120.62           C
ATOM    440  CB  THR X  29      48.499 -31.897   1.408  1.00120.62           C
ATOM    441  OG1 THR X  29      47.717 -31.850   2.591  1.00120.62           O
ATOM    442  CG2 THR X  29      49.893 -31.298   1.659  1.00120.62           C
ATOM    443  C   THR X  29      47.725 -29.693   0.725  1.00120.62           C
ATOM    444  O   THR X  29      48.732 -28.987   0.753  1.00120.62           O
ATOM    445  H   THR X  29      49.342 -30.797  -1.187  1.00120.62           H
ATOM    446  HA  THR X  29      46.822 -31.561   0.158  1.00120.62           H
ATOM    447  HB  THR X  29      48.610 -32.940   1.110  1.00120.62           H
ATOM    448 HG21 THR X  29      49.792 -30.255   1.958  1.00120.62           H
ATOM    449 HG22 THR X  29      50.485 -31.359   0.746  1.00120.62           H
ATOM    450 HG23 THR X  29      50.390 -31.857   2.453  1.00120.62           H
ATOM    451  HG1 THR X  29      47.626 -30.928   2.843  1.00120.62           H
ATOM    452  N   CYS X  30      46.503 -29.207   1.070  1.00128.20           N
ATOM    453  CA  CYS X  30      46.428 -27.844   1.539  1.00128.20           C
ATOM    454  CB  CYS X  30      46.055 -26.820   0.448  1.00128.20           C
ATOM    455  SG  CYS X  30      44.368 -27.010  -0.203  1.00128.20           S
ATOM    456  C   CYS X  30      45.432 -27.687   2.676  1.00128.20           C
ATOM    457  O   CYS X  30      44.241 -27.936   2.502  1.00128.20           O
ATOM    458  H   CYS X  30      45.675 -29.780   0.999  1.00128.20           H
ATOM    459  HA  CYS X  30      47.441 -27.632   1.881  1.00128.20           H
ATOM    460  HB2 CYS X  30      46.756 -26.931  -0.380  1.00128.20           H
ATOM    461  HB3 CYS X  30      46.148 -25.819   0.871  1.00128.20           H
ATOM    462  HG  CYS X  30      44.229 -28.231  -0.728  1.00128.20           H
ATOM    463  N   PRO X  31      45.930 -27.377   3.865  1.00177.38           N
ATOM    464  CA  PRO X  31      45.068 -27.060   5.008  1.00177.38           C
ATOM    465  CD  PRO X  31      47.038 -28.222   4.284  1.00177.38           C
ATOM    466  CB  PRO X  31      45.644 -27.814   6.206  1.00177.38           C
ATOM    467  CG  PRO X  31      46.584 -28.864   5.599  1.00177.38           C
ATOM    468  C   PRO X  31      45.000 -25.565   5.347  1.00177.38           C
ATOM    469  O   PRO X  31      45.819 -24.820   4.813  1.00177.38           O
ATOM    470  HA  PRO X  31      44.048 -27.352   4.758  1.00177.38           H
ATOM    471  HB2 PRO X  31      44.848 -28.296   6.775  1.00177.38           H
ATOM    472  HB3 PRO X  31      46.196 -27.136   6.857  1.00177.38           H
ATOM    473  HG2 PRO X  31      47.434 -29.052   6.255  1.00177.38           H
ATOM    474  HG3 PRO X  31      46.056 -29.800   5.414  1.00177.38           H
ATOM    475  HD2 PRO X  31      47.936 -27.623   4.441  1.00177.38           H
ATOM    476  HD3 PRO X  31      47.239 -28.987   3.534  1.00177.38           H
ATOM    477  N   SER X  32      44.055 -25.108   6.233  1.00161.58           N
ATOM    478  CA  SER X  32      44.035 -23.751   6.773  1.00161.58           C
ATOM    479  CB  SER X  32      44.058 -22.662   5.687  1.00161.58           C
ATOM    480  OG  SER X  32      44.037 -21.376   6.287  1.00161.58           O
ATOM    481  C   SER X  32      42.780 -23.539   7.594  1.00161.58           C
ATOM    482  O   SER X  32      41.681 -23.903   7.183  1.00161.58           O
ATOM    483  H   SER X  32      43.332 -25.748   6.529  1.00161.58           H
ATOM    484  HA  SER X  32      44.939 -23.659   7.375  1.00161.58           H
ATOM    485  HB2 SER X  32      43.184 -22.775   5.045  1.00161.58           H
ATOM    486  HB3 SER X  32      44.963 -22.768   5.090  1.00161.58           H
ATOM    487  HG  SER X  32      43.232 -21.310   6.806  1.00161.58           H
ATOM    488  N   GLN X  33      42.880 -22.862   8.761  1.00171.29           N
ATOM    489  CA  GLN X  33      41.707 -22.799   9.594  1.00171.29           C
ATOM    490  CB  GLN X  33      41.821 -23.700  10.835  1.00171.29           C
ATOM    491  CG  GLN X  33      40.589 -23.656  11.742  1.00171.29           C
ATOM    492  CD  GLN X  33      40.838 -24.584  12.921  1.00171.29           C
ATOM    493  OE1 GLN X  33      41.845 -25.289  12.972  1.00171.29           O
ATOM    494  NE2 GLN X  33      39.893 -24.589  13.899  1.00171.29           N
ATOM    495  C   GLN X  33      41.445 -21.417  10.102  1.00171.29           C
ATOM    496  O   GLN X  33      40.572 -20.705   9.606  1.00171.29           O
ATOM    497  H   GLN X  33      43.744 -22.417   9.037  1.00171.29           H
ATOM    498  HA  GLN X  33      40.895 -23.134   8.948  1.00171.29           H
ATOM    499  HB2 GLN X  33      42.687 -23.380  11.415  1.00171.29           H
ATOM    500  HB3 GLN X  33      41.967 -24.728  10.503  1.00171.29           H
ATOM    501  HG2 GLN X  33      39.710 -23.988  11.188  1.00171.29           H
ATOM    502  HG3 GLN X  33      40.430 -22.638  12.100  1.00171.29           H
ATOM    503 HE21 GLN X  33      40.005 -25.186  14.706  1.00171.29           H
ATOM    504 HE22 GLN X  33      39.080 -23.995  13.819  1.00171.29           H
ATOM    505  N   THR X  34      42.225 -21.005  11.117  1.00117.37           N
ATOM    506  CA  THR X  34      41.980 -19.796  11.843  1.00117.37           C
ATOM    507  CB  THR X  34      43.033 -19.508  12.875  1.00117.37           C
ATOM    508  OG1 THR X  34      42.631 -18.419  13.691  1.00117.37           O
ATOM    509  CG2 THR X  34      44.357 -19.182  12.164  1.00117.37           C
ATOM    510  C   THR X  34      41.928 -18.637  10.905  1.00117.37           C
ATOM    511  O   THR X  34      41.103 -17.741  11.074  1.00117.37           O
ATOM    512  H   THR X  34      43.018 -21.574  11.379  1.00117.37           H
ATOM    513  HA  THR X  34      41.027 -19.936  12.354  1.00117.37           H
ATOM    514  HB  THR X  34      43.169 -20.383  13.511  1.00117.37           H
ATOM    515 HG21 THR X  34      44.222 -18.308  11.527  1.00117.37           H
ATOM    516 HG22 THR X  34      44.661 -20.033  11.554  1.00117.37           H
ATOM    517 HG23 THR X  34      45.127 -18.975  12.907  1.00117.37           H
ATOM    518  HG1 THR X  34      42.514 -17.656  13.121  1.00117.37           H
ATOM    519  N   ILE X  35      42.792 -18.618   9.880  1.00129.67           N
ATOM    520  CA  ILE X  35      42.801 -17.491   8.997  1.00129.67           C
ATOM    521  CB  ILE X  35      43.873 -17.588   7.940  1.00129.67           C
ATOM    522  CG1 ILE X  35      44.111 -16.234   7.242  1.00129.67           C
ATOM    523  CG2 ILE X  35      43.508 -18.731   6.979  1.00129.67           C
ATOM    524  CD1 ILE X  35      42.933 -15.715   6.418  1.00129.67           C
ATOM    525  C   ILE X  35      41.455 -17.383   8.341  1.00129.67           C
ATOM    526  O   ILE X  35      40.919 -16.285   8.197  1.00129.67           O
ATOM    527  H   ILE X  35      43.428 -19.389   9.732  1.00129.67           H
ATOM    528  HA  ILE X  35      43.019 -16.603   9.591  1.00129.67           H
ATOM    529  HB  ILE X  35      44.833 -17.829   8.396  1.00129.67           H
ATOM    530 HG12 ILE X  35      44.968 -16.343   6.576  1.00129.67           H
ATOM    531 HG13 ILE X  35      44.340 -15.494   8.009  1.00129.67           H
ATOM    532 HG21 ILE X  35      42.549 -18.516   6.507  1.00129.67           H
ATOM    533 HG22 ILE X  35      43.437 -19.665   7.535  1.00129.67           H
ATOM    534 HG23 ILE X  35      44.278 -18.821   6.212  1.00129.67           H
ATOM    535 HD11 ILE X  35      42.685 -16.440   5.642  1.00129.67           H
ATOM    536 HD12 ILE X  35      43.203 -14.766   5.956  1.00129.67           H
ATOM    537 HD13 ILE X  35      42.071 -15.570   7.069  1.00129.67           H
ATOM    538  N   ASP X  36      40.863 -18.523   7.940  1.00 36.50           N
ATOM    539  CA  ASP X  36      39.615 -18.525   7.226  1.00 36.50           C
ATOM    540  CB  ASP X  36      39.161 -19.940   6.824  1.00 36.50           C
ATOM    541  CG  ASP X  36      40.099 -20.451   5.741  1.00 36.50           C
ATOM    542  OD1 ASP X  36      40.955 -19.653   5.275  1.00 36.50           O
ATOM    543  OD2 ASP X  36      39.968 -21.646   5.363  1.00 36.50           O
ATOM    544  C   ASP X  36      38.521 -17.942   8.061  1.00 36.50           C
ATOM    545  O   ASP X  36      37.676 -17.205   7.555  1.00 36.50           O
ATOM    546  H   ASP X  36      41.309 -19.405   8.147  1.00 36.50           H
ATOM    547  HA  ASP X  36      39.794 -17.931   6.331  1.00 36.50           H
ATOM    548  HB2 ASP X  36      38.141 -19.905   6.442  1.00 36.50           H
ATOM    549  HB3 ASP X  36      39.202 -20.600   7.690  1.00 36.50           H
ATOM    550  N   SER X  37      38.484 -18.267   9.362  1.00 27.37           N
ATOM    551  CA  SER X  37      37.420 -17.764  10.183  1.00 27.37           C
ATOM    552  CB  SER X  37      37.466 -18.314  11.618  1.00 27.37           C
ATOM    553  OG  SER X  37      37.263 -19.720  11.610  1.00 27.37           O
ATOM    554  C   SER X  37      37.534 -16.277  10.268  1.00 27.37           C
ATOM    555  O   SER X  37      36.531 -15.565  10.227  1.00 27.37           O
ATOM    556  H   SER X  37      39.198 -18.860   9.760  1.00 27.37           H
ATOM    557  HA  SER X  37      36.485 -18.081   9.722  1.00 27.37           H
ATOM    558  HB2 SER X  37      36.683 -17.841  12.211  1.00 27.37           H
ATOM    559  HB3 SER X  37      38.438 -18.093  12.058  1.00 27.37           H
ATOM    560  HG  SER X  37      36.403 -19.886  11.219  1.00 27.37           H
ATOM    561  N   TRP X  38      38.774 -15.770  10.387  1.00131.40           N
ATOM    562  CA  TRP X  38      38.984 -14.357  10.521  1.00131.40           C
ATOM    563  CB  TRP X  38      40.466 -13.987  10.709  1.00131.40           C
ATOM    564  CG  TRP X  38      40.721 -12.502  10.834  1.00131.40           C
ATOM    565  CD2 TRP X  38      40.703 -11.773  12.072  1.00131.40           C
ATOM    566  CD1 TRP X  38      41.007 -11.595   9.857  1.00131.40           C
ATOM    567  NE1 TRP X  38      41.169 -10.345  10.407  1.00131.40           N
ATOM    568  CE2 TRP X  38      40.984 -10.440  11.769  1.00131.40           C
ATOM    569  CE3 TRP X  38      40.471 -12.179  13.355  1.00131.40           C
ATOM    570  CZ2 TRP X  38      41.038  -9.491  12.750  1.00131.40           C
ATOM    571  CZ3 TRP X  38      40.525 -11.218  14.341  1.00131.40           C
ATOM    572  CH2 TRP X  38      40.804  -9.900  14.044  1.00131.40           C
ATOM    573  C   TRP X  38      38.511 -13.657   9.287  1.00131.40           C
ATOM    574  O   TRP X  38      37.781 -12.669   9.364  1.00131.40           O
ATOM    575  H   TRP X  38      39.569 -16.393  10.381  1.00131.40           H
ATOM    576  HA  TRP X  38      38.428 -14.049  11.407  1.00131.40           H
ATOM    577  HB2 TRP X  38      41.023 -14.358   9.849  1.00131.40           H
ATOM    578  HB3 TRP X  38      40.828 -14.474  11.615  1.00131.40           H
ATOM    579  HD1 TRP X  38      41.094 -11.825   8.805  1.00131.40           H
ATOM    580  HE1 TRP X  38      41.387  -9.500   9.898  1.00131.40           H
ATOM    581  HE3 TRP X  38      40.255 -13.211  13.588  1.00131.40           H
ATOM    582  HZ2 TRP X  38      41.257  -8.458  12.519  1.00131.40           H
ATOM    583  HZ3 TRP X  38      40.345 -11.502  15.367  1.00131.40           H
ATOM    584  HH2 TRP X  38      40.838  -9.174  14.843  1.00131.40           H
ATOM    585  N   THR X  39      38.896 -14.171   8.105  1.00104.05           N
ATOM    586  CA  THR X  39      38.562 -13.503   6.879  1.00104.05           C
ATOM    587  CB  THR X  39      39.133 -14.202   5.668  1.00104.05           C
ATOM    588  OG1 THR X  39      38.892 -13.443   4.496  1.00104.05           O
ATOM    589  CG2 THR X  39      38.501 -15.591   5.511  1.00104.05           C
ATOM    590  C   THR X  39      37.075 -13.431   6.739  1.00104.05           C
ATOM    591  O   THR X  39      36.525 -12.391   6.377  1.00104.05           O
ATOM    592  H   THR X  39      39.423 -15.032   8.080  1.00104.05           H
ATOM    593  HA  THR X  39      38.997 -12.505   6.927  1.00104.05           H
ATOM    594  HB  THR X  39      40.208 -14.306   5.812  1.00104.05           H
ATOM    595 HG21 THR X  39      37.426 -15.487   5.368  1.00104.05           H
ATOM    596 HG22 THR X  39      38.693 -16.181   6.408  1.00104.05           H
ATOM    597 HG23 THR X  39      38.936 -16.092   4.647  1.00104.05           H
ATOM    598  HG1 THR X  39      37.941 -13.365   4.391  1.00104.05           H
ATOM    599  N   GLN X  40      36.381 -14.539   7.054  1.00110.28           N
ATOM    600  CA  GLN X  40      34.960 -14.614   6.883  1.00110.28           C
ATOM    601  CB  GLN X  40      34.410 -16.010   7.221  1.00110.28           C
ATOM    602  CG  GLN X  40      32.897 -16.135   7.040  1.00110.28           C
ATOM    603  CD  GLN X  40      32.602 -16.085   5.548  1.00110.28           C
ATOM    604  OE1 GLN X  40      33.481 -15.790   4.738  1.00110.28           O
ATOM    605  NE2 GLN X  40      31.330 -16.379   5.171  1.00110.28           N
ATOM    606  C   GLN X  40      34.272 -13.626   7.777  1.00110.28           C
ATOM    607  O   GLN X  40      33.314 -12.975   7.363  1.00110.28           O
ATOM    608  H   GLN X  40      36.875 -15.340   7.421  1.00110.28           H
ATOM    609  HA  GLN X  40      34.763 -14.394   5.834  1.00110.28           H
ATOM    610  HB2 GLN X  40      34.652 -16.232   8.261  1.00110.28           H
ATOM    611  HB3 GLN X  40      34.896 -16.738   6.572  1.00110.28           H
ATOM    612  HG2 GLN X  40      32.393 -15.311   7.546  1.00110.28           H
ATOM    613  HG3 GLN X  40      32.551 -17.082   7.455  1.00110.28           H
ATOM    614 HE21 GLN X  40      31.076 -16.361   4.194  1.00110.28           H
ATOM    615 HE22 GLN X  40      30.639 -16.616   5.868  1.00110.28           H
ATOM    616  N   GLN X  41      34.746 -13.477   9.027  1.00 77.74           N
ATOM    617  CA  GLN X  41      34.069 -12.615   9.959  1.00 77.74           C
ATOM    618  CB  GLN X  41      34.714 -12.633  11.358  1.00 77.74           C
ATOM    619  CG  GLN X  41      34.015 -11.724  12.373  1.00 77.74           C
ATOM    620  CD  GLN X  41      34.747 -11.835  13.705  1.00 77.74           C
ATOM    621  OE1 GLN X  41      34.375 -11.194  14.686  1.00 77.74           O
ATOM    622  NE2 GLN X  41      35.820 -12.671  13.743  1.00 77.74           N
ATOM    623  C   GLN X  41      34.097 -11.200   9.464  1.00 77.74           C
ATOM    624  O   GLN X  41      33.087 -10.501   9.511  1.00 77.74           O
ATOM    625  H   GLN X  41      35.580 -13.971   9.313  1.00 77.74           H
ATOM    626  HA  GLN X  41      33.049 -12.990  10.037  1.00 77.74           H
ATOM    627  HB2 GLN X  41      35.751 -12.308  11.263  1.00 77.74           H
ATOM    628  HB3 GLN X  41      34.687 -13.655  11.737  1.00 77.74           H
ATOM    629  HG2 GLN X  41      32.978 -12.039  12.495  1.00 77.74           H
ATOM    630  HG3 GLN X  41      34.042 -10.692  12.022  1.00 77.74           H
ATOM    631 HE21 GLN X  41      36.343 -12.782  14.600  1.00 77.74           H
ATOM    632 HE22 GLN X  41      36.093 -13.180  12.915  1.00 77.74           H
ATOM    633  N   HIE X  42      35.261 -10.749   8.965  1.00 66.23           N
ATOM    634  CA  HIE X  42      35.444  -9.397   8.510  1.00 66.23           C
ATOM    635  ND1 HIE X  42      37.230  -6.669   8.569  1.00 66.23           N
ATOM    636  CG  HIE X  42      37.226  -7.738   7.700  1.00 66.23           C
ATOM    637  CB  HIE X  42      36.909  -9.147   8.101  1.00 66.23           C
ATOM    638  NE2 HIE X  42      37.808  -5.868   6.576  1.00 66.23           N
ATOM    639  CD2 HIE X  42      37.582  -7.230   6.487  1.00 66.23           C
ATOM    640  CE1 HIE X  42      37.584  -5.577   7.846  1.00 66.23           C
ATOM    641  C   HIE X  42      34.568  -9.144   7.320  1.00 66.23           C
ATOM    642  O   HIE X  42      33.892  -8.119   7.232  1.00 66.23           O
ATOM    643  H   HIE X  42      36.041 -11.388   8.906  1.00 66.23           H
ATOM    644  HA  HIE X  42      35.181  -8.727   9.329  1.00 66.23           H
ATOM    645  HB2 HIE X  42      37.140  -9.798   7.257  1.00 66.23           H
ATOM    646  HB3 HIE X  42      37.546  -9.409   8.946  1.00 66.23           H
ATOM    647  HD2 HIE X  42      37.675  -7.811   5.581  1.00 66.23           H
ATOM    648  HE2 HIE X  42      38.083  -5.238   5.836  1.00 66.23           H
ATOM    649  HE1 HIE X  42      37.672  -4.584   8.260  1.00 66.23           H
ATOM    650  N   HIE X  43      34.519 -10.119   6.398  1.00117.18           N
ATOM    651  CA  HIE X  43      33.821 -10.017   5.148  1.00117.18           C
ATOM    652  ND1 HIE X  43      33.835 -11.411   1.847  1.00117.18           N
ATOM    653  CG  HIE X  43      33.188 -11.385   3.063  1.00117.18           C
ATOM    654  CB  HIE X  43      33.883 -11.356   4.390  1.00117.18           C
ATOM    655  NE2 HIE X  43      31.656 -11.485   1.410  1.00117.18           N
ATOM    656  CD2 HIE X  43      31.858 -11.429   2.777  1.00117.18           C
ATOM    657  CE1 HIE X  43      32.872 -11.474   0.895  1.00117.18           C
ATOM    658  C   HIE X  43      32.381  -9.719   5.403  1.00117.18           C
ATOM    659  O   HIE X  43      31.779  -8.903   4.704  1.00117.18           O
ATOM    660  H   HIE X  43      35.005 -10.981   6.598  1.00117.18           H
ATOM    661  HA  HIE X  43      34.289  -9.226   4.562  1.00117.18           H
ATOM    662  HB2 HIE X  43      33.429 -12.120   5.021  1.00117.18           H
ATOM    663  HB3 HIE X  43      34.932 -11.598   4.223  1.00117.18           H
ATOM    664  HD2 HIE X  43      31.070 -11.420   3.516  1.00117.18           H
ATOM    665  HE2 HIE X  43      30.776 -11.526   0.917  1.00117.18           H
ATOM    666  HE1 HIE X  43      33.076 -11.512  -0.165  1.00117.18           H
ATOM    667  N   LYS X  44      31.785 -10.359   6.422  1.00 75.88           N
ATOM    668  CA  LYS X  44      30.384 -10.160   6.647  1.00 75.88           C
ATOM    669  CB  LYS X  44      29.861 -10.941   7.865  1.00 75.88           C
ATOM    670  CG  LYS X  44      29.951 -12.459   7.694  1.00 75.88           C
ATOM    671  CD  LYS X  44      29.140 -12.995   6.511  1.00 75.88           C
ATOM    672  CE  LYS X  44      29.234 -14.513   6.345  1.00 75.88           C
ATOM    673  NZ  LYS X  44      28.426 -14.947   5.183  1.00 75.88           N
ATOM    674  C   LYS X  44      30.135  -8.705   6.893  1.00 75.88           C
ATOM    675  O   LYS X  44      29.204  -8.128   6.331  1.00 75.88           O
ATOM    676  H   LYS X  44      32.318 -10.972   7.022  1.00 75.88           H
ATOM    677  HA  LYS X  44      29.862 -10.522   5.761  1.00 75.88           H
ATOM    678  HB2 LYS X  44      28.818 -10.672   8.026  1.00 75.88           H
ATOM    679  HB3 LYS X  44      30.449 -10.655   8.737  1.00 75.88           H
ATOM    680  HG2 LYS X  44      29.582 -12.930   8.605  1.00 75.88           H
ATOM    681  HG3 LYS X  44      30.997 -12.727   7.544  1.00 75.88           H
ATOM    682  HD2 LYS X  44      29.508 -12.524   5.599  1.00 75.88           H
ATOM    683  HD3 LYS X  44      28.094 -12.728   6.661  1.00 75.88           H
ATOM    684  HE2 LYS X  44      28.861 -14.999   7.246  1.00 75.88           H
ATOM    685  HE3 LYS X  44      30.275 -14.795   6.185  1.00 75.88           H
ATOM    686  HZ1 LYS X  44      27.461 -14.687   5.329  1.00 75.88           H
ATOM    687  HZ2 LYS X  44      28.492 -15.949   5.082  1.00 75.88           H
ATOM    688  HZ3 LYS X  44      28.772 -14.500   4.346  1.00 75.88           H
ATOM    689  N   GLU X  45      30.972  -8.061   7.727  1.00 26.63           N
ATOM    690  CA  GLU X  45      30.758  -6.674   8.022  1.00 26.63           C
ATOM    691  CB  GLU X  45      31.749  -6.122   9.064  1.00 26.63           C
ATOM    692  CG  GLU X  45      31.565  -6.712  10.465  1.00 26.63           C
ATOM    693  CD  GLU X  45      32.603  -6.079  11.382  1.00 26.63           C
ATOM    694  OE1 GLU X  45      33.353  -5.189  10.899  1.00 26.63           O
ATOM    695  OE2 GLU X  45      32.661  -6.476  12.577  1.00 26.63           O
ATOM    696  C   GLU X  45      30.936  -5.873   6.768  1.00 26.63           C
ATOM    697  O   GLU X  45      30.141  -4.985   6.467  1.00 26.63           O
ATOM    698  H   GLU X  45      31.749  -8.553   8.144  1.00 26.63           H
ATOM    699  HA  GLU X  45      29.749  -6.591   8.428  1.00 26.63           H
ATOM    700  HB2 GLU X  45      31.617  -5.042   9.126  1.00 26.63           H
ATOM    701  HB3 GLU X  45      32.761  -6.346   8.727  1.00 26.63           H
ATOM    702  HG2 GLU X  45      31.709  -7.792  10.434  1.00 26.63           H
ATOM    703  HG3 GLU X  45      30.563  -6.490  10.832  1.00 26.63           H
ATOM    704  N   LEU X  46      31.985  -6.186   5.990  1.00105.71           N
ATOM    705  CA  LEU X  46      32.271  -5.438   4.801  1.00105.71           C
ATOM    706  CB  LEU X  46      33.620  -5.774   4.145  1.00105.71           C
ATOM    707  CG  LEU X  46      34.821  -5.179   4.900  1.00105.71           C
ATOM    708  CD1 LEU X  46      34.977  -5.783   6.300  1.00105.71           C
ATOM    709  CD2 LEU X  46      36.100  -5.269   4.059  1.00105.71           C
ATOM    710  C   LEU X  46      31.198  -5.613   3.774  1.00105.71           C
ATOM    711  O   LEU X  46      30.932  -4.691   3.004  1.00105.71           O
ATOM    712  H   LEU X  46      32.581  -6.960   6.246  1.00105.71           H
ATOM    713  HA  LEU X  46      32.319  -4.404   5.143  1.00105.71           H
ATOM    714  HB2 LEU X  46      33.619  -5.381   3.129  1.00105.71           H
ATOM    715  HB3 LEU X  46      33.731  -6.858   4.116  1.00105.71           H
ATOM    716  HG  LEU X  46      34.626  -4.118   5.058  1.00105.71           H
ATOM    717 HD11 LEU X  46      35.176  -6.851   6.214  1.00105.71           H
ATOM    718 HD12 LEU X  46      34.058  -5.628   6.866  1.00105.71           H
ATOM    719 HD13 LEU X  46      35.807  -5.298   6.814  1.00105.71           H
ATOM    720 HD21 LEU X  46      36.339  -6.316   3.873  1.00105.71           H
ATOM    721 HD22 LEU X  46      36.922  -4.798   4.598  1.00105.71           H
ATOM    722 HD23 LEU X  46      35.947  -4.756   3.109  1.00105.71           H
ATOM    723  N   LYS X  47      30.574  -6.801   3.687  1.00122.26           N
ATOM    724  CA  LYS X  47      29.593  -6.951   2.654  1.00122.26           C
ATOM    725  CB  LYS X  47      29.077  -8.392   2.453  1.00122.26           C
ATOM    726  CG  LYS X  47      27.944  -8.840   3.371  1.00122.26           C
ATOM    727  CD  LYS X  47      27.336 -10.178   2.942  1.00122.26           C
ATOM    728  CE  LYS X  47      27.072 -10.281   1.438  1.00122.26           C
ATOM    729  NZ  LYS X  47      26.485 -11.602   1.117  1.00122.26           N
ATOM    730  C   LYS X  47      28.436  -6.035   2.902  1.00122.26           C
ATOM    731  O   LYS X  47      27.941  -5.389   1.979  1.00122.26           O
ATOM    732  H   LYS X  47      30.787  -7.556   4.323  1.00122.26           H
ATOM    733  HA  LYS X  47      30.108  -6.686   1.730  1.00122.26           H
ATOM    734  HB2 LYS X  47      29.917  -9.069   2.607  1.00122.26           H
ATOM    735  HB3 LYS X  47      28.725  -8.478   1.425  1.00122.26           H
ATOM    736  HG2 LYS X  47      27.163  -8.080   3.358  1.00122.26           H
ATOM    737  HG3 LYS X  47      28.335  -8.942   4.384  1.00122.26           H
ATOM    738  HD2 LYS X  47      26.389 -10.310   3.466  1.00122.26           H
ATOM    739  HD3 LYS X  47      28.022 -10.975   3.226  1.00122.26           H
ATOM    740  HE2 LYS X  47      28.011 -10.163   0.897  1.00122.26           H
ATOM    741  HE3 LYS X  47      26.379  -9.495   1.138  1.00122.26           H
ATOM    742  HZ1 LYS X  47      27.126 -12.331   1.394  1.00122.26           H
ATOM    743  HZ2 LYS X  47      26.315 -11.662   0.123  1.00122.26           H
ATOM    744  HZ3 LYS X  47      25.613 -11.713   1.614  1.00122.26           H
ATOM    745  N   GLU X  48      27.991  -5.924   4.165  1.00 77.60           N
ATOM    746  CA  GLU X  48      26.851  -5.110   4.473  1.00 77.60           C
ATOM    747  CB  GLU X  48      26.471  -5.171   5.961  1.00 77.60           C
ATOM    748  CG  GLU X  48      26.076  -6.576   6.420  1.00 77.60           C
ATOM    749  CD  GLU X  48      24.880  -7.026   5.593  1.00 77.60           C
ATOM    750  OE1 GLU X  48      23.897  -6.245   5.501  1.00 77.60           O
ATOM    751  OE2 GLU X  48      24.938  -8.155   5.036  1.00 77.60           O
ATOM    752  C   GLU X  48      27.167  -3.689   4.142  1.00 77.60           C
ATOM    753  O   GLU X  48      26.333  -2.968   3.595  1.00 77.60           O
ATOM    754  H   GLU X  48      28.465  -6.419   4.906  1.00 77.60           H
ATOM    755  HA  GLU X  48      26.014  -5.490   3.887  1.00 77.60           H
ATOM    756  HB2 GLU X  48      25.629  -4.500   6.133  1.00 77.60           H
ATOM    757  HB3 GLU X  48      27.325  -4.840   6.552  1.00 77.60           H
ATOM    758  HG2 GLU X  48      25.808  -6.559   7.476  1.00 77.60           H
ATOM    759  HG3 GLU X  48      26.909  -7.262   6.268  1.00 77.60           H
ATOM    760  N   GLU X  49      28.397  -3.244   4.453  1.00 84.68           N
ATOM    761  CA  GLU X  49      28.730  -1.878   4.189  1.00 84.68           C
ATOM    762  CB  GLU X  49      30.104  -1.462   4.759  1.00 84.68           C
ATOM    763  CG  GLU X  49      31.288  -2.306   4.292  1.00 84.68           C
ATOM    764  CD  GLU X  49      32.459  -2.037   5.226  1.00 84.68           C
ATOM    765  OE1 GLU X  49      32.358  -1.083   6.043  1.00 84.68           O
ATOM    766  OE2 GLU X  49      33.468  -2.786   5.141  1.00 84.68           O
ATOM    767  C   GLU X  49      28.663  -1.649   2.710  1.00 84.68           C
ATOM    768  O   GLU X  49      28.219  -0.593   2.262  1.00 84.68           O
ATOM    769  H   GLU X  49      29.076  -3.865   4.867  1.00 84.68           H
ATOM    770  HA  GLU X  49      28.005  -1.246   4.703  1.00 84.68           H
ATOM    771  HB2 GLU X  49      30.051  -1.528   5.846  1.00 84.68           H
ATOM    772  HB3 GLU X  49      30.291  -0.429   4.467  1.00 84.68           H
ATOM    773  HG2 GLU X  49      31.557  -2.031   3.272  1.00 84.68           H
ATOM    774  HG3 GLU X  49      31.024  -3.363   4.325  1.00 84.68           H
ATOM    775  N   VAL X  50      29.098  -2.639   1.909  1.00 39.04           N
ATOM    776  CA  VAL X  50      29.068  -2.508   0.479  1.00 39.04           C
ATOM    777  CB  VAL X  50      29.756  -3.643  -0.219  1.00 39.04           C
ATOM    778  CG1 VAL X  50      29.588  -3.462  -1.736  1.00 39.04           C
ATOM    779  CG2 VAL X  50      31.222  -3.688   0.249  1.00 39.04           C
ATOM    780  C   VAL X  50      27.651  -2.466  -0.005  1.00 39.04           C
ATOM    781  O   VAL X  50      27.320  -1.699  -0.908  1.00 39.04           O
ATOM    782  H   VAL X  50      29.452  -3.491   2.321  1.00 39.04           H
ATOM    783  HA  VAL X  50      29.595  -1.582   0.246  1.00 39.04           H
ATOM    784  HB  VAL X  50      29.318  -4.610   0.029  1.00 39.04           H
ATOM    785 HG11 VAL X  50      30.013  -2.504  -2.037  1.00 39.04           H
ATOM    786 HG12 VAL X  50      28.528  -3.484  -1.989  1.00 39.04           H
ATOM    787 HG13 VAL X  50      30.103  -4.268  -2.258  1.00 39.04           H
ATOM    788 HG21 VAL X  50      31.705  -2.738   0.020  1.00 39.04           H
ATOM    789 HG22 VAL X  50      31.743  -4.494  -0.267  1.00 39.04           H
ATOM    790 HG23 VAL X  50      31.255  -3.863   1.324  1.00 39.04           H
ATOM    791  N   ARG X  51      26.766  -3.296   0.580  1.00150.40           N
ATOM    792  CA  ARG X  51      25.411  -3.321   0.106  1.00150.40           C
ATOM    793  CB  ARG X  51      24.547  -4.436   0.724  1.00150.40           C
ATOM    794  CG  ARG X  51      24.418  -4.396   2.240  1.00150.40           C
ATOM    795  CD  ARG X  51      23.868  -5.703   2.810  1.00150.40           C
ATOM    796  NE  ARG X  51      24.710  -6.800   2.254  1.00150.40           N
ATOM    797  CZ  ARG X  51      24.224  -7.558   1.229  1.00150.40           C
ATOM    798  NH1 ARG X  51      22.927  -7.407   0.845  1.00150.40           N
ATOM    799  NH2 ARG X  51      25.021  -8.462   0.589  1.00150.40           N
ATOM    800  C   ARG X  51      24.778  -1.984   0.332  1.00150.40           C
ATOM    801  O   ARG X  51      23.985  -1.524  -0.488  1.00150.40           O
ATOM    802  H   ARG X  51      27.052  -3.894   1.343  1.00150.40           H
ATOM    803  HA  ARG X  51      25.460  -3.546  -0.959  1.00150.40           H
ATOM    804  HB2 ARG X  51      24.988  -5.394   0.449  1.00150.40           H
ATOM    805  HB3 ARG X  51      23.546  -4.361   0.298  1.00150.40           H
ATOM    806  HG2 ARG X  51      23.745  -3.583   2.513  1.00150.40           H
ATOM    807  HG3 ARG X  51      25.402  -4.212   2.671  1.00150.40           H
ATOM    808  HD2 ARG X  51      22.829  -5.836   2.508  1.00150.40           H
ATOM    809  HD3 ARG X  51      23.932  -5.695   3.898  1.00150.40           H
ATOM    810  HE  ARG X  51      25.629  -6.979   2.631  1.00150.40           H
ATOM    811 HH11 ARG X  51      22.556  -7.963   0.089  1.00150.40           H
ATOM    812 HH12 ARG X  51      22.336  -6.738   1.317  1.00150.40           H
ATOM    813 HH21 ARG X  51      24.648  -9.018  -0.167  1.00150.40           H
ATOM    814 HH22 ARG X  51      25.984  -8.576   0.872  1.00150.40           H
ATOM    815  N   LYS X  52      25.118  -1.316   1.449  1.00 27.45           N
ATOM    816  CA  LYS X  52      24.560  -0.024   1.741  1.00 27.45           C
ATOM    817  CB  LYS X  52      25.051   0.551   3.080  1.00 27.45           C
ATOM    818  CG  LYS X  52      24.593  -0.251   4.298  1.00 27.45           C
ATOM    819  CD  LYS X  52      25.335   0.121   5.583  1.00 27.45           C
ATOM    820  CE  LYS X  52      24.881  -0.676   6.808  1.00 27.45           C
ATOM    821  NZ  LYS X  52      25.652  -0.254   7.999  1.00 27.45           N
ATOM    822  C   LYS X  52      24.985   0.927   0.667  1.00 27.45           C
ATOM    823  O   LYS X  52      24.217   1.799   0.261  1.00 27.45           O
ATOM    824  H   LYS X  52      25.776  -1.730   2.094  1.00 27.45           H
ATOM    825  HA  LYS X  52      23.479  -0.146   1.795  1.00 27.45           H
ATOM    826  HB2 LYS X  52      24.673   1.569   3.176  1.00 27.45           H
ATOM    827  HB3 LYS X  52      26.141   0.568   3.069  1.00 27.45           H
ATOM    828  HG2 LYS X  52      24.758  -1.309   4.098  1.00 27.45           H
ATOM    829  HG3 LYS X  52      23.528  -0.071   4.450  1.00 27.45           H
ATOM    830  HD2 LYS X  52      25.171   1.180   5.781  1.00 27.45           H
ATOM    831  HD3 LYS X  52      26.399  -0.060   5.430  1.00 27.45           H
ATOM    832  HE2 LYS X  52      25.046  -1.738   6.629  1.00 27.45           H
ATOM    833  HE3 LYS X  52      23.820  -0.497   6.982  1.00 27.45           H
ATOM    834  HZ1 LYS X  52      26.636  -0.419   7.840  1.00 27.45           H
ATOM    835  HZ2 LYS X  52      25.348  -0.785   8.803  1.00 27.45           H
ATOM    836  HZ3 LYS X  52      25.499   0.730   8.168  1.00 27.45           H
ATOM    837  N   MET X  53      26.227   0.776   0.168  1.00113.49           N
ATOM    838  CA  MET X  53      26.735   1.664  -0.840  1.00113.49           C
ATOM    839  CB  MET X  53      28.110   1.207  -1.368  1.00113.49           C
ATOM    840  CG  MET X  53      29.250   1.210  -0.346  1.00113.49           C
ATOM    841  SD  MET X  53      30.086   2.807  -0.125  1.00113.49           S
ATOM    842  CE  MET X  53      31.028   2.701  -1.675  1.00113.49           C
ATOM    843  C   MET X  53      25.815   1.563  -2.017  1.00113.49           C
ATOM    844  O   MET X  53      25.410   2.568  -2.599  1.00113.49           O
ATOM    845  H   MET X  53      26.811   0.026   0.509  1.00113.49           H
ATOM    846  HA  MET X  53      26.812   2.661  -0.406  1.00113.49           H
ATOM    847  HB2 MET X  53      28.391   1.870  -2.185  1.00113.49           H
ATOM    848  HB3 MET X  53      28.002   0.190  -1.745  1.00113.49           H
ATOM    849  HG2 MET X  53      29.994   0.482  -0.669  1.00113.49           H
ATOM    850  HG3 MET X  53      28.840   0.908   0.618  1.00113.49           H
ATOM    851  HE1 MET X  53      31.646   3.592  -1.786  1.00113.49           H
ATOM    852  HE2 MET X  53      30.337   2.631  -2.515  1.00113.49           H
ATOM    853  HE3 MET X  53      31.665   1.817  -1.654  1.00113.49           H
ATOM    854  N   MET X  54      25.448   0.320  -2.375  1.00117.60           N
ATOM    855  CA  MET X  54      24.619   0.040  -3.509  1.00117.60           C
ATOM    856  CB  MET X  54      24.469  -1.466  -3.779  1.00117.60           C
ATOM    857  CG  MET X  54      25.772  -2.141  -4.213  1.00117.60           C
ATOM    858  SD  MET X  54      26.387  -1.612  -5.840  1.00117.60           S
ATOM    859  CE  MET X  54      27.853  -2.682  -5.811  1.00117.60           C
ATOM    860  C   MET X  54      23.245   0.603  -3.321  1.00117.60           C
ATOM    861  O   MET X  54      22.620   1.020  -4.295  1.00117.60           O
ATOM    862  H   MET X  54      25.772  -0.456  -1.815  1.00117.60           H
ATOM    863  HA  MET X  54      25.119   0.507  -4.358  1.00117.60           H
ATOM    864  HB2 MET X  54      23.730  -1.604  -4.567  1.00117.60           H
ATOM    865  HB3 MET X  54      24.119  -1.947  -2.865  1.00117.60           H
ATOM    866  HG2 MET X  54      25.605  -3.217  -4.246  1.00117.60           H
ATOM    867  HG3 MET X  54      26.537  -1.914  -3.470  1.00117.60           H
ATOM    868  HE1 MET X  54      28.423  -2.543  -6.730  1.00117.60           H
ATOM    869  HE2 MET X  54      27.542  -3.723  -5.731  1.00117.60           H
ATOM    870  HE3 MET X  54      28.476  -2.422  -4.955  1.00117.60           H
ATOM    871  N   VAL X  55      22.702   0.607  -2.083  1.00116.37           N
ATOM    872  CA  VAL X  55      21.349   1.077  -1.993  1.00116.37           C
ATOM    873  CB  VAL X  55      20.511   0.158  -1.133  1.00116.37           C
ATOM    874  CG1 VAL X  55      19.039   0.609  -1.098  1.00116.37           C
ATOM    875  CG2 VAL X  55      20.697  -1.272  -1.667  1.00116.37           C
ATOM    876  C   VAL X  55      21.357   2.478  -1.429  1.00116.37           C
ATOM    877  O   VAL X  55      20.459   2.892  -0.697  1.00116.37           O
ATOM    878  H   VAL X  55      23.218   0.299  -1.271  1.00116.37           H
ATOM    879  HA  VAL X  55      20.903   1.086  -2.988  1.00116.37           H
ATOM    880  HB  VAL X  55      20.839   0.191  -0.094  1.00116.37           H
ATOM    881 HG11 VAL X  55      18.632   0.603  -2.109  1.00116.37           H
ATOM    882 HG12 VAL X  55      18.978   1.617  -0.687  1.00116.37           H
ATOM    883 HG13 VAL X  55      18.464  -0.073  -0.471  1.00116.37           H
ATOM    884 HG21 VAL X  55      20.373  -1.317  -2.707  1.00116.37           H
ATOM    885 HG22 VAL X  55      20.102  -1.963  -1.071  1.00116.37           H
ATOM    886 HG23 VAL X  55      21.749  -1.550  -1.602  1.00116.37           H
ATOM    887  N   SER X  56      22.359   3.294  -1.802  1.00 41.01           N
ATOM    888  CA  SER X  56      22.326   4.646  -1.322  1.00 41.01           C
ATOM    889  CB  SER X  56      23.688   5.362  -1.368  1.00 41.01           C
ATOM    890  OG  SER X  56      24.143   5.475  -2.708  1.00 41.01           O
ATOM    891  C   SER X  56      21.368   5.377  -2.206  1.00 41.01           C
ATOM    892  O   SER X  56      21.244   5.067  -3.391  1.00 41.01           O
ATOM    893  H   SER X  56      23.107   2.968  -2.397  1.00 41.01           H
ATOM    894  HA  SER X  56      22.032   4.632  -0.272  1.00 41.01           H
ATOM    895  HB2 SER X  56      24.414   4.791  -0.789  1.00 41.01           H
ATOM    896  HB3 SER X  56      23.584   6.359  -0.939  1.00 41.01           H
ATOM    897  HG  SER X  56      24.226   4.586  -3.062  1.00 41.01           H
ATOM    898  N   ASP X  57      20.643   6.365  -1.649  1.00102.10           N
ATOM    899  CA  ASP X  57      19.670   7.051  -2.446  1.00102.10           C
ATOM    900  CB  ASP X  57      18.504   7.632  -1.626  1.00102.10           C
ATOM    901  CG  ASP X  57      17.359   7.961  -2.575  1.00102.10           C
ATOM    902  OD1 ASP X  57      17.369   7.441  -3.723  1.00102.10           O
ATOM    903  OD2 ASP X  57      16.449   8.727  -2.160  1.00102.10           O
ATOM    904  C   ASP X  57      20.325   8.189  -3.170  1.00102.10           C
ATOM    905  O   ASP X  57      21.435   8.607  -2.843  1.00102.10           O
ATOM    906  H   ASP X  57      20.782   6.618  -0.681  1.00102.10           H
ATOM    907  HA  ASP X  57      19.265   6.308  -3.133  1.00102.10           H
ATOM    908  HB2 ASP X  57      18.830   8.538  -1.115  1.00102.10           H
ATOM    909  HB3 ASP X  57      18.173   6.899  -0.890  1.00102.10           H
ATOM    910  N   ALA X  58      19.612   8.711  -4.187  1.00220.90           N
ATOM    911  CA  ALA X  58      19.975   9.858  -4.972  1.00220.90           C
ATOM    912  CB  ALA X  58      19.794  11.189  -4.220  1.00220.90           C
ATOM    913  C   ALA X  58      21.382   9.802  -5.476  1.00220.90           C
ATOM    914  O   ALA X  58      22.169  10.712  -5.220  1.00220.90           O
ATOM    915  H   ALA X  58      18.742   8.254  -4.419  1.00220.90           H
ATOM    916  HA  ALA X  58      19.286   9.823  -5.816  1.00220.90           H
ATOM    917  HB1 ALA X  58      20.482  11.225  -3.375  1.00220.90           H
ATOM    918  HB2 ALA X  58      18.769  11.264  -3.857  1.00220.90           H
ATOM    919  HB3 ALA X  58      20.002  12.019  -4.894  1.00220.90           H
ATOM    920  N   ASN X  59      21.745   8.732  -6.209  1.00 69.69           N
ATOM    921  CA  ASN X  59      23.057   8.688  -6.789  1.00 69.69           C
ATOM    922  CB  ASN X  59      23.642   7.268  -6.882  1.00 69.69           C
ATOM    923  CG  ASN X  59      23.796   6.707  -5.477  1.00 69.69           C
ATOM    924  OD1 ASN X  59      24.304   7.374  -4.577  1.00 69.69           O
ATOM    925  ND2 ASN X  59      23.335   5.443  -5.285  1.00 69.69           N
ATOM    926  C   ASN X  59      22.933   9.168  -8.204  1.00 69.69           C
ATOM    927  O   ASN X  59      21.868   9.065  -8.810  1.00 69.69           O
ATOM    928  H   ASN X  59      21.099   7.968  -6.350  1.00 69.69           H
ATOM    929  HA  ASN X  59      23.708   9.290  -6.156  1.00 69.69           H
ATOM    930  HB2 ASN X  59      24.616   7.305  -7.371  1.00 69.69           H
ATOM    931  HB3 ASN X  59      22.970   6.633  -7.459  1.00 69.69           H
ATOM    932 HD21 ASN X  59      23.402   5.014  -4.373  1.00 69.69           H
ATOM    933 HD22 ASN X  59      22.925   4.933  -6.054  1.00 69.69           H
ATOM    934  N   LYS X  60      24.022   9.730  -8.769  1.00 84.02           N
ATOM    935  CA  LYS X  60      23.986  10.139 -10.145  1.00 84.02           C
ATOM    936  CB  LYS X  60      25.083  11.143 -10.542  1.00 84.02           C
ATOM    937  CG  LYS X  60      26.505  10.580 -10.497  1.00 84.02           C
ATOM    938  CD  LYS X  60      27.523  11.468 -11.216  1.00 84.02           C
ATOM    939  CE  LYS X  60      28.953  10.927 -11.187  1.00 84.02           C
ATOM    940  NZ  LYS X  60      29.859  11.851 -11.906  1.00 84.02           N
ATOM    941  C   LYS X  60      24.171   8.895 -10.955  1.00 84.02           C
ATOM    942  O   LYS X  60      24.730   7.913 -10.468  1.00 84.02           O
ATOM    943  H   LYS X  60      24.862   9.863  -8.224  1.00 84.02           H
ATOM    944  HA  LYS X  60      23.039  10.650 -10.319  1.00 84.02           H
ATOM    945  HB2 LYS X  60      25.031  11.991  -9.859  1.00 84.02           H
ATOM    946  HB3 LYS X  60      24.883  11.482 -11.558  1.00 84.02           H
ATOM    947  HG2 LYS X  60      26.504   9.598 -10.971  1.00 84.02           H
ATOM    948  HG3 LYS X  60      26.806  10.480  -9.455  1.00 84.02           H
ATOM    949  HD2 LYS X  60      27.518  12.449 -10.741  1.00 84.02           H
ATOM    950  HD3 LYS X  60      27.215  11.568 -12.257  1.00 84.02           H
ATOM    951  HE2 LYS X  60      28.979   9.949 -11.668  1.00 84.02           H
ATOM    952  HE3 LYS X  60      29.282  10.832 -10.152  1.00 84.02           H
ATOM    953  HZ1 LYS X  60      29.556  11.941 -12.865  1.00 84.02           H
ATOM    954  HZ2 LYS X  60      30.800  11.486 -11.883  1.00 84.02           H
ATOM    955  HZ3 LYS X  60      29.839  12.757 -11.460  1.00 84.02           H
ATOM    956  N   PRO X  61      23.700   8.881 -12.172  1.00132.51           N
ATOM    957  CA  PRO X  61      23.819   7.687 -12.957  1.00132.51           C
ATOM    958  CD  PRO X  61      22.551   9.681 -12.563  1.00132.51           C
ATOM    959  CB  PRO X  61      23.008   7.949 -14.223  1.00132.51           C
ATOM    960  CG  PRO X  61      21.909   8.917 -13.737  1.00132.51           C
ATOM    961  C   PRO X  61      25.240   7.267 -13.171  1.00132.51           C
ATOM    962  O   PRO X  61      25.525   6.074 -13.091  1.00132.51           O
ATOM    963  HA  PRO X  61      23.415   6.814 -12.444  1.00132.51           H
ATOM    964  HB2 PRO X  61      22.574   7.027 -14.608  1.00132.51           H
ATOM    965  HB3 PRO X  61      23.624   8.411 -14.994  1.00132.51           H
ATOM    966  HG2 PRO X  61      21.623   9.605 -14.533  1.00132.51           H
ATOM    967  HG3 PRO X  61      21.031   8.365 -13.402  1.00132.51           H
ATOM    968  HD2 PRO X  61      22.867  10.674 -12.881  1.00132.51           H
ATOM    969  HD3 PRO X  61      21.847   9.770 -11.736  1.00132.51           H
ATOM    970  N   ALA X  62      26.154   8.225 -13.407  1.00 28.16           N
ATOM    971  CA  ALA X  62      27.524   7.890 -13.667  1.00 28.16           C
ATOM    972  CB  ALA X  62      28.389   9.124 -13.976  1.00 28.16           C
ATOM    973  C   ALA X  62      28.109   7.227 -12.462  1.00 28.16           C
ATOM    974  O   ALA X  62      28.868   6.268 -12.583  1.00 28.16           O
ATOM    975  H   ALA X  62      25.872   9.195 -13.400  1.00 28.16           H
ATOM    976  HA  ALA X  62      27.526   7.234 -14.538  1.00 28.16           H
ATOM    977  HB1 ALA X  62      28.396   9.789 -13.113  1.00 28.16           H
ATOM    978  HB2 ALA X  62      27.977   9.651 -14.837  1.00 28.16           H
ATOM    979  HB3 ALA X  62      29.408   8.807 -14.199  1.00 28.16           H
ATOM    980  N   GLN X  63      27.779   7.733 -11.260  1.00 64.90           N
ATOM    981  CA  GLN X  63      28.328   7.188 -10.051  1.00 64.90           C
ATOM    982  CB  GLN X  63      27.921   7.973  -8.791  1.00 64.90           C
ATOM    983  CG  GLN X  63      28.524   9.376  -8.715  1.00 64.90           C
ATOM    984  CD  GLN X  63      30.021   9.236  -8.477  1.00 64.90           C
ATOM    985  OE1 GLN X  63      30.556   8.129  -8.441  1.00 64.90           O
ATOM    986  NE2 GLN X  63      30.719  10.390  -8.308  1.00 64.90           N
ATOM    987  C   GLN X  63      27.840   5.787  -9.865  1.00 64.90           C
ATOM    988  O   GLN X  63      28.593   4.912  -9.441  1.00 64.90           O
ATOM    989  H   GLN X  63      27.134   8.508 -11.207  1.00 64.90           H
ATOM    990  HA  GLN X  63      29.411   7.240 -10.163  1.00 64.90           H
ATOM    991  HB2 GLN X  63      28.248   7.411  -7.916  1.00 64.90           H
ATOM    992  HB3 GLN X  63      26.835   8.065  -8.780  1.00 64.90           H
ATOM    993  HG2 GLN X  63      28.069   9.929  -7.893  1.00 64.90           H
ATOM    994  HG3 GLN X  63      28.347   9.906  -9.651  1.00 64.90           H
ATOM    995 HE21 GLN X  63      31.715  10.359  -8.147  1.00 64.90           H
ATOM    996 HE22 GLN X  63      30.240  11.279  -8.345  1.00 64.90           H
ATOM    997  N   ARG X  64      26.552   5.542 -10.163  1.00100.81           N
ATOM    998  CA  ARG X  64      25.990   4.243  -9.937  1.00100.81           C
ATOM    999  CB  ARG X  64      24.476   4.207 -10.206  1.00100.81           C
ATOM   1000  CG  ARG X  64      23.781   2.967  -9.641  1.00100.81           C
ATOM   1001  CD  ARG X  64      22.257   3.018  -9.765  1.00100.81           C
ATOM   1002  NE  ARG X  64      21.707   1.860  -9.007  1.00100.81           N
ATOM   1003  CZ  ARG X  64      20.533   1.994  -8.322  1.00100.81           C
ATOM   1004  NH1 ARG X  64      19.863   3.184  -8.344  1.00100.81           N
ATOM   1005  NH2 ARG X  64      20.030   0.943  -7.612  1.00100.81           N
ATOM   1006  C   ARG X  64      26.647   3.236 -10.831  1.00100.81           C
ATOM   1007  O   ARG X  64      26.998   2.141 -10.394  1.00100.81           O
ATOM   1008  H   ARG X  64      25.977   6.277 -10.549  1.00100.81           H
ATOM   1009  HA  ARG X  64      26.164   4.004  -8.888  1.00100.81           H
ATOM   1010  HB2 ARG X  64      24.317   4.230 -11.284  1.00100.81           H
ATOM   1011  HB3 ARG X  64      24.025   5.090  -9.753  1.00100.81           H
ATOM   1012  HG2 ARG X  64      24.039   2.876  -8.586  1.00100.81           H
ATOM   1013  HG3 ARG X  64      24.143   2.092 -10.181  1.00100.81           H
ATOM   1014  HD2 ARG X  64      21.967   2.948 -10.814  1.00100.81           H
ATOM   1015  HD3 ARG X  64      21.881   3.950  -9.345  1.00100.81           H
ATOM   1016  HE  ARG X  64      22.200   0.978  -8.999  1.00100.81           H
ATOM   1017 HH11 ARG X  64      18.997   3.285  -7.835  1.00100.81           H
ATOM   1018 HH12 ARG X  64      20.234   3.962  -8.870  1.00100.81           H
ATOM   1019 HH21 ARG X  64      19.164   1.046  -7.103  1.00100.81           H
ATOM   1020 HH22 ARG X  64      20.524   0.063  -7.595  1.00100.81           H
ATOM   1021  N   LEU X  65      26.835   3.576 -12.117  1.00108.91           N
ATOM   1022  CA  LEU X  65      27.434   2.620 -12.999  1.00108.91           C
ATOM   1023  CB  LEU X  65      27.292   2.924 -14.493  1.00108.91           C
ATOM   1024  CG  LEU X  65      25.841   2.680 -14.941  1.00108.91           C
ATOM   1025  CD1 LEU X  65      24.894   3.801 -14.491  1.00108.91           C
ATOM   1026  CD2 LEU X  65      25.759   2.341 -16.427  1.00108.91           C
ATOM   1027  C   LEU X  65      28.860   2.384 -12.641  1.00108.91           C
ATOM   1028  O   LEU X  65      29.360   1.272 -12.795  1.00108.91           O
ATOM   1029  H   LEU X  65      26.560   4.487 -12.455  1.00108.91           H
ATOM   1030  HA  LEU X  65      26.858   1.708 -12.846  1.00108.91           H
ATOM   1031  HB2 LEU X  65      27.959   2.274 -15.059  1.00108.91           H
ATOM   1032  HB3 LEU X  65      27.557   3.965 -14.678  1.00108.91           H
ATOM   1033  HG  LEU X  65      25.477   1.792 -14.423  1.00108.91           H
ATOM   1034 HD11 LEU X  65      25.188   4.737 -14.966  1.00108.91           H
ATOM   1035 HD12 LEU X  65      24.950   3.911 -13.408  1.00108.91           H
ATOM   1036 HD13 LEU X  65      23.873   3.553 -14.779  1.00108.91           H
ATOM   1037 HD21 LEU X  65      26.110   3.191 -17.013  1.00108.91           H
ATOM   1038 HD22 LEU X  65      24.726   2.119 -16.692  1.00108.91           H
ATOM   1039 HD23 LEU X  65      26.383   1.473 -16.636  1.00108.91           H
ATOM   1040  N   ARG X  66      29.570   3.426 -12.178  1.00 56.32           N
ATOM   1041  CA  ARG X  66      30.941   3.239 -11.806  1.00 56.32           C
ATOM   1042  CB  ARG X  66      31.641   4.554 -11.423  1.00 56.32           C
ATOM   1043  CG  ARG X  66      31.767   5.537 -12.589  1.00 56.32           C
ATOM   1044  CD  ARG X  66      32.463   6.850 -12.221  1.00 56.32           C
ATOM   1045  NE  ARG X  66      32.509   7.693 -13.450  1.00 56.32           N
ATOM   1046  CZ  ARG X  66      32.879   9.004 -13.369  1.00 56.32           C
ATOM   1047  NH1 ARG X  66      33.223   9.544 -12.164  1.00 56.32           N
ATOM   1048  NH2 ARG X  66      32.904   9.776 -14.494  1.00 56.32           N
ATOM   1049  C   ARG X  66      31.006   2.319 -10.622  1.00 56.32           C
ATOM   1050  O   ARG X  66      31.883   1.460 -10.547  1.00 56.32           O
ATOM   1051  H   ARG X  66      29.140   4.336 -12.094  1.00 56.32           H
ATOM   1052  HA  ARG X  66      31.452   2.823 -12.674  1.00 56.32           H
ATOM   1053  HB2 ARG X  66      32.641   4.320 -11.058  1.00 56.32           H
ATOM   1054  HB3 ARG X  66      31.067   5.032 -10.629  1.00 56.32           H
ATOM   1055  HG2 ARG X  66      30.766   5.769 -12.953  1.00 56.32           H
ATOM   1056  HG3 ARG X  66      32.340   5.056 -13.383  1.00 56.32           H
ATOM   1057  HD2 ARG X  66      33.475   6.649 -11.869  1.00 56.32           H
ATOM   1058  HD3 ARG X  66      31.901   7.362 -11.439  1.00 56.32           H
ATOM   1059  HE  ARG X  66      32.265   7.292 -14.344  1.00 56.32           H
ATOM   1060 HH11 ARG X  66      33.495  10.515 -12.105  1.00 56.32           H
ATOM   1061 HH12 ARG X  66      33.205   8.974 -11.331  1.00 56.32           H
ATOM   1062 HH21 ARG X  66      33.176  10.747 -14.435  1.00 56.32           H
ATOM   1063 HH22 ARG X  66      32.650   9.376 -15.386  1.00 56.32           H
ATOM   1064  N   LEU X  67      30.080   2.473  -9.655  1.00105.79           N
ATOM   1065  CA  LEU X  67      30.150   1.669  -8.468  1.00105.79           C
ATOM   1066  CB  LEU X  67      29.105   2.085  -7.410  1.00105.79           C
ATOM   1067  CG  LEU X  67      29.285   1.483  -5.994  1.00105.79           C
ATOM   1068  CD1 LEU X  67      28.177   1.987  -5.061  1.00105.79           C
ATOM   1069  CD2 LEU X  67      29.378  -0.053  -5.969  1.00105.79           C
ATOM   1070  C   LEU X  67      29.929   0.233  -8.835  1.00105.79           C
ATOM   1071  O   LEU X  67      30.672  -0.648  -8.408  1.00105.79           O
ATOM   1072  H   LEU X  67      29.340   3.151  -9.766  1.00105.79           H
ATOM   1073  HA  LEU X  67      31.138   1.816  -8.030  1.00105.79           H
ATOM   1074  HB2 LEU X  67      28.124   1.783  -7.777  1.00105.79           H
ATOM   1075  HB3 LEU X  67      29.140   3.170  -7.317  1.00105.79           H
ATOM   1076  HG  LEU X  67      30.253   1.832  -5.634  1.00105.79           H
ATOM   1077 HD11 LEU X  67      27.210   1.637  -5.423  1.00105.79           H
ATOM   1078 HD12 LEU X  67      28.185   3.077  -5.043  1.00105.79           H
ATOM   1079 HD13 LEU X  67      28.348   1.606  -4.054  1.00105.79           H
ATOM   1080 HD21 LEU X  67      28.438  -0.480  -6.319  1.00105.79           H
ATOM   1081 HD22 LEU X  67      29.573  -0.389  -4.950  1.00105.79           H
ATOM   1082 HD23 LEU X  67      30.190  -0.379  -6.620  1.00105.79           H
ATOM   1083  N   ILE X  68      28.900  -0.040  -9.657  1.00157.17           N
ATOM   1084  CA  ILE X  68      28.579  -1.384 -10.026  1.00157.17           C
ATOM   1085  CB  ILE X  68      27.274  -1.473 -10.775  1.00157.17           C
ATOM   1086  CG1 ILE X  68      26.728  -2.904 -10.767  1.00157.17           C
ATOM   1087  CG2 ILE X  68      27.482  -0.923 -12.188  1.00157.17           C
ATOM   1088  CD1 ILE X  68      27.585  -3.889 -11.552  1.00157.17           C
ATOM   1089  C   ILE X  68      29.707  -1.957 -10.833  1.00157.17           C
ATOM   1090  O   ILE X  68      30.069  -3.119 -10.660  1.00157.17           O
ATOM   1091  H   ILE X  68      28.343   0.720 -10.021  1.00157.17           H
ATOM   1092  HA  ILE X  68      28.448  -1.970  -9.116  1.00157.17           H
ATOM   1093  HB  ILE X  68      26.516  -0.865 -10.281  1.00157.17           H
ATOM   1094 HG12 ILE X  68      25.729  -2.894 -11.201  1.00157.17           H
ATOM   1095 HG13 ILE X  68      26.671  -3.245  -9.733  1.00157.17           H
ATOM   1096 HG21 ILE X  68      28.238  -1.517 -12.702  1.00157.17           H
ATOM   1097 HG22 ILE X  68      27.813   0.114 -12.130  1.00157.17           H
ATOM   1098 HG23 ILE X  68      26.543  -0.974 -12.740  1.00157.17           H
ATOM   1099 HD11 ILE X  68      27.653  -3.564 -12.590  1.00157.17           H
ATOM   1100 HD12 ILE X  68      27.130  -4.879 -11.510  1.00157.17           H
ATOM   1101 HD13 ILE X  68      28.583  -3.929 -11.117  1.00157.17           H
ATOM   1102  N   ASP X  69      30.307  -1.160 -11.739  1.00 65.32           N
ATOM   1103  CA  ASP X  69      31.386  -1.679 -12.537  1.00 65.32           C
ATOM   1104  CB  ASP X  69      31.949  -0.686 -13.571  1.00 65.32           C
ATOM   1105  CG  ASP X  69      32.950  -1.437 -14.451  1.00 65.32           C
ATOM   1106  OD1 ASP X  69      33.012  -2.693 -14.354  1.00 65.32           O
ATOM   1107  OD2 ASP X  69      33.670  -0.762 -15.233  1.00 65.32           O
ATOM   1108  C   ASP X  69      32.520  -2.059 -11.632  1.00 65.32           C
ATOM   1109  O   ASP X  69      33.119  -3.121 -11.803  1.00 65.32           O
ATOM   1110  H   ASP X  69      30.001  -0.205 -11.858  1.00 65.32           H
ATOM   1111  HA  ASP X  69      30.968  -2.524 -13.083  1.00 65.32           H
ATOM   1112  HB2 ASP X  69      32.449   0.136 -13.060  1.00 65.32           H
ATOM   1113  HB3 ASP X  69      31.139  -0.293 -14.185  1.00 65.32           H
ATOM   1114  N   THR X  70      32.837  -1.213 -10.628  1.00125.15           N
ATOM   1115  CA  THR X  70      33.966  -1.500  -9.783  1.00125.15           C
ATOM   1116  CB  THR X  70      34.281  -0.450  -8.751  1.00125.15           C
ATOM   1117  OG1 THR X  70      33.163  -0.211  -7.912  1.00125.15           O
ATOM   1118  CG2 THR X  70      34.737   0.839  -9.443  1.00125.15           C
ATOM   1119  C   THR X  70      33.747  -2.769  -9.024  1.00125.15           C
ATOM   1120  O   THR X  70      34.650  -3.598  -8.928  1.00125.15           O
ATOM   1121  H   THR X  70      32.284  -0.383 -10.472  1.00125.15           H
ATOM   1122  HA  THR X  70      34.800  -1.555 -10.483  1.00125.15           H
ATOM   1123  HB  THR X  70      35.092  -0.812  -8.120  1.00125.15           H
ATOM   1124 HG21 THR X  70      33.935   1.213 -10.079  1.00125.15           H
ATOM   1125 HG22 THR X  70      35.618   0.632 -10.051  1.00125.15           H
ATOM   1126 HG23 THR X  70      34.984   1.587  -8.690  1.00125.15           H
ATOM   1127  HG1 THR X  70      32.447   0.108  -8.466  1.00125.15           H
ATOM   1128  N   VAL X  71      32.541  -2.961  -8.463  1.00 97.56           N
ATOM   1129  CA  VAL X  71      32.297  -4.124  -7.666  1.00 97.56           C
ATOM   1130  CB  VAL X  71      30.931  -4.145  -7.040  1.00 97.56           C
ATOM   1131  CG1 VAL X  71      30.804  -2.930  -6.104  1.00 97.56           C
ATOM   1132  CG2 VAL X  71      29.870  -4.201  -8.149  1.00 97.56           C
ATOM   1133  C   VAL X  71      32.426  -5.354  -8.517  1.00 97.56           C
ATOM   1134  O   VAL X  71      32.974  -6.360  -8.073  1.00 97.56           O
ATOM   1135  H   VAL X  71      31.805  -2.283  -8.604  1.00 97.56           H
ATOM   1136  HA  VAL X  71      33.037  -4.101  -6.866  1.00 97.56           H
ATOM   1137  HB  VAL X  71      30.774  -5.031  -6.425  1.00 97.56           H
ATOM   1138 HG11 VAL X  71      30.954  -2.014  -6.676  1.00 97.56           H
ATOM   1139 HG12 VAL X  71      31.558  -2.996  -5.319  1.00 97.56           H
ATOM   1140 HG13 VAL X  71      29.811  -2.919  -5.655  1.00 97.56           H
ATOM   1141 HG21 VAL X  71      29.978  -3.334  -8.800  1.00 97.56           H
ATOM   1142 HG22 VAL X  71      28.876  -4.198  -7.702  1.00 97.56           H
ATOM   1143 HG23 VAL X  71      30.003  -5.112  -8.733  1.00 97.56           H
ATOM   1144  N   GLN X  72      31.914  -5.313  -9.763  1.00 43.62           N
ATOM   1145  CA  GLN X  72      31.960  -6.470 -10.619  1.00 43.62           C
ATOM   1146  CB  GLN X  72      31.198  -6.267 -11.941  1.00 43.62           C
ATOM   1147  CG  GLN X  72      29.689  -6.092 -11.750  1.00 43.62           C
ATOM   1148  CD  GLN X  72      29.058  -5.904 -13.122  1.00 43.62           C
ATOM   1149  OE1 GLN X  72      29.559  -5.146 -13.951  1.00 43.62           O
ATOM   1150  NE2 GLN X  72      27.929  -6.619 -13.374  1.00 43.62           N
ATOM   1151  C   GLN X  72      33.380  -6.810 -10.952  1.00 43.62           C
ATOM   1152  O   GLN X  72      33.774  -7.976 -10.955  1.00 43.62           O
ATOM   1153  H   GLN X  72      31.492  -4.459 -10.100  1.00 43.62           H
ATOM   1154  HA  GLN X  72      31.481  -7.276 -10.065  1.00 43.62           H
ATOM   1155  HB2 GLN X  72      31.368  -7.138 -12.575  1.00 43.62           H
ATOM   1156  HB3 GLN X  72      31.590  -5.377 -12.434  1.00 43.62           H
ATOM   1157  HG2 GLN X  72      29.494  -5.217 -11.131  1.00 43.62           H
ATOM   1158  HG3 GLN X  72      29.272  -6.978 -11.270  1.00 43.62           H
ATOM   1159 HE21 GLN X  72      27.470  -6.539 -14.270  1.00 43.62           H
ATOM   1160 HE22 GLN X  72      27.550  -7.231 -12.665  1.00 43.62           H
ATOM   1161  N   ARG X  73      34.189  -5.780 -11.232  1.00147.94           N
ATOM   1162  CA  ARG X  73      35.561  -5.924 -11.622  1.00147.94           C
ATOM   1163  CB  ARG X  73      36.150  -4.538 -11.931  1.00147.94           C
ATOM   1164  CG  ARG X  73      37.176  -4.503 -13.060  1.00147.94           C
ATOM   1165  CD  ARG X  73      36.523  -4.526 -14.443  1.00147.94           C
ATOM   1166  NE  ARG X  73      37.578  -4.230 -15.450  1.00147.94           N
ATOM   1167  CZ  ARG X  73      37.628  -3.020 -16.082  1.00147.94           C
ATOM   1168  NH1 ARG X  73      36.660  -2.084 -15.865  1.00147.94           N
ATOM   1169  NH2 ARG X  73      38.651  -2.749 -16.944  1.00147.94           N
ATOM   1170  C   ARG X  73      36.295  -6.508 -10.444  1.00147.94           C
ATOM   1171  O   ARG X  73      37.251  -7.268 -10.590  1.00147.94           O
ATOM   1172  H   ARG X  73      33.810  -4.846 -11.165  1.00147.94           H
ATOM   1173  HA  ARG X  73      35.649  -6.559 -12.503  1.00147.94           H
ATOM   1174  HB2 ARG X  73      36.633  -4.168 -11.027  1.00147.94           H
ATOM   1175  HB3 ARG X  73      35.328  -3.876 -12.202  1.00147.94           H
ATOM   1176  HG2 ARG X  73      37.828  -5.372 -12.968  1.00147.94           H
ATOM   1177  HG3 ARG X  73      37.768  -3.593 -12.968  1.00147.94           H
ATOM   1178  HD2 ARG X  73      35.739  -3.770 -14.495  1.00147.94           H
ATOM   1179  HD3 ARG X  73      36.093  -5.509 -14.634  1.00147.94           H
ATOM   1180  HE  ARG X  73      38.267  -4.935 -15.669  1.00147.94           H
ATOM   1181 HH11 ARG X  73      36.702  -1.194 -16.342  1.00147.94           H
ATOM   1182 HH12 ARG X  73      35.901  -2.280 -15.228  1.00147.94           H
ATOM   1183 HH21 ARG X  73      38.688  -1.858 -17.418  1.00147.94           H
ATOM   1184 HH22 ARG X  73      39.370  -3.439 -17.108  1.00147.94           H
ATOM   1185  N   LEU X  74      35.859  -6.126  -9.228  1.00 85.04           N
ATOM   1186  CA  LEU X  74      36.442  -6.525  -7.975  1.00 85.04           C
ATOM   1187  CB  LEU X  74      35.909  -5.706  -6.787  1.00 85.04           C
ATOM   1188  CG  LEU X  74      36.385  -4.241  -6.828  1.00 85.04           C
ATOM   1189  CD1 LEU X  74      35.848  -3.434  -5.637  1.00 85.04           C
ATOM   1190  CD2 LEU X  74      37.917  -4.169  -6.940  1.00 85.04           C
ATOM   1191  C   LEU X  74      36.216  -7.988  -7.718  1.00 85.04           C
ATOM   1192  O   LEU X  74      36.933  -8.588  -6.917  1.00 85.04           O
ATOM   1193  H   LEU X  74      35.060  -5.510  -9.194  1.00 85.04           H
ATOM   1194  HA  LEU X  74      37.511  -6.331  -8.061  1.00 85.04           H
ATOM   1195  HB2 LEU X  74      36.259  -6.163  -5.861  1.00 85.04           H
ATOM   1196  HB3 LEU X  74      34.820  -5.722  -6.811  1.00 85.04           H
ATOM   1197  HG  LEU X  74      35.971  -3.777  -7.723  1.00 85.04           H
ATOM   1198 HD11 LEU X  74      36.233  -3.856  -4.708  1.00 85.04           H
ATOM   1199 HD12 LEU X  74      34.759  -3.475  -5.631  1.00 85.04           H
ATOM   1200 HD13 LEU X  74      36.171  -2.396  -5.726  1.00 85.04           H
ATOM   1201 HD21 LEU X  74      38.368  -4.626  -6.059  1.00 85.04           H
ATOM   1202 HD22 LEU X  74      38.228  -3.127  -7.008  1.00 85.04           H
ATOM   1203 HD23 LEU X  74      38.242  -4.704  -7.832  1.00 85.04           H
ATOM   1204  N   GLY X  75      35.163  -8.580  -8.319  1.00 43.69           N
ATOM   1205  CA  GLY X  75      34.918  -9.994  -8.186  1.00 43.69           C
ATOM   1206  C   GLY X  75      33.933 -10.252  -7.078  1.00 43.69           C
ATOM   1207  O   GLY X  75      33.627 -11.403  -6.772  1.00 43.69           O
ATOM   1208  H   GLY X  75      34.532  -8.020  -8.874  1.00 43.69           H
ATOM   1209  HA2 GLY X  75      35.856 -10.501  -7.960  1.00 43.69           H
ATOM   1210  HA3 GLY X  75      34.515 -10.378  -9.123  1.00 43.69           H
ATOM   1211  N   VAL X  76      33.484  -9.174  -6.411  1.00150.42           N
ATOM   1212  CA  VAL X  76      32.558  -9.117  -5.306  1.00150.42           C
ATOM   1213  CB  VAL X  76      32.749  -7.861  -4.501  1.00150.42           C
ATOM   1214  CG1 VAL X  76      32.420  -6.658  -5.400  1.00150.42           C
ATOM   1215  CG2 VAL X  76      31.889  -7.933  -3.229  1.00150.42           C
ATOM   1216  C   VAL X  76      31.105  -9.167  -5.709  1.00150.42           C
ATOM   1217  O   VAL X  76      30.242  -9.387  -4.863  1.00150.42           O
ATOM   1218  H   VAL X  76      33.844  -8.284  -6.725  1.00150.42           H
ATOM   1219  HA  VAL X  76      32.786 -10.010  -4.724  1.00150.42           H
ATOM   1220  HB  VAL X  76      33.779  -7.748  -4.165  1.00150.42           H
ATOM   1221 HG11 VAL X  76      31.392  -6.739  -5.754  1.00150.42           H
ATOM   1222 HG12 VAL X  76      33.099  -6.646  -6.253  1.00150.42           H
ATOM   1223 HG13 VAL X  76      32.536  -5.736  -4.830  1.00150.42           H
ATOM   1224 HG21 VAL X  76      30.841  -8.047  -3.505  1.00150.42           H
ATOM   1225 HG22 VAL X  76      32.016  -7.016  -2.653  1.00150.42           H
ATOM   1226 HG23 VAL X  76      32.202  -8.786  -2.627  1.00150.42           H
ATOM   1227  N   ALA X  77      30.782  -8.919  -6.992  1.00 63.07           N
ATOM   1228  CA  ALA X  77      29.433  -8.713  -7.464  1.00 63.07           C
ATOM   1229  CB  ALA X  77      29.366  -8.486  -8.984  1.00 63.07           C
ATOM   1230  C   ALA X  77      28.511  -9.858  -7.145  1.00 63.07           C
ATOM   1231  O   ALA X  77      27.331  -9.637  -6.880  1.00 63.07           O
ATOM   1232  H   ALA X  77      31.531  -8.873  -7.668  1.00 63.07           H
ATOM   1233  HA  ALA X  77      29.105  -7.820  -6.932  1.00 63.07           H
ATOM   1234  HB1 ALA X  77      29.697  -9.387  -9.501  1.00 63.07           H
ATOM   1235  HB2 ALA X  77      30.014  -7.652  -9.256  1.00 63.07           H
ATOM   1236  HB3 ALA X  77      28.340  -8.258  -9.273  1.00 63.07           H
ATOM   1237  N   TYR X  78      29.005 -11.105  -7.132  1.00 95.68           N
ATOM   1238  CA  TYR X  78      28.155 -12.254  -6.966  1.00 95.68           C
ATOM   1239  CB  TYR X  78      28.885 -13.614  -7.033  1.00 95.68           C
ATOM   1240  CG  TYR X  78      29.801 -13.812  -5.875  1.00 95.68           C
ATOM   1241  CD1 TYR X  78      31.059 -13.252  -5.859  1.00 95.68           C
ATOM   1242  CD2 TYR X  78      29.405 -14.589  -4.811  1.00 95.68           C
ATOM   1243  CE1 TYR X  78      31.899 -13.453  -4.788  1.00 95.68           C
ATOM   1244  CE2 TYR X  78      30.240 -14.794  -3.739  1.00 95.68           C
ATOM   1245  CZ  TYR X  78      31.489 -14.223  -3.726  1.00 95.68           C
ATOM   1246  OH  TYR X  78      32.349 -14.433  -2.628  1.00 95.68           O
ATOM   1247  C   TYR X  78      27.369 -12.159  -5.690  1.00 95.68           C
ATOM   1248  O   TYR X  78      26.310 -12.774  -5.579  1.00 95.68           O
ATOM   1249  H   TYR X  78      30.000 -11.241  -7.241  1.00 95.68           H
ATOM   1250  HA  TYR X  78      27.485 -12.230  -7.826  1.00 95.68           H
ATOM   1251  HB2 TYR X  78      29.466 -13.657  -7.954  1.00 95.68           H
ATOM   1252  HB3 TYR X  78      28.142 -14.412  -7.035  1.00 95.68           H
ATOM   1253  HD1 TYR X  78      31.389 -12.650  -6.693  1.00 95.68           H
ATOM   1254  HD2 TYR X  78      28.426 -15.045  -4.819  1.00 95.68           H
ATOM   1255  HE1 TYR X  78      32.882 -13.005  -4.782  1.00 95.68           H
ATOM   1256  HE2 TYR X  78      29.915 -15.402  -2.908  1.00 95.68           H
ATOM   1257  HH  TYR X  78      31.988 -14.985  -1.930  1.00 95.68           H
ATOM   1258  N   HIE X  79      27.898 -11.470  -4.661  1.00 95.55           N
ATOM   1259  CA  HIE X  79      27.185 -11.292  -3.419  1.00 95.55           C
ATOM   1260  ND1 HIE X  79      28.870 -12.414  -0.751  1.00 95.55           N
ATOM   1261  CG  HIE X  79      29.097 -11.492  -1.749  1.00 95.55           C
ATOM   1262  CB  HIE X  79      28.028 -10.611  -2.325  1.00 95.55           C
ATOM   1263  NE2 HIE X  79      31.034 -12.536  -1.247  1.00 95.55           N
ATOM   1264  CD2 HIE X  79      30.424 -11.581  -2.041  1.00 95.55           C
ATOM   1265  CE1 HIE X  79      30.061 -13.008  -0.489  1.00 95.55           C
ATOM   1266  C   HIE X  79      25.953 -10.437  -3.618  1.00 95.55           C
ATOM   1267  O   HIE X  79      24.979 -10.544  -2.877  1.00 95.55           O
ATOM   1268  H   HIE X  79      28.819 -11.068  -4.762  1.00 95.55           H
ATOM   1269  HA  HIE X  79      26.926 -12.301  -3.098  1.00 95.55           H
ATOM   1270  HB2 HIE X  79      27.362 -10.306  -1.518  1.00 95.55           H
ATOM   1271  HB3 HIE X  79      28.504  -9.730  -2.757  1.00 95.55           H
ATOM   1272  HD2 HIE X  79      30.930 -10.988  -2.789  1.00 95.55           H
ATOM   1273  HE2 HIE X  79      32.006 -12.810  -1.247  1.00 95.55           H
ATOM   1274  HE1 HIE X  79      30.198 -13.780   0.254  1.00 95.55           H
ATOM   1275  N   PHE X  80      26.051  -9.479  -4.550  1.00179.38           N
ATOM   1276  CA  PHE X  80      25.153  -8.419  -4.926  1.00179.38           C
ATOM   1277  CB  PHE X  80      25.931  -7.125  -5.186  1.00179.38           C
ATOM   1278  CG  PHE X  80      26.681  -6.950  -3.904  1.00179.38           C
ATOM   1279  CD1 PHE X  80      26.045  -6.518  -2.762  1.00179.38           C
ATOM   1280  CD2 PHE X  80      28.026  -7.237  -3.840  1.00179.38           C
ATOM   1281  CE1 PHE X  80      26.739  -6.368  -1.582  1.00179.38           C
ATOM   1282  CE2 PHE X  80      28.726  -7.089  -2.664  1.00179.38           C
ATOM   1283  CZ  PHE X  80      28.083  -6.653  -1.530  1.00179.38           C
ATOM   1284  C   PHE X  80      24.146  -8.665  -6.008  1.00179.38           C
ATOM   1285  O   PHE X  80      23.549  -7.691  -6.451  1.00179.38           O
ATOM   1286  H   PHE X  80      26.908  -9.506  -5.085  1.00179.38           H
ATOM   1287  HA  PHE X  80      24.513  -8.341  -4.047  1.00179.38           H
ATOM   1288  HB2 PHE X  80      25.258  -6.288  -5.368  1.00179.38           H
ATOM   1289  HB3 PHE X  80      26.611  -7.235  -6.031  1.00179.38           H
ATOM   1290  HD1 PHE X  80      24.989  -6.294  -2.792  1.00179.38           H
ATOM   1291  HD2 PHE X  80      28.539  -7.583  -4.725  1.00179.38           H
ATOM   1292  HE1 PHE X  80      26.226  -6.026  -0.696  1.00179.38           H
ATOM   1293  HE2 PHE X  80      29.781  -7.315  -2.633  1.00179.38           H
ATOM   1294  HZ  PHE X  80      28.629  -6.536  -0.606  1.00179.38           H
ATOM   1295  N   GLU X  81      24.001  -9.880  -6.565  1.00110.18           N
ATOM   1296  CA  GLU X  81      23.206 -10.073  -7.753  1.00110.18           C
ATOM   1297  CB  GLU X  81      23.019 -11.563  -8.076  1.00110.18           C
ATOM   1298  CG  GLU X  81      22.430 -11.812  -9.462  1.00110.18           C
ATOM   1299  CD  GLU X  81      22.301 -13.316  -9.651  1.00110.18           C
ATOM   1300  OE1 GLU X  81      23.302 -14.034  -9.382  1.00110.18           O
ATOM   1301  OE2 GLU X  81      21.201 -13.767 -10.069  1.00110.18           O
ATOM   1302  C   GLU X  81      21.838  -9.444  -7.659  1.00110.18           C
ATOM   1303  O   GLU X  81      21.404  -8.795  -8.612  1.00110.18           O
ATOM   1304  H   GLU X  81      24.459 -10.675  -6.143  1.00110.18           H
ATOM   1305  HA  GLU X  81      23.767  -9.580  -8.547  1.00110.18           H
ATOM   1306  HB2 GLU X  81      22.350 -11.997  -7.333  1.00110.18           H
ATOM   1307  HB3 GLU X  81      23.990 -12.054  -8.021  1.00110.18           H
ATOM   1308  HG2 GLU X  81      23.089 -11.397 -10.225  1.00110.18           H
ATOM   1309  HG3 GLU X  81      21.448 -11.343  -9.537  1.00110.18           H
ATOM   1310  N   LYS X  82      21.111  -9.587  -6.534  1.00155.22           N
ATOM   1311  CA  LYS X  82      19.789  -9.025  -6.477  1.00155.22           C
ATOM   1312  CB  LYS X  82      19.084  -9.347  -5.147  1.00155.22           C
ATOM   1313  CG  LYS X  82      17.556  -9.284  -5.212  1.00155.22           C
ATOM   1314  CD  LYS X  82      16.997  -7.975  -5.767  1.00155.22           C
ATOM   1315  CE  LYS X  82      16.685  -8.054  -7.262  1.00155.22           C
ATOM   1316  NZ  LYS X  82      15.461  -8.856  -7.484  1.00155.22           N
ATOM   1317  C   LYS X  82      19.847  -7.522  -6.590  1.00155.22           C
ATOM   1318  O   LYS X  82      19.185  -6.929  -7.440  1.00155.22           O
ATOM   1319  H   LYS X  82      21.491 -10.083  -5.740  1.00155.22           H
ATOM   1320  HA  LYS X  82      19.235  -9.465  -7.307  1.00155.22           H
ATOM   1321  HB2 LYS X  82      19.423  -8.631  -4.399  1.00155.22           H
ATOM   1322  HB3 LYS X  82      19.371 -10.354  -4.843  1.00155.22           H
ATOM   1323  HG2 LYS X  82      17.167  -9.419  -4.203  1.00155.22           H
ATOM   1324  HG3 LYS X  82      17.209 -10.098  -5.848  1.00155.22           H
ATOM   1325  HD2 LYS X  82      17.731  -7.186  -5.605  1.00155.22           H
ATOM   1326  HD3 LYS X  82      16.079  -7.733  -5.231  1.00155.22           H
ATOM   1327  HE2 LYS X  82      17.522  -8.521  -7.781  1.00155.22           H
ATOM   1328  HE3 LYS X  82      16.532  -7.047  -7.652  1.00155.22           H
ATOM   1329  HZ1 LYS X  82      15.601  -9.790  -7.123  1.00155.22           H
ATOM   1330  HZ2 LYS X  82      15.264  -8.904  -8.473  1.00155.22           H
ATOM   1331  HZ3 LYS X  82      14.684  -8.424  -7.006  1.00155.22           H
ATOM   1332  N   GLU X  83      20.689  -6.869  -5.763  1.00 82.76           N
ATOM   1333  CA  GLU X  83      20.752  -5.433  -5.699  1.00 82.76           C
ATOM   1334  CB  GLU X  83      21.786  -4.920  -4.671  1.00 82.76           C
ATOM   1335  CG  GLU X  83      21.452  -5.193  -3.197  1.00 82.76           C
ATOM   1336  CD  GLU X  83      22.021  -6.546  -2.789  1.00 82.76           C
ATOM   1337  OE1 GLU X  83      22.533  -7.272  -3.682  1.00 82.76           O
ATOM   1338  OE2 GLU X  83      21.951  -6.870  -1.573  1.00 82.76           O
ATOM   1339  C   GLU X  83      21.166  -4.871  -7.025  1.00 82.76           C
ATOM   1340  O   GLU X  83      20.582  -3.902  -7.506  1.00 82.76           O
ATOM   1341  H   GLU X  83      21.299  -7.409  -5.166  1.00 82.76           H
ATOM   1342  HA  GLU X  83      19.753  -5.111  -5.406  1.00 82.76           H
ATOM   1343  HB2 GLU X  83      21.878  -3.841  -4.800  1.00 82.76           H
ATOM   1344  HB3 GLU X  83      22.741  -5.395  -4.892  1.00 82.76           H
ATOM   1345  HG2 GLU X  83      20.370  -5.198  -3.064  1.00 82.76           H
ATOM   1346  HG3 GLU X  83      21.890  -4.412  -2.575  1.00 82.76           H
ATOM   1347  N   ILE X  84      22.185  -5.476  -7.655  1.00100.38           N
ATOM   1348  CA  ILE X  84      22.723  -4.987  -8.893  1.00100.38           C
ATOM   1349  CB  ILE X  84      23.905  -5.774  -9.380  1.00100.38           C
ATOM   1350  CG1 ILE X  84      25.093  -5.650  -8.410  1.00100.38           C
ATOM   1351  CG2 ILE X  84      24.226  -5.293 -10.805  1.00100.38           C
ATOM   1352  CD1 ILE X  84      25.648  -4.232  -8.293  1.00100.38           C
ATOM   1353  C   ILE X  84      21.687  -5.064  -9.967  1.00100.38           C
ATOM   1354  O   ILE X  84      21.591  -4.166 -10.803  1.00100.38           O
ATOM   1355  H   ILE X  84      22.587  -6.306  -7.243  1.00100.38           H
ATOM   1356  HA  ILE X  84      23.036  -3.963  -8.691  1.00100.38           H
ATOM   1357  HB  ILE X  84      23.681  -6.840  -9.412  1.00100.38           H
ATOM   1358 HG12 ILE X  84      25.892  -6.304  -8.760  1.00100.38           H
ATOM   1359 HG13 ILE X  84      24.765  -5.974  -7.422  1.00100.38           H
ATOM   1360 HG21 ILE X  84      24.452  -4.227 -10.786  1.00100.38           H
ATOM   1361 HG22 ILE X  84      23.366  -5.470 -11.451  1.00100.38           H
ATOM   1362 HG23 ILE X  84      25.087  -5.840 -11.188  1.00100.38           H
ATOM   1363 HD11 ILE X  84      25.982  -3.890  -9.273  1.00100.38           H
ATOM   1364 HD12 ILE X  84      26.490  -4.227  -7.600  1.00100.38           H
ATOM   1365 HD13 ILE X  84      24.869  -3.566  -7.922  1.00100.38           H
ATOM   1366  N   ASP X  85      20.912  -6.164  -9.999  1.00 41.45           N
ATOM   1367  CA  ASP X  85      19.939  -6.357 -11.034  1.00 41.45           C
ATOM   1368  CB  ASP X  85      19.255  -7.733 -10.950  1.00 41.45           C
ATOM   1369  CG  ASP X  85      18.512  -7.980 -12.256  1.00 41.45           C
ATOM   1370  OD1 ASP X  85      18.784  -7.248 -13.246  1.00 41.45           O
ATOM   1371  OD2 ASP X  85      17.658  -8.907 -12.279  1.00 41.45           O
ATOM   1372  C   ASP X  85      18.868  -5.318 -10.927  1.00 41.45           C
ATOM   1373  O   ASP X  85      18.465  -4.728 -11.928  1.00 41.45           O
ATOM   1374  H   ASP X  85      21.019  -6.866  -9.281  1.00 41.45           H
ATOM   1375  HA  ASP X  85      20.476  -6.286 -11.979  1.00 41.45           H
ATOM   1376  HB2 ASP X  85      18.551  -7.744 -10.118  1.00 41.45           H
ATOM   1377  HB3 ASP X  85      20.005  -8.509 -10.801  1.00 41.45           H
ATOM   1378  N   ASP X  86      18.397  -5.042  -9.697  1.00 36.67           N
ATOM   1379  CA  ASP X  86      17.324  -4.107  -9.531  1.00 36.67           C
ATOM   1380  CB  ASP X  86      16.904  -3.918  -8.063  1.00 36.67           C
ATOM   1381  CG  ASP X  86      16.111  -5.145  -7.640  1.00 36.67           C
ATOM   1382  OD1 ASP X  86      15.629  -5.873  -8.548  1.00 36.67           O
ATOM   1383  OD2 ASP X  86      15.970  -5.366  -6.408  1.00 36.67           O
ATOM   1384  C   ASP X  86      17.760  -2.775 -10.046  1.00 36.67           C
ATOM   1385  O   ASP X  86      16.986  -2.076 -10.695  1.00 36.67           O
ATOM   1386  H   ASP X  86      18.801  -5.494  -8.890  1.00 36.67           H
ATOM   1387  HA  ASP X  86      16.471  -4.510 -10.077  1.00 36.67           H
ATOM   1388  HB2 ASP X  86      16.285  -3.025  -7.967  1.00 36.67           H
ATOM   1389  HB3 ASP X  86      17.789  -3.815  -7.435  1.00 36.67           H
ATOM   1390  N   ALA X  87      19.017  -2.386  -9.766  1.00 40.47           N
ATOM   1391  CA  ALA X  87      19.498  -1.097 -10.177  1.00 40.47           C
ATOM   1392  CB  ALA X  87      20.932  -0.826  -9.682  1.00 40.47           C
ATOM   1393  C   ALA X  87      19.531  -0.987 -11.673  1.00 40.47           C
ATOM   1394  O   ALA X  87      19.062   0.001 -12.237  1.00 40.47           O
ATOM   1395  H   ALA X  87      19.631  -3.009  -9.260  1.00 40.47           H
ATOM   1396  HA  ALA X  87      18.809  -0.374  -9.742  1.00 40.47           H
ATOM   1397  HB1 ALA X  87      21.612  -1.554 -10.122  1.00 40.47           H
ATOM   1398  HB2 ALA X  87      20.963  -0.910  -8.595  1.00 40.47           H
ATOM   1399  HB3 ALA X  87      21.234   0.179  -9.977  1.00 40.47           H
ATOM   1400  N   LEU X  88      20.077  -2.007 -12.363  1.00 57.83           N
ATOM   1401  CA  LEU X  88      20.187  -1.934 -13.795  1.00 57.83           C
ATOM   1402  CB  LEU X  88      21.009  -3.077 -14.406  1.00 57.83           C
ATOM   1403  CG  LEU X  88      22.506  -2.965 -14.067  1.00 57.83           C
ATOM   1404  CD1 LEU X  88      23.311  -4.114 -14.687  1.00 57.83           C
ATOM   1405  CD2 LEU X  88      23.057  -1.582 -14.450  1.00 57.83           C
ATOM   1406  C   LEU X  88      18.824  -1.940 -14.401  1.00 57.83           C
ATOM   1407  O   LEU X  88      18.564  -1.234 -15.377  1.00 57.83           O
ATOM   1408  H   LEU X  88      20.410  -2.825 -11.874  1.00 57.83           H
ATOM   1409  HA  LEU X  88      20.715  -1.006 -14.016  1.00 57.83           H
ATOM   1410  HB2 LEU X  88      20.892  -3.053 -15.489  1.00 57.83           H
ATOM   1411  HB3 LEU X  88      20.632  -4.025 -14.021  1.00 57.83           H
ATOM   1412  HG  LEU X  88      22.616  -3.060 -12.986  1.00 57.83           H
ATOM   1413 HD11 LEU X  88      23.234  -4.066 -15.773  1.00 57.83           H
ATOM   1414 HD12 LEU X  88      22.913  -5.066 -14.336  1.00 57.83           H
ATOM   1415 HD13 LEU X  88      24.356  -4.026 -14.392  1.00 57.83           H
ATOM   1416 HD21 LEU X  88      22.968  -1.441 -15.527  1.00 57.83           H
ATOM   1417 HD22 LEU X  88      24.106  -1.516 -14.161  1.00 57.83           H
ATOM   1418 HD23 LEU X  88      22.489  -0.808 -13.934  1.00 57.83           H
ATOM   1419  N   GLU X  89      17.907  -2.733 -13.823  1.00101.18           N
ATOM   1420  CA  GLU X  89      16.584  -2.834 -14.359  1.00101.18           C
ATOM   1421  CB  GLU X  89      15.696  -3.773 -13.524  1.00101.18           C
ATOM   1422  CG  GLU X  89      14.316  -4.021 -14.131  1.00101.18           C
ATOM   1423  CD  GLU X  89      14.492  -4.931 -15.339  1.00101.18           C
ATOM   1424  OE1 GLU X  89      15.413  -4.658 -16.155  1.00101.18           O
ATOM   1425  OE2 GLU X  89      13.713  -5.914 -15.459  1.00101.18           O
ATOM   1426  C   GLU X  89      15.967  -1.469 -14.338  1.00101.18           C
ATOM   1427  O   GLU X  89      15.312  -1.063 -15.296  1.00101.18           O
ATOM   1428  H   GLU X  89      18.154  -3.263 -13.000  1.00101.18           H
ATOM   1429  HA  GLU X  89      16.655  -3.237 -15.369  1.00101.18           H
ATOM   1430  HB2 GLU X  89      15.562  -3.331 -12.537  1.00101.18           H
ATOM   1431  HB3 GLU X  89      16.206  -4.731 -13.427  1.00101.18           H
ATOM   1432  HG2 GLU X  89      13.873  -3.075 -14.441  1.00101.18           H
ATOM   1433  HG3 GLU X  89      13.670  -4.502 -13.397  1.00101.18           H
ATOM   1434  N   LYS X  90      16.168  -0.716 -13.240  1.00 84.56           N
ATOM   1435  CA  LYS X  90      15.605   0.602 -13.135  1.00 84.56           C
ATOM   1436  CB  LYS X  90      15.893   1.266 -11.776  1.00 84.56           C
ATOM   1437  CG  LYS X  90      15.245   0.549 -10.589  1.00 84.56           C
ATOM   1438  CD  LYS X  90      15.764   1.025  -9.230  1.00 84.56           C
ATOM   1439  CE  LYS X  90      15.303   2.438  -8.864  1.00 84.56           C
ATOM   1440  NZ  LYS X  90      15.845   2.824  -7.541  1.00 84.56           N
ATOM   1441  C   LYS X  90      16.216   1.471 -14.192  1.00 84.56           C
ATOM   1442  O   LYS X  90      15.525   2.245 -14.855  1.00 84.56           O
ATOM   1443  H   LYS X  90      16.723  -1.083 -12.479  1.00 84.56           H
ATOM   1444  HA  LYS X  90      14.526   0.499 -13.248  1.00 84.56           H
ATOM   1445  HB2 LYS X  90      15.516   2.289 -11.807  1.00 84.56           H
ATOM   1446  HB3 LYS X  90      16.972   1.281 -11.621  1.00 84.56           H
ATOM   1447  HG2 LYS X  90      15.445  -0.518 -10.680  1.00 84.56           H
ATOM   1448  HG3 LYS X  90      14.169   0.722 -10.627  1.00 84.56           H
ATOM   1449  HD2 LYS X  90      16.853   1.012  -9.252  1.00 84.56           H
ATOM   1450  HD3 LYS X  90      15.407   0.336  -8.464  1.00 84.56           H
ATOM   1451  HE2 LYS X  90      14.214   2.464  -8.829  1.00 84.56           H
ATOM   1452  HE3 LYS X  90      15.660   3.140  -9.617  1.00 84.56           H
ATOM   1453  HZ1 LYS X  90      15.516   2.175  -6.840  1.00 84.56           H
ATOM   1454  HZ2 LYS X  90      15.534   3.756  -7.308  1.00 84.56           H
ATOM   1455  HZ3 LYS X  90      16.854   2.804  -7.571  1.00 84.56           H
ATOM   1456  N   ILE X  91      17.540   1.341 -14.389  1.00106.63           N
ATOM   1457  CA  ILE X  91      18.257   2.138 -15.346  1.00106.63           C
ATOM   1458  CB  ILE X  91      19.705   1.727 -15.445  1.00106.63           C
ATOM   1459  CG1 ILE X  91      20.476   2.017 -14.146  1.00106.63           C
ATOM   1460  CG2 ILE X  91      20.307   2.380 -16.703  1.00106.63           C
ATOM   1461  CD1 ILE X  91      20.618   3.502 -13.827  1.00106.63           C
ATOM   1462  C   ILE X  91      17.696   1.867 -16.704  1.00106.63           C
ATOM   1463  O   ILE X  91      17.455   2.794 -17.473  1.00106.63           O
ATOM   1464  H   ILE X  91      18.049   0.660 -13.845  1.00106.63           H
ATOM   1465  HA  ILE X  91      18.170   3.177 -15.029  1.00106.63           H
ATOM   1466  HB  ILE X  91      19.787   0.646 -15.558  1.00106.63           H
ATOM   1467 HG12 ILE X  91      21.475   1.590 -14.238  1.00106.63           H
ATOM   1468 HG13 ILE X  91      19.950   1.538 -13.320  1.00106.63           H
ATOM   1469 HG21 ILE X  91      20.238   3.464 -16.617  1.00106.63           H
ATOM   1470 HG22 ILE X  91      19.756   2.049 -17.583  1.00106.63           H
ATOM   1471 HG23 ILE X  91      21.353   2.088 -16.798  1.00106.63           H
ATOM   1472 HD11 ILE X  91      21.143   4.001 -14.642  1.00106.63           H
ATOM   1473 HD12 ILE X  91      21.184   3.623 -12.903  1.00106.63           H
ATOM   1474 HD13 ILE X  91      19.629   3.944 -13.708  1.00106.63           H
ATOM   1475  N   GLY X  92      17.499   0.577 -17.033  1.00 36.27           N
ATOM   1476  CA  GLY X  92      17.032   0.184 -18.334  1.00 36.27           C
ATOM   1477  C   GLY X  92      15.625   0.638 -18.587  1.00 36.27           C
ATOM   1478  O   GLY X  92      15.327   1.125 -19.677  1.00 36.27           O
ATOM   1479  H   GLY X  92      17.685  -0.138 -16.344  1.00 36.27           H
ATOM   1480  HA2 GLY X  92      17.069  -0.903 -18.407  1.00 36.27           H
ATOM   1481  HA3 GLY X  92      17.685   0.621 -19.089  1.00 36.27           H
ATOM   1482  N   HIE X  93      14.720   0.492 -17.595  1.00 63.01           N
ATOM   1483  CA  HIE X  93      13.341   0.827 -17.832  1.00 63.01           C
ATOM   1484  ND1 HIE X  93      12.786  -1.796 -15.817  1.00 63.01           N
ATOM   1485  CG  HIE X  93      12.025  -0.839 -16.450  1.00 63.01           C
ATOM   1486  CB  HIE X  93      12.424   0.597 -16.619  1.00 63.01           C
ATOM   1487  NE2 HIE X  93      10.931  -2.812 -16.507  1.00 63.01           N
ATOM   1488  CD2 HIE X  93      10.896  -1.478 -16.865  1.00 63.01           C
ATOM   1489  CE1 HIE X  93      12.084  -2.956 -15.880  1.00 63.01           C
ATOM   1490  C   HIE X  93      13.261   2.260 -18.197  1.00 63.01           C
ATOM   1491  O   HIE X  93      12.648   2.615 -19.203  1.00 63.01           O
ATOM   1492  H   HIE X  93      15.009   0.148 -16.691  1.00 63.01           H
ATOM   1493  HA  HIE X  93      12.995   0.168 -18.629  1.00 63.01           H
ATOM   1494  HB2 HIE X  93      11.522   1.195 -16.747  1.00 63.01           H
ATOM   1495  HB3 HIE X  93      12.949   0.919 -15.720  1.00 63.01           H
ATOM   1496  HD2 HIE X  93      10.085  -1.006 -17.399  1.00 63.01           H
ATOM   1497  HE2 HIE X  93      10.232  -3.519 -16.686  1.00 63.01           H
ATOM   1498  HE1 HIE X  93      12.430  -3.891 -15.465  1.00 63.01           H
ATOM   1499  N   ASP X  94      13.889   3.130 -17.390  1.00227.38           N
ATOM   1500  CA  ASP X  94      13.915   4.496 -17.791  1.00227.38           C
ATOM   1501  CB  ASP X  94      14.641   5.394 -16.768  1.00227.38           C
ATOM   1502  CG  ASP X  94      14.549   6.857 -17.180  1.00227.38           C
ATOM   1503  OD1 ASP X  94      15.219   7.241 -18.175  1.00227.38           O
ATOM   1504  OD2 ASP X  94      13.807   7.613 -16.498  1.00227.38           O
ATOM   1505  C   ASP X  94      14.712   4.411 -19.042  1.00227.38           C
ATOM   1506  O   ASP X  94      15.715   3.704 -19.062  1.00227.38           O
ATOM   1507  H   ASP X  94      14.326   2.828 -16.532  1.00227.38           H
ATOM   1508  HA  ASP X  94      12.922   4.933 -17.894  1.00227.38           H
ATOM   1509  HB2 ASP X  94      15.690   5.101 -16.715  1.00227.38           H
ATOM   1510  HB3 ASP X  94      14.179   5.267 -15.789  1.00227.38           H
ATOM   1511  N   PRO X  95      14.274   5.027 -20.100  1.00133.55           N
ATOM   1512  CA  PRO X  95      14.981   4.963 -21.347  1.00133.55           C
ATOM   1513  CD  PRO X  95      13.380   6.172 -20.029  1.00133.55           C
ATOM   1514  CB  PRO X  95      14.249   5.925 -22.278  1.00133.55           C
ATOM   1515  CG  PRO X  95      13.661   6.971 -21.312  1.00133.55           C
ATOM   1516  C   PRO X  95      16.349   5.420 -21.051  1.00133.55           C
ATOM   1517  O   PRO X  95      16.492   6.204 -20.112  1.00133.55           O
ATOM   1518  HA  PRO X  95      15.024   3.975 -21.807  1.00133.55           H
ATOM   1519  HB2 PRO X  95      13.458   5.412 -22.826  1.00133.55           H
ATOM   1520  HB3 PRO X  95      14.939   6.388 -22.983  1.00133.55           H
ATOM   1521  HG2 PRO X  95      14.379   7.769 -21.123  1.00133.55           H
ATOM   1522  HG3 PRO X  95      12.742   7.396 -21.714  1.00133.55           H
ATOM   1523  HD2 PRO X  95      13.597   6.774 -19.146  1.00133.55           H
ATOM   1524  HD3 PRO X  95      12.340   5.846 -19.999  1.00133.55           H
ATOM   1525  N   PHE X  96      17.342   4.876 -21.782  1.00218.40           N
ATOM   1526  CA  PHE X  96      18.689   5.259 -21.527  1.00218.40           C
ATOM   1527  CB  PHE X  96      19.685   4.723 -22.571  1.00218.40           C
ATOM   1528  CG  PHE X  96      21.048   5.235 -22.246  1.00218.40           C
ATOM   1529  CD1 PHE X  96      21.823   4.627 -21.286  1.00218.40           C
ATOM   1530  CD2 PHE X  96      21.555   6.325 -22.916  1.00218.40           C
ATOM   1531  CE1 PHE X  96      23.080   5.106 -20.999  1.00218.40           C
ATOM   1532  CE2 PHE X  96      22.810   6.808 -22.632  1.00218.40           C
ATOM   1533  CZ  PHE X  96      23.577   6.198 -21.670  1.00218.40           C
ATOM   1534  C   PHE X  96      18.672   6.730 -21.615  1.00218.40           C
ATOM   1535  O   PHE X  96      18.337   7.287 -22.661  1.00218.40           O
ATOM   1536  H   PHE X  96      17.133   4.202 -22.505  1.00218.40           H
ATOM   1537  HA  PHE X  96      19.014   4.860 -20.566  1.00218.40           H
ATOM   1538  HB2 PHE X  96      19.393   5.064 -23.564  1.00218.40           H
ATOM   1539  HB3 PHE X  96      19.689   3.633 -22.547  1.00218.40           H
ATOM   1540  HD1 PHE X  96      21.442   3.768 -20.755  1.00218.40           H
ATOM   1541  HD2 PHE X  96      20.959   6.808 -23.676  1.00218.40           H
ATOM   1542  HE1 PHE X  96      23.679   4.622 -20.242  1.00218.40           H
ATOM   1543  HE2 PHE X  96      23.193   7.666 -23.165  1.00218.40           H
ATOM   1544  HZ  PHE X  96      24.564   6.573 -21.442  1.00218.40           H
ATOM   1545  N   ASP X  97      18.955   7.367 -20.461  1.00 99.03           N
ATOM   1546  CA  ASP X  97      18.996   8.787 -20.426  1.00 99.03           C
ATOM   1547  CB  ASP X  97      19.538   9.360 -19.106  1.00 99.03           C
ATOM   1548  CG  ASP X  97      18.526   9.063 -18.010  1.00 99.03           C
ATOM   1549  OD1 ASP X  97      17.415   8.572 -18.347  1.00 99.03           O
ATOM   1550  OD2 ASP X  97      18.849   9.323 -16.820  1.00 99.03           O
ATOM   1551  C   ASP X  97      19.967   9.125 -21.501  1.00 99.03           C
ATOM   1552  O   ASP X  97      21.094   8.634 -21.502  1.00 99.03           O
ATOM   1553  H   ASP X  97      19.138   6.835 -19.622  1.00 99.03           H
ATOM   1554  HA  ASP X  97      17.993   9.198 -20.539  1.00 99.03           H
ATOM   1555  HB2 ASP X  97      19.675  10.437 -19.199  1.00 99.03           H
ATOM   1556  HB3 ASP X  97      20.492   8.891 -18.864  1.00 99.03           H
ATOM   1557  N   ASP X  98      19.518   9.918 -22.489  1.00 91.37           N
ATOM   1558  CA  ASP X  98      20.375  10.197 -23.600  1.00 91.37           C
ATOM   1559  CB  ASP X  98      19.593  10.342 -24.916  1.00 91.37           C
ATOM   1560  CG  ASP X  98      20.578  10.244 -26.069  1.00 91.37           C
ATOM   1561  OD1 ASP X  98      21.497   9.387 -25.981  1.00 91.37           O
ATOM   1562  OD2 ASP X  98      20.434  11.027 -27.045  1.00 91.37           O
ATOM   1563  C   ASP X  98      21.033  11.511 -23.330  1.00 91.37           C
ATOM   1564  O   ASP X  98      21.296  12.301 -24.234  1.00 91.37           O
ATOM   1565  H   ASP X  98      18.588  10.311 -22.448  1.00 91.37           H
ATOM   1566  HA  ASP X  98      21.082   9.374 -23.706  1.00 91.37           H
ATOM   1567  HB2 ASP X  98      19.090  11.308 -24.942  1.00 91.37           H
ATOM   1568  HB3 ASP X  98      18.853   9.545 -24.994  1.00 91.37           H
ATOM   1569  N   LYS X  99      21.225  11.814 -22.041  1.00216.68           N
ATOM   1570  CA  LYS X  99      21.896  12.997 -21.590  1.00216.68           C
ATOM   1571  CB  LYS X  99      21.495  13.390 -20.158  1.00216.68           C
ATOM   1572  CG  LYS X  99      20.034  13.826 -20.028  1.00216.68           C
ATOM   1573  CD  LYS X  99      19.682  15.053 -20.871  1.00216.68           C
ATOM   1574  CE  LYS X  99      20.342  16.345 -20.382  1.00216.68           C
ATOM   1575  NZ  LYS X  99      21.747  16.403 -20.845  1.00216.68           N
ATOM   1576  C   LYS X  99      23.388  12.833 -21.592  1.00216.68           C
ATOM   1577  O   LYS X  99      24.132  13.805 -21.705  1.00216.68           O
ATOM   1578  H   LYS X  99      20.876  11.171 -21.345  1.00216.68           H
ATOM   1579  HA  LYS X  99      21.594  13.773 -22.294  1.00216.68           H
ATOM   1580  HB2 LYS X  99      22.130  14.216 -19.836  1.00216.68           H
ATOM   1581  HB3 LYS X  99      21.658  12.532 -19.506  1.00216.68           H
ATOM   1582  HG2 LYS X  99      19.835  14.058 -18.982  1.00216.68           H
ATOM   1583  HG3 LYS X  99      19.398  12.998 -20.343  1.00216.68           H
ATOM   1584  HD2 LYS X  99      18.601  15.189 -20.847  1.00216.68           H
ATOM   1585  HD3 LYS X  99      20.002  14.870 -21.896  1.00216.68           H
ATOM   1586  HE2 LYS X  99      20.319  16.372 -19.293  1.00216.68           H
ATOM   1587  HE3 LYS X  99      19.796  17.201 -20.779  1.00216.68           H
ATOM   1588  HZ1 LYS X  99      22.255  15.610 -20.479  1.00216.68           H
ATOM   1589  HZ2 LYS X  99      22.175  17.257 -20.517  1.00216.68           H
ATOM   1590  HZ3 LYS X  99      21.770  16.381 -21.855  1.00216.68           H
ATOM   1591  N   ASP X 100      23.841  11.578 -21.441  1.00 84.86           N
ATOM   1592  CA  ASP X 100      25.179  11.203 -21.076  1.00 84.86           C
ATOM   1593  CB  ASP X 100      25.218   9.717 -20.693  1.00 84.86           C
ATOM   1594  CG  ASP X 100      24.295   9.547 -19.494  1.00 84.86           C
ATOM   1595  OD1 ASP X 100      24.168  10.519 -18.702  1.00 84.86           O
ATOM   1596  OD2 ASP X 100      23.700   8.445 -19.354  1.00 84.86           O
ATOM   1597  C   ASP X 100      26.249  11.419 -22.110  1.00 84.86           C
ATOM   1598  O   ASP X 100      25.991  11.602 -23.298  1.00 84.86           O
ATOM   1599  H   ASP X 100      23.180  10.830 -21.599  1.00 84.86           H
ATOM   1600  HA  ASP X 100      25.412  11.875 -20.250  1.00 84.86           H
ATOM   1601  HB2 ASP X 100      26.234   9.425 -20.428  1.00 84.86           H
ATOM   1602  HB3 ASP X 100      24.870   9.105 -21.525  1.00 84.86           H
ATOM   1603  N   ASP X 101      27.515  11.424 -21.615  1.00 56.93           N
ATOM   1604  CA  ASP X 101      28.721  11.529 -22.393  1.00 56.93           C
ATOM   1605  CB  ASP X 101      29.872  12.267 -21.676  1.00 56.93           C
ATOM   1606  CG  ASP X 101      30.187  11.566 -20.362  1.00 56.93           C
ATOM   1607  OD1 ASP X 101      29.230  11.326 -19.581  1.00 56.93           O
ATOM   1608  OD2 ASP X 101      31.387  11.265 -20.119  1.00 56.93           O
ATOM   1609  C   ASP X 101      29.168  10.146 -22.778  1.00 56.93           C
ATOM   1610  O   ASP X 101      28.552   9.155 -22.388  1.00 56.93           O
ATOM   1611  H   ASP X 101      27.618  11.346 -20.613  1.00 56.93           H
ATOM   1612  HA  ASP X 101      28.483  12.132 -23.269  1.00 56.93           H
ATOM   1613  HB2 ASP X 101      29.574  13.296 -21.476  1.00 56.93           H
ATOM   1614  HB3 ASP X 101      30.757  12.262 -22.311  1.00 56.93           H
ATOM   1615  N   LEU X 102      30.278  10.044 -23.540  1.00128.61           N
ATOM   1616  CA  LEU X 102      30.698   8.794 -24.115  1.00128.61           C
ATOM   1617  CB  LEU X 102      31.971   8.952 -24.972  1.00128.61           C
ATOM   1618  CG  LEU X 102      32.269   7.786 -25.941  1.00128.61           C
ATOM   1619  CD1 LEU X 102      32.427   6.436 -25.235  1.00128.61           C
ATOM   1620  CD2 LEU X 102      31.237   7.739 -27.075  1.00128.61           C
ATOM   1621  C   LEU X 102      31.003   7.788 -23.041  1.00128.61           C
ATOM   1622  O   LEU X 102      30.547   6.648 -23.114  1.00128.61           O
ATOM   1623  H   LEU X 102      30.832  10.871 -23.712  1.00128.61           H
ATOM   1624  HA  LEU X 102      29.873   8.455 -24.742  1.00128.61           H
ATOM   1625  HB2 LEU X 102      32.821   9.053 -24.297  1.00128.61           H
ATOM   1626  HB3 LEU X 102      31.867   9.862 -25.563  1.00128.61           H
ATOM   1627  HG  LEU X 102      33.243   7.988 -26.386  1.00128.61           H
ATOM   1628 HD11 LEU X 102      31.485   6.162 -24.759  1.00128.61           H
ATOM   1629 HD12 LEU X 102      33.208   6.511 -24.478  1.00128.61           H
ATOM   1630 HD13 LEU X 102      32.701   5.674 -25.965  1.00128.61           H
ATOM   1631 HD21 LEU X 102      30.249   7.538 -26.659  1.00128.61           H
ATOM   1632 HD22 LEU X 102      31.503   6.948 -27.776  1.00128.61           H
ATOM   1633 HD23 LEU X 102      31.224   8.697 -27.596  1.00128.61           H
ATOM   1634  N   TYR X 103      31.759   8.180 -21.998  1.00 48.32           N
ATOM   1635  CA  TYR X 103      32.178   7.217 -21.013  0.67 48.32           C
ATOM   1636  CB  TYR X 103      33.083   7.820 -19.929  0.67 48.32           C
ATOM   1637  CG  TYR X 103      33.420   6.711 -18.994  1.00 48.32           C
ATOM   1638  CD1 TYR X 103      34.383   5.787 -19.328  1.00 48.32           C
ATOM   1639  CD2 TYR X 103      32.777   6.595 -17.783  1.00 48.32           C
ATOM   1640  CE1 TYR X 103      34.698   4.761 -18.468  1.00 48.32           C
ATOM   1641  CE2 TYR X 103      33.088   5.571 -16.919  1.00 48.32           C
ATOM   1642  CZ  TYR X 103      34.050   4.653 -17.262  1.00 48.32           C
ATOM   1643  OH  TYR X 103      34.373   3.600 -16.378  1.00 48.32           O
ATOM   1644  C   TYR X 103      31.000   6.618 -20.309  1.00 48.32           C
ATOM   1645  O   TYR X 103      30.883   5.399 -20.197  1.00 48.32           O
ATOM   1646  H   TYR X 103      32.033   9.148 -21.907  1.00 48.32           H
ATOM   1647  HA  TYR X 103      32.732   6.464 -21.573  1.00 48.32           H
ATOM   1648  HB2 TYR X 103      32.558   8.614 -19.398  1.00 48.32           H
ATOM   1649  HB3 TYR X 103      33.991   8.222 -20.379  1.00 48.32           H
ATOM   1650  HD1 TYR X 103      34.895   5.867 -20.275  1.00 48.32           H
ATOM   1651  HD2 TYR X 103      32.021   7.316 -17.509  1.00 48.32           H
ATOM   1652  HE1 TYR X 103      35.455   4.041 -18.741  1.00 48.32           H
ATOM   1653  HE2 TYR X 103      32.575   5.489 -15.972  1.00 48.32           H
ATOM   1654  HH  TYR X 103      33.876   3.593 -15.557  1.00 48.32           H
ATOM   1655  N   ILE X 104      30.081   7.459 -19.813  1.00112.29           N
ATOM   1656  CA  ILE X 104      28.966   6.932 -19.086  1.00112.29           C
ATOM   1657  CB  ILE X 104      28.234   7.984 -18.296  1.00112.29           C
ATOM   1658  CG1 ILE X 104      27.675   9.104 -19.177  1.00112.29           C
ATOM   1659  CG2 ILE X 104      29.200   8.488 -17.211  1.00112.29           C
ATOM   1660  CD1 ILE X 104      26.940  10.160 -18.351  1.00112.29           C
ATOM   1661  C   ILE X 104      28.065   6.147 -19.997  1.00112.29           C
ATOM   1662  O   ILE X 104      27.526   5.118 -19.594  1.00112.29           O
ATOM   1663  H   ILE X 104      30.174   8.455 -19.951  1.00112.29           H
ATOM   1664  HA  ILE X 104      29.355   6.242 -18.338  1.00112.29           H
ATOM   1665  HB  ILE X 104      27.348   7.556 -17.828  1.00112.29           H
ATOM   1666 HG12 ILE X 104      26.980   8.673 -19.898  1.00112.29           H
ATOM   1667 HG13 ILE X 104      28.499   9.581 -19.707  1.00112.29           H
ATOM   1668 HG21 ILE X 104      30.085   8.915 -17.682  1.00112.29           H
ATOM   1669 HG22 ILE X 104      29.494   7.656 -16.571  1.00112.29           H
ATOM   1670 HG23 ILE X 104      28.705   9.251 -16.610  1.00112.29           H
ATOM   1671 HD11 ILE X 104      26.113   9.693 -17.816  1.00112.29           H
ATOM   1672 HD12 ILE X 104      26.553  10.935 -19.013  1.00112.29           H
ATOM   1673 HD13 ILE X 104      27.630  10.606 -17.634  1.00112.29           H
ATOM   1674  N   VAL X 105      27.870   6.610 -21.248  1.00 42.19           N
ATOM   1675  CA  VAL X 105      26.989   5.938 -22.171  1.00 42.19           C
ATOM   1676  CB  VAL X 105      26.822   6.675 -23.468  1.00 42.19           C
ATOM   1677  CG1 VAL X 105      25.998   5.795 -24.423  1.00 42.19           C
ATOM   1678  CG2 VAL X 105      26.172   8.038 -23.176  1.00 42.19           C
ATOM   1679  C   VAL X 105      27.499   4.566 -22.504  1.00 42.19           C
ATOM   1680  O   VAL X 105      26.736   3.601 -22.504  1.00 42.19           O
ATOM   1681  H   VAL X 105      28.352   7.446 -21.546  1.00 42.19           H
ATOM   1682  HA  VAL X 105      26.028   5.890 -21.659  1.00 42.19           H
ATOM   1683  HB  VAL X 105      27.777   6.873 -23.955  1.00 42.19           H
ATOM   1684 HG11 VAL X 105      25.032   5.574 -23.971  1.00 42.19           H
ATOM   1685 HG12 VAL X 105      26.533   4.865 -24.613  1.00 42.19           H
ATOM   1686 HG13 VAL X 105      25.846   6.325 -25.364  1.00 42.19           H
ATOM   1687 HG21 VAL X 105      25.211   7.885 -22.686  1.00 42.19           H
ATOM   1688 HG22 VAL X 105      26.022   8.576 -24.112  1.00 42.19           H
ATOM   1689 HG23 VAL X 105      26.824   8.619 -22.524  1.00 42.19           H
ATOM   1690  N   SER X 106      28.806   4.437 -22.800  1.00 79.64           N
ATOM   1691  CA  SER X 106      29.361   3.169 -23.187  1.00 79.64           C
ATOM   1692  CB  SER X 106      30.842   3.265 -23.591  1.00 79.64           C
ATOM   1693  OG  SER X 106      30.982   4.070 -24.753  1.00 79.64           O
ATOM   1694  C   SER X 106      29.270   2.205 -22.042  1.00 79.64           C
ATOM   1695  O   SER X 106      29.014   1.018 -22.244  1.00 79.64           O
ATOM   1696  H   SER X 106      29.408   5.247 -22.750  1.00 79.64           H
ATOM   1697  HA  SER X 106      28.784   2.831 -24.048  1.00 79.64           H
ATOM   1698  HB2 SER X 106      31.224   2.265 -23.798  1.00 79.64           H
ATOM   1699  HB3 SER X 106      31.410   3.709 -22.774  1.00 79.64           H
ATOM   1700  HG  SER X 106      30.474   3.658 -25.455  1.00 79.64           H
ATOM   1701  N   LEU X 107      29.503   2.688 -20.806  1.00121.01           N
ATOM   1702  CA  LEU X 107      29.474   1.827 -19.654  1.00121.01           C
ATOM   1703  CB  LEU X 107      29.915   2.549 -18.367  1.00121.01           C
ATOM   1704  CG  LEU X 107      30.303   1.614 -17.201  1.00121.01           C
ATOM   1705  CD1 LEU X 107      29.186   0.642 -16.812  1.00121.01           C
ATOM   1706  CD2 LEU X 107      31.628   0.902 -17.488  1.00121.01           C
ATOM   1707  C   LEU X 107      28.062   1.344 -19.443  1.00121.01           C
ATOM   1708  O   LEU X 107      27.838   0.157 -19.214  1.00121.01           O
ATOM   1709  H   LEU X 107      29.702   3.671 -20.686  1.00121.01           H
ATOM   1710  HA  LEU X 107      30.165   1.006 -19.846  1.00121.01           H
ATOM   1711  HB2 LEU X 107      29.093   3.183 -18.035  1.00121.01           H
ATOM   1712  HB3 LEU X 107      30.778   3.171 -18.606  1.00121.01           H
ATOM   1713  HG  LEU X 107      30.450   2.243 -16.323  1.00121.01           H
ATOM   1714 HD11 LEU X 107      28.979  -0.027 -17.647  1.00121.01           H
ATOM   1715 HD12 LEU X 107      28.285   1.204 -16.565  1.00121.01           H
ATOM   1716 HD13 LEU X 107      29.498   0.057 -15.947  1.00121.01           H
ATOM   1717 HD21 LEU X 107      31.515   0.263 -18.363  1.00121.01           H
ATOM   1718 HD22 LEU X 107      31.908   0.295 -16.628  1.00121.01           H
ATOM   1719 HD23 LEU X 107      32.405   1.643 -17.678  1.00121.01           H
ATOM   1720  N   CYS X 108      27.065   2.253 -19.549  1.00107.39           N
ATOM   1721  CA  CYS X 108      25.687   1.887 -19.335  1.00107.39           C
ATOM   1722  CB  CYS X 108      24.677   3.001 -19.661  1.00107.39           C
ATOM   1723  SG  CYS X 108      24.618   4.345 -18.451  1.00107.39           S
ATOM   1724  C   CYS X 108      25.346   0.816 -20.311  1.00107.39           C
ATOM   1725  O   CYS X 108      24.675  -0.161 -19.982  1.00107.39           O
ATOM   1726  H   CYS X 108      27.291   3.209 -19.783  1.00107.39           H
ATOM   1727  HA  CYS X 108      25.614   1.619 -18.281  1.00107.39           H
ATOM   1728  HB2 CYS X 108      23.685   2.554 -19.719  1.00107.39           H
ATOM   1729  HB3 CYS X 108      24.941   3.427 -20.629  1.00107.39           H
ATOM   1730  HG  CYS X 108      24.296   3.851 -17.252  1.00107.39           H
ATOM   1731  N   PHE X 109      25.807   0.996 -21.555  1.00 81.49           N
ATOM   1732  CA  PHE X 109      25.516   0.094 -22.626  1.00 81.49           C
ATOM   1733  CB  PHE X 109      26.163   0.619 -23.925  1.00 81.49           C
ATOM   1734  CG  PHE X 109      25.889  -0.243 -25.110  1.00 81.49           C
ATOM   1735  CD1 PHE X 109      24.662  -0.214 -25.735  1.00 81.49           C
ATOM   1736  CD2 PHE X 109      26.876  -1.052 -25.621  1.00 81.49           C
ATOM   1737  CE1 PHE X 109      24.420  -0.997 -26.839  1.00 81.49           C
ATOM   1738  CE2 PHE X 109      26.642  -1.836 -26.726  1.00 81.49           C
ATOM   1739  CZ  PHE X 109      25.410  -1.810 -27.337  1.00 81.49           C
ATOM   1740  C   PHE X 109      26.071  -1.264 -22.303  1.00 81.49           C
ATOM   1741  O   PHE X 109      25.359  -2.263 -22.397  1.00 81.49           O
ATOM   1742  H   PHE X 109      26.384   1.802 -21.746  1.00 81.49           H
ATOM   1743  HA  PHE X 109      24.437   0.021 -22.759  1.00 81.49           H
ATOM   1744  HB2 PHE X 109      27.242   0.672 -23.777  1.00 81.49           H
ATOM   1745  HB3 PHE X 109      25.775   1.618 -24.126  1.00 81.49           H
ATOM   1746  HD1 PHE X 109      23.883   0.430 -25.355  1.00 81.49           H
ATOM   1747  HD2 PHE X 109      27.848  -1.072 -25.150  1.00 81.49           H
ATOM   1748  HE1 PHE X 109      23.452  -0.972 -27.316  1.00 81.49           H
ATOM   1749  HE2 PHE X 109      27.424  -2.471 -27.113  1.00 81.49           H
ATOM   1750  HZ  PHE X 109      25.221  -2.427 -28.203  1.00 81.49           H
ATOM   1751  N   ARG X 110      27.355  -1.341 -21.889  1.00163.82           N
ATOM   1752  CA  ARG X 110      27.973  -2.623 -21.665  1.00163.82           C
ATOM   1753  CB  ARG X 110      29.484  -2.550 -21.367  1.00163.82           C
ATOM   1754  CG  ARG X 110      29.827  -1.847 -20.055  1.00163.82           C
ATOM   1755  CD  ARG X 110      31.298  -1.449 -19.919  1.00163.82           C
ATOM   1756  NE  ARG X 110      32.124  -2.670 -19.693  1.00163.82           N
ATOM   1757  CZ  ARG X 110      32.248  -3.171 -18.430  1.00163.82           C
ATOM   1758  NH1 ARG X 110      31.456  -2.698 -17.430  1.00163.82           N
ATOM   1759  NH2 ARG X 110      33.173  -4.135 -18.152  1.00163.82           N
ATOM   1760  C   ARG X 110      27.342  -3.353 -20.518  1.00163.82           C
ATOM   1761  O   ARG X 110      27.008  -4.530 -20.641  1.00163.82           O
ATOM   1762  H   ARG X 110      27.885  -0.494 -21.737  1.00163.82           H
ATOM   1763  HA  ARG X 110      27.821  -3.150 -22.606  1.00163.82           H
ATOM   1764  HB2 ARG X 110      29.968  -2.010 -22.181  1.00163.82           H
ATOM   1765  HB3 ARG X 110      29.874  -3.567 -21.323  1.00163.82           H
ATOM   1766  HG2 ARG X 110      29.577  -2.518 -19.233  1.00163.82           H
ATOM   1767  HG3 ARG X 110      29.221  -0.944 -19.983  1.00163.82           H
ATOM   1768  HD2 ARG X 110      31.415  -0.770 -19.074  1.00163.82           H
ATOM   1769  HD3 ARG X 110      31.626  -0.953 -20.832  1.00163.82           H
ATOM   1770  HE  ARG X 110      32.588  -3.122 -20.469  1.00163.82           H
ATOM   1771 HH11 ARG X 110      31.556  -3.061 -16.492  1.00163.82           H
ATOM   1772 HH12 ARG X 110      30.769  -1.985 -17.624  1.00163.82           H
ATOM   1773 HH21 ARG X 110      33.264  -4.491 -17.212  1.00163.82           H
ATOM   1774 HH22 ARG X 110      33.765  -4.493 -18.888  1.00163.82           H
ATOM   1775  N   LEU X 111      27.135  -2.673 -19.374  1.00 65.23           N
ATOM   1776  CA  LEU X 111      26.642  -3.356 -18.208  1.00 65.23           C
ATOM   1777  CB  LEU X 111      26.573  -2.470 -16.955  1.00 65.23           C
ATOM   1778  CG  LEU X 111      27.960  -2.087 -16.418  1.00 65.23           C
ATOM   1779  CD1 LEU X 111      27.852  -1.336 -15.084  1.00 65.23           C
ATOM   1780  CD2 LEU X 111      28.880  -3.316 -16.331  1.00 65.23           C
ATOM   1781  C   LEU X 111      25.275  -3.903 -18.459  1.00 65.23           C
ATOM   1782  O   LEU X 111      24.968  -5.040 -18.111  1.00 65.23           O
ATOM   1783  H   LEU X 111      27.326  -1.682 -19.334  1.00 65.23           H
ATOM   1784  HA  LEU X 111      27.361  -4.154 -18.019  1.00 65.23           H
ATOM   1785  HB2 LEU X 111      26.035  -3.010 -16.176  1.00 65.23           H
ATOM   1786  HB3 LEU X 111      26.032  -1.557 -17.204  1.00 65.23           H
ATOM   1787  HG  LEU X 111      28.423  -1.399 -17.126  1.00 65.23           H
ATOM   1788 HD11 LEU X 111      27.393  -1.985 -14.338  1.00 65.23           H
ATOM   1789 HD12 LEU X 111      27.238  -0.445 -15.218  1.00 65.23           H
ATOM   1790 HD13 LEU X 111      28.847  -1.045 -14.749  1.00 65.23           H
ATOM   1791 HD21 LEU X 111      28.457  -4.037 -15.632  1.00 65.23           H
ATOM   1792 HD22 LEU X 111      29.866  -3.008 -15.985  1.00 65.23           H
ATOM   1793 HD23 LEU X 111      28.967  -3.774 -17.317  1.00 65.23           H
ATOM   1794  N   LEU X 112      24.424  -3.095 -19.093  1.00167.94           N
ATOM   1795  CA  LEU X 112      23.052  -3.405 -19.331  1.00167.94           C
ATOM   1796  CB  LEU X 112      22.458  -2.090 -19.886  1.00167.94           C
ATOM   1797  CG  LEU X 112      20.943  -1.881 -19.857  1.00167.94           C
ATOM   1798  CD1 LEU X 112      20.262  -2.542 -21.049  1.00167.94           C
ATOM   1799  CD2 LEU X 112      20.362  -2.285 -18.490  1.00167.94           C
ATOM   1800  C   LEU X 112      22.989  -4.605 -20.254  1.00167.94           C
ATOM   1801  O   LEU X 112      22.233  -5.549 -20.022  1.00167.94           O
ATOM   1802  H   LEU X 112      24.773  -2.207 -19.425  1.00167.94           H
ATOM   1803  HA  LEU X 112      22.469  -3.706 -18.460  1.00167.94           H
ATOM   1804  HB2 LEU X 112      22.769  -2.016 -20.928  1.00167.94           H
ATOM   1805  HB3 LEU X 112      22.902  -1.275 -19.316  1.00167.94           H
ATOM   1806  HG  LEU X 112      20.731  -0.817 -19.968  1.00167.94           H
ATOM   1807 HD11 LEU X 112      20.428  -3.619 -21.011  1.00167.94           H
ATOM   1808 HD12 LEU X 112      20.678  -2.142 -21.973  1.00167.94           H
ATOM   1809 HD13 LEU X 112      19.192  -2.338 -21.014  1.00167.94           H
ATOM   1810 HD21 LEU X 112      20.543  -3.346 -18.318  1.00167.94           H
ATOM   1811 HD22 LEU X 112      19.290  -2.092 -18.480  1.00167.94           H
ATOM   1812 HD23 LEU X 112      20.844  -1.702 -17.705  1.00167.94           H
ATOM   1813  N   ARG X 113      23.808  -4.635 -21.323  1.00235.26           N
ATOM   1814  CA  ARG X 113      23.760  -5.771 -22.202  1.00235.26           C
ATOM   1815  CB  ARG X 113      24.078  -5.463 -23.672  1.00235.26           C
ATOM   1816  CG  ARG X 113      25.310  -4.629 -23.968  1.00235.26           C
ATOM   1817  CD  ARG X 113      25.116  -3.914 -25.294  1.00235.26           C
ATOM   1818  NE  ARG X 113      24.622  -4.923 -26.273  1.00235.26           N
ATOM   1819  CZ  ARG X 113      23.525  -4.653 -27.042  1.00235.26           C
ATOM   1820  NH1 ARG X 113      22.854  -3.475 -26.896  1.00235.26           N
ATOM   1821  NH2 ARG X 113      23.086  -5.562 -27.957  1.00235.26           N
ATOM   1822  C   ARG X 113      24.359  -7.025 -21.622  1.00235.26           C
ATOM   1823  O   ARG X 113      23.922  -8.130 -21.943  1.00235.26           O
ATOM   1824  H   ARG X 113      24.444  -3.872 -21.503  1.00235.26           H
ATOM   1825  HA  ARG X 113      22.705  -6.034 -22.266  1.00235.26           H
ATOM   1826  HB2 ARG X 113      23.220  -4.933 -24.086  1.00235.26           H
ATOM   1827  HB3 ARG X 113      24.198  -6.416 -24.186  1.00235.26           H
ATOM   1828  HG2 ARG X 113      26.184  -5.278 -24.027  1.00235.26           H
ATOM   1829  HG3 ARG X 113      25.454  -3.896 -23.174  1.00235.26           H
ATOM   1830  HD2 ARG X 113      26.063  -3.496 -25.635  1.00235.26           H
ATOM   1831  HD3 ARG X 113      24.385  -3.113 -25.182  1.00235.26           H
ATOM   1832  HE  ARG X 113      25.099  -5.808 -26.369  1.00235.26           H
ATOM   1833 HH11 ARG X 113      22.041  -3.283 -27.463  1.00235.26           H
ATOM   1834 HH12 ARG X 113      23.171  -2.794 -26.220  1.00235.26           H
ATOM   1835 HH21 ARG X 113      22.271  -5.360 -28.519  1.00235.26           H
ATOM   1836 HH22 ARG X 113      23.575  -6.438 -28.074  1.00235.26           H
ATOM   1837  N   GLN X 114      25.347  -6.887 -20.724  1.00143.43           N
ATOM   1838  CA  GLN X 114      26.029  -7.978 -20.076  1.00143.43           C
ATOM   1839  CB  GLN X 114      26.981  -7.380 -19.020  1.00143.43           C
ATOM   1840  CG  GLN X 114      28.310  -8.087 -18.762  1.00143.43           C
ATOM   1841  CD  GLN X 114      29.397  -7.139 -19.273  1.00143.43           C
ATOM   1842  OE1 GLN X 114      29.405  -5.955 -18.937  1.00143.43           O
ATOM   1843  NE2 GLN X 114      30.337  -7.659 -20.106  1.00143.43           N
ATOM   1844  C   GLN X 114      24.975  -8.740 -19.308  1.00143.43           C
ATOM   1845  O   GLN X 114      24.999  -9.967 -19.215  1.00143.43           O
ATOM   1846  H   GLN X 114      25.633  -5.948 -20.484  1.00143.43           H
ATOM   1847  HA  GLN X 114      26.565  -8.596 -20.796  1.00143.43           H
ATOM   1848  HB2 GLN X 114      26.440  -7.356 -18.074  1.00143.43           H
ATOM   1849  HB3 GLN X 114      27.212  -6.362 -19.332  1.00143.43           H
ATOM   1850  HG2 GLN X 114      28.347  -9.033 -19.303  1.00143.43           H
ATOM   1851  HG3 GLN X 114      28.440  -8.273 -17.696  1.00143.43           H
ATOM   1852 HE21 GLN X 114      31.072  -7.068 -20.469  1.00143.43           H
ATOM   1853 HE22 GLN X 114      30.301  -8.635 -20.362  1.00143.43           H
ATOM   1854  N   HIE X 115      24.050  -7.978 -18.693  1.00105.09           N
ATOM   1855  CA  HIE X 115      22.940  -8.391 -17.876  1.00105.09           C
ATOM   1856  ND1 HIE X 115      23.256  -7.638 -14.537  1.00105.09           N
ATOM   1857  CG  HIE X 115      23.445  -7.126 -15.802  1.00105.09           C
ATOM   1858  CB  HIE X 115      22.465  -7.284 -16.925  1.00105.09           C
ATOM   1859  NE2 HIE X 115      25.260  -6.674 -14.539  1.00105.09           N
ATOM   1860  CD2 HIE X 115      24.673  -6.540 -15.785  1.00105.09           C
ATOM   1861  CE1 HIE X 115      24.371  -7.340 -13.824  1.00105.09           C
ATOM   1862  C   HIE X 115      21.779  -8.919 -18.664  1.00105.09           C
ATOM   1863  O   HIE X 115      20.849  -9.460 -18.070  1.00105.09           O
ATOM   1864  H   HIE X 115      24.150  -6.982 -18.823  1.00105.09           H
ATOM   1865  HA  HIE X 115      23.332  -9.214 -17.279  1.00105.09           H
ATOM   1866  HB2 HIE X 115      21.489  -7.550 -16.519  1.00105.09           H
ATOM   1867  HB3 HIE X 115      22.387  -6.345 -17.472  1.00105.09           H
ATOM   1868  HD2 HIE X 115      25.127  -6.039 -16.628  1.00105.09           H
ATOM   1869  HE2 HIE X 115      26.165  -6.338 -14.243  1.00105.09           H
ATOM   1870  HE1 HIE X 115      24.516  -7.615 -12.789  1.00105.09           H
ATOM   1871  N   GLY X 116      21.731  -8.695 -19.993  1.00 42.67           N
ATOM   1872  CA  GLY X 116      20.646  -9.249 -20.754  1.00 42.67           C
ATOM   1873  C   GLY X 116      19.601  -8.212 -21.042  1.00 42.67           C
ATOM   1874  O   GLY X 116      18.549  -8.538 -21.591  1.00 42.67           O
ATOM   1875  H   GLY X 116      22.447  -8.146 -20.446  1.00 42.67           H
ATOM   1876  HA2 GLY X 116      20.193 -10.062 -20.187  1.00 42.67           H
ATOM   1877  HA3 GLY X 116      21.033  -9.635 -21.697  1.00 42.67           H
ATOM   1878  N   ILE X 117      19.849  -6.932 -20.702  1.00102.30           N
ATOM   1879  CA  ILE X 117      18.843  -5.951 -21.000  1.00102.30           C
ATOM   1880  CB  ILE X 117      18.747  -4.835 -20.001  1.00102.30           C
ATOM   1881  CG1 ILE X 117      18.428  -5.385 -18.601  1.00102.30           C
ATOM   1882  CG2 ILE X 117      17.678  -3.853 -20.513  1.00102.30           C
ATOM   1883  CD1 ILE X 117      19.567  -6.197 -17.986  1.00102.30           C
ATOM   1884  C   ILE X 117      19.167  -5.382 -22.351  1.00102.30           C
ATOM   1885  O   ILE X 117      20.237  -4.817 -22.572  1.00102.30           O
ATOM   1886  H   ILE X 117      20.715  -6.671 -20.253  1.00102.30           H
ATOM   1887  HA  ILE X 117      17.874  -6.449 -20.970  1.00102.30           H
ATOM   1888  HB  ILE X 117      19.697  -4.310 -19.902  1.00102.30           H
ATOM   1889 HG12 ILE X 117      17.550  -6.026 -18.674  1.00102.30           H
ATOM   1890 HG13 ILE X 117      18.211  -4.544 -17.942  1.00102.30           H
ATOM   1891 HG21 ILE X 117      16.725  -4.374 -20.614  1.00102.30           H
ATOM   1892 HG22 ILE X 117      17.981  -3.459 -21.482  1.00102.30           H
ATOM   1893 HG23 ILE X 117      17.570  -3.032 -19.804  1.00102.30           H
ATOM   1894 HD11 ILE X 117      19.799  -7.044 -18.632  1.00102.30           H
ATOM   1895 HD12 ILE X 117      19.265  -6.561 -17.004  1.00102.30           H
ATOM   1896 HD13 ILE X 117      20.450  -5.566 -17.884  1.00102.30           H
ATOM   1897  N   LYS X 118      18.229  -5.531 -23.309  1.00121.31           N
ATOM   1898  CA  LYS X 118      18.511  -5.112 -24.654  1.00121.31           C
ATOM   1899  CB  LYS X 118      17.591  -5.766 -25.698  1.00121.31           C
ATOM   1900  CG  LYS X 118      17.916  -5.352 -27.134  1.00121.31           C
ATOM   1901  CD  LYS X 118      17.233  -6.226 -28.188  1.00121.31           C
ATOM   1902  CE  LYS X 118      17.557  -5.814 -29.625  1.00121.31           C
ATOM   1903  NZ  LYS X 118      16.946  -4.499 -29.923  1.00121.31           N
ATOM   1904  C   LYS X 118      18.345  -3.629 -24.771  1.00121.31           C
ATOM   1905  O   LYS X 118      17.291  -3.125 -25.156  1.00121.31           O
ATOM   1906  H   LYS X 118      17.332  -5.936 -23.082  1.00121.31           H
ATOM   1907  HA  LYS X 118      19.536  -5.422 -24.856  1.00121.31           H
ATOM   1908  HB2 LYS X 118      16.562  -5.480 -25.479  1.00121.31           H
ATOM   1909  HB3 LYS X 118      17.692  -6.848 -25.618  1.00121.31           H
ATOM   1910  HG2 LYS X 118      18.994  -5.418 -27.276  1.00121.31           H
ATOM   1911  HG3 LYS X 118      17.593  -4.321 -27.277  1.00121.31           H
ATOM   1912  HD2 LYS X 118      16.155  -6.159 -28.045  1.00121.31           H
ATOM   1913  HD3 LYS X 118      17.556  -7.257 -28.044  1.00121.31           H
ATOM   1914  HE2 LYS X 118      17.161  -6.561 -30.313  1.00121.31           H
ATOM   1915  HE3 LYS X 118      18.638  -5.746 -29.746  1.00121.31           H
ATOM   1916  HZ1 LYS X 118      15.944  -4.560 -29.811  1.00121.31           H
ATOM   1917  HZ2 LYS X 118      17.163  -4.234 -30.873  1.00121.31           H
ATOM   1918  HZ3 LYS X 118      17.314  -3.805 -29.288  1.00121.31           H
ATOM   1919  N   ILE X 119      19.437  -2.899 -24.480  1.00121.39           N
ATOM   1920  CA  ILE X 119      19.495  -1.464 -24.561  1.00121.39           C
ATOM   1921  CB  ILE X 119      20.610  -0.906 -23.720  1.00121.39           C
ATOM   1922  CG1 ILE X 119      20.608   0.633 -23.716  1.00121.39           C
ATOM   1923  CG2 ILE X 119      21.926  -1.537 -24.209  1.00121.39           C
ATOM   1924  CD1 ILE X 119      19.472   1.248 -22.903  1.00121.39           C
ATOM   1925  C   ILE X 119      19.813  -1.128 -25.988  1.00121.39           C
ATOM   1926  O   ILE X 119      20.629  -1.799 -26.615  1.00121.39           O
ATOM   1927  H   ILE X 119      20.269  -3.390 -24.186  1.00121.39           H
ATOM   1928  HA  ILE X 119      18.550  -1.047 -24.214  1.00121.39           H
ATOM   1929  HB  ILE X 119      20.475  -1.169 -22.670  1.00121.39           H
ATOM   1930 HG12 ILE X 119      20.519   0.978 -24.746  1.00121.39           H
ATOM   1931 HG13 ILE X 119      21.554   0.976 -23.298  1.00121.39           H
ATOM   1932 HG21 ILE X 119      22.081  -1.286 -25.258  1.00121.39           H
ATOM   1933 HG22 ILE X 119      21.873  -2.620 -24.098  1.00121.39           H
ATOM   1934 HG23 ILE X 119      22.756  -1.151 -23.617  1.00121.39           H
ATOM   1935 HD11 ILE X 119      18.515   0.915 -23.306  1.00121.39           H
ATOM   1936 HD12 ILE X 119      19.532   2.335 -22.959  1.00121.39           H
ATOM   1937 HD13 ILE X 119      19.557   0.932 -21.863  1.00121.39           H
ATOM   1938  N   SER X 120      19.156  -0.090 -26.550  1.00104.99           N
ATOM   1939  CA  SER X 120      19.381   0.274 -27.924  1.00104.99           C
ATOM   1940  CB  SER X 120      18.449   1.368 -28.466  1.00104.99           C
ATOM   1941  OG  SER X 120      17.153   0.850 -28.699  1.00104.99           O
ATOM   1942  C   SER X 120      20.756   0.819 -28.101  1.00104.99           C
ATOM   1943  O   SER X 120      21.279   1.548 -27.261  1.00104.99           O
ATOM   1944  H   SER X 120      18.496   0.439 -25.997  1.00104.99           H
ATOM   1945  HA  SER X 120      19.201  -0.654 -28.467  1.00104.99           H
ATOM   1946  HB2 SER X 120      18.855   1.752 -29.402  1.00104.99           H
ATOM   1947  HB3 SER X 120      18.386   2.177 -27.739  1.00104.99           H
ATOM   1948  HG  SER X 120      17.235   0.141 -29.341  1.00104.99           H
ATOM   1949  N   CYS X 121      21.358   0.467 -29.248  1.00 86.83           N
ATOM   1950  CA  CYS X 121      22.667   0.887 -29.640  1.00 86.83           C
ATOM   1951  CB  CYS X 121      23.271   0.015 -30.746  1.00 86.83           C
ATOM   1952  SG  CYS X 121      25.079   0.023 -30.621  1.00 86.83           S
ATOM   1953  C   CYS X 121      22.594   2.325 -30.072  1.00 86.83           C
ATOM   1954  O   CYS X 121      23.613   2.974 -30.298  1.00 86.83           O
ATOM   1955  H   CYS X 121      20.851  -0.137 -29.879  1.00 86.83           H
ATOM   1956  HA  CYS X 121      23.332   0.779 -28.783  1.00 86.83           H
ATOM   1957  HB2 CYS X 121      22.974   0.408 -31.719  1.00 86.83           H
ATOM   1958  HB3 CYS X 121      22.906  -1.007 -30.640  1.00 86.83           H
ATOM   1959  HG  CYS X 121      25.529   1.275 -30.751  1.00 86.83           H
ATOM   1960  N   ASP X 122      21.361   2.843 -30.230  1.00 63.87           N
ATOM   1961  CA  ASP X 122      21.079   4.178 -30.686  1.00 63.87           C
ATOM   1962  CB  ASP X 122      19.571   4.481 -30.743  1.00 63.87           C
ATOM   1963  CG  ASP X 122      18.968   3.666 -31.878  1.00 63.87           C
ATOM   1964  OD1 ASP X 122      19.754   3.037 -32.637  1.00 63.87           O
ATOM   1965  OD2 ASP X 122      17.714   3.664 -32.004  1.00 63.87           O
ATOM   1966  C   ASP X 122      21.699   5.171 -29.746  1.00 63.87           C
ATOM   1967  O   ASP X 122      21.920   6.326 -30.109  1.00 63.87           O
ATOM   1968  H   ASP X 122      20.574   2.248 -30.011  1.00 63.87           H
ATOM   1969  HA  ASP X 122      21.490   4.255 -31.693  1.00 63.87           H
ATOM   1970  HB2 ASP X 122      19.415   5.544 -30.928  1.00 63.87           H
ATOM   1971  HB3 ASP X 122      19.103   4.204 -29.799  1.00 63.87           H
ATOM   1972  N   VAL X 123      21.994   4.751 -28.506  1.00125.49           N
ATOM   1973  CA  VAL X 123      22.539   5.625 -27.503  1.00125.49           C
ATOM   1974  CB  VAL X 123      22.857   4.909 -26.223  1.00125.49           C
ATOM   1975  CG1 VAL X 123      21.547   4.356 -25.635  1.00125.49           C
ATOM   1976  CG2 VAL X 123      23.914   3.830 -26.513  1.00125.49           C
ATOM   1977  C   VAL X 123      23.817   6.239 -28.015  1.00125.49           C
ATOM   1978  O   VAL X 123      24.231   7.301 -27.552  1.00125.49           O
ATOM   1979  H   VAL X 123      21.826   3.784 -28.268  1.00125.49           H
ATOM   1980  HA  VAL X 123      21.780   6.380 -27.297  1.00125.49           H
ATOM   1981  HB  VAL X 123      23.286   5.573 -25.472  1.00125.49           H
ATOM   1982 HG11 VAL X 123      21.082   3.683 -26.356  1.00125.49           H
ATOM   1983 HG12 VAL X 123      20.869   5.181 -25.419  1.00125.49           H
ATOM   1984 HG13 VAL X 123      21.763   3.811 -24.716  1.00125.49           H
ATOM   1985 HG21 VAL X 123      23.531   3.137 -27.262  1.00125.49           H
ATOM   1986 HG22 VAL X 123      24.139   3.285 -25.596  1.00125.49           H
ATOM   1987 HG23 VAL X 123      24.823   4.302 -26.887  1.00125.49           H
ATOM   1988  N   PHE X 124      24.511   5.527 -28.922  1.00101.90           N
ATOM   1989  CA  PHE X 124      25.753   5.895 -29.555  1.00101.90           C
ATOM   1990  CB  PHE X 124      26.503   4.695 -30.159  1.00101.90           C
ATOM   1991  CG  PHE X 124      26.991   3.862 -29.023  1.00101.90           C
ATOM   1992  CD1 PHE X 124      28.110   4.237 -28.315  1.00101.90           C
ATOM   1993  CD2 PHE X 124      26.338   2.704 -28.671  1.00101.90           C
ATOM   1994  CE1 PHE X 124      28.568   3.472 -27.267  1.00101.90           C
ATOM   1995  CE2 PHE X 124      26.791   1.935 -27.625  1.00101.90           C
ATOM   1996  CZ  PHE X 124      27.906   2.318 -26.920  1.00101.90           C
ATOM   1997  C   PHE X 124      25.613   6.935 -30.638  1.00101.90           C
ATOM   1998  O   PHE X 124      26.596   7.574 -31.014  1.00101.90           O
ATOM   1999  H   PHE X 124      24.118   4.636 -29.189  1.00101.90           H
ATOM   2000  HA  PHE X 124      26.326   6.320 -28.730  1.00101.90           H
ATOM   2001  HB2 PHE X 124      27.346   5.044 -30.755  1.00101.90           H
ATOM   2002  HB3 PHE X 124      25.830   4.112 -30.787  1.00101.90           H
ATOM   2003  HD1 PHE X 124      28.635   5.142 -28.584  1.00101.90           H
ATOM   2004  HD2 PHE X 124      25.462   2.396 -29.222  1.00101.90           H
ATOM   2005  HE1 PHE X 124      29.446   3.778 -26.718  1.00101.90           H
ATOM   2006  HE2 PHE X 124      26.269   1.029 -27.356  1.00101.90           H
ATOM   2007  HZ  PHE X 124      28.262   1.716 -26.098  1.00101.90           H
ATOM   2008  N   GLU X 125      24.410   7.105 -31.217  1.00 62.33           N
ATOM   2009  CA  GLU X 125      24.240   7.919 -32.398  1.00 62.33           C
ATOM   2010  CB  GLU X 125      22.762   8.064 -32.799  1.00 62.33           C
ATOM   2011  CG  GLU X 125      22.113   6.751 -33.236  1.00 62.33           C
ATOM   2012  CD  GLU X 125      20.664   7.041 -33.600  1.00 62.33           C
ATOM   2013  OE1 GLU X 125      20.259   8.232 -33.514  1.00 62.33           O
ATOM   2014  OE2 GLU X 125      19.943   6.077 -33.970  1.00 62.33           O
ATOM   2015  C   GLU X 125      24.779   9.311 -32.208  1.00 62.33           C
ATOM   2016  O   GLU X 125      25.351   9.882 -33.136  1.00 62.33           O
ATOM   2017  H   GLU X 125      23.603   6.651 -30.813  1.00 62.33           H
ATOM   2018  HA  GLU X 125      24.794   7.398 -33.179  1.00 62.33           H
ATOM   2019  HB2 GLU X 125      22.698   8.772 -33.626  1.00 62.33           H
ATOM   2020  HB3 GLU X 125      22.210   8.454 -31.945  1.00 62.33           H
ATOM   2021  HG2 GLU X 125      22.152   6.029 -32.420  1.00 62.33           H
ATOM   2022  HG3 GLU X 125      22.638   6.348 -34.102  1.00 62.33           H
ATOM   2023  N   LYS X 126      24.621   9.891 -31.007  1.00129.72           N
ATOM   2024  CA  LYS X 126      25.033  11.241 -30.719  1.00129.72           C
ATOM   2025  CB  LYS X 126      24.715  11.639 -29.267  1.00129.72           C
ATOM   2026  CG  LYS X 126      25.512  10.833 -28.237  1.00129.72           C
ATOM   2027  CD  LYS X 126      25.222  11.205 -26.783  1.00129.72           C
ATOM   2028  CE  LYS X 126      24.010  10.458 -26.221  1.00129.72           C
ATOM   2029  NZ  LYS X 126      23.950  10.589 -24.750  1.00129.72           N
ATOM   2030  C   LYS X 126      26.513  11.378 -30.915  1.00129.72           C
ATOM   2031  O   LYS X 126      27.004  12.455 -31.244  1.00129.72           O
ATOM   2032  H   LYS X 126      24.192   9.353 -30.267  1.00129.72           H
ATOM   2033  HA  LYS X 126      24.485  11.892 -31.400  1.00129.72           H
ATOM   2034  HB2 LYS X 126      23.652  11.477 -29.087  1.00129.72           H
ATOM   2035  HB3 LYS X 126      24.948  12.696 -29.137  1.00129.72           H
ATOM   2036  HG2 LYS X 126      26.574  10.995 -28.425  1.00129.72           H
ATOM   2037  HG3 LYS X 126      25.276   9.778 -28.373  1.00129.72           H
ATOM   2038  HD2 LYS X 126      25.030  12.276 -26.727  1.00129.72           H
ATOM   2039  HD3 LYS X 126      26.096  10.960 -26.178  1.00129.72           H
ATOM   2040  HE2 LYS X 126      24.088   9.403 -26.483  1.00129.72           H
ATOM   2041  HE3 LYS X 126      23.101  10.874 -26.655  1.00129.72           H
ATOM   2042  HZ1 LYS X 126      24.791  10.205 -24.343  1.00129.72           H
ATOM   2043  HZ2 LYS X 126      23.147  10.088 -24.400  1.00129.72           H
ATOM   2044  HZ3 LYS X 126      23.872  11.565 -24.502  1.00129.72           H
ATOM   2045  N   PHE X 127      27.266  10.299 -30.658  1.00102.91           N
ATOM   2046  CA  PHE X 127      28.697  10.251 -30.766  1.00102.91           C
ATOM   2047  CB  PHE X 127      29.310   9.027 -30.063  1.00102.91           C
ATOM   2048  CG  PHE X 127      29.003   9.175 -28.614  1.00102.91           C
ATOM   2049  CD1 PHE X 127      29.664  10.111 -27.852  1.00102.91           C
ATOM   2050  CD2 PHE X 127      28.060   8.373 -28.012  1.00102.91           C
ATOM   2051  CE1 PHE X 127      29.381  10.249 -26.514  1.00102.91           C
ATOM   2052  CE2 PHE X 127      27.774   8.507 -26.674  1.00102.91           C
ATOM   2053  CZ  PHE X 127      28.434   9.447 -25.922  1.00102.91           C
ATOM   2054  C   PHE X 127      29.159  10.252 -32.194  1.00102.91           C
ATOM   2055  O   PHE X 127      30.316  10.569 -32.463  1.00102.91           O
ATOM   2056  H   PHE X 127      26.791   9.456 -30.367  1.00102.91           H
ATOM   2057  HA  PHE X 127      29.041  11.157 -30.267  1.00102.91           H
ATOM   2058  HB2 PHE X 127      30.389   9.005 -30.219  1.00102.91           H
ATOM   2059  HB3 PHE X 127      28.868   8.109 -30.451  1.00102.91           H
ATOM   2060  HD1 PHE X 127      30.411  10.743 -28.310  1.00102.91           H
ATOM   2061  HD2 PHE X 127      27.539   7.630 -28.598  1.00102.91           H
ATOM   2062  HE1 PHE X 127      29.904  10.989 -25.927  1.00102.91           H
ATOM   2063  HE2 PHE X 127      27.030   7.872 -26.214  1.00102.91           H
ATOM   2064  HZ  PHE X 127      28.211   9.557 -24.871  1.00102.91           H
ATOM   2065  N   LYS X 128      28.322   9.818 -33.156  1.00196.87           N
ATOM   2066  CA  LYS X 128      28.870   9.704 -34.486  1.00196.87           C
ATOM   2067  CB  LYS X 128      28.730   8.322 -35.153  1.00196.87           C
ATOM   2068  CG  LYS X 128      27.298   7.858 -35.422  1.00196.87           C
ATOM   2069  CD  LYS X 128      26.570   7.323 -34.192  1.00196.87           C
ATOM   2070  CE  LYS X 128      26.982   5.883 -33.876  1.00196.87           C
ATOM   2071  NZ  LYS X 128      26.005   5.250 -32.969  1.00196.87           N
ATOM   2072  C   LYS X 128      28.348  10.698 -35.476  1.00196.87           C
ATOM   2073  O   LYS X 128      27.393  11.437 -35.249  1.00196.87           O
ATOM   2074  H   LYS X 128      27.360   9.585 -32.956  1.00196.87           H
ATOM   2075  HA  LYS X 128      29.920   9.901 -34.265  1.00196.87           H
ATOM   2076  HB2 LYS X 128      29.204   7.586 -34.502  1.00196.87           H
ATOM   2077  HB3 LYS X 128      29.257   8.355 -36.107  1.00196.87           H
ATOM   2078  HG2 LYS X 128      27.331   7.066 -36.171  1.00196.87           H
ATOM   2079  HG3 LYS X 128      26.733   8.704 -35.813  1.00196.87           H
ATOM   2080  HD2 LYS X 128      25.496   7.352 -34.376  1.00196.87           H
ATOM   2081  HD3 LYS X 128      26.809   7.955 -33.337  1.00196.87           H
ATOM   2082  HE2 LYS X 128      27.963   5.887 -33.400  1.00196.87           H
ATOM   2083  HE3 LYS X 128      27.031   5.313 -34.804  1.00196.87           H
ATOM   2084  HZ1 LYS X 128      25.956   5.776 -32.108  1.00196.87           H
ATOM   2085  HZ2 LYS X 128      26.294   4.303 -32.770  1.00196.87           H
ATOM   2086  HZ3 LYS X 128      25.096   5.239 -33.408  1.00196.87           H
ATOM   2087  N   ASP X 129      29.041  10.691 -36.633  1.00150.13           N
ATOM   2088  CA  ASP X 129      28.859  11.465 -37.824  1.00150.13           C
ATOM   2089  CB  ASP X 129      30.065  11.246 -38.763  1.00150.13           C
ATOM   2090  CG  ASP X 129      29.978  12.101 -40.012  1.00150.13           C
ATOM   2091  OD1 ASP X 129      29.276  13.143 -39.980  1.00150.13           O
ATOM   2092  OD2 ASP X 129      30.626  11.720 -41.025  1.00150.13           O
ATOM   2093  C   ASP X 129      27.642  10.925 -38.501  1.00150.13           C
ATOM   2094  O   ASP X 129      27.064   9.930 -38.065  1.00150.13           O
ATOM   2095  H   ASP X 129      29.810  10.037 -36.664  1.00150.13           H
ATOM   2096  HA  ASP X 129      28.765  12.525 -37.591  1.00150.13           H
ATOM   2097  HB2 ASP X 129      30.095  10.197 -39.057  1.00150.13           H
ATOM   2098  HB3 ASP X 129      30.979  11.500 -38.227  1.00150.13           H
ATOM   2099  N   ASP X 130      27.232  11.572 -39.607  1.00 98.16           N
ATOM   2100  CA  ASP X 130      26.037  11.190 -40.277  1.00 98.16           C
ATOM   2101  CB  ASP X 130      25.798  11.986 -41.570  1.00 98.16           C
ATOM   2102  CG  ASP X 130      25.485  13.423 -41.177  1.00 98.16           C
ATOM   2103  OD1 ASP X 130      25.303  13.674 -39.956  1.00 98.16           O
ATOM   2104  OD2 ASP X 130      25.432  14.288 -42.091  1.00 98.16           O
ATOM   2105  C   ASP X 130      26.161   9.757 -40.642  1.00 98.16           C
ATOM   2106  O   ASP X 130      25.189   9.014 -40.510  1.00 98.16           O
ATOM   2107  H   ASP X 130      27.780  12.341 -39.967  1.00 98.16           H
ATOM   2108  HA  ASP X 130      25.200  11.385 -39.606  1.00 98.16           H
ATOM   2109  HB2 ASP X 130      24.958  11.560 -42.119  1.00 98.16           H
ATOM   2110  HB3 ASP X 130      26.691  11.958 -42.194  1.00 98.16           H
ATOM   2111  N   ASP X 131      27.317   9.320 -41.183  1.00225.68           N
ATOM   2112  CA  ASP X 131      27.301   7.921 -41.456  1.00225.68           C
ATOM   2113  CB  ASP X 131      28.433   7.502 -42.412  1.00225.68           C
ATOM   2114  CG  ASP X 131      29.779   7.946 -41.867  1.00225.68           C
ATOM   2115  OD1 ASP X 131      29.809   8.600 -40.792  1.00225.68           O
ATOM   2116  OD2 ASP X 131      30.802   7.641 -42.537  1.00225.68           O
ATOM   2117  C   ASP X 131      27.302   7.068 -40.211  1.00225.68           C
ATOM   2118  O   ASP X 131      26.375   7.068 -39.414  1.00225.68           O
ATOM   2119  H   ASP X 131      28.108   9.919 -41.373  1.00225.68           H
ATOM   2120  HA  ASP X 131      26.352   7.737 -41.960  1.00225.68           H
ATOM   2121  HB2 ASP X 131      28.270   7.963 -43.386  1.00225.68           H
ATOM   2122  HB3 ASP X 131      28.429   6.417 -42.520  1.00225.68           H
ATOM   2123  N   GLY X 132      28.344   6.246 -40.046  1.00160.02           N
ATOM   2124  CA  GLY X 132      28.599   5.373 -38.933  1.00160.02           C
ATOM   2125  C   GLY X 132      29.658   5.849 -38.013  1.00160.02           C
ATOM   2126  O   GLY X 132      29.808   5.331 -36.907  1.00160.02           O
ATOM   2127  H   GLY X 132      29.029   6.238 -40.788  1.00160.02           H
ATOM   2128  HA2 GLY X 132      28.898   4.400 -39.324  1.00160.02           H
ATOM   2129  HA3 GLY X 132      27.675   5.267 -38.364  1.00160.02           H
ATOM   2130  N   LYS X 133      30.522   6.724 -38.552  1.00219.71           N
ATOM   2131  CA  LYS X 133      31.807   7.010 -37.985  1.00219.71           C
ATOM   2132  CB  LYS X 133      32.687   7.827 -38.938  1.00219.71           C
ATOM   2133  CG  LYS X 133      32.542   7.383 -40.391  1.00219.71           C
ATOM   2134  CD  LYS X 133      32.539   5.864 -40.564  1.00219.71           C
ATOM   2135  CE  LYS X 133      33.436   5.123 -39.577  1.00219.71           C
ATOM   2136  NZ  LYS X 133      33.064   3.692 -39.562  1.00219.71           N
ATOM   2137  C   LYS X 133      31.743   7.785 -36.715  1.00219.71           C
ATOM   2138  O   LYS X 133      31.076   8.813 -36.627  1.00219.71           O
ATOM   2139  H   LYS X 133      30.253   7.204 -39.399  1.00219.71           H
ATOM   2140  HA  LYS X 133      32.229   6.023 -37.796  1.00219.71           H
ATOM   2141  HB2 LYS X 133      33.729   7.711 -38.638  1.00219.71           H
ATOM   2142  HB3 LYS X 133      32.403   8.877 -38.863  1.00219.71           H
ATOM   2143  HG2 LYS X 133      33.374   7.794 -40.962  1.00219.71           H
ATOM   2144  HG3 LYS X 133      31.603   7.777 -40.780  1.00219.71           H
ATOM   2145  HD2 LYS X 133      32.879   5.635 -41.574  1.00219.71           H
ATOM   2146  HD3 LYS X 133      31.518   5.507 -40.433  1.00219.71           H
ATOM   2147  HE2 LYS X 133      33.306   5.543 -38.580  1.00219.71           H
ATOM   2148  HE3 LYS X 133      34.477   5.226 -39.883  1.00219.71           H
ATOM   2149  HZ1 LYS X 133      32.099   3.598 -39.279  1.00219.71           H
ATOM   2150  HZ2 LYS X 133      33.656   3.197 -38.911  1.00219.71           H
ATOM   2151  HZ3 LYS X 133      33.183   3.304 -40.487  1.00219.71           H
ATOM   2152  N   PHE X 134      32.515   7.320 -35.708  1.00 68.54           N
ATOM   2153  CA  PHE X 134      32.581   8.000 -34.451  1.00 68.54           C
ATOM   2154  CB  PHE X 134      33.365   7.250 -33.355  1.00 68.54           C
ATOM   2155  CG  PHE X 134      32.513   6.160 -32.802  1.00 68.54           C
ATOM   2156  CD1 PHE X 134      31.600   6.445 -31.812  1.00 68.54           C
ATOM   2157  CD2 PHE X 134      32.623   4.865 -33.251  1.00 68.54           C
ATOM   2158  CE1 PHE X 134      30.804   5.459 -31.281  1.00 68.54           C
ATOM   2159  CE2 PHE X 134      31.828   3.873 -32.724  1.00 68.54           C
ATOM   2160  CZ  PHE X 134      30.917   4.169 -31.738  1.00 68.54           C
ATOM   2161  C   PHE X 134      33.268   9.307 -34.666  1.00 68.54           C
ATOM   2162  O   PHE X 134      34.177   9.418 -35.489  1.00 68.54           O
ATOM   2163  H   PHE X 134      33.055   6.478 -35.845  1.00 68.54           H
ATOM   2164  HA  PHE X 134      31.552   8.095 -34.103  1.00 68.54           H
ATOM   2165  HB2 PHE X 134      33.633   7.944 -32.558  1.00 68.54           H
ATOM   2166  HB3 PHE X 134      34.272   6.822 -33.783  1.00 68.54           H
ATOM   2167  HD1 PHE X 134      31.508   7.458 -31.447  1.00 68.54           H
ATOM   2168  HD2 PHE X 134      33.339   4.625 -34.023  1.00 68.54           H
ATOM   2169  HE1 PHE X 134      30.090   5.698 -30.506  1.00 68.54           H
ATOM   2170  HE2 PHE X 134      31.920   2.859 -33.086  1.00 68.54           H
ATOM   2171  HZ  PHE X 134      30.293   3.391 -31.325  1.00 68.54           H
ATOM   2172  N   LYS X 135      32.830  10.340 -33.919  1.00119.41           N
ATOM   2173  CA  LYS X 135      33.393  11.650 -34.051  1.00119.41           C
ATOM   2174  CB  LYS X 135      32.707  12.707 -33.168  1.00119.41           C
ATOM   2175  CG  LYS X 135      31.290  13.063 -33.620  1.00119.41           C
ATOM   2176  CD  LYS X 135      31.238  13.663 -35.025  1.00119.41           C
ATOM   2177  CE  LYS X 135      31.863  15.056 -35.121  1.00119.41           C
ATOM   2178  NZ  LYS X 135      31.806  15.541 -36.517  1.00119.41           N
ATOM   2179  C   LYS X 135      34.819  11.579 -33.617  1.00119.41           C
ATOM   2180  O   LYS X 135      35.139  11.046 -32.556  1.00119.41           O
ATOM   2181  H   LYS X 135      32.087  10.187 -33.252  1.00119.41           H
ATOM   2182  HA  LYS X 135      33.267  11.950 -35.091  1.00119.41           H
ATOM   2183  HB2 LYS X 135      33.311  13.615 -33.186  1.00119.41           H
ATOM   2184  HB3 LYS X 135      32.656  12.324 -32.149  1.00119.41           H
ATOM   2185  HG2 LYS X 135      30.874  13.787 -32.919  1.00119.41           H
ATOM   2186  HG3 LYS X 135      30.685  12.157 -33.608  1.00119.41           H
ATOM   2187  HD2 LYS X 135      30.194  13.731 -35.332  1.00119.41           H
ATOM   2188  HD3 LYS X 135      31.773  12.998 -35.704  1.00119.41           H
ATOM   2189  HE2 LYS X 135      32.902  15.008 -34.797  1.00119.41           H
ATOM   2190  HE3 LYS X 135      31.313  15.743 -34.478  1.00119.41           H
ATOM   2191  HZ1 LYS X 135      32.315  14.905 -37.115  1.00119.41           H
ATOM   2192  HZ2 LYS X 135      32.221  16.460 -36.572  1.00119.41           H
ATOM   2193  HZ3 LYS X 135      30.843  15.588 -36.819  1.00119.41           H
ATOM   2194  N   ALA X 136      35.707  12.144 -34.453  1.00 42.25           N
ATOM   2195  CA  ALA X 136      37.127  12.165 -34.259  1.00 42.25           C
ATOM   2196  CB  ALA X 136      37.877  12.783 -35.449  1.00 42.25           C
ATOM   2197  C   ALA X 136      37.471  12.970 -33.043  1.00 42.25           C
ATOM   2198  O   ALA X 136      38.445  12.676 -32.353  1.00 42.25           O
ATOM   2199  H   ALA X 136      35.345  12.588 -35.284  1.00 42.25           H
ATOM   2200  HA  ALA X 136      37.435  11.125 -34.148  1.00 42.25           H
ATOM   2201  HB1 ALA X 136      37.576  13.824 -35.568  1.00 42.25           H
ATOM   2202  HB2 ALA X 136      37.637  12.230 -36.357  1.00 42.25           H
ATOM   2203  HB3 ALA X 136      38.951  12.735 -35.268  1.00 42.25           H
ATOM   2204  N   SER X 137      36.678  14.017 -32.751  1.00 54.02           N
ATOM   2205  CA  SER X 137      36.968  14.936 -31.683  1.00 54.02           C
ATOM   2206  CB  SER X 137      35.898  16.031 -31.546  1.00 54.02           C
ATOM   2207  OG  SER X 137      34.645  15.448 -31.215  1.00 54.02           O
ATOM   2208  C   SER X 137      37.029  14.200 -30.378  1.00 54.02           C
ATOM   2209  O   SER X 137      37.565  14.703 -29.394  1.00 54.02           O
ATOM   2210  H   SER X 137      35.846  14.164 -33.305  1.00 54.02           H
ATOM   2211  HA  SER X 137      37.924  15.401 -31.925  1.00 54.02           H
ATOM   2212  HB2 SER X 137      35.808  16.568 -32.490  1.00 54.02           H
ATOM   2213  HB3 SER X 137      36.191  16.726 -30.759  1.00 54.02           H
ATOM   2214  HG  SER X 137      34.411  14.842 -31.922  1.00 54.02           H
ATOM   2215  N   LEU X 138      36.464  12.987 -30.359  1.00142.35           N
ATOM   2216  CA  LEU X 138      36.339  12.082 -29.251  1.00142.35           C
ATOM   2217  CB  LEU X 138      35.345  10.967 -29.646  1.00142.35           C
ATOM   2218  CG  LEU X 138      34.750  10.091 -28.528  1.00142.35           C
ATOM   2219  CD1 LEU X 138      33.668   9.167 -29.107  1.00142.35           C
ATOM   2220  CD2 LEU X 138      35.804   9.289 -27.758  1.00142.35           C
ATOM   2221  C   LEU X 138      37.700  11.526 -28.886  1.00142.35           C
ATOM   2222  O   LEU X 138      37.911  11.017 -27.787  1.00142.35           O
ATOM   2223  H   LEU X 138      36.078  12.667 -31.236  1.00142.35           H
ATOM   2224  HA  LEU X 138      35.955  12.596 -28.370  1.00142.35           H
ATOM   2225  HB2 LEU X 138      35.863  10.302 -30.336  1.00142.35           H
ATOM   2226  HB3 LEU X 138      34.511  11.445 -30.159  1.00142.35           H
ATOM   2227  HG  LEU X 138      34.302  10.767 -27.800  1.00142.35           H
ATOM   2228 HD11 LEU X 138      34.118   8.492 -29.835  1.00142.35           H
ATOM   2229 HD12 LEU X 138      32.900   9.768 -29.594  1.00142.35           H
ATOM   2230 HD13 LEU X 138      33.218   8.586 -28.302  1.00142.35           H
ATOM   2231 HD21 LEU X 138      36.294   8.589 -28.435  1.00142.35           H
ATOM   2232 HD22 LEU X 138      35.322   8.738 -26.951  1.00142.35           H
ATOM   2233 HD23 LEU X 138      36.545   9.970 -27.341  1.00142.35           H
ATOM   2234  N   MET X 139      38.681  11.647 -29.798  1.00109.88           N
ATOM   2235  CA  MET X 139      39.989  11.043 -29.712  1.00109.88           C
ATOM   2236  CB  MET X 139      40.905  11.544 -30.843  1.00109.88           C
ATOM   2237  CG  MET X 139      42.325  10.980 -30.809  1.00109.88           C
ATOM   2238  SD  MET X 139      43.498  11.834 -31.907  1.00109.88           S
ATOM   2239  CE  MET X 139      42.646  11.427 -33.459  1.00109.88           C
ATOM   2240  C   MET X 139      40.689  11.403 -28.431  1.00109.88           C
ATOM   2241  O   MET X 139      41.513  10.632 -27.941  1.00109.88           O
ATOM   2242  H   MET X 139      38.486  12.208 -30.615  1.00109.88           H
ATOM   2243  HA  MET X 139      39.820   9.968 -29.775  1.00109.88           H
ATOM   2244  HB2 MET X 139      40.968  12.630 -30.773  1.00109.88           H
ATOM   2245  HB3 MET X 139      40.452  11.268 -31.795  1.00109.88           H
ATOM   2246  HG2 MET X 139      42.283   9.931 -31.104  1.00109.88           H
ATOM   2247  HG3 MET X 139      42.698  11.055 -29.787  1.00109.88           H
ATOM   2248  HE1 MET X 139      43.194  11.856 -34.298  1.00109.88           H
ATOM   2249  HE2 MET X 139      41.636  11.837 -33.438  1.00109.88           H
ATOM   2250  HE3 MET X 139      42.597  10.344 -33.573  1.00109.88           H
ATOM   2251  N   ASN X 140      40.449  12.618 -27.913  1.00133.50           N
ATOM   2252  CA  ASN X 140      41.051  13.167 -26.727  1.00133.50           C
ATOM   2253  CB  ASN X 140      40.805  14.687 -26.619  1.00133.50           C
ATOM   2254  CG  ASN X 140      41.725  15.284 -25.560  1.00133.50           C
ATOM   2255  OD1 ASN X 140      41.506  15.125 -24.360  1.00133.50           O
ATOM   2256  ND2 ASN X 140      42.786  16.003 -26.017  1.00133.50           N
ATOM   2257  C   ASN X 140      40.565  12.530 -25.448  1.00133.50           C
ATOM   2258  O   ASN X 140      41.263  12.601 -24.439  1.00133.50           O
ATOM   2259  H   ASN X 140      39.784  13.200 -28.402  1.00133.50           H
ATOM   2260  HA  ASN X 140      42.114  12.954 -26.836  1.00133.50           H
ATOM   2261  HB2 ASN X 140      39.767  14.866 -26.340  1.00133.50           H
ATOM   2262  HB3 ASN X 140      41.008  15.155 -27.582  1.00133.50           H
ATOM   2263 HD21 ASN X 140      43.428  16.428 -25.363  1.00133.50           H
ATOM   2264 HD22 ASN X 140      42.933  16.111 -27.010  1.00133.50           H
ATOM   2265  N   ASP X 141      39.346  11.947 -25.425  1.00 66.83           N
ATOM   2266  CA  ASP X 141      38.759  11.457 -24.198  1.00 66.83           C
ATOM   2267  CB  ASP X 141      37.222  11.575 -24.223  1.00 66.83           C
ATOM   2268  CG  ASP X 141      36.652  11.233 -22.855  1.00 66.83           C
ATOM   2269  OD1 ASP X 141      37.450  11.103 -21.889  1.00 66.83           O
ATOM   2270  OD2 ASP X 141      35.403  11.090 -22.764  1.00 66.83           O
ATOM   2271  C   ASP X 141      39.097  10.007 -23.975  1.00 66.83           C
ATOM   2272  O   ASP X 141      38.387   9.117 -24.441  1.00 66.83           O
ATOM   2273  H   ASP X 141      38.832  11.851 -26.288  1.00 66.83           H
ATOM   2274  HA  ASP X 141      39.168  12.071 -23.396  1.00 66.83           H
ATOM   2275  HB2 ASP X 141      36.819  10.886 -24.966  1.00 66.83           H
ATOM   2276  HB3 ASP X 141      36.943  12.596 -24.486  1.00 66.83           H
ATOM   2277  N   VAL X 142      40.169   9.741 -23.196  1.00 49.14           N
ATOM   2278  CA  VAL X 142      40.644   8.405 -22.971  1.00 49.14           C
ATOM   2279  CB  VAL X 142      41.927   8.356 -22.198  1.00 49.14           C
ATOM   2280  CG1 VAL X 142      42.323   6.881 -22.017  1.00 49.14           C
ATOM   2281  CG2 VAL X 142      42.979   9.201 -22.936  1.00 49.14           C
ATOM   2282  C   VAL X 142      39.636   7.585 -22.219  1.00 49.14           C
ATOM   2283  O   VAL X 142      39.371   6.441 -22.581  1.00 49.14           O
ATOM   2284  H   VAL X 142      40.654  10.511 -22.756  1.00 49.14           H
ATOM   2285  HA  VAL X 142      40.812   7.996 -23.967  1.00 49.14           H
ATOM   2286  HB  VAL X 142      41.830   8.785 -21.201  1.00 49.14           H
ATOM   2287 HG11 VAL X 142      42.432   6.411 -22.995  1.00 49.14           H
ATOM   2288 HG12 VAL X 142      41.550   6.364 -21.450  1.00 49.14           H
ATOM   2289 HG13 VAL X 142      43.270   6.822 -21.479  1.00 49.14           H
ATOM   2290 HG21 VAL X 142      43.115   8.812 -23.945  1.00 49.14           H
ATOM   2291 HG22 VAL X 142      43.926   9.154 -22.398  1.00 49.14           H
ATOM   2292 HG23 VAL X 142      42.642  10.236 -22.988  1.00 49.14           H
ATOM   2293  N   GLN X 143      39.030   8.149 -21.155  1.00 87.06           N
ATOM   2294  CA  GLN X 143      38.118   7.390 -20.347  1.00 87.06           C
ATOM   2295  CB  GLN X 143      37.563   8.208 -19.168  1.00 87.06           C
ATOM   2296  CG  GLN X 143      36.600   7.423 -18.277  1.00 87.06           C
ATOM   2297  CD  GLN X 143      36.125   8.341 -17.159  1.00 87.06           C
ATOM   2298  OE1 GLN X 143      36.534   9.498 -17.072  1.00 87.06           O
ATOM   2299  NE2 GLN X 143      35.235   7.812 -16.277  1.00 87.06           N
ATOM   2300  C   GLN X 143      36.965   6.965 -21.198  1.00 87.06           C
ATOM   2301  O   GLN X 143      36.490   5.834 -21.100  1.00 87.06           O
ATOM   2302  H   GLN X 143      39.219   9.114 -20.925  1.00 87.06           H
ATOM   2303  HA  GLN X 143      38.664   6.536 -19.944  1.00 87.06           H
ATOM   2304  HB2 GLN X 143      37.034   9.074 -19.568  1.00 87.06           H
ATOM   2305  HB3 GLN X 143      38.400   8.545 -18.557  1.00 87.06           H
ATOM   2306  HG2 GLN X 143      37.111   6.559 -17.853  1.00 87.06           H
ATOM   2307  HG3 GLN X 143      35.745   7.086 -18.865  1.00 87.06           H
ATOM   2308 HE21 GLN X 143      34.884   8.375 -15.515  1.00 87.06           H
ATOM   2309 HE22 GLN X 143      34.924   6.857 -16.385  1.00 87.06           H
ATOM   2310  N   GLY X 144      36.474   7.873 -22.058  1.00 19.06           N
ATOM   2311  CA  GLY X 144      35.377   7.546 -22.920  1.00 19.06           C
ATOM   2312  C   GLY X 144      35.812   6.468 -23.866  1.00 19.06           C
ATOM   2313  O   GLY X 144      35.060   5.538 -24.150  1.00 19.06           O
ATOM   2314  H   GLY X 144      36.882   8.796 -22.097  1.00 19.06           H
ATOM   2315  HA2 GLY X 144      35.079   8.430 -23.484  1.00 19.06           H
ATOM   2316  HA3 GLY X 144      34.535   7.194 -22.324  1.00 19.06           H
ATOM   2317  N   MET X 145      37.046   6.576 -24.391  1.00 71.05           N
ATOM   2318  CA  MET X 145      37.552   5.620 -25.333  1.00 71.05           C
ATOM   2319  CB  MET X 145      38.950   5.986 -25.859  1.00 71.05           C
ATOM   2320  CG  MET X 145      38.950   7.177 -26.820  1.00 71.05           C
ATOM   2321  SD  MET X 145      38.333   6.799 -28.491  1.00 71.05           S
ATOM   2322  CE  MET X 145      36.617   6.465 -27.999  1.00 71.05           C
ATOM   2323  C   MET X 145      37.655   4.279 -24.677  1.00 71.05           C
ATOM   2324  O   MET X 145      37.284   3.270 -25.275  1.00 71.05           O
ATOM   2325  H   MET X 145      37.631   7.351 -24.114  1.00 71.05           H
ATOM   2326  HA  MET X 145      36.856   5.612 -26.171  1.00 71.05           H
ATOM   2327  HB2 MET X 145      39.359   5.121 -26.382  1.00 71.05           H
ATOM   2328  HB3 MET X 145      39.586   6.230 -25.008  1.00 71.05           H
ATOM   2329  HG2 MET X 145      39.973   7.543 -26.910  1.00 71.05           H
ATOM   2330  HG3 MET X 145      38.321   7.959 -26.394  1.00 71.05           H
ATOM   2331  HE1 MET X 145      36.030   6.205 -28.880  1.00 71.05           H
ATOM   2332  HE2 MET X 145      36.193   7.354 -27.530  1.00 71.05           H
ATOM   2333  HE3 MET X 145      36.596   5.637 -27.291  1.00 71.05           H
ATOM   2334  N   LEU X 146      38.138   4.231 -23.418  1.00161.80           N
ATOM   2335  CA  LEU X 146      38.298   2.961 -22.766  1.00161.80           C
ATOM   2336  CB  LEU X 146      38.808   3.016 -21.313  1.00161.80           C
ATOM   2337  CG  LEU X 146      40.332   3.017 -21.141  1.00161.80           C
ATOM   2338  CD1 LEU X 146      40.921   1.688 -21.641  1.00161.80           C
ATOM   2339  CD2 LEU X 146      40.992   4.249 -21.764  1.00161.80           C
ATOM   2340  C   LEU X 146      36.985   2.269 -22.666  1.00161.80           C
ATOM   2341  O   LEU X 146      36.893   1.076 -22.947  1.00161.80           O
ATOM   2342  H   LEU X 146      38.386   5.083 -22.937  1.00161.80           H
ATOM   2343  HA  LEU X 146      39.038   2.455 -23.386  1.00161.80           H
ATOM   2344  HB2 LEU X 146      38.412   2.148 -20.786  1.00161.80           H
ATOM   2345  HB3 LEU X 146      38.419   3.926 -20.856  1.00161.80           H
ATOM   2346  HG  LEU X 146      40.559   3.093 -20.077  1.00161.80           H
ATOM   2347 HD11 LEU X 146      40.713   1.577 -22.705  1.00161.80           H
ATOM   2348 HD12 LEU X 146      40.467   0.862 -21.094  1.00161.80           H
ATOM   2349 HD13 LEU X 146      41.998   1.684 -21.478  1.00161.80           H
ATOM   2350 HD21 LEU X 146      40.813   4.252 -22.839  1.00161.80           H
ATOM   2351 HD22 LEU X 146      42.065   4.221 -21.574  1.00161.80           H
ATOM   2352 HD23 LEU X 146      40.568   5.151 -21.322  1.00161.80           H
ATOM   2353  N   SER X 147      35.937   2.997 -22.251  1.00 74.07           N
ATOM   2354  CA  SER X 147      34.648   2.395 -22.058  1.00 74.07           C
ATOM   2355  CB  SER X 147      33.642   3.348 -21.390  1.00 74.07           C
ATOM   2356  OG  SER X 147      32.390   2.700 -21.224  1.00 74.07           O
ATOM   2357  C   SER X 147      34.064   1.981 -23.374  1.00 74.07           C
ATOM   2358  O   SER X 147      33.346   0.986 -23.450  1.00 74.07           O
ATOM   2359  H   SER X 147      36.057   3.984 -22.070  1.00 74.07           H
ATOM   2360  HA  SER X 147      34.812   1.536 -21.408  1.00 74.07           H
ATOM   2361  HB2 SER X 147      33.511   4.230 -22.017  1.00 74.07           H
ATOM   2362  HB3 SER X 147      34.025   3.648 -20.415  1.00 74.07           H
ATOM   2363  HG  SER X 147      32.077   2.446 -22.095  1.00 74.07           H
ATOM   2364  N   LEU X 148      34.329   2.751 -24.443  1.00 44.21           N
ATOM   2365  CA  LEU X 148      33.796   2.420 -25.735  1.00 44.21           C
ATOM   2366  CB  LEU X 148      34.103   3.502 -26.788  1.00 44.21           C
ATOM   2367  CG  LEU X 148      33.553   3.200 -28.194  1.00 44.21           C
ATOM   2368  CD1 LEU X 148      32.023   3.057 -28.184  1.00 44.21           C
ATOM   2369  CD2 LEU X 148      34.034   4.253 -29.208  1.00 44.21           C
ATOM   2370  C   LEU X 148      34.415   1.130 -26.175  1.00 44.21           C
ATOM   2371  O   LEU X 148      33.749   0.259 -26.732  1.00 44.21           O
ATOM   2372  H   LEU X 148      34.909   3.572 -24.337  1.00 44.21           H
ATOM   2373  HA  LEU X 148      32.713   2.340 -25.648  1.00 44.21           H
ATOM   2374  HB2 LEU X 148      35.185   3.608 -26.861  1.00 44.21           H
ATOM   2375  HB3 LEU X 148      33.668   4.441 -26.447  1.00 44.21           H
ATOM   2376  HG  LEU X 148      33.951   2.237 -28.514  1.00 44.21           H
ATOM   2377 HD11 LEU X 148      31.572   3.998 -27.869  1.00 44.21           H
ATOM   2378 HD12 LEU X 148      31.737   2.266 -27.490  1.00 44.21           H
ATOM   2379 HD13 LEU X 148      31.675   2.804 -29.186  1.00 44.21           H
ATOM   2380 HD21 LEU X 148      33.654   5.233 -28.920  1.00 44.21           H
ATOM   2381 HD22 LEU X 148      33.665   3.997 -30.201  1.00 44.21           H
ATOM   2382 HD23 LEU X 148      35.124   4.275 -29.219  1.00 44.21           H
ATOM   2383  N   TYR X 149      35.723   0.977 -25.901  1.00 61.61           N
ATOM   2384  CA  TYR X 149      36.482  -0.175 -26.295  1.00 61.61           C
ATOM   2385  CB  TYR X 149      37.950  -0.030 -25.851  1.00 61.61           C
ATOM   2386  CG  TYR X 149      38.701  -1.285 -26.132  1.00 61.61           C
ATOM   2387  CD1 TYR X 149      38.739  -2.290 -25.195  1.00 61.61           C
ATOM   2388  CD2 TYR X 149      39.370  -1.454 -27.322  1.00 61.61           C
ATOM   2389  CE1 TYR X 149      39.433  -3.452 -25.441  1.00 61.61           C
ATOM   2390  CE2 TYR X 149      40.065  -2.614 -27.573  1.00 61.61           C
ATOM   2391  CZ  TYR X 149      40.097  -3.615 -26.632  1.00 61.61           C
ATOM   2392  OH  TYR X 149      40.811  -4.805 -26.890  1.00 61.61           O
ATOM   2393  C   TYR X 149      35.901  -1.408 -25.666  1.00 61.61           C
ATOM   2394  O   TYR X 149      35.673  -2.401 -26.355  1.00 61.61           O
ATOM   2395  H   TYR X 149      36.194   1.710 -25.391  1.00 61.61           H
ATOM   2396  HA  TYR X 149      36.441  -0.257 -27.381  1.00 61.61           H
ATOM   2397  HB2 TYR X 149      37.984   0.177 -24.781  1.00 61.61           H
ATOM   2398  HB3 TYR X 149      38.411   0.794 -26.395  1.00 61.61           H
ATOM   2399  HD1 TYR X 149      38.219  -2.166 -24.257  1.00 61.61           H
ATOM   2400  HD2 TYR X 149      39.350  -0.670 -28.064  1.00 61.61           H
ATOM   2401  HE1 TYR X 149      39.456  -4.235 -24.697  1.00 61.61           H
ATOM   2402  HE2 TYR X 149      40.586  -2.739 -28.511  1.00 61.61           H
ATOM   2403  HH  TYR X 149      41.248  -4.839 -27.744  1.00 61.61           H
ATOM   2404  N   GLU X 150      35.625  -1.384 -24.347  1.00 97.66           N
ATOM   2405  CA  GLU X 150      35.088  -2.563 -23.722  1.00 97.66           C
ATOM   2406  CB  GLU X 150      35.005  -2.522 -22.184  1.00 97.66           C
ATOM   2407  CG  GLU X 150      36.298  -2.952 -21.486  1.00 97.66           C
ATOM   2408  CD  GLU X 150      37.198  -1.750 -21.289  1.00 97.66           C
ATOM   2409  OE1 GLU X 150      36.642  -0.639 -21.095  1.00 97.66           O
ATOM   2410  OE2 GLU X 150      38.445  -1.923 -21.317  1.00 97.66           O
ATOM   2411  C   GLU X 150      33.716  -2.867 -24.241  1.00 97.66           C
ATOM   2412  O   GLU X 150      33.379  -4.028 -24.466  1.00 97.66           O
ATOM   2413  H   GLU X 150      35.792  -0.548 -23.805  1.00 97.66           H
ATOM   2414  HA  GLU X 150      35.809  -3.338 -23.984  1.00 97.66           H
ATOM   2415  HB2 GLU X 150      34.204  -3.189 -21.866  1.00 97.66           H
ATOM   2416  HB3 GLU X 150      34.771  -1.502 -21.879  1.00 97.66           H
ATOM   2417  HG2 GLU X 150      36.812  -3.692 -22.099  1.00 97.66           H
ATOM   2418  HG3 GLU X 150      36.058  -3.387 -20.516  1.00 97.66           H
ATOM   2419  N   ALA X 151      32.893  -1.826 -24.457  1.00 42.75           N
ATOM   2420  CA  ALA X 151      31.528  -1.964 -24.886  1.00 42.75           C
ATOM   2421  CB  ALA X 151      30.798  -0.614 -24.986  1.00 42.75           C
ATOM   2422  C   ALA X 151      31.477  -2.606 -26.240  1.00 42.75           C
ATOM   2423  O   ALA X 151      30.555  -3.358 -26.551  1.00 42.75           O
ATOM   2424  H   ALA X 151      33.254  -0.895 -24.309  1.00 42.75           H
ATOM   2425  HA  ALA X 151      31.032  -2.576 -24.132  1.00 42.75           H
ATOM   2426  HB1 ALA X 151      31.285   0.008 -25.737  1.00 42.75           H
ATOM   2427  HB2 ALA X 151      30.831  -0.110 -24.020  1.00 42.75           H
ATOM   2428  HB3 ALA X 151      29.760  -0.783 -25.272  1.00 42.75           H
ATOM   2429  N   ALA X 152      32.483  -2.330 -27.081  1.00 60.87           N
ATOM   2430  CA  ALA X 152      32.511  -2.778 -28.445  1.00 60.87           C
ATOM   2431  CB  ALA X 152      33.779  -2.333 -29.194  1.00 60.87           C
ATOM   2432  C   ALA X 152      32.437  -4.275 -28.518  1.00 60.87           C
ATOM   2433  O   ALA X 152      31.986  -4.820 -29.521  1.00 60.87           O
ATOM   2434  H   ALA X 152      33.259  -1.781 -26.740  1.00 60.87           H
ATOM   2435  HA  ALA X 152      31.642  -2.323 -28.921  1.00 60.87           H
ATOM   2436  HB1 ALA X 152      34.654  -2.784 -28.726  1.00 60.87           H
ATOM   2437  HB2 ALA X 152      33.863  -1.247 -29.153  1.00 60.87           H
ATOM   2438  HB3 ALA X 152      33.718  -2.654 -30.234  1.00 60.87           H
ATOM   2439  N   HIE X 153      32.949  -4.980 -27.496  1.00 97.03           N
ATOM   2440  CA  HIE X 153      33.006  -6.418 -27.465  1.00 97.03           C
ATOM   2441  ND1 HIE X 153      36.127  -7.327 -27.689  1.00 97.03           N
ATOM   2442  CG  HIE X 153      35.382  -6.598 -26.788  1.00 97.03           C
ATOM   2443  CB  HIE X 153      33.979  -6.944 -26.401  1.00 97.03           C
ATOM   2444  NE2 HIE X 153      37.388  -5.605 -27.067  1.00 97.03           N
ATOM   2445  CD2 HIE X 153      36.168  -5.551 -26.416  1.00 97.03           C
ATOM   2446  CE1 HIE X 153      37.316  -6.689 -27.820  1.00 97.03           C
ATOM   2447  C   HIE X 153      31.675  -7.095 -27.293  1.00 97.03           C
ATOM   2448  O   HIE X 153      31.561  -8.279 -27.586  1.00 97.03           O
ATOM   2449  H   HIE X 153      33.315  -4.472 -26.704  1.00 97.03           H
ATOM   2450  HA  HIE X 153      33.374  -6.678 -28.457  1.00 97.03           H
ATOM   2451  HB2 HIE X 153      33.880  -8.027 -26.323  1.00 97.03           H
ATOM   2452  HB3 HIE X 153      33.745  -6.488 -25.439  1.00 97.03           H
ATOM   2453  HD2 HIE X 153      35.880  -4.785 -25.712  1.00 97.03           H
ATOM   2454  HE2 HIE X 153      38.161  -4.960 -26.985  1.00 97.03           H
ATOM   2455  HE1 HIE X 153      38.113  -7.027 -28.466  1.00 97.03           H
ATOM   2456  N   LEU X 154      30.680  -6.423 -26.695  1.00209.19           N
ATOM   2457  CA  LEU X 154      29.371  -6.966 -26.419  1.00209.19           C
ATOM   2458  CB  LEU X 154      28.732  -6.387 -25.142  1.00209.19           C
ATOM   2459  CG  LEU X 154      27.406  -7.058 -24.741  1.00209.19           C
ATOM   2460  CD1 LEU X 154      27.442  -8.570 -24.999  1.00209.19           C
ATOM   2461  CD2 LEU X 154      27.127  -6.810 -23.249  1.00209.19           C
ATOM   2462  C   LEU X 154      28.435  -6.982 -27.604  1.00209.19           C
ATOM   2463  O   LEU X 154      27.259  -7.314 -27.462  1.00209.19           O
ATOM   2464  H   LEU X 154      30.859  -5.468 -26.419  1.00209.19           H
ATOM   2465  HA  LEU X 154      29.554  -8.020 -26.210  1.00209.19           H
ATOM   2466  HB2 LEU X 154      28.543  -5.326 -25.306  1.00209.19           H
ATOM   2467  HB3 LEU X 154      29.439  -6.508 -24.321  1.00209.19           H
ATOM   2468  HG  LEU X 154      26.614  -6.620 -25.349  1.00209.19           H
ATOM   2469 HD11 LEU X 154      28.229  -9.023 -24.396  1.00209.19           H
ATOM   2470 HD12 LEU X 154      27.641  -8.754 -26.054  1.00209.19           H
ATOM   2471 HD13 LEU X 154      26.481  -9.008 -24.728  1.00209.19           H
ATOM   2472 HD21 LEU X 154      27.924  -7.252 -22.652  1.00209.19           H
ATOM   2473 HD22 LEU X 154      26.174  -7.265 -22.977  1.00209.19           H
ATOM   2474 HD23 LEU X 154      27.083  -5.737 -23.061  1.00209.19           H
ATOM   2475  N   ALA X 155      28.875  -6.500 -28.778  1.00 64.18           N
ATOM   2476  CA  ALA X 155      28.019  -6.391 -29.930  1.00 64.18           C
ATOM   2477  CB  ALA X 155      28.761  -5.922 -31.195  1.00 64.18           C
ATOM   2478  C   ALA X 155      27.317  -7.676 -30.278  1.00 64.18           C
ATOM   2479  O   ALA X 155      27.833  -8.780 -30.100  1.00 64.18           O
ATOM   2480  H   ALA X 155      29.837  -6.204 -28.855  1.00 64.18           H
ATOM   2481  HA  ALA X 155      27.287  -5.642 -29.628  1.00 64.18           H
ATOM   2482  HB1 ALA X 155      29.490  -6.677 -31.489  1.00 64.18           H
ATOM   2483  HB2 ALA X 155      29.273  -4.983 -30.988  1.00 64.18           H
ATOM   2484  HB3 ALA X 155      28.044  -5.775 -32.003  1.00 64.18           H
ATOM   2485  N   ILE X 156      26.085  -7.512 -30.809  1.00118.52           N
ATOM   2486  CA  ILE X 156      25.202  -8.534 -31.296  1.00118.52           C
ATOM   2487  CB  ILE X 156      23.820  -8.428 -30.723  1.00118.52           C
ATOM   2488  CG1 ILE X 156      22.964  -9.644 -31.104  1.00118.52           C
ATOM   2489  CG2 ILE X 156      23.228  -7.082 -31.170  1.00118.52           C
ATOM   2490  CD1 ILE X 156      21.632  -9.679 -30.357  1.00118.52           C
ATOM   2491  C   ILE X 156      25.091  -8.227 -32.760  1.00118.52           C
ATOM   2492  O   ILE X 156      25.751  -7.317 -33.250  1.00118.52           O
ATOM   2493  H   ILE X 156      25.746  -6.562 -30.870  1.00118.52           H
ATOM   2494  HA  ILE X 156      25.585  -9.522 -31.042  1.00118.52           H
ATOM   2495  HB  ILE X 156      23.845  -8.444 -29.633  1.00118.52           H
ATOM   2496 HG12 ILE X 156      23.521 -10.551 -30.868  1.00118.52           H
ATOM   2497 HG13 ILE X 156      22.763  -9.609 -32.174  1.00118.52           H
ATOM   2498 HG21 ILE X 156      23.194  -7.044 -32.259  1.00118.52           H
ATOM   2499 HG22 ILE X 156      23.852  -6.269 -30.798  1.00118.52           H
ATOM   2500 HG23 ILE X 156      22.219  -6.978 -30.771  1.00118.52           H
ATOM   2501 HD11 ILE X 156      21.819  -9.715 -29.283  1.00118.52           H
ATOM   2502 HD12 ILE X 156      21.070 -10.563 -30.657  1.00118.52           H
ATOM   2503 HD13 ILE X 156      21.058  -8.784 -30.596  1.00118.52           H
ATOM   2504  N   HIE X 157      24.305  -9.010 -33.518  1.00 56.76           N
ATOM   2505  CA  HIE X 157      24.188  -8.775 -34.932  1.00 56.76           C
ATOM   2506  ND1 HIE X 157      24.119 -12.169 -34.843  1.00 56.76           N
ATOM   2507  CG  HIE X 157      24.170 -11.151 -35.768  1.00 56.76           C
ATOM   2508  CB  HIE X 157      23.397  -9.870 -35.667  1.00 56.76           C
ATOM   2509  NE2 HIE X 157      25.553 -12.812 -36.416  1.00 56.76           N
ATOM   2510  CD2 HIE X 157      25.052 -11.560 -36.721  1.00 56.76           C
ATOM   2511  CE1 HIE X 157      24.964 -13.137 -35.279  1.00 56.76           C
ATOM   2512  C   HIE X 157      23.526  -7.448 -35.204  1.00 56.76           C
ATOM   2513  O   HIE X 157      23.824  -6.801 -36.206  1.00 56.76           O
ATOM   2514  H   HIE X 157      23.792  -9.769 -33.092  1.00 56.76           H
ATOM   2515  HA  HIE X 157      25.210  -8.779 -35.313  1.00 56.76           H
ATOM   2516  HB2 HIE X 157      23.164  -9.521 -36.673  1.00 56.76           H
ATOM   2517  HB3 HIE X 157      22.472 -10.060 -35.124  1.00 56.76           H
ATOM   2518  HD2 HIE X 157      25.322 -10.986 -37.595  1.00 56.76           H
ATOM   2519  HE2 HIE X 157      26.221 -13.356 -36.944  1.00 56.76           H
ATOM   2520  HE1 HIE X 157      25.136 -14.066 -34.756  1.00 56.76           H
ATOM   2521  N   GLY X 158      22.586  -7.029 -34.334  1.00 57.38           N
ATOM   2522  CA  GLY X 158      21.794  -5.825 -34.456  1.00 57.38           C
ATOM   2523  C   GLY X 158      22.609  -4.558 -34.336  1.00 57.38           C
ATOM   2524  O   GLY X 158      22.208  -3.498 -34.811  1.00 57.38           O
ATOM   2525  H   GLY X 158      22.420  -7.608 -33.523  1.00 57.38           H
ATOM   2526  HA2 GLY X 158      21.039  -5.826 -33.670  1.00 57.38           H
ATOM   2527  HA3 GLY X 158      21.305  -5.830 -35.430  1.00 57.38           H
ATOM   2528  N   GLU X 159      23.741  -4.643 -33.624  1.00126.20           N
ATOM   2529  CA  GLU X 159      24.657  -3.618 -33.189  1.00126.20           C
ATOM   2530  CB  GLU X 159      25.541  -4.069 -32.015  1.00126.20           C
ATOM   2531  CG  GLU X 159      24.729  -4.286 -30.734  1.00126.20           C
ATOM   2532  CD  GLU X 159      25.692  -4.612 -29.603  1.00126.20           C
ATOM   2533  OE1 GLU X 159      26.596  -3.776 -29.336  1.00126.20           O
ATOM   2534  OE2 GLU X 159      25.537  -5.700 -28.986  1.00126.20           O
ATOM   2535  C   GLU X 159      25.541  -3.002 -34.244  1.00126.20           C
ATOM   2536  O   GLU X 159      26.526  -2.358 -33.889  1.00126.20           O
ATOM   2537  H   GLU X 159      23.995  -5.581 -33.346  1.00126.20           H
ATOM   2538  HA  GLU X 159      23.966  -2.834 -32.878  1.00126.20           H
ATOM   2539  HB2 GLU X 159      26.294  -3.304 -31.828  1.00126.20           H
ATOM   2540  HB3 GLU X 159      26.031  -5.005 -32.283  1.00126.20           H
ATOM   2541  HG2 GLU X 159      24.034  -5.114 -30.874  1.00126.20           H
ATOM   2542  HG3 GLU X 159      24.172  -3.381 -30.493  1.00126.20           H
ATOM   2543  N   ASP X 160      25.287  -3.216 -35.547  1.00 74.63           N
ATOM   2544  CA  ASP X 160      26.168  -2.781 -36.604  1.00 74.63           C
ATOM   2545  CB  ASP X 160      25.532  -2.906 -38.000  1.00 74.63           C
ATOM   2546  CG  ASP X 160      25.434  -4.382 -38.353  1.00 74.63           C
ATOM   2547  OD1 ASP X 160      26.137  -5.198 -37.697  1.00 74.63           O
ATOM   2548  OD2 ASP X 160      24.659  -4.715 -39.289  1.00 74.63           O
ATOM   2549  C   ASP X 160      26.574  -1.339 -36.436  1.00 74.63           C
ATOM   2550  O   ASP X 160      27.619  -0.933 -36.944  1.00 74.63           O
ATOM   2551  H   ASP X 160      24.440  -3.705 -35.798  1.00 74.63           H
ATOM   2552  HA  ASP X 160      27.034  -3.439 -36.532  1.00 74.63           H
ATOM   2553  HB2 ASP X 160      26.152  -2.392 -38.735  1.00 74.63           H
ATOM   2554  HB3 ASP X 160      24.536  -2.463 -37.991  1.00 74.63           H
ATOM   2555  N   ILE X 161      25.782  -0.511 -35.736  1.00 83.08           N
ATOM   2556  CA  ILE X 161      26.139   0.874 -35.593  1.00 83.08           C
ATOM   2557  CB  ILE X 161      25.126   1.678 -34.833  1.00 83.08           C
ATOM   2558  CG1 ILE X 161      25.263   3.176 -35.149  1.00 83.08           C
ATOM   2559  CG2 ILE X 161      25.303   1.377 -33.347  1.00 83.08           C
ATOM   2560  CD1 ILE X 161      24.046   3.988 -34.706  1.00 83.08           C
ATOM   2561  C   ILE X 161      27.496   0.980 -34.930  1.00 83.08           C
ATOM   2562  O   ILE X 161      28.224   1.942 -35.161  1.00 83.08           O
ATOM   2563  H   ILE X 161      24.935  -0.861 -35.310  1.00 83.08           H
ATOM   2564  HA  ILE X 161      26.172   1.298 -36.597  1.00 83.08           H
ATOM   2565  HB  ILE X 161      24.115   1.402 -35.131  1.00 83.08           H
ATOM   2566 HG12 ILE X 161      25.388   3.294 -36.225  1.00 83.08           H
ATOM   2567 HG13 ILE X 161      26.145   3.561 -34.636  1.00 83.08           H
ATOM   2568 HG21 ILE X 161      26.312   1.651 -33.039  1.00 83.08           H
ATOM   2569 HG22 ILE X 161      25.145   0.313 -33.170  1.00 83.08           H
ATOM   2570 HG23 ILE X 161      24.578   1.952 -32.770  1.00 83.08           H
ATOM   2571 HD11 ILE X 161      23.156   3.613 -35.211  1.00 83.08           H
ATOM   2572 HD12 ILE X 161      24.195   5.036 -34.963  1.00 83.08           H
ATOM   2573 HD13 ILE X 161      23.918   3.892 -33.628  1.00 83.08           H
ATOM   2574  N   LEU X 162      27.828   0.021 -34.041  1.00107.21           N
ATOM   2575  CA  LEU X 162      29.049  -0.137 -33.282  1.00107.21           C
ATOM   2576  CB  LEU X 162      28.917  -1.090 -32.085  1.00107.21           C
ATOM   2577  CG  LEU X 162      28.088  -0.479 -30.944  1.00107.21           C
ATOM   2578  CD1 LEU X 162      27.978  -1.438 -29.749  1.00107.21           C
ATOM   2579  CD2 LEU X 162      28.630   0.904 -30.549  1.00107.21           C
ATOM   2580  C   LEU X 162      30.230  -0.588 -34.098  1.00107.21           C
ATOM   2581  O   LEU X 162      31.332  -0.693 -33.560  1.00107.21           O
ATOM   2582  H   LEU X 162      27.124  -0.686 -33.884  1.00107.21           H
ATOM   2583  HA  LEU X 162      29.230   0.876 -32.924  1.00107.21           H
ATOM   2584  HB2 LEU X 162      29.913  -1.321 -31.709  1.00107.21           H
ATOM   2585  HB3 LEU X 162      28.432  -2.007 -32.419  1.00107.21           H
ATOM   2586  HG  LEU X 162      27.071  -0.329 -31.307  1.00107.21           H
ATOM   2587 HD11 LEU X 162      28.971  -1.627 -29.342  1.00107.21           H
ATOM   2588 HD12 LEU X 162      27.534  -2.379 -30.077  1.00107.21           H
ATOM   2589 HD13 LEU X 162      27.349  -0.990 -28.980  1.00107.21           H
ATOM   2590 HD21 LEU X 162      29.650   0.802 -30.179  1.00107.21           H
ATOM   2591 HD22 LEU X 162      28.001   1.331 -29.769  1.00107.21           H
ATOM   2592 HD23 LEU X 162      28.623   1.559 -31.421  1.00107.21           H
ATOM   2593  N   ASP X 163      30.043  -0.932 -35.385  1.00106.67           N
ATOM   2594  CA  ASP X 163      31.076  -1.553 -36.177  1.00106.67           C
ATOM   2595  CB  ASP X 163      30.690  -1.644 -37.665  1.00106.67           C
ATOM   2596  CG  ASP X 163      31.693  -2.536 -38.382  1.00106.67           C
ATOM   2597  OD1 ASP X 163      32.557  -3.142 -37.693  1.00106.67           O
ATOM   2598  OD2 ASP X 163      31.601  -2.633 -39.635  1.00106.67           O
ATOM   2599  C   ASP X 163      32.372  -0.789 -36.097  1.00106.67           C
ATOM   2600  O   ASP X 163      33.438  -1.402 -36.067  1.00106.67           O
ATOM   2601  H   ASP X 163      29.146  -0.748 -35.812  1.00106.67           H
ATOM   2602  HA  ASP X 163      31.197  -2.554 -35.763  1.00106.67           H
ATOM   2603  HB2 ASP X 163      30.704  -0.648 -38.108  1.00106.67           H
ATOM   2604  HB3 ASP X 163      29.690  -2.068 -37.758  1.00106.67           H
ATOM   2605  N   GLU X 164      32.334   0.556 -36.096  1.00143.90           N
ATOM   2606  CA  GLU X 164      33.530   1.362 -36.048  1.00143.90           C
ATOM   2607  CB  GLU X 164      33.289   2.822 -36.473  1.00143.90           C
ATOM   2608  CG  GLU X 164      34.559   3.679 -36.463  1.00143.90           C
ATOM   2609  CD  GLU X 164      35.487   3.196 -37.572  1.00143.90           C
ATOM   2610  OE1 GLU X 164      35.580   1.956 -37.774  1.00143.90           O
ATOM   2611  OE2 GLU X 164      36.117   4.065 -38.232  1.00143.90           O
ATOM   2612  C   GLU X 164      34.196   1.381 -34.690  1.00143.90           C
ATOM   2613  O   GLU X 164      35.399   1.622 -34.600  1.00143.90           O
ATOM   2614  H   GLU X 164      31.436   1.017 -36.129  1.00143.90           H
ATOM   2615  HA  GLU X 164      34.192   0.873 -36.763  1.00143.90           H
ATOM   2616  HB2 GLU X 164      32.568   3.266 -35.787  1.00143.90           H
ATOM   2617  HB3 GLU X 164      32.879   2.824 -37.483  1.00143.90           H
ATOM   2618  HG2 GLU X 164      35.059   3.583 -35.499  1.00143.90           H
ATOM   2619  HG3 GLU X 164      34.297   4.724 -36.634  1.00143.90           H
ATOM   2620  N   ALA X 165      33.448   1.122 -33.599  1.00 58.93           N
ATOM   2621  CA  ALA X 165      33.914   1.368 -32.254  1.00 58.93           C
ATOM   2622  CB  ALA X 165      32.877   0.954 -31.194  1.00 58.93           C
ATOM   2623  C   ALA X 165      35.205   0.687 -31.885  1.00 58.93           C
ATOM   2624  O   ALA X 165      36.068   1.317 -31.272  1.00 58.93           O
ATOM   2625  H   ALA X 165      32.522   0.740 -33.727  1.00 58.93           H
ATOM   2626  HA  ALA X 165      34.081   2.445 -32.258  1.00 58.93           H
ATOM   2627  HB1 ALA X 165      32.739  -0.127 -31.223  1.00 58.93           H
ATOM   2628  HB2 ALA X 165      31.927   1.447 -31.402  1.00 58.93           H
ATOM   2629  HB3 ALA X 165      33.230   1.248 -30.206  1.00 58.93           H
ATOM   2630  N   ILE X 166      35.401  -0.600 -32.221  1.00 39.43           N
ATOM   2631  CA  ILE X 166      36.600  -1.262 -31.777  1.00 39.43           C
ATOM   2632  CB  ILE X 166      36.629  -2.712 -32.163  1.00 39.43           C
ATOM   2633  CG1 ILE X 166      35.448  -3.463 -31.527  1.00 39.43           C
ATOM   2634  CG2 ILE X 166      38.002  -3.280 -31.770  1.00 39.43           C
ATOM   2635  CD1 ILE X 166      35.230  -4.859 -32.109  1.00 39.43           C
ATOM   2636  C   ILE X 166      37.808  -0.624 -32.393  1.00 39.43           C
ATOM   2637  O   ILE X 166      38.774  -0.307 -31.700  1.00 39.43           O
ATOM   2638  H   ILE X 166      34.717  -1.094 -32.777  1.00 39.43           H
ATOM   2639  HA  ILE X 166      36.608  -1.172 -30.691  1.00 39.43           H
ATOM   2640  HB  ILE X 166      36.506  -2.837 -33.239  1.00 39.43           H
ATOM   2641 HG12 ILE X 166      34.542  -2.877 -31.685  1.00 39.43           H
ATOM   2642 HG13 ILE X 166      35.636  -3.560 -30.458  1.00 39.43           H
ATOM   2643 HG21 ILE X 166      38.149  -3.166 -30.696  1.00 39.43           H
ATOM   2644 HG22 ILE X 166      38.785  -2.741 -32.303  1.00 39.43           H
ATOM   2645 HG23 ILE X 166      38.046  -4.337 -32.032  1.00 39.43           H
ATOM   2646 HD11 ILE X 166      35.040  -4.781 -33.180  1.00 39.43           H
ATOM   2647 HD12 ILE X 166      34.374  -5.326 -31.622  1.00 39.43           H
ATOM   2648 HD13 ILE X 166      36.119  -5.465 -31.941  1.00 39.43           H
ATOM   2649  N   VAL X 167      37.775  -0.406 -33.719  1.00 29.50           N
ATOM   2650  CA  VAL X 167      38.911   0.120 -34.421  1.00 29.50           C
ATOM   2651  CB  VAL X 167      38.684   0.202 -35.902  1.00 29.50           C
ATOM   2652  CG1 VAL X 167      39.914   0.857 -36.550  1.00 29.50           C
ATOM   2653  CG2 VAL X 167      38.372  -1.208 -36.431  1.00 29.50           C
ATOM   2654  C   VAL X 167      39.209   1.504 -33.945  1.00 29.50           C
ATOM   2655  O   VAL X 167      40.368   1.860 -33.736  1.00 29.50           O
ATOM   2656  H   VAL X 167      36.931  -0.616 -34.233  1.00 29.50           H
ATOM   2657  HA  VAL X 167      39.737  -0.564 -34.222  1.00 29.50           H
ATOM   2658  HB  VAL X 167      37.827   0.827 -36.154  1.00 29.50           H
ATOM   2659 HG11 VAL X 167      40.801   0.266 -36.325  1.00 29.50           H
ATOM   2660 HG12 VAL X 167      40.039   1.866 -36.156  1.00 29.50           H
ATOM   2661 HG13 VAL X 167      39.774   0.904 -37.630  1.00 29.50           H
ATOM   2662 HG21 VAL X 167      39.203  -1.874 -36.202  1.00 29.50           H
ATOM   2663 HG22 VAL X 167      38.226  -1.166 -37.511  1.00 29.50           H
ATOM   2664 HG23 VAL X 167      37.465  -1.582 -35.956  1.00 29.50           H
ATOM   2665  N   PHE X 168      38.158   2.324 -33.773  1.00 56.74           N
ATOM   2666  CA  PHE X 168      38.282   3.704 -33.403  1.00 56.74           C
ATOM   2667  CB  PHE X 168      36.888   4.359 -33.362  1.00 56.74           C
ATOM   2668  CG  PHE X 168      36.985   5.793 -32.981  1.00 56.74           C
ATOM   2669  CD1 PHE X 168      37.284   6.748 -33.925  1.00 56.74           C
ATOM   2670  CD2 PHE X 168      36.751   6.186 -31.683  1.00 56.74           C
ATOM   2671  CE1 PHE X 168      37.364   8.075 -33.576  1.00 56.74           C
ATOM   2672  CE2 PHE X 168      36.831   7.511 -31.329  1.00 56.74           C
ATOM   2673  CZ  PHE X 168      37.138   8.459 -32.276  1.00 56.74           C
ATOM   2674  C   PHE X 168      38.900   3.812 -32.045  1.00 56.74           C
ATOM   2675  O   PHE X 168      39.887   4.521 -31.851  1.00 56.74           O
ATOM   2676  H   PHE X 168      37.230   1.947 -33.911  1.00 56.74           H
ATOM   2677  HA  PHE X 168      38.910   4.208 -34.138  1.00 56.74           H
ATOM   2678  HB2 PHE X 168      36.270   3.837 -32.631  1.00 56.74           H
ATOM   2679  HB3 PHE X 168      36.429   4.282 -34.347  1.00 56.74           H
ATOM   2680  HD1 PHE X 168      37.457   6.452 -34.949  1.00 56.74           H
ATOM   2681  HD2 PHE X 168      36.503   5.446 -30.936  1.00 56.74           H
ATOM   2682  HE1 PHE X 168      37.606   8.817 -34.323  1.00 56.74           H
ATOM   2683  HE2 PHE X 168      36.651   7.809 -30.306  1.00 56.74           H
ATOM   2684  HZ  PHE X 168      37.202   9.501 -31.999  1.00 56.74           H
ATOM   2685  N   THR X 169      38.343   3.079 -31.068  1.00108.50           N
ATOM   2686  CA  THR X 169      38.826   3.145 -29.721  1.00108.50           C
ATOM   2687  CB  THR X 169      37.983   2.335 -28.777  1.00108.50           C
ATOM   2688  OG1 THR X 169      38.445   2.497 -27.445  1.00108.50           O
ATOM   2689  CG2 THR X 169      38.034   0.854 -29.187  1.00108.50           C
ATOM   2690  C   THR X 169      40.233   2.631 -29.666  1.00108.50           C
ATOM   2691  O   THR X 169      41.098   3.239 -29.039  1.00108.50           O
ATOM   2692  H   THR X 169      37.568   2.469 -31.286  1.00108.50           H
ATOM   2693  HA  THR X 169      38.781   4.189 -29.411  1.00108.50           H
ATOM   2694  HB  THR X 169      36.951   2.683 -28.825  1.00108.50           H
ATOM   2695 HG21 THR X 169      39.064   0.499 -29.140  1.00108.50           H
ATOM   2696 HG22 THR X 169      37.658   0.745 -30.204  1.00108.50           H
ATOM   2697 HG23 THR X 169      37.416   0.267 -28.506  1.00108.50           H
ATOM   2698  HG1 THR X 169      39.354   2.189 -27.414  1.00108.50           H
ATOM   2699  N   THR X 170      40.515   1.515 -30.361  1.00 41.36           N
ATOM   2700  CA  THR X 170      41.805   0.894 -30.265  1.00 41.36           C
ATOM   2701  CB  THR X 170      41.919  -0.334 -31.119  1.00 41.36           C
ATOM   2702  OG1 THR X 170      40.956  -1.303 -30.728  1.00 41.36           O
ATOM   2703  CG2 THR X 170      43.339  -0.907 -30.979  1.00 41.36           C
ATOM   2704  C   THR X 170      42.892   1.825 -30.705  1.00 41.36           C
ATOM   2705  O   THR X 170      43.866   2.030 -29.984  1.00 41.36           O
ATOM   2706  H   THR X 170      39.809   1.109 -30.959  1.00 41.36           H
ATOM   2707  HA  THR X 170      41.914   0.628 -29.213  1.00 41.36           H
ATOM   2708  HB  THR X 170      41.731  -0.073 -32.161  1.00 41.36           H
ATOM   2709 HG21 THR X 170      43.525  -1.168 -29.937  1.00 41.36           H
ATOM   2710 HG22 THR X 170      44.065  -0.161 -31.302  1.00 41.36           H
ATOM   2711 HG23 THR X 170      43.434  -1.798 -31.599  1.00 41.36           H
ATOM   2712  HG1 THR X 170      41.128  -1.528 -29.811  1.00 41.36           H
ATOM   2713  N   THR X 171      42.737   2.455 -31.880  1.00 34.12           N
ATOM   2714  CA  THR X 171      43.814   3.240 -32.410  1.00 34.12           C
ATOM   2715  CB  THR X 171      43.475   3.859 -33.734  1.00 34.12           C
ATOM   2716  OG1 THR X 171      43.145   2.846 -34.675  1.00 34.12           O
ATOM   2717  CG2 THR X 171      44.690   4.662 -34.230  1.00 34.12           C
ATOM   2718  C   THR X 171      44.150   4.348 -31.463  1.00 34.12           C
ATOM   2719  O   THR X 171      45.323   4.625 -31.219  1.00 34.12           O
ATOM   2720  H   THR X 171      41.867   2.377 -32.387  1.00 34.12           H
ATOM   2721  HA  THR X 171      44.656   2.561 -32.544  1.00 34.12           H
ATOM   2722  HB  THR X 171      42.616   4.521 -33.623  1.00 34.12           H
ATOM   2723 HG21 THR X 171      45.545   3.996 -34.339  1.00 34.12           H
ATOM   2724 HG22 THR X 171      44.927   5.443 -33.508  1.00 34.12           H
ATOM   2725 HG23 THR X 171      44.457   5.115 -35.193  1.00 34.12           H
ATOM   2726  HG1 THR X 171      43.909   2.272 -34.763  1.00 34.12           H
ATOM   2727  N   HIE X 172      43.124   5.027 -30.926  1.00 73.76           N
ATOM   2728  CA  HIE X 172      43.322   6.152 -30.056  1.00 73.76           C
ATOM   2729  ND1 HIE X 172      42.345   8.366 -31.975  1.00 73.76           N
ATOM   2730  CG  HIE X 172      41.599   7.500 -31.209  1.00 73.76           C
ATOM   2731  CB  HIE X 172      42.043   6.977 -29.878  1.00 73.76           C
ATOM   2732  NE2 HIE X 172      40.499   7.930 -33.130  1.00 73.76           N
ATOM   2733  CD2 HIE X 172      40.473   7.245 -31.929  1.00 73.76           C
ATOM   2734  CE1 HIE X 172      41.641   8.590 -33.112  1.00 73.76           C
ATOM   2735  C   HIE X 172      43.853   5.746 -28.715  1.00 73.76           C
ATOM   2736  O   HIE X 172      44.678   6.457 -28.144  1.00 73.76           O
ATOM   2737  H   HIE X 172      42.181   4.737 -31.142  1.00 73.76           H
ATOM   2738  HA  HIE X 172      44.069   6.777 -30.546  1.00 73.76           H
ATOM   2739  HB2 HIE X 172      42.239   7.813 -29.206  1.00 73.76           H
ATOM   2740  HB3 HIE X 172      41.260   6.348 -29.455  1.00 73.76           H
ATOM   2741  HD2 HIE X 172      39.671   6.597 -31.607  1.00 73.76           H
ATOM   2742  HE2 HIE X 172      39.799   7.927 -33.859  1.00 73.76           H
ATOM   2743  HE1 HIE X 172      41.977   9.234 -33.911  1.00 73.76           H
ATOM   2744  N   LEU X 173      43.385   4.615 -28.147  1.00112.18           N
ATOM   2745  CA  LEU X 173      43.931   4.237 -26.873  1.00112.18           C
ATOM   2746  CB  LEU X 173      43.342   2.971 -26.217  1.00112.18           C
ATOM   2747  CG  LEU X 173      42.034   3.187 -25.431  1.00112.18           C
ATOM   2748  CD1 LEU X 173      40.823   3.424 -26.331  1.00112.18           C
ATOM   2749  CD2 LEU X 173      41.807   2.050 -24.431  1.00112.18           C
ATOM   2750  C   LEU X 173      45.384   3.957 -27.039  1.00112.18           C
ATOM   2751  O   LEU X 173      46.201   4.359 -26.213  1.00112.18           O
ATOM   2752  H   LEU X 173      42.677   4.055 -28.601  1.00112.18           H
ATOM   2753  HA  LEU X 173      43.690   5.080 -26.225  1.00112.18           H
ATOM   2754  HB2 LEU X 173      44.086   2.570 -25.529  1.00112.18           H
ATOM   2755  HB3 LEU X 173      43.146   2.243 -27.005  1.00112.18           H
ATOM   2756  HG  LEU X 173      42.151   4.111 -24.865  1.00112.18           H
ATOM   2757 HD11 LEU X 173      40.639   2.535 -26.935  1.00112.18           H
ATOM   2758 HD12 LEU X 173      41.017   4.274 -26.985  1.00112.18           H
ATOM   2759 HD13 LEU X 173      39.948   3.632 -25.715  1.00112.18           H
ATOM   2760 HD21 LEU X 173      41.686   1.111 -24.970  1.00112.18           H
ATOM   2761 HD22 LEU X 173      40.909   2.253 -23.848  1.00112.18           H
ATOM   2762 HD23 LEU X 173      42.665   1.978 -23.763  1.00112.18           H
ATOM   2763  N   LYS X 174      45.745   3.271 -28.136  1.00148.73           N
ATOM   2764  CA  LYS X 174      47.111   2.894 -28.336  1.00148.73           C
ATOM   2765  CB  LYS X 174      47.324   2.116 -29.645  1.00148.73           C
ATOM   2766  CG  LYS X 174      48.770   1.670 -29.867  1.00148.73           C
ATOM   2767  CD  LYS X 174      49.239   0.567 -28.914  1.00148.73           C
ATOM   2768  CE  LYS X 174      49.488   1.039 -27.480  1.00148.73           C
ATOM   2769  NZ  LYS X 174      48.278   0.829 -26.654  1.00148.73           N
ATOM   2770  C   LYS X 174      47.951   4.129 -28.394  1.00148.73           C
ATOM   2771  O   LYS X 174      49.032   4.177 -27.812  1.00148.73           O
ATOM   2772  H   LYS X 174      45.049   3.019 -28.823  1.00148.73           H
ATOM   2773  HA  LYS X 174      47.392   2.248 -27.504  1.00148.73           H
ATOM   2774  HB2 LYS X 174      47.029   2.756 -30.477  1.00148.73           H
ATOM   2775  HB3 LYS X 174      46.689   1.230 -29.625  1.00148.73           H
ATOM   2776  HG2 LYS X 174      49.419   2.536 -29.734  1.00148.73           H
ATOM   2777  HG3 LYS X 174      48.861   1.301 -30.889  1.00148.73           H
ATOM   2778  HD2 LYS X 174      50.169   0.152 -29.304  1.00148.73           H
ATOM   2779  HD3 LYS X 174      48.476  -0.211 -28.890  1.00148.73           H
ATOM   2780  HE2 LYS X 174      49.738   2.100 -27.489  1.00148.73           H
ATOM   2781  HE3 LYS X 174      50.317   0.474 -27.054  1.00148.73           H
ATOM   2782  HZ1 LYS X 174      47.507   1.351 -27.046  1.00148.73           H
ATOM   2783  HZ2 LYS X 174      48.454   1.146 -25.711  1.00148.73           H
ATOM   2784  HZ3 LYS X 174      48.045  -0.154 -26.641  1.00148.73           H
ATOM   2785  N   SER X 175      47.471   5.173 -29.090  1.00 82.76           N
ATOM   2786  CA  SER X 175      48.267   6.357 -29.229  1.00 82.76           C
ATOM   2787  CB  SER X 175      47.614   7.412 -30.139  1.00 82.76           C
ATOM   2788  OG  SER X 175      46.399   7.875 -29.566  1.00 82.76           O
ATOM   2789  C   SER X 175      48.497   6.992 -27.890  1.00 82.76           C
ATOM   2790  O   SER X 175      49.612   7.395 -27.566  1.00 82.76           O
ATOM   2791  H   SER X 175      46.555   5.124 -29.512  1.00 82.76           H
ATOM   2792  HA  SER X 175      49.205   6.036 -29.682  1.00 82.76           H
ATOM   2793  HB2 SER X 175      47.405   6.968 -31.112  1.00 82.76           H
ATOM   2794  HB3 SER X 175      48.296   8.253 -30.262  1.00 82.76           H
ATOM   2795  HG  SER X 175      45.817   7.118 -29.469  1.00 82.76           H
ATOM   2796  N   THR X 176      47.432   7.098 -27.078  1.00114.48           N
ATOM   2797  CA  THR X 176      47.454   7.776 -25.810  1.00114.48           C
ATOM   2798  CB  THR X 176      46.075   7.999 -25.263  1.00114.48           C
ATOM   2799  OG1 THR X 176      46.129   8.861 -24.135  1.00114.48           O
ATOM   2800  CG2 THR X 176      45.473   6.641 -24.868  1.00114.48           C
ATOM   2801  C   THR X 176      48.238   7.055 -24.747  1.00114.48           C
ATOM   2802  O   THR X 176      48.892   7.695 -23.925  1.00114.48           O
ATOM   2803  H   THR X 176      46.564   6.676 -27.376  1.00114.48           H
ATOM   2804  HA  THR X 176      47.943   8.724 -26.033  1.00114.48           H
ATOM   2805  HB  THR X 176      45.450   8.470 -26.021  1.00114.48           H
ATOM   2806 HG21 THR X 176      46.099   6.172 -24.109  1.00114.48           H
ATOM   2807 HG22 THR X 176      45.422   5.997 -25.746  1.00114.48           H
ATOM   2808 HG23 THR X 176      44.470   6.790 -24.469  1.00114.48           H
ATOM   2809  HG1 THR X 176      46.681   8.438 -23.473  1.00114.48           H
ATOM   2810  N   VAL X 177      48.212   5.710 -24.741  1.00109.54           N
ATOM   2811  CA  VAL X 177      48.711   4.946 -23.628  1.00109.54           C
ATOM   2812  CB  VAL X 177      48.619   3.462 -23.866  1.00109.54           C
ATOM   2813  CG1 VAL X 177      49.420   3.091 -25.126  1.00109.54           C
ATOM   2814  CG2 VAL X 177      49.097   2.741 -22.594  1.00109.54           C
ATOM   2815  C   VAL X 177      50.133   5.254 -23.264  1.00109.54           C
ATOM   2816  O   VAL X 177      50.412   5.543 -22.101  1.00109.54           O
ATOM   2817  H   VAL X 177      47.832   5.222 -25.540  1.00109.54           H
ATOM   2818  HA  VAL X 177      48.064   5.245 -22.803  1.00109.54           H
ATOM   2819  HB  VAL X 177      47.593   3.146 -24.057  1.00109.54           H
ATOM   2820 HG11 VAL X 177      50.461   3.384 -24.994  1.00109.54           H
ATOM   2821 HG12 VAL X 177      49.002   3.610 -25.988  1.00109.54           H
ATOM   2822 HG13 VAL X 177      49.363   2.014 -25.288  1.00109.54           H
ATOM   2823 HG21 VAL X 177      50.123   3.035 -22.374  1.00109.54           H
ATOM   2824 HG22 VAL X 177      49.054   1.663 -22.750  1.00109.54           H
ATOM   2825 HG23 VAL X 177      48.454   3.013 -21.758  1.00109.54           H
ATOM   2826  N   SER X 178      51.071   5.192 -24.224  1.00108.22           N
ATOM   2827  CA  SER X 178      52.456   5.399 -23.915  1.00108.22           C
ATOM   2828  CB  SER X 178      53.388   4.999 -25.072  1.00108.22           C
ATOM   2829  OG  SER X 178      53.288   3.605 -25.320  1.00108.22           O
ATOM   2830  C   SER X 178      52.706   6.841 -23.632  1.00108.22           C
ATOM   2831  O   SER X 178      53.539   7.178 -22.793  1.00108.22           O
ATOM   2832  H   SER X 178      50.797   4.996 -25.177  1.00108.22           H
ATOM   2833  HA  SER X 178      52.670   4.773 -23.049  1.00108.22           H
ATOM   2834  HB2 SER X 178      54.416   5.245 -24.808  1.00108.22           H
ATOM   2835  HB3 SER X 178      53.102   5.547 -25.970  1.00108.22           H
ATOM   2836  HG  SER X 178      53.543   3.147 -24.516  1.00108.22           H
ATOM   2837  N   ASN X 179      51.947   7.733 -24.290  1.00229.25           N
ATOM   2838  CA  ASN X 179      52.285   9.118 -24.202  1.00229.25           C
ATOM   2839  CB  ASN X 179      51.504  10.055 -25.153  1.00229.25           C
ATOM   2840  CG  ASN X 179      50.021  10.077 -24.824  1.00229.25           C
ATOM   2841  OD1 ASN X 179      49.622  10.118 -23.662  1.00229.25           O
ATOM   2842  ND2 ASN X 179      49.172  10.068 -25.885  1.00229.25           N
ATOM   2843  C   ASN X 179      52.172   9.602 -22.807  1.00229.25           C
ATOM   2844  O   ASN X 179      51.618   8.934 -21.936  1.00229.25           O
ATOM   2845  H   ASN X 179      51.153   7.431 -24.835  1.00229.25           H
ATOM   2846  HA  ASN X 179      53.321   9.165 -24.539  1.00229.25           H
ATOM   2847  HB2 ASN X 179      51.634   9.707 -26.178  1.00229.25           H
ATOM   2848  HB3 ASN X 179      51.902  11.066 -25.059  1.00229.25           H
ATOM   2849 HD21 ASN X 179      48.174  10.096 -25.734  1.00229.25           H
ATOM   2850 HD22 ASN X 179      49.540  10.034 -26.826  1.00229.25           H
ATOM   2851  N   SER X 180      52.740  10.800 -22.576  1.00 85.44           N
ATOM   2852  CA  SER X 180      52.781  11.358 -21.266  1.00 85.44           C
ATOM   2853  CB  SER X 180      53.347  12.789 -21.232  1.00 85.44           C
ATOM   2854  OG  SER X 180      53.359  13.277 -19.899  1.00 85.44           O
ATOM   2855  C   SER X 180      51.385  11.400 -20.763  1.00 85.44           C
ATOM   2856  O   SER X 180      51.159  11.101 -19.592  1.00 85.44           O
ATOM   2857  H   SER X 180      53.145  11.313 -23.346  1.00 85.44           H
ATOM   2858  HA  SER X 180      53.437  10.738 -20.655  1.00 85.44           H
ATOM   2859  HB2 SER X 180      52.725  13.438 -21.848  1.00 85.44           H
ATOM   2860  HB3 SER X 180      54.365  12.784 -21.623  1.00 85.44           H
ATOM   2861  HG  SER X 180      52.453  13.271 -19.580  1.00 85.44           H
ATOM   2862  N   PRO X 181      50.432  11.773 -21.574  1.00179.13           N
ATOM   2863  CA  PRO X 181      49.098  11.720 -21.061  1.00179.13           C
ATOM   2864  CD  PRO X 181      50.607  12.863 -22.521  1.00179.13           C
ATOM   2865  CB  PRO X 181      48.247  12.557 -22.011  1.00179.13           C
ATOM   2866  CG  PRO X 181      49.250  13.584 -22.571  1.00179.13           C
ATOM   2867  C   PRO X 181      48.630  10.312 -20.873  1.00179.13           C
ATOM   2868  O   PRO X 181      47.977   9.776 -21.766  1.00179.13           O
ATOM   2869  HA  PRO X 181      49.026  12.138 -20.057  1.00179.13           H
ATOM   2870  HB2 PRO X 181      47.437  13.053 -21.476  1.00179.13           H
ATOM   2871  HB3 PRO X 181      47.831  11.942 -22.809  1.00179.13           H
ATOM   2872  HG2 PRO X 181      48.994  13.853 -23.596  1.00179.13           H
ATOM   2873  HG3 PRO X 181      49.268  14.481 -21.953  1.00179.13           H
ATOM   2874  HD2 PRO X 181      50.869  12.474 -23.506  1.00179.13           H
ATOM   2875  HD3 PRO X 181      51.388  13.543 -22.180  1.00179.13           H
ATOM   2876  N   VAL X 182      48.937   9.736 -19.699  1.00171.99           N
ATOM   2877  CA  VAL X 182      48.528   8.471 -19.175  1.00171.99           C
ATOM   2878  CB  VAL X 182      49.031   7.242 -19.894  1.00171.99           C
ATOM   2879  CG1 VAL X 182      48.328   7.116 -21.255  1.00171.99           C
ATOM   2880  CG2 VAL X 182      50.564   7.301 -20.002  1.00171.99           C
ATOM   2881  C   VAL X 182      49.109   8.461 -17.805  1.00171.99           C
ATOM   2882  O   VAL X 182      50.313   8.625 -17.627  1.00171.99           O
ATOM   2883  H   VAL X 182      49.547  10.275 -19.101  1.00171.99           H
ATOM   2884  HA  VAL X 182      47.444   8.402 -19.257  1.00171.99           H
ATOM   2885  HB  VAL X 182      48.789   6.339 -19.333  1.00171.99           H
ATOM   2886 HG11 VAL X 182      48.540   7.999 -21.857  1.00171.99           H
ATOM   2887 HG12 VAL X 182      47.252   7.031 -21.101  1.00171.99           H
ATOM   2888 HG13 VAL X 182      48.692   6.228 -21.772  1.00171.99           H
ATOM   2889 HG21 VAL X 182      50.855   8.192 -20.558  1.00171.99           H
ATOM   2890 HG22 VAL X 182      50.927   6.414 -20.522  1.00171.99           H
ATOM   2891 HG23 VAL X 182      50.997   7.339 -19.003  1.00171.99           H
ATOM   2892  N   ASN X 183      48.275   8.269 -16.779  1.00107.92           N
ATOM   2893  CA  ASN X 183      48.863   8.278 -15.479  1.00107.92           C
ATOM   2894  CB  ASN X 183      48.204   9.268 -14.504  1.00107.92           C
ATOM   2895  CG  ASN X 183      46.768   8.817 -14.284  1.00107.92           C
ATOM   2896  OD1 ASN X 183      46.377   8.467 -13.172  1.00107.92           O
ATOM   2897  ND2 ASN X 183      45.957   8.819 -15.375  1.00107.92           N
ATOM   2898  C   ASN X 183      48.646   6.921 -14.931  1.00107.92           C
ATOM   2899  O   ASN X 183      47.635   6.283 -15.219  1.00107.92           O
ATOM   2900  H   ASN X 183      47.285   8.124 -16.916  1.00107.92           H
ATOM   2901  HA  ASN X 183      49.907   8.575 -15.578  1.00107.92           H
ATOM   2902  HB2 ASN X 183      48.216  10.272 -14.929  1.00107.92           H
ATOM   2903  HB3 ASN X 183      48.742   9.268 -13.556  1.00107.92           H
ATOM   2904 HD21 ASN X 183      44.994   8.527 -15.289  1.00107.92           H
ATOM   2905 HD22 ASN X 183      46.317   9.114 -16.271  1.00107.92           H
ATOM   2906  N   SER X 184      49.616   6.419 -14.154  1.00137.09           N
ATOM   2907  CA  SER X 184      49.371   5.146 -13.563  1.00137.09           C
ATOM   2908  CB  SER X 184      50.582   4.568 -12.812  1.00137.09           C
ATOM   2909  OG  SER X 184      51.641   4.306 -13.721  1.00137.09           O
ATOM   2910  C   SER X 184      48.307   5.423 -12.567  1.00137.09           C
ATOM   2911  O   SER X 184      48.228   6.530 -12.034  1.00137.09           O
ATOM   2912  H   SER X 184      50.479   6.919 -13.994  1.00137.09           H
ATOM   2913  HA  SER X 184      49.119   4.417 -14.334  1.00137.09           H
ATOM   2914  HB2 SER X 184      50.292   3.640 -12.320  1.00137.09           H
ATOM   2915  HB3 SER X 184      50.919   5.287 -12.065  1.00137.09           H
ATOM   2916  HG  SER X 184      51.319   3.673 -14.366  1.00137.09           H
ATOM   2917  N   THR X 185      47.442   4.443 -12.266  1.00220.69           N
ATOM   2918  CA  THR X 185      47.393   3.107 -12.782  1.00220.69           C
ATOM   2919  CB  THR X 185      46.602   2.204 -11.892  1.00220.69           C
ATOM   2920  OG1 THR X 185      46.908   0.855 -12.194  1.00220.69           O
ATOM   2921  CG2 THR X 185      45.104   2.476 -12.108  1.00220.69           C
ATOM   2922  C   THR X 185      46.798   3.065 -14.160  1.00220.69           C
ATOM   2923  O   THR X 185      46.862   2.034 -14.828  1.00220.69           O
ATOM   2924  H   THR X 185      46.732   4.678 -11.588  1.00220.69           H
ATOM   2925  HA  THR X 185      48.425   2.759 -12.826  1.00220.69           H
ATOM   2926  HB  THR X 185      46.853   2.392 -10.848  1.00220.69           H
ATOM   2927 HG21 THR X 185      44.848   2.290 -13.151  1.00220.69           H
ATOM   2928 HG22 THR X 185      44.885   3.515 -11.861  1.00220.69           H
ATOM   2929 HG23 THR X 185      44.519   1.818 -11.467  1.00220.69           H
ATOM   2930  HG1 THR X 185      46.682   0.705 -13.115  1.00220.69           H
ATOM   2931  N   PHE X 186      46.183   4.175 -14.610  1.00 70.17           N
ATOM   2932  CA  PHE X 186      45.385   4.229 -15.806  1.00 70.17           C
ATOM   2933  CB  PHE X 186      44.967   5.669 -16.143  1.00 70.17           C
ATOM   2934  CG  PHE X 186      44.032   5.603 -17.295  1.00 70.17           C
ATOM   2935  CD1 PHE X 186      42.696   5.361 -17.085  1.00 70.17           C
ATOM   2936  CD2 PHE X 186      44.492   5.782 -18.578  1.00 70.17           C
ATOM   2937  CE1 PHE X 186      41.822   5.299 -18.143  1.00 70.17           C
ATOM   2938  CE2 PHE X 186      43.623   5.721 -19.640  1.00 70.17           C
ATOM   2939  CZ  PHE X 186      42.289   5.480 -19.422  1.00 70.17           C
ATOM   2940  C   PHE X 186      46.125   3.679 -16.991  1.00 70.17           C
ATOM   2941  O   PHE X 186      45.556   2.901 -17.756  1.00 70.17           O
ATOM   2942  H   PHE X 186      46.288   5.024 -14.073  1.00 70.17           H
ATOM   2943  HA  PHE X 186      44.503   3.622 -15.604  1.00 70.17           H
ATOM   2944  HB2 PHE X 186      45.845   6.259 -16.409  1.00 70.17           H
ATOM   2945  HB3 PHE X 186      44.471   6.123 -15.286  1.00 70.17           H
ATOM   2946  HD1 PHE X 186      42.329   5.218 -16.079  1.00 70.17           H
ATOM   2947  HD2 PHE X 186      45.541   5.971 -18.752  1.00 70.17           H
ATOM   2948  HE1 PHE X 186      40.773   5.109 -17.970  1.00 70.17           H
ATOM   2949  HE2 PHE X 186      43.989   5.862 -20.646  1.00 70.17           H
ATOM   2950  HZ  PHE X 186      41.606   5.433 -20.257  1.00 70.17           H
ATOM   2951  N   ALA X 187      47.408   4.035 -17.180  1.00 38.16           N
ATOM   2952  CA  ALA X 187      48.103   3.572 -18.348  1.00 38.16           C
ATOM   2953  CB  ALA X 187      49.570   4.034 -18.387  1.00 38.16           C
ATOM   2954  C   ALA X 187      48.101   2.071 -18.361  1.00 38.16           C
ATOM   2955  O   ALA X 187      47.893   1.452 -19.404  1.00 38.16           O
ATOM   2956  H   ALA X 187      47.878   4.623 -16.507  1.00 38.16           H
ATOM   2957  HA  ALA X 187      47.584   3.989 -19.211  1.00 38.16           H
ATOM   2958  HB1 ALA X 187      50.103   3.624 -17.529  1.00 38.16           H
ATOM   2959  HB2 ALA X 187      49.609   5.123 -18.353  1.00 38.16           H
ATOM   2960  HB3 ALA X 187      50.037   3.682 -19.307  1.00 38.16           H
ATOM   2961  N   GLU X 188      48.325   1.439 -17.198  1.00 82.85           N
ATOM   2962  CA  GLU X 188      48.360   0.003 -17.117  1.00 82.85           C
ATOM   2963  CB  GLU X 188      48.790  -0.500 -15.729  1.00 82.85           C
ATOM   2964  CG  GLU X 188      50.279  -0.285 -15.439  1.00 82.85           C
ATOM   2965  CD  GLU X 188      50.535   1.207 -15.275  1.00 82.85           C
ATOM   2966  OE1 GLU X 188      49.636   1.910 -14.742  1.00 82.85           O
ATOM   2967  OE2 GLU X 188      51.636   1.663 -15.684  1.00 82.85           O
ATOM   2968  C   GLU X 188      47.005  -0.565 -17.419  1.00 82.85           C
ATOM   2969  O   GLU X 188      46.894  -1.635 -18.016  1.00 82.85           O
ATOM   2970  H   GLU X 188      48.472   1.984 -16.361  1.00 82.85           H
ATOM   2971  HA  GLU X 188      49.096  -0.328 -17.850  1.00 82.85           H
ATOM   2972  HB2 GLU X 188      48.577  -1.567 -15.667  1.00 82.85           H
ATOM   2973  HB3 GLU X 188      48.211   0.031 -14.974  1.00 82.85           H
ATOM   2974  HG2 GLU X 188      50.874  -0.670 -16.267  1.00 82.85           H
ATOM   2975  HG3 GLU X 188      50.553  -0.806 -14.521  1.00 82.85           H
ATOM   2976  N   GLN X 189      45.932   0.126 -16.993  1.00100.08           N
ATOM   2977  CA  GLN X 189      44.595  -0.360 -17.198  1.00100.08           C
ATOM   2978  CB  GLN X 189      43.540   0.613 -16.648  1.00100.08           C
ATOM   2979  CG  GLN X 189      42.099   0.157 -16.877  1.00100.08           C
ATOM   2980  CD  GLN X 189      41.580  -0.424 -15.577  1.00100.08           C
ATOM   2981  OE1 GLN X 189      41.414   0.298 -14.595  1.00100.08           O
ATOM   2982  NE2 GLN X 189      41.312  -1.758 -15.560  1.00100.08           N
ATOM   2983  C   GLN X 189      44.326  -0.437 -18.664  1.00100.08           C
ATOM   2984  O   GLN X 189      43.736  -1.404 -19.144  1.00100.08           O
ATOM   2985  H   GLN X 189      46.069   1.007 -16.518  1.00100.08           H
ATOM   2986  HA  GLN X 189      44.527  -1.324 -16.693  1.00100.08           H
ATOM   2987  HB2 GLN X 189      43.676   1.579 -17.136  1.00100.08           H
ATOM   2988  HB3 GLN X 189      43.699   0.722 -15.575  1.00100.08           H
ATOM   2989  HG2 GLN X 189      42.072  -0.603 -17.659  1.00100.08           H
ATOM   2990  HG3 GLN X 189      41.485   1.006 -17.175  1.00100.08           H
ATOM   2991 HE21 GLN X 189      40.962  -2.192 -14.718  1.00100.08           H
ATOM   2992 HE22 GLN X 189      41.463  -2.314 -16.389  1.00100.08           H
ATOM   2993  N   ILE X 190      44.731   0.610 -19.406  1.00107.59           N
ATOM   2994  CA  ILE X 190      44.462   0.658 -20.812  1.00107.59           C
ATOM   2995  CB  ILE X 190      44.691   2.019 -21.402  1.00107.59           C
ATOM   2996  CG1 ILE X 190      46.153   2.460 -21.265  1.00107.59           C
ATOM   2997  CG2 ILE X 190      43.697   2.980 -20.730  1.00107.59           C
ATOM   2998  CD1 ILE X 190      46.426   3.806 -21.931  1.00107.59           C
ATOM   2999  C   ILE X 190      45.258  -0.375 -21.547  1.00107.59           C
ATOM   3000  O   ILE X 190      44.723  -1.089 -22.395  1.00107.59           O
ATOM   3001  H   ILE X 190      45.230   1.370 -18.966  1.00107.59           H
ATOM   3002  HA  ILE X 190      43.402   0.435 -20.930  1.00107.59           H
ATOM   3003  HB  ILE X 190      44.511   2.013 -22.477  1.00107.59           H
ATOM   3004 HG12 ILE X 190      46.789   1.706 -21.729  1.00107.59           H
ATOM   3005 HG13 ILE X 190      46.396   2.539 -20.206  1.00107.59           H
ATOM   3006 HG21 ILE X 190      43.873   2.991 -19.655  1.00107.59           H
ATOM   3007 HG22 ILE X 190      42.679   2.646 -20.929  1.00107.59           H
ATOM   3008 HG23 ILE X 190      43.835   3.984 -21.131  1.00107.59           H
ATOM   3009 HD11 ILE X 190      46.188   3.742 -22.992  1.00107.59           H
ATOM   3010 HD12 ILE X 190      47.479   4.064 -21.810  1.00107.59           H
ATOM   3011 HD13 ILE X 190      45.808   4.574 -21.465  1.00107.59           H
ATOM   3012  N   ARG X 191      46.553  -0.518 -21.215  1.00 93.69           N
ATOM   3013  CA  ARG X 191      47.389  -1.442 -21.929  1.00 93.69           C
ATOM   3014  CB  ARG X 191      48.827  -1.489 -21.384  1.00 93.69           C
ATOM   3015  CG  ARG X 191      49.607  -0.190 -21.601  1.00 93.69           C
ATOM   3016  CD  ARG X 191      50.222  -0.078 -22.998  1.00 93.69           C
ATOM   3017  NE  ARG X 191      51.221  -1.175 -23.132  1.00 93.69           N
ATOM   3018  CZ  ARG X 191      52.523  -0.965 -22.778  1.00 93.69           C
ATOM   3019  NH1 ARG X 191      52.918   0.264 -22.332  1.00 93.69           N
ATOM   3020  NH2 ARG X 191      53.427  -1.984 -22.867  1.00 93.69           N
ATOM   3021  C   ARG X 191      46.816  -2.818 -21.794  1.00 93.69           C
ATOM   3022  O   ARG X 191      46.798  -3.586 -22.754  1.00 93.69           O
ATOM   3023  H   ARG X 191      46.940   0.027 -20.458  1.00 93.69           H
ATOM   3024  HA  ARG X 191      47.422  -1.105 -22.965  1.00 93.69           H
ATOM   3025  HB2 ARG X 191      49.359  -2.298 -21.885  1.00 93.69           H
ATOM   3026  HB3 ARG X 191      48.784  -1.690 -20.314  1.00 93.69           H
ATOM   3027  HG2 ARG X 191      50.410  -0.142 -20.865  1.00 93.69           H
ATOM   3028  HG3 ARG X 191      48.929   0.650 -21.453  1.00 93.69           H
ATOM   3029  HD2 ARG X 191      50.712   0.889 -23.113  1.00 93.69           H
ATOM   3030  HD3 ARG X 191      49.446  -0.185 -23.756  1.00 93.69           H
ATOM   3031  HE  ARG X 191      50.934  -2.077 -23.486  1.00 93.69           H
ATOM   3032 HH11 ARG X 191      53.880   0.419 -22.068  1.00 93.69           H
ATOM   3033 HH12 ARG X 191      52.248   1.017 -22.267  1.00 93.69           H
ATOM   3034 HH21 ARG X 191      54.389  -1.829 -22.603  1.00 93.69           H
ATOM   3035 HH22 ARG X 191      53.133  -2.892 -23.197  1.00 93.69           H
ATOM   3036  N   HIE X 192      46.343  -3.165 -20.586  1.00 42.73           N
ATOM   3037  CA  HIE X 192      45.791  -4.461 -20.311  1.00 42.73           C
ATOM   3038  ND1 HIE X 192      45.711  -7.094 -18.205  1.00 42.73           N
ATOM   3039  CG  HIE X 192      44.919  -6.006 -18.495  1.00 42.73           C
ATOM   3040  CB  HIE X 192      45.444  -4.641 -18.824  1.00 42.73           C
ATOM   3041  NE2 HIE X 192      43.604  -7.792 -18.079  1.00 42.73           N
ATOM   3042  CD2 HIE X 192      43.635  -6.450 -18.414  1.00 42.73           C
ATOM   3043  CE1 HIE X 192      44.875  -8.135 -17.965  1.00 42.73           C
ATOM   3044  C   HIE X 192      44.530  -4.660 -21.091  1.00 42.73           C
ATOM   3045  O   HIE X 192      44.268  -5.752 -21.593  1.00 42.73           O
ATOM   3046  H   HIE X 192      46.377  -2.485 -19.839  1.00 42.73           H
ATOM   3047  HA  HIE X 192      46.553  -5.187 -20.595  1.00 42.73           H
ATOM   3048  HB2 HIE X 192      44.686  -3.906 -18.554  1.00 42.73           H
ATOM   3049  HB3 HIE X 192      46.344  -4.467 -18.235  1.00 42.73           H
ATOM   3050  HD2 HIE X 192      42.761  -5.839 -18.587  1.00 42.73           H
ATOM   3051  HE2 HIE X 192      42.792  -8.379 -17.951  1.00 42.73           H
ATOM   3052  HE1 HIE X 192      45.209  -9.130 -17.709  1.00 42.73           H
ATOM   3053  N   SER X 193      43.694  -3.610 -21.194  1.00 74.29           N
ATOM   3054  CA  SER X 193      42.453  -3.762 -21.895  1.00 74.29           C
ATOM   3055  CB  SER X 193      41.594  -2.486 -21.872  1.00 74.29           C
ATOM   3056  OG  SER X 193      41.227  -2.168 -20.538  1.00 74.29           O
ATOM   3057  C   SER X 193      42.759  -4.066 -23.321  1.00 74.29           C
ATOM   3058  O   SER X 193      42.144  -4.935 -23.937  1.00 74.29           O
ATOM   3059  H   SER X 193      43.939  -2.722 -20.780  1.00 74.29           H
ATOM   3060  HA  SER X 193      41.896  -4.558 -21.401  1.00 74.29           H
ATOM   3061  HB2 SER X 193      40.693  -2.647 -22.464  1.00 74.29           H
ATOM   3062  HB3 SER X 193      42.164  -1.659 -22.295  1.00 74.29           H
ATOM   3063  HG  SER X 193      40.727  -2.910 -20.190  1.00 74.29           H
ATOM   3064  N   LEU X 194      43.767  -3.378 -23.874  1.00134.95           N
ATOM   3065  CA  LEU X 194      44.067  -3.519 -25.262  1.00134.95           C
ATOM   3066  CB  LEU X 194      45.206  -2.574 -25.674  1.00134.95           C
ATOM   3067  CG  LEU X 194      45.261  -2.293 -27.182  1.00134.95           C
ATOM   3068  CD1 LEU X 194      45.508  -3.568 -27.998  1.00134.95           C
ATOM   3069  CD2 LEU X 194      44.011  -1.513 -27.629  1.00134.95           C
ATOM   3070  C   LEU X 194      44.459  -4.952 -25.492  1.00134.95           C
ATOM   3071  O   LEU X 194      44.121  -5.535 -26.520  1.00134.95           O
ATOM   3072  H   LEU X 194      44.320  -2.754 -23.303  1.00134.95           H
ATOM   3073  HA  LEU X 194      43.198  -3.257 -25.866  1.00134.95           H
ATOM   3074  HB2 LEU X 194      46.152  -3.024 -25.373  1.00134.95           H
ATOM   3075  HB3 LEU X 194      45.073  -1.626 -25.152  1.00134.95           H
ATOM   3076  HG  LEU X 194      46.122  -1.656 -27.383  1.00134.95           H
ATOM   3077 HD11 LEU X 194      44.680  -4.262 -27.848  1.00134.95           H
ATOM   3078 HD12 LEU X 194      46.437  -4.035 -27.671  1.00134.95           H
ATOM   3079 HD13 LEU X 194      45.581  -3.314 -29.056  1.00134.95           H
ATOM   3080 HD21 LEU X 194      43.122  -2.116 -27.446  1.00134.95           H
ATOM   3081 HD22 LEU X 194      44.085  -1.289 -28.693  1.00134.95           H
ATOM   3082 HD23 LEU X 194      43.942  -0.583 -27.065  1.00134.95           H
ATOM   3083  N   ARG X 195      45.223  -5.546 -24.551  1.00 42.94           N
ATOM   3084  CA  ARG X 195      45.619  -6.925 -24.656  1.00 42.94           C
ATOM   3085  CB  ARG X 195      46.666  -7.329 -23.605  1.00 42.94           C
ATOM   3086  CG  ARG X 195      47.094  -8.794 -23.707  1.00 42.94           C
ATOM   3087  CD  ARG X 195      48.136  -9.204 -22.664  1.00 42.94           C
ATOM   3088  NE  ARG X 195      48.450 -10.642 -22.889  1.00 42.94           N
ATOM   3089  CZ  ARG X 195      47.727 -11.605 -22.244  1.00 42.94           C
ATOM   3090  NH1 ARG X 195      46.724 -11.248 -21.391  1.00 42.94           N
ATOM   3091  NH2 ARG X 195      48.007 -12.925 -22.452  1.00 42.94           N
ATOM   3092  C   ARG X 195      44.437  -7.839 -24.474  1.00 42.94           C
ATOM   3093  O   ARG X 195      44.244  -8.769 -25.259  1.00 42.94           O
ATOM   3094  H   ARG X 195      45.525  -5.008 -23.751  1.00 42.94           H
ATOM   3095  HA  ARG X 195      46.049  -7.027 -25.653  1.00 42.94           H
ATOM   3096  HB2 ARG X 195      46.243  -7.161 -22.614  1.00 42.94           H
ATOM   3097  HB3 ARG X 195      47.547  -6.701 -23.735  1.00 42.94           H
ATOM   3098  HG2 ARG X 195      47.516  -8.961 -24.699  1.00 42.94           H
ATOM   3099  HG3 ARG X 195      46.212  -9.421 -23.578  1.00 42.94           H
ATOM   3100  HD2 ARG X 195      47.734  -9.063 -21.661  1.00 42.94           H
ATOM   3101  HD3 ARG X 195      49.037  -8.603 -22.782  1.00 42.94           H
ATOM   3102  HE  ARG X 195      49.197 -10.905 -23.516  1.00 42.94           H
ATOM   3103 HH11 ARG X 195      46.189 -11.960 -20.914  1.00 42.94           H
ATOM   3104 HH12 ARG X 195      46.516 -10.272 -21.236  1.00 42.94           H
ATOM   3105 HH21 ARG X 195      47.472 -13.636 -21.975  1.00 42.94           H
ATOM   3106 HH22 ARG X 195      48.750 -13.190 -23.083  1.00 42.94           H
ATOM   3107  N   VAL X 196      43.619  -7.608 -23.419  1.00118.40           N
ATOM   3108  CA  VAL X 196      42.493  -8.472 -23.186  1.00118.40           C
ATOM   3109  CB  VAL X 196      42.773  -9.570 -22.193  1.00118.40           C
ATOM   3110  CG1 VAL X 196      43.826 -10.511 -22.803  1.00118.40           C
ATOM   3111  CG2 VAL X 196      43.220  -8.954 -20.855  1.00118.40           C
ATOM   3112  C   VAL X 196      41.334  -7.661 -22.677  1.00118.40           C
ATOM   3113  O   VAL X 196      41.383  -7.067 -21.601  1.00118.40           O
ATOM   3114  H   VAL X 196      43.800  -6.833 -22.798  1.00118.40           H
ATOM   3115  HA  VAL X 196      42.266  -8.943 -24.143  1.00118.40           H
ATOM   3116  HB  VAL X 196      41.879 -10.156 -21.981  1.00118.40           H
ATOM   3117 HG11 VAL X 196      44.732  -9.948 -23.024  1.00118.40           H
ATOM   3118 HG12 VAL X 196      43.435 -10.946 -23.722  1.00118.40           H
ATOM   3119 HG13 VAL X 196      44.056 -11.306 -22.094  1.00118.40           H
ATOM   3120 HG21 VAL X 196      44.117  -8.355 -21.013  1.00118.40           H
ATOM   3121 HG22 VAL X 196      43.436  -9.751 -20.143  1.00118.40           H
ATOM   3122 HG23 VAL X 196      42.425  -8.322 -20.462  1.00118.40           H
ATOM   3123  N   PRO X 197      40.262  -7.667 -23.427  1.00 77.59           N
ATOM   3124  CA  PRO X 197      39.087  -6.927 -23.048  1.00 77.59           C
ATOM   3125  CD  PRO X 197      40.371  -7.784 -24.869  1.00 77.59           C
ATOM   3126  CB  PRO X 197      38.237  -6.781 -24.310  1.00 77.59           C
ATOM   3127  CG  PRO X 197      38.917  -7.695 -25.348  1.00 77.59           C
ATOM   3128  C   PRO X 197      38.403  -7.628 -21.921  1.00 77.59           C
ATOM   3129  O   PRO X 197      38.663  -8.811 -21.717  1.00 77.59           O
ATOM   3130  HA  PRO X 197      39.310  -5.929 -22.671  1.00 77.59           H
ATOM   3131  HB2 PRO X 197      38.234  -5.746 -24.654  1.00 77.59           H
ATOM   3132  HB3 PRO X 197      37.214  -7.105 -24.124  1.00 77.59           H
ATOM   3133  HG2 PRO X 197      38.452  -8.681 -25.360  1.00 77.59           H
ATOM   3134  HG3 PRO X 197      38.864  -7.257 -26.345  1.00 77.59           H
ATOM   3135  HD2 PRO X 197      40.816  -8.738 -25.149  1.00 77.59           H
ATOM   3136  HD3 PRO X 197      40.967  -6.970 -25.281  1.00 77.59           H
ATOM   3137  N   LEU X 198      37.558  -6.907 -21.156  1.00178.36           N
ATOM   3138  CA  LEU X 198      36.921  -7.487 -20.007  1.00178.36           C
ATOM   3139  CB  LEU X 198      36.114  -6.494 -19.149  1.00178.36           C
ATOM   3140  CG  LEU X 198      36.954  -5.489 -18.351  1.00178.36           C
ATOM   3141  CD1 LEU X 198      37.978  -6.223 -17.468  1.00178.36           C
ATOM   3142  CD2 LEU X 198      37.553  -4.400 -19.245  1.00178.36           C
ATOM   3143  C   LEU X 198      35.933  -8.559 -20.358  1.00178.36           C
ATOM   3144  O   LEU X 198      35.940  -9.629 -19.750  1.00178.36           O
ATOM   3145  H   LEU X 198      37.370  -5.944 -21.395  1.00178.36           H
ATOM   3146  HA  LEU X 198      37.777  -7.873 -19.455  1.00178.36           H
ATOM   3147  HB2 LEU X 198      35.514  -7.068 -18.442  1.00178.36           H
ATOM   3148  HB3 LEU X 198      35.455  -5.932 -19.811  1.00178.36           H
ATOM   3149  HG  LEU X 198      36.298  -4.948 -17.669  1.00178.36           H
ATOM   3150 HD11 LEU X 198      38.665  -6.785 -18.100  1.00178.36           H
ATOM   3151 HD12 LEU X 198      37.456  -6.907 -16.799  1.00178.36           H
ATOM   3152 HD13 LEU X 198      38.537  -5.496 -16.880  1.00178.36           H
ATOM   3153 HD21 LEU X 198      38.231  -4.854 -19.967  1.00178.36           H
ATOM   3154 HD22 LEU X 198      38.103  -3.687 -18.630  1.00178.36           H
ATOM   3155 HD23 LEU X 198      36.753  -3.882 -19.773  1.00178.36           H
ATOM   3156  N   ARG X 199      35.067  -8.316 -21.360  1.00168.57           N
ATOM   3157  CA  ARG X 199      33.962  -9.217 -21.545  1.00168.57           C
ATOM   3158  CB  ARG X 199      32.920  -8.781 -22.574  1.00168.57           C
ATOM   3159  CG  ARG X 199      33.392  -8.719 -24.021  1.00168.57           C
ATOM   3160  CD  ARG X 199      32.207  -8.837 -24.980  1.00168.57           C
ATOM   3161  NE  ARG X 199      31.008  -8.325 -24.254  1.00168.57           N
ATOM   3162  CZ  ARG X 199      30.193  -9.191 -23.579  1.00168.57           C
ATOM   3163  NH1 ARG X 199      30.393 -10.537 -23.686  1.00168.57           N
ATOM   3164  NH2 ARG X 199      29.215  -8.712 -22.757  1.00168.57           N
ATOM   3165  C   ARG X 199      34.390 -10.604 -21.928  1.00168.57           C
ATOM   3166  O   ARG X 199      33.726 -11.569 -21.556  1.00168.57           O
ATOM   3167  H   ARG X 199      35.191  -7.519 -21.968  1.00168.57           H
ATOM   3168  HA  ARG X 199      33.503  -9.202 -20.556  1.00168.57           H
ATOM   3169  HB2 ARG X 199      32.571  -7.786 -22.295  1.00168.57           H
ATOM   3170  HB3 ARG X 199      32.088  -9.484 -22.525  1.00168.57           H
ATOM   3171  HG2 ARG X 199      34.087  -9.539 -24.206  1.00168.57           H
ATOM   3172  HG3 ARG X 199      33.898  -7.769 -24.192  1.00168.57           H
ATOM   3173  HD2 ARG X 199      32.057  -9.879 -25.263  1.00168.57           H
ATOM   3174  HD3 ARG X 199      32.387  -8.240 -25.874  1.00168.57           H
ATOM   3175  HE  ARG X 199      30.798  -7.337 -24.261  1.00168.57           H
ATOM   3176 HH11 ARG X 199      29.818 -11.177 -23.157  1.00168.57           H
ATOM   3177 HH12 ARG X 199      31.117 -10.892 -24.294  1.00168.57           H
ATOM   3178 HH21 ARG X 199      28.641  -9.353 -22.228  1.00168.57           H
ATOM   3179 HH22 ARG X 199      29.065  -7.717 -22.677  1.00168.57           H
ATOM   3180  N   LYS X 200      35.431 -10.733 -22.771  1.00100.48           N
ATOM   3181  CA  LYS X 200      35.963 -11.988 -23.243  1.00100.48           C
ATOM   3182  CB  LYS X 200      36.667 -11.872 -24.603  1.00100.48           C
ATOM   3183  CG  LYS X 200      35.652 -11.663 -25.726  1.00100.48           C
ATOM   3184  CD  LYS X 200      36.253 -11.310 -27.085  1.00100.48           C
ATOM   3185  CE  LYS X 200      35.188 -11.175 -28.176  1.00100.48           C
ATOM   3186  NZ  LYS X 200      35.819 -10.837 -29.469  1.00100.48           N
ATOM   3187  C   LYS X 200      36.882 -12.690 -22.278  1.00100.48           C
ATOM   3188  O   LYS X 200      37.209 -13.853 -22.498  1.00100.48           O
ATOM   3189  H   LYS X 200      35.873  -9.887 -23.098  1.00100.48           H
ATOM   3190  HA  LYS X 200      35.068 -12.601 -23.348  1.00100.48           H
ATOM   3191  HB2 LYS X 200      37.227 -12.787 -24.794  1.00100.48           H
ATOM   3192  HB3 LYS X 200      37.353 -11.025 -24.579  1.00100.48           H
ATOM   3193  HG2 LYS X 200      34.985 -10.853 -25.431  1.00100.48           H
ATOM   3194  HG3 LYS X 200      35.078 -12.583 -25.838  1.00100.48           H
ATOM   3195  HD2 LYS X 200      36.951 -12.095 -27.373  1.00100.48           H
ATOM   3196  HD3 LYS X 200      36.786 -10.363 -26.997  1.00100.48           H
ATOM   3197  HE2 LYS X 200      34.488 -10.386 -27.900  1.00100.48           H
ATOM   3198  HE3 LYS X 200      34.651 -12.118 -28.274  1.00100.48           H
ATOM   3199  HZ1 LYS X 200      36.317  -9.962 -29.382  1.00100.48           H
ATOM   3200  HZ2 LYS X 200      35.106 -10.748 -30.179  1.00100.48           H
ATOM   3201  HZ3 LYS X 200      36.465 -11.568 -29.730  1.00100.48           H
ATOM   3202  N   ALA X 201      37.424 -11.997 -21.259  1.00 57.08           N
ATOM   3203  CA  ALA X 201      38.396 -12.607 -20.381  1.00 57.08           C
ATOM   3204  CB  ALA X 201      39.319 -11.591 -19.686  1.00 57.08           C
ATOM   3205  C   ALA X 201      37.768 -13.446 -19.306  1.00 57.08           C
ATOM   3206  O   ALA X 201      36.564 -13.390 -19.076  1.00 57.08           O
ATOM   3207  H   ALA X 201      37.148 -11.037 -21.106  1.00 57.08           H
ATOM   3208  HA  ALA X 201      38.984 -13.235 -21.052  1.00 57.08           H
ATOM   3209  HB1 ALA X 201      38.730 -10.964 -19.016  1.00 57.08           H
ATOM   3210  HB2 ALA X 201      39.802 -10.966 -20.437  1.00 57.08           H
ATOM   3211  HB3 ALA X 201      40.078 -12.122 -19.113  1.00 57.08           H
ATOM   3212  N   VAL X 202      38.597 -14.279 -18.629  1.00 53.38           N
ATOM   3213  CA  VAL X 202      38.133 -15.115 -17.552  1.00 53.38           C
ATOM   3214  CB  VAL X 202      39.109 -16.193 -17.179  1.00 53.38           C
ATOM   3215  CG1 VAL X 202      38.614 -16.896 -15.905  1.00 53.38           C
ATOM   3216  CG2 VAL X 202      39.271 -17.136 -18.383  1.00 53.38           C
ATOM   3217  C   VAL X 202      37.945 -14.228 -16.356  1.00 53.38           C
ATOM   3218  O   VAL X 202      38.806 -13.408 -16.037  1.00 53.38           O
ATOM   3219  H   VAL X 202      39.572 -14.315 -18.890  1.00 53.38           H
ATOM   3220  HA  VAL X 202      37.215 -15.607 -17.874  1.00 53.38           H
ATOM   3221  HB  VAL X 202      40.096 -15.792 -16.949  1.00 53.38           H
ATOM   3222 HG11 VAL X 202      37.625 -17.317 -16.084  1.00 53.38           H
ATOM   3223 HG12 VAL X 202      38.560 -16.175 -15.090  1.00 53.38           H
ATOM   3224 HG13 VAL X 202      39.306 -17.695 -15.638  1.00 53.38           H
ATOM   3225 HG21 VAL X 202      38.301 -17.560 -18.645  1.00 53.38           H
ATOM   3226 HG22 VAL X 202      39.960 -17.940 -18.125  1.00 53.38           H
ATOM   3227 HG23 VAL X 202      39.665 -16.578 -19.232  1.00 53.38           H
ATOM   3228  N   PRO X 203      36.842 -14.373 -15.670  1.00 87.29           N
ATOM   3229  CA  PRO X 203      36.536 -13.489 -14.578  1.00 87.29           C
ATOM   3230  CD  PRO X 203      35.646 -14.969 -16.244  1.00 87.29           C
ATOM   3231  CB  PRO X 203      35.115 -13.843 -14.149  1.00 87.29           C
ATOM   3232  CG  PRO X 203      34.471 -14.375 -15.445  1.00 87.29           C
ATOM   3233  C   PRO X 203      37.530 -13.443 -13.455  1.00 87.29           C
ATOM   3234  O   PRO X 203      37.910 -12.341 -13.058  1.00 87.29           O
ATOM   3235  HA  PRO X 203      36.608 -12.456 -14.921  1.00 87.29           H
ATOM   3236  HB2 PRO X 203      34.587 -12.962 -13.784  1.00 87.29           H
ATOM   3237  HB3 PRO X 203      35.122 -14.609 -13.373  1.00 87.29           H
ATOM   3238  HG2 PRO X 203      33.732 -15.144 -15.220  1.00 87.29           H
ATOM   3239  HG3 PRO X 203      33.998 -13.566 -16.000  1.00 87.29           H
ATOM   3240  HD2 PRO X 203      35.671 -16.053 -16.138  1.00 87.29           H
ATOM   3241  HD3 PRO X 203      35.559 -14.709 -17.299  1.00 87.29           H
ATOM   3242  N   ARG X 204      37.983 -14.604 -12.943  1.00133.39           N
ATOM   3243  CA  ARG X 204      38.901 -14.609 -11.844  1.00133.39           C
ATOM   3244  CB  ARG X 204      39.213 -16.025 -11.327  1.00133.39           C
ATOM   3245  CG  ARG X 204      38.050 -16.693 -10.587  1.00133.39           C
ATOM   3246  CD  ARG X 204      37.988 -16.338  -9.098  1.00133.39           C
ATOM   3247  NE  ARG X 204      37.167 -15.102  -8.955  1.00133.39           N
ATOM   3248  CZ  ARG X 204      36.912 -14.595  -7.713  1.00133.39           C
ATOM   3249  NH1 ARG X 204      37.433 -15.202  -6.607  1.00133.39           N
ATOM   3250  NH2 ARG X 204      36.135 -13.482  -7.576  1.00133.39           N
ATOM   3251  C   ARG X 204      40.191 -13.997 -12.292  1.00133.39           C
ATOM   3252  O   ARG X 204      40.848 -13.284 -11.534  1.00133.39           O
ATOM   3253  H   ARG X 204      37.673 -15.480 -13.340  1.00133.39           H
ATOM   3254  HA  ARG X 204      38.433 -14.048 -11.035  1.00133.39           H
ATOM   3255  HB2 ARG X 204      40.061 -15.961 -10.644  1.00133.39           H
ATOM   3256  HB3 ARG X 204      39.480 -16.650 -12.180  1.00133.39           H
ATOM   3257  HG2 ARG X 204      38.158 -17.774 -10.680  1.00133.39           H
ATOM   3258  HG3 ARG X 204      37.118 -16.380 -11.056  1.00133.39           H
ATOM   3259  HD2 ARG X 204      38.994 -16.160  -8.718  1.00133.39           H
ATOM   3260  HD3 ARG X 204      37.529 -17.154  -8.541  1.00133.39           H
ATOM   3261  HE  ARG X 204      36.800 -14.641  -9.775  1.00133.39           H
ATOM   3262 HH11 ARG X 204      37.242 -14.826  -5.689  1.00133.39           H
ATOM   3263 HH12 ARG X 204      38.008 -16.026  -6.706  1.00133.39           H
ATOM   3264 HH21 ARG X 204      35.946 -13.108  -6.657  1.00133.39           H
ATOM   3265 HH22 ARG X 204      35.748 -13.031  -8.393  1.00133.39           H
ATOM   3266  N   LEU X 205      40.592 -14.274 -13.547  1.00103.37           N
ATOM   3267  CA  LEU X 205      41.847 -13.783 -14.039  1.00103.37           C
ATOM   3268  CB  LEU X 205      42.139 -14.297 -15.465  1.00103.37           C
ATOM   3269  CG  LEU X 205      43.554 -14.038 -16.039  1.00103.37           C
ATOM   3270  CD1 LEU X 205      43.653 -14.621 -17.454  1.00103.37           C
ATOM   3271  CD2 LEU X 205      43.979 -12.560 -16.016  1.00103.37           C
ATOM   3272  C   LEU X 205      41.811 -12.287 -14.062  1.00103.37           C
ATOM   3273  O   LEU X 205      42.743 -11.630 -13.603  1.00103.37           O
ATOM   3274  H   LEU X 205      40.003 -14.833 -14.148  1.00103.37           H
ATOM   3275  HA  LEU X 205      42.635 -14.144 -13.377  1.00103.37           H
ATOM   3276  HB2 LEU X 205      41.422 -13.825 -16.137  1.00103.37           H
ATOM   3277  HB3 LEU X 205      41.979 -15.376 -15.464  1.00103.37           H
ATOM   3278  HG  LEU X 205      44.257 -14.546 -15.379  1.00103.37           H
ATOM   3279 HD11 LEU X 205      42.948 -14.109 -18.109  1.00103.37           H
ATOM   3280 HD12 LEU X 205      43.417 -15.685 -17.426  1.00103.37           H
ATOM   3281 HD13 LEU X 205      44.666 -14.484 -17.834  1.00103.37           H
ATOM   3282 HD21 LEU X 205      43.316 -11.981 -16.660  1.00103.37           H
ATOM   3283 HD22 LEU X 205      45.004 -12.471 -16.377  1.00103.37           H
ATOM   3284 HD23 LEU X 205      43.918 -12.180 -14.997  1.00103.37           H
ATOM   3285  N   GLU X 206      40.724 -11.702 -14.592  1.00 86.51           N
ATOM   3286  CA  GLU X 206      40.640 -10.275 -14.721  1.00 86.51           C
ATOM   3287  CB  GLU X 206      39.417  -9.824 -15.536  1.00 86.51           C
ATOM   3288  CG  GLU X 206      39.472 -10.301 -16.989  1.00 86.51           C
ATOM   3289  CD  GLU X 206      40.784  -9.817 -17.592  1.00 86.51           C
ATOM   3290  OE1 GLU X 206      41.043  -8.584 -17.547  1.00 86.51           O
ATOM   3291  OE2 GLU X 206      41.548 -10.681 -18.099  1.00 86.51           O
ATOM   3292  C   GLU X 206      40.560  -9.642 -13.369  1.00 86.51           C
ATOM   3293  O   GLU X 206      41.155  -8.593 -13.128  1.00 86.51           O
ATOM   3294  H   GLU X 206      39.954 -12.276 -14.905  1.00 86.51           H
ATOM   3295  HA  GLU X 206      41.540  -9.959 -15.250  1.00 86.51           H
ATOM   3296  HB2 GLU X 206      39.373  -8.735 -15.527  1.00 86.51           H
ATOM   3297  HB3 GLU X 206      38.518 -10.228 -15.070  1.00 86.51           H
ATOM   3298  HG2 GLU X 206      38.632  -9.886 -17.547  1.00 86.51           H
ATOM   3299  HG3 GLU X 206      39.428 -11.390 -17.023  1.00 86.51           H
ATOM   3300  N   SER X 207      39.816 -10.273 -12.446  1.00 83.09           N
ATOM   3301  CA  SER X 207      39.622  -9.721 -11.136  1.00 83.09           C
ATOM   3302  CB  SER X 207      38.671 -10.568 -10.271  1.00 83.09           C
ATOM   3303  OG  SER X 207      39.228 -11.854 -10.039  1.00 83.09           O
ATOM   3304  C   SER X 207      40.933  -9.622 -10.415  1.00 83.09           C
ATOM   3305  O   SER X 207      41.216  -8.607  -9.780  1.00 83.09           O
ATOM   3306  H   SER X 207      39.382 -11.154 -12.680  1.00 83.09           H
ATOM   3307  HA  SER X 207      39.178  -8.736 -11.283  1.00 83.09           H
ATOM   3308  HB2 SER X 207      37.717 -10.678 -10.788  1.00 83.09           H
ATOM   3309  HB3 SER X 207      38.511 -10.068  -9.316  1.00 83.09           H
ATOM   3310  HG  SER X 207      39.358 -12.272 -10.893  1.00 83.09           H
ATOM   3311  N   ARG X 208      41.785 -10.660 -10.501  1.00 57.25           N
ATOM   3312  CA  ARG X 208      43.014 -10.616  -9.766  1.00 57.25           C
ATOM   3313  CB  ARG X 208      43.859 -11.892  -9.875  1.00 57.25           C
ATOM   3314  CG  ARG X 208      44.965 -11.913  -8.823  1.00 57.25           C
ATOM   3315  CD  ARG X 208      45.843 -13.159  -8.861  1.00 57.25           C
ATOM   3316  NE  ARG X 208      46.672 -13.148  -7.621  1.00 57.25           N
ATOM   3317  CZ  ARG X 208      47.819 -12.410  -7.569  1.00 57.25           C
ATOM   3318  NH1 ARG X 208      48.192 -11.649  -8.638  1.00 57.25           N
ATOM   3319  NH2 ARG X 208      48.591 -12.434  -6.442  1.00 57.25           N
ATOM   3320  C   ARG X 208      43.836  -9.477 -10.271  1.00 57.25           C
ATOM   3321  O   ARG X 208      44.474  -8.765  -9.496  1.00 57.25           O
ATOM   3322  H   ARG X 208      41.561 -11.460 -11.077  1.00 57.25           H
ATOM   3323  HA  ARG X 208      42.738 -10.503  -8.718  1.00 57.25           H
ATOM   3324  HB2 ARG X 208      44.310 -11.936 -10.866  1.00 57.25           H
ATOM   3325  HB3 ARG X 208      43.214 -12.759  -9.730  1.00 57.25           H
ATOM   3326  HG2 ARG X 208      44.502 -11.853  -7.838  1.00 57.25           H
ATOM   3327  HG3 ARG X 208      45.602 -11.042  -8.979  1.00 57.25           H
ATOM   3328  HD2 ARG X 208      46.486 -13.136  -9.741  1.00 57.25           H
ATOM   3329  HD3 ARG X 208      45.222 -14.054  -8.888  1.00 57.25           H
ATOM   3330  HE  ARG X 208      46.383 -13.687  -6.818  1.00 57.25           H
ATOM   3331 HH11 ARG X 208      49.041 -11.102  -8.597  1.00 57.25           H
ATOM   3332 HH12 ARG X 208      47.621 -11.633  -9.471  1.00 57.25           H
ATOM   3333 HH21 ARG X 208      49.439 -11.888  -6.400  1.00 57.25           H
ATOM   3334 HH22 ARG X 208      48.313 -12.998  -5.651  1.00 57.25           H
ATOM   3335  N   TYR X 209      43.840  -9.280 -11.599  1.00 42.08           N
ATOM   3336  CA  TYR X 209      44.595  -8.222 -12.202  1.00 42.08           C
ATOM   3337  CB  TYR X 209      44.482  -8.260 -13.737  1.00 42.08           C
ATOM   3338  CG  TYR X 209      45.263  -7.134 -14.320  1.00 42.08           C
ATOM   3339  CD1 TYR X 209      46.621  -7.243 -14.512  1.00 42.08           C
ATOM   3340  CD2 TYR X 209      44.628  -5.969 -14.684  1.00 42.08           C
ATOM   3341  CE1 TYR X 209      47.335  -6.201 -15.055  1.00 42.08           C
ATOM   3342  CE2 TYR X 209      45.338  -4.924 -15.227  1.00 42.08           C
ATOM   3343  CZ  TYR X 209      46.694  -5.040 -15.413  1.00 42.08           C
ATOM   3344  OH  TYR X 209      47.424  -3.969 -15.970  1.00 42.08           O
ATOM   3345  C   TYR X 209      44.049  -6.910 -11.732  1.00 42.08           C
ATOM   3346  O   TYR X 209      44.802  -6.010 -11.361  1.00 42.08           O
ATOM   3347  H   TYR X 209      43.297  -9.894 -12.188  1.00 42.08           H
ATOM   3348  HA  TYR X 209      45.641  -8.345 -11.919  1.00 42.08           H
ATOM   3349  HB2 TYR X 209      43.436  -8.165 -14.027  1.00 42.08           H
ATOM   3350  HB3 TYR X 209      44.877  -9.207 -14.107  1.00 42.08           H
ATOM   3351  HD1 TYR X 209      47.130  -8.154 -14.235  1.00 42.08           H
ATOM   3352  HD2 TYR X 209      43.562  -5.875 -14.542  1.00 42.08           H
ATOM   3353  HE1 TYR X 209      48.401  -6.296 -15.201  1.00 42.08           H
ATOM   3354  HE2 TYR X 209      44.830  -4.013 -15.506  1.00 42.08           H
ATOM   3355  HH  TYR X 209      46.902  -3.195 -16.193  1.00 42.08           H
ATOM   3356  N   PHE X 210      42.710  -6.778 -11.723  1.00 66.74           N
ATOM   3357  CA  PHE X 210      42.068  -5.541 -11.378  1.00 66.74           C
ATOM   3358  CB  PHE X 210      40.544  -5.593 -11.574  1.00 66.74           C
ATOM   3359  CG  PHE X 210      40.005  -4.232 -11.303  1.00 66.74           C
ATOM   3360  CD1 PHE X 210      40.111  -3.243 -12.254  1.00 66.74           C
ATOM   3361  CD2 PHE X 210      39.386  -3.945 -10.108  1.00 66.74           C
ATOM   3362  CE1 PHE X 210      39.613  -1.983 -12.015  1.00 66.74           C
ATOM   3363  CE2 PHE X 210      38.886  -2.687  -9.864  1.00 66.74           C
ATOM   3364  CZ  PHE X 210      39.000  -1.704 -10.818  1.00 66.74           C
ATOM   3365  C   PHE X 210      42.340  -5.181  -9.954  1.00 66.74           C
ATOM   3366  O   PHE X 210      42.725  -4.050  -9.676  1.00 66.74           O
ATOM   3367  H   PHE X 210      42.138  -7.574 -11.967  1.00 66.74           H
ATOM   3368  HA  PHE X 210      42.483  -4.791 -12.050  1.00 66.74           H
ATOM   3369  HB2 PHE X 210      40.105  -6.311 -10.880  1.00 66.74           H
ATOM   3370  HB3 PHE X 210      40.311  -5.888 -12.597  1.00 66.74           H
ATOM   3371  HD1 PHE X 210      40.589  -3.458 -13.198  1.00 66.74           H
ATOM   3372  HD2 PHE X 210      39.291  -4.714  -9.355  1.00 66.74           H
ATOM   3373  HE1 PHE X 210      39.704  -1.213 -12.768  1.00 66.74           H
ATOM   3374  HE2 PHE X 210      38.403  -2.472  -8.923  1.00 66.74           H
ATOM   3375  HZ  PHE X 210      38.610  -0.716 -10.626  1.00 66.74           H
ATOM   3376  N   LEU X 211      42.208  -6.142  -9.020  1.00132.95           N
ATOM   3377  CA  LEU X 211      42.369  -5.859  -7.621  1.00132.95           C
ATOM   3378  CB  LEU X 211      42.283  -7.135  -6.768  1.00132.95           C
ATOM   3379  CG  LEU X 211      42.448  -6.904  -5.255  1.00132.95           C
ATOM   3380  CD1 LEU X 211      41.286  -6.074  -4.687  1.00132.95           C
ATOM   3381  CD2 LEU X 211      42.652  -8.232  -4.508  1.00132.95           C
ATOM   3382  C   LEU X 211      43.730  -5.281  -7.455  1.00132.95           C
ATOM   3383  O   LEU X 211      43.939  -4.330  -6.705  1.00132.95           O
ATOM   3384  H   LEU X 211      41.990  -7.084  -9.311  1.00132.95           H
ATOM   3385  HA  LEU X 211      41.578  -5.183  -7.296  1.00132.95           H
ATOM   3386  HB2 LEU X 211      43.068  -7.817  -7.095  1.00132.95           H
ATOM   3387  HB3 LEU X 211      41.309  -7.594  -6.938  1.00132.95           H
ATOM   3388  HG  LEU X 211      43.352  -6.317  -5.098  1.00132.95           H
ATOM   3389 HD11 LEU X 211      40.351  -6.619  -4.819  1.00132.95           H
ATOM   3390 HD12 LEU X 211      41.229  -5.121  -5.212  1.00132.95           H
ATOM   3391 HD13 LEU X 211      41.454  -5.894  -3.625  1.00132.95           H
ATOM   3392 HD21 LEU X 211      41.770  -8.860  -4.635  1.00132.95           H
ATOM   3393 HD22 LEU X 211      42.807  -8.033  -3.448  1.00132.95           H
ATOM   3394 HD23 LEU X 211      43.525  -8.746  -4.913  1.00132.95           H
ATOM   3395  N   ASP X 212      44.706  -5.831  -8.179  1.00 68.33           N
ATOM   3396  CA  ASP X 212      46.003  -5.255  -8.058  1.00 68.33           C
ATOM   3397  CB  ASP X 212      47.058  -5.985  -8.908  1.00 68.33           C
ATOM   3398  CG  ASP X 212      47.314  -7.345  -8.277  1.00 68.33           C
ATOM   3399  OD1 ASP X 212      46.791  -7.584  -7.155  1.00 68.33           O
ATOM   3400  OD2 ASP X 212      48.033  -8.164  -8.909  1.00 68.33           O
ATOM   3401  C   ASP X 212      45.958  -3.808  -8.543  1.00 68.33           C
ATOM   3402  O   ASP X 212      46.481  -2.932  -7.858  1.00 68.33           O
ATOM   3403  H   ASP X 212      44.533  -6.621  -8.785  1.00 68.33           H
ATOM   3404  HA  ASP X 212      46.283  -5.332  -7.008  1.00 68.33           H
ATOM   3405  HB2 ASP X 212      47.982  -5.407  -8.926  1.00 68.33           H
ATOM   3406  HB3 ASP X 212      46.690  -6.113  -9.925  1.00 68.33           H
ATOM   3407  N   ILE X 213      45.315  -3.515  -9.710  1.00163.80           N
ATOM   3408  CA  ILE X 213      45.267  -2.215 -10.366  1.00163.80           C
ATOM   3409  CB  ILE X 213      44.624  -2.313 -11.747  1.00163.80           C
ATOM   3410  CG1 ILE X 213      45.203  -1.275 -12.713  1.00163.80           C
ATOM   3411  CG2 ILE X 213      43.095  -2.194 -11.653  1.00163.80           C
ATOM   3412  CD1 ILE X 213      46.570  -1.686 -13.260  1.00163.80           C
ATOM   3413  C   ILE X 213      44.515  -1.221  -9.498  1.00163.80           C
ATOM   3414  O   ILE X 213      44.955  -0.087  -9.305  1.00163.80           O
ATOM   3415  H   ILE X 213      44.824  -4.272 -10.163  1.00163.80           H
ATOM   3416  HA  ILE X 213      46.290  -1.866 -10.503  1.00163.80           H
ATOM   3417  HB  ILE X 213      44.859  -3.298 -12.150  1.00163.80           H
ATOM   3418 HG12 ILE X 213      45.307  -0.326 -12.187  1.00163.80           H
ATOM   3419 HG13 ILE X 213      44.514  -1.153 -13.549  1.00163.80           H
ATOM   3420 HG21 ILE X 213      42.831  -1.215 -11.252  1.00163.80           H
ATOM   3421 HG22 ILE X 213      42.710  -2.972 -10.994  1.00163.80           H
ATOM   3422 HG23 ILE X 213      42.660  -2.309 -12.645  1.00163.80           H
ATOM   3423 HD11 ILE X 213      47.269  -1.811 -12.433  1.00163.80           H
ATOM   3424 HD12 ILE X 213      46.939  -0.912 -13.933  1.00163.80           H
ATOM   3425 HD13 ILE X 213      46.476  -2.626 -13.803  1.00163.80           H
ATOM   3426  N   TYR X 214      43.373  -1.644  -8.913  1.00 92.91           N
ATOM   3427  CA  TYR X 214      42.465  -0.846  -8.131  1.00 92.91           C
ATOM   3428  CB  TYR X 214      41.200  -1.652  -7.761  1.00 92.91           C
ATOM   3429  CG  TYR X 214      40.083  -0.762  -7.314  1.00 92.91           C
ATOM   3430  CD1 TYR X 214      39.471   0.095  -8.203  1.00 92.91           C
ATOM   3431  CD2 TYR X 214      39.603  -0.820  -6.026  1.00 92.91           C
ATOM   3432  CE1 TYR X 214      38.431   0.906  -7.808  1.00 92.91           C
ATOM   3433  CE2 TYR X 214      38.562  -0.013  -5.626  1.00 92.91           C
ATOM   3434  CZ  TYR X 214      37.974   0.854  -6.512  1.00 92.91           C
ATOM   3435  OH  TYR X 214      36.908   1.676  -6.090  1.00 92.91           O
ATOM   3436  C   TYR X 214      43.199  -0.412  -6.904  1.00 92.91           C
ATOM   3437  O   TYR X 214      43.000   0.694  -6.403  1.00 92.91           O
ATOM   3438  H   TYR X 214      43.132  -2.617  -9.037  1.00 92.91           H
ATOM   3439  HA  TYR X 214      42.131   0.021  -8.701  1.00 92.91           H
ATOM   3440  HB2 TYR X 214      41.445  -2.343  -6.954  1.00 92.91           H
ATOM   3441  HB3 TYR X 214      40.873  -2.216  -8.635  1.00 92.91           H
ATOM   3442  HD1 TYR X 214      39.814   0.132  -9.227  1.00 92.91           H
ATOM   3443  HD2 TYR X 214      40.049  -1.505  -5.320  1.00 92.91           H
ATOM   3444  HE1 TYR X 214      37.973   1.581  -8.515  1.00 92.91           H
ATOM   3445  HE2 TYR X 214      38.205  -0.063  -4.608  1.00 92.91           H
ATOM   3446  HH  TYR X 214      36.653   1.569  -5.171  1.00 92.91           H
ATOM   3447  N   SER X 215      44.070  -1.292  -6.379  1.00 43.10           N
ATOM   3448  CA  SER X 215      44.829  -0.962  -5.209  1.00 43.10           C
ATOM   3449  CB  SER X 215      45.734  -2.111  -4.739  1.00 43.10           C
ATOM   3450  OG  SER X 215      46.454  -1.722  -3.579  1.00 43.10           O
ATOM   3451  C   SER X 215      45.715   0.209  -5.523  1.00 43.10           C
ATOM   3452  O   SER X 215      46.079   0.977  -4.634  1.00 43.10           O
ATOM   3453  H   SER X 215      44.191  -2.195  -6.815  1.00 43.10           H
ATOM   3454  HA  SER X 215      44.113  -0.743  -4.416  1.00 43.10           H
ATOM   3455  HB2 SER X 215      46.437  -2.364  -5.533  1.00 43.10           H
ATOM   3456  HB3 SER X 215      45.120  -2.982  -4.507  1.00 43.10           H
ATOM   3457  HG  SER X 215      46.984  -0.956  -3.811  1.00 43.10           H
ATOM   3458  N   ARG X 216      46.120   0.345  -6.800  1.00151.63           N
ATOM   3459  CA  ARG X 216      46.975   1.409  -7.258  1.00151.63           C
ATOM   3460  CB  ARG X 216      47.561   1.181  -8.663  1.00151.63           C
ATOM   3461  CG  ARG X 216      48.800   0.282  -8.681  1.00151.63           C
ATOM   3462  CD  ARG X 216      48.517  -1.204  -8.472  1.00151.63           C
ATOM   3463  NE  ARG X 216      48.073  -1.756  -9.783  1.00151.63           N
ATOM   3464  CZ  ARG X 216      48.343  -3.055 -10.106  1.00151.63           C
ATOM   3465  NH1 ARG X 216      49.009  -3.854  -9.221  1.00151.63           N
ATOM   3466  NH2 ARG X 216      47.946  -3.554 -11.313  1.00151.63           N
ATOM   3467  C   ARG X 216      46.282   2.740  -7.284  1.00151.63           C
ATOM   3468  O   ARG X 216      46.931   3.774  -7.136  1.00151.63           O
ATOM   3469  H   ARG X 216      45.807  -0.338  -7.475  1.00151.63           H
ATOM   3470  HA  ARG X 216      47.782   1.409  -6.525  1.00151.63           H
ATOM   3471  HB2 ARG X 216      47.834   2.149  -9.082  1.00151.63           H
ATOM   3472  HB3 ARG X 216      46.794   0.720  -9.284  1.00151.63           H
ATOM   3473  HG2 ARG X 216      49.471   0.614  -7.889  1.00151.63           H
ATOM   3474  HG3 ARG X 216      49.291   0.401  -9.647  1.00151.63           H
ATOM   3475  HD2 ARG X 216      47.733  -1.334  -7.727  1.00151.63           H
ATOM   3476  HD3 ARG X 216      49.422  -1.713  -8.140  1.00151.63           H
ATOM   3477  HE  ARG X 216      47.572  -1.168 -10.434  1.00151.63           H
ATOM   3478 HH11 ARG X 216      49.208  -4.815  -9.460  1.00151.63           H
ATOM   3479 HH12 ARG X 216      49.302  -3.485  -8.328  1.00151.63           H
ATOM   3480 HH21 ARG X 216      48.145  -4.515 -11.552  1.00151.63           H
ATOM   3481 HH22 ARG X 216      47.453  -2.963 -11.967  1.00151.63           H
ATOM   3482  N   ASP X 217      44.956   2.763  -7.517  1.00 86.72           N
ATOM   3483  CA  ASP X 217      44.244   4.002  -7.677  1.00 86.72           C
ATOM   3484  CB  ASP X 217      42.758   3.773  -8.012  1.00 86.72           C
ATOM   3485  CG  ASP X 217      42.154   5.065  -8.538  1.00 86.72           C
ATOM   3486  OD1 ASP X 217      42.893   6.082  -8.626  1.00 86.72           O
ATOM   3487  OD2 ASP X 217      40.938   5.050  -8.869  1.00 86.72           O
ATOM   3488  C   ASP X 217      44.321   4.815  -6.420  1.00 86.72           C
ATOM   3489  O   ASP X 217      44.256   4.288  -5.313  1.00 86.72           O
ATOM   3490  H   ASP X 217      44.451   1.891  -7.580  1.00 86.72           H
ATOM   3491  HA  ASP X 217      44.716   4.530  -8.506  1.00 86.72           H
ATOM   3492  HB2 ASP X 217      42.227   3.463  -7.113  1.00 86.72           H
ATOM   3493  HB3 ASP X 217      42.672   2.996  -8.772  1.00 86.72           H
ATOM   3494  N   ASP X 218      44.517   6.141  -6.571  1.00 82.41           N
ATOM   3495  CA  ASP X 218      44.543   7.044  -5.455  1.00 82.41           C
ATOM   3496  CB  ASP X 218      44.984   8.462  -5.862  1.00 82.41           C
ATOM   3497  CG  ASP X 218      45.174   9.301  -4.605  1.00 82.41           C
ATOM   3498  OD1 ASP X 218      44.919   8.775  -3.489  1.00 82.41           O
ATOM   3499  OD2 ASP X 218      45.586  10.484  -4.747  1.00 82.41           O
ATOM   3500  C   ASP X 218      43.150   7.144  -4.897  1.00 82.41           C
ATOM   3501  O   ASP X 218      42.947   7.188  -3.685  1.00 82.41           O
ATOM   3502  H   ASP X 218      44.650   6.511  -7.501  1.00 82.41           H
ATOM   3503  HA  ASP X 218      45.256   6.655  -4.728  1.00 82.41           H
ATOM   3504  HB2 ASP X 218      44.219   8.916  -6.492  1.00 82.41           H
ATOM   3505  HB3 ASP X 218      45.923   8.409  -6.411  1.00 82.41           H
ATOM   3506  N   LEU X 219      42.159   7.175  -5.810  1.00 97.26           N
ATOM   3507  CA  LEU X 219      40.753   7.377  -5.568  1.00 97.26           C
ATOM   3508  CB  LEU X 219      39.962   7.582  -6.871  1.00 97.26           C
ATOM   3509  CG  LEU X 219      40.374   8.844  -7.652  1.00 97.26           C
ATOM   3510  CD1 LEU X 219      41.831   8.751  -8.135  1.00 97.26           C
ATOM   3511  CD2 LEU X 219      39.389   9.141  -8.793  1.00 97.26           C
ATOM   3512  C   LEU X 219      40.100   6.239  -4.835  1.00 97.26           C
ATOM   3513  O   LEU X 219      39.148   6.459  -4.088  1.00 97.26           O
ATOM   3514  H   LEU X 219      42.433   7.042  -6.773  1.00 97.26           H
ATOM   3515  HA  LEU X 219      40.722   8.273  -4.949  1.00 97.26           H
ATOM   3516  HB2 LEU X 219      38.903   7.662  -6.622  1.00 97.26           H
ATOM   3517  HB3 LEU X 219      40.120   6.714  -7.510  1.00 97.26           H
ATOM   3518  HG  LEU X 219      40.328   9.694  -6.971  1.00 97.26           H
ATOM   3519 HD11 LEU X 219      41.933   7.912  -8.823  1.00 97.26           H
ATOM   3520 HD12 LEU X 219      42.489   8.601  -7.279  1.00 97.26           H
ATOM   3521 HD13 LEU X 219      42.104   9.675  -8.646  1.00 97.26           H
ATOM   3522 HD21 LEU X 219      39.398   8.316  -9.505  1.00 97.26           H
ATOM   3523 HD22 LEU X 219      39.684  10.061  -9.298  1.00 97.26           H
ATOM   3524 HD23 LEU X 219      38.385   9.257  -8.384  1.00 97.26           H
ATOM   3525  N   HIE X 220      40.594   5.002  -5.027  1.00142.16           N
ATOM   3526  CA  HIE X 220      39.968   3.779  -4.585  1.00142.16           C
ATOM   3527  ND1 HIE X 220      41.389   2.257  -2.053  1.00142.16           N
ATOM   3528  CG  HIE X 220      41.816   2.571  -3.325  1.00142.16           C
ATOM   3529  CB  HIE X 220      40.920   2.568  -4.529  1.00142.16           C
ATOM   3530  NE2 HIE X 220      43.561   2.707  -1.899  1.00142.16           N
ATOM   3531  CD2 HIE X 220      43.145   2.842  -3.211  1.00142.16           C
ATOM   3532  CE1 HIE X 220      42.472   2.355  -1.241  1.00142.16           C
ATOM   3533  C   HIE X 220      39.324   3.867  -3.234  1.00142.16           C
ATOM   3534  O   HIE X 220      39.794   4.553  -2.327  1.00142.16           O
ATOM   3535  H   HIE X 220      41.473   4.923  -5.519  1.00142.16           H
ATOM   3536  HA  HIE X 220      39.211   3.632  -5.354  1.00142.16           H
ATOM   3537  HB2 HIE X 220      41.543   2.577  -5.424  1.00142.16           H
ATOM   3538  HB3 HIE X 220      40.320   1.658  -4.513  1.00142.16           H
ATOM   3539  HD2 HIE X 220      43.786   3.125  -4.033  1.00142.16           H
ATOM   3540  HE2 HIE X 220      44.490   2.847  -1.528  1.00142.16           H
ATOM   3541  HE1 HIE X 220      42.447   2.166  -0.178  1.00142.16           H
ATOM   3542  N   ASP X 221      38.175   3.159  -3.109  1.00 57.35           N
ATOM   3543  CA  ASP X 221      37.409   3.057  -1.899  1.00 57.35           C
ATOM   3544  CB  ASP X 221      35.940   2.671  -2.166  1.00 57.35           C
ATOM   3545  CG  ASP X 221      35.146   2.710  -0.866  1.00 57.35           C
ATOM   3546  OD1 ASP X 221      35.581   2.070   0.128  1.00 57.35           O
ATOM   3547  OD2 ASP X 221      34.086   3.390  -0.852  1.00 57.35           O
ATOM   3548  C   ASP X 221      38.040   1.970  -1.082  1.00 57.35           C
ATOM   3549  O   ASP X 221      38.174   0.832  -1.531  1.00 57.35           O
ATOM   3550  H   ASP X 221      37.835   2.670  -3.924  1.00 57.35           H
ATOM   3551  HA  ASP X 221      37.406   4.023  -1.396  1.00 57.35           H
ATOM   3552  HB2 ASP X 221      35.902   1.664  -2.582  1.00 57.35           H
ATOM   3553  HB3 ASP X 221      35.506   3.374  -2.876  1.00 57.35           H
ATOM   3554  N   LYS X 222      38.436   2.307   0.160  1.00119.90           N
ATOM   3555  CA  LYS X 222      39.157   1.417   1.028  1.00119.90           C
ATOM   3556  CB  LYS X 222      39.561   2.090   2.350  1.00119.90           C
ATOM   3557  CG  LYS X 222      40.375   1.184   3.275  1.00119.90           C
ATOM   3558  CD  LYS X 222      41.033   1.930   4.438  1.00119.90           C
ATOM   3559  CE  LYS X 222      42.169   2.859   4.004  1.00119.90           C
ATOM   3560  NZ  LYS X 222      43.282   2.067   3.437  1.00119.90           N
ATOM   3561  C   LYS X 222      38.336   0.215   1.375  1.00119.90           C
ATOM   3562  O   LYS X 222      38.854  -0.899   1.408  1.00119.90           O
ATOM   3563  H   LYS X 222      38.216   3.233   0.498  1.00119.90           H
ATOM   3564  HA  LYS X 222      40.050   1.129   0.474  1.00119.90           H
ATOM   3565  HB2 LYS X 222      38.655   2.392   2.874  1.00119.90           H
ATOM   3566  HB3 LYS X 222      40.158   2.972   2.119  1.00119.90           H
ATOM   3567  HG2 LYS X 222      41.158   0.704   2.687  1.00119.90           H
ATOM   3568  HG3 LYS X 222      39.711   0.423   3.685  1.00119.90           H
ATOM   3569  HD2 LYS X 222      41.435   1.195   5.135  1.00119.90           H
ATOM   3570  HD3 LYS X 222      40.271   2.527   4.939  1.00119.90           H
ATOM   3571  HE2 LYS X 222      42.527   3.418   4.868  1.00119.90           H
ATOM   3572  HE3 LYS X 222      41.799   3.553   3.250  1.00119.90           H
ATOM   3573  HZ1 LYS X 222      43.627   1.423   4.134  1.00119.90           H
ATOM   3574  HZ2 LYS X 222      44.027   2.688   3.155  1.00119.90           H
ATOM   3575  HZ3 LYS X 222      42.953   1.550   2.634  1.00119.90           H
ATOM   3576  N   THR X 223      37.035   0.404   1.657  1.00 30.30           N
ATOM   3577  CA  THR X 223      36.209  -0.699   2.064  1.00 30.30           C
ATOM   3578  CB  THR X 223      34.807  -0.279   2.385  1.00 30.30           C
ATOM   3579  OG1 THR X 223      34.805   0.658   3.452  1.00 30.30           O
ATOM   3580  CG2 THR X 223      33.994  -1.528   2.760  1.00 30.30           C
ATOM   3581  C   THR X 223      36.128  -1.703   0.956  1.00 30.30           C
ATOM   3582  O   THR X 223      36.266  -2.905   1.180  1.00 30.30           O
ATOM   3583  H   THR X 223      36.635   1.329   1.582  1.00 30.30           H
ATOM   3584  HA  THR X 223      36.670  -1.116   2.959  1.00 30.30           H
ATOM   3585  HB  THR X 223      34.356   0.203   1.517  1.00 30.30           H
ATOM   3586 HG21 THR X 223      34.445  -2.008   3.628  1.00 30.30           H
ATOM   3587 HG22 THR X 223      33.989  -2.224   1.921  1.00 30.30           H
ATOM   3588 HG23 THR X 223      32.970  -1.238   2.996  1.00 30.30           H
ATOM   3589  HG1 THR X 223      35.203   0.230   4.214  1.00 30.30           H
ATOM   3590  N   LEU X 224      35.911  -1.221  -0.279  1.00108.57           N
ATOM   3591  CA  LEU X 224      35.765  -2.057  -1.435  1.00108.57           C
ATOM   3592  CB  LEU X 224      35.526  -1.212  -2.704  1.00108.57           C
ATOM   3593  CG  LEU X 224      34.152  -0.505  -2.794  1.00108.57           C
ATOM   3594  CD1 LEU X 224      33.054  -1.460  -3.269  1.00108.57           C
ATOM   3595  CD2 LEU X 224      33.766   0.174  -1.472  1.00108.57           C
ATOM   3596  C   LEU X 224      37.038  -2.827  -1.656  1.00108.57           C
ATOM   3597  O   LEU X 224      37.002  -4.030  -1.911  1.00108.57           O
ATOM   3598  H   LEU X 224      35.847  -0.221  -0.400  1.00108.57           H
ATOM   3599  HA  LEU X 224      34.917  -2.720  -1.262  1.00108.57           H
ATOM   3600  HB2 LEU X 224      35.620  -1.870  -3.567  1.00108.57           H
ATOM   3601  HB3 LEU X 224      36.300  -0.445  -2.746  1.00108.57           H
ATOM   3602  HG  LEU X 224      34.252   0.281  -3.543  1.00108.57           H
ATOM   3603 HD11 LEU X 224      32.929  -2.261  -2.539  1.00108.57           H
ATOM   3604 HD12 LEU X 224      33.335  -1.887  -4.232  1.00108.57           H
ATOM   3605 HD13 LEU X 224      32.117  -0.914  -3.373  1.00108.57           H
ATOM   3606 HD21 LEU X 224      33.656  -0.581  -0.694  1.00108.57           H
ATOM   3607 HD22 LEU X 224      32.823   0.705  -1.599  1.00108.57           H
ATOM   3608 HD23 LEU X 224      34.545   0.881  -1.185  1.00108.57           H
ATOM   3609  N   LEU X 225      38.206  -2.159  -1.548  1.00166.44           N
ATOM   3610  CA  LEU X 225      39.447  -2.844  -1.799  1.00166.44           C
ATOM   3611  CB  LEU X 225      40.727  -2.010  -1.596  1.00166.44           C
ATOM   3612  CG  LEU X 225      41.189  -1.166  -2.789  1.00166.44           C
ATOM   3613  CD1 LEU X 225      41.589  -2.071  -3.964  1.00166.44           C
ATOM   3614  CD2 LEU X 225      40.172  -0.090  -3.164  1.00166.44           C
ATOM   3615  C   LEU X 225      39.622  -3.965  -0.837  1.00166.44           C
ATOM   3616  O   LEU X 225      39.959  -5.079  -1.235  1.00166.44           O
ATOM   3617  H   LEU X 225      38.210  -1.182  -1.291  1.00166.44           H
ATOM   3618  HA  LEU X 225      39.352  -3.133  -2.846  1.00166.44           H
ATOM   3619  HB2 LEU X 225      41.535  -2.698  -1.344  1.00166.44           H
ATOM   3620  HB3 LEU X 225      40.553  -1.333  -0.759  1.00166.44           H
ATOM   3621  HG  LEU X 225      42.083  -0.616  -2.495  1.00166.44           H
ATOM   3622 HD11 LEU X 225      40.722  -2.643  -4.293  1.00166.44           H
ATOM   3623 HD12 LEU X 225      42.376  -2.754  -3.645  1.00166.44           H
ATOM   3624 HD13 LEU X 225      41.953  -1.456  -4.788  1.00166.44           H
ATOM   3625 HD21 LEU X 225      39.240  -0.564  -3.474  1.00166.44           H
ATOM   3626 HD22 LEU X 225      40.565   0.510  -3.985  1.00166.44           H
ATOM   3627 HD23 LEU X 225      39.986   0.550  -2.303  1.00166.44           H
ATOM   3628  N   ASN X 226      39.395  -3.686   0.458  1.00 82.78           N
ATOM   3629  CA  ASN X 226      39.635  -4.655   1.487  1.00 82.78           C
ATOM   3630  CB  ASN X 226      39.383  -4.099   2.899  1.00 82.78           C
ATOM   3631  CG  ASN X 226      39.900  -5.107   3.917  1.00 82.78           C
ATOM   3632  OD1 ASN X 226      40.933  -4.891   4.550  1.00 82.78           O
ATOM   3633  ND2 ASN X 226      39.167  -6.239   4.086  1.00 82.78           N
ATOM   3634  C   ASN X 226      38.719  -5.816   1.286  1.00 82.78           C
ATOM   3635  O   ASN X 226      39.137  -6.971   1.363  1.00 82.78           O
ATOM   3636  H   ASN X 226      39.047  -2.773   0.713  1.00 82.78           H
ATOM   3637  HA  ASN X 226      40.684  -4.944   1.413  1.00 82.78           H
ATOM   3638  HB2 ASN X 226      38.315  -3.942   3.047  1.00 82.78           H
ATOM   3639  HB3 ASN X 226      39.909  -3.152   3.020  1.00 82.78           H
ATOM   3640 HD21 ASN X 226      39.465  -6.940   4.750  1.00 82.78           H
ATOM   3641 HD22 ASN X 226      38.324  -6.380   3.548  1.00 82.78           H
ATOM   3642  N   PHE X 227      37.445  -5.525   0.986  1.00123.68           N
ATOM   3643  CA  PHE X 227      36.452  -6.537   0.805  1.00123.68           C
ATOM   3644  CB  PHE X 227      35.134  -5.918   0.292  1.00123.68           C
ATOM   3645  CG  PHE X 227      34.025  -6.918   0.212  1.00123.68           C
ATOM   3646  CD1 PHE X 227      34.085  -8.006  -0.628  1.00123.68           C
ATOM   3647  CD2 PHE X 227      32.879  -6.728   0.947  1.00123.68           C
ATOM   3648  CE1 PHE X 227      33.051  -8.908  -0.702  1.00123.68           C
ATOM   3649  CE2 PHE X 227      31.840  -7.625   0.875  1.00123.68           C
ATOM   3650  CZ  PHE X 227      31.922  -8.721   0.054  1.00123.68           C
ATOM   3651  C   PHE X 227      36.947  -7.440  -0.284  1.00123.68           C
ATOM   3652  O   PHE X 227      36.969  -8.660  -0.128  1.00123.68           O
ATOM   3653  H   PHE X 227      37.177  -4.556   0.885  1.00123.68           H
ATOM   3654  HA  PHE X 227      36.278  -7.051   1.750  1.00123.68           H
ATOM   3655  HB2 PHE X 227      35.305  -5.506  -0.703  1.00123.68           H
ATOM   3656  HB3 PHE X 227      34.836  -5.119   0.970  1.00123.68           H
ATOM   3657  HD1 PHE X 227      34.962  -8.155  -1.240  1.00123.68           H
ATOM   3658  HD2 PHE X 227      32.794  -5.863   1.589  1.00123.68           H
ATOM   3659  HE1 PHE X 227      33.127  -9.764  -1.356  1.00123.68           H
ATOM   3660  HE2 PHE X 227      30.952  -7.466   1.469  1.00123.68           H
ATOM   3661  HZ  PHE X 227      31.107  -9.429   0.004  1.00123.68           H
ATOM   3662  N   ALA X 228      37.378  -6.853  -1.414  1.00 39.31           N
ATOM   3663  CA  ALA X 228      37.774  -7.624  -2.558  1.00 39.31           C
ATOM   3664  CB  ALA X 228      38.141  -6.743  -3.766  1.00 39.31           C
ATOM   3665  C   ALA X 228      38.965  -8.477  -2.249  1.00 39.31           C
ATOM   3666  O   ALA X 228      39.027  -9.636  -2.656  1.00 39.31           O
ATOM   3667  H   ALA X 228      37.425  -5.845  -1.459  1.00 39.31           H
ATOM   3668  HA  ALA X 228      36.910  -8.240  -2.807  1.00 39.31           H
ATOM   3669  HB1 ALA X 228      39.005  -6.127  -3.517  1.00 39.31           H
ATOM   3670  HB2 ALA X 228      37.297  -6.101  -4.016  1.00 39.31           H
ATOM   3671  HB3 ALA X 228      38.380  -7.378  -4.619  1.00 39.31           H
ATOM   3672  N   LYS X 229      39.952  -7.927  -1.521  1.00115.14           N
ATOM   3673  CA  LYS X 229      41.160  -8.658  -1.255  1.00115.14           C
ATOM   3674  CB  LYS X 229      42.155  -7.841  -0.410  1.00115.14           C
ATOM   3675  CG  LYS X 229      42.435  -6.423  -0.922  1.00115.14           C
ATOM   3676  CD  LYS X 229      43.097  -6.327  -2.297  1.00115.14           C
ATOM   3677  CE  LYS X 229      43.334  -4.878  -2.733  1.00115.14           C
ATOM   3678  NZ  LYS X 229      44.075  -4.841  -4.013  1.00115.14           N
ATOM   3679  C   LYS X 229      40.821  -9.869  -0.438  1.00115.14           C
ATOM   3680  O   LYS X 229      41.266 -10.979  -0.716  1.00115.14           O
ATOM   3681  H   LYS X 229      39.843  -6.991  -1.157  1.00115.14           H
ATOM   3682  HA  LYS X 229      41.607  -8.903  -2.219  1.00115.14           H
ATOM   3683  HB2 LYS X 229      43.101  -8.383  -0.384  1.00115.14           H
ATOM   3684  HB3 LYS X 229      41.755  -7.762   0.601  1.00115.14           H
ATOM   3685  HG2 LYS X 229      43.088  -5.930  -0.202  1.00115.14           H
ATOM   3686  HG3 LYS X 229      41.484  -5.892  -0.972  1.00115.14           H
ATOM   3687  HD2 LYS X 229      42.453  -6.812  -3.030  1.00115.14           H
ATOM   3688  HD3 LYS X 229      44.057  -6.842  -2.259  1.00115.14           H
ATOM   3689  HE2 LYS X 229      43.913  -4.362  -1.967  1.00115.14           H
ATOM   3690  HE3 LYS X 229      42.373  -4.379  -2.860  1.00115.14           H
ATOM   3691  HZ1 LYS X 229      44.966  -5.302  -3.899  1.00115.14           H
ATOM   3692  HZ2 LYS X 229      44.226  -3.880  -4.287  1.00115.14           H
ATOM   3693  HZ3 LYS X 229      43.539  -5.314  -4.726  1.00115.14           H
ATOM   3694  N   LEU X 230      39.991  -9.660   0.592  1.00143.31           N
ATOM   3695  CA  LEU X 230      39.627 -10.649   1.562  1.00143.31           C
ATOM   3696  CB  LEU X 230      38.676  -9.995   2.580  1.00143.31           C
ATOM   3697  CG  LEU X 230      38.383 -10.787   3.857  1.00143.31           C
ATOM   3698  CD1 LEU X 230      39.592 -10.770   4.806  1.00143.31           C
ATOM   3699  CD2 LEU X 230      37.093 -10.294   4.526  1.00143.31           C
ATOM   3700  C   LEU X 230      38.876 -11.769   0.895  1.00143.31           C
ATOM   3701  O   LEU X 230      39.166 -12.945   1.115  1.00143.31           O
ATOM   3702  H   LEU X 230      39.594  -8.737   0.693  1.00143.31           H
ATOM   3703  HA  LEU X 230      40.526 -11.036   2.040  1.00143.31           H
ATOM   3704  HB2 LEU X 230      37.726  -9.817   2.077  1.00143.31           H
ATOM   3705  HB3 LEU X 230      39.115  -9.042   2.877  1.00143.31           H
ATOM   3706  HG  LEU X 230      38.214 -11.830   3.587  1.00143.31           H
ATOM   3707 HD11 LEU X 230      39.804  -9.744   5.106  1.00143.31           H
ATOM   3708 HD12 LEU X 230      40.461 -11.185   4.295  1.00143.31           H
ATOM   3709 HD13 LEU X 230      39.370 -11.369   5.689  1.00143.31           H
ATOM   3710 HD21 LEU X 230      37.210  -9.250   4.816  1.00143.31           H
ATOM   3711 HD22 LEU X 230      36.890 -10.897   5.411  1.00143.31           H
ATOM   3712 HD23 LEU X 230      36.262 -10.386   3.826  1.00143.31           H
ATOM   3713  N   ASP X 231      37.888 -11.416   0.050  1.00 64.02           N
ATOM   3714  CA  ASP X 231      37.014 -12.369  -0.579  1.00 64.02           C
ATOM   3715  CB  ASP X 231      35.901 -11.678  -1.389  1.00 64.02           C
ATOM   3716  CG  ASP X 231      34.791 -12.681  -1.673  1.00 64.02           C
ATOM   3717  OD1 ASP X 231      34.305 -13.318  -0.700  1.00 64.02           O
ATOM   3718  OD2 ASP X 231      34.419 -12.827  -2.867  1.00 64.02           O
ATOM   3719  C   ASP X 231      37.791 -13.229  -1.527  1.00 64.02           C
ATOM   3720  O   ASP X 231      37.626 -14.446  -1.564  1.00 64.02           O
ATOM   3721  H   ASP X 231      37.755 -10.436  -0.151  1.00 64.02           H
ATOM   3722  HA  ASP X 231      36.567 -12.962   0.218  1.00 64.02           H
ATOM   3723  HB2 ASP X 231      36.310 -11.311  -2.330  1.00 64.02           H
ATOM   3724  HB3 ASP X 231      35.499 -10.843  -0.816  1.00 64.02           H
ATOM   3725  N   PHE X 232      38.685 -12.612  -2.314  1.00111.68           N
ATOM   3726  CA  PHE X 232      39.441 -13.337  -3.295  1.00111.68           C
ATOM   3727  CB  PHE X 232      40.349 -12.415  -4.133  1.00111.68           C
ATOM   3728  CG  PHE X 232      41.064 -13.223  -5.165  1.00111.68           C
ATOM   3729  CD1 PHE X 232      42.283 -13.800  -4.889  1.00111.68           C
ATOM   3730  CD2 PHE X 232      40.514 -13.401  -6.415  1.00111.68           C
ATOM   3731  CE1 PHE X 232      42.941 -14.542  -5.843  1.00111.68           C
ATOM   3732  CE2 PHE X 232      41.168 -14.142  -7.372  1.00111.68           C
ATOM   3733  CZ  PHE X 232      42.383 -14.714  -7.087  1.00111.68           C
ATOM   3734  C   PHE X 232      40.302 -14.335  -2.591  1.00111.68           C
ATOM   3735  O   PHE X 232      40.479 -15.460  -3.054  1.00111.68           O
ATOM   3736  H   PHE X 232      38.829 -11.617  -2.215  1.00111.68           H
ATOM   3737  HA  PHE X 232      38.734 -13.819  -3.971  1.00111.68           H
ATOM   3738  HB2 PHE X 232      41.077 -11.932  -3.481  1.00111.68           H
ATOM   3739  HB3 PHE X 232      39.741 -11.655  -4.625  1.00111.68           H
ATOM   3740  HD1 PHE X 232      42.728 -13.670  -3.914  1.00111.68           H
ATOM   3741  HD2 PHE X 232      39.559 -12.954  -6.647  1.00111.68           H
ATOM   3742  HE1 PHE X 232      43.897 -14.989  -5.614  1.00111.68           H
ATOM   3743  HE2 PHE X 232      40.725 -14.273  -8.349  1.00111.68           H
ATOM   3744  HZ  PHE X 232      42.898 -15.297  -7.836  1.00111.68           H
ATOM   3745  N   ASN X 233      40.884 -13.927  -1.456  1.00 94.42           N
ATOM   3746  CA  ASN X 233      41.778 -14.786  -0.742  1.00 94.42           C
ATOM   3747  CB  ASN X 233      42.484 -14.020   0.388  1.00 94.42           C
ATOM   3748  CG  ASN X 233      43.842 -14.658   0.595  1.00 94.42           C
ATOM   3749  OD1 ASN X 233      44.134 -15.710   0.030  1.00 94.42           O
ATOM   3750  ND2 ASN X 233      44.706 -13.994   1.408  1.00 94.42           N
ATOM   3751  C   ASN X 233      41.003 -15.935  -0.145  1.00 94.42           C
ATOM   3752  O   ASN X 233      41.497 -17.062  -0.090  1.00 94.42           O
ATOM   3753  H   ASN X 233      40.689 -13.002  -1.100  1.00 94.42           H
ATOM   3754  HA  ASN X 233      42.528 -15.157  -1.440  1.00 94.42           H
ATOM   3755  HB2 ASN X 233      41.898 -14.088   1.305  1.00 94.42           H
ATOM   3756  HB3 ASN X 233      42.603 -12.973   0.110  1.00 94.42           H
ATOM   3757 HD21 ASN X 233      45.632 -14.363   1.568  1.00 94.42           H
ATOM   3758 HD22 ASN X 233      44.422 -13.132   1.851  1.00 94.42           H
ATOM   3759  N   ILE X 234      39.775 -15.673   0.355  1.00 98.16           N
ATOM   3760  CA  ILE X 234      38.994 -16.701   0.993  1.00 98.16           C
ATOM   3761  CB  ILE X 234      37.795 -16.186   1.741  1.00 98.16           C
ATOM   3762  CG1 ILE X 234      37.238 -17.290   2.655  1.00 98.16           C
ATOM   3763  CG2 ILE X 234      36.767 -15.644   0.741  1.00 98.16           C
ATOM   3764  CD1 ILE X 234      36.208 -16.784   3.664  1.00 98.16           C
ATOM   3765  C   ILE X 234      38.539 -17.748   0.012  1.00 98.16           C
ATOM   3766  O   ILE X 234      38.656 -18.943   0.278  1.00 98.16           O
ATOM   3767  H   ILE X 234      39.397 -14.739   0.279  1.00 98.16           H
ATOM   3768  HA  ILE X 234      39.675 -17.141   1.722  1.00 98.16           H
ATOM   3769  HB  ILE X 234      38.071 -15.357   2.392  1.00 98.16           H
ATOM   3770 HG12 ILE X 234      38.068 -17.735   3.204  1.00 98.16           H
ATOM   3771 HG13 ILE X 234      36.766 -18.049   2.031  1.00 98.16           H
ATOM   3772 HG21 ILE X 234      36.460 -16.444   0.066  1.00 98.16           H
ATOM   3773 HG22 ILE X 234      37.212 -14.833   0.165  1.00 98.16           H
ATOM   3774 HG23 ILE X 234      35.896 -15.271   1.281  1.00 98.16           H
ATOM   3775 HD11 ILE X 234      36.663 -16.023   4.297  1.00 98.16           H
ATOM   3776 HD12 ILE X 234      35.866 -17.614   4.282  1.00 98.16           H
ATOM   3777 HD13 ILE X 234      35.359 -16.354   3.132  1.00 98.16           H
ATOM   3778  N   LEU X 235      38.021 -17.321  -1.157  1.00104.85           N
ATOM   3779  CA  LEU X 235      37.546 -18.211  -2.185  1.00104.85           C
ATOM   3780  CB  LEU X 235      37.032 -17.444  -3.421  1.00104.85           C
ATOM   3781  CG  LEU X 235      35.644 -16.779  -3.288  1.00104.85           C
ATOM   3782  CD1 LEU X 235      34.508 -17.772  -3.569  1.00104.85           C
ATOM   3783  CD2 LEU X 235      35.470 -16.103  -1.921  1.00104.85           C
ATOM   3784  C   LEU X 235      38.708 -19.027  -2.639  1.00104.85           C
ATOM   3785  O   LEU X 235      38.581 -20.220  -2.914  1.00104.85           O
ATOM   3786  H   LEU X 235      37.963 -16.326  -1.321  1.00104.85           H
ATOM   3787  HA  LEU X 235      36.731 -18.807  -1.774  1.00104.85           H
ATOM   3788  HB2 LEU X 235      36.985 -18.148  -4.252  1.00104.85           H
ATOM   3789  HB3 LEU X 235      37.755 -16.661  -3.649  1.00104.85           H
ATOM   3790  HG  LEU X 235      35.589 -16.000  -4.048  1.00104.85           H
ATOM   3791 HD11 LEU X 235      34.531 -18.570  -2.826  1.00104.85           H
ATOM   3792 HD12 LEU X 235      34.636 -18.199  -4.564  1.00104.85           H
ATOM   3793 HD13 LEU X 235      33.551 -17.254  -3.516  1.00104.85           H
ATOM   3794 HD21 LEU X 235      35.519 -16.856  -1.134  1.00104.85           H
ATOM   3795 HD22 LEU X 235      34.502 -15.603  -1.884  1.00104.85           H
ATOM   3796 HD23 LEU X 235      36.263 -15.371  -1.774  1.00104.85           H
ATOM   3797  N   GLN X 236      39.892 -18.397  -2.699  1.00 48.42           N
ATOM   3798  CA  GLN X 236      41.065 -19.065  -3.179  1.00 48.42           C
ATOM   3799  CB  GLN X 236      42.331 -18.192  -3.091  1.00 48.42           C
ATOM   3800  CG  GLN X 236      43.585 -18.879  -3.638  1.00 48.42           C
ATOM   3801  CD  GLN X 236      44.763 -17.923  -3.497  1.00 48.42           C
ATOM   3802  OE1 GLN X 236      45.087 -17.480  -2.396  1.00 48.42           O
ATOM   3803  NE2 GLN X 236      45.426 -17.593  -4.637  1.00 48.42           N
ATOM   3804  C   GLN X 236      41.281 -20.253  -2.302  1.00 48.42           C
ATOM   3805  O   GLN X 236      41.664 -21.319  -2.777  1.00 48.42           O
ATOM   3806  H   GLN X 236      39.957 -17.435  -2.400  1.00 48.42           H
ATOM   3807  HA  GLN X 236      40.908 -19.319  -4.227  1.00 48.42           H
ATOM   3808  HB2 GLN X 236      42.504 -17.939  -2.045  1.00 48.42           H
ATOM   3809  HB3 GLN X 236      42.161 -17.279  -3.662  1.00 48.42           H
ATOM   3810  HG2 GLN X 236      43.439 -19.129  -4.689  1.00 48.42           H
ATOM   3811  HG3 GLN X 236      43.782 -19.790  -3.073  1.00 48.42           H
ATOM   3812 HE21 GLN X 236      46.215 -16.963  -4.598  1.00 48.42           H
ATOM   3813 HE22 GLN X 236      45.131 -17.977  -5.523  1.00 48.42           H
ATOM   3814  N   ALA X 237      41.020 -20.104  -0.990  1.00 38.18           N
ATOM   3815  CA  ALA X 237      41.239 -21.190  -0.083  1.00 38.18           C
ATOM   3816  CB  ALA X 237      40.894 -20.831   1.374  1.00 38.18           C
ATOM   3817  C   ALA X 237      40.359 -22.331  -0.484  1.00 38.18           C
ATOM   3818  O   ALA X 237      40.785 -23.484  -0.455  1.00 38.18           O
ATOM   3819  H   ALA X 237      40.668 -19.222  -0.645  1.00 38.18           H
ATOM   3820  HA  ALA X 237      42.299 -21.441  -0.131  1.00 38.18           H
ATOM   3821  HB1 ALA X 237      39.837 -20.577   1.444  1.00 38.18           H
ATOM   3822  HB2 ALA X 237      41.495 -19.979   1.690  1.00 38.18           H
ATOM   3823  HB3 ALA X 237      41.106 -21.685   2.018  1.00 38.18           H
ATOM   3824  N   MET X 238      39.102 -22.041  -0.870  1.00 34.67           N
ATOM   3825  CA  MET X 238      38.209 -23.101  -1.233  1.00 34.67           C
ATOM   3826  CB  MET X 238      36.796 -22.600  -1.575  1.00 34.67           C
ATOM   3827  CG  MET X 238      35.815 -23.724  -1.913  1.00 34.67           C
ATOM   3828  SD  MET X 238      34.133 -23.165  -2.318  1.00 34.67           S
ATOM   3829  CE  MET X 238      34.596 -22.410  -3.903  1.00 34.67           C
ATOM   3830  C   MET X 238      38.747 -23.787  -2.447  1.00 34.67           C
ATOM   3831  O   MET X 238      38.779 -25.014  -2.518  1.00 34.67           O
ATOM   3832  H   MET X 238      38.790 -21.081  -0.903  1.00 34.67           H
ATOM   3833  HA  MET X 238      38.139 -23.769  -0.374  1.00 34.67           H
ATOM   3834  HB2 MET X 238      36.865 -21.932  -2.433  1.00 34.67           H
ATOM   3835  HB3 MET X 238      36.409 -22.050  -0.717  1.00 34.67           H
ATOM   3836  HG2 MET X 238      35.754 -24.392  -1.053  1.00 34.67           H
ATOM   3837  HG3 MET X 238      36.207 -24.271  -2.770  1.00 34.67           H
ATOM   3838  HE1 MET X 238      33.711 -21.979  -4.372  1.00 34.67           H
ATOM   3839  HE2 MET X 238      35.019 -23.171  -4.558  1.00 34.67           H
ATOM   3840  HE3 MET X 238      35.334 -21.627  -3.731  1.00 34.67           H
ATOM   3841  N   HIE X 239      39.226 -22.991  -3.419  1.00 74.53           N
ATOM   3842  CA  HIE X 239      39.701 -23.501  -4.671  1.00 74.53           C
ATOM   3843  ND1 HIE X 239      39.240 -20.065  -6.181  1.00 74.53           N
ATOM   3844  CG  HIE X 239      39.042 -21.384  -5.840  1.00 74.53           C
ATOM   3845  CB  HIE X 239      40.151 -22.368  -5.603  1.00 74.53           C
ATOM   3846  NE2 HIE X 239      37.040 -20.364  -6.057  1.00 74.53           N
ATOM   3847  CD2 HIE X 239      37.691 -21.551  -5.770  1.00 74.53           C
ATOM   3848  CE1 HIE X 239      38.011 -19.501  -6.297  1.00 74.53           C
ATOM   3849  C   HIE X 239      40.865 -24.415  -4.426  1.00 74.53           C
ATOM   3850  O   HIE X 239      40.955 -25.481  -5.035  1.00 74.53           O
ATOM   3851  H   HIE X 239      39.253 -21.994  -3.260  1.00 74.53           H
ATOM   3852  HA  HIE X 239      38.882 -24.039  -5.148  1.00 74.53           H
ATOM   3853  HB2 HIE X 239      40.457 -22.794  -6.558  1.00 74.53           H
ATOM   3854  HB3 HIE X 239      40.995 -21.848  -5.150  1.00 74.53           H
ATOM   3855  HD2 HIE X 239      37.197 -22.480  -5.525  1.00 74.53           H
ATOM   3856  HE2 HIE X 239      36.044 -20.196  -6.078  1.00 74.53           H
ATOM   3857  HE1 HIE X 239      37.845 -18.466  -6.556  1.00 74.53           H
ATOM   3858  N   GLN X 240      41.786 -24.034  -3.521  1.00 94.50           N
ATOM   3859  CA  GLN X 240      42.935 -24.858  -3.261  1.00 94.50           C
ATOM   3860  CB  GLN X 240      43.968 -24.245  -2.294  1.00 94.50           C
ATOM   3861  CG  GLN X 240      44.961 -23.280  -2.952  1.00 94.50           C
ATOM   3862  CD  GLN X 240      44.311 -21.921  -3.130  1.00 94.50           C
ATOM   3863  OE1 GLN X 240      43.905 -21.547  -4.229  1.00 94.50           O
ATOM   3864  NE2 GLN X 240      44.208 -21.155  -2.010  1.00 94.50           N
ATOM   3865  C   GLN X 240      42.513 -26.173  -2.686  1.00 94.50           C
ATOM   3866  O   GLN X 240      43.090 -27.208  -3.017  1.00 94.50           O
ATOM   3867  H   GLN X 240      41.669 -23.163  -3.022  1.00 94.50           H
ATOM   3868  HA  GLN X 240      43.417 -24.965  -4.233  1.00 94.50           H
ATOM   3869  HB2 GLN X 240      44.535 -25.059  -1.840  1.00 94.50           H
ATOM   3870  HB3 GLN X 240      43.428 -23.702  -1.519  1.00 94.50           H
ATOM   3871  HG2 GLN X 240      45.255 -23.671  -3.925  1.00 94.50           H
ATOM   3872  HG3 GLN X 240      45.842 -23.180  -2.319  1.00 94.50           H
ATOM   3873 HE21 GLN X 240      43.786 -20.239  -2.062  1.00 94.50           H
ATOM   3874 HE22 GLN X 240      44.555 -21.502  -1.128  1.00 94.50           H
ATOM   3875  N   LYS X 241      41.503 -26.175  -1.796  1.00 57.71           N
ATOM   3876  CA  LYS X 241      41.074 -27.410  -1.203  1.00 57.71           C
ATOM   3877  CB  LYS X 241      39.949 -27.214  -0.171  1.00 57.71           C
ATOM   3878  CG  LYS X 241      40.394 -26.459   1.085  1.00 57.71           C
ATOM   3879  CD  LYS X 241      39.231 -25.957   1.942  1.00 57.71           C
ATOM   3880  CE  LYS X 241      38.482 -27.069   2.678  1.00 57.71           C
ATOM   3881  NZ  LYS X 241      37.360 -26.494   3.454  1.00 57.71           N
ATOM   3882  C   LYS X 241      40.544 -28.279  -2.294  1.00 57.71           C
ATOM   3883  O   LYS X 241      40.802 -29.481  -2.332  1.00 57.71           O
ATOM   3884  H   LYS X 241      41.047 -25.309  -1.546  1.00 57.71           H
ATOM   3885  HA  LYS X 241      41.928 -27.849  -0.689  1.00 57.71           H
ATOM   3886  HB2 LYS X 241      39.582 -28.196   0.128  1.00 57.71           H
ATOM   3887  HB3 LYS X 241      39.142 -26.653  -0.643  1.00 57.71           H
ATOM   3888  HG2 LYS X 241      40.992 -25.601   0.778  1.00 57.71           H
ATOM   3889  HG3 LYS X 241      41.005 -27.129   1.691  1.00 57.71           H
ATOM   3890  HD2 LYS X 241      38.525 -25.438   1.293  1.00 57.71           H
ATOM   3891  HD3 LYS X 241      39.625 -25.259   2.681  1.00 57.71           H
ATOM   3892  HE2 LYS X 241      39.167 -27.578   3.356  1.00 57.71           H
ATOM   3893  HE3 LYS X 241      38.091 -27.783   1.953  1.00 57.71           H
ATOM   3894  HZ1 LYS X 241      37.721 -25.832   4.127  1.00 57.71           H
ATOM   3895  HZ2 LYS X 241      36.872 -27.233   3.938  1.00 57.71           H
ATOM   3896  HZ3 LYS X 241      36.724 -26.023   2.827  1.00 57.71           H
ATOM   3897  N   GLU X 242      39.796 -27.666  -3.226  1.00104.11           N
ATOM   3898  CA  GLU X 242      39.171 -28.379  -4.296  1.00104.11           C
ATOM   3899  CB  GLU X 242      38.340 -27.400  -5.148  1.00104.11           C
ATOM   3900  CG  GLU X 242      37.150 -28.001  -5.896  1.00104.11           C
ATOM   3901  CD  GLU X 242      36.218 -26.839  -6.231  1.00104.11           C
ATOM   3902  OE1 GLU X 242      36.707 -25.679  -6.246  1.00104.11           O
ATOM   3903  OE2 GLU X 242      35.005 -27.092  -6.461  1.00104.11           O
ATOM   3904  C   GLU X 242      40.254 -29.006  -5.128  1.00104.11           C
ATOM   3905  O   GLU X 242      40.175 -30.181  -5.484  1.00104.11           O
ATOM   3906  H   GLU X 242      39.672 -26.666  -3.170  1.00104.11           H
ATOM   3907  HA  GLU X 242      38.505 -29.150  -3.909  1.00104.11           H
ATOM   3908  HB2 GLU X 242      39.006 -26.954  -5.887  1.00104.11           H
ATOM   3909  HB3 GLU X 242      37.959 -26.622  -4.486  1.00104.11           H
ATOM   3910  HG2 GLU X 242      36.636 -28.726  -5.264  1.00104.11           H
ATOM   3911  HG3 GLU X 242      37.487 -28.489  -6.810  1.00104.11           H
ATOM   3912  N   ALA X 243      41.317 -28.237  -5.434  1.00 42.05           N
ATOM   3913  CA  ALA X 243      42.405 -28.726  -6.235  1.00 42.05           C
ATOM   3914  CB  ALA X 243      43.453 -27.643  -6.543  1.00 42.05           C
ATOM   3915  C   ALA X 243      43.109 -29.847  -5.527  1.00 42.05           C
ATOM   3916  O   ALA X 243      43.544 -30.808  -6.162  1.00 42.05           O
ATOM   3917  H   ALA X 243      41.351 -27.289  -5.088  1.00 42.05           H
ATOM   3918  HA  ALA X 243      41.961 -29.063  -7.172  1.00 42.05           H
ATOM   3919  HB1 ALA X 243      43.905 -27.299  -5.612  1.00 42.05           H
ATOM   3920  HB2 ALA X 243      42.972 -26.804  -7.045  1.00 42.05           H
ATOM   3921  HB3 ALA X 243      44.226 -28.058  -7.189  1.00 42.05           H
ATOM   3922  N   SER X 244      43.271 -29.740  -4.194  1.00 78.87           N
ATOM   3923  CA  SER X 244      43.965 -30.755  -3.445  1.00 78.87           C
ATOM   3924  CB  SER X 244      44.139 -30.399  -1.960  1.00 78.87           C
ATOM   3925  OG  SER X 244      45.053 -29.322  -1.826  1.00 78.87           O
ATOM   3926  C   SER X 244      43.201 -32.038  -3.516  1.00 78.87           C
ATOM   3927  O   SER X 244      43.783 -33.106  -3.695  1.00 78.87           O
ATOM   3928  H   SER X 244      42.899 -28.934  -3.712  1.00 78.87           H
ATOM   3929  HA  SER X 244      44.955 -30.842  -3.894  1.00 78.87           H
ATOM   3930  HB2 SER X 244      44.523 -31.267  -1.423  1.00 78.87           H
ATOM   3931  HB3 SER X 244      43.175 -30.110  -1.542  1.00 78.87           H
ATOM   3932  HG  SER X 244      45.891 -29.603  -2.201  1.00 78.87           H
ATOM   3933  N   GLU X 245      41.866 -31.976  -3.377  1.00 95.12           N
ATOM   3934  CA  GLU X 245      41.104 -33.190  -3.401  1.00 95.12           C
ATOM   3935  CB  GLU X 245      39.618 -32.984  -3.036  1.00 95.12           C
ATOM   3936  CG  GLU X 245      38.826 -32.063  -3.970  1.00 95.12           C
ATOM   3937  CD  GLU X 245      38.220 -32.904  -5.085  1.00 95.12           C
ATOM   3938  OE1 GLU X 245      38.488 -34.135  -5.111  1.00 95.12           O
ATOM   3939  OE2 GLU X 245      37.476 -32.328  -5.925  1.00 95.12           O
ATOM   3940  C   GLU X 245      41.208 -33.810  -4.762  1.00 95.12           C
ATOM   3941  O   GLU X 245      41.370 -35.022  -4.886  1.00 95.12           O
ATOM   3942  H   GLU X 245      41.405 -31.085  -3.256  1.00 95.12           H
ATOM   3943  HA  GLU X 245      41.525 -33.848  -2.641  1.00 95.12           H
ATOM   3944  HB2 GLU X 245      39.575 -32.562  -2.033  1.00 95.12           H
ATOM   3945  HB3 GLU X 245      39.134 -33.961  -3.040  1.00 95.12           H
ATOM   3946  HG2 GLU X 245      39.492 -31.312  -4.396  1.00 95.12           H
ATOM   3947  HG3 GLU X 245      38.032 -31.568  -3.410  1.00 95.12           H
ATOM   3948  N   MET X 246      41.126 -32.986  -5.824  1.00110.10           N
ATOM   3949  CA  MET X 246      41.182 -33.467  -7.176  1.00110.10           C
ATOM   3950  CB  MET X 246      40.905 -32.359  -8.206  1.00110.10           C
ATOM   3951  CG  MET X 246      40.753 -32.883  -9.634  1.00110.10           C
ATOM   3952  SD  MET X 246      40.423 -31.598 -10.875  1.00110.10           S
ATOM   3953  CE  MET X 246      39.963 -32.772 -12.181  1.00110.10           C
ATOM   3954  C   MET X 246      42.543 -34.021  -7.465  1.00110.10           C
ATOM   3955  O   MET X 246      42.675 -35.030  -8.157  1.00110.10           O
ATOM   3956  H   MET X 246      41.021 -31.994  -5.664  1.00110.10           H
ATOM   3957  HA  MET X 246      40.411 -34.232  -7.264  1.00110.10           H
ATOM   3958  HB2 MET X 246      41.734 -31.651  -8.184  1.00110.10           H
ATOM   3959  HB3 MET X 246      39.984 -31.848  -7.925  1.00110.10           H
ATOM   3960  HG2 MET X 246      39.926 -33.592  -9.650  1.00110.10           H
ATOM   3961  HG3 MET X 246      41.676 -33.394  -9.909  1.00110.10           H
ATOM   3962  HE1 MET X 246      39.705 -32.224 -13.087  1.00110.10           H
ATOM   3963  HE2 MET X 246      39.105 -33.360 -11.855  1.00110.10           H
ATOM   3964  HE3 MET X 246      40.803 -33.436 -12.385  1.00110.10           H
ATOM   3965  N   THR X 247      43.600 -33.365  -6.949  1.00101.95           N
ATOM   3966  CA  THR X 247      44.935 -33.815  -7.227  1.00101.95           C
ATOM   3967  CB  THR X 247      46.013 -32.894  -6.724  1.00101.95           C
ATOM   3968  OG1 THR X 247      47.270 -33.283  -7.259  1.00101.95           O
ATOM   3969  CG2 THR X 247      46.065 -32.940  -5.191  1.00101.95           C
ATOM   3970  C   THR X 247      45.127 -35.169  -6.624  1.00101.95           C
ATOM   3971  O   THR X 247      45.795 -36.022  -7.207  1.00101.95           O
ATOM   3972  H   THR X 247      43.453 -32.555  -6.364  1.00101.95           H
ATOM   3973  HA  THR X 247      45.034 -33.837  -8.312  1.00101.95           H
ATOM   3974  HB  THR X 247      45.789 -31.876  -7.043  1.00101.95           H
ATOM   3975 HG21 THR X 247      46.290 -33.956  -4.866  1.00101.95           H
ATOM   3976 HG22 THR X 247      45.102 -32.633  -4.786  1.00101.95           H
ATOM   3977 HG23 THR X 247      46.842 -32.265  -4.834  1.00101.95           H
ATOM   3978  HG1 THR X 247      47.446 -34.180  -6.966  1.00101.95           H
ATOM   3979  N   ARG X 248      44.551 -35.404  -5.430  1.00130.45           N
ATOM   3980  CA  ARG X 248      44.691 -36.679  -4.786  1.00130.45           C
ATOM   3981  CB  ARG X 248      43.980 -36.745  -3.424  1.00130.45           C
ATOM   3982  CG  ARG X 248      44.143 -38.107  -2.753  1.00130.45           C
ATOM   3983  CD  ARG X 248      45.473 -38.269  -2.014  1.00130.45           C
ATOM   3984  NE  ARG X 248      46.555 -37.742  -2.891  1.00130.45           N
ATOM   3985  CZ  ARG X 248      47.852 -38.093  -2.658  1.00130.45           C
ATOM   3986  NH1 ARG X 248      48.141 -39.026  -1.708  1.00130.45           N
ATOM   3987  NH2 ARG X 248      48.862 -37.508  -3.366  1.00130.45           N
ATOM   3988  C   ARG X 248      44.045 -37.720  -5.644  1.00130.45           C
ATOM   3989  O   ARG X 248      44.587 -38.806  -5.848  1.00130.45           O
ATOM   3990  H   ARG X 248      44.015 -34.674  -4.982  1.00130.45           H
ATOM   3991  HA  ARG X 248      45.759 -36.840  -4.638  1.00130.45           H
ATOM   3992  HB2 ARG X 248      42.918 -36.552  -3.574  1.00130.45           H
ATOM   3993  HB3 ARG X 248      44.400 -35.979  -2.772  1.00130.45           H
ATOM   3994  HG2 ARG X 248      44.078 -38.880  -3.519  1.00130.45           H
ATOM   3995  HG3 ARG X 248      43.332 -38.238  -2.036  1.00130.45           H
ATOM   3996  HD2 ARG X 248      45.651 -39.322  -1.799  1.00130.45           H
ATOM   3997  HD3 ARG X 248      45.447 -37.707  -1.080  1.00130.45           H
ATOM   3998  HE  ARG X 248      46.328 -37.125  -3.658  1.00130.45           H
ATOM   3999 HH11 ARG X 248      49.101 -39.285  -1.530  1.00130.45           H
ATOM   4000 HH12 ARG X 248      47.396 -39.460  -1.183  1.00130.45           H
ATOM   4001 HH21 ARG X 248      49.821 -37.767  -3.186  1.00130.45           H
ATOM   4002 HH22 ARG X 248      48.649 -36.816  -4.071  1.00130.45           H
ATOM   4003  N   TRP X 249      42.862 -37.387  -6.187  1.00 62.38           N
ATOM   4004  CA  TRP X 249      42.074 -38.277  -6.990  1.00 62.38           C
ATOM   4005  CB  TRP X 249      40.778 -37.586  -7.448  1.00 62.38           C
ATOM   4006  CG  TRP X 249      39.914 -38.348  -8.421  1.00 62.38           C
ATOM   4007  CD2 TRP X 249      39.832 -38.027  -9.818  1.00 62.38           C
ATOM   4008  CD1 TRP X 249      39.049 -39.382  -8.208  1.00 62.38           C
ATOM   4009  NE1 TRP X 249      38.432 -39.724  -9.389  1.00 62.38           N
ATOM   4010  CE2 TRP X 249      38.905 -38.898 -10.386  1.00 62.38           C
ATOM   4011  CE3 TRP X 249      40.472 -37.076 -10.561  1.00 62.38           C
ATOM   4012  CZ2 TRP X 249      38.602 -38.831 -11.717  1.00 62.38           C
ATOM   4013  CZ3 TRP X 249      40.171 -37.016 -11.903  1.00 62.38           C
ATOM   4014  CH2 TRP X 249      39.254 -37.878 -12.469  1.00 62.38           C
ATOM   4015  C   TRP X 249      42.861 -38.667  -8.200  1.00 62.38           C
ATOM   4016  O   TRP X 249      42.919 -39.841  -8.561  1.00 62.38           O
ATOM   4017  H   TRP X 249      42.507 -36.457  -6.020  1.00 62.38           H
ATOM   4018  HA  TRP X 249      41.821 -39.155  -6.396  1.00 62.38           H
ATOM   4019  HB2 TRP X 249      41.055 -36.643  -7.919  1.00 62.38           H
ATOM   4020  HB3 TRP X 249      40.179 -37.385  -6.560  1.00 62.38           H
ATOM   4021  HD1 TRP X 249      38.875 -39.859  -7.255  1.00 62.38           H
ATOM   4022  HE1 TRP X 249      37.747 -40.458  -9.505  1.00 62.38           H
ATOM   4023  HE3 TRP X 249      41.184 -36.398 -10.114  1.00 62.38           H
ATOM   4024  HZ2 TRP X 249      37.880 -39.499 -12.162  1.00 62.38           H
ATOM   4025  HZ3 TRP X 249      40.662 -36.282 -12.525  1.00 62.38           H
ATOM   4026  HH2 TRP X 249      39.042 -37.803 -13.525  1.00 62.38           H
ATOM   4027  N   TRP X 250      43.499 -37.682  -8.850  1.00 61.83           N
ATOM   4028  CA  TRP X 250      44.259 -37.896 -10.048  1.00 61.83           C
ATOM   4029  CB  TRP X 250      44.763 -36.566 -10.638  1.00 61.83           C
ATOM   4030  CG  TRP X 250      45.558 -36.686 -11.915  1.00 61.83           C
ATOM   4031  CD2 TRP X 250      44.975 -36.838 -13.217  1.00 61.83           C
ATOM   4032  CD1 TRP X 250      46.909 -36.680 -12.094  1.00 61.83           C
ATOM   4033  NE1 TRP X 250      47.205 -36.814 -13.429  1.00 61.83           N
ATOM   4034  CE2 TRP X 250      46.024 -36.913 -14.132  1.00 61.83           C
ATOM   4035  CE3 TRP X 250      43.671 -36.911 -13.619  1.00 61.83           C
ATOM   4036  CZ2 TRP X 250      45.786 -37.061 -15.468  1.00 61.83           C
ATOM   4037  CZ3 TRP X 250      43.437 -37.059 -14.968  1.00 61.83           C
ATOM   4038  CH2 TRP X 250      44.473 -37.132 -15.875  1.00 61.83           C
ATOM   4039  C   TRP X 250      45.439 -38.770  -9.752  1.00 61.83           C
ATOM   4040  O   TRP X 250      45.808 -39.613 -10.571  1.00 61.83           O
ATOM   4041  H   TRP X 250      43.442 -36.745  -8.478  1.00 61.83           H
ATOM   4042  HA  TRP X 250      43.603 -38.376 -10.775  1.00 61.83           H
ATOM   4043  HB2 TRP X 250      45.396 -36.086  -9.892  1.00 61.83           H
ATOM   4044  HB3 TRP X 250      43.896 -35.937 -10.840  1.00 61.83           H
ATOM   4045  HD1 TRP X 250      47.639 -36.584 -11.304  1.00 61.83           H
ATOM   4046  HE1 TRP X 250      48.133 -36.836 -13.828  1.00 61.83           H
ATOM   4047  HE3 TRP X 250      42.859 -36.855 -12.909  1.00 61.83           H
ATOM   4048  HZ2 TRP X 250      46.597 -37.121 -16.179  1.00 61.83           H
ATOM   4049  HZ3 TRP X 250      42.419 -37.119 -15.323  1.00 61.83           H
ATOM   4050  HH2 TRP X 250      44.250 -37.247 -16.926  1.00 61.83           H
ATOM   4051  N   ARG X 251      46.084 -38.567  -8.585  1.00 98.48           N
ATOM   4052  CA  ARG X 251      47.247 -39.333  -8.231  1.00 98.48           C
ATOM   4053  CB  ARG X 251      47.935 -38.855  -6.940  1.00 98.48           C
ATOM   4054  CG  ARG X 251      49.313 -39.492  -6.746  1.00 98.48           C
ATOM   4055  CD  ARG X 251      50.033 -39.068  -5.465  1.00 98.48           C
ATOM   4056  NE  ARG X 251      49.596 -39.999  -4.385  1.00 98.48           N
ATOM   4057  CZ  ARG X 251      50.359 -40.152  -3.264  1.00 98.48           C
ATOM   4058  NH1 ARG X 251      51.508 -39.431  -3.117  1.00 98.48           N
ATOM   4059  NH2 ARG X 251      49.979 -41.035  -2.294  1.00 98.48           N
ATOM   4060  C   ARG X 251      46.861 -40.763  -8.028  1.00 98.48           C
ATOM   4061  O   ARG X 251      47.601 -41.676  -8.390  1.00 98.48           O
ATOM   4062  H   ARG X 251      45.743 -37.862  -7.948  1.00 98.48           H
ATOM   4063  HA  ARG X 251      47.950 -39.205  -9.054  1.00 98.48           H
ATOM   4064  HB2 ARG X 251      47.305 -39.116  -6.090  1.00 98.48           H
ATOM   4065  HB3 ARG X 251      48.053 -37.772  -6.986  1.00 98.48           H
ATOM   4066  HG2 ARG X 251      49.939 -39.216  -7.595  1.00 98.48           H
ATOM   4067  HG3 ARG X 251      49.188 -40.574  -6.724  1.00 98.48           H
ATOM   4068  HD2 ARG X 251      49.762 -38.044  -5.207  1.00 98.48           H
ATOM   4069  HD3 ARG X 251      51.112 -39.135  -5.602  1.00 98.48           H
ATOM   4070  HE  ARG X 251      48.735 -40.517  -4.484  1.00 98.48           H
ATOM   4071 HH11 ARG X 251      52.077 -39.550  -2.291  1.00 98.48           H
ATOM   4072 HH12 ARG X 251      51.789 -38.778  -3.834  1.00 98.48           H
ATOM   4073 HH21 ARG X 251      50.548 -41.154  -1.468  1.00 98.48           H
ATOM   4074 HH22 ARG X 251      49.129 -41.569  -2.402  1.00 98.48           H
ATOM   4075  N   ASP X 252      45.675 -40.994  -7.441  1.00 49.62           N
ATOM   4076  CA  ASP X 252      45.225 -42.321  -7.147  1.00 49.62           C
ATOM   4077  CB  ASP X 252      43.875 -42.325  -6.411  1.00 49.62           C
ATOM   4078  CG  ASP X 252      44.115 -41.710  -5.036  1.00 49.62           C
ATOM   4079  OD1 ASP X 252      45.302 -41.442  -4.710  1.00 49.62           O
ATOM   4080  OD2 ASP X 252      43.118 -41.501  -4.294  1.00 49.62           O
ATOM   4081  C   ASP X 252      45.082 -43.067  -8.436  1.00 49.62           C
ATOM   4082  O   ASP X 252      45.256 -44.284  -8.463  1.00 49.62           O
ATOM   4083  H   ASP X 252      45.085 -40.210  -7.200  1.00 49.62           H
ATOM   4084  HA  ASP X 252      45.957 -42.793  -6.492  1.00 49.62           H
ATOM   4085  HB2 ASP X 252      43.509 -43.347  -6.306  1.00 49.62           H
ATOM   4086  HB3 ASP X 252      43.145 -41.734  -6.964  1.00 49.62           H
ATOM   4087  N   PHE X 253      44.702 -42.361  -9.523  1.00 66.05           N
ATOM   4088  CA  PHE X 253      44.575 -42.947 -10.833  1.00 66.05           C
ATOM   4089  CB  PHE X 253      43.825 -42.063 -11.844  1.00 66.05           C
ATOM   4090  CG  PHE X 253      42.378 -42.162 -11.501  1.00 66.05           C
ATOM   4091  CD1 PHE X 253      41.805 -41.303 -10.594  1.00 66.05           C
ATOM   4092  CD2 PHE X 253      41.590 -43.128 -12.085  1.00 66.05           C
ATOM   4093  CE1 PHE X 253      40.470 -41.402 -10.280  1.00 66.05           C
ATOM   4094  CE2 PHE X 253      40.254 -43.233 -11.776  1.00 66.05           C
ATOM   4095  CZ  PHE X 253      39.691 -42.367 -10.871  1.00 66.05           C
ATOM   4096  C   PHE X 253      45.916 -43.314 -11.406  1.00 66.05           C
ATOM   4097  O   PHE X 253      46.054 -44.347 -12.061  1.00 66.05           O
ATOM   4098  H   PHE X 253      44.497 -41.378  -9.413  1.00 66.05           H
ATOM   4099  HA  PHE X 253      43.975 -43.844 -10.676  1.00 66.05           H
ATOM   4100  HB2 PHE X 253      43.997 -42.423 -12.858  1.00 66.05           H
ATOM   4101  HB3 PHE X 253      44.162 -41.030 -11.762  1.00 66.05           H
ATOM   4102  HD1 PHE X 253      42.409 -40.542 -10.123  1.00 66.05           H
ATOM   4103  HD2 PHE X 253      42.027 -43.813 -12.796  1.00 66.05           H
ATOM   4104  HE1 PHE X 253      40.033 -40.719  -9.567  1.00 66.05           H
ATOM   4105  HE2 PHE X 253      39.649 -43.995 -12.245  1.00 66.05           H
ATOM   4106  HZ  PHE X 253      38.642 -42.444 -10.625  1.00 66.05           H
ATOM   4107  N   ASP X 254      46.939 -42.463 -11.190  1.00 66.03           N
ATOM   4108  CA  ASP X 254      48.286 -42.729 -11.624  1.00 66.03           C
ATOM   4109  CB  ASP X 254      48.891 -43.957 -10.915  1.00 66.03           C
ATOM   4110  CG  ASP X 254      50.407 -43.933 -11.055  1.00 66.03           C
ATOM   4111  OD1 ASP X 254      50.928 -43.079 -11.820  1.00 66.03           O
ATOM   4112  OD2 ASP X 254      51.066 -44.771 -10.385  1.00 66.03           O
ATOM   4113  C   ASP X 254      48.369 -42.937 -13.113  1.00 66.03           C
ATOM   4114  O   ASP X 254      49.082 -43.818 -13.590  1.00 66.03           O
ATOM   4115  H   ASP X 254      46.752 -41.600 -10.701  1.00 66.03           H
ATOM   4116  HA  ASP X 254      48.863 -41.844 -11.356  1.00 66.03           H
ATOM   4117  HB2 ASP X 254      48.499 -44.867 -11.368  1.00 66.03           H
ATOM   4118  HB3 ASP X 254      48.624 -43.933  -9.858  1.00 66.03           H
ATOM   4119  N   PHE X 255      47.661 -42.095 -13.888  1.00 88.83           N
ATOM   4120  CA  PHE X 255      47.694 -42.122 -15.327  1.00 88.83           C
ATOM   4121  CB  PHE X 255      46.700 -41.164 -16.005  1.00 88.83           C
ATOM   4122  CG  PHE X 255      45.314 -41.618 -15.705  1.00 88.83           C
ATOM   4123  CD1 PHE X 255      44.871 -42.845 -16.136  1.00 88.83           C
ATOM   4124  CD2 PHE X 255      44.441 -40.797 -15.028  1.00 88.83           C
ATOM   4125  CE1 PHE X 255      43.589 -43.260 -15.870  1.00 88.83           C
ATOM   4126  CE2 PHE X 255      43.155 -41.206 -14.760  1.00 88.83           C
ATOM   4127  CZ  PHE X 255      42.728 -42.443 -15.179  1.00 88.83           C
ATOM   4128  C   PHE X 255      49.059 -41.689 -15.749  1.00 88.83           C
ATOM   4129  O   PHE X 255      49.494 -41.953 -16.869  1.00 88.83           O
ATOM   4130  H   PHE X 255      47.077 -41.406 -13.437  1.00 88.83           H
ATOM   4131  HA  PHE X 255      47.426 -43.135 -15.626  1.00 88.83           H
ATOM   4132  HB2 PHE X 255      46.862 -41.171 -17.083  1.00 88.83           H
ATOM   4133  HB3 PHE X 255      46.846 -40.154 -15.622  1.00 88.83           H
ATOM   4134  HD1 PHE X 255      45.538 -43.490 -16.689  1.00 88.83           H
ATOM   4135  HD2 PHE X 255      44.769 -39.821 -14.704  1.00 88.83           H
ATOM   4136  HE1 PHE X 255      43.256 -44.231 -16.205  1.00 88.83           H
ATOM   4137  HE2 PHE X 255      42.483 -40.556 -14.220  1.00 88.83           H
ATOM   4138  HZ  PHE X 255      41.721 -42.771 -14.966  1.00 88.83           H
ATOM   4139  N   LEU X 256      49.746 -40.933 -14.874  1.00 57.19           N
ATOM   4140  CA  LEU X 256      51.038 -40.444 -15.244  1.00 57.19           C
ATOM   4141  CB  LEU X 256      51.725 -39.669 -14.107  1.00 57.19           C
ATOM   4142  CG  LEU X 256      53.119 -39.131 -14.478  1.00 57.19           C
ATOM   4143  CD1 LEU X 256      53.023 -38.066 -15.584  1.00 57.19           C
ATOM   4144  CD2 LEU X 256      53.880 -38.635 -13.238  1.00 57.19           C
ATOM   4145  C   LEU X 256      51.911 -41.616 -15.582  1.00 57.19           C
ATOM   4146  O   LEU X 256      52.579 -41.606 -16.614  1.00 57.19           O
ATOM   4147  H   LEU X 256      49.356 -40.715 -13.968  1.00 57.19           H
ATOM   4148  HA  LEU X 256      50.900 -39.768 -16.087  1.00 57.19           H
ATOM   4149  HB2 LEU X 256      51.830 -40.335 -13.250  1.00 57.19           H
ATOM   4150  HB3 LEU X 256      51.091 -38.824 -13.834  1.00 57.19           H
ATOM   4151  HG  LEU X 256      53.704 -39.955 -14.885  1.00 57.19           H
ATOM   4152 HD11 LEU X 256      52.444 -37.216 -15.221  1.00 57.19           H
ATOM   4153 HD12 LEU X 256      52.533 -38.493 -16.459  1.00 57.19           H
ATOM   4154 HD13 LEU X 256      54.025 -37.733 -15.855  1.00 57.19           H
ATOM   4155 HD21 LEU X 256      53.338 -37.804 -12.787  1.00 57.19           H
ATOM   4156 HD22 LEU X 256      54.876 -38.301 -13.532  1.00 57.19           H
ATOM   4157 HD23 LEU X 256      53.968 -39.447 -12.517  1.00 57.19           H
ATOM   4158  N   LYS X 257      51.984 -42.635 -14.700  1.00121.38           N
ATOM   4159  CA  LYS X 257      52.783 -43.796 -14.992  1.00121.38           C
ATOM   4160  CB  LYS X 257      53.148 -44.620 -13.744  1.00121.38           C
ATOM   4161  CG  LYS X 257      51.963 -45.360 -13.120  1.00121.38           C
ATOM   4162  CD  LYS X 257      52.382 -46.440 -12.120  1.00121.38           C
ATOM   4163  CE  LYS X 257      52.984 -47.685 -12.775  1.00121.38           C
ATOM   4164  NZ  LYS X 257      53.360 -48.670 -11.735  1.00121.38           N
ATOM   4165  C   LYS X 257      52.114 -44.744 -15.951  1.00121.38           C
ATOM   4166  O   LYS X 257      52.733 -45.211 -16.903  1.00121.38           O
ATOM   4167  H   LYS X 257      51.474 -42.583 -13.830  1.00121.38           H
ATOM   4168  HA  LYS X 257      53.683 -43.373 -15.437  1.00121.38           H
ATOM   4169  HB2 LYS X 257      53.562 -43.944 -12.996  1.00121.38           H
ATOM   4170  HB3 LYS X 257      53.901 -45.355 -14.026  1.00121.38           H
ATOM   4171  HG2 LYS X 257      51.390 -45.832 -13.919  1.00121.38           H
ATOM   4172  HG3 LYS X 257      51.335 -44.635 -12.603  1.00121.38           H
ATOM   4173  HD2 LYS X 257      51.503 -46.741 -11.551  1.00121.38           H
ATOM   4174  HD3 LYS X 257      53.124 -46.014 -11.445  1.00121.38           H
ATOM   4175  HE2 LYS X 257      53.870 -47.403 -13.343  1.00121.38           H
ATOM   4176  HE3 LYS X 257      52.249 -48.131 -13.446  1.00121.38           H
ATOM   4177  HZ1 LYS X 257      54.040 -48.259 -11.113  1.00121.38           H
ATOM   4178  HZ2 LYS X 257      53.757 -49.488 -12.175  1.00121.38           H
ATOM   4179  HZ3 LYS X 257      52.539 -48.935 -11.210  1.00121.38           H
ATOM   4180  N   LYS X 258      50.827 -45.065 -15.702  1.00121.81           N
ATOM   4181  CA  LYS X 258      50.106 -46.061 -16.453  1.00121.81           C
ATOM   4182  CB  LYS X 258      48.730 -46.385 -15.846  1.00121.81           C
ATOM   4183  CG  LYS X 258      47.958 -47.456 -16.622  1.00121.81           C
ATOM   4184  CD  LYS X 258      48.574 -48.854 -16.513  1.00121.81           C
ATOM   4185  CE  LYS X 258      47.804 -49.928 -17.284  1.00121.81           C
ATOM   4186  NZ  LYS X 258      48.468 -51.240 -17.119  1.00121.81           N
ATOM   4187  C   LYS X 258      49.865 -45.633 -17.869  1.00121.81           C
ATOM   4188  O   LYS X 258      49.980 -46.440 -18.792  1.00121.81           O
ATOM   4189  H   LYS X 258      50.347 -44.585 -14.954  1.00121.81           H
ATOM   4190  HA  LYS X 258      50.745 -46.943 -16.421  1.00121.81           H
ATOM   4191  HB2 LYS X 258      48.134 -45.472 -15.832  1.00121.81           H
ATOM   4192  HB3 LYS X 258      48.877 -46.738 -14.825  1.00121.81           H
ATOM   4193  HG2 LYS X 258      47.936 -47.170 -17.674  1.00121.81           H
ATOM   4194  HG3 LYS X 258      46.940 -47.496 -16.235  1.00121.81           H
ATOM   4195  HD2 LYS X 258      48.599 -49.137 -15.461  1.00121.81           H
ATOM   4196  HD3 LYS X 258      49.591 -48.813 -16.903  1.00121.81           H
ATOM   4197  HE2 LYS X 258      47.778 -49.666 -18.341  1.00121.81           H
ATOM   4198  HE3 LYS X 258      46.785 -49.988 -16.899  1.00121.81           H
ATOM   4199  HZ1 LYS X 258      49.412 -51.186 -17.475  1.00121.81           H
ATOM   4200  HZ2 LYS X 258      47.955 -51.944 -17.631  1.00121.81           H
ATOM   4201  HZ3 LYS X 258      48.490 -51.486 -16.140  1.00121.81           H
ATOM   4202  N   LEU X 259      49.479 -44.363 -18.084  1.00 94.02           N
ATOM   4203  CA  LEU X 259      49.224 -43.929 -19.429  1.00 94.02           C
ATOM   4204  CB  LEU X 259      47.804 -43.362 -19.587  1.00 94.02           C
ATOM   4205  CG  LEU X 259      46.690 -44.357 -19.213  1.00 94.02           C
ATOM   4206  CD1 LEU X 259      45.300 -43.728 -19.394  1.00 94.02           C
ATOM   4207  CD2 LEU X 259      46.850 -45.685 -19.970  1.00 94.02           C
ATOM   4208  C   LEU X 259      50.154 -42.787 -19.721  1.00 94.02           C
ATOM   4209  O   LEU X 259      49.712 -41.640 -19.775  1.00 94.02           O
ATOM   4210  H   LEU X 259      49.371 -43.722 -17.311  1.00 94.02           H
ATOM   4211  HA  LEU X 259      49.355 -44.785 -20.091  1.00 94.02           H
ATOM   4212  HB2 LEU X 259      47.665 -43.067 -20.627  1.00 94.02           H
ATOM   4213  HB3 LEU X 259      47.711 -42.486 -18.945  1.00 94.02           H
ATOM   4214  HG  LEU X 259      46.787 -44.594 -18.154  1.00 94.02           H
ATOM   4215 HD11 LEU X 259      45.151 -43.471 -20.442  1.00 94.02           H
ATOM   4216 HD12 LEU X 259      45.226 -42.828 -18.784  1.00 94.02           H
ATOM   4217 HD13 LEU X 259      44.536 -44.441 -19.083  1.00 94.02           H
ATOM   4218 HD21 LEU X 259      46.762 -45.505 -21.041  1.00 94.02           H
ATOM   4219 HD22 LEU X 259      46.072 -46.380 -19.652  1.00 94.02           H
ATOM   4220 HD23 LEU X 259      47.829 -46.111 -19.752  1.00 94.02           H
ATOM   4221  N   PRO X 260      51.412 -43.057 -19.968  1.00169.60           N
ATOM   4222  CA  PRO X 260      52.389 -42.009 -20.139  1.00169.60           C
ATOM   4223  CD  PRO X 260      52.027 -44.306 -19.545  1.00169.60           C
ATOM   4224  CB  PRO X 260      53.753 -42.691 -20.116  1.00169.60           C
ATOM   4225  CG  PRO X 260      53.513 -43.973 -19.312  1.00169.60           C
ATOM   4226  C   PRO X 260      52.215 -41.200 -21.379  1.00169.60           C
ATOM   4227  O   PRO X 260      52.731 -40.085 -21.432  1.00169.60           O
ATOM   4228  HA  PRO X 260      52.274 -41.283 -19.334  1.00169.60           H
ATOM   4229  HB2 PRO X 260      54.494 -42.059 -19.626  1.00169.60           H
ATOM   4230  HB3 PRO X 260      54.087 -42.924 -21.127  1.00169.60           H
ATOM   4231  HG2 PRO X 260      54.150 -44.780 -19.675  1.00169.60           H
ATOM   4232  HG3 PRO X 260      53.708 -43.806 -18.252  1.00169.60           H
ATOM   4233  HD2 PRO X 260      51.924 -45.063 -20.322  1.00169.60           H
ATOM   4234  HD3 PRO X 260      51.568 -44.665 -18.625  1.00169.60           H
ATOM   4235  N   TYR X 261      51.519 -41.746 -22.389  1.00101.47           N
ATOM   4236  CA  TYR X 261      51.377 -41.097 -23.655  1.00101.47           C
ATOM   4237  CB  TYR X 261      50.782 -42.009 -24.753  1.00101.47           C
ATOM   4238  CG  TYR X 261      49.437 -42.536 -24.374  1.00101.47           C
ATOM   4239  CD1 TYR X 261      48.300 -41.810 -24.646  1.00101.47           C
ATOM   4240  CD2 TYR X 261      49.309 -43.765 -23.762  1.00101.47           C
ATOM   4241  CE1 TYR X 261      47.057 -42.293 -24.309  1.00101.47           C
ATOM   4242  CE2 TYR X 261      48.068 -44.253 -23.422  1.00101.47           C
ATOM   4243  CZ  TYR X 261      46.941 -43.514 -23.695  1.00101.47           C
ATOM   4244  OH  TYR X 261      45.666 -44.009 -23.348  1.00101.47           O
ATOM   4245  C   TYR X 261      50.578 -39.833 -23.524  1.00101.47           C
ATOM   4246  O   TYR X 261      50.731 -38.911 -24.324  1.00101.47           O
ATOM   4247  H   TYR X 261      51.081 -42.645 -22.249  1.00101.47           H
ATOM   4248  HA  TYR X 261      52.387 -40.848 -23.980  1.00101.47           H
ATOM   4249  HB2 TYR X 261      51.456 -42.850 -24.916  1.00101.47           H
ATOM   4250  HB3 TYR X 261      50.688 -41.435 -25.675  1.00101.47           H
ATOM   4251  HD1 TYR X 261      48.386 -40.849 -25.132  1.00101.47           H
ATOM   4252  HD2 TYR X 261      50.192 -44.350 -23.548  1.00101.47           H
ATOM   4253  HE1 TYR X 261      46.173 -41.711 -24.528  1.00101.47           H
ATOM   4254  HE2 TYR X 261      47.980 -45.216 -22.940  1.00101.47           H
ATOM   4255  HH  TYR X 261      45.666 -44.870 -22.924  1.00101.47           H
ATOM   4256  N   ILE X 262      49.664 -39.791 -22.540  1.00141.07           N
ATOM   4257  CA  ILE X 262      48.736 -38.713 -22.295  1.00141.07           C
ATOM   4258  CB  ILE X 262      47.623 -39.082 -21.355  1.00141.07           C
ATOM   4259  CG1 ILE X 262      46.548 -37.983 -21.314  1.00141.07           C
ATOM   4260  CG2 ILE X 262      48.247 -39.336 -19.974  1.00141.07           C
ATOM   4261  CD1 ILE X 262      45.392 -38.290 -20.369  1.00141.07           C
ATOM   4262  C   ILE X 262      49.352 -37.506 -21.639  1.00141.07           C
ATOM   4263  O   ILE X 262      50.353 -37.582 -20.927  1.00141.07           O
ATOM   4264  H   ILE X 262      49.622 -40.585 -21.917  1.00141.07           H
ATOM   4265  HA  ILE X 262      48.383 -38.497 -23.304  1.00141.07           H
ATOM   4266  HB  ILE X 262      47.116 -39.985 -21.695  1.00141.07           H
ATOM   4267 HG12 ILE X 262      46.145 -37.859 -22.320  1.00141.07           H
ATOM   4268 HG13 ILE X 262      47.017 -37.054 -20.993  1.00141.07           H
ATOM   4269 HG21 ILE X 262      48.754 -38.433 -19.633  1.00141.07           H
ATOM   4270 HG22 ILE X 262      48.965 -40.152 -20.044  1.00141.07           H
ATOM   4271 HG23 ILE X 262      47.463 -39.601 -19.265  1.00141.07           H
ATOM   4272 HD11 ILE X 262      44.909 -39.218 -20.675  1.00141.07           H
ATOM   4273 HD12 ILE X 262      44.669 -37.475 -20.403  1.00141.07           H
ATOM   4274 HD13 ILE X 262      45.772 -38.396 -19.353  1.00141.07           H
ATOM   4275  N   ARG X 263      49.094 -37.020 -21.253  1.00 95.02           N
ATOM   4276  CA  ARG X 263      49.440 -35.772 -20.624  1.00 95.02           C
ATOM   4277  CB  ARG X 263      48.756 -34.566 -21.290  1.00 95.02           C
ATOM   4278  CG  ARG X 263      49.238 -34.334 -22.726  1.00 95.02           C
ATOM   4279  CD  ARG X 263      48.458 -33.255 -23.477  1.00 95.02           C
ATOM   4280  NE  ARG X 263      47.076 -33.769 -23.684  1.00 95.02           N
ATOM   4281  CZ  ARG X 263      46.223 -33.103 -24.516  1.00 95.02           C
ATOM   4282  NH1 ARG X 263      46.636 -31.966 -25.149  1.00 95.02           N
ATOM   4283  NH2 ARG X 263      44.959 -33.573 -24.720  1.00 95.02           N
ATOM   4284  C   ARG X 263      49.007 -35.841 -19.172  1.00 95.02           C
ATOM   4285  O   ARG X 263      47.910 -36.312 -18.876  1.00 95.02           O
ATOM   4286  H   ARG X 263      48.349 -37.018 -21.936  1.00 95.02           H
ATOM   4287  HA  ARG X 263      50.517 -35.631 -20.721  1.00 95.02           H
ATOM   4288  HB2 ARG X 263      48.971 -33.674 -20.702  1.00 95.02           H
ATOM   4289  HB3 ARG X 263      47.680 -34.740 -21.307  1.00 95.02           H
ATOM   4290  HG2 ARG X 263      49.143 -35.271 -23.275  1.00 95.02           H
ATOM   4291  HG3 ARG X 263      50.286 -34.038 -22.692  1.00 95.02           H
ATOM   4292  HD2 ARG X 263      48.930 -33.056 -24.439  1.00 95.02           H
ATOM   4293  HD3 ARG X 263      48.431 -32.338 -22.889  1.00 95.02           H
ATOM   4294  HE  ARG X 263      46.771 -34.608 -23.212  1.00 95.02           H
ATOM   4295 HH11 ARG X 263      46.006 -31.475 -25.767  1.00 95.02           H
ATOM   4296 HH12 ARG X 263      47.572 -31.616 -25.000  1.00 95.02           H
ATOM   4297 HH21 ARG X 263      44.330 -33.081 -25.338  1.00 95.02           H
ATOM   4298 HH22 ARG X 263      44.652 -34.414 -24.252  1.00 95.02           H
ATOM   4299  N   ASP X 264      49.511 -34.686 -18.885  1.00 95.81           N
ATOM   4300  CA  ASP X 264      49.248 -34.722 -17.456  1.00 95.81           C
ATOM   4301  CB  ASP X 264      50.464 -35.218 -16.650  1.00 95.81           C
ATOM   4302  CG  ASP X 264      50.080 -35.357 -15.183  1.00 95.81           C
ATOM   4303  OD1 ASP X 264      48.908 -35.050 -14.836  1.00 95.81           O
ATOM   4304  OD2 ASP X 264      50.961 -35.774 -14.385  1.00 95.81           O
ATOM   4305  C   ASP X 264      48.947 -33.325 -16.969  1.00 95.81           C
ATOM   4306  O   ASP X 264      49.776 -32.667 -16.343  1.00 95.81           O
ATOM   4307  H   ASP X 264      50.387 -34.292 -19.195  1.00 95.81           H
ATOM   4308  HA  ASP X 264      48.411 -35.404 -17.307  1.00 95.81           H
ATOM   4309  HB2 ASP X 264      51.280 -34.502 -16.746  1.00 95.81           H
ATOM   4310  HB3 ASP X 264      50.783 -36.187 -17.035  1.00 95.81           H
ATOM   4311  N   ARG X 265      47.767 -32.832 -17.367  1.00294.08           N
ATOM   4312  CA  ARG X 265      47.163 -31.541 -17.179  1.00294.08           C
ATOM   4313  CB  ARG X 265      46.576 -30.985 -18.482  1.00294.08           C
ATOM   4314  CG  ARG X 265      47.634 -30.796 -19.572  1.00294.08           C
ATOM   4315  CD  ARG X 265      48.585 -29.623 -19.317  1.00294.08           C
ATOM   4316  NE  ARG X 265      49.800 -30.169 -18.653  1.00294.08           N
ATOM   4317  CZ  ARG X 265      50.857 -30.610 -19.397  1.00294.08           C
ATOM   4318  NH1 ARG X 265      50.858 -30.452 -20.754  1.00294.08           N
ATOM   4319  NH2 ARG X 265      51.908 -31.220 -18.779  1.00294.08           N
ATOM   4320  C   ARG X 265      46.128 -31.332 -16.098  1.00294.08           C
ATOM   4321  O   ARG X 265      45.294 -30.450 -16.290  1.00294.08           O
ATOM   4322  H   ARG X 265      47.201 -33.483 -17.892  1.00294.08           H
ATOM   4323  HA  ARG X 265      48.040 -31.003 -16.820  1.00294.08           H
ATOM   4324  HB2 ARG X 265      46.114 -30.020 -18.273  1.00294.08           H
ATOM   4325  HB3 ARG X 265      45.818 -31.678 -18.847  1.00294.08           H
ATOM   4326  HG2 ARG X 265      47.124 -30.624 -20.520  1.00294.08           H
ATOM   4327  HG3 ARG X 265      48.225 -31.709 -19.639  1.00294.08           H
ATOM   4328  HD2 ARG X 265      48.106 -28.889 -18.670  1.00294.08           H
ATOM   4329  HD3 ARG X 265      48.858 -29.152 -20.262  1.00294.08           H
ATOM   4330  HE  ARG X 265      49.843 -30.214 -17.645  1.00294.08           H
ATOM   4331 HH11 ARG X 265      51.639 -30.788 -21.300  1.00294.08           H
ATOM   4332 HH12 ARG X 265      50.079 -30.000 -21.211  1.00294.08           H
ATOM   4333 HH21 ARG X 265      52.689 -31.556 -19.324  1.00294.08           H
ATOM   4334 HH22 ARG X 265      51.906 -31.336 -17.775  1.00294.08           H
ATOM   4335  N   VAL X 266      45.966 -32.172 -15.067  1.00145.79           N
ATOM   4336  CA  VAL X 266      44.837 -31.998 -14.179  1.00145.79           C
ATOM   4337  CB  VAL X 266      44.880 -32.980 -13.037  1.00145.79           C
ATOM   4338  CG1 VAL X 266      46.104 -32.669 -12.160  1.00145.79           C
ATOM   4339  CG2 VAL X 266      43.541 -32.942 -12.281  1.00145.79           C
ATOM   4340  C   VAL X 266      44.749 -30.601 -13.605  1.00145.79           C
ATOM   4341  O   VAL X 266      43.647 -30.088 -13.410  1.00145.79           O
ATOM   4342  H   VAL X 266      46.627 -32.920 -14.912  1.00145.79           H
ATOM   4343  HA  VAL X 266      43.955 -32.177 -14.793  1.00145.79           H
ATOM   4344  HB  VAL X 266      45.000 -34.004 -13.391  1.00145.79           H
ATOM   4345 HG11 VAL X 266      46.030 -31.650 -11.780  1.00145.79           H
ATOM   4346 HG12 VAL X 266      47.012 -32.769 -12.755  1.00145.79           H
ATOM   4347 HG13 VAL X 266      46.139 -33.367 -11.324  1.00145.79           H
ATOM   4348 HG21 VAL X 266      43.366 -31.936 -11.901  1.00145.79           H
ATOM   4349 HG22 VAL X 266      43.574 -33.644 -11.448  1.00145.79           H
ATOM   4350 HG23 VAL X 266      42.733 -33.221 -12.958  1.00145.79           H
ATOM   4351  N   VAL X 267      45.882 -29.949 -13.278  1.00 56.56           N
ATOM   4352  CA  VAL X 267      45.815 -28.616 -12.740  1.00 56.56           C
ATOM   4353  CB  VAL X 267      47.170 -28.071 -12.400  1.00 56.56           C
ATOM   4354  CG1 VAL X 267      47.023 -26.604 -11.958  1.00 56.56           C
ATOM   4355  CG2 VAL X 267      47.801 -28.990 -11.339  1.00 56.56           C
ATOM   4356  C   VAL X 267      45.188 -27.681 -13.743  1.00 56.56           C
ATOM   4357  O   VAL X 267      44.330 -26.870 -13.394  1.00 56.56           O
ATOM   4358  H   VAL X 267      46.778 -30.396 -13.411  1.00 56.56           H
ATOM   4359  HA  VAL X 267      45.217 -28.681 -11.831  1.00 56.56           H
ATOM   4360  HB  VAL X 267      47.843 -28.063 -13.257  1.00 56.56           H
ATOM   4361 HG11 VAL X 267      46.356 -26.548 -11.098  1.00 56.56           H
ATOM   4362 HG12 VAL X 267      46.608 -26.017 -12.778  1.00 56.56           H
ATOM   4363 HG13 VAL X 267      48.001 -26.207 -11.686  1.00 56.56           H
ATOM   4364 HG21 VAL X 267      47.157 -29.026 -10.460  1.00 56.56           H
ATOM   4365 HG22 VAL X 267      48.779 -28.600 -11.056  1.00 56.56           H
ATOM   4366 HG23 VAL X 267      47.915 -29.993 -11.748  1.00 56.56           H
ATOM   4367  N   GLU X 268      45.587 -27.778 -15.025  1.00163.01           N
ATOM   4368  CA  GLU X 268      45.105 -26.895 -16.057  1.00163.01           C
ATOM   4369  CB  GLU X 268      45.640 -27.211 -17.470  1.00163.01           C
ATOM   4370  CG  GLU X 268      47.147 -27.443 -17.639  1.00163.01           C
ATOM   4371  CD  GLU X 268      47.917 -26.987 -16.417  1.00163.01           C
ATOM   4372  OE1 GLU X 268      48.293 -25.787 -16.348  1.00163.01           O
ATOM   4373  OE2 GLU X 268      48.150 -27.856 -15.536  1.00163.01           O
ATOM   4374  C   GLU X 268      43.624 -27.096 -16.188  1.00163.01           C
ATOM   4375  O   GLU X 268      42.851 -26.175 -16.437  1.00163.01           O
ATOM   4376  H   GLU X 268      46.249 -28.499 -15.274  1.00163.01           H
ATOM   4377  HA  GLU X 268      45.427 -25.897 -15.757  1.00163.01           H
ATOM   4378  HB2 GLU X 268      45.368 -26.375 -18.114  1.00163.01           H
ATOM   4379  HB3 GLU X 268      45.133 -28.113 -17.813  1.00163.01           H
ATOM   4380  HG2 GLU X 268      47.496 -26.885 -18.507  1.00163.01           H
ATOM   4381  HG3 GLU X 268      47.326 -28.507 -17.794  1.00163.01           H
ATOM   4382  N   LEU X 269      43.214 -28.355 -16.040  1.00155.76           N
ATOM   4383  CA  LEU X 269      41.876 -28.855 -16.092  1.00155.76           C
ATOM   4384  CB  LEU X 269      42.108 -30.312 -15.670  1.00155.76           C
ATOM   4385  CG  LEU X 269      41.013 -31.285 -15.269  1.00155.76           C
ATOM   4386  CD1 LEU X 269      41.704 -32.432 -14.533  1.00155.76           C
ATOM   4387  CD2 LEU X 269      39.981 -30.678 -14.347  1.00155.76           C
ATOM   4388  C   LEU X 269      41.107 -28.110 -15.036  1.00155.76           C
ATOM   4389  O   LEU X 269      39.998 -27.629 -15.264  1.00155.76           O
ATOM   4390  H   LEU X 269      43.937 -29.040 -15.871  1.00155.76           H
ATOM   4391  HA  LEU X 269      41.339 -28.758 -17.035  1.00155.76           H
ATOM   4392  HB2 LEU X 269      42.783 -30.264 -14.816  1.00155.76           H
ATOM   4393  HB3 LEU X 269      42.620 -30.781 -16.511  1.00155.76           H
ATOM   4394  HG  LEU X 269      40.481 -31.601 -16.166  1.00155.76           H
ATOM   4395 HD11 LEU X 269      42.214 -32.043 -13.651  1.00155.76           H
ATOM   4396 HD12 LEU X 269      42.432 -32.902 -15.195  1.00155.76           H
ATOM   4397 HD13 LEU X 269      40.961 -33.168 -14.228  1.00155.76           H
ATOM   4398 HD21 LEU X 269      40.466 -30.344 -13.430  1.00155.76           H
ATOM   4399 HD22 LEU X 269      39.224 -31.424 -14.107  1.00155.76           H
ATOM   4400 HD23 LEU X 269      39.510 -29.828 -14.840  1.00155.76           H
ATOM   4401  N   TYR X 270      41.671 -28.025 -13.820  1.00 56.83           N
ATOM   4402  CA  TYR X 270      40.996 -27.377 -12.734  1.00 56.83           C
ATOM   4403  CB  TYR X 270      41.771 -27.463 -11.409  1.00 56.83           C
ATOM   4404  CG  TYR X 270      40.955 -26.733 -10.402  1.00 56.83           C
ATOM   4405  CD1 TYR X 270      39.852 -27.327  -9.833  1.00 56.83           C
ATOM   4406  CD2 TYR X 270      41.295 -25.454 -10.028  1.00 56.83           C
ATOM   4407  CE1 TYR X 270      39.095 -26.649  -8.907  1.00 56.83           C
ATOM   4408  CE2 TYR X 270      40.542 -24.771  -9.102  1.00 56.83           C
ATOM   4409  CZ  TYR X 270      39.439 -25.371  -8.542  1.00 56.83           C
ATOM   4410  OH  TYR X 270      38.664 -24.675  -7.593  1.00 56.83           O
ATOM   4411  C   TYR X 270      40.827 -25.932 -13.077  1.00 56.83           C
ATOM   4412  O   TYR X 270      39.781 -25.338 -12.824  1.00 56.83           O
ATOM   4413  H   TYR X 270      42.586 -28.424 -13.668  1.00 56.83           H
ATOM   4414  HA  TYR X 270      40.041 -27.886 -12.596  1.00 56.83           H
ATOM   4415  HB2 TYR X 270      42.750 -26.994 -11.513  1.00 56.83           H
ATOM   4416  HB3 TYR X 270      41.896 -28.504 -11.111  1.00 56.83           H
ATOM   4417  HD1 TYR X 270      39.579 -28.333 -10.116  1.00 56.83           H
ATOM   4418  HD2 TYR X 270      42.161 -24.981 -10.467  1.00 56.83           H
ATOM   4419  HE1 TYR X 270      38.230 -27.122  -8.467  1.00 56.83           H
ATOM   4420  HE2 TYR X 270      40.816 -23.766  -8.815  1.00 56.83           H
ATOM   4421  HH  TYR X 270      38.970 -23.788  -7.391  1.00 56.83           H
ATOM   4422  N   PHE X 271      41.858 -25.325 -13.685  1.00 46.63           N
ATOM   4423  CA  PHE X 271      41.787 -23.944 -14.053  1.00 46.63           C
ATOM   4424  CB  PHE X 271      43.024 -23.479 -14.844  1.00 46.63           C
ATOM   4425  CG  PHE X 271      42.861 -22.034 -15.179  1.00 46.63           C
ATOM   4426  CD1 PHE X 271      43.172 -21.066 -14.253  1.00 46.63           C
ATOM   4427  CD2 PHE X 271      42.404 -21.644 -16.418  1.00 46.63           C
ATOM   4428  CE1 PHE X 271      43.029 -19.732 -14.556  1.00 46.63           C
ATOM   4429  CE2 PHE X 271      42.258 -20.312 -16.727  1.00 46.63           C
ATOM   4430  CZ  PHE X 271      42.572 -19.353 -15.795  1.00 46.63           C
ATOM   4431  C   PHE X 271      40.599 -23.787 -14.948  1.00 46.63           C
ATOM   4432  O   PHE X 271      39.842 -22.823 -14.836  1.00 46.63           O
ATOM   4433  H   PHE X 271      42.696 -25.851 -13.887  1.00 46.63           H
ATOM   4434  HA  PHE X 271      41.724 -23.349 -13.142  1.00 46.63           H
ATOM   4435  HB2 PHE X 271      43.113 -24.061 -15.761  1.00 46.63           H
ATOM   4436  HB3 PHE X 271      43.920 -23.617 -14.238  1.00 46.63           H
ATOM   4437  HD1 PHE X 271      43.533 -21.357 -13.278  1.00 46.63           H
ATOM   4438  HD2 PHE X 271      42.158 -22.393 -17.156  1.00 46.63           H
ATOM   4439  HE1 PHE X 271      43.275 -18.982 -13.819  1.00 46.63           H
ATOM   4440  HE2 PHE X 271      41.897 -20.021 -17.702  1.00 46.63           H
ATOM   4441  HZ  PHE X 271      42.460 -18.306 -16.036  1.00 46.63           H
ATOM   4442  N   TRP X 272      40.398 -24.747 -15.863  1.00 82.07           N
ATOM   4443  CA  TRP X 272      39.323 -24.660 -16.804  0.98 82.07           C
ATOM   4444  CB  TRP X 272      39.285 -25.854 -17.768  0.98 82.07           C
ATOM   4445  CG  TRP X 272      38.408 -25.615 -18.970  0.98 82.07           C
ATOM   4446  CD2 TRP X 272      38.924 -25.305 -20.272  0.98 82.07           C
ATOM   4447  CD1 TRP X 272      37.050 -25.659 -19.090  0.98 82.07           C
ATOM   4448  NE1 TRP X 272      36.688 -25.371 -20.385  0.98 82.07           N
ATOM   4449  CE2 TRP X 272      37.833 -25.159 -21.124  0.98 82.07           C
ATOM   4450  CE3 TRP X 272      40.205 -25.155 -20.721  0.98 82.07           C
ATOM   4451  CZ2 TRP X 272      38.007 -24.854 -22.444  0.98 82.07           C
ATOM   4452  CZ3 TRP X 272      40.372 -24.855 -22.055  0.98 82.07           C
ATOM   4453  CH2 TRP X 272      39.298 -24.704 -22.902  0.98 82.07           C
ATOM   4454  C   TRP X 272      38.014 -24.653 -16.070  1.00 82.07           C
ATOM   4455  O   TRP X 272      37.113 -23.880 -16.388  1.00 82.07           O
ATOM   4456  H   TRP X 272      41.016 -25.546 -15.888  1.00 82.07           H
ATOM   4457  HA  TRP X 272      39.483 -23.744 -17.373  1.00 82.07           H
ATOM   4458  HB2 TRP X 272      38.907 -26.723 -17.229  1.00 82.07           H
ATOM   4459  HB3 TRP X 272      40.300 -26.054 -18.113  1.00 82.07           H
ATOM   4460  HD1 TRP X 272      36.363 -25.885 -18.288  1.00 82.07           H
ATOM   4461  HE1 TRP X 272      35.742 -25.323 -20.736  1.00 82.07           H
ATOM   4462  HE3 TRP X 272      41.050 -25.267 -20.058  1.00 82.07           H
ATOM   4463  HZ2 TRP X 272      37.162 -24.734 -23.106  1.00 82.07           H
ATOM   4464  HZ3 TRP X 272      41.372 -24.734 -22.446  1.00 82.07           H
ATOM   4465  HH2 TRP X 272      39.469 -24.466 -23.941  1.00 82.07           H
ATOM   4466  N   ILE X 273      37.843 -25.550 -15.084  1.00115.69           N
ATOM   4467  CA  ILE X 273      36.596 -25.587 -14.377  1.00115.69           C
ATOM   4468  CB  ILE X 273      36.440 -26.800 -13.506  1.00115.69           C
ATOM   4469  CG1 ILE X 273      37.522 -26.826 -12.418  1.00115.69           C
ATOM   4470  CG2 ILE X 273      36.428 -28.040 -14.414  1.00115.69           C
ATOM   4471  CD1 ILE X 273      37.286 -27.867 -11.328  1.00115.69           C
ATOM   4472  C   ILE X 273      36.411 -24.367 -13.514  1.00115.69           C
ATOM   4473  O   ILE X 273      35.305 -23.846 -13.412  1.00115.69           O
ATOM   4474  H   ILE X 273      38.586 -26.190 -14.842  1.00115.69           H
ATOM   4475  HA  ILE X 273      35.836 -25.621 -15.158  1.00115.69           H
ATOM   4476  HB  ILE X 273      35.496 -26.782 -12.961  1.00115.69           H
ATOM   4477 HG12 ILE X 273      37.561 -25.843 -11.950  1.00115.69           H
ATOM   4478 HG13 ILE X 273      38.480 -27.040 -12.894  1.00115.69           H
ATOM   4479 HG21 ILE X 273      37.361 -28.088 -14.975  1.00115.69           H
ATOM   4480 HG22 ILE X 273      35.590 -27.974 -15.108  1.00115.69           H
ATOM   4481 HG23 ILE X 273      36.324 -28.937 -13.804  1.00115.69           H
ATOM   4482 HD11 ILE X 273      36.332 -27.672 -10.839  1.00115.69           H
ATOM   4483 HD12 ILE X 273      38.089 -27.812 -10.593  1.00115.69           H
ATOM   4484 HD13 ILE X 273      37.269 -28.862 -11.773  1.00115.69           H
ATOM   4485  N   LEU X 274      37.473 -23.934 -12.803  1.00182.94           N
ATOM   4486  CA  LEU X 274      37.330 -22.936 -11.771  1.00182.94           C
ATOM   4487  CB  LEU X 274      38.575 -22.936 -10.863  1.00182.94           C
ATOM   4488  CG  LEU X 274      38.634 -21.796  -9.827  1.00182.94           C
ATOM   4489  CD1 LEU X 274      37.537 -21.920  -8.765  1.00182.94           C
ATOM   4490  CD2 LEU X 274      40.050 -21.657  -9.245  1.00182.94           C
ATOM   4491  C   LEU X 274      37.090 -21.526 -12.083  1.00182.94           C
ATOM   4492  O   LEU X 274      35.968 -21.017 -12.107  1.00182.94           O
ATOM   4493  H   LEU X 274      38.387 -24.317 -12.997  1.00182.94           H
ATOM   4494  HA  LEU X 274      36.388 -23.279 -11.342  1.00182.94           H
ATOM   4495  HB2 LEU X 274      39.457 -22.859 -11.499  1.00182.94           H
ATOM   4496  HB3 LEU X 274      38.599 -23.883 -10.323  1.00182.94           H
ATOM   4497  HG  LEU X 274      38.421 -20.858 -10.340  1.00182.94           H
ATOM   4498 HD11 LEU X 274      37.679 -22.842  -8.201  1.00182.94           H
ATOM   4499 HD12 LEU X 274      36.561 -21.938  -9.251  1.00182.94           H
ATOM   4500 HD13 LEU X 274      37.589 -21.068  -8.088  1.00182.94           H
ATOM   4501 HD21 LEU X 274      40.318 -22.573  -8.718  1.00182.94           H
ATOM   4502 HD22 LEU X 274      40.077 -20.817  -8.551  1.00182.94           H
ATOM   4503 HD23 LEU X 274      40.760 -21.483 -10.054  1.00182.94           H
ATOM   4504  N   VAL X 275      38.199 -20.870 -12.446  1.00146.34           N
ATOM   4505  CA  VAL X 275      38.107 -19.490 -12.724  1.00146.34           C
ATOM   4506  CB  VAL X 275      39.430 -18.839 -13.019  1.00146.34           C
ATOM   4507  CG1 VAL X 275      40.297 -18.912 -11.752  1.00146.34           C
ATOM   4508  CG2 VAL X 275      40.073 -19.518 -14.239  1.00146.34           C
ATOM   4509  C   VAL X 275      37.323 -19.543 -13.943  1.00146.34           C
ATOM   4510  O   VAL X 275      36.540 -18.651 -14.265  1.00146.34           O
ATOM   4511  H   VAL X 275      39.083 -21.353 -12.521  1.00146.34           H
ATOM   4512  HA  VAL X 275      37.707 -18.912 -11.891  1.00146.34           H
ATOM   4513  HB  VAL X 275      39.313 -17.786 -13.278  1.00146.34           H
ATOM   4514 HG11 VAL X 275      40.434 -19.955 -11.465  1.00146.34           H
ATOM   4515 HG12 VAL X 275      39.804 -18.374 -10.942  1.00146.34           H
ATOM   4516 HG13 VAL X 275      41.269 -18.460 -11.949  1.00146.34           H
ATOM   4517 HG21 VAL X 275      40.214 -20.579 -14.032  1.00146.34           H
ATOM   4518 HG22 VAL X 275      41.039 -19.057 -14.444  1.00146.34           H
ATOM   4519 HG23 VAL X 275      39.423 -19.399 -15.105  1.00146.34           H
ATOM   4520  N   GLY X 276      37.531 -20.660 -14.658  1.00136.02           N
ATOM   4521  CA  GLY X 276      36.860 -20.591 -15.870  1.00136.02           C
ATOM   4522  C   GLY X 276      35.361 -20.654 -15.825  1.00136.02           C
ATOM   4523  O   GLY X 276      34.692 -19.640 -16.011  1.00136.02           O
ATOM   4524  H   GLY X 276      38.096 -21.440 -14.355  1.00136.02           H
ATOM   4525  HA2 GLY X 276      37.205 -21.423 -16.484  1.00136.02           H
ATOM   4526  HA3 GLY X 276      37.135 -19.650 -16.345  1.00136.02           H
ATOM   4527  N   VAL X 277      34.795 -21.839 -15.525  1.00129.87           N
ATOM   4528  CA  VAL X 277      33.373 -21.976 -15.699  1.00129.87           C
ATOM   4529  CB  VAL X 277      32.904 -23.398 -15.866  1.00129.87           C
ATOM   4530  CG1 VAL X 277      32.815 -24.115 -14.515  1.00129.87           C
ATOM   4531  CG2 VAL X 277      31.574 -23.350 -16.622  1.00129.87           C
ATOM   4532  C   VAL X 277      32.605 -21.329 -14.594  1.00129.87           C
ATOM   4533  O   VAL X 277      31.613 -20.646 -14.847  1.00129.87           O
ATOM   4534  H   VAL X 277      35.353 -22.610 -15.187  1.00129.87           H
ATOM   4535  HA  VAL X 277      33.171 -21.458 -16.636  1.00129.87           H
ATOM   4536  HB  VAL X 277      33.618 -23.985 -16.445  1.00129.87           H
ATOM   4537 HG11 VAL X 277      32.115 -23.586 -13.868  1.00129.87           H
ATOM   4538 HG12 VAL X 277      33.800 -24.132 -14.047  1.00129.87           H
ATOM   4539 HG13 VAL X 277      32.469 -25.137 -14.668  1.00129.87           H
ATOM   4540 HG21 VAL X 277      30.853 -22.765 -16.051  1.00129.87           H
ATOM   4541 HG22 VAL X 277      31.195 -24.363 -16.755  1.00129.87           H
ATOM   4542 HG23 VAL X 277      31.726 -22.888 -17.597  1.00129.87           H
ATOM   4543  N   SER X 278      33.017 -21.558 -13.330  1.00107.86           N
ATOM   4544  CA  SER X 278      32.336 -20.923 -12.236  1.00107.86           C
ATOM   4545  CB  SER X 278      31.019 -21.610 -11.846  1.00107.86           C
ATOM   4546  OG  SER X 278      30.416 -20.919 -10.764  1.00107.86           O
ATOM   4547  C   SER X 278      33.231 -20.970 -11.032  1.00107.86           C
ATOM   4548  O   SER X 278      33.761 -22.021 -10.686  1.00107.86           O
ATOM   4549  H   SER X 278      33.799 -22.172 -13.154  1.00107.86           H
ATOM   4550  HA  SER X 278      32.102 -19.909 -12.561  1.00107.86           H
ATOM   4551  HB2 SER X 278      31.223 -22.639 -11.550  1.00107.86           H
ATOM   4552  HB3 SER X 278      30.342 -21.605 -12.700  1.00107.86           H
ATOM   4553  HG  SER X 278      31.031 -20.939 -10.027  1.00107.86           H
ATOM   4554  N   TYR X 279      33.516 -19.792 -10.441  1.00167.61           N
ATOM   4555  CA  TYR X 279      34.300 -19.623  -9.244  1.00167.61           C
ATOM   4556  CB  TYR X 279      35.168 -18.350  -9.247  1.00167.61           C
ATOM   4557  CG  TYR X 279      34.317 -17.131  -9.185  1.00167.61           C
ATOM   4558  CD1 TYR X 279      33.958 -16.601  -7.968  1.00167.61           C
ATOM   4559  CD2 TYR X 279      33.889 -16.512 -10.338  1.00167.61           C
ATOM   4560  CE1 TYR X 279      33.180 -15.469  -7.900  1.00167.61           C
ATOM   4561  CE2 TYR X 279      33.111 -15.381 -10.276  1.00167.61           C
ATOM   4562  CZ  TYR X 279      32.756 -14.859  -9.056  1.00167.61           C
ATOM   4563  OH  TYR X 279      31.956 -13.699  -8.991  1.00167.61           O
ATOM   4564  C   TYR X 279      33.534 -19.690  -7.947  1.00167.61           C
ATOM   4565  O   TYR X 279      34.103 -20.043  -6.915  1.00167.61           O
ATOM   4566  H   TYR X 279      33.148 -18.957 -10.874  1.00167.61           H
ATOM   4567  HA  TYR X 279      34.946 -20.501  -9.280  1.00167.61           H
ATOM   4568  HB2 TYR X 279      35.763 -18.325 -10.160  1.00167.61           H
ATOM   4569  HB3 TYR X 279      35.831 -18.368  -8.382  1.00167.61           H
ATOM   4570  HD1 TYR X 279      34.290 -17.078  -7.057  1.00167.61           H
ATOM   4571  HD2 TYR X 279      34.167 -16.919 -11.299  1.00167.61           H
ATOM   4572  HE1 TYR X 279      32.904 -15.061  -6.940  1.00167.61           H
ATOM   4573  HE2 TYR X 279      32.779 -14.903 -11.186  1.00167.61           H
ATOM   4574  HH  TYR X 279      31.700 -13.334  -9.842  1.00167.61           H
ATOM   4575  N   GLN X 280      32.245 -19.283  -7.943  1.00103.15           N
ATOM   4576  CA  GLN X 280      31.497 -19.125  -6.718  1.00103.15           C
ATOM   4577  CB  GLN X 280      30.047 -18.648  -6.921  1.00103.15           C
ATOM   4578  CG  GLN X 280      29.931 -17.223  -7.470  1.00103.15           C
ATOM   4579  CD  GLN X 280      30.196 -17.251  -8.969  1.00103.15           C
ATOM   4580  OE1 GLN X 280      30.425 -18.307  -9.557  1.00103.15           O
ATOM   4581  NE2 GLN X 280      30.159 -16.053  -9.612  1.00103.15           N
ATOM   4582  C   GLN X 280      31.467 -20.403  -5.940  1.00103.15           C
ATOM   4583  O   GLN X 280      31.581 -21.503  -6.476  1.00103.15           O
ATOM   4584  H   GLN X 280      31.792 -19.084  -8.823  1.00103.15           H
ATOM   4585  HA  GLN X 280      32.026 -18.345  -6.168  1.00103.15           H
ATOM   4586  HB2 GLN X 280      29.535 -18.688  -5.960  1.00103.15           H
ATOM   4587  HB3 GLN X 280      29.559 -19.325  -7.622  1.00103.15           H
ATOM   4588  HG2 GLN X 280      30.663 -16.581  -6.981  1.00103.15           H
ATOM   4589  HG3 GLN X 280      28.928 -16.839  -7.283  1.00103.15           H
ATOM   4590 HE21 GLN X 280      30.323 -16.008 -10.608  1.00103.15           H
ATOM   4591 HE22 GLN X 280      29.967 -15.207  -9.094  1.00103.15           H
ATOM   4592  N   PRO X 281      31.348 -20.236  -4.645  1.00 99.68           N
ATOM   4593  CA  PRO X 281      31.360 -21.330  -3.712  1.00 99.68           C
ATOM   4594  CD  PRO X 281      31.641 -18.966  -4.006  1.00 99.68           C
ATOM   4595  CB  PRO X 281      31.498 -20.700  -2.320  1.00 99.68           C
ATOM   4596  CG  PRO X 281      31.245 -19.196  -2.539  1.00 99.68           C
ATOM   4597  C   PRO X 281      30.228 -22.313  -3.840  1.00 99.68           C
ATOM   4598  O   PRO X 281      30.440 -23.489  -3.555  1.00 99.68           O
ATOM   4599  HA  PRO X 281      32.204 -21.984  -3.930  1.00 99.68           H
ATOM   4600  HB2 PRO X 281      32.499 -20.866  -1.922  1.00 99.68           H
ATOM   4601  HB3 PRO X 281      30.761 -21.118  -1.635  1.00 99.68           H
ATOM   4602  HG2 PRO X 281      30.195 -18.952  -2.379  1.00 99.68           H
ATOM   4603  HG3 PRO X 281      31.864 -18.597  -1.872  1.00 99.68           H
ATOM   4604  HD2 PRO X 281      31.051 -18.163  -4.447  1.00 99.68           H
ATOM   4605  HD3 PRO X 281      32.701 -18.725  -4.089  1.00 99.68           H
ATOM   4606  N   LYS X 282      29.032 -21.880  -4.280  1.00119.54           N
ATOM   4607  CA  LYS X 282      27.899 -22.766  -4.365  1.00119.54           C
ATOM   4608  CB  LYS X 282      26.608 -22.057  -4.810  1.00119.54           C
ATOM   4609  CG  LYS X 282      25.381 -22.975  -4.807  1.00119.54           C
ATOM   4610  CD  LYS X 282      24.055 -22.220  -4.917  1.00119.54           C
ATOM   4611  CE  LYS X 282      23.675 -21.463  -3.641  1.00119.54           C
ATOM   4612  NZ  LYS X 282      22.412 -20.718  -3.846  1.00119.54           N
ATOM   4613  C   LYS X 282      28.196 -23.843  -5.368  1.00119.54           C
ATOM   4614  O   LYS X 282      27.665 -24.950  -5.292  1.00119.54           O
ATOM   4615  H   LYS X 282      28.927 -20.914  -4.555  1.00119.54           H
ATOM   4616  HA  LYS X 282      27.738 -23.165  -3.363  1.00119.54           H
ATOM   4617  HB2 LYS X 282      26.753 -21.677  -5.820  1.00119.54           H
ATOM   4618  HB3 LYS X 282      26.419 -21.225  -4.131  1.00119.54           H
ATOM   4619  HG2 LYS X 282      25.378 -23.545  -3.878  1.00119.54           H
ATOM   4620  HG3 LYS X 282      25.460 -23.658  -5.653  1.00119.54           H
ATOM   4621  HD2 LYS X 282      23.266 -22.938  -5.139  1.00119.54           H
ATOM   4622  HD3 LYS X 282      24.133 -21.501  -5.733  1.00119.54           H
ATOM   4623  HE2 LYS X 282      24.470 -20.762  -3.388  1.00119.54           H
ATOM   4624  HE3 LYS X 282      23.545 -22.175  -2.826  1.00119.54           H
ATOM   4625  HZ1 LYS X 282      22.530 -20.058  -4.601  1.00119.54           H
ATOM   4626  HZ2 LYS X 282      22.173 -20.222  -3.000  1.00119.54           H
ATOM   4627  HZ3 LYS X 282      21.673 -21.366  -4.078  1.00119.54           H
ATOM   4628  N   PHE X 283      29.036 -23.493  -6.352  1.00127.07           N
ATOM   4629  CA  PHE X 283      29.474 -24.237  -7.504  1.00127.07           C
ATOM   4630  CB  PHE X 283      30.042 -23.330  -8.602  1.00127.07           C
ATOM   4631  CG  PHE X 283      28.873 -22.513  -9.027  1.00127.07           C
ATOM   4632  CD1 PHE X 283      27.921 -23.042  -9.866  1.00127.07           C
ATOM   4633  CD2 PHE X 283      28.723 -21.223  -8.577  1.00127.07           C
ATOM   4634  CE1 PHE X 283      26.837 -22.294 -10.257  1.00127.07           C
ATOM   4635  CE2 PHE X 283      27.641 -20.469  -8.965  1.00127.07           C
ATOM   4636  CZ  PHE X 283      26.696 -21.003  -9.807  1.00127.07           C
ATOM   4637  C   PHE X 283      30.488 -25.304  -7.188  1.00127.07           C
ATOM   4638  O   PHE X 283      30.949 -25.986  -8.099  1.00127.07           O
ATOM   4639  H   PHE X 283      29.422 -22.563  -6.272  1.00127.07           H
ATOM   4640  HA  PHE X 283      28.569 -24.727  -7.864  1.00127.07           H
ATOM   4641  HB2 PHE X 283      30.426 -23.920  -9.433  1.00127.07           H
ATOM   4642  HB3 PHE X 283      30.836 -22.696  -8.208  1.00127.07           H
ATOM   4643  HD1 PHE X 283      28.026 -24.057 -10.220  1.00127.07           H
ATOM   4644  HD2 PHE X 283      29.460 -20.798  -7.912  1.00127.07           H
ATOM   4645  HE1 PHE X 283      26.096 -22.720 -10.918  1.00127.07           H
ATOM   4646  HE2 PHE X 283      27.534 -19.455  -8.608  1.00127.07           H
ATOM   4647  HZ  PHE X 283      25.847 -20.412 -10.114  1.00127.07           H
ATOM   4648  N   SER X 284      30.962 -25.404  -5.934  1.00 61.46           N
ATOM   4649  CA  SER X 284      32.057 -26.285  -5.617  1.00 61.46           C
ATOM   4650  CB  SER X 284      32.350 -26.346  -4.109  1.00 61.46           C
ATOM   4651  OG  SER X 284      33.439 -27.224  -3.862  1.00 61.46           O
ATOM   4652  C   SER X 284      31.858 -27.700  -6.101  1.00 61.46           C
ATOM   4653  O   SER X 284      32.761 -28.258  -6.723  1.00 61.46           O
ATOM   4654  H   SER X 284      30.542 -24.852  -5.200  1.00 61.46           H
ATOM   4655  HA  SER X 284      32.902 -25.845  -6.147  1.00 61.46           H
ATOM   4656  HB2 SER X 284      31.467 -26.710  -3.584  1.00 61.46           H
ATOM   4657  HB3 SER X 284      32.601 -25.349  -3.749  1.00 61.46           H
ATOM   4658  HG  SER X 284      33.192 -28.092  -4.187  1.00 61.46           H
ATOM   4659  N   THR X 285      30.697 -28.334  -5.849  1.00105.92           N
ATOM   4660  CA  THR X 285      30.514 -29.702  -6.263  1.00105.92           C
ATOM   4661  CB  THR X 285      29.194 -30.273  -5.828  1.00105.92           C
ATOM   4662  OG1 THR X 285      29.144 -31.662  -6.115  1.00105.92           O
ATOM   4663  CG2 THR X 285      28.065 -29.531  -6.563  1.00105.92           C
ATOM   4664  C   THR X 285      30.581 -29.782  -7.760  1.00105.92           C
ATOM   4665  O   THR X 285      31.103 -30.743  -8.324  1.00105.92           O
ATOM   4666  H   THR X 285      29.952 -27.849  -5.368  1.00105.92           H
ATOM   4667  HA  THR X 285      31.307 -30.282  -5.791  1.00105.92           H
ATOM   4668  HB  THR X 285      29.072 -30.144  -4.752  1.00105.92           H
ATOM   4669 HG21 THR X 285      28.187 -29.659  -7.639  1.00105.92           H
ATOM   4670 HG22 THR X 285      28.108 -28.470  -6.317  1.00105.92           H
ATOM   4671 HG23 THR X 285      27.102 -29.937  -6.255  1.00105.92           H
ATOM   4672  HG1 THR X 285      29.252 -31.766  -7.063  1.00105.92           H
ATOM   4673  N   GLY X 286      30.034 -28.771  -8.450  1.00 35.42           N
ATOM   4674  CA  GLY X 286      30.013 -28.744  -9.886  1.00 35.42           C
ATOM   4675  C   GLY X 286      31.414 -28.701 -10.433  1.00 35.42           C
ATOM   4676  O   GLY X 286      31.712 -29.315 -11.455  1.00 35.42           O
ATOM   4677  H   GLY X 286      29.623 -28.001  -7.942  1.00 35.42           H
ATOM   4678  HA2 GLY X 286      29.470 -27.860 -10.220  1.00 35.42           H
ATOM   4679  HA3 GLY X 286      29.512 -29.640 -10.254  1.00 35.42           H
ATOM   4680  N   ARG X 287      32.304 -27.936  -9.782  1.00221.54           N
ATOM   4681  CA  ARG X 287      33.666 -27.757 -10.197  1.00221.54           C
ATOM   4682  CB  ARG X 287      34.423 -26.914  -9.158  1.00221.54           C
ATOM   4683  CG  ARG X 287      35.617 -26.101  -9.653  1.00221.54           C
ATOM   4684  CD  ARG X 287      35.164 -24.718 -10.105  1.00221.54           C
ATOM   4685  NE  ARG X 287      33.999 -24.399  -9.230  1.00221.54           N
ATOM   4686  CZ  ARG X 287      34.175 -23.857  -7.992  1.00221.54           C
ATOM   4687  NH1 ARG X 287      35.412 -23.447  -7.598  1.00221.54           N
ATOM   4688  NH2 ARG X 287      33.117 -23.729  -7.139  1.00221.54           N
ATOM   4689  C   ARG X 287      34.368 -29.083 -10.153  1.00221.54           C
ATOM   4690  O   ARG X 287      35.066 -29.459 -11.095  1.00221.54           O
ATOM   4691  H   ARG X 287      31.996 -27.456  -8.948  1.00221.54           H
ATOM   4692  HA  ARG X 287      33.655 -27.300 -11.186  1.00221.54           H
ATOM   4693  HB2 ARG X 287      34.787 -27.594  -8.387  1.00221.54           H
ATOM   4694  HB3 ARG X 287      33.710 -26.216  -8.720  1.00221.54           H
ATOM   4695  HG2 ARG X 287      36.081 -26.619 -10.492  1.00221.54           H
ATOM   4696  HG3 ARG X 287      36.340 -25.996  -8.845  1.00221.54           H
ATOM   4697  HD2 ARG X 287      34.866 -24.734 -11.153  1.00221.54           H
ATOM   4698  HD3 ARG X 287      35.962 -23.988  -9.965  1.00221.54           H
ATOM   4699  HE  ARG X 287      33.064 -24.589  -9.561  1.00221.54           H
ATOM   4700 HH11 ARG X 287      35.544 -23.051  -6.679  1.00221.54           H
ATOM   4701 HH12 ARG X 287      36.198 -23.540  -8.226  1.00221.54           H
ATOM   4702 HH21 ARG X 287      33.254 -23.333  -6.220  1.00221.54           H
ATOM   4703 HH22 ARG X 287      32.197 -24.032  -7.426  1.00221.54           H
ATOM   4704  N   ILE X 288      34.198 -29.819  -9.032  1.00 97.03           N
ATOM   4705  CA  ILE X 288      34.903 -31.051  -8.821  1.00 97.03           C
ATOM   4706  CB  ILE X 288      34.701 -31.640  -7.451  1.00 97.03           C
ATOM   4707  CG1 ILE X 288      33.239 -32.044  -7.219  1.00 97.03           C
ATOM   4708  CG2 ILE X 288      35.229 -30.625  -6.425  1.00 97.03           C
ATOM   4709  CD1 ILE X 288      33.023 -32.874  -5.956  1.00 97.03           C
ATOM   4710  C   ILE X 288      34.458 -32.051  -9.831  1.00 97.03           C
ATOM   4711  O   ILE X 288      35.279 -32.725 -10.447  1.00 97.03           O
ATOM   4712  H   ILE X 288      33.557 -29.492  -8.323  1.00 97.03           H
ATOM   4713  HA  ILE X 288      35.963 -30.816  -8.919  1.00 97.03           H
ATOM   4714  HB  ILE X 288      35.261 -32.569  -7.342  1.00 97.03           H
ATOM   4715 HG12 ILE X 288      32.904 -32.629  -8.076  1.00 97.03           H
ATOM   4716 HG13 ILE X 288      32.639 -31.137  -7.141  1.00 97.03           H
ATOM   4717 HG21 ILE X 288      34.677 -29.690  -6.522  1.00 97.03           H
ATOM   4718 HG22 ILE X 288      36.288 -30.442  -6.606  1.00 97.03           H
ATOM   4719 HG23 ILE X 288      35.096 -31.022  -5.418  1.00 97.03           H
ATOM   4720 HD11 ILE X 288      33.616 -33.787  -6.016  1.00 97.03           H
ATOM   4721 HD12 ILE X 288      31.968 -33.131  -5.866  1.00 97.03           H
ATOM   4722 HD13 ILE X 288      33.332 -32.297  -5.085  1.00 97.03           H
ATOM   4723  N   PHE X 289      33.136 -32.164 -10.040  1.00 59.34           N
ATOM   4724  CA  PHE X 289      32.655 -33.091 -11.015  1.00 59.34           C
ATOM   4725  CB  PHE X 289      31.130 -33.207 -11.074  1.00 59.34           C
ATOM   4726  CG  PHE X 289      30.765 -34.162  -9.999  1.00 59.34           C
ATOM   4727  CD1 PHE X 289      30.614 -33.752  -8.696  1.00 59.34           C
ATOM   4728  CD2 PHE X 289      30.576 -35.486 -10.318  1.00 59.34           C
ATOM   4729  CE1 PHE X 289      30.275 -34.662  -7.723  1.00 59.34           C
ATOM   4730  CE2 PHE X 289      30.239 -36.400  -9.351  1.00 59.34           C
ATOM   4731  CZ  PHE X 289      30.088 -35.984  -8.051  1.00 59.34           C
ATOM   4732  C   PHE X 289      33.148 -32.701 -12.373  1.00 59.34           C
ATOM   4733  O   PHE X 289      33.628 -33.546 -13.122  1.00 59.34           O
ATOM   4734  H   PHE X 289      32.488 -31.598  -9.511  1.00 59.34           H
ATOM   4735  HA  PHE X 289      33.039 -34.063 -10.709  1.00 59.34           H
ATOM   4736  HB2 PHE X 289      30.813 -33.587 -12.045  1.00 59.34           H
ATOM   4737  HB3 PHE X 289      30.666 -32.236 -10.895  1.00 59.34           H
ATOM   4738  HD1 PHE X 289      30.762 -32.715  -8.436  1.00 59.34           H
ATOM   4739  HD2 PHE X 289      30.695 -35.811 -11.341  1.00 59.34           H
ATOM   4740  HE1 PHE X 289      30.155 -34.338  -6.699  1.00 59.34           H
ATOM   4741  HE2 PHE X 289      30.092 -37.438  -9.610  1.00 59.34           H
ATOM   4742  HZ  PHE X 289      29.823 -36.697  -7.285  1.00 59.34           H
ATOM   4743  N   LEU X 290      33.084 -31.404 -12.717  1.00 60.94           N
ATOM   4744  CA  LEU X 290      33.422 -30.976 -14.046  1.00 60.94           C
ATOM   4745  CB  LEU X 290      33.263 -29.459 -14.214  1.00 60.94           C
ATOM   4746  CG  LEU X 290      33.602 -28.994 -15.635  1.00 60.94           C
ATOM   4747  CD1 LEU X 290      32.601 -29.604 -16.622  1.00 60.94           C
ATOM   4748  CD2 LEU X 290      33.692 -27.463 -15.739  1.00 60.94           C
ATOM   4749  C   LEU X 290      34.853 -31.285 -14.373  1.00 60.94           C
ATOM   4750  O   LEU X 290      35.165 -31.837 -15.426  1.00 60.94           O
ATOM   4751  H   LEU X 290      32.794 -30.721 -12.032  1.00 60.94           H
ATOM   4752  HA  LEU X 290      32.741 -31.512 -14.708  1.00 60.94           H
ATOM   4753  HB2 LEU X 290      33.930 -28.956 -13.512  1.00 60.94           H
ATOM   4754  HB3 LEU X 290      32.231 -29.187 -13.992  1.00 60.94           H
ATOM   4755  HG  LEU X 290      34.597 -29.354 -15.898  1.00 60.94           H
ATOM   4756 HD11 LEU X 290      31.596 -29.259 -16.380  1.00 60.94           H
ATOM   4757 HD12 LEU X 290      32.638 -30.691 -16.553  1.00 60.94           H
ATOM   4758 HD13 LEU X 290      32.856 -29.296 -17.636  1.00 60.94           H
ATOM   4759 HD21 LEU X 290      32.726 -27.024 -15.488  1.00 60.94           H
ATOM   4760 HD22 LEU X 290      33.965 -27.183 -16.756  1.00 60.94           H
ATOM   4761 HD23 LEU X 290      34.449 -27.096 -15.045  1.00 60.94           H
ATOM   4762  N   SER X 291      35.763 -30.953 -13.449  1.00 55.92           N
ATOM   4763  CA  SER X 291      37.174 -31.091 -13.635  1.00 55.92           C
ATOM   4764  CB  SER X 291      37.876 -30.663 -12.331  1.00 55.92           C
ATOM   4765  OG  SER X 291      37.478 -31.513 -11.266  1.00 55.92           O
ATOM   4766  C   SER X 291      37.523 -32.533 -13.889  1.00 55.92           C
ATOM   4767  O   SER X 291      38.374 -32.845 -14.723  1.00 55.92           O
ATOM   4768  H   SER X 291      35.433 -30.584 -12.569  1.00 55.92           H
ATOM   4769  HA  SER X 291      37.488 -30.479 -14.480  1.00 55.92           H
ATOM   4770  HB2 SER X 291      37.603 -29.634 -12.094  1.00 55.92           H
ATOM   4771  HB3 SER X 291      38.956 -30.731 -12.463  1.00 55.92           H
ATOM   4772  HG  SER X 291      36.526 -31.434 -11.172  1.00 55.92           H
ATOM   4773  N   LYS X 292      36.878 -33.464 -13.168  1.00 72.57           N
ATOM   4774  CA  LYS X 292      37.213 -34.848 -13.354  1.00 72.57           C
ATOM   4775  CB  LYS X 292      36.455 -35.800 -12.412  1.00 72.57           C
ATOM   4776  CG  LYS X 292      36.763 -35.560 -10.932  1.00 72.57           C
ATOM   4777  CD  LYS X 292      35.898 -36.390  -9.982  1.00 72.57           C
ATOM   4778  CE  LYS X 292      35.898 -35.881  -8.538  1.00 72.57           C
ATOM   4779  NZ  LYS X 292      37.257 -35.951  -7.960  1.00 72.57           N
ATOM   4780  C   LYS X 292      36.885 -35.237 -14.764  1.00 72.57           C
ATOM   4781  O   LYS X 292      37.660 -35.925 -15.423  1.00 72.57           O
ATOM   4782  H   LYS X 292      36.167 -33.195 -12.504  1.00 72.57           H
ATOM   4783  HA  LYS X 292      38.275 -34.944 -13.129  1.00 72.57           H
ATOM   4784  HB2 LYS X 292      36.730 -36.825 -12.661  1.00 72.57           H
ATOM   4785  HB3 LYS X 292      35.385 -35.663 -12.570  1.00 72.57           H
ATOM   4786  HG2 LYS X 292      36.599 -34.504 -10.713  1.00 72.57           H
ATOM   4787  HG3 LYS X 292      37.809 -35.810 -10.753  1.00 72.57           H
ATOM   4788  HD2 LYS X 292      36.271 -37.414  -9.985  1.00 72.57           H
ATOM   4789  HD3 LYS X 292      34.872 -36.376 -10.351  1.00 72.57           H
ATOM   4790  HE2 LYS X 292      35.223 -36.496  -7.942  1.00 72.57           H
ATOM   4791  HE3 LYS X 292      35.555 -34.847  -8.523  1.00 72.57           H
ATOM   4792  HZ1 LYS X 292      37.580 -36.908  -7.971  1.00 72.57           H
ATOM   4793  HZ2 LYS X 292      37.236 -35.614  -7.007  1.00 72.57           H
ATOM   4794  HZ3 LYS X 292      37.885 -35.377  -8.505  1.00 72.57           H
ATOM   4795  N   ILE X 293      35.723 -34.799 -15.280  1.00 85.74           N
ATOM   4796  CA  ILE X 293      35.334 -35.150 -16.619  1.00 85.74           C
ATOM   4797  CB  ILE X 293      33.936 -34.730 -16.978  1.00 85.74           C
ATOM   4798  CG1 ILE X 293      32.897 -35.644 -16.299  1.00 85.74           C
ATOM   4799  CG2 ILE X 293      33.835 -34.734 -18.512  1.00 85.74           C
ATOM   4800  CD1 ILE X 293      32.900 -35.598 -14.776  1.00 85.74           C
ATOM   4801  C   ILE X 293      36.280 -34.563 -17.621  1.00 85.74           C
ATOM   4802  O   ILE X 293      36.679 -35.235 -18.572  1.00 85.74           O
ATOM   4803  H   ILE X 293      35.117 -34.216 -14.720  1.00 85.74           H
ATOM   4804  HA  ILE X 293      35.368 -36.239 -16.647  1.00 85.74           H
ATOM   4805  HB  ILE X 293      33.717 -33.727 -16.612  1.00 85.74           H
ATOM   4806 HG12 ILE X 293      33.097 -36.670 -16.607  1.00 85.74           H
ATOM   4807 HG13 ILE X 293      31.907 -35.347 -16.645  1.00 85.74           H
ATOM   4808 HG21 ILE X 293      34.053 -35.734 -18.888  1.00 85.74           H
ATOM   4809 HG22 ILE X 293      34.554 -34.026 -18.925  1.00 85.74           H
ATOM   4810 HG23 ILE X 293      32.828 -34.445 -18.811  1.00 85.74           H
ATOM   4811 HD11 ILE X 293      33.882 -35.891 -14.405  1.00 85.74           H
ATOM   4812 HD12 ILE X 293      32.146 -36.284 -14.390  1.00 85.74           H
ATOM   4813 HD13 ILE X 293      32.674 -34.585 -14.443  1.00 85.74           H
ATOM   4814  N   ILE X 294      36.678 -33.291 -17.446  1.00127.81           N
ATOM   4815  CA  ILE X 294      37.566 -32.700 -18.405  1.00127.81           C
ATOM   4816  CB  ILE X 294      37.777 -31.243 -18.175  1.00127.81           C
ATOM   4817  CG1 ILE X 294      38.286 -30.957 -16.769  1.00127.81           C
ATOM   4818  CG2 ILE X 294      36.466 -30.531 -18.501  1.00127.81           C
ATOM   4819  CD1 ILE X 294      38.484 -29.466 -16.583  1.00127.81           C
ATOM   4820  C   ILE X 294      38.856 -33.461 -18.404  1.00127.81           C
ATOM   4821  O   ILE X 294      39.406 -33.737 -19.470  1.00127.81           O
ATOM   4822  H   ILE X 294      36.356 -32.759 -16.650  1.00127.81           H
ATOM   4823  HA  ILE X 294      37.106 -32.769 -19.391  1.00127.81           H
ATOM   4824  HB  ILE X 294      38.561 -30.863 -18.830  1.00127.81           H
ATOM   4825 HG12 ILE X 294      39.237 -31.469 -16.619  1.00127.81           H
ATOM   4826 HG13 ILE X 294      37.560 -31.319 -16.042  1.00127.81           H
ATOM   4827 HG21 ILE X 294      35.677 -30.906 -17.850  1.00127.81           H
ATOM   4828 HG22 ILE X 294      36.199 -30.718 -19.541  1.00127.81           H
ATOM   4829 HG23 ILE X 294      36.587 -29.459 -18.345  1.00127.81           H
ATOM   4830 HD11 ILE X 294      39.210 -29.102 -17.310  1.00127.81           H
ATOM   4831 HD12 ILE X 294      38.850 -29.271 -15.575  1.00127.81           H
ATOM   4832 HD13 ILE X 294      37.534 -28.953 -16.731  1.00127.81           H
ATOM   4833  N   CYS X 295      39.366 -33.855 -17.218  1.00 96.88           N
ATOM   4834  CA  CYS X 295      40.617 -34.558 -17.222  1.00 96.88           C
ATOM   4835  CB  CYS X 295      41.191 -34.972 -15.847  1.00 96.88           C
ATOM   4836  SG  CYS X 295      40.440 -36.400 -15.003  1.00 96.88           S
ATOM   4837  C   CYS X 295      40.477 -35.842 -17.968  1.00 96.88           C
ATOM   4838  O   CYS X 295      41.348 -36.201 -18.757  1.00 96.88           O
ATOM   4839  H   CYS X 295      38.881 -33.661 -16.353  1.00 96.88           H
ATOM   4840  HA  CYS X 295      41.295 -33.829 -17.669  1.00 96.88           H
ATOM   4841  HB2 CYS X 295      41.092 -34.114 -15.183  1.00 96.88           H
ATOM   4842  HB3 CYS X 295      42.247 -35.200 -15.992  1.00 96.88           H
ATOM   4843  HG  CYS X 295      39.140 -36.166 -14.804  1.00 96.88           H
ATOM   4844  N   LEU X 296      39.372 -36.569 -17.732  1.00145.11           N
ATOM   4845  CA  LEU X 296      39.194 -37.878 -18.291  1.00145.11           C
ATOM   4846  CB  LEU X 296      37.925 -38.570 -17.768  1.00145.11           C
ATOM   4847  CG  LEU X 296      37.951 -38.824 -16.249  1.00145.11           C
ATOM   4848  CD1 LEU X 296      36.662 -39.515 -15.774  1.00145.11           C
ATOM   4849  CD2 LEU X 296      39.222 -39.580 -15.827  1.00145.11           C
ATOM   4850  C   LEU X 296      39.085 -37.820 -19.781  1.00145.11           C
ATOM   4851  O   LEU X 296      39.684 -38.631 -20.486  1.00145.11           O
ATOM   4852  H   LEU X 296      38.647 -36.183 -17.144  1.00145.11           H
ATOM   4853  HA  LEU X 296      40.073 -38.447 -17.989  1.00145.11           H
ATOM   4854  HB2 LEU X 296      37.819 -39.528 -18.277  1.00145.11           H
ATOM   4855  HB3 LEU X 296      37.067 -37.939 -17.999  1.00145.11           H
ATOM   4856  HG  LEU X 296      37.987 -37.857 -15.747  1.00145.11           H
ATOM   4857 HD11 LEU X 296      36.577 -40.492 -16.249  1.00145.11           H
ATOM   4858 HD12 LEU X 296      35.801 -38.904 -16.044  1.00145.11           H
ATOM   4859 HD13 LEU X 296      36.693 -39.639 -14.691  1.00145.11           H
ATOM   4860 HD21 LEU X 296      39.237 -40.560 -16.304  1.00145.11           H
ATOM   4861 HD22 LEU X 296      39.229 -39.703 -14.744  1.00145.11           H
ATOM   4862 HD23 LEU X 296      40.101 -39.013 -16.134  1.00145.11           H
ATOM   4863  N   GLU X 297      38.314 -36.855 -20.302  1.00 83.02           N
ATOM   4864  CA  GLU X 297      38.106 -36.743 -21.717  1.00 83.02           C
ATOM   4865  CB  GLU X 297      37.105 -35.643 -22.086  1.00 83.02           C
ATOM   4866  CG  GLU X 297      36.877 -35.515 -23.593  1.00 83.02           C
ATOM   4867  CD  GLU X 297      35.922 -34.351 -23.809  1.00 83.02           C
ATOM   4868  OE1 GLU X 297      35.334 -33.879 -22.800  1.00 83.02           O
ATOM   4869  OE2 GLU X 297      35.771 -33.918 -24.983  1.00 83.02           O
ATOM   4870  C   GLU X 297      39.406 -36.387 -22.366  1.00 83.02           C
ATOM   4871  O   GLU X 297      39.641 -36.716 -23.528  1.00 83.02           O
ATOM   4872  H   GLU X 297      37.868 -36.191 -19.684  1.00 83.02           H
ATOM   4873  HA  GLU X 297      37.713 -37.701 -22.057  1.00 83.02           H
ATOM   4874  HB2 GLU X 297      37.482 -34.691 -21.712  1.00 83.02           H
ATOM   4875  HB3 GLU X 297      36.151 -35.868 -21.610  1.00 83.02           H
ATOM   4876  HG2 GLU X 297      36.439 -36.434 -23.983  1.00 83.02           H
ATOM   4877  HG3 GLU X 297      37.823 -35.320 -24.098  1.00 83.02           H
ATOM   4878  N   THR X 298      40.174 -35.306 -21.844  1.00 37.87           N
ATOM   4879  CA  THR X 298      41.536 -35.134 -22.266  1.00 37.87           C
ATOM   4880  CB  THR X 298      42.424 -34.589 -21.184  1.00 37.87           C
ATOM   4881  OG1 THR X 298      41.932 -33.342 -20.721  1.00 37.87           O
ATOM   4882  CG2 THR X 298      43.842 -34.417 -21.744  1.00 37.87           C
ATOM   4883  C   THR X 298      42.063 -36.492 -22.627  1.00 37.87           C
ATOM   4884  O   THR X 298      42.820 -36.623 -23.586  1.00 37.87           O
ATOM   4885  H   THR X 298      39.906 -35.064 -20.900  1.00 37.87           H
ATOM   4886  HA  THR X 298      41.542 -34.425 -23.093  1.00 37.87           H
ATOM   4887  HB  THR X 298      42.439 -35.285 -20.344  1.00 37.87           H
ATOM   4888 HG21 THR X 298      43.820 -33.721 -22.582  1.00 37.87           H
ATOM   4889 HG22 THR X 298      44.218 -35.382 -22.082  1.00 37.87           H
ATOM   4890 HG23 THR X 298      44.495 -34.026 -20.964  1.00 37.87           H
ATOM   4891  HG1 THR X 298      41.923 -32.738 -21.469  1.00 37.87           H
ATOM   4892  N   LEU X 299      42.197 -37.550 -21.609  1.00138.46           N
ATOM   4893  CA  LEU X 299      42.874 -38.804 -21.794  1.00138.46           C
ATOM   4894  CB  LEU X 299      42.663 -39.758 -20.596  1.00138.46           C
ATOM   4895  CG  LEU X 299      43.286 -41.167 -20.722  1.00138.46           C
ATOM   4896  CD1 LEU X 299      42.528 -42.057 -21.719  1.00138.46           C
ATOM   4897  CD2 LEU X 299      44.785 -41.094 -21.033  1.00138.46           C
ATOM   4898  C   LEU X 299      42.359 -39.470 -23.029  1.00138.46           C
ATOM   4899  O   LEU X 299      43.146 -39.947 -23.844  1.00138.46           O
ATOM   4900  H   LEU X 299      41.626 -37.422 -20.786  1.00138.46           H
ATOM   4901  HA  LEU X 299      43.940 -38.591 -21.881  1.00138.46           H
ATOM   4902  HB2 LEU X 299      41.590 -39.881 -20.455  1.00138.46           H
ATOM   4903  HB3 LEU X 299      43.094 -39.283 -19.714  1.00138.46           H
ATOM   4904  HG  LEU X 299      43.182 -41.647 -19.749  1.00138.46           H
ATOM   4905 HD11 LEU X 299      42.597 -41.625 -22.717  1.00138.46           H
ATOM   4906 HD12 LEU X 299      41.481 -42.124 -21.424  1.00138.46           H
ATOM   4907 HD13 LEU X 299      42.968 -43.054 -21.724  1.00138.46           H
ATOM   4908 HD21 LEU X 299      44.932 -40.618 -22.003  1.00138.46           H
ATOM   4909 HD22 LEU X 299      45.201 -42.101 -21.056  1.00138.46           H
ATOM   4910 HD23 LEU X 299      45.288 -40.511 -20.262  1.00138.46           H
ATOM   4911  N   VAL X 300      41.028 -39.534 -23.215  1.00134.75           N
ATOM   4912  CA  VAL X 300      40.530 -40.239 -24.367  1.00134.75           C
ATOM   4913  CB  VAL X 300      39.033 -40.369 -24.514  1.00134.75           C
ATOM   4914  CG1 VAL X 300      38.479 -41.229 -23.380  1.00134.75           C
ATOM   4915  CG2 VAL X 300      38.390 -38.984 -24.632  1.00134.75           C
ATOM   4916  C   VAL X 300      41.021 -39.579 -25.610  1.00134.75           C
ATOM   4917  O   VAL X 300      41.362 -40.250 -26.581  1.00134.75           O
ATOM   4918  H   VAL X 300      40.393 -39.098 -22.562  1.00134.75           H
ATOM   4919  HA  VAL X 300      40.908 -41.249 -24.210  1.00134.75           H
ATOM   4920  HB  VAL X 300      38.781 -40.887 -25.440  1.00134.75           H
ATOM   4921 HG11 VAL X 300      38.703 -40.757 -22.423  1.00134.75           H
ATOM   4922 HG12 VAL X 300      38.939 -42.217 -23.414  1.00134.75           H
ATOM   4923 HG13 VAL X 300      37.399 -41.327 -23.492  1.00134.75           H
ATOM   4924 HG21 VAL X 300      38.604 -38.407 -23.733  1.00134.75           H
ATOM   4925 HG22 VAL X 300      37.311 -39.093 -24.746  1.00134.75           H
ATOM   4926 HG23 VAL X 300      38.796 -38.468 -25.502  1.00134.75           H
ATOM   4927  N   ASP X 301      41.083 -38.238 -25.603  1.00 70.64           N
ATOM   4928  CA  ASP X 301      41.489 -37.454 -26.737  1.00 70.64           C
ATOM   4929  CB  ASP X 301      41.475 -35.947 -26.416  1.00 70.64           C
ATOM   4930  CG  ASP X 301      42.207 -35.222 -27.537  1.00 70.64           C
ATOM   4931  OD1 ASP X 301      43.414 -34.889 -27.373  1.00 70.64           O
ATOM   4932  OD2 ASP X 301      41.562 -35.018 -28.598  1.00 70.64           O
ATOM   4933  C   ASP X 301      42.892 -37.813 -27.131  1.00 70.64           C
ATOM   4934  O   ASP X 301      43.207 -37.895 -28.317  1.00 70.64           O
ATOM   4935  H   ASP X 301      40.831 -37.753 -24.754  1.00 70.64           H
ATOM   4936  HA  ASP X 301      40.786 -37.666 -27.542  1.00 70.64           H
ATOM   4937  HB2 ASP X 301      41.978 -35.766 -25.466  1.00 70.64           H
ATOM   4938  HB3 ASP X 301      40.446 -35.592 -26.355  1.00 70.64           H
ATOM   4939  N   ASP X 302      43.780 -37.998 -26.137  1.00 59.88           N
ATOM   4940  CA  ASP X 302      45.156 -38.316 -26.386  1.00 59.88           C
ATOM   4941  CB  ASP X 302      46.034 -38.153 -25.135  1.00 59.88           C
ATOM   4942  CG  ASP X 302      46.154 -36.655 -24.871  1.00 59.88           C
ATOM   4943  OD1 ASP X 302      45.770 -35.856 -25.767  1.00 59.88           O
ATOM   4944  OD2 ASP X 302      46.639 -36.293 -23.766  1.00 59.88           O
ATOM   4945  C   ASP X 302      45.282 -39.708 -26.913  1.00 59.88           C
ATOM   4946  O   ASP X 302      46.156 -39.974 -27.736  1.00 59.88           O
ATOM   4947  H   ASP X 302      43.467 -37.909 -25.181  1.00 59.88           H
ATOM   4948  HA  ASP X 302      45.513 -37.605 -27.132  1.00 59.88           H
ATOM   4949  HB2 ASP X 302      47.020 -38.584 -25.310  1.00 59.88           H
ATOM   4950  HB3 ASP X 302      45.567 -38.648 -24.283  1.00 59.88           H
ATOM   4951  N   THR X 303      44.436 -40.644 -26.441  1.00132.59           N
ATOM   4952  CA  THR X 303      44.579 -41.995 -26.899  1.00132.59           C
ATOM   4953  CB  THR X 303      43.772 -42.999 -26.117  1.00132.59           C
ATOM   4954  OG1 THR X 303      44.320 -44.285 -26.334  1.00132.59           O
ATOM   4955  CG2 THR X 303      42.299 -43.006 -26.556  1.00132.59           C
ATOM   4956  C   THR X 303      44.265 -42.070 -28.371  1.00132.59           C
ATOM   4957  O   THR X 303      44.953 -42.751 -29.132  1.00132.59           O
ATOM   4958  H   THR X 303      43.714 -40.398 -25.778  1.00132.59           H
ATOM   4959  HA  THR X 303      45.619 -42.273 -26.729  1.00132.59           H
ATOM   4960  HB  THR X 303      43.811 -42.727 -25.062  1.00132.59           H
ATOM   4961 HG21 THR X 303      42.235 -43.276 -27.610  1.00132.59           H
ATOM   4962 HG22 THR X 303      41.871 -42.014 -26.409  1.00132.59           H
ATOM   4963 HG23 THR X 303      41.745 -43.732 -25.961  1.00132.59           H
ATOM   4964  HG1 THR X 303      44.260 -44.472 -27.274  1.00132.59           H
ATOM   4965  N   PHE X 304      43.198 -41.387 -28.823  1.00 68.90           N
ATOM   4966  CA  PHE X 304      42.902 -41.392 -30.228  1.00 68.90           C
ATOM   4967  CB  PHE X 304      41.570 -40.682 -30.567  1.00 68.90           C
ATOM   4968  CG  PHE X 304      40.422 -41.491 -30.053  1.00 68.90           C
ATOM   4969  CD1 PHE X 304      40.018 -41.409 -28.738  1.00 68.90           C
ATOM   4970  CD2 PHE X 304      39.736 -42.330 -30.901  1.00 68.90           C
ATOM   4971  CE1 PHE X 304      38.958 -42.156 -28.274  1.00 68.90           C
ATOM   4972  CE2 PHE X 304      38.677 -43.079 -30.445  1.00 68.90           C
ATOM   4973  CZ  PHE X 304      38.286 -42.994 -29.130  1.00 68.90           C
ATOM   4974  C   PHE X 304      43.990 -40.656 -30.964  1.00 68.90           C
ATOM   4975  O   PHE X 304      44.520 -41.145 -31.961  1.00 68.90           O
ATOM   4976  H   PHE X 304      42.610 -40.876 -28.180  1.00 68.90           H
ATOM   4977  HA  PHE X 304      42.826 -42.437 -30.526  1.00 68.90           H
ATOM   4978  HB2 PHE X 304      41.482 -40.574 -31.648  1.00 68.90           H
ATOM   4979  HB3 PHE X 304      41.556 -39.697 -30.101  1.00 68.90           H
ATOM   4980  HD1 PHE X 304      40.540 -40.750 -28.061  1.00 68.90           H
ATOM   4981  HD2 PHE X 304      40.034 -42.402 -31.936  1.00 68.90           H
ATOM   4982  HE1 PHE X 304      38.657 -42.084 -27.240  1.00 68.90           H
ATOM   4983  HE2 PHE X 304      38.151 -43.735 -31.122  1.00 68.90           H
ATOM   4984  HZ  PHE X 304      37.454 -43.583 -28.772  1.00 68.90           H
ATOM   4985  N   ASP X 305      44.346 -39.446 -30.484  1.00 96.04           N
ATOM   4986  CA  ASP X 305      45.260 -38.585 -31.185  1.00 96.04           C
ATOM   4987  CB  ASP X 305      45.330 -37.189 -30.540  1.00 96.04           C
ATOM   4988  CG  ASP X 305      45.937 -36.215 -31.539  1.00 96.04           C
ATOM   4989  OD1 ASP X 305      47.056 -36.501 -32.049  1.00 96.04           O
ATOM   4990  OD2 ASP X 305      45.283 -35.173 -31.810  1.00 96.04           O
ATOM   4991  C   ASP X 305      46.671 -39.128 -31.231  1.00 96.04           C
ATOM   4992  O   ASP X 305      47.308 -39.145 -32.281  1.00 96.04           O
ATOM   4993  H   ASP X 305      43.958 -39.136 -29.605  1.00 96.04           H
ATOM   4994  HA  ASP X 305      44.864 -38.526 -32.199  1.00 96.04           H
ATOM   4995  HB2 ASP X 305      45.950 -37.230 -29.645  1.00 96.04           H
ATOM   4996  HB3 ASP X 305      44.326 -36.860 -30.272  1.00 96.04           H
ATOM   4997  N   ALA X 306      47.259 -39.419 -30.058  1.00147.07           N
ATOM   4998  CA  ALA X 306      48.617 -39.890 -29.934  1.00147.07           C
ATOM   4999  CB  ALA X 306      49.265 -39.396 -28.629  1.00147.07           C
ATOM   5000  C   ALA X 306      48.953 -41.356 -30.017  1.00147.07           C
ATOM   5001  O   ALA X 306      49.993 -41.684 -30.560  1.00147.07           O
ATOM   5002  H   ALA X 306      46.719 -39.300 -29.213  1.00147.07           H
ATOM   5003  HA  ALA X 306      49.006 -39.464 -30.858  1.00147.07           H
ATOM   5004  HB1 ALA X 306      48.795 -39.891 -27.779  1.00147.07           H
ATOM   5005  HB2 ALA X 306      49.130 -38.318 -28.542  1.00147.07           H
ATOM   5006  HB3 ALA X 306      50.330 -39.629 -28.641  1.00147.07           H
ATOM   5007  N   TYR X 307      48.224 -42.221 -29.277  1.00172.88           N
ATOM   5008  CA  TYR X 307      48.627 -43.594 -29.051  1.00172.88           C
ATOM   5009  CB  TYR X 307      48.399 -43.920 -27.566  1.00172.88           C
ATOM   5010  CG  TYR X 307      49.223 -45.089 -27.161  1.00172.88           C
ATOM   5011  CD1 TYR X 307      50.585 -44.937 -27.050  1.00172.88           C
ATOM   5012  CD2 TYR X 307      48.657 -46.305 -26.857  1.00172.88           C
ATOM   5013  CE1 TYR X 307      51.380 -45.986 -26.663  1.00172.88           C
ATOM   5014  CE2 TYR X 307      49.447 -47.361 -26.467  1.00172.88           C
ATOM   5015  CZ  TYR X 307      50.810 -47.200 -26.370  1.00172.88           C
ATOM   5016  OH  TYR X 307      51.628 -48.277 -25.970  1.00172.88           O
ATOM   5017  C   TYR X 307      48.061 -44.736 -29.861  1.00172.88           C
ATOM   5018  O   TYR X 307      48.801 -45.555 -30.407  1.00172.88           O
ATOM   5019  H   TYR X 307      47.361 -41.896 -28.863  1.00172.88           H
ATOM   5020  HA  TYR X 307      49.659 -43.567 -29.402  1.00172.88           H
ATOM   5021  HB2 TYR X 307      47.346 -44.151 -27.406  1.00172.88           H
ATOM   5022  HB3 TYR X 307      48.678 -43.057 -26.961  1.00172.88           H
ATOM   5023  HD1 TYR X 307      51.035 -43.980 -27.270  1.00172.88           H
ATOM   5024  HD2 TYR X 307      47.586 -46.431 -26.924  1.00172.88           H
ATOM   5025  HE1 TYR X 307      52.450 -45.857 -26.588  1.00172.88           H
ATOM   5026  HE2 TYR X 307      48.997 -48.316 -26.237  1.00172.88           H
ATOM   5027  HH  TYR X 307      51.159 -49.093 -25.780  1.00172.88           H
ATOM   5028  N   GLY X 308      46.716 -44.810 -29.976  1.00 55.66           N
ATOM   5029  CA  GLY X 308      46.089 -46.048 -30.376  1.00 55.66           C
ATOM   5030  C   GLY X 308      45.950 -46.233 -31.849  1.00 55.66           C
ATOM   5031  O   GLY X 308      45.729 -45.289 -32.605  1.00 55.66           O
ATOM   5032  H   GLY X 308      46.148 -43.997 -29.781  1.00 55.66           H
ATOM   5033  HA2 GLY X 308      45.093 -46.081 -29.935  1.00 55.66           H
ATOM   5034  HA3 GLY X 308      46.686 -46.872 -29.986  1.00 55.66           H
ATOM   5035  N   THR X 309      46.016 -47.520 -32.260  1.00 39.99           N
ATOM   5036  CA  THR X 309      45.890 -47.908 -33.631  1.00 39.99           C
ATOM   5037  CB  THR X 309      46.376 -49.302 -33.897  1.00 39.99           C
ATOM   5038  OG1 THR X 309      45.592 -50.240 -33.173  1.00 39.99           O
ATOM   5039  CG2 THR X 309      47.847 -49.396 -33.457  1.00 39.99           C
ATOM   5040  C   THR X 309      44.436 -47.856 -33.975  1.00 39.99           C
ATOM   5041  O   THR X 309      43.578 -47.804 -33.095  1.00 39.99           O
ATOM   5042  H   THR X 309      46.162 -48.240 -31.567  1.00 39.99           H
ATOM   5043  HA  THR X 309      46.498 -47.231 -34.230  1.00 39.99           H
ATOM   5044  HB  THR X 309      46.289 -49.530 -34.959  1.00 39.99           H
ATOM   5045 HG21 THR X 309      47.923 -49.167 -32.394  1.00 39.99           H
ATOM   5046 HG22 THR X 309      48.443 -48.683 -34.026  1.00 39.99           H
ATOM   5047 HG23 THR X 309      48.217 -50.405 -33.638  1.00 39.99           H
ATOM   5048  HG1 THR X 309      45.676 -50.030 -32.240  1.00 39.99           H
ATOM   5049  N   PHE X 310      44.132 -47.880 -35.285  1.00132.25           N
ATOM   5050  CA  PHE X 310      42.791 -47.763 -35.772  1.00132.25           C
ATOM   5051  CB  PHE X 310      42.735 -47.841 -37.307  1.00132.25           C
ATOM   5052  CG  PHE X 310      41.312 -47.725 -37.727  1.00132.25           C
ATOM   5053  CD1 PHE X 310      40.724 -46.493 -37.888  1.00132.25           C
ATOM   5054  CD2 PHE X 310      40.569 -48.858 -37.961  1.00132.25           C
ATOM   5055  CE1 PHE X 310      39.409 -46.395 -38.278  1.00132.25           C
ATOM   5056  CE2 PHE X 310      39.255 -48.766 -38.350  1.00132.25           C
ATOM   5057  CZ  PHE X 310      38.672 -47.532 -38.510  1.00132.25           C
ATOM   5058  C   PHE X 310      41.991 -48.898 -35.230  1.00132.25           C
ATOM   5059  O   PHE X 310      40.875 -48.710 -34.752  1.00132.25           O
ATOM   5060  H   PHE X 310      44.881 -47.985 -35.954  1.00132.25           H
ATOM   5061  HA  PHE X 310      42.398 -46.797 -35.455  1.00132.25           H
ATOM   5062  HB2 PHE X 310      43.142 -48.795 -37.643  1.00132.25           H
ATOM   5063  HB3 PHE X 310      43.315 -47.026 -37.740  1.00132.25           H
[truncated: 313,945 more chars]
