# Supplementary material for: Rationally engineering santalene synthase to readjust the component ratio of sandalwood oil
Source: Nat Commun. 2022 May 6;13:2508. doi: 10.1038/s41467-022-30294-8 (PMC9076924; doi:10.1038/s41467-022-30294-8)
Supplement: Supplementary file 8 — Source Data [file 41467_2022_30294_MOESM8_ESM.xlsx]

## Sheet: Figure 5a
Figure 5a
	Titer (mg/L)
	a-Santalene					Z-a-Santalol
	repeat 1	repeat 2	repeat 3	AVE	SD	repeat 1	repeat 2	repeat 3	AVE	SD
SZ1	1.299	1.256	1.098	1.218	0.106	2.463	2.379	1.895	2.246	0.307
SZ2	0.522	0.981	0.696	0.733	0.232	0.667	1.006	0.716	0.796	0.183
SZ3	1.229	1.177	0.931	1.112	0.159	1.719	1.484	1.518	1.574	0.127
SZ4	1.374	2.005	1.466	1.615	0.341	2.303	1.841	2.039	2.061	0.232
SZ5	2.242	2.679	2.312	2.411	0.235	1.587	2.17	1.671	1.809	0.315
SZ6	2.941	2.889	2.583	2.804	0.193	1.42	1.785	1.59	1.598	0.183
SZ7	2.607	1.847	2.376	2.277	0.39	2.749	3.049	3.426	3.075	0.339
SZ8	1.618	2.22	1.707	1.848	0.325	1.434	1.195	1.21	1.28	0.134
SZ9	2.097	2.155	2.105	2.119	0.0314	1.377	1.84	1.773	1.663	0.25
SZ13	1.254	1.464	1.794	1.504	0.272	4.322	4.14	4.104	4.189	0.117

## Sheet: Figure 5c
Figure 5c
	a-Santalene (mg/L)
	repeat 1	repeat 2	repeat 3	AVE	SD
SZ17	1.884	1.506	1.914	1.768	0.227
SZ18	2.976	2.688	3.528	3.064	0.427
SZ19	5.07	4.854	4.44	4.788	0.32
SZ20	16.992	12.784	11.872	13.883	2.731

## Sheet: Figure 6a
Figure 6a
	Titer (mg/L)
	Santalenes					Santalols
	repeat 1	repeat 2	repeat 3	AVE	SD	repeat 1	repeat 2	repeat 3	AVE	SD
0.2% Glc/1.8% Gal	1.203	1.201	1.392	1.265	0.11	3.902	4.798	4.691	4.464	0.489
0.6% Glc/1.4% Gal	1.028	0.976	1.098	1.034	0.0612	4.305	3.5	3.914	3.906	0.403
1% Glc/1% Gal	0.816	0.851	0.929	0.865	0.0578	2.695	2.907	3.078	2.893	0.192
1.4% Glc/0.6% Gal	0.772	0.788	0.868	0.809	0.0514	2.312	2.688	3.201	2.734	0.446
1.8% Glc/0.2% Gal	0.854	0.937	0.897	0.896	0.0415	2.808	3.395	3.41	3.204	0.343

## Sheet: Figure 6b
Figure 6b
	Titer (mg/L)
	Santalenes					Santalols
	repeat 1	repeat 2	repeat 3	AVE	SD	repeat 1	repeat 2	repeat 3	AVE	SD
0.2% Glc/1.8% Gal	4.187	6.616	5.51	5.438	1.216	6.503	8.825	8.275	7.868	1.213
0.6% Glc/1.4% Gal	6.002	5.705	5.909	5.872	0.152	11.502	12.788	10.495	11.595	1.149
1% Glc/1% Gal	6.405	5.828	6.072	6.102	0.29	10.638	11.741	12.848	11.742	1.105
1.4% Glc/0.6% Gal	6.221	6.198	7.406	6.608	0.691	12.362	14.004	16.21	14.192	1.931
1.8% Glc/0.2% Gal	7.099	5.997	6.594	6.563	0.552	14.503	12.998	15.491	14.331	1.255

## Sheet: Figure 7a
Figure 7a
	24 h			48 h			72 h			96 h			120 h			144 h
	Titer (mg/L)		OD	Titer (mg/L)		OD	Titer (mg/L)		OD	Titer (mg/L)		OD	Titer (mg/L)		OD	Titer (mg/L)		OD
	Santalenes	Santalols		Santalenes	Santalols		Santalenes	Santalols		Santalenes	Santalols		Santalenes	Santalols		Santalenes	Santalols
repeat 1	7.9	13.8	18.8	80.6	139.2	126.7	245.1	397.5	176.8	432.7	662.4	240	672.2	890.9	280.3	882.7	1152	268.5
repeat 2	14.9	28.4	23.1	97.5	166.4	94.6	198.5	336.3	174.9	413.3	620.4	212.2	630.9	853.2	267.2	802.6	999.4	267.8
AVE	11.4	21.1	21	89.1	152.8	110.7	221.8	366.9	175.9	423	641.4	226.1	651.6	872.1	273.8	842.7	1075.7	268.2

## Sheet: Figure 7b
Figure 7b
	24 h			48 h			72 h			96 h			120 h			144 h
	Titer (mg/L)		OD	Titer (mg/L)		OD	Titer (mg/L)		OD	Titer (mg/L)		OD	Titer (mg/L)		OD	Titer (mg/L)		OD
	Santalenes	Santalols		Santalenes	Santalols		Santalenes	Santalols		Santalenes	Santalols		Santalenes	Santalols		Santalenes	Santalols
repeat 1	3.7	9.4	21.5	9.3	39.1	70.3	39.8	178.7	102.4	89.7	331	135.8	140.2	525.8	158.4	152.6	596.6	160.2
repeat 2	5.2	13.8	21.4	11.4	47.1	69.8	50.1	217.4	101.6	129	442.2	131.2	148.1	532.9	148.6	140.2	519	150.4
AVE	4.5	11.6	21.5	10.4	43.1	70.1	45	198.1	102	109.4	386.6	133.5	144.2	529.4	153.5	146.4	557.8	155.3

## Sheet: Table 1
Table 1
		Titer (mg/L)
		a-Santalene	exo-a-Bergamotene	epi-b-Santalene	b-Santalene	Z-a-Santalol	Z-exo-a-Bergamotol	Z-epi-b-Santalol	Z-b-Santalol
SZ22	repeat 1	381	95.9	100.6	225.1	518.2	109.5	91.6	280.1
	repeat 2	416.8	99.2	107.9	259	610.3	138.7	106.6	296.7
	AVE	398.9	97.6	104.3	242.1	564.3	124.1	99.1	288.4
SZ24	repeat 1	65	13.1	25.7	48.7	314.2	50.9	59.5	172
	repeat 2	72.4	15.5	19.3	32.9	297.6	43.5	39.9	138
	AVE	68.7	14.3	22.5	40.8	305.9	47.2	49.7	155

## Sheet: Supplementary Figure 18b
Supplementary Figure 18b
	Titer (mg/L)
	a-Santalene					Z-a-Santalol
	repeat 1	repeat 2	repeat 3	AVE	SD	repeat 1	repeat 2	repeat 3	AVE	SD
SZ12	1.285	1.665	1.41	1.453	0.194	3.105	4.25	3.995	3.78	0.601

## Sheet: Supplementary Figure 19a
Supplementary Figure 19a
	24 h			48 h			72 h			96 h			120 h			144 h
	Titer (mg/L)		OD	Titer (mg/L)		OD	Titer (mg/L)		OD	Titer (mg/L)		OD	Titer (mg/L)		OD	Titer (mg/L)		OD
	Santalenes	Santalols		Santalenes	Santalols		Santalenes	Santalols		Santalenes	Santalols		Santalenes	Santalols		Santalenes	Santalols
repeat 1	15.9	22	18.8	93.1	149	106.2	198.7	337.2	163.5	353.3	561.9	210.5	467.6	712.4	224.2	571.1	814.4	231.1
repeat 2	20.3	28.2	23.5	66.5	86.7	98.2	181.5	265.3	150.3	437.3	603.3	181.2	568.6	801.1	212.4	590.2	738.4	219.4
AVE	18.1	25.1	21.2	79.8	117.9	102.2	190.1	301.3	156.9	395.3	582.6	195.9	518.1	756.8	218.3	580.7	776.4	225.3

## Sheet: Supplementary Figure 19b
Supplementary Figure 19b
	24 h			48 h			72 h			96 h			120 h			144 h
	Titer (mg/L)		OD	Titer (mg/L)		OD	Titer (mg/L)		OD	Titer (mg/L)		OD	Titer (mg/L)		OD	Titer (mg/L)		OD
	Santalenes	Santalols		Santalenes	Santalols		Santalenes	Santalols		Santalenes	Santalols		Santalenes	Santalols		Santalenes	Santalols
repeat 1	9.7	14.2	23.2	53.3	80.3	94.4	242.5	362.9	172.6	537.2	592.1	225.6	707.2	885	242.2	753.1	982.8	246.8
repeat 2	8.8	14.6	20.1	52.8	79.8	114.5	218.5	300.9	200.3	507.3	676	266.4	703.9	945	280.3	630.5	986.3	283.5
AVE	9.3	14.4	21.7	53.1	80.1	104.5	230.5	331.9	186.5	522.3	634.1	246	705.6	915	261.3	691.8	984.6	265.2

[truncated: 1 more sheets: Supplementary Figure 20]
